# Supplementary material for: Comparison of cable bacteria genera reveals details of their conduction machinery
Source: EMBO Rep. 2025 Feb 17;26(7):1749–67. doi: 10.1038/s44319-025-00387-8 (PMC11976967; doi:10.1038/s44319-025-00387-8)
Supplement: Supplementary file 3 — Dataset EV1 [file 44319_2025_387_MOESM3_ESM.xlsx]

## Sheet: README
	Legend for Dataset EV1 (Sheet 2 and Sheet 3) Dataset EV1 contains a cytochrome (Sheet 2) and a nickel-binding protein (Sheet 3) information table containing Accession numbers, predicted localization, and identified homologues with PDB codes or Accessions.

## Sheet: Putative Periplasmic c-type cyt
				Electronema aureum GS						Electrothrix communis RB
Putative annotation based on homology	Type	Structurally characterized homologues (PDB accession)	AlphaFold predicted structural homologues in Geobacter sulfurreducens (UniProt ID/AlphaFoldDB accession)	Gene ID in closed genome	Gene ID used for AlphaFold	Uniprot ID/AlphaFoldDB (ebi.ac.uk)	Localization (PSORTb)	Signal peptide (SignalP)	Presence in Kjeldsen et al., 2019 proteome	Gene ID	AlphaFold model (Dataset S2)	Localization (PSORTb)	Signal peptide (SignalP)
pACIII cytochrome	Tetraheme cytochrome			CAK8712016.1	TAA75890.1	A0A521G4K0	Periplasmic	SP(Sec/SPI)	Yes, Ga0183576_10212	WLE97079.1	SX, WLE97079.pdb	Periplasmic	SP(Sec/SPI)
Gsu1996-like cytochrome	Multiheme cytochrome	Gsu1996(3OV0), GsuPpcA(2LDO), GsuPpcC(3H33)		CAK8712012.1	TAA75889.1	A0A521G4E2	Unknown	SP(Sec/SPI)	No, Ga0183576_10211	WLE97086.1	SX, WLE97086.pdb	Unknown	OTHER
MacA-like cytochrome	Diheme cytochrome	NeCcP(1IQC), SoBccP(3O5C), GsuMacA(4AAM)		CAK8714919.1	TAA75625.1	A0A521G3N0	Periplasmic	SP(Sec/SPI)	Yes, Ga0183576_10582	WLE97998.1, WLE97999.1, WLE98000.1	SX, WLE97998.pdb, WLE97999.pdb, WLE98000.pdb	Periplasmic	SP(Sec/SPI)
NapB	Diheme cytochrome	RsNapB(1OGY), CnNapB(3O5A)		CAK8715886.1	TAA75458.1	A0A521G377	Periplasmic	LIPO(Sec/SPII)	No, Ga0183576_10613	WLE97689.1	SX, WLE97689.pdb	Periplasmic	SP(Sec/SPI)
pOCC	Octaheme cytochrome	IhOCC(4QO5), KsHAO-like(6H5L), NeHAO(1FGJ)		CAK8715880.1	TAA75457.1	A0A521G372	Periplasmic	SP(Sec/SPI)	Yes, Ga0183576_10612	WLE97682.1	SX, WLE97682.pdb	Periplasmic	SP(Sec/SPI)
Gsu1284-like cytochrome	Monoheme cytochrome	TthP460(7EAD), NeP460(2JE2)	Gsu1284(Q74DN2)	CAK8711424.1	TAA74741.1	A0A521G1K2	Unknown	SP(Sec/SPI)	Yes, Ga0183576_11815	WLE96149.1, WLE96763.1	SX, WLE96149.pdb, WLE96763.pdb	Unknown	LIPO(Sec/SPII)
lPHCtX	Pentaheme cytochrome	TtLPC(5ZE8)	Gsu2801(Q749E2), GsuExtKL/GSU2937(Q748R4)-2936(Q748R5)	CAK8719420.1, CAK8719425.1	TAA74525.1, TAA74526.1	A0A521G0J7, A0A521G0H2	Unknown	SP(Sec/SPI)	Yes, Ga0183576_12429, Ga0183576_12430	WLE97066.1+WLE97067.1	SX, WLE97066_and_WLE97067.pdb	Unknown+Cytoplasmic	SP(Sec/SPI)
sPHC	Pentaheme cytochrome	TtLPC(5ZE8), AvECN(8E5G)	GsuExtKL/GSU2937(Q748R4)-2936(Q748R5)	CAK8711600.1	TAA74418.1	A0A521G083	Periplasmic	SP(Sec/SPI)	No, Ga0183576_12721	WLE98142.1, WLE99185.1	SX, WLE98142.pdb, WLE99185.pdb	Periplasmic	SP(Sec/SPI)
Cytochrome c3	Tetraheme cytochrome	DaC3(2BQ4), DdC3(1GMB), DbC3(1W7O)		CAK8717085.1	TAA74186.1	A0A521FZJ3	Periplasmic	SP(Sec/SPI)	No, Ga0183576_13618	WLE97243.1	SX, WLE97243.pdb	Periplasmic	LIPO(Sec/SPII)
ExtN-like cytochrome	Nonaheme cytochrome	SoOTR(1SP3)	GsuExtN/GSU2934(Q748R7)	CAK8719056.1	TAA73990.1	A0A521FZ21	Periplasmic	LIPO(Sec/SPII)	No, Ga0183576_14513	WLE98144.1	SX, WLE98144.pdb	Periplasmic	LIPO(Sec/SPII)
OmcF-like cytochrome	Monoheme cytochrome	NeC552(3ZOW), GsuOmcF(3CU4, 3DP5, 5MCS)	Gsu2513(Q74A77), Gsu2515(Q74A75), Gsu2743(Q749J9)	CAK8722879.1	TAA73792.1	A0A521FYF7	Periplasmic	SP(Sec/SPI)	Yes, Ga0183576_16010	WLE95411.1, WLE97632.1	SX, WLE95411.pdb	Unknown	SP(Sec/SPI)
In bold: Identified homologs with a special focus in the main text

## Sheet: Putative Nickel-Binding Protein
Accession in closed Electronema aureum GS genome	Accession in closed Electrothrix communis RB genome	Accession used for Uniprot alphafold model (Electronema aureum GS)	SignalP 5.0	PSORTb 3.0.3	Presence in the Kjeldsen et al., 2019 proteome (GS)	Annotation	Grouping	Interproscan, Nickel binding relevant hits
CAK8711326.1	WLE96376.1	TAA74760.1	OTHER	Cytoplasmic	No, Ga0183576_11834	Putative nickel pincer cofactor biosynthesis protein LarC	Accessory protein/Maturation	IPR002822
CAK8712533.1	WLE97033.1	TAA75205.1	SP(Sec/SPI)	Periplasmic	No, Ga0183576_10918	Putative NikA	Transport	IPR030678, cd08497
CAK8717484.1	WLE97359.1	TAA76184.1	OTHER	Cytoplasmic	Yes, Ga0183576_10182	CODH/ACS, gamma subunit	Ni-dependent carbon monoxide dehydrogenase
CAK8717505.1	WLE97358.1	TAA76188.1	OTHER	Cytoplasmic	Yes, Ga0183576_10186	CODH/ACS, beta subunit	Ni-dependent carbon monoxide dehydrogenase
CAK8717515.1	WLE97357.1	TAA76190.1	OTHER	Cytoplasmic	Yes, Ga0183576_10188	CODH/ACS, delta subunit	Ni-dependent carbon monoxide dehydrogenase
CAK8717520.1	WLE97356.1	TAA76191.1	OTHER	Cytoplasmic	Yes, Ga0183576_10189	CODH/ACS, alpha subunit	Ni-dependent carbon monoxide dehydrogenase	IPR010047,IPR004137
CAK8717545.1	WLE97434.1	TAA76196.1	OTHER	CytoplasmicMembrane	No, Ga0183576_10194	Putative NikE/NikD	Transport	IPR050388,cd03257
CAK8717587.1	WLE97723.1	TAA76205.1	OTHER	CytoplasmicMembrane	No, Ga0183576_101104	NikO	Transport	PS50893,IPR050095,IPR015856,cd03225
CAK8717617.1	WLE97766.1	TAA76211.1	OTHER	CytoplasmicMembrane	No, Ga0183576_101110	NikQ	Transport	cd16914,PF02361
CAK8717622.1	WLE97767.1	TAA76212.1	SP(Sec/SPI)	Unknown	Yes, Ga0183576_101111	NikK	Transport	IPR019613
CAK8717627.1	WLE97768.1	TAA76213.1	SP(Sec/SPI)	CytoplasmicMembrane	No, Ga0183576_101112	NikL	Transport
CAK8717632.1	WLE97769.1	TAA76214.1	OTHER	CytoplasmicMembrane	No, Ga0183576_101113	NikM	Transport	IPR002751
CAK8720558.1	WLE96228.1	TAA75376.1	OTHER	CytoplasmicMembrane	No, Ga0183576_10723	RcnA	Transport	IPR011541,IPR051224
CAK8723399.1	WLE97718.1	TAA75833.1	OTHER	Cytoplasmic	No, Ga0183576_10372	Putative NikR	Ni-responsive regulator	IPR050192, IPR022988,IPR014864,cd22231
CAK8723751.1	WLE97487.1	TAA75246.1	OTHER	Cytoplasmic	No, Ga0183576_10959	CooC	Accessory protein/Maturation	IPR014433
CAK8723811.1	WLE99080.1	TAA75231.1	OTHER	Unknown	No, Ga0183576_10944	CooT	Accessory protein/Maturation	IPR019300
