# Supplementary material for: Comparison of cable bacteria genera reveals details of their conduction machinery
Source: EMBO Rep. 2025 Feb 17;26(7):1749–67. doi: 10.1038/s44319-025-00387-8 (PMC11976967; doi:10.1038/s44319-025-00387-8)
Supplement: Supplementary file 4 — Dataset EV2 [file 44319_2025_387_MOESM4_ESM.zip]

Archive with 48 entries (47 files):
- DatasetEV2/
- __MACOSX/._DatasetEV2
- DatasetEV2/.DS_Store
- __MACOSX/DatasetEV2/._.DS_Store
- DatasetEV2/WLE95411.pdb
- __MACOSX/DatasetEV2/._WLE95411.pdb
- DatasetEV2/WLE97066_and_WLE97067.pdb
- __MACOSX/DatasetEV2/._WLE97066_and_WLE97067.pdb
- DatasetEV2/WLE98144.pdb
- __MACOSX/DatasetEV2/._WLE98144.pdb
- DatasetEV2/Foldseek_2024_09_11_12_44_54.json
- __MACOSX/DatasetEV2/._Foldseek_2024_09_11_12_44_54.json
- DatasetEV2/WLE97689.pdb
- __MACOSX/DatasetEV2/._WLE97689.pdb
- DatasetEV2/WLE98142.pdb
- __MACOSX/DatasetEV2/._WLE98142.pdb
- DatasetEV2/GSandRB_cytochromeSequencelevelData_290524
- __MACOSX/DatasetEV2/._GSandRB_cytochromeSequencelevelData_290524
- DatasetEV2/WLE97243.pdb
- __MACOSX/DatasetEV2/._WLE97243.pdb
- DatasetEV2/WLE96149.pdb
- __MACOSX/DatasetEV2/._WLE96149.pdb
- DatasetEV2/WLE97079.pdb
- __MACOSX/DatasetEV2/._WLE97079.pdb
- DatasetEV2/WLE97086.pdb
- __MACOSX/DatasetEV2/._WLE97086.pdb
- DatasetEV2/WLE96763.pdb
- __MACOSX/DatasetEV2/._WLE96763.pdb
- DatasetEV2/AF-A0A521G2F4-F1-model_v4.pdb
- __MACOSX/DatasetEV2/._AF-A0A521G2F4-F1-model_v4.pdb
- DatasetEV2/WLE97682.pdb
- __MACOSX/DatasetEV2/._WLE97682.pdb
- DatasetEV2/NikA_Alignment_to_CAK8712533.pse
- __MACOSX/DatasetEV2/._NikA_Alignment_to_CAK8712533.pse
- DatasetEV2/README.txt
- __MACOSX/DatasetEV2/._README.txt
- DatasetEV2/Signal_Peptide_Prediction_Nickel.txt
- __MACOSX/DatasetEV2/._Signal_Peptide_Prediction_Nickel.txt
- DatasetEV2/WLE99185.pdb
- __MACOSX/DatasetEV2/._WLE99185.pdb
- DatasetEV2/WLE99185_WLE99186.pdb
- __MACOSX/DatasetEV2/._WLE99185_WLE99186.pdb
- DatasetEV2/WLE97998.pdb
- __MACOSX/DatasetEV2/._WLE97998.pdb
- DatasetEV2/WLE97999.pdb
- __MACOSX/DatasetEV2/._WLE97999.pdb
- DatasetEV2/Gsu2937_Gsu2936_ExtKL.pdb
- __MACOSX/DatasetEV2/._Gsu2937_Gsu2936_ExtKL.pdb
