# Supplementary material for: Comparison of cable bacteria genera reveals details of their conduction machinery
Source: EMBO Rep. 2025 Feb 17;26(7):1749–67. doi: 10.1038/s44319-025-00387-8 (PMC11976967; doi:10.1038/s44319-025-00387-8)
Supplement: Supplementary file 4 — Dataset EV2 [file 44319_2025_387_MOESM4_ESM.zip › DatasetEV2/WLE95411.pdb]

ATOM      1  N   MET A   1       2.085  10.157   6.838  1.00 70.90           N  
ATOM      2  H   MET A   1       1.303   9.931   7.436  1.00 70.90           H  
ATOM      3  H2  MET A   1       1.799  10.854   6.165  1.00 70.90           H  
ATOM      4  H3  MET A   1       2.822  10.553   7.404  1.00 70.90           H  
ATOM      5  CA  MET A   1       2.586   8.949   6.138  1.00 70.90           C  
ATOM      6  HA  MET A   1       3.442   9.240   5.529  1.00 70.90           H  
ATOM      7  C   MET A   1       1.548   8.417   5.149  1.00 70.90           C  
ATOM      8  CB  MET A   1       3.086   7.873   7.116  1.00 70.90           C  
ATOM      9  HB2 MET A   1       2.288   7.634   7.819  1.00 70.90           H  
ATOM     10  HB3 MET A   1       3.338   6.967   6.565  1.00 70.90           H  
ATOM     11  O   MET A   1       1.805   8.485   3.958  1.00 70.90           O  
ATOM     12  CG  MET A   1       4.321   8.334   7.905  1.00 70.90           C  
ATOM     13  HG2 MET A   1       4.180   9.359   8.248  1.00 70.90           H  
ATOM     14  HG3 MET A   1       4.414   7.710   8.794  1.00 70.90           H  
ATOM     15  SD  MET A   1       5.880   8.241   6.994  1.00 70.90           S  
ATOM     16  CE  MET A   1       6.465   6.616   7.563  1.00 70.90           C  
ATOM     17  HE1 MET A   1       5.750   5.843   7.284  1.00 70.90           H  
ATOM     18  HE2 MET A   1       6.589   6.625   8.646  1.00 70.90           H  
ATOM     19  HE3 MET A   1       7.426   6.394   7.100  1.00 70.90           H  
ATOM     20  N   ALA A   2       0.364   7.974   5.595  1.00 88.32           N  
ATOM     21  H   ALA A   2       0.197   7.866   6.585  1.00 88.32           H  
ATOM     22  CA  ALA A   2      -0.633   7.356   4.707  1.00 88.32           C  
ATOM     23  HA  ALA A   2      -0.161   6.518   4.193  1.00 88.32           H  
ATOM     24  C   ALA A   2      -1.196   8.284   3.610  1.00 88.32           C  
ATOM     25  CB  ALA A   2      -1.756   6.790   5.579  1.00 88.32           C  
ATOM     26  HB1 ALA A   2      -1.348   6.124   6.340  1.00 88.32           H  
ATOM     27  HB2 ALA A   2      -2.423   6.209   4.942  1.00 88.32           H  
ATOM     28  HB3 ALA A   2      -2.316   7.593   6.057  1.00 88.32           H  
ATOM     29  O   ALA A   2      -1.267   7.882   2.457  1.00 88.32           O  
ATOM     30  N   GLU A   3      -1.526   9.538   3.934  1.00 85.72           N  
ATOM     31  H   GLU A   3      -1.553   9.811   4.906  1.00 85.72           H  
ATOM     32  CA  GLU A   3      -2.052  10.491   2.941  1.00 85.72           C  
ATOM     33  HA  GLU A   3      -2.955  10.078   2.491  1.00 85.72           H  
ATOM     34  C   GLU A   3      -1.059  10.763   1.801  1.00 85.72           C  
ATOM     35  CB  GLU A   3      -2.421  11.789   3.664  1.00 85.72           C  
ATOM     36  HB2 GLU A   3      -1.523  12.235   4.090  1.00 85.72           H  
ATOM     37  HB3 GLU A   3      -3.099  11.543   4.481  1.00 85.72           H  
ATOM     38  O   GLU A   3      -1.440  10.756   0.635  1.00 85.72           O  
ATOM     39  CG  GLU A   3      -3.105  12.798   2.738  1.00 85.72           C  
ATOM     40  HG2 GLU A   3      -2.397  13.150   1.988  1.00 85.72           H  
ATOM     41  HG3 GLU A   3      -3.938  12.313   2.229  1.00 85.72           H  
ATOM     42  CD  GLU A   3      -3.614  13.967   3.576  1.00 85.72           C  
ATOM     43  OE1 GLU A   3      -2.843  14.937   3.731  1.00 85.72           O  
ATOM     44  OE2 GLU A   3      -4.723  13.809   4.136  1.00 85.72           O  
ATOM     45  N   ALA A   4       0.231  10.909   2.121  1.00 88.63           N  
ATOM     46  H   ALA A   4       0.489  10.901   3.097  1.00 88.63           H  
ATOM     47  CA  ALA A   4       1.282  11.087   1.121  1.00 88.63           C  
ATOM     48  HA  ALA A   4       1.009  11.918   0.471  1.00 88.63           H  
ATOM     49  C   ALA A   4       1.453   9.843   0.231  1.00 88.63           C  
ATOM     50  CB  ALA A   4       2.587  11.441   1.842  1.00 88.63           C  
ATOM     51  HB1 ALA A   4       2.896  10.621   2.492  1.00 88.63           H  
ATOM     52  HB2 ALA A   4       3.369  11.619   1.103  1.00 88.63           H  
ATOM     53  HB3 ALA A   4       2.452  12.349   2.429  1.00 88.63           H  
ATOM     54  O   ALA A   4       1.670   9.978  -0.971  1.00 88.63           O  
ATOM     55  N   LEU A   5       1.320   8.638   0.799  1.00 91.48           N  
ATOM     56  H   LEU A   5       1.130   8.587   1.790  1.00 91.48           H  
ATOM     57  CA  LEU A   5       1.326   7.392   0.031  1.00 91.48           C  
ATOM     58  HA  LEU A   5       2.234   7.363  -0.572  1.00 91.48           H  
ATOM     59  C   LEU A   5       0.136   7.335  -0.937  1.00 91.48           C  
ATOM     60  CB  LEU A   5       1.334   6.194   0.999  1.00 91.48           C  
ATOM     61  HB2 LEU A   5       0.476   6.275   1.667  1.00 91.48           H  
ATOM     62  HB3 LEU A   5       2.237   6.233   1.607  1.00 91.48           H  
ATOM     63  O   LEU A   5       0.329   7.052  -2.116  1.00 91.48           O  
ATOM     64  CG  LEU A   5       1.256   4.824   0.299  1.00 91.48           C  
ATOM     65  HG  LEU A   5       0.381   4.790  -0.350  1.00 91.48           H  
ATOM     66  CD1 LEU A   5       2.504   4.545  -0.536  1.00 91.48           C  
ATOM     67 HD11 LEU A   5       2.605   5.282  -1.332  1.00 91.48           H  
ATOM     68 HD12 LEU A   5       3.396   4.545   0.091  1.00 91.48           H  
ATOM     69 HD13 LEU A   5       2.411   3.563  -1.001  1.00 91.48           H  
ATOM     70  CD2 LEU A   5       1.092   3.728   1.348  1.00 91.48           C  
ATOM     71 HD21 LEU A   5       0.954   2.773   0.842  1.00 91.48           H  
ATOM     72 HD22 LEU A   5       0.202   3.921   1.946  1.00 91.48           H  
ATOM     73 HD23 LEU A   5       1.973   3.675   1.987  1.00 91.48           H  
ATOM     74  N   VAL A   6      -1.072   7.652  -0.460  1.00 91.36           N  
ATOM     75  H   VAL A   6      -1.156   7.872   0.522  1.00 91.36           H  
ATOM     76  CA  VAL A   6      -2.287   7.684  -1.289  1.00 91.36           C  
ATOM     77  HA  VAL A   6      -2.401   6.719  -1.784  1.00 91.36           H  
ATOM     78  C   VAL A   6      -2.168   8.740  -2.386  1.00 91.36           C  
ATOM     79  CB  VAL A   6      -3.538   7.929  -0.426  1.00 91.36           C  
ATOM     80  HB  VAL A   6      -3.398   8.832   0.169  1.00 91.36           H  
ATOM     81  O   VAL A   6      -2.449   8.442  -3.542  1.00 91.36           O  
ATOM     82  CG1 VAL A   6      -4.796   8.094  -1.287  1.00 91.36           C  
ATOM     83 HG11 VAL A   6      -4.735   9.013  -1.870  1.00 91.36           H  
ATOM     84 HG12 VAL A   6      -5.675   8.159  -0.646  1.00 91.36           H  
ATOM     85 HG13 VAL A   6      -4.907   7.243  -1.958  1.00 91.36           H  
ATOM     86  CG2 VAL A   6      -3.794   6.750   0.521  1.00 91.36           C  
ATOM     87 HG21 VAL A   6      -4.125   5.884  -0.052  1.00 91.36           H  
ATOM     88 HG22 VAL A   6      -2.893   6.488   1.076  1.00 91.36           H  
ATOM     89 HG23 VAL A   6      -4.571   7.018   1.236  1.00 91.36           H  
ATOM     90  N   ALA A   7      -1.692   9.946  -2.071  1.00 87.47           N  
ATOM     91  H   ALA A   7      -1.509  10.165  -1.102  1.00 87.47           H  
ATOM     92  CA  ALA A   7      -1.431  10.972  -3.075  1.00 87.47           C  
ATOM     93  HA  ALA A   7      -2.361  11.200  -3.596  1.00 87.47           H  
ATOM     94  C   ALA A   7      -0.426  10.462  -4.120  1.00 87.47           C  
ATOM     95  CB  ALA A   7      -0.948  12.247  -2.373  1.00 87.47           C  
ATOM     96  HB1 ALA A   7      -0.787  13.031  -3.113  1.00 87.47           H  
ATOM     97  HB2 ALA A   7      -1.702  12.584  -1.661  1.00 87.47           H  
ATOM     98  HB3 ALA A   7      -0.015  12.058  -1.843  1.00 87.47           H  
ATOM     99  O   ALA A   7      -0.701  10.496  -5.316  1.00 87.47           O  
ATOM    100  N   ARG A   8       0.699   9.885  -3.693  1.00 89.81           N  
ATOM    101  H   ARG A   8       0.879   9.858  -2.700  1.00 89.81           H  
ATOM    102  CA  ARG A   8       1.725   9.389  -4.614  1.00 89.81           C  
ATOM    103  HA  ARG A   8       1.983  10.191  -5.305  1.00 89.81           H  
ATOM    104  C   ARG A   8       1.251   8.227  -5.487  1.00 89.81           C  
ATOM    105  CB  ARG A   8       2.973   9.007  -3.813  1.00 89.81           C  
ATOM    106  HB2 ARG A   8       2.722   8.205  -3.118  1.00 89.81           H  
ATOM    107  HB3 ARG A   8       3.307   9.872  -3.241  1.00 89.81           H  
ATOM    108  O   ARG A   8       1.617   8.195  -6.650  1.00 89.81           O  
ATOM    109  CG  ARG A   8       4.114   8.546  -4.730  1.00 89.81           C  
ATOM    110  HG2 ARG A   8       4.382   9.349  -5.416  1.00 89.81           H  
ATOM    111  HG3 ARG A   8       3.803   7.673  -5.304  1.00 89.81           H  
ATOM    112  CD  ARG A   8       5.333   8.148  -3.902  1.00 89.81           C  
ATOM    113  HD2 ARG A   8       5.720   9.029  -3.391  1.00 89.81           H  
ATOM    114  HD3 ARG A   8       5.018   7.416  -3.158  1.00 89.81           H  
ATOM    115  NE  ARG A   8       6.380   7.567  -4.761  1.00 89.81           N  
ATOM    116  HE  ARG A   8       6.316   7.763  -5.750  1.00 89.81           H  
ATOM    117  NH1 ARG A   8       7.581   6.516  -3.109  1.00 89.81           N  
ATOM    118 HH11 ARG A   8       8.336   5.905  -2.835  1.00 89.81           H  
ATOM    119 HH12 ARG A   8       6.931   6.863  -2.417  1.00 89.81           H  
ATOM    120  NH2 ARG A   8       8.232   6.330  -5.234  1.00 89.81           N  
ATOM    121 HH21 ARG A   8       8.123   6.527  -6.219  1.00 89.81           H  
ATOM    122 HH22 ARG A   8       9.007   5.757  -4.933  1.00 89.81           H  
ATOM    123  CZ  ARG A   8       7.390   6.813  -4.365  1.00 89.81           C  
ATOM    124  N   LYS A   9       0.513   7.257  -4.947  1.00 91.00           N  
ATOM    125  H   LYS A   9       0.295   7.325  -3.963  1.00 91.00           H  
ATOM    126  CA  LYS A   9       0.149   6.025  -5.672  1.00 91.00           C  
ATOM    127  HA  LYS A   9       0.875   5.830  -6.461  1.00 91.00           H  
ATOM    128  C   LYS A   9      -1.190   6.141  -6.392  1.00 91.00           C  
ATOM    129  CB  LYS A   9       0.151   4.831  -4.706  1.00 91.00           C  
ATOM    130  HB2 LYS A   9      -0.504   5.054  -3.865  1.00 91.00           H  
ATOM    131  HB3 LYS A   9      -0.262   3.964  -5.222  1.00 91.00           H  
ATOM    132  O   LYS A   9      -1.322   5.690  -7.520  1.00 91.00           O  
ATOM    133  CG  LYS A   9       1.544   4.462  -4.165  1.00 91.00           C  
ATOM    134  HG2 LYS A   9       2.044   5.349  -3.777  1.00 91.00           H  
ATOM    135  HG3 LYS A   9       1.399   3.771  -3.334  1.00 91.00           H  
ATOM    136  CD  LYS A   9       2.442   3.777  -5.208  1.00 91.00           C  
ATOM    137  HD2 LYS A   9       2.700   4.471  -6.008  1.00 91.00           H  
ATOM    138  HD3 LYS A   9       1.901   2.933  -5.637  1.00 91.00           H  
ATOM    139  CE  LYS A   9       3.716   3.260  -4.523  1.00 91.00           C  
ATOM    140  HE2 LYS A   9       3.428   2.766  -3.595  1.00 91.00           H  
ATOM    141  HE3 LYS A   9       4.363   4.097  -4.257  1.00 91.00           H  
ATOM    142  NZ  LYS A   9       4.442   2.272  -5.355  1.00 91.00           N  
ATOM    143  HZ1 LYS A   9       3.815   1.513  -5.582  1.00 91.00           H  
ATOM    144  HZ2 LYS A   9       5.172   1.819  -4.824  1.00 91.00           H  
ATOM    145  HZ3 LYS A   9       4.779   2.633  -6.236  1.00 91.00           H  
ATOM    146  N   CYS A  10      -2.180   6.776  -5.776  1.00 89.18           N  
ATOM    147  H   CYS A  10      -2.017   7.149  -4.851  1.00 89.18           H  
ATOM    148  CA  CYS A  10      -3.549   6.800  -6.286  1.00 89.18           C  
ATOM    149  HA  CYS A  10      -3.677   5.994  -7.008  1.00 89.18           H  
ATOM    150  C   CYS A  10      -3.898   8.093  -7.043  1.00 89.18           C  
ATOM    151  CB  CYS A  10      -4.510   6.519  -5.123  1.00 89.18           C  
ATOM    152  HB2 CYS A  10      -4.427   7.317  -4.385  1.00 89.18           H  
ATOM    153  HB3 CYS A  10      -5.530   6.487  -5.507  1.00 89.18           H  
ATOM    154  O   CYS A  10      -4.928   8.127  -7.707  1.00 89.18           O  
ATOM    155  SG  CYS A  10      -4.141   4.952  -4.285  1.00 89.18           S  
ATOM    156  HG  CYS A  10      -4.247   4.157  -5.353  1.00 89.18           H  
ATOM    157  N   SER A  11      -3.061   9.141  -6.984  1.00 83.18           N  
ATOM    158  H   SER A  11      -2.262   9.088  -6.367  1.00 83.18           H  
ATOM    159  CA  SER A  11      -3.200  10.337  -7.842  1.00 83.18           C  
ATOM    160  HA  SER A  11      -4.132  10.240  -8.398  1.00 83.18           H  
ATOM    161  C   SER A  11      -2.125  10.450  -8.933  1.00 83.18           C  
ATOM    162  CB  SER A  11      -3.369  11.618  -7.014  1.00 83.18           C  
ATOM    163  HB2 SER A  11      -3.853  12.367  -7.641  1.00 83.18           H  
ATOM    164  HB3 SER A  11      -4.027  11.412  -6.170  1.00 83.18           H  
ATOM    165  O   SER A  11      -2.073  11.448  -9.644  1.00 83.18           O  
ATOM    166  OG  SER A  11      -2.165  12.170  -6.535  1.00 83.18           O  
ATOM    167  HG  SER A  11      -1.613  11.483  -6.154  1.00 83.18           H  
ATOM    168  N   ALA A  12      -1.309   9.403  -9.122  1.00 74.41           N  
ATOM    169  H   ALA A  12      -1.443   8.595  -8.531  1.00 74.41           H  
ATOM    170  CA  ALA A  12      -0.170   9.341 -10.052  1.00 74.41           C  
ATOM    171  HA  ALA A  12       0.442  10.225  -9.874  1.00 74.41           H  
ATOM    172  C   ALA A  12      -0.508   9.393 -11.561  1.00 74.41           C  
ATOM    173  CB  ALA A  12       0.686   8.114  -9.692  1.00 74.41           C  
ATOM    174  HB1 ALA A  12       0.074   7.304  -9.294  1.00 74.41           H  
ATOM    175  HB2 ALA A  12       1.443   8.417  -8.968  1.00 74.41           H  
ATOM    176  HB3 ALA A  12       1.231   7.736 -10.557  1.00 74.41           H  
ATOM    177  O   ALA A  12       0.331   9.045 -12.385  1.00 74.41           O  
ATOM    178  N   GLY A  13      -1.705   9.845 -11.947  1.00 72.12           N  
ATOM    179  H   GLY A  13      -2.277  10.267 -11.230  1.00 72.12           H  
ATOM    180  CA  GLY A  13      -2.040  10.135 -13.347  1.00 72.12           C  
ATOM    181  HA2 GLY A  13      -2.271  11.197 -13.431  1.00 72.12           H  
ATOM    182  HA3 GLY A  13      -1.186   9.938 -13.995  1.00 72.12           H  
ATOM    183  C   GLY A  13      -3.225   9.362 -13.924  1.00 72.12           C  
ATOM    184  O   GLY A  13      -3.625   9.653 -15.045  1.00 72.12           O  
ATOM    185  N   CYS A  14      -3.827   8.427 -13.180  1.00 85.88           N  
ATOM    186  H   CYS A  14      -3.424   8.185 -12.286  1.00 85.88           H  
ATOM    187  CA  CYS A  14      -5.004   7.691 -13.665  1.00 85.88           C  
ATOM    188  HA  CYS A  14      -4.901   7.522 -14.737  1.00 85.88           H  
ATOM    189  C   CYS A  14      -6.308   8.488 -13.477  1.00 85.88           C  
ATOM    190  CB  CYS A  14      -5.065   6.317 -12.985  1.00 85.88           C  
ATOM    191  HB2 CYS A  14      -5.972   5.799 -13.297  1.00 85.88           H  
ATOM    192  HB3 CYS A  14      -5.082   6.424 -11.901  1.00 85.88           H  
ATOM    193  O   CYS A  14      -7.079   8.662 -14.416  1.00 85.88           O  
ATOM    194  SG  CYS A  14      -3.638   5.309 -13.480  1.00 85.88           S  
ATOM    195  HG  CYS A  14      -2.663   6.180 -13.207  1.00 85.88           H  
ATOM    196  N   HIS A  15      -6.567   8.995 -12.269  1.00 88.30           N  
ATOM    197  H   HIS A  15      -5.918   8.824 -11.514  1.00 88.30           H  
ATOM    198  CA  HIS A  15      -7.718   9.852 -11.972  1.00 88.30           C  
ATOM    199  HA  HIS A  15      -7.847  10.550 -12.799  1.00 88.30           H  
ATOM    200  C   HIS A  15      -7.483  10.673 -10.696  1.00 88.30           C  
ATOM    201  CB  HIS A  15      -8.997   8.999 -11.853  1.00 88.30           C  
ATOM    202  HB2 HIS A  15      -9.850   9.659 -11.696  1.00 88.30           H  
ATOM    203  HB3 HIS A  15      -9.167   8.474 -12.794  1.00 88.30           H  
ATOM    204  O   HIS A  15      -6.600  10.374  -9.893  1.00 88.30           O  
ATOM    205  CG  HIS A  15      -8.968   7.987 -10.735  1.00 88.30           C  
ATOM    206  CD2 HIS A  15      -8.708   6.646 -10.843  1.00 88.30           C  
ATOM    207  HD2 HIS A  15      -8.489   6.108 -11.754  1.00 88.30           H  
ATOM    208  ND1 HIS A  15      -9.174   8.251  -9.401  1.00 88.30           N  
ATOM    209  HD1 HIS A  15      -9.334   9.159  -8.990  1.00 88.30           H  
ATOM    210  CE1 HIS A  15      -9.017   7.108  -8.719  1.00 88.30           C  
ATOM    211  HE1 HIS A  15      -9.072   7.008  -7.645  1.00 88.30           H  
ATOM    212  NE2 HIS A  15      -8.761   6.098  -9.558  1.00 88.30           N  
ATOM    213  N   ALA A  16      -8.305  11.701 -10.482  1.00 84.70           N  
ATOM    214  H   ALA A  16      -9.020  11.910 -11.164  1.00 84.70           H  
ATOM    215  CA  ALA A  16      -8.318  12.450  -9.230  1.00 84.70           C  
ATOM    216  HA  ALA A  16      -7.286  12.664  -8.951  1.00 84.70           H  
ATOM    217  C   ALA A  16      -8.943  11.630  -8.080  1.00 84.70           C  
ATOM    218  CB  ALA A  16      -9.020  13.791  -9.470  1.00 84.70           C  
ATOM    219  HB1 ALA A  16     -10.013  13.625  -9.888  1.00 84.70           H  
ATOM    220  HB2 ALA A  16      -8.439  14.388 -10.172  1.00 84.70           H  
ATOM    221  HB3 ALA A  16      -9.114  14.339  -8.533  1.00 84.70           H  
ATOM    222  O   ALA A  16      -9.782  10.750  -8.290  1.00 84.70           O  
ATOM    223  N   LEU A  17      -8.529  11.915  -6.841  1.00 85.56           N  
ATOM    224  H   LEU A  17      -7.821  12.627  -6.729  1.00 85.56           H  
ATOM    225  CA  LEU A  17      -8.999  11.204  -5.641  1.00 85.56           C  
ATOM    226  HA  LEU A  17      -9.079  10.143  -5.879  1.00 85.56           H  
ATOM    227  C   LEU A  17     -10.400  11.622  -5.183  1.00 85.56           C  
ATOM    228  CB  LEU A  17      -7.984  11.397  -4.499  1.00 85.56           C  
ATOM    229  HB2 LEU A  17      -8.419  11.035  -3.568  1.00 85.56           H  
ATOM    230  HB3 LEU A  17      -7.788  12.463  -4.380  1.00 85.56           H  
ATOM    231  O   LEU A  17     -10.991  10.957  -4.333  1.00 85.56           O  
ATOM    232  CG  LEU A  17      -6.658  10.659  -4.724  1.00 85.56           C  
ATOM    233  HG  LEU A  17      -6.249  10.930  -5.697  1.00 85.56           H  
ATOM    234  CD1 LEU A  17      -5.648  11.051  -3.647  1.00 85.56           C  
ATOM    235 HD11 LEU A  17      -6.043  10.826  -2.656  1.00 85.56           H  
ATOM    236 HD12 LEU A  17      -5.434  12.118  -3.714  1.00 85.56           H  
ATOM    237 HD13 LEU A  17      -4.718  10.505  -3.803  1.00 85.56           H  
ATOM    238  CD2 LEU A  17      -6.845   9.147  -4.669  1.00 85.56           C  
ATOM    239 HD21 LEU A  17      -7.204   8.832  -3.689  1.00 85.56           H  
ATOM    240 HD22 LEU A  17      -7.521   8.801  -5.452  1.00 85.56           H  
ATOM    241 HD23 LEU A  17      -5.870   8.701  -4.868  1.00 85.56           H  
ATOM    242  N   ASP A  18     -10.957  12.690  -5.748  1.00 82.50           N  
ATOM    243  H   ASP A  18     -10.513  13.074  -6.570  1.00 82.50           H  
ATOM    244  CA  ASP A  18     -12.267  13.242  -5.395  1.00 82.50           C  
ATOM    245  HA  ASP A  18     -12.227  13.601  -4.366  1.00 82.50           H  
ATOM    246  C   ASP A  18     -13.390  12.199  -5.486  1.00 82.50           C  
ATOM    247  CB  ASP A  18     -12.566  14.437  -6.317  1.00 82.50           C  
ATOM    248  HB2 ASP A  18     -11.730  15.137  -6.288  1.00 82.50           H  
ATOM    249  HB3 ASP A  18     -13.447  14.954  -5.935  1.00 82.50           H  
ATOM    250  O   ASP A  18     -14.258  12.147  -4.613  1.00 82.50           O  
ATOM    251  CG  ASP A  18     -12.819  14.005  -7.767  1.00 82.50           C  
ATOM    252  OD1 ASP A  18     -11.940  13.310  -8.321  1.00 82.50           O  
ATOM    253  OD2 ASP A  18     -13.935  14.265  -8.264  1.00 82.50           O  
ATOM    254  N   ARG A  19     -13.333  11.323  -6.497  1.00 82.25           N  
ATOM    255  H   ARG A  19     -12.635  11.499  -7.205  1.00 82.25           H  
ATOM    256  CA  ARG A  19     -14.290  10.223  -6.678  1.00 82.25           C  
ATOM    257  HA  ARG A  19     -15.302  10.627  -6.680  1.00 82.25           H  
ATOM    258  C   ARG A  19     -14.221   9.227  -5.528  1.00 82.25           C  
ATOM    259  CB  ARG A  19     -14.026   9.507  -8.010  1.00 82.25           C  
ATOM    260  HB2 ARG A  19     -13.014   9.101  -8.010  1.00 82.25           H  
ATOM    261  HB3 ARG A  19     -14.729   8.679  -8.103  1.00 82.25           H  
ATOM    262  O   ARG A  19     -15.251   8.805  -5.014  1.00 82.25           O  
ATOM    263  CG  ARG A  19     -14.192  10.437  -9.218  1.00 82.25           C  
ATOM    264  HG2 ARG A  19     -13.437  11.222  -9.186  1.00 82.25           H  
ATOM    265  HG3 ARG A  19     -15.182  10.893  -9.198  1.00 82.25           H  
ATOM    266  CD  ARG A  19     -14.022   9.637 -10.511  1.00 82.25           C  
ATOM    267  HD2 ARG A  19     -14.811   8.887 -10.565  1.00 82.25           H  
ATOM    268  HD3 ARG A  19     -13.055   9.137 -10.489  1.00 82.25           H  
ATOM    269  NE  ARG A  19     -14.084  10.518 -11.689  1.00 82.25           N  
ATOM    270  HE  ARG A  19     -14.026  11.510 -11.508  1.00 82.25           H  
ATOM    271  NH1 ARG A  19     -14.153   8.869 -13.289  1.00 82.25           N  
ATOM    272 HH11 ARG A  19     -14.150   8.592 -14.260  1.00 82.25           H  
ATOM    273 HH12 ARG A  19     -14.085   8.167 -12.565  1.00 82.25           H  
ATOM    274  NH2 ARG A  19     -14.153  11.011 -13.911  1.00 82.25           N  
ATOM    275 HH21 ARG A  19     -14.108  11.996 -13.694  1.00 82.25           H  
ATOM    276 HH22 ARG A  19     -14.163  10.710 -14.875  1.00 82.25           H  
ATOM    277  CZ  ARG A  19     -14.132  10.129 -12.951  1.00 82.25           C  
ATOM    278  N   VAL A  20     -13.007   8.896  -5.094  1.00 85.36           N  
ATOM    279  H   VAL A  20     -12.219   9.378  -5.501  1.00 85.36           H  
ATOM    280  CA  VAL A  20     -12.756   7.939  -4.012  1.00 85.36           C  
ATOM    281  HA  VAL A  20     -13.307   7.022  -4.219  1.00 85.36           H  
ATOM    282  C   VAL A  20     -13.268   8.492  -2.687  1.00 85.36           C  
ATOM    283  CB  VAL A  20     -11.257   7.596  -3.926  1.00 85.36           C  
ATOM    284  HB  VAL A  20     -10.690   8.484  -3.647  1.00 85.36           H  
ATOM    285  O   VAL A  20     -13.868   7.754  -1.913  1.00 85.36           O  
ATOM    286  CG1 VAL A  20     -11.006   6.521  -2.874  1.00 85.36           C  
ATOM    287 HG11 VAL A  20     -11.266   6.896  -1.885  1.00 85.36           H  
ATOM    288 HG12 VAL A  20      -9.950   6.249  -2.884  1.00 85.36           H  
ATOM    289 HG13 VAL A  20     -11.599   5.634  -3.097  1.00 85.36           H  
ATOM    290  CG2 VAL A  20     -10.719   7.072  -5.264  1.00 85.36           C  
ATOM    291 HG21 VAL A  20      -9.672   6.786  -5.155  1.00 85.36           H  
ATOM    292 HG22 VAL A  20     -10.775   7.848  -6.027  1.00 85.36           H  
ATOM    293 HG23 VAL A  20     -11.292   6.203  -5.588  1.00 85.36           H  
ATOM    294  N   LEU A  21     -13.120   9.802  -2.453  1.00 80.53           N  
ATOM    295  H   LEU A  21     -12.619  10.348  -3.139  1.00 80.53           H  
ATOM    296  CA  LEU A  21     -13.560  10.457  -1.219  1.00 80.53           C  
ATOM    297  HA  LEU A  21     -13.099   9.930  -0.383  1.00 80.53           H  
ATOM    298  C   LEU A  21     -15.074  10.390  -0.975  1.00 80.53           C  
ATOM    299  CB  LEU A  21     -13.085  11.922  -1.193  1.00 80.53           C  
ATOM    300  HB2 LEU A  21     -13.518  12.401  -0.316  1.00 80.53           H  
ATOM    301  HB3 LEU A  21     -13.475  12.433  -2.073  1.00 80.53           H  
ATOM    302  O   LEU A  21     -15.481  10.519   0.177  1.00 80.53           O  
ATOM    303  CG  LEU A  21     -11.560  12.127  -1.137  1.00 80.53           C  
ATOM    304  HG  LEU A  21     -11.099  11.749  -2.050  1.00 80.53           H  
ATOM    305  CD1 LEU A  21     -11.252  13.619  -1.036  1.00 80.53           C  
ATOM    306 HD11 LEU A  21     -11.663  14.139  -1.902  1.00 80.53           H  
ATOM    307 HD12 LEU A  21     -11.680  14.034  -0.124  1.00 80.53           H  
ATOM    308 HD13 LEU A  21     -10.173  13.773  -1.025  1.00 80.53           H  
ATOM    309  CD2 LEU A  21     -10.916  11.414   0.047  1.00 80.53           C  
ATOM    310 HD21 LEU A  21      -9.878  11.734   0.140  1.00 80.53           H  
ATOM    311 HD22 LEU A  21     -10.919  10.341  -0.145  1.00 80.53           H  
ATOM    312 HD23 LEU A  21     -11.446  11.652   0.969  1.00 80.53           H  
ATOM    313  N   ARG A  22     -15.886  10.166  -2.016  1.00 82.91           N  
ATOM    314  H   ARG A  22     -15.450  10.041  -2.919  1.00 82.91           H  
ATOM    315  CA  ARG A  22     -17.362  10.154  -1.960  1.00 82.91           C  
ATOM    316  HA  ARG A  22     -17.697  10.704  -1.081  1.00 82.91           H  
ATOM    317  C   ARG A  22     -17.981   8.762  -1.817  1.00 82.91           C  
ATOM    318  CB  ARG A  22     -17.916  10.838  -3.220  1.00 82.91           C  
ATOM    319  HB2 ARG A  22     -19.005  10.794  -3.204  1.00 82.91           H  
ATOM    320  HB3 ARG A  22     -17.567  10.291  -4.095  1.00 82.91           H  
ATOM    321  O   ARG A  22     -19.199   8.653  -1.727  1.00 82.91           O  
ATOM    322  CG  ARG A  22     -17.500  12.309  -3.338  1.00 82.91           C  
ATOM    323  HG2 ARG A  22     -17.926  12.881  -2.514  1.00 82.91           H  
ATOM    324  HG3 ARG A  22     -16.414  12.394  -3.300  1.00 82.91           H  
ATOM    325  CD  ARG A  22     -17.999  12.873  -4.671  1.00 82.91           C  
ATOM    326  HD2 ARG A  22     -17.687  12.202  -5.471  1.00 82.91           H  
ATOM    327  HD3 ARG A  22     -19.088  12.914  -4.647  1.00 82.91           H  
ATOM    328  NE  ARG A  22     -17.443  14.211  -4.932  1.00 82.91           N  
ATOM    329  HE  ARG A  22     -16.690  14.514  -4.330  1.00 82.91           H  
ATOM    330  NH1 ARG A  22     -18.654  14.670  -6.828  1.00 82.91           N  
ATOM    331 HH11 ARG A  22     -19.126  13.782  -6.732  1.00 82.91           H  
ATOM    332 HH12 ARG A  22     -18.841  15.272  -7.617  1.00 82.91           H  
ATOM    333  NH2 ARG A  22     -17.112  16.120  -6.126  1.00 82.91           N  
ATOM    334 HH21 ARG A  22     -17.278  16.668  -6.958  1.00 82.91           H  
ATOM    335 HH22 ARG A  22     -16.322  16.352  -5.540  1.00 82.91           H  
ATOM    336  CZ  ARG A  22     -17.740  14.992  -5.955  1.00 82.91           C  
ATOM    337  N   VAL A  23     -17.173   7.706  -1.853  1.00 86.85           N  
ATOM    338  H   VAL A  23     -16.178   7.865  -1.928  1.00 86.85           H  
ATOM    339  CA  VAL A  23     -17.652   6.317  -1.848  1.00 86.85           C  
ATOM    340  HA  VAL A  23     -18.710   6.288  -2.109  1.00 86.85           H  
ATOM    341  C   VAL A  23     -17.497   5.726  -0.457  1.00 86.85           C  
ATOM    342  CB  VAL A  23     -16.887   5.496  -2.900  1.00 86.85           C  
ATOM    343  HB  VAL A  23     -15.815   5.614  -2.738  1.00 86.85           H  
ATOM    344  O   VAL A  23     -16.390   5.706   0.063  1.00 86.85           O  
ATOM    345  CG1 VAL A  23     -17.224   4.005  -2.839  1.00 86.85           C  
ATOM    346 HG11 VAL A  23     -16.720   3.488  -3.655  1.00 86.85           H  
ATOM    347 HG12 VAL A  23     -18.301   3.854  -2.920  1.00 86.85           H  
ATOM    348 HG13 VAL A  23     -16.870   3.591  -1.895  1.00 86.85           H  
ATOM    349  CG2 VAL A  23     -17.218   5.987  -4.314  1.00 86.85           C  
ATOM    350 HG21 VAL A  23     -16.629   5.437  -5.048  1.00 86.85           H  
ATOM    351 HG22 VAL A  23     -18.278   5.843  -4.521  1.00 86.85           H  
ATOM    352 HG23 VAL A  23     -16.983   7.047  -4.413  1.00 86.85           H  
ATOM    353  N   ASP A  24     -18.564   5.193   0.127  1.00 86.93           N  
ATOM    354  H   ASP A  24     -19.456   5.206  -0.347  1.00 86.93           H  
ATOM    355  CA  ASP A  24     -18.467   4.400   1.354  1.00 86.93           C  
ATOM    356  HA  ASP A  24     -17.530   4.649   1.852  1.00 86.93           H  
ATOM    357  C   ASP A  24     -18.425   2.908   0.999  1.00 86.93           C  
ATOM    358  CB  ASP A  24     -19.598   4.772   2.325  1.00 86.93           C  
ATOM    359  HB2 ASP A  24     -19.734   5.854   2.304  1.00 86.93           H  
ATOM    360  HB3 ASP A  24     -20.528   4.308   1.998  1.00 86.93           H  
ATOM    361  O   ASP A  24     -19.218   2.430   0.186  1.00 86.93           O  
ATOM    362  CG  ASP A  24     -19.300   4.376   3.776  1.00 86.93           C  
ATOM    363  OD1 ASP A  24     -18.157   3.934   4.037  1.00 86.93           O  
ATOM    364  OD2 ASP A  24     -20.201   4.593   4.619  1.00 86.93           O  
ATOM    365  N   LYS A  25     -17.451   2.190   1.551  1.00 91.42           N  
ATOM    366  H   LYS A  25     -16.975   2.611   2.336  1.00 91.42           H  
ATOM    367  CA  LYS A  25     -17.160   0.779   1.258  1.00 91.42           C  
ATOM    368  HA  LYS A  25     -18.082   0.261   0.994  1.00 91.42           H  
ATOM    369  C   LYS A  25     -16.604   0.136   2.517  1.00 91.42           C  
ATOM    370  CB  LYS A  25     -16.147   0.648   0.103  1.00 91.42           C  
ATOM    371  HB2 LYS A  25     -15.493   1.519   0.143  1.00 91.42           H  
ATOM    372  HB3 LYS A  25     -15.532  -0.240   0.249  1.00 91.42           H  
ATOM    373  O   LYS A  25     -15.850   0.761   3.266  1.00 91.42           O  
ATOM    374  CG  LYS A  25     -16.746   0.600  -1.308  1.00 91.42           C  
ATOM    375  HG2 LYS A  25     -17.426   1.441  -1.447  1.00 91.42           H  
ATOM    376  HG3 LYS A  25     -17.309  -0.324  -1.434  1.00 91.42           H  
ATOM    377  CD  LYS A  25     -15.618   0.678  -2.353  1.00 91.42           C  
ATOM    378  HD2 LYS A  25     -15.051   1.592  -2.175  1.00 91.42           H  
ATOM    379  HD3 LYS A  25     -14.935  -0.162  -2.228  1.00 91.42           H  
ATOM    380  CE  LYS A  25     -16.164   0.736  -3.786  1.00 91.42           C  
ATOM    381  HE2 LYS A  25     -15.674   1.563  -4.301  1.00 91.42           H  
ATOM    382  HE3 LYS A  25     -17.232   0.952  -3.747  1.00 91.42           H  
ATOM    383  NZ  LYS A  25     -15.910  -0.520  -4.535  1.00 91.42           N  
ATOM    384  HZ1 LYS A  25     -14.916  -0.674  -4.622  1.00 91.42           H  
ATOM    385  HZ2 LYS A  25     -16.294  -0.490  -5.468  1.00 91.42           H  
ATOM    386  HZ3 LYS A  25     -16.289  -1.322  -4.051  1.00 91.42           H  
ATOM    387  N   ASN A  26     -16.945  -1.128   2.726  1.00 93.15           N  
ATOM    388  H   ASN A  26     -17.534  -1.580   2.041  1.00 93.15           H  
ATOM    389  CA  ASN A  26     -16.359  -1.921   3.797  1.00 93.15           C  
ATOM    390  HA  ASN A  26     -16.334  -1.290   4.685  1.00 93.15           H  
ATOM    391  C   ASN A  26     -14.888  -2.294   3.468  1.00 93.15           C  
ATOM    392  CB  ASN A  26     -17.312  -3.097   4.098  1.00 93.15           C  
ATOM    393  HB2 ASN A  26     -18.328  -2.710   4.179  1.00 93.15           H  
ATOM    394  HB3 ASN A  26     -17.067  -3.544   5.061  1.00 93.15           H  
ATOM    395  O   ASN A  26     -14.437  -2.101   2.333  1.00 93.15           O  
ATOM    396  CG  ASN A  26     -17.288  -4.207   3.063  1.00 93.15           C  
ATOM    397  ND2 ASN A  26     -18.410  -4.817   2.774  1.00 93.15           N  
ATOM    398 HD21 ASN A  26     -18.347  -5.605   2.145  1.00 93.15           H  
ATOM    399 HD22 ASN A  26     -19.283  -4.529   3.193  1.00 93.15           H  
ATOM    400  OD1 ASN A  26     -16.254  -4.572   2.537  1.00 93.15           O  
ATOM    401  N   PRO A  27     -14.117  -2.831   4.433  1.00 93.60           N  
ATOM    402  CA  PRO A  27     -12.707  -3.162   4.216  1.00 93.60           C  
ATOM    403  HA  PRO A  27     -12.159  -2.240   4.023  1.00 93.60           H  
ATOM    404  C   PRO A  27     -12.455  -4.129   3.048  1.00 93.60           C  
ATOM    405  CB  PRO A  27     -12.228  -3.760   5.544  1.00 93.60           C  
ATOM    406  HB2 PRO A  27     -11.185  -3.513   5.742  1.00 93.60           H  
ATOM    407  HB3 PRO A  27     -12.364  -4.841   5.542  1.00 93.60           H  
ATOM    408  O   PRO A  27     -11.496  -3.941   2.302  1.00 93.60           O  
ATOM    409  CG  PRO A  27     -13.161  -3.142   6.584  1.00 93.60           C  
ATOM    410  HG2 PRO A  27     -13.256  -3.773   7.468  1.00 93.60           H  
ATOM    411  HG3 PRO A  27     -12.812  -2.148   6.862  1.00 93.60           H  
ATOM    412  CD  PRO A  27     -14.480  -3.024   5.831  1.00 93.60           C  
ATOM    413  HD2 PRO A  27     -15.036  -3.956   5.935  1.00 93.60           H  
ATOM    414  HD3 PRO A  27     -15.058  -2.189   6.226  1.00 93.60           H  
ATOM    415  N   GLN A  28     -13.321  -5.131   2.857  1.00 96.02           N  
ATOM    416  H   GLN A  28     -14.150  -5.178   3.431  1.00 96.02           H  
ATOM    417  CA  GLN A  28     -13.204  -6.101   1.764  1.00 96.02           C  
ATOM    418  HA  GLN A  28     -12.194  -6.510   1.758  1.00 96.02           H  
ATOM    419  C   GLN A  28     -13.436  -5.435   0.402  1.00 96.02           C  
ATOM    420  CB  GLN A  28     -14.187  -7.254   2.012  1.00 96.02           C  
ATOM    421  HB2 GLN A  28     -13.952  -7.719   2.970  1.00 96.02           H  
ATOM    422  HB3 GLN A  28     -15.207  -6.870   2.054  1.00 96.02           H  
ATOM    423  O   GLN A  28     -12.629  -5.588  -0.508  1.00 96.02           O  
ATOM    424  CG  GLN A  28     -14.112  -8.319   0.910  1.00 96.02           C  
ATOM    425  HG2 GLN A  28     -13.101  -8.721   0.856  1.00 96.02           H  
ATOM    426  HG3 GLN A  28     -14.349  -7.868  -0.054  1.00 96.02           H  
ATOM    427  CD  GLN A  28     -15.081  -9.473   1.127  1.00 96.02           C  
ATOM    428  NE2 GLN A  28     -15.271 -10.290   0.118  1.00 96.02           N  
ATOM    429 HE21 GLN A  28     -14.927 -10.027  -0.795  1.00 96.02           H  
ATOM    430 HE22 GLN A  28     -15.931 -11.044   0.244  1.00 96.02           H  
ATOM    431  OE1 GLN A  28     -15.678  -9.646   2.180  1.00 96.02           O  
ATOM    432  N   GLN A  29     -14.474  -4.608   0.286  1.00 96.39           N  
ATOM    433  H   GLN A  29     -15.099  -4.518   1.075  1.00 96.39           H  
ATOM    434  CA  GLN A  29     -14.769  -3.861  -0.938  1.00 96.39           C  
ATOM    435  HA  GLN A  29     -14.881  -4.559  -1.768  1.00 96.39           H  
ATOM    436  C   GLN A  29     -13.651  -2.872  -1.297  1.00 96.39           C  
ATOM    437  CB  GLN A  29     -16.072  -3.082  -0.741  1.00 96.39           C  
ATOM    438  HB2 GLN A  29     -16.204  -2.403  -1.584  1.00 96.39           H  
ATOM    439  HB3 GLN A  29     -15.989  -2.492   0.171  1.00 96.39           H  
ATOM    440  O   GLN A  29     -13.402  -2.611  -2.478  1.00 96.39           O  
ATOM    441  CG  GLN A  29     -17.314  -3.975  -0.657  1.00 96.39           C  
ATOM    442  HG2 GLN A  29     -17.463  -4.460  -1.622  1.00 96.39           H  
ATOM    443  HG3 GLN A  29     -17.179  -4.757   0.090  1.00 96.39           H  
ATOM    444  CD  GLN A  29     -18.549  -3.159  -0.291  1.00 96.39           C  
ATOM    445  NE2 GLN A  29     -19.655  -3.356  -0.971  1.00 96.39           N  
ATOM    446 HE21 GLN A  29     -19.697  -4.078  -1.675  1.00 96.39           H  
ATOM    447 HE22 GLN A  29     -20.462  -2.816  -0.691  1.00 96.39           H  
ATOM    448  OE1 GLN A  29     -18.539  -2.316   0.597  1.00 96.39           O  
ATOM    449  N   TRP A  30     -12.978  -2.288  -0.298  1.00 95.78           N  
ATOM    450  H   TRP A  30     -13.265  -2.472   0.653  1.00 95.78           H  
ATOM    451  CA  TRP A  30     -11.793  -1.465  -0.539  1.00 95.78           C  
ATOM    452  HA  TRP A  30     -12.019  -0.766  -1.345  1.00 95.78           H  
ATOM    453  C   TRP A  30     -10.605  -2.283  -1.017  1.00 95.78           C  
ATOM    454  CB  TRP A  30     -11.402  -0.663   0.702  1.00 95.78           C  
ATOM    455  HB2 TRP A  30     -11.467  -1.300   1.584  1.00 95.78           H  
ATOM    456  HB3 TRP A  30     -10.365  -0.343   0.599  1.00 95.78           H  
ATOM    457  O   TRP A  30      -9.924  -1.830  -1.932  1.00 95.78           O  
ATOM    458  CG  TRP A  30     -12.207   0.572   0.908  1.00 95.78           C  
ATOM    459  CD1 TRP A  30     -12.920   0.861   2.014  1.00 95.78           C  
ATOM    460  HD1 TRP A  30     -13.009   0.214   2.875  1.00 95.78           H  
ATOM    461  CD2 TRP A  30     -12.442   1.669  -0.025  1.00 95.78           C  
ATOM    462  CE2 TRP A  30     -13.313   2.600   0.609  1.00 95.78           C  
ATOM    463  CE3 TRP A  30     -12.051   1.955  -1.353  1.00 95.78           C  
ATOM    464  HE3 TRP A  30     -11.378   1.282  -1.863  1.00 95.78           H  
ATOM    465  NE1 TRP A  30     -13.565   2.066   1.854  1.00 95.78           N  
ATOM    466  HE1 TRP A  30     -14.263   2.381   2.512  1.00 95.78           H  
ATOM    467  CH2 TRP A  30     -13.384   4.002  -1.366  1.00 95.78           C  
ATOM    468  HH2 TRP A  30     -13.749   4.878  -1.881  1.00 95.78           H  
ATOM    469  CZ2 TRP A  30     -13.808   3.725  -0.055  1.00 95.78           C  
ATOM    470  HZ2 TRP A  30     -14.542   4.337   0.445  1.00 95.78           H  
ATOM    471  CZ3 TRP A  30     -12.501   3.116  -2.010  1.00 95.78           C  
ATOM    472  HZ3 TRP A  30     -12.177   3.316  -3.021  1.00 95.78           H  
ATOM    473  N   ARG A  31     -10.383  -3.476  -0.455  1.00 96.39           N  
ATOM    474  H   ARG A  31     -10.990  -3.782   0.291  1.00 96.39           H  
ATOM    475  CA  ARG A  31      -9.337  -4.393  -0.921  1.00 96.39           C  
ATOM    476  HA  ARG A  31      -8.372  -3.889  -0.873  1.00 96.39           H  
ATOM    477  C   ARG A  31      -9.525  -4.746  -2.393  1.00 96.39           C  
ATOM    478  CB  ARG A  31      -9.288  -5.631  -0.016  1.00 96.39           C  
ATOM    479  HB2 ARG A  31     -10.259  -6.124   0.010  1.00 96.39           H  
ATOM    480  HB3 ARG A  31      -9.037  -5.312   0.996  1.00 96.39           H  
ATOM    481  O   ARG A  31      -8.632  -4.468  -3.182  1.00 96.39           O  
ATOM    482  CG  ARG A  31      -8.248  -6.640  -0.518  1.00 96.39           C  
ATOM    483  HG2 ARG A  31      -8.594  -7.064  -1.461  1.00 96.39           H  
ATOM    484  HG3 ARG A  31      -7.296  -6.138  -0.693  1.00 96.39           H  
ATOM    485  CD  ARG A  31      -8.042  -7.798   0.461  1.00 96.39           C  
ATOM    486  HD2 ARG A  31      -7.433  -8.557  -0.031  1.00 96.39           H  
ATOM    487  HD3 ARG A  31      -9.008  -8.251   0.685  1.00 96.39           H  
ATOM    488  NE  ARG A  31      -7.390  -7.352   1.709  1.00 96.39           N  
ATOM    489  HE  ARG A  31      -7.993  -7.176   2.500  1.00 96.39           H  
ATOM    490  NH1 ARG A  31      -5.219  -7.416   0.933  1.00 96.39           N  
ATOM    491 HH11 ARG A  31      -4.219  -7.395   1.078  1.00 96.39           H  
ATOM    492 HH12 ARG A  31      -5.535  -7.740   0.029  1.00 96.39           H  
ATOM    493  NH2 ARG A  31      -5.670  -6.706   3.020  1.00 96.39           N  
ATOM    494 HH21 ARG A  31      -6.316  -6.504   3.770  1.00 96.39           H  
ATOM    495 HH22 ARG A  31      -4.712  -6.403   3.115  1.00 96.39           H  
ATOM    496  CZ  ARG A  31      -6.091  -7.169   1.876  1.00 96.39           C  
ATOM    497  N   GLU A  32     -10.716  -5.206  -2.765  1.00 96.93           N  
ATOM    498  H   GLU A  32     -11.383  -5.441  -2.045  1.00 96.93           H  
ATOM    499  CA  GLU A  32     -11.064  -5.522  -4.159  1.00 96.93           C  
ATOM    500  HA  GLU A  32     -10.453  -6.350  -4.518  1.00 96.93           H  
ATOM    501  C   GLU A  32     -10.840  -4.318  -5.088  1.00 96.93           C  
ATOM    502  CB  GLU A  32     -12.549  -5.910  -4.218  1.00 96.93           C  
ATOM    503  HB2 GLU A  32     -13.118  -5.107  -3.749  1.00 96.93           H  
ATOM    504  HB3 GLU A  32     -12.859  -5.981  -5.261  1.00 96.93           H  
ATOM    505  O   GLU A  32     -10.344  -4.456  -6.206  1.00 96.93           O  
ATOM    506  CG  GLU A  32     -12.874  -7.245  -3.525  1.00 96.93           C  
ATOM    507  HG2 GLU A  32     -12.487  -8.057  -4.142  1.00 96.93           H  
ATOM    508  HG3 GLU A  32     -12.362  -7.289  -2.564  1.00 96.93           H  
ATOM    509  CD  GLU A  32     -14.380  -7.457  -3.280  1.00 96.93           C  
ATOM    510  OE1 GLU A  32     -14.725  -8.520  -2.708  1.00 96.93           O  
ATOM    511  OE2 GLU A  32     -15.181  -6.534  -3.578  1.00 96.93           O  
ATOM    512  N   THR A  33     -11.171  -3.109  -4.616  1.00 94.98           N  
ATOM    513  H   THR A  33     -11.541  -3.068  -3.677  1.00 94.98           H  
ATOM    514  CA  THR A  33     -10.949  -1.872  -5.378  1.00 94.98           C  
ATOM    515  HA  THR A  33     -11.372  -2.002  -6.374  1.00 94.98           H  
ATOM    516  C   THR A  33      -9.457  -1.591  -5.560  1.00 94.98           C  
ATOM    517  CB  THR A  33     -11.636  -0.666  -4.715  1.00 94.98           C  
ATOM    518  HB  THR A  33     -11.188  -0.492  -3.737  1.00 94.98           H  
ATOM    519  O   THR A  33      -9.037  -1.307  -6.675  1.00 94.98           O  
ATOM    520  CG2 THR A  33     -11.510   0.617  -5.538  1.00 94.98           C  
ATOM    521 HG21 THR A  33     -10.466   0.922  -5.601  1.00 94.98           H  
ATOM    522 HG22 THR A  33     -12.077   1.415  -5.058  1.00 94.98           H  
ATOM    523 HG23 THR A  33     -11.894   0.450  -6.545  1.00 94.98           H  
ATOM    524  OG1 THR A  33     -13.022  -0.910  -4.529  1.00 94.98           O  
ATOM    525  HG1 THR A  33     -13.057  -1.661  -3.933  1.00 94.98           H  
ATOM    526  N   VAL A  34      -8.652  -1.665  -4.497  1.00 94.32           N  
ATOM    527  H   VAL A  34      -9.038  -1.985  -3.620  1.00 94.32           H  
ATOM    528  CA  VAL A  34      -7.203  -1.412  -4.558  1.00 94.32           C  
ATOM    529  HA  VAL A  34      -7.035  -0.441  -5.023  1.00 94.32           H  
ATOM    530  C   VAL A  34      -6.502  -2.437  -5.452  1.00 94.32           C  
ATOM    531  CB  VAL A  34      -6.595  -1.375  -3.140  1.00 94.32           C  
ATOM    532  HB  VAL A  34      -6.924  -2.250  -2.580  1.00 94.32           H  
ATOM    533  O   VAL A  34      -5.689  -2.042  -6.279  1.00 94.32           O  
ATOM    534  CG1 VAL A  34      -5.062  -1.351  -3.142  1.00 94.32           C  
ATOM    535 HG11 VAL A  34      -4.702  -0.521  -3.749  1.00 94.32           H  
ATOM    536 HG12 VAL A  34      -4.687  -1.249  -2.123  1.00 94.32           H  
ATOM    537 HG13 VAL A  34      -4.673  -2.283  -3.552  1.00 94.32           H  
ATOM    538  CG2 VAL A  34      -7.052  -0.109  -2.396  1.00 94.32           C  
ATOM    539 HG21 VAL A  34      -6.696   0.778  -2.920  1.00 94.32           H  
ATOM    540 HG22 VAL A  34      -6.649  -0.112  -1.383  1.00 94.32           H  
ATOM    541 HG23 VAL A  34      -8.140  -0.074  -2.337  1.00 94.32           H  
ATOM    542  N   GLU A  35      -6.859  -3.717  -5.349  1.00 95.31           N  
ATOM    543  H   GLU A  35      -7.529  -3.981  -4.640  1.00 95.31           H  
ATOM    544  CA  GLU A  35      -6.319  -4.798  -6.189  1.00 95.31           C  
ATOM    545  HA  GLU A  35      -5.229  -4.787  -6.156  1.00 95.31           H  
ATOM    546  C   GLU A  35      -6.722  -4.632  -7.661  1.00 95.31           C  
ATOM    547  CB  GLU A  35      -6.812  -6.146  -5.638  1.00 95.31           C  
ATOM    548  HB2 GLU A  35      -7.892  -6.090  -5.506  1.00 95.31           H  
ATOM    549  HB3 GLU A  35      -6.591  -6.934  -6.359  1.00 95.31           H  
ATOM    550  O   GLU A  35      -5.896  -4.794  -8.556  1.00 95.31           O  
ATOM    551  CG  GLU A  35      -6.131  -6.499  -4.302  1.00 95.31           C  
ATOM    552  HG2 GLU A  35      -6.164  -5.634  -3.640  1.00 95.31           H  
ATOM    553  HG3 GLU A  35      -5.080  -6.714  -4.495  1.00 95.31           H  
ATOM    554  CD  GLU A  35      -6.766  -7.687  -3.558  1.00 95.31           C  
ATOM    555  OE1 GLU A  35      -6.226  -8.027  -2.474  1.00 95.31           O  
ATOM    556  OE2 GLU A  35      -7.833  -8.178  -3.989  1.00 95.31           O  
ATOM    557  N   SER A  36      -7.964  -4.214  -7.931  1.00 94.87           N  
ATOM    558  H   SER A  36      -8.622  -4.136  -7.168  1.00 94.87           H  
ATOM    559  CA  SER A  36      -8.401  -3.899  -9.297  1.00 94.87           C  
ATOM    560  HA  SER A  36      -8.218  -4.764  -9.935  1.00 94.87           H  
ATOM    561  C   SER A  36      -7.627  -2.716  -9.885  1.00 94.87           C  
ATOM    562  CB  SER A  36      -9.895  -3.576  -9.339  1.00 94.87           C  
ATOM    563  HB2 SER A  36     -10.103  -2.717  -8.701  1.00 94.87           H  
ATOM    564  HB3 SER A  36     -10.173  -3.324 -10.363  1.00 94.87           H  
ATOM    565  O   SER A  36      -7.235  -2.754 -11.048  1.00 94.87           O  
ATOM    566  OG  SER A  36     -10.676  -4.673  -8.914  1.00 94.87           O  
ATOM    567  HG  SER A  36     -10.504  -4.815  -7.981  1.00 94.87           H  
ATOM    568  N   MET A  37      -7.387  -1.665  -9.091  1.00 93.32           N  
ATOM    569  H   MET A  37      -7.719  -1.697  -8.138  1.00 93.32           H  
ATOM    570  CA  MET A  37      -6.614  -0.498  -9.534  1.00 93.32           C  
ATOM    571  HA  MET A  37      -7.000  -0.167 -10.498  1.00 93.32           H  
ATOM    572  C   MET A  37      -5.139  -0.841  -9.750  1.00 93.32           C  
ATOM    573  CB  MET A  37      -6.746   0.657  -8.531  1.00 93.32           C  
ATOM    574  HB2 MET A  37      -6.078   1.465  -8.829  1.00 93.32           H  
ATOM    575  HB3 MET A  37      -6.446   0.312  -7.541  1.00 93.32           H  
ATOM    576  O   MET A  37      -4.548  -0.362 -10.711  1.00 93.32           O  
ATOM    577  CG  MET A  37      -8.171   1.214  -8.457  1.00 93.32           C  
ATOM    578  HG2 MET A  37      -8.853   0.401  -8.206  1.00 93.32           H  
ATOM    579  HG3 MET A  37      -8.218   1.953  -7.657  1.00 93.32           H  
ATOM    580  SD  MET A  37      -8.802   1.970  -9.975  1.00 93.32           S  
ATOM    581  CE  MET A  37     -10.573   1.885  -9.615  1.00 93.32           C  
ATOM    582  HE1 MET A  37     -10.789   2.453  -8.710  1.00 93.32           H  
ATOM    583  HE2 MET A  37     -10.865   0.844  -9.478  1.00 93.32           H  
ATOM    584  HE3 MET A  37     -11.127   2.307 -10.454  1.00 93.32           H  
ATOM    585  N   GLU A  38      -4.556  -1.691  -8.903  1.00 93.74           N  
ATOM    586  H   GLU A  38      -5.087  -2.042  -8.120  1.00 93.74           H  
ATOM    587  CA  GLU A  38      -3.206  -2.227  -9.098  1.00 93.74           C  
ATOM    588  HA  GLU A  38      -2.492  -1.405  -9.155  1.00 93.74           H  
ATOM    589  C   GLU A  38      -3.106  -3.009 -10.412  1.00 93.74           C  
ATOM    590  CB  GLU A  38      -2.832  -3.098  -7.894  1.00 93.74           C  
ATOM    591  HB2 GLU A  38      -3.612  -3.841  -7.727  1.00 93.74           H  
ATOM    592  HB3 GLU A  38      -2.769  -2.464  -7.010  1.00 93.74           H  
ATOM    593  O   GLU A  38      -2.226  -2.726 -11.223  1.00 93.74           O  
ATOM    594  CG  GLU A  38      -1.494  -3.819  -8.091  1.00 93.74           C  
ATOM    595  HG2 GLU A  38      -1.567  -4.523  -8.921  1.00 93.74           H  
ATOM    596  HG3 GLU A  38      -0.726  -3.083  -8.326  1.00 93.74           H  
ATOM    597  CD  GLU A  38      -1.123  -4.586  -6.829  1.00 93.74           C  
ATOM    598  OE1 GLU A  38      -0.169  -4.155  -6.151  1.00 93.74           O  
ATOM    599  OE2 GLU A  38      -1.860  -5.532  -6.461  1.00 93.74           O  
ATOM    600  N   ALA A  39      -4.049  -3.918 -10.679  1.00 93.68           N  
ATOM    601  H   ALA A  39      -4.728  -4.135  -9.963  1.00 93.68           H  
ATOM    602  CA  ALA A  39      -4.078  -4.690 -11.919  1.00 93.68           C  
ATOM    603  HA  ALA A  39      -3.156  -5.268 -11.987  1.00 93.68           H  
ATOM    604  C   ALA A  39      -4.156  -3.795 -13.170  1.00 93.68           C  
ATOM    605  CB  ALA A  39      -5.260  -5.663 -11.851  1.00 93.68           C  
ATOM    606  HB1 ALA A  39      -6.197  -5.110 -11.785  1.00 93.68           H  
ATOM    607  HB2 ALA A  39      -5.272  -6.286 -12.746  1.00 93.68           H  
ATOM    608  HB3 ALA A  39      -5.160  -6.302 -10.974  1.00 93.68           H  
ATOM    609  O   ALA A  39      -3.529  -4.095 -14.186  1.00 93.68           O  
ATOM    610  N   MET A  40      -4.867  -2.663 -13.092  1.00 92.36           N  
ATOM    611  H   MET A  40      -5.362  -2.476 -12.232  1.00 92.36           H  
ATOM    612  CA  MET A  40      -4.947  -1.683 -14.184  1.00 92.36           C  
ATOM    613  HA  MET A  40      -5.196  -2.210 -15.105  1.00 92.36           H  
ATOM    614  C   MET A  40      -3.628  -0.949 -14.456  1.00 92.36           C  
ATOM    615  CB  MET A  40      -6.048  -0.651 -13.902  1.00 92.36           C  
ATOM    616  HB2 MET A  40      -5.918  -0.234 -12.903  1.00 92.36           H  
ATOM    617  HB3 MET A  40      -5.967   0.163 -14.623  1.00 92.36           H  
ATOM    618  O   MET A  40      -3.463  -0.409 -15.547  1.00 92.36           O  
ATOM    619  CG  MET A  40      -7.449  -1.246 -14.026  1.00 92.36           C  
ATOM    620  HG2 MET A  40      -7.580  -1.628 -15.039  1.00 92.36           H  
ATOM    621  HG3 MET A  40      -7.543  -2.086 -13.337  1.00 92.36           H  
ATOM    622  SD  MET A  40      -8.770  -0.052 -13.680  1.00 92.36           S  
ATOM    623  CE  MET A  40     -10.168  -1.196 -13.609  1.00 92.36           C  
ATOM    624  HE1 MET A  40      -9.997  -1.927 -12.818  1.00 92.36           H  
ATOM    625  HE2 MET A  40     -11.083  -0.642 -13.400  1.00 92.36           H  
ATOM    626  HE3 MET A  40     -10.266  -1.714 -14.563  1.00 92.36           H  
ATOM    627  N   THR A  41      -2.684  -0.929 -13.509  1.00 91.57           N  
ATOM    628  H   THR A  41      -2.856  -1.398 -12.631  1.00 91.57           H  
ATOM    629  CA  THR A  41      -1.358  -0.337 -13.749  1.00 91.57           C  
ATOM    630  HA  THR A  41      -1.492   0.605 -14.281  1.00 91.57           H  
ATOM    631  C   THR A  41      -0.473  -1.214 -14.637  1.00 91.57           C  
ATOM    632  CB  THR A  41      -0.606  -0.026 -12.448  1.00 91.57           C  
ATOM    633  HB  THR A  41       0.260   0.585 -12.705  1.00 91.57           H  
ATOM    634  O   THR A  41       0.491  -0.718 -15.214  1.00 91.57           O  
ATOM    635  CG2 THR A  41      -1.442   0.755 -11.435  1.00 91.57           C  
ATOM    636 HG21 THR A  41      -2.117   0.081 -10.908  1.00 91.57           H  
ATOM    637 HG22 THR A  41      -2.020   1.531 -11.938  1.00 91.57           H  
ATOM    638 HG23 THR A  41      -0.776   1.224 -10.712  1.00 91.57           H  
ATOM    639  OG1 THR A  41      -0.140  -1.206 -11.839  1.00 91.57           O  
ATOM    640  HG1 THR A  41      -0.883  -1.755 -11.579  1.00 91.57           H  
ATOM    641  N   GLY A  42      -0.786  -2.511 -14.746  1.00 92.20           N  
ATOM    642  H   GLY A  42      -1.612  -2.846 -14.271  1.00 92.20           H  
ATOM    643  CA  GLY A  42       0.052  -3.501 -15.422  1.00 92.20           C  
ATOM    644  HA2 GLY A  42       0.363  -3.106 -16.390  1.00 92.20           H  
ATOM    645  HA3 GLY A  42      -0.535  -4.404 -15.588  1.00 92.20           H  
ATOM    646  C   GLY A  42       1.315  -3.897 -14.647  1.00 92.20           C  
ATOM    647  O   GLY A  42       2.058  -4.754 -15.120  1.00 92.20           O  
ATOM    648  N   ASP A  43       1.554  -3.316 -13.466  1.00 91.77           N  
ATOM    649  H   ASP A  43       0.911  -2.616 -13.125  1.00 91.77           H  
ATOM    650  CA  ASP A  43       2.682  -3.640 -12.595  1.00 91.77           C  
ATOM    651  HA  ASP A  43       3.366  -4.295 -13.134  1.00 91.77           H  
ATOM    652  C   ASP A  43       2.188  -4.347 -11.318  1.00 91.77           C  
ATOM    653  CB  ASP A  43       3.494  -2.370 -12.296  1.00 91.77           C  
ATOM    654  HB2 ASP A  43       3.870  -1.970 -13.237  1.00 91.77           H  
ATOM    655  HB3 ASP A  43       2.843  -1.615 -11.854  1.00 91.77           H  
ATOM    656  O   ASP A  43       1.616  -3.702 -10.435  1.00 91.77           O  
ATOM    657  CG  ASP A  43       4.691  -2.621 -11.365  1.00 91.77           C  
ATOM    658  OD1 ASP A  43       5.004  -3.804 -11.077  1.00 91.77           O  
ATOM    659  OD2 ASP A  43       5.305  -1.617 -10.939  1.00 91.77           O  
ATOM    660  N   PRO A  44       2.421  -5.667 -11.167  1.00 89.29           N  
ATOM    661  CA  PRO A  44       2.026  -6.404  -9.966  1.00 89.29           C  
ATOM    662  HA  PRO A  44       0.966  -6.245  -9.766  1.00 89.29           H  
ATOM    663  C   PRO A  44       2.805  -5.985  -8.708  1.00 89.29           C  
ATOM    664  CB  PRO A  44       2.265  -7.877 -10.312  1.00 89.29           C  
ATOM    665  HB2 PRO A  44       1.378  -8.279 -10.802  1.00 89.29           H  
ATOM    666  HB3 PRO A  44       2.516  -8.476  -9.437  1.00 89.29           H  
ATOM    667  O   PRO A  44       2.447  -6.402  -7.612  1.00 89.29           O  
ATOM    668  CG  PRO A  44       3.417  -7.821 -11.313  1.00 89.29           C  
ATOM    669  HG2 PRO A  44       4.362  -7.720 -10.778  1.00 89.29           H  
ATOM    670  HG3 PRO A  44       3.433  -8.696 -11.963  1.00 89.29           H  
ATOM    671  CD  PRO A  44       3.131  -6.542 -12.092  1.00 89.29           C  
ATOM    672  HD2 PRO A  44       4.073  -6.103 -12.419  1.00 89.29           H  
ATOM    673  HD3 PRO A  44       2.492  -6.757 -12.949  1.00 89.29           H  
ATOM    674  N   ASN A  45       3.866  -5.182  -8.846  1.00 92.24           N  
ATOM    675  H   ASN A  45       4.109  -4.856  -9.770  1.00 92.24           H  
ATOM    676  CA  ASN A  45       4.629  -4.614  -7.735  1.00 92.24           C  
ATOM    677  HA  ASN A  45       4.366  -5.142  -6.818  1.00 92.24           H  
ATOM    678  C   ASN A  45       4.294  -3.135  -7.495  1.00 92.24           C  
ATOM    679  CB  ASN A  45       6.128  -4.820  -7.985  1.00 92.24           C  
ATOM    680  HB2 ASN A  45       6.691  -4.453  -7.126  1.00 92.24           H  
ATOM    681  HB3 ASN A  45       6.426  -4.241  -8.859  1.00 92.24           H  
ATOM    682  O   ASN A  45       4.993  -2.459  -6.731  1.00 92.24           O  
ATOM    683  CG  ASN A  45       6.484  -6.275  -8.182  1.00 92.24           C  
ATOM    684  ND2 ASN A  45       6.909  -6.637  -9.369  1.00 92.24           N  
ATOM    685 HD21 ASN A  45       7.087  -7.622  -9.503  1.00 92.24           H  
ATOM    686 HD22 ASN A  45       6.851  -5.965 -10.120  1.00 92.24           H  
ATOM    687  OD1 ASN A  45       6.398  -7.099  -7.287  1.00 92.24           O  
ATOM    688  N   PHE A  46       3.235  -2.615  -8.126  1.00 93.53           N  
ATOM    689  H   PHE A  46       2.717  -3.187  -8.777  1.00 93.53           H  
ATOM    690  CA  PHE A  46       2.838  -1.224  -7.955  1.00 93.53           C  
ATOM    691  HA  PHE A  46       3.682  -0.602  -8.252  1.00 93.53           H  
ATOM    692  C   PHE A  46       2.504  -0.904  -6.493  1.00 93.53           C  
ATOM    693  CB  PHE A  46       1.654  -0.895  -8.867  1.00 93.53           C  
ATOM    694  HB2 PHE A  46       0.798  -1.509  -8.586  1.00 93.53           H  
ATOM    695  HB3 PHE A  46       1.920  -1.145  -9.895  1.00 93.53           H  
ATOM    696  O   PHE A  46       2.831   0.195  -6.030  1.00 93.53           O  
ATOM    697  CG  PHE A  46       1.269   0.567  -8.825  1.00 93.53           C  
ATOM    698  CD1 PHE A  46       0.131   0.987  -8.112  1.00 93.53           C  
ATOM    699  HD1 PHE A  46      -0.512   0.250  -7.654  1.00 93.53           H  
ATOM    700  CD2 PHE A  46       2.060   1.510  -9.503  1.00 93.53           C  
ATOM    701  HD2 PHE A  46       2.909   1.175 -10.080  1.00 93.53           H  
ATOM    702  CE1 PHE A  46      -0.199   2.353  -8.051  1.00 93.53           C  
ATOM    703  HE1 PHE A  46      -1.090   2.671  -7.531  1.00 93.53           H  
ATOM    704  CE2 PHE A  46       1.721   2.873  -9.460  1.00 93.53           C  
ATOM    705  HE2 PHE A  46       2.307   3.588 -10.018  1.00 93.53           H  
ATOM    706  CZ  PHE A  46       0.597   3.293  -8.730  1.00 93.53           C  
ATOM    707  HZ  PHE A  46       0.320   4.337  -8.736  1.00 93.53           H  
ATOM    708  N   LEU A  47       1.907  -1.840  -5.745  1.00 94.33           N  
ATOM    709  H   LEU A  47       1.609  -2.703  -6.178  1.00 94.33           H  
ATOM    710  CA  LEU A  47       1.702  -1.733  -4.302  1.00 94.33           C  
ATOM    711  HA  LEU A  47       2.287  -0.902  -3.909  1.00 94.33           H  
ATOM    712  C   LEU A  47       2.183  -2.996  -3.581  1.00 94.33           C  
ATOM    713  CB  LEU A  47       0.214  -1.486  -3.995  1.00 94.33           C  
ATOM    714  HB2 LEU A  47       0.077  -1.503  -2.914  1.00 94.33           H  
ATOM    715  HB3 LEU A  47      -0.363  -2.310  -4.414  1.00 94.33           H  
ATOM    716  O   LEU A  47       1.714  -4.102  -3.816  1.00 94.33           O  
ATOM    717  CG  LEU A  47      -0.346  -0.166  -4.538  1.00 94.33           C  
ATOM    718  HG  LEU A  47      -0.093  -0.062  -5.593  1.00 94.33           H  
ATOM    719  CD1 LEU A  47      -1.869  -0.145  -4.410  1.00 94.33           C  
ATOM    720 HD11 LEU A  47      -2.284  -0.981  -4.972  1.00 94.33           H  
ATOM    721 HD12 LEU A  47      -2.264   0.782  -4.825  1.00 94.33           H  
ATOM    722 HD13 LEU A  47      -2.156  -0.240  -3.363  1.00 94.33           H  
ATOM    723  CD2 LEU A  47       0.218   1.034  -3.776  1.00 94.33           C  
ATOM    724 HD21 LEU A  47       0.040   0.905  -2.708  1.00 94.33           H  
ATOM    725 HD22 LEU A  47      -0.268   1.944  -4.127  1.00 94.33           H  
ATOM    726 HD23 LEU A  47       1.291   1.105  -3.954  1.00 94.33           H  
ATOM    727  N   SER A  48       3.052  -2.824  -2.589  1.00 95.39           N  
ATOM    728  H   SER A  48       3.434  -1.902  -2.433  1.00 95.39           H  
ATOM    729  CA  SER A  48       3.300  -3.890  -1.614  1.00 95.39           C  
ATOM    730  HA  SER A  48       3.554  -4.799  -2.158  1.00 95.39           H  
ATOM    731  C   SER A  48       2.047  -4.175  -0.773  1.00 95.39           C  
ATOM    732  CB  SER A  48       4.481  -3.529  -0.714  1.00 95.39           C  
ATOM    733  HB2 SER A  48       4.657  -4.338  -0.005  1.00 95.39           H  
ATOM    734  HB3 SER A  48       5.374  -3.398  -1.325  1.00 95.39           H  
ATOM    735  O   SER A  48       1.226  -3.287  -0.534  1.00 95.39           O  
ATOM    736  OG  SER A  48       4.216  -2.336  -0.005  1.00 95.39           O  
ATOM    737  HG  SER A  48       4.249  -1.629  -0.654  1.00 95.39           H  
ATOM    738  N   GLU A  49       1.926  -5.387  -0.222  1.00 95.38           N  
ATOM    739  H   GLU A  49       2.535  -6.128  -0.539  1.00 95.38           H  
ATOM    740  CA  GLU A  49       0.825  -5.731   0.698  1.00 95.38           C  
ATOM    741  HA  GLU A  49      -0.122  -5.653   0.165  1.00 95.38           H  
ATOM    742  C   GLU A  49       0.729  -4.766   1.894  1.00 95.38           C  
ATOM    743  CB  GLU A  49       1.006  -7.169   1.218  1.00 95.38           C  
ATOM    744  HB2 GLU A  49       2.036  -7.312   1.545  1.00 95.38           H  
ATOM    745  HB3 GLU A  49       0.364  -7.312   2.087  1.00 95.38           H  
ATOM    746  O   GLU A  49      -0.363  -4.415   2.348  1.00 95.38           O  
ATOM    747  CG  GLU A  49       0.649  -8.240   0.177  1.00 95.38           C  
ATOM    748  HG2 GLU A  49       1.357  -8.178  -0.649  1.00 95.38           H  
ATOM    749  HG3 GLU A  49       0.753  -9.223   0.636  1.00 95.38           H  
ATOM    750  CD  GLU A  49      -0.789  -8.059  -0.335  1.00 95.38           C  
ATOM    751  OE1 GLU A  49      -0.943  -7.840  -1.560  1.00 95.38           O  
ATOM    752  OE2 GLU A  49      -1.716  -8.008   0.513  1.00 95.38           O  
ATOM    753  N   GLN A  50       1.870  -4.267   2.381  1.00 95.58           N  
ATOM    754  H   GLN A  50       2.735  -4.536   1.935  1.00 95.58           H  
ATOM    755  CA  GLN A  50       1.898  -3.246   3.426  1.00 95.58           C  
ATOM    756  HA  GLN A  50       1.291  -3.597   4.261  1.00 95.58           H  
ATOM    757  C   GLN A  50       1.292  -1.922   2.939  1.00 95.58           C  
ATOM    758  CB  GLN A  50       3.338  -3.060   3.918  1.00 95.58           C  
ATOM    759  HB2 GLN A  50       3.950  -2.653   3.112  1.00 95.58           H  
ATOM    760  HB3 GLN A  50       3.743  -4.031   4.205  1.00 95.58           H  
ATOM    761  O   GLN A  50       0.472  -1.334   3.646  1.00 95.58           O  
ATOM    762  CG  GLN A  50       3.399  -2.121   5.134  1.00 95.58           C  
ATOM    763  HG2 GLN A  50       3.018  -1.137   4.861  1.00 95.58           H  
ATOM    764  HG3 GLN A  50       2.770  -2.525   5.927  1.00 95.58           H  
ATOM    765  CD  GLN A  50       4.810  -1.939   5.679  1.00 95.58           C  
ATOM    766  NE2 GLN A  50       4.965  -1.274   6.803  1.00 95.58           N  
ATOM    767 HE21 GLN A  50       5.919  -1.219   7.131  1.00 95.58           H  
ATOM    768 HE22 GLN A  50       4.169  -0.934   7.323  1.00 95.58           H  
ATOM    769  OE1 GLN A  50       5.802  -2.373   5.126  1.00 95.58           O  
ATOM    770  N   GLU A  51       1.654  -1.456   1.741  1.00 95.48           N  
ATOM    771  H   GLU A  51       2.287  -2.000   1.172  1.00 95.48           H  
ATOM    772  CA  GLU A  51       1.081  -0.242   1.153  1.00 95.48           C  
ATOM    773  HA  GLU A  51       1.211   0.584   1.852  1.00 95.48           H  
ATOM    774  C   GLU A  51      -0.425  -0.387   0.914  1.00 95.48           C  
ATOM    775  CB  GLU A  51       1.789   0.124  -0.159  1.00 95.48           C  
ATOM    776  HB2 GLU A  51       1.192   0.871  -0.682  1.00 95.48           H  
ATOM    777  HB3 GLU A  51       1.842  -0.762  -0.791  1.00 95.48           H  
ATOM    778  O   GLU A  51      -1.171   0.528   1.266  1.00 95.48           O  
ATOM    779  CG  GLU A  51       3.190   0.717   0.056  1.00 95.48           C  
ATOM    780  HG2 GLU A  51       3.090   1.709   0.498  1.00 95.48           H  
ATOM    781  HG3 GLU A  51       3.752   0.108   0.765  1.00 95.48           H  
ATOM    782  CD  GLU A  51       3.957   0.802  -1.270  1.00 95.48           C  
ATOM    783  OE1 GLU A  51       4.377   1.917  -1.666  1.00 95.48           O  
ATOM    784  OE2 GLU A  51       4.109  -0.270  -1.897  1.00 95.48           O  
ATOM    785  N   LYS A  52      -0.896  -1.540   0.414  1.00 95.49           N  
ATOM    786  H   LYS A  52      -0.227  -2.241   0.130  1.00 95.49           H  
ATOM    787  CA  LYS A  52      -2.334  -1.819   0.252  1.00 95.49           C  
ATOM    788  HA  LYS A  52      -2.764  -1.090  -0.435  1.00 95.49           H  
ATOM    789  C   LYS A  52      -3.074  -1.678   1.576  1.00 95.49           C  
ATOM    790  CB  LYS A  52      -2.568  -3.229  -0.313  1.00 95.49           C  
ATOM    791  HB2 LYS A  52      -2.093  -3.963   0.337  1.00 95.49           H  
ATOM    792  HB3 LYS A  52      -3.640  -3.429  -0.323  1.00 95.49           H  
ATOM    793  O   LYS A  52      -4.064  -0.954   1.653  1.00 95.49           O  
ATOM    794  CG  LYS A  52      -2.036  -3.402  -1.739  1.00 95.49           C  
ATOM    795  HG2 LYS A  52      -0.961  -3.225  -1.748  1.00 95.49           H  
ATOM    796  HG3 LYS A  52      -2.515  -2.689  -2.409  1.00 95.49           H  
ATOM    797  CD  LYS A  52      -2.303  -4.827  -2.227  1.00 95.49           C  
ATOM    798  HD2 LYS A  52      -1.966  -5.534  -1.468  1.00 95.49           H  
ATOM    799  HD3 LYS A  52      -3.370  -4.973  -2.398  1.00 95.49           H  
ATOM    800  CE  LYS A  52      -1.530  -5.078  -3.518  1.00 95.49           C  
ATOM    801  HE2 LYS A  52      -0.480  -4.821  -3.381  1.00 95.49           H  
ATOM    802  HE3 LYS A  52      -1.911  -4.436  -4.313  1.00 95.49           H  
ATOM    803  NZ  LYS A  52      -1.623  -6.486  -3.947  1.00 95.49           N  
ATOM    804  HZ1 LYS A  52      -2.583  -6.755  -4.106  1.00 95.49           H  
ATOM    805  HZ2 LYS A  52      -1.177  -6.540  -4.852  1.00 95.49           H  
ATOM    806  HZ3 LYS A  52      -1.204  -7.103  -3.266  1.00 95.49           H  
ATOM    807  N   ASN A  53      -2.564  -2.294   2.642  1.00 95.66           N  
ATOM    808  H   ASN A  53      -1.758  -2.887   2.502  1.00 95.66           H  
ATOM    809  CA  ASN A  53      -3.171  -2.208   3.971  1.00 95.66           C  
ATOM    810  HA  ASN A  53      -4.210  -2.529   3.902  1.00 95.66           H  
ATOM    811  C   ASN A  53      -3.193  -0.768   4.511  1.00 95.66           C  
ATOM    812  CB  ASN A  53      -2.423  -3.160   4.918  1.00 95.66           C  
ATOM    813  HB2 ASN A  53      -1.351  -2.971   4.853  1.00 95.66           H  
ATOM    814  HB3 ASN A  53      -2.743  -2.977   5.944  1.00 95.66           H  
ATOM    815  O   ASN A  53      -4.203  -0.335   5.069  1.00 95.66           O  
ATOM    816  CG  ASN A  53      -2.698  -4.624   4.617  1.00 95.66           C  
ATOM    817  ND2 ASN A  53      -1.766  -5.498   4.905  1.00 95.66           N  
ATOM    818 HD21 ASN A  53      -0.836  -5.179   5.135  1.00 95.66           H  
ATOM    819 HD22 ASN A  53      -1.920  -6.442   4.579  1.00 95.66           H  
ATOM    820  OD1 ASN A  53      -3.762  -5.006   4.154  1.00 95.66           O  
ATOM    821  N   VAL A  54      -2.118   0.002   4.313  1.00 94.98           N  
ATOM    822  H   VAL A  54      -1.318  -0.408   3.852  1.00 94.98           H  
ATOM    823  CA  VAL A  54      -2.056   1.419   4.714  1.00 94.98           C  
ATOM    824  HA  VAL A  54      -2.330   1.493   5.766  1.00 94.98           H  
ATOM    825  C   VAL A  54      -3.069   2.263   3.935  1.00 94.98           C  
ATOM    826  CB  VAL A  54      -0.624   1.969   4.551  1.00 94.98           C  
ATOM    827  HB  VAL A  54      -0.257   1.735   3.552  1.00 94.98           H  
ATOM    828  O   VAL A  54      -3.762   3.085   4.538  1.00 94.98           O  
ATOM    829  CG1 VAL A  54      -0.545   3.490   4.755  1.00 94.98           C  
ATOM    830 HG11 VAL A  54      -1.096   4.004   3.967  1.00 94.98           H  
ATOM    831 HG12 VAL A  54      -0.967   3.755   5.725  1.00 94.98           H  
ATOM    832 HG13 VAL A  54       0.496   3.811   4.706  1.00 94.98           H  
ATOM    833  CG2 VAL A  54       0.318   1.342   5.589  1.00 94.98           C  
ATOM    834 HG21 VAL A  54       0.257   0.255   5.554  1.00 94.98           H  
ATOM    835 HG22 VAL A  54       0.048   1.669   6.593  1.00 94.98           H  
ATOM    836 HG23 VAL A  54       1.347   1.632   5.374  1.00 94.98           H  
ATOM    837  N   ILE A  55      -3.189   2.046   2.621  1.00 93.74           N  
ATOM    838  H   ILE A  55      -2.582   1.361   2.195  1.00 93.74           H  
ATOM    839  CA  ILE A  55      -4.156   2.733   1.754  1.00 93.74           C  
ATOM    840  HA  ILE A  55      -4.042   3.809   1.885  1.00 93.74           H  
ATOM    841  C   ILE A  55      -5.586   2.386   2.176  1.00 93.74           C  
ATOM    842  CB  ILE A  55      -3.878   2.399   0.267  1.00 93.74           C  
ATOM    843  HB  ILE A  55      -3.764   1.319   0.173  1.00 93.74           H  
ATOM    844  O   ILE A  55      -6.380   3.295   2.399  1.00 93.74           O  
ATOM    845  CG1 ILE A  55      -2.565   3.077  -0.188  1.00 93.74           C  
ATOM    846 HG12 ILE A  55      -2.708   4.156  -0.257  1.00 93.74           H  
ATOM    847 HG13 ILE A  55      -1.785   2.903   0.552  1.00 93.74           H  
ATOM    848  CG2 ILE A  55      -5.045   2.829  -0.644  1.00 93.74           C  
ATOM    849 HG21 ILE A  55      -5.244   3.896  -0.539  1.00 93.74           H  
ATOM    850 HG22 ILE A  55      -4.815   2.610  -1.687  1.00 93.74           H  
ATOM    851 HG23 ILE A  55      -5.944   2.264  -0.399  1.00 93.74           H  
ATOM    852  CD1 ILE A  55      -2.040   2.567  -1.534  1.00 93.74           C  
ATOM    853 HD11 ILE A  55      -1.942   1.482  -1.499  1.00 93.74           H  
ATOM    854 HD12 ILE A  55      -2.708   2.848  -2.347  1.00 93.74           H  
ATOM    855 HD13 ILE A  55      -1.061   3.006  -1.724  1.00 93.74           H  
ATOM    856  N   ILE A  56      -5.914   1.103   2.360  1.00 94.02           N  
ATOM    857  H   ILE A  56      -5.217   0.401   2.152  1.00 94.02           H  
ATOM    858  CA  ILE A  56      -7.247   0.653   2.795  1.00 94.02           C  
ATOM    859  HA  ILE A  56      -7.991   1.011   2.084  1.00 94.02           H  
ATOM    860  C   ILE A  56      -7.598   1.256   4.158  1.00 94.02           C  
ATOM    861  CB  ILE A  56      -7.317  -0.892   2.826  1.00 94.02           C  
ATOM    862  HB  ILE A  56      -6.476  -1.259   3.414  1.00 94.02           H  
ATOM    863  O   ILE A  56      -8.689   1.798   4.333  1.00 94.02           O  
ATOM    864  CG1 ILE A  56      -7.218  -1.474   1.397  1.00 94.02           C  
ATOM    865 HG12 ILE A  56      -6.457  -0.939   0.829  1.00 94.02           H  
ATOM    866 HG13 ILE A  56      -8.165  -1.340   0.873  1.00 94.02           H  
ATOM    867  CG2 ILE A  56      -8.620  -1.378   3.494  1.00 94.02           C  
ATOM    868 HG21 ILE A  56      -8.711  -2.461   3.418  1.00 94.02           H  
ATOM    869 HG22 ILE A  56      -9.483  -0.919   3.011  1.00 94.02           H  
ATOM    870 HG23 ILE A  56      -8.626  -1.124   4.554  1.00 94.02           H  
ATOM    871  CD1 ILE A  56      -6.836  -2.959   1.382  1.00 94.02           C  
ATOM    872 HD11 ILE A  56      -5.937  -3.121   1.976  1.00 94.02           H  
ATOM    873 HD12 ILE A  56      -6.629  -3.268   0.357  1.00 94.02           H  
ATOM    874 HD13 ILE A  56      -7.647  -3.569   1.780  1.00 94.02           H  
ATOM    875  N   ASN A  57      -6.668   1.233   5.115  1.00 93.23           N  
ATOM    876  H   ASN A  57      -5.793   0.761   4.938  1.00 93.23           H  
ATOM    877  CA  ASN A  57      -6.899   1.823   6.429  1.00 93.23           C  
ATOM    878  HA  ASN A  57      -7.799   1.378   6.853  1.00 93.23           H  
ATOM    879  C   ASN A  57      -7.137   3.338   6.346  1.00 93.23           C  
ATOM    880  CB  ASN A  57      -5.716   1.490   7.345  1.00 93.23           C  
ATOM    881  HB2 ASN A  57      -5.567   0.411   7.375  1.00 93.23           H  
ATOM    882  HB3 ASN A  57      -4.807   1.956   6.966  1.00 93.23           H  
ATOM    883  O   ASN A  57      -8.029   3.860   7.016  1.00 93.23           O  
ATOM    884  CG  ASN A  57      -6.005   1.960   8.755  1.00 93.23           C  
ATOM    885  ND2 ASN A  57      -5.206   2.841   9.308  1.00 93.23           N  
ATOM    886 HD21 ASN A  57      -5.444   3.106  10.253  1.00 93.23           H  
ATOM    887 HD22 ASN A  57      -4.372   3.151   8.830  1.00 93.23           H  
ATOM    888  OD1 ASN A  57      -6.985   1.576   9.362  1.00 93.23           O  
ATOM    889  N   TRP A  58      -6.382   4.048   5.504  1.00 92.72           N  
ATOM    890  H   TRP A  58      -5.663   3.577   4.974  1.00 92.72           H  
ATOM    891  CA  TRP A  58      -6.624   5.467   5.252  1.00 92.72           C  
ATOM    892  HA  TRP A  58      -6.631   5.999   6.204  1.00 92.72           H  
ATOM    893  C   TRP A  58      -7.991   5.696   4.607  1.00 92.72           C  
ATOM    894  CB  TRP A  58      -5.499   6.042   4.391  1.00 92.72           C  
ATOM    895  HB2 TRP A  58      -4.555   5.843   4.898  1.00 92.72           H  
ATOM    896  HB3 TRP A  58      -5.474   5.524   3.433  1.00 92.72           H  
ATOM    897  O   TRP A  58      -8.724   6.580   5.038  1.00 92.72           O  
ATOM    898  CG  TRP A  58      -5.606   7.513   4.130  1.00 92.72           C  
ATOM    899  CD1 TRP A  58      -5.091   8.498   4.903  1.00 92.72           C  
ATOM    900  HD1 TRP A  58      -4.540   8.337   5.818  1.00 92.72           H  
ATOM    901  CD2 TRP A  58      -6.318   8.190   3.048  1.00 92.72           C  
ATOM    902  CE2 TRP A  58      -6.149   9.596   3.211  1.00 92.72           C  
ATOM    903  CE3 TRP A  58      -7.088   7.759   1.945  1.00 92.72           C  
ATOM    904  HE3 TRP A  58      -7.221   6.700   1.781  1.00 92.72           H  
ATOM    905  NE1 TRP A  58      -5.398   9.730   4.356  1.00 92.72           N  
ATOM    906  HE1 TRP A  58      -5.135  10.622   4.750  1.00 92.72           H  
ATOM    907  CH2 TRP A  58      -7.433  10.067   1.221  1.00 92.72           C  
ATOM    908  HH2 TRP A  58      -7.826  10.773   0.504  1.00 92.72           H  
ATOM    909  CZ2 TRP A  58      -6.688  10.528   2.318  1.00 92.72           C  
ATOM    910  HZ2 TRP A  58      -6.515  11.584   2.466  1.00 92.72           H  
ATOM    911  CZ3 TRP A  58      -7.645   8.688   1.044  1.00 92.72           C  
ATOM    912  HZ3 TRP A  58      -8.203   8.340   0.187  1.00 92.72           H  
ATOM    913  N   LEU A  59      -8.382   4.868   3.637  1.00 91.99           N  
ATOM    914  H   LEU A  59      -7.738   4.152   3.331  1.00 91.99           H  
ATOM    915  CA  LEU A  59      -9.681   4.958   2.979  1.00 91.99           C  
ATOM    916  HA  LEU A  59      -9.770   5.966   2.573  1.00 91.99           H  
ATOM    917  C   LEU A  59     -10.835   4.781   3.970  1.00 91.99           C  
ATOM    918  CB  LEU A  59      -9.759   3.938   1.829  1.00 91.99           C  
ATOM    919  HB2 LEU A  59     -10.793   3.842   1.496  1.00 91.99           H  
ATOM    920  HB3 LEU A  59      -9.453   2.960   2.202  1.00 91.99           H  
ATOM    921  O   LEU A  59     -11.806   5.525   3.880  1.00 91.99           O  
ATOM    922  CG  LEU A  59      -8.886   4.310   0.619  1.00 91.99           C  
ATOM    923  HG  LEU A  59      -7.886   4.597   0.944  1.00 91.99           H  
ATOM    924  CD1 LEU A  59      -8.765   3.130  -0.341  1.00 91.99           C  
ATOM    925 HD11 LEU A  59      -8.322   2.278   0.175  1.00 91.99           H  
ATOM    926 HD12 LEU A  59      -9.749   2.850  -0.717  1.00 91.99           H  
ATOM    927 HD13 LEU A  59      -8.125   3.399  -1.181  1.00 91.99           H  
ATOM    928  CD2 LEU A  59      -9.480   5.483  -0.152  1.00 91.99           C  
ATOM    929 HD21 LEU A  59     -10.466   5.201  -0.523  1.00 91.99           H  
ATOM    930 HD22 LEU A  59      -8.821   5.721  -0.987  1.00 91.99           H  
ATOM    931 HD23 LEU A  59      -9.563   6.366   0.482  1.00 91.99           H  
ATOM    932  N   LEU A  60     -10.719   3.871   4.933  1.00 90.62           N  
ATOM    933  H   LEU A  60      -9.914   3.261   4.911  1.00 90.62           H  
ATOM    934  CA  LEU A  60     -11.743   3.648   5.957  1.00 90.62           C  
ATOM    935  HA  LEU A  60     -12.715   3.541   5.476  1.00 90.62           H  
ATOM    936  C   LEU A  60     -11.876   4.814   6.951  1.00 90.62           C  
ATOM    937  CB  LEU A  60     -11.397   2.347   6.698  1.00 90.62           C  
ATOM    938  HB2 LEU A  60     -10.362   2.408   7.035  1.00 90.62           H  
ATOM    939  HB3 LEU A  60     -12.025   2.264   7.585  1.00 90.62           H  
ATOM    940  O   LEU A  60     -12.976   5.098   7.418  1.00 90.62           O  
ATOM    941  CG  LEU A  60     -11.578   1.078   5.846  1.00 90.62           C  
ATOM    942  HG  LEU A  60     -11.121   1.209   4.865  1.00 90.62           H  
ATOM    943  CD1 LEU A  60     -10.894  -0.097   6.542  1.00 90.62           C  
ATOM    944 HD11 LEU A  60     -11.354  -0.281   7.513  1.00 90.62           H  
ATOM    945 HD12 LEU A  60     -10.972  -0.986   5.915  1.00 90.62           H  
ATOM    946 HD13 LEU A  60      -9.837   0.126   6.682  1.00 90.62           H  
ATOM    947  CD2 LEU A  60     -13.055   0.736   5.644  1.00 90.62           C  
ATOM    948 HD21 LEU A  60     -13.146  -0.206   5.102  1.00 90.62           H  
ATOM    949 HD22 LEU A  60     -13.551   1.516   5.065  1.00 90.62           H  
ATOM    950 HD23 LEU A  60     -13.554   0.640   6.608  1.00 90.62           H  
ATOM    951  N   HIS A  61     -10.773   5.497   7.273  1.00 87.62           N  
ATOM    952  H   HIS A  61      -9.899   5.185   6.874  1.00 87.62           H  
ATOM    953  CA  HIS A  61     -10.728   6.509   8.341  1.00 87.62           C  
ATOM    954  HA  HIS A  61     -11.653   6.457   8.916  1.00 87.62           H  
ATOM    955  C   HIS A  61     -10.625   7.953   7.843  1.00 87.62           C  
ATOM    956  CB  HIS A  61      -9.581   6.182   9.299  1.00 87.62           C  
ATOM    957  HB2 HIS A  61      -8.640   6.174   8.749  1.00 87.62           H  
ATOM    958  HB3 HIS A  61      -9.519   6.953  10.067  1.00 87.62           H  
ATOM    959  O   HIS A  61     -10.624   8.889   8.652  1.00 87.62           O  
ATOM    960  CG  HIS A  61      -9.766   4.857   9.983  1.00 87.62           C  
ATOM    961  CD2 HIS A  61     -10.476   4.615  11.126  1.00 87.62           C  
ATOM    962  HD2 HIS A  61     -11.008   5.348  11.713  1.00 87.62           H  
ATOM    963  ND1 HIS A  61      -9.268   3.653   9.553  1.00 87.62           N  
ATOM    964  HD1 HIS A  61      -8.701   3.501   8.731  1.00 87.62           H  
ATOM    965  CE1 HIS A  61      -9.654   2.706  10.420  1.00 87.62           C  
ATOM    966  HE1 HIS A  61      -9.394   1.660  10.350  1.00 87.62           H  
ATOM    967  NE2 HIS A  61     -10.395   3.247  11.400  1.00 87.62           N  
ATOM    968  N   ARG A  62     -10.524   8.163   6.527  1.00 84.97           N  
ATOM    969  H   ARG A  62     -10.427   7.359   5.924  1.00 84.97           H  
ATOM    970  CA  ARG A  62     -10.458   9.501   5.940  1.00 84.97           C  
ATOM    971  HA  ARG A  62      -9.562   9.982   6.332  1.00 84.97           H  
ATOM    972  C   ARG A  62     -11.667  10.323   6.380  1.00 84.97           C  
ATOM    973  CB  ARG A  62     -10.319   9.430   4.411  1.00 84.97           C  
ATOM    974  HB2 ARG A  62      -9.478   8.788   4.151  1.00 84.97           H  
ATOM    975  HB3 ARG A  62     -10.100  10.426   4.027  1.00 84.97           H  
ATOM    976  O   ARG A  62     -12.805   9.850   6.400  1.00 84.97           O  
ATOM    977  CG  ARG A  62     -11.596   8.916   3.739  1.00 84.97           C  
ATOM    978  HG2 ARG A  62     -12.367   9.683   3.812  1.00 84.97           H  
ATOM    979  HG3 ARG A  62     -11.952   8.015   4.239  1.00 84.97           H  
ATOM    980  CD  ARG A  62     -11.352   8.614   2.270  1.00 84.97           C  
ATOM    981  HD2 ARG A  62     -10.687   7.755   2.175  1.00 84.97           H  
ATOM    982  HD3 ARG A  62     -10.852   9.471   1.818  1.00 84.97           H  
ATOM    983  NE  ARG A  62     -12.640   8.375   1.612  1.00 84.97           N  
ATOM    984  HE  ARG A  62     -13.251   9.172   1.504  1.00 84.97           H  
ATOM    985  NH1 ARG A  62     -12.529   6.093   1.346  1.00 84.97           N  
ATOM    986 HH11 ARG A  62     -12.960   5.256   0.980  1.00 84.97           H  
ATOM    987 HH12 ARG A  62     -11.885   6.007   2.120  1.00 84.97           H  
ATOM    988  NH2 ARG A  62     -14.364   7.230   0.807  1.00 84.97           N  
ATOM    989 HH21 ARG A  62     -14.893   8.086   0.724  1.00 84.97           H  
ATOM    990 HH22 ARG A  62     -14.841   6.385   0.528  1.00 84.97           H  
ATOM    991  CZ  ARG A  62     -13.154   7.223   1.249  1.00 84.97           C  
ATOM    992  N   LYS A  63     -11.432  11.596   6.692  1.00 67.41           N  
ATOM    993  H   LYS A  63     -10.484  11.936   6.624  1.00 67.41           H  
ATOM    994  CA  LYS A  63     -12.521  12.554   6.883  1.00 67.41           C  
ATOM    995  HA  LYS A  63     -13.271  12.134   7.553  1.00 67.41           H  
ATOM    996  C   LYS A  63     -13.169  12.755   5.520  1.00 67.41           C  
ATOM    997  CB  LYS A  63     -11.980  13.872   7.463  1.00 67.41           C  
ATOM    998  HB2 LYS A  63     -11.222  14.270   6.788  1.00 67.41           H  
ATOM    999  HB3 LYS A  63     -12.791  14.598   7.508  1.00 67.41           H  
ATOM   1000  O   LYS A  63     -12.592  13.405   4.661  1.00 67.41           O  
ATOM   1001  CG  LYS A  63     -11.352  13.743   8.861  1.00 67.41           C  
ATOM   1002  HG2 LYS A  63     -10.547  13.008   8.838  1.00 67.41           H  
ATOM   1003  HG3 LYS A  63     -10.914  14.708   9.118  1.00 67.41           H  
ATOM   1004  CD  LYS A  63     -12.362  13.363   9.952  1.00 67.41           C  
ATOM   1005  HD2 LYS A  63     -13.184  14.079   9.945  1.00 67.41           H  
ATOM   1006  HD3 LYS A  63     -12.748  12.363   9.757  1.00 67.41           H  
ATOM   1007  CE  LYS A  63     -11.663  13.385  11.317  1.00 67.41           C  
ATOM   1008  HE2 LYS A  63     -10.834  12.679  11.290  1.00 67.41           H  
ATOM   1009  HE3 LYS A  63     -11.245  14.379  11.477  1.00 67.41           H  
ATOM   1010  NZ  LYS A  63     -12.592  13.038  12.421  1.00 67.41           N  
ATOM   1011  HZ1 LYS A  63     -12.109  13.066  13.307  1.00 67.41           H  
ATOM   1012  HZ2 LYS A  63     -13.362  13.691  12.457  1.00 67.41           H  
ATOM   1013  HZ3 LYS A  63     -12.957  12.106  12.291  1.00 67.41           H  
ATOM   1014  N   GLN A  64     -14.331  12.155   5.292  1.00 61.76           N  
ATOM   1015  H   GLN A  64     -14.701  11.522   5.988  1.00 61.76           H  
ATOM   1016  CA  GLN A  64     -15.112  12.439   4.097  1.00 61.76           C  
ATOM   1017  HA  GLN A  64     -14.482  12.341   3.212  1.00 61.76           H  
ATOM   1018  C   GLN A  64     -15.644  13.876   4.230  1.00 61.76           C  
ATOM   1019  CB  GLN A  64     -16.263  11.439   3.984  1.00 61.76           C  
ATOM   1020  HB2 GLN A  64     -16.937  11.785   3.200  1.00 61.76           H  
ATOM   1021  HB3 GLN A  64     -16.778  11.441   4.945  1.00 61.76           H  
ATOM   1022  O   GLN A  64     -16.477  14.114   5.108  1.00 61.76           O  
ATOM   1023  CG  GLN A  64     -15.856   9.990   3.685  1.00 61.76           C  
ATOM   1024  HG2 GLN A  64     -15.180   9.972   2.830  1.00 61.76           H  
ATOM   1025  HG3 GLN A  64     -15.334   9.568   4.544  1.00 61.76           H  
ATOM   1026  CD  GLN A  64     -17.078   9.135   3.345  1.00 61.76           C  
ATOM   1027  NE2 GLN A  64     -17.499   8.232   4.204  1.00 61.76           N  
ATOM   1028 HE21 GLN A  64     -18.298   7.678   3.932  1.00 61.76           H  
ATOM   1029 HE22 GLN A  64     -16.991   8.013   5.049  1.00 61.76           H  
ATOM   1030  OE1 GLN A  64     -17.687   9.298   2.303  1.00 61.76           O  
ATOM   1031  N   PRO A  65     -15.220  14.839   3.390  1.00 57.16           N  
ATOM   1032  CA  PRO A  65     -15.710  16.215   3.499  1.00 57.16           C  
ATOM   1033  HA  PRO A  65     -15.547  16.573   4.515  1.00 57.16           H  
ATOM   1034  C   PRO A  65     -17.220  16.330   3.218  1.00 57.16           C  
ATOM   1035  CB  PRO A  65     -14.841  17.044   2.547  1.00 57.16           C  
ATOM   1036  HB2 PRO A  65     -15.420  17.801   2.017  1.00 57.16           H  
ATOM   1037  HB3 PRO A  65     -14.047  17.522   3.121  1.00 57.16           H  
ATOM   1038  O   PRO A  65     -17.825  17.356   3.507  1.00 57.16           O  
ATOM   1039  CG  PRO A  65     -14.220  16.038   1.578  1.00 57.16           C  
ATOM   1040  HG2 PRO A  65     -14.830  15.971   0.676  1.00 57.16           H  
ATOM   1041  HG3 PRO A  65     -13.200  16.318   1.316  1.00 57.16           H  
ATOM   1042  CD  PRO A  65     -14.257  14.700   2.306  1.00 57.16           C  
ATOM   1043  HD2 PRO A  65     -14.555  13.912   1.614  1.00 57.16           H  
ATOM   1044  HD3 PRO A  65     -13.261  14.494   2.697  1.00 57.16           H  
ATOM   1045  N   PHE A  66     -17.843  15.258   2.711  1.00 55.12           N  
ATOM   1046  H   PHE A  66     -17.276  14.450   2.498  1.00 55.12           H  
ATOM   1047  CA  PHE A  66     -19.254  15.209   2.330  1.00 55.12           C  
ATOM   1048  HA  PHE A  66     -19.719  16.160   2.590  1.00 55.12           H  
ATOM   1049  C   PHE A  66     -20.077  14.138   3.069  1.00 55.12           C  
ATOM   1050  CB  PHE A  66     -19.326  15.074   0.802  1.00 55.12           C  
ATOM   1051  HB2 PHE A  66     -18.900  14.115   0.506  1.00 55.12           H  
ATOM   1052  HB3 PHE A  66     -20.372  15.080   0.493  1.00 55.12           H  
ATOM   1053  O   PHE A  66     -21.255  13.967   2.761  1.00 55.12           O  
ATOM   1054  CG  PHE A  66     -18.608  16.199   0.078  1.00 55.12           C  
ATOM   1055  CD1 PHE A  66     -19.181  17.484   0.046  1.00 55.12           C  
ATOM   1056  HD1 PHE A  66     -20.142  17.659   0.506  1.00 55.12           H  
ATOM   1057  CD2 PHE A  66     -17.344  15.985  -0.505  1.00 55.12           C  
ATOM   1058  HD2 PHE A  66     -16.893  15.004  -0.471  1.00 55.12           H  
ATOM   1059  CE1 PHE A  66     -18.496  18.549  -0.563  1.00 55.12           C  
ATOM   1060  HE1 PHE A  66     -18.935  19.536  -0.576  1.00 55.12           H  
ATOM   1061  CE2 PHE A  66     -16.657  17.053  -1.113  1.00 55.12           C  
ATOM   1062  HE2 PHE A  66     -15.680  16.896  -1.546  1.00 55.12           H  
ATOM   1063  CZ  PHE A  66     -17.233  18.335  -1.140  1.00 55.12           C  
ATOM   1064  HZ  PHE A  66     -16.702  19.159  -1.593  1.00 55.12           H  
ATOM   1065  N   TYR A  67     -19.517  13.436   4.063  1.00 49.52           N  
ATOM   1066  H   TYR A  67     -18.581  13.665   4.366  1.00 49.52           H  
ATOM   1067  CA  TYR A  67     -20.269  12.423   4.814  1.00 49.52           C  
ATOM   1068  HA  TYR A  67     -21.091  12.060   4.197  1.00 49.52           H  
ATOM   1069  C   TYR A  67     -20.866  13.006   6.093  1.00 49.52           C  
ATOM   1070  CB  TYR A  67     -19.399  11.205   5.098  1.00 49.52           C  
ATOM   1071  HB2 TYR A  67     -18.918  10.921   4.162  1.00 49.52           H  
ATOM   1072  HB3 TYR A  67     -18.644  11.487   5.832  1.00 49.52           H  
ATOM   1073  O   TYR A  67     -20.204  13.119   7.126  1.00 49.52           O  
ATOM   1074  CG  TYR A  67     -20.127   9.984   5.616  1.00 49.52           C  
ATOM   1075  CD1 TYR A  67     -20.122   9.694   6.994  1.00 49.52           C  
ATOM   1076  HD1 TYR A  67     -19.641  10.370   7.686  1.00 49.52           H  
ATOM   1077  CD2 TYR A  67     -20.731   9.092   4.709  1.00 49.52           C  
ATOM   1078  HD2 TYR A  67     -20.703   9.293   3.648  1.00 49.52           H  
ATOM   1079  CE1 TYR A  67     -20.710   8.503   7.461  1.00 49.52           C  
ATOM   1080  HE1 TYR A  67     -20.667   8.235   8.506  1.00 49.52           H  
ATOM   1081  CE2 TYR A  67     -21.308   7.895   5.174  1.00 49.52           C  
ATOM   1082  HE2 TYR A  67     -21.719   7.179   4.479  1.00 49.52           H  
ATOM   1083  OH  TYR A  67     -21.791   6.419   7.003  1.00 49.52           O  
ATOM   1084  HH  TYR A  67     -21.802   5.775   6.291  1.00 49.52           H  
ATOM   1085  CZ  TYR A  67     -21.295   7.598   6.552  1.00 49.52           C  
ATOM   1086  N   LYS A  68     -22.159  13.331   6.042  1.00 48.83           N  
ATOM   1087  H   LYS A  68     -22.621  13.242   5.148  1.00 48.83           H  
ATOM   1088  CA  LYS A  68     -22.988  13.381   7.246  1.00 48.83           C  
ATOM   1089  HA  LYS A  68     -22.394  13.721   8.095  1.00 48.83           H  
ATOM   1090  C   LYS A  68     -23.448  11.956   7.532  1.00 48.83           C  
ATOM   1091  CB  LYS A  68     -24.181  14.336   7.071  1.00 48.83           C  
ATOM   1092  HB2 LYS A  68     -24.848  14.196   7.922  1.00 48.83           H  
ATOM   1093  HB3 LYS A  68     -24.728  14.081   6.164  1.00 48.83           H  
ATOM   1094  O   LYS A  68     -24.330  11.453   6.840  1.00 48.83           O  
ATOM   1095  CG  LYS A  68     -23.755  15.811   7.020  1.00 48.83           C  
ATOM   1096  HG2 LYS A  68     -23.100  16.025   7.864  1.00 48.83           H  
ATOM   1097  HG3 LYS A  68     -23.212  16.000   6.094  1.00 48.83           H  
ATOM   1098  CD  LYS A  68     -24.982  16.731   7.096  1.00 48.83           C  
ATOM   1099  HD2 LYS A  68     -25.511  16.538   8.030  1.00 48.83           H  
ATOM   1100  HD3 LYS A  68     -25.646  16.514   6.260  1.00 48.83           H  
ATOM   1101  CE  LYS A  68     -24.552  18.203   7.046  1.00 48.83           C  
ATOM   1102  HE2 LYS A  68     -24.064  18.389   6.089  1.00 48.83           H  
ATOM   1103  HE3 LYS A  68     -23.814  18.374   7.830  1.00 48.83           H  
ATOM   1104  NZ  LYS A  68     -25.704  19.125   7.225  1.00 48.83           N  
ATOM   1105  HZ1 LYS A  68     -25.396  20.086   7.185  1.00 48.83           H  
ATOM   1106  HZ2 LYS A  68     -26.391  18.985   6.498  1.00 48.83           H  
ATOM   1107  HZ3 LYS A  68     -26.146  18.975   8.120  1.00 48.83           H  
ATOM   1108  N   LYS A  69     -22.870  11.312   8.548  1.00 50.41           N  
ATOM   1109  H   LYS A  69     -22.115  11.770   9.036  1.00 50.41           H  
ATOM   1110  CA  LYS A  69     -23.461  10.099   9.126  1.00 50.41           C  
ATOM   1111  HA  LYS A  69     -23.522   9.329   8.357  1.00 50.41           H  
ATOM   1112  C   LYS A  69     -24.877  10.485   9.570  1.00 50.41           C  
ATOM   1113  CB  LYS A  69     -22.576   9.603  10.290  1.00 50.41           C  
ATOM   1114  HB2 LYS A  69     -22.753  10.212  11.177  1.00 50.41           H  
ATOM   1115  HB3 LYS A  69     -21.530   9.726  10.011  1.00 50.41           H  
ATOM   1116  O   LYS A  69     -25.010  11.340  10.445  1.00 50.41           O  
ATOM   1117  CG  LYS A  69     -22.809   8.122  10.629  1.00 50.41           C  
ATOM   1118  HG2 LYS A  69     -22.671   7.524   9.729  1.00 50.41           H  
ATOM   1119  HG3 LYS A  69     -23.832   7.989  10.982  1.00 50.41           H  
ATOM   1120  CD  LYS A  69     -21.830   7.634  11.712  1.00 50.41           C  
ATOM   1121  HD2 LYS A  69     -20.808   7.829  11.387  1.00 50.41           H  
ATOM   1122  HD3 LYS A  69     -22.026   8.176  12.637  1.00 50.41           H  
ATOM   1123  CE  LYS A  69     -22.013   6.128  11.939  1.00 50.41           C  
ATOM   1124  HE2 LYS A  69     -21.813   5.609  11.002  1.00 50.41           H  
ATOM   1125  HE3 LYS A  69     -23.057   5.945  12.192  1.00 50.41           H  
ATOM   1126  NZ  LYS A  69     -21.132   5.606  13.015  1.00 50.41           N  
ATOM   1127  HZ1 LYS A  69     -21.333   6.067  13.890  1.00 50.41           H  
ATOM   1128  HZ2 LYS A  69     -20.159   5.736  12.777  1.00 50.41           H  
ATOM   1129  HZ3 LYS A  69     -21.298   4.618  13.141  1.00 50.41           H  
ATOM   1130  N   LYS A  70     -25.926   9.950   8.933  1.00 46.01           N  
ATOM   1131  H   LYS A  70     -25.750   9.283   8.195  1.00 46.01           H  
ATOM   1132  CA  LYS A  70     -27.267  10.009   9.531  1.00 46.01           C  
ATOM   1133  HA  LYS A  70     -27.526  11.040   9.769  1.00 46.01           H  
ATOM   1134  C   LYS A  70     -27.165   9.248  10.857  1.00 46.01           C  
ATOM   1135  CB  LYS A  70     -28.347   9.411   8.606  1.00 46.01           C  
ATOM   1136  HB2 LYS A  70     -27.923   8.606   8.005  1.00 46.01           H  
ATOM   1137  HB3 LYS A  70     -29.121   8.976   9.239  1.00 46.01           H  
ATOM   1138  O   LYS A  70     -26.694   8.111  10.849  1.00 46.01           O  
ATOM   1139  CG  LYS A  70     -29.019  10.459   7.698  1.00 46.01           C  
ATOM   1140  HG2 LYS A  70     -29.398  11.271   8.319  1.00 46.01           H  
ATOM   1141  HG3 LYS A  70     -28.289  10.860   6.996  1.00 46.01           H  
ATOM   1142  CD  LYS A  70     -30.195   9.832   6.929  1.00 46.01           C  
ATOM   1143  HD2 LYS A  70     -30.852   9.337   7.644  1.00 46.01           H  
ATOM   1144  HD3 LYS A  70     -29.806   9.083   6.239  1.00 46.01           H  
ATOM   1145  CE  LYS A  70     -31.002  10.886   6.157  1.00 46.01           C  
ATOM   1146  HE2 LYS A  70     -31.332  11.646   6.865  1.00 46.01           H  
ATOM   1147  HE3 LYS A  70     -30.350  11.363   5.426  1.00 46.01           H  
ATOM   1148  NZ  LYS A  70     -32.180  10.276   5.487  1.00 46.01           N  
ATOM   1149  HZ1 LYS A  70     -31.888   9.581   4.815  1.00 46.01           H  
ATOM   1150  HZ2 LYS A  70     -32.733  10.976   5.013  1.00 46.01           H  
ATOM   1151  HZ3 LYS A  70     -32.768   9.819   6.168  1.00 46.01           H  
ATOM   1152  N   GLN A  71     -27.470   9.932  11.963  1.00 38.92           N  
ATOM   1153  H   GLN A  71     -27.844  10.863  11.845  1.00 38.92           H  
ATOM   1154  CA  GLN A  71     -27.788   9.273  13.232  1.00 38.92           C  
ATOM   1155  HA  GLN A  71     -26.962   8.636  13.551  1.00 38.92           H  
ATOM   1156  C   GLN A  71     -28.974   8.333  13.030  1.00 38.92           C  
ATOM   1157  CB  GLN A  71     -28.111  10.301  14.330  1.00 38.92           C  
ATOM   1158  HB2 GLN A  71     -28.692   9.805  15.108  1.00 38.92           H  
ATOM   1159  HB3 GLN A  71     -28.726  11.102  13.918  1.00 38.92           H  
ATOM   1160  O   GLN A  71     -29.830   8.665  12.174  1.00 38.92           O  
ATOM   1161  CG  GLN A  71     -26.853  10.883  14.986  1.00 38.92           C  
ATOM   1162  HG2 GLN A  71     -26.288  10.079  15.457  1.00 38.92           H  
ATOM   1163  HG3 GLN A  71     -26.228  11.332  14.214  1.00 38.92           H  
ATOM   1164  CD  GLN A  71     -27.167  11.942  16.048  1.00 38.92           C  
ATOM   1165  NE2 GLN A  71     -26.239  12.826  16.347  1.00 38.92           N  
ATOM   1166 HE21 GLN A  71     -26.502  13.479  17.071  1.00 38.92           H  
ATOM   1167 HE22 GLN A  71     -25.327  12.790  15.914  1.00 38.92           H  
ATOM   1168  OE1 GLN A  71     -28.230  12.023  16.633  1.00 38.92           O  
ATOM   1169  OXT GLN A  71     -28.946   7.304  13.728  1.00 38.92           O  
TER    1170      GLN A  71                                                       
END   
