# Supplementary material for: Comparison of cable bacteria genera reveals details of their conduction machinery
Source: EMBO Rep. 2025 Feb 17;26(7):1749–67. doi: 10.1038/s44319-025-00387-8 (PMC11976967; doi:10.1038/s44319-025-00387-8)
Supplement: Supplementary file 4 — Dataset EV2 [file 44319_2025_387_MOESM4_ESM.zip › DatasetEV2/WLE97066_and_WLE97067.pdb]

ATOM      1  N   MET A   1      -0.300  78.159  -6.793  1.00 39.70           N  
ATOM      2  H   MET A   1      -0.122  79.149  -6.885  1.00 39.70           H  
ATOM      3  H2  MET A   1      -1.205  77.938  -7.184  1.00 39.70           H  
ATOM      4  H3  MET A   1      -0.310  77.931  -5.810  1.00 39.70           H  
ATOM      5  CA  MET A   1       0.773  77.376  -7.453  1.00 39.70           C  
ATOM      6  HA  MET A   1       0.790  77.563  -8.527  1.00 39.70           H  
ATOM      7  C   MET A   1       0.470  75.896  -7.227  1.00 39.70           C  
ATOM      8  CB  MET A   1       2.132  77.776  -6.853  1.00 39.70           C  
ATOM      9  HB2 MET A   1       2.054  77.833  -5.767  1.00 39.70           H  
ATOM     10  HB3 MET A   1       2.873  77.015  -7.101  1.00 39.70           H  
ATOM     11  O   MET A   1       0.631  75.432  -6.116  1.00 39.70           O  
ATOM     12  CG  MET A   1       2.632  79.116  -7.401  1.00 39.70           C  
ATOM     13  HG2 MET A   1       2.886  78.993  -8.454  1.00 39.70           H  
ATOM     14  HG3 MET A   1       1.838  79.859  -7.327  1.00 39.70           H  
ATOM     15  SD  MET A   1       4.086  79.746  -6.532  1.00 39.70           S  
ATOM     16  CE  MET A   1       3.433  81.293  -5.841  1.00 39.70           C  
ATOM     17  HE1 MET A   1       4.222  81.796  -5.281  1.00 39.70           H  
ATOM     18  HE2 MET A   1       2.606  81.078  -5.165  1.00 39.70           H  
ATOM     19  HE3 MET A   1       3.096  81.948  -6.644  1.00 39.70           H  
ATOM     20  N   LYS A   2      -0.369  75.270  -8.068  1.00 31.91           N  
ATOM     21  H   LYS A   2      -1.039  74.764  -7.507  1.00 31.91           H  
ATOM     22  CA  LYS A   2      -0.038  74.457  -9.270  1.00 31.91           C  
ATOM     23  HA  LYS A   2      -0.978  74.032  -9.623  1.00 31.91           H  
ATOM     24  C   LYS A   2       0.823  73.225  -8.920  1.00 31.91           C  
ATOM     25  CB  LYS A   2       0.527  75.286 -10.445  1.00 31.91           C  
ATOM     26  HB2 LYS A   2       1.343  75.920 -10.099  1.00 31.91           H  
ATOM     27  HB3 LYS A   2       0.939  74.590 -11.176  1.00 31.91           H  
ATOM     28  O   LYS A   2       2.022  73.356  -8.751  1.00 31.91           O  
ATOM     29  CG  LYS A   2      -0.550  76.135 -11.152  1.00 31.91           C  
ATOM     30  HG2 LYS A   2      -0.893  76.915 -10.473  1.00 31.91           H  
ATOM     31  HG3 LYS A   2      -1.396  75.495 -11.403  1.00 31.91           H  
ATOM     32  CD  LYS A   2      -0.024  76.781 -12.449  1.00 31.91           C  
ATOM     33  HD2 LYS A   2       0.331  75.997 -13.117  1.00 31.91           H  
ATOM     34  HD3 LYS A   2       0.814  77.435 -12.205  1.00 31.91           H  
ATOM     35  CE  LYS A   2      -1.122  77.596 -13.160  1.00 31.91           C  
ATOM     36  HE2 LYS A   2      -1.478  78.370 -12.479  1.00 31.91           H  
ATOM     37  HE3 LYS A   2      -1.963  76.937 -13.375  1.00 31.91           H  
ATOM     38  NZ  LYS A   2      -0.644  78.227 -14.423  1.00 31.91           N  
ATOM     39  HZ1 LYS A   2      -1.381  78.761 -14.860  1.00 31.91           H  
ATOM     40  HZ2 LYS A   2       0.120  78.864 -14.249  1.00 31.91           H  
ATOM     41  HZ3 LYS A   2      -0.330  77.537 -15.091  1.00 31.91           H  
ATOM     42  N   ARG A   3       0.181  72.078  -8.641  1.00 31.78           N  
ATOM     43  H   ARG A   3       0.523  71.725  -7.758  1.00 31.78           H  
ATOM     44  CA  ARG A   3      -0.100  70.956  -9.582  1.00 31.78           C  
ATOM     45  HA  ARG A   3      -0.610  70.174  -9.019  1.00 31.78           H  
ATOM     46  C   ARG A   3       1.175  70.301 -10.136  1.00 31.78           C  
ATOM     47  CB  ARG A   3      -1.025  71.340 -10.769  1.00 31.78           C  
ATOM     48  HB2 ARG A   3      -0.818  70.645 -11.583  1.00 31.78           H  
ATOM     49  HB3 ARG A   3      -0.767  72.333 -11.137  1.00 31.78           H  
ATOM     50  O   ARG A   3       1.777  70.885 -11.031  1.00 31.78           O  
ATOM     51  CG  ARG A   3      -2.540  71.252 -10.518  1.00 31.78           C  
ATOM     52  HG2 ARG A   3      -2.830  71.984  -9.764  1.00 31.78           H  
ATOM     53  HG3 ARG A   3      -2.784  70.253 -10.157  1.00 31.78           H  
ATOM     54  CD  ARG A   3      -3.305  71.519 -11.830  1.00 31.78           C  
ATOM     55  HD2 ARG A   3      -3.095  72.537 -12.158  1.00 31.78           H  
ATOM     56  HD3 ARG A   3      -2.945  70.827 -12.591  1.00 31.78           H  
ATOM     57  NE  ARG A   3      -4.766  71.340 -11.686  1.00 31.78           N  
ATOM     58  HE  ARG A   3      -5.099  70.965 -10.809  1.00 31.78           H  
ATOM     59  NH1 ARG A   3      -5.397  72.011 -13.801  1.00 31.78           N  
ATOM     60 HH11 ARG A   3      -4.429  72.107 -14.075  1.00 31.78           H  
ATOM     61 HH12 ARG A   3      -6.130  72.132 -14.486  1.00 31.78           H  
ATOM     62  NH2 ARG A   3      -6.948  71.342 -12.354  1.00 31.78           N  
ATOM     63 HH21 ARG A   3      -7.242  70.970 -11.462  1.00 31.78           H  
ATOM     64 HH22 ARG A   3      -7.654  71.493 -13.061  1.00 31.78           H  
ATOM     65  CZ  ARG A   3      -5.691  71.566 -12.610  1.00 31.78           C  
ATOM     66  N   LYS A   4       1.482  69.076  -9.685  1.00 33.63           N  
ATOM     67  H   LYS A   4       1.133  68.834  -8.769  1.00 33.63           H  
ATOM     68  CA  LYS A   4       2.028  67.915 -10.436  1.00 33.63           C  
ATOM     69  HA  LYS A   4       1.270  67.550 -11.129  1.00 33.63           H  
ATOM     70  C   LYS A   4       2.288  66.758  -9.443  1.00 33.63           C  
ATOM     71  CB  LYS A   4       3.297  68.297 -11.234  1.00 33.63           C  
ATOM     72  HB2 LYS A   4       3.995  67.460 -11.247  1.00 33.63           H  
ATOM     73  HB3 LYS A   4       3.800  69.134 -10.749  1.00 33.63           H  
ATOM     74  O   LYS A   4       2.431  67.034  -8.263  1.00 33.63           O  
ATOM     75  CG  LYS A   4       2.938  68.648 -12.698  1.00 33.63           C  
ATOM     76  HG2 LYS A   4       2.016  69.226 -12.749  1.00 33.63           H  
ATOM     77  HG3 LYS A   4       2.756  67.717 -13.235  1.00 33.63           H  
ATOM     78  CD  LYS A   4       4.053  69.421 -13.416  1.00 33.63           C  
ATOM     79  HD2 LYS A   4       4.935  68.783 -13.470  1.00 33.63           H  
ATOM     80  HD3 LYS A   4       4.299  70.315 -12.843  1.00 33.63           H  
ATOM     81  CE  LYS A   4       3.607  69.827 -14.830  1.00 33.63           C  
ATOM     82  HE2 LYS A   4       3.168  68.954 -15.313  1.00 33.63           H  
ATOM     83  HE3 LYS A   4       2.833  70.589 -14.746  1.00 33.63           H  
ATOM     84  NZ  LYS A   4       4.745  70.323 -15.648  1.00 33.63           N  
ATOM     85  HZ1 LYS A   4       5.448  69.604 -15.745  1.00 33.63           H  
ATOM     86  HZ2 LYS A   4       5.185  71.123 -15.214  1.00 33.63           H  
ATOM     87  HZ3 LYS A   4       4.445  70.579 -16.578  1.00 33.63           H  
ATOM     88  N   TYR A   5       2.314  65.510  -9.924  1.00 37.41           N  
ATOM     89  H   TYR A   5       2.252  65.425 -10.929  1.00 37.41           H  
ATOM     90  CA  TYR A   5       2.516  64.232  -9.195  1.00 37.41           C  
ATOM     91  HA  TYR A   5       2.902  63.559  -9.960  1.00 37.41           H  
ATOM     92  C   TYR A   5       1.266  63.479  -8.689  1.00 37.41           C  
ATOM     93  CB  TYR A   5       3.659  64.282  -8.162  1.00 37.41           C  
ATOM     94  HB2 TYR A   5       3.935  63.261  -7.897  1.00 37.41           H  
ATOM     95  HB3 TYR A   5       3.294  64.758  -7.252  1.00 37.41           H  
ATOM     96  O   TYR A   5       1.225  62.997  -7.566  1.00 37.41           O  
ATOM     97  CG  TYR A   5       4.908  64.999  -8.633  1.00 37.41           C  
ATOM     98  CD1 TYR A   5       5.687  64.461  -9.675  1.00 37.41           C  
ATOM     99  HD1 TYR A   5       5.436  63.502 -10.105  1.00 37.41           H  
ATOM    100  CD2 TYR A   5       5.277  66.220  -8.037  1.00 37.41           C  
ATOM    101  HD2 TYR A   5       4.695  66.615  -7.217  1.00 37.41           H  
ATOM    102  CE1 TYR A   5       6.817  65.162 -10.137  1.00 37.41           C  
ATOM    103  HE1 TYR A   5       7.438  64.753 -10.920  1.00 37.41           H  
ATOM    104  CE2 TYR A   5       6.401  66.925  -8.497  1.00 37.41           C  
ATOM    105  HE2 TYR A   5       6.681  67.858  -8.031  1.00 37.41           H  
ATOM    106  OH  TYR A   5       8.255  67.071 -10.008  1.00 37.41           O  
ATOM    107  HH  TYR A   5       8.483  67.817  -9.447  1.00 37.41           H  
ATOM    108  CZ  TYR A   5       7.172  66.395  -9.551  1.00 37.41           C  
ATOM    109  N   ILE A   6       0.266  63.287  -9.556  1.00 37.52           N  
ATOM    110  H   ILE A   6       0.299  63.767 -10.444  1.00 37.52           H  
ATOM    111  CA  ILE A   6      -0.588  62.086  -9.513  1.00 37.52           C  
ATOM    112  HA  ILE A   6      -0.135  61.338  -8.862  1.00 37.52           H  
ATOM    113  C   ILE A   6      -0.600  61.542 -10.937  1.00 37.52           C  
ATOM    114  CB  ILE A   6      -2.016  62.361  -8.981  1.00 37.52           C  
ATOM    115  HB  ILE A   6      -2.500  63.086  -9.636  1.00 37.52           H  
ATOM    116  O   ILE A   6      -1.210  62.134 -11.822  1.00 37.52           O  
ATOM    117  CG1 ILE A   6      -1.972  62.948  -7.553  1.00 37.52           C  
ATOM    118 HG12 ILE A   6      -1.380  63.863  -7.564  1.00 37.52           H  
ATOM    119 HG13 ILE A   6      -1.485  62.240  -6.882  1.00 37.52           H  
ATOM    120  CG2 ILE A   6      -2.840  61.055  -9.007  1.00 37.52           C  
ATOM    121 HG21 ILE A   6      -2.399  60.315  -8.338  1.00 37.52           H  
ATOM    122 HG22 ILE A   6      -3.866  61.246  -8.694  1.00 37.52           H  
ATOM    123 HG23 ILE A   6      -2.891  60.646 -10.016  1.00 37.52           H  
ATOM    124  CD1 ILE A   6      -3.342  63.318  -6.973  1.00 37.52           C  
ATOM    125 HD11 ILE A   6      -3.883  63.958  -7.670  1.00 37.52           H  
ATOM    126 HD12 ILE A   6      -3.926  62.421  -6.767  1.00 37.52           H  
ATOM    127 HD13 ILE A   6      -3.200  63.856  -6.035  1.00 37.52           H  
ATOM    128  N   GLY A   7       0.165  60.484 -11.186  1.00 29.94           N  
ATOM    129  H   GLY A   7       0.709  60.090 -10.433  1.00 29.94           H  
ATOM    130  CA  GLY A   7       0.281  59.910 -12.523  1.00 29.94           C  
ATOM    131  HA2 GLY A   7       0.396  60.706 -13.260  1.00 29.94           H  
ATOM    132  HA3 GLY A   7      -0.629  59.359 -12.757  1.00 29.94           H  
ATOM    133  C   GLY A   7       1.463  58.967 -12.659  1.00 29.94           C  
ATOM    134  O   GLY A   7       2.283  59.186 -13.533  1.00 29.94           O  
ATOM    135  N   LEU A   8       1.594  57.975 -11.769  1.00 32.65           N  
ATOM    136  H   LEU A   8       0.933  57.919 -11.007  1.00 32.65           H  
ATOM    137  CA  LEU A   8       2.501  56.836 -11.972  1.00 32.65           C  
ATOM    138  HA  LEU A   8       2.288  56.438 -12.964  1.00 32.65           H  
ATOM    139  C   LEU A   8       2.218  55.701 -10.961  1.00 32.65           C  
ATOM    140  CB  LEU A   8       3.992  57.289 -11.950  1.00 32.65           C  
ATOM    141  HB2 LEU A   8       4.446  57.081 -10.981  1.00 32.65           H  
ATOM    142  HB3 LEU A   8       4.085  58.369 -12.065  1.00 32.65           H  
ATOM    143  O   LEU A   8       3.074  55.346 -10.165  1.00 32.65           O  
ATOM    144  CG  LEU A   8       4.810  56.604 -13.067  1.00 32.65           C  
ATOM    145  HG  LEU A   8       4.389  55.622 -13.281  1.00 32.65           H  
ATOM    146  CD1 LEU A   8       4.813  57.439 -14.350  1.00 32.65           C  
ATOM    147 HD11 LEU A   8       5.426  56.950 -15.107  1.00 32.65           H  
ATOM    148 HD12 LEU A   8       5.211  58.435 -14.155  1.00 32.65           H  
ATOM    149 HD13 LEU A   8       3.798  57.526 -14.737  1.00 32.65           H  
ATOM    150  CD2 LEU A   8       6.260  56.398 -12.641  1.00 32.65           C  
ATOM    151 HD21 LEU A   8       6.726  57.357 -12.413  1.00 32.65           H  
ATOM    152 HD22 LEU A   8       6.817  55.908 -13.439  1.00 32.65           H  
ATOM    153 HD23 LEU A   8       6.295  55.763 -11.756  1.00 32.65           H  
ATOM    154  N   ALA A   9       0.995  55.157 -10.915  1.00 32.08           N  
ATOM    155  H   ALA A   9       0.265  55.527 -11.508  1.00 32.08           H  
ATOM    156  CA  ALA A   9       0.730  53.982 -10.061  1.00 32.08           C  
ATOM    157  HA  ALA A   9       1.661  53.424  -9.955  1.00 32.08           H  
ATOM    158  C   ALA A   9      -0.274  52.958 -10.622  1.00 32.08           C  
ATOM    159  CB  ALA A   9       0.338  54.444  -8.650  1.00 32.08           C  
ATOM    160  HB1 ALA A   9       0.997  55.243  -8.311  1.00 32.08           H  
ATOM    161  HB2 ALA A   9       0.433  53.606  -7.960  1.00 32.08           H  
ATOM    162  HB3 ALA A   9      -0.694  54.793  -8.641  1.00 32.08           H  
ATOM    163  O   ALA A   9      -0.412  51.880 -10.061  1.00 32.08           O  
ATOM    164  N   MET A  10      -0.935  53.233 -11.754  1.00 33.55           N  
ATOM    165  H   MET A  10      -0.808  54.133 -12.194  1.00 33.55           H  
ATOM    166  CA  MET A  10      -1.944  52.323 -12.329  1.00 33.55           C  
ATOM    167  HA  MET A  10      -2.157  51.531 -11.611  1.00 33.55           H  
ATOM    168  C   MET A  10      -1.480  51.557 -13.584  1.00 33.55           C  
ATOM    169  CB  MET A  10      -3.274  53.072 -12.524  1.00 33.55           C  
ATOM    170  HB2 MET A  10      -3.953  52.454 -13.112  1.00 33.55           H  
ATOM    171  HB3 MET A  10      -3.107  54.005 -13.061  1.00 33.55           H  
ATOM    172  O   MET A  10      -2.261  50.817 -14.165  1.00 33.55           O  
ATOM    173  CG  MET A  10      -3.955  53.352 -11.178  1.00 33.55           C  
ATOM    174  HG2 MET A  10      -3.329  54.020 -10.586  1.00 33.55           H  
ATOM    175  HG3 MET A  10      -4.060  52.411 -10.638  1.00 33.55           H  
ATOM    176  SD  MET A  10      -5.600  54.091 -11.347  1.00 33.55           S  
ATOM    177  CE  MET A  10      -6.114  54.140  -9.609  1.00 33.55           C  
ATOM    178  HE1 MET A  10      -5.417  54.750  -9.034  1.00 33.55           H  
ATOM    179  HE2 MET A  10      -7.113  54.570  -9.539  1.00 33.55           H  
ATOM    180  HE3 MET A  10      -6.133  53.128  -9.204  1.00 33.55           H  
ATOM    181  N   GLY A  11      -0.208  51.675 -13.989  1.00 31.23           N  
ATOM    182  H   GLY A  11       0.404  52.287 -13.469  1.00 31.23           H  
ATOM    183  CA  GLY A  11       0.330  50.990 -15.180  1.00 31.23           C  
ATOM    184  HA2 GLY A  11      -0.474  50.794 -15.890  1.00 31.23           H  
ATOM    185  HA3 GLY A  11       1.040  51.656 -15.670  1.00 31.23           H  
ATOM    186  C   GLY A  11       1.056  49.662 -14.921  1.00 31.23           C  
ATOM    187  O   GLY A  11       1.200  48.860 -15.836  1.00 31.23           O  
ATOM    188  N   LEU A  12       1.502  49.398 -13.687  1.00 33.97           N  
ATOM    189  H   LEU A  12       1.339  50.079 -12.960  1.00 33.97           H  
ATOM    190  CA  LEU A  12       2.346  48.231 -13.374  1.00 33.97           C  
ATOM    191  HA  LEU A  12       2.856  47.914 -14.283  1.00 33.97           H  
ATOM    192  C   LEU A  12       1.552  46.991 -12.926  1.00 33.97           C  
ATOM    193  CB  LEU A  12       3.430  48.664 -12.366  1.00 33.97           C  
ATOM    194  HB2 LEU A  12       3.752  47.802 -11.782  1.00 33.97           H  
ATOM    195  HB3 LEU A  12       3.005  49.386 -11.669  1.00 33.97           H  
ATOM    196  O   LEU A  12       2.006  45.873 -13.141  1.00 33.97           O  
ATOM    197  CG  LEU A  12       4.661  49.268 -13.077  1.00 33.97           C  
ATOM    198  HG  LEU A  12       4.339  49.805 -13.969  1.00 33.97           H  
ATOM    199  CD1 LEU A  12       5.388  50.264 -12.176  1.00 33.97           C  
ATOM    200 HD11 LEU A  12       5.729  49.765 -11.269  1.00 33.97           H  
ATOM    201 HD12 LEU A  12       4.719  51.082 -11.908  1.00 33.97           H  
ATOM    202 HD13 LEU A  12       6.250  50.674 -12.702  1.00 33.97           H  
ATOM    203  CD2 LEU A  12       5.649  48.172 -13.480  1.00 33.97           C  
ATOM    204 HD21 LEU A  12       5.161  47.450 -14.135  1.00 33.97           H  
ATOM    205 HD22 LEU A  12       6.490  48.611 -14.016  1.00 33.97           H  
ATOM    206 HD23 LEU A  12       6.022  47.653 -12.597  1.00 33.97           H  
ATOM    207  N   ALA A  13       0.338  47.161 -12.392  1.00 34.49           N  
ATOM    208  H   ALA A  13       0.003  48.100 -12.229  1.00 34.49           H  
ATOM    209  CA  ALA A  13      -0.511  46.037 -11.981  1.00 34.49           C  
ATOM    210  HA  ALA A  13       0.111  45.291 -11.487  1.00 34.49           H  
ATOM    211  C   ALA A  13      -1.195  45.326 -13.169  1.00 34.49           C  
ATOM    212  CB  ALA A  13      -1.521  46.554 -10.951  1.00 34.49           C  
ATOM    213  HB1 ALA A  13      -0.998  46.991 -10.100  1.00 34.49           H  
ATOM    214  HB2 ALA A  13      -2.131  45.723 -10.596  1.00 34.49           H  
ATOM    215  HB3 ALA A  13      -2.174  47.302 -11.402  1.00 34.49           H  
ATOM    216  O   ALA A  13      -1.430  44.122 -13.113  1.00 34.49           O  
ATOM    217  N   ALA A  14      -1.452  46.037 -14.273  1.00 35.34           N  
ATOM    218  H   ALA A  14      -1.253  47.028 -14.273  1.00 35.34           H  
ATOM    219  CA  ALA A  14      -2.039  45.449 -15.479  1.00 35.34           C  
ATOM    220  HA  ALA A  14      -2.824  44.754 -15.183  1.00 35.34           H  
ATOM    221  C   ALA A  14      -1.014  44.640 -16.302  1.00 35.34           C  
ATOM    222  CB  ALA A  14      -2.693  46.572 -16.292  1.00 35.34           C  
ATOM    223  HB1 ALA A  14      -1.942  47.296 -16.611  1.00 35.34           H  
ATOM    224  HB2 ALA A  14      -3.450  47.076 -15.691  1.00 35.34           H  
ATOM    225  HB3 ALA A  14      -3.172  46.148 -17.174  1.00 35.34           H  
ATOM    226  O   ALA A  14      -1.357  43.602 -16.859  1.00 35.34           O  
ATOM    227  N   GLY A  15       0.259  45.058 -16.327  1.00 33.05           N  
ATOM    228  H   GLY A  15       0.494  45.920 -15.857  1.00 33.05           H  
ATOM    229  CA  GLY A  15       1.319  44.361 -17.072  1.00 33.05           C  
ATOM    230  HA2 GLY A  15       0.995  44.203 -18.100  1.00 33.05           H  
ATOM    231  HA3 GLY A  15       2.210  44.988 -17.085  1.00 33.05           H  
ATOM    232  C   GLY A  15       1.709  43.001 -16.479  1.00 33.05           C  
ATOM    233  O   GLY A  15       1.974  42.060 -17.221  1.00 33.05           O  
ATOM    234  N   LEU A  16       1.676  42.865 -15.150  1.00 38.20           N  
ATOM    235  H   LEU A  16       1.465  43.678 -14.590  1.00 38.20           H  
ATOM    236  CA  LEU A  16       1.980  41.606 -14.454  1.00 38.20           C  
ATOM    237  HA  LEU A  16       2.837  41.136 -14.937  1.00 38.20           H  
ATOM    238  C   LEU A  16       0.842  40.574 -14.556  1.00 38.20           C  
ATOM    239  CB  LEU A  16       2.366  41.940 -12.998  1.00 38.20           C  
ATOM    240  HB2 LEU A  16       1.818  42.825 -12.674  1.00 38.20           H  
ATOM    241  HB3 LEU A  16       2.061  41.122 -12.345  1.00 38.20           H  
ATOM    242  O   LEU A  16       1.114  39.380 -14.660  1.00 38.20           O  
ATOM    243  CG  LEU A  16       3.886  42.167 -12.846  1.00 38.20           C  
ATOM    244  HG  LEU A  16       4.314  42.460 -13.805  1.00 38.20           H  
ATOM    245  CD1 LEU A  16       4.198  43.277 -11.845  1.00 38.20           C  
ATOM    246 HD11 LEU A  16       5.277  43.396 -11.753  1.00 38.20           H  
ATOM    247 HD12 LEU A  16       3.772  44.216 -12.197  1.00 38.20           H  
ATOM    248 HD13 LEU A  16       3.776  43.030 -10.871  1.00 38.20           H  
ATOM    249  CD2 LEU A  16       4.571  40.886 -12.367  1.00 38.20           C  
ATOM    250 HD21 LEU A  16       4.357  40.074 -13.061  1.00 38.20           H  
ATOM    251 HD22 LEU A  16       5.650  41.035 -12.329  1.00 38.20           H  
ATOM    252 HD23 LEU A  16       4.211  40.611 -11.375  1.00 38.20           H  
ATOM    253  N   ALA A  17      -0.418  41.019 -14.622  1.00 37.49           N  
ATOM    254  H   ALA A  17      -0.593  42.007 -14.509  1.00 37.49           H  
ATOM    255  CA  ALA A  17      -1.567  40.136 -14.847  1.00 37.49           C  
ATOM    256  HA  ALA A  17      -1.465  39.259 -14.208  1.00 37.49           H  
ATOM    257  C   ALA A  17      -1.652  39.628 -16.304  1.00 37.49           C  
ATOM    258  CB  ALA A  17      -2.832  40.890 -14.421  1.00 37.49           C  
ATOM    259  HB1 ALA A  17      -3.698  40.238 -14.534  1.00 37.49           H  
ATOM    260  HB2 ALA A  17      -2.968  41.776 -15.041  1.00 37.49           H  
ATOM    261  HB3 ALA A  17      -2.751  41.190 -13.376  1.00 37.49           H  
ATOM    262  O   ALA A  17      -2.040  38.483 -16.544  1.00 37.49           O  
ATOM    263  N   LEU A  18      -1.232  40.444 -17.280  1.00 36.88           N  
ATOM    264  H   LEU A  18      -0.981  41.391 -17.035  1.00 36.88           H  
ATOM    265  CA  LEU A  18      -1.152  40.057 -18.696  1.00 36.88           C  
ATOM    266  HA  LEU A  18      -2.026  39.457 -18.948  1.00 36.88           H  
ATOM    267  C   LEU A  18       0.059  39.159 -19.010  1.00 36.88           C  
ATOM    268  CB  LEU A  18      -1.195  41.328 -19.567  1.00 36.88           C  
ATOM    269  HB2 LEU A  18      -0.584  41.174 -20.456  1.00 36.88           H  
ATOM    270  HB3 LEU A  18      -0.746  42.159 -19.022  1.00 36.88           H  
ATOM    271  O   LEU A  18      -0.049  38.268 -19.851  1.00 36.88           O  
ATOM    272  CG  LEU A  18      -2.637  41.684 -20.001  1.00 36.88           C  
ATOM    273  HG  LEU A  18      -3.359  41.141 -19.390  1.00 36.88           H  
ATOM    274  CD1 LEU A  18      -2.939  43.174 -19.849  1.00 36.88           C  
ATOM    275 HD11 LEU A  18      -2.200  43.764 -20.390  1.00 36.88           H  
ATOM    276 HD12 LEU A  18      -2.921  43.441 -18.792  1.00 36.88           H  
ATOM    277 HD13 LEU A  18      -3.934  43.389 -20.238  1.00 36.88           H  
ATOM    278  CD2 LEU A  18      -2.857  41.311 -21.468  1.00 36.88           C  
ATOM    279 HD21 LEU A  18      -2.193  41.890 -22.110  1.00 36.88           H  
ATOM    280 HD22 LEU A  18      -2.655  40.248 -21.605  1.00 36.88           H  
ATOM    281 HD23 LEU A  18      -3.892  41.505 -21.747  1.00 36.88           H  
ATOM    282  N   ALA A  19       1.188  39.324 -18.315  1.00 36.02           N  
ATOM    283  H   ALA A  19       1.270  40.118 -17.696  1.00 36.02           H  
ATOM    284  CA  ALA A  19       2.350  38.438 -18.458  1.00 36.02           C  
ATOM    285  HA  ALA A  19       2.562  38.297 -19.518  1.00 36.02           H  
ATOM    286  C   ALA A  19       2.103  37.044 -17.849  1.00 36.02           C  
ATOM    287  CB  ALA A  19       3.569  39.128 -17.840  1.00 36.02           C  
ATOM    288  HB1 ALA A  19       3.742  40.084 -18.334  1.00 36.02           H  
ATOM    289  HB2 ALA A  19       4.448  38.498 -17.973  1.00 36.02           H  
ATOM    290  HB3 ALA A  19       3.406  39.296 -16.776  1.00 36.02           H  
ATOM    291  O   ALA A  19       2.490  36.035 -18.434  1.00 36.02           O  
ATOM    292  N   ALA A  20       1.394  36.969 -16.716  1.00 37.28           N  
ATOM    293  H   ALA A  20       1.152  37.820 -16.227  1.00 37.28           H  
ATOM    294  CA  ALA A  20       1.014  35.690 -16.121  1.00 37.28           C  
ATOM    295  HA  ALA A  20       1.906  35.071 -16.021  1.00 37.28           H  
ATOM    296  C   ALA A  20       0.031  34.925 -17.025  1.00 37.28           C  
ATOM    297  CB  ALA A  20       0.450  35.946 -14.718  1.00 37.28           C  
ATOM    298  HB1 ALA A  20      -0.441  36.571 -14.777  1.00 37.28           H  
ATOM    299  HB2 ALA A  20       0.190  34.995 -14.253  1.00 37.28           H  
ATOM    300  HB3 ALA A  20       1.199  36.445 -14.103  1.00 37.28           H  
ATOM    301  O   ALA A  20       0.262  33.765 -17.341  1.00 37.28           O  
ATOM    302  N   THR A  21      -1.018  35.586 -17.524  1.00 35.57           N  
ATOM    303  H   THR A  21      -1.147  36.553 -17.263  1.00 35.57           H  
ATOM    304  CA  THR A  21      -2.034  34.952 -18.390  1.00 35.57           C  
ATOM    305  HA  THR A  21      -2.353  34.021 -17.922  1.00 35.57           H  
ATOM    306  C   THR A  21      -1.513  34.561 -19.779  1.00 35.57           C  
ATOM    307  CB  THR A  21      -3.278  35.840 -18.533  1.00 35.57           C  
ATOM    308  HB  THR A  21      -3.916  35.440 -19.320  1.00 35.57           H  
ATOM    309  O   THR A  21      -1.968  33.565 -20.340  1.00 35.57           O  
ATOM    310  CG2 THR A  21      -4.083  35.907 -17.236  1.00 35.57           C  
ATOM    311 HG21 THR A  21      -3.461  36.242 -16.407  1.00 35.57           H  
ATOM    312 HG22 THR A  21      -4.922  36.592 -17.362  1.00 35.57           H  
ATOM    313 HG23 THR A  21      -4.475  34.916 -17.006  1.00 35.57           H  
ATOM    314  OG1 THR A  21      -2.924  37.163 -18.853  1.00 35.57           O  
ATOM    315  HG1 THR A  21      -2.746  37.613 -18.024  1.00 35.57           H  
ATOM    316  N   SER A  22      -0.525  35.281 -20.322  1.00 34.61           N  
ATOM    317  H   SER A  22      -0.204  36.103 -19.832  1.00 34.61           H  
ATOM    318  CA  SER A  22       0.123  34.921 -21.594  1.00 34.61           C  
ATOM    319  HA  SER A  22      -0.654  34.589 -22.282  1.00 34.61           H  
ATOM    320  C   SER A  22       1.100  33.747 -21.469  1.00 34.61           C  
ATOM    321  CB  SER A  22       0.794  36.130 -22.251  1.00 34.61           C  
ATOM    322  HB2 SER A  22       0.021  36.807 -22.617  1.00 34.61           H  
ATOM    323  HB3 SER A  22       1.390  35.796 -23.100  1.00 34.61           H  
ATOM    324  O   SER A  22       1.164  32.940 -22.397  1.00 34.61           O  
ATOM    325  OG  SER A  22       1.618  36.834 -21.351  1.00 34.61           O  
ATOM    326  HG  SER A  22       1.045  37.379 -20.807  1.00 34.61           H  
ATOM    327  N   GLY A  23       1.770  33.576 -20.322  1.00 36.47           N  
ATOM    328  H   GLY A  23       1.732  34.304 -19.622  1.00 36.47           H  
ATOM    329  CA  GLY A  23       2.575  32.381 -20.037  1.00 36.47           C  
ATOM    330  HA2 GLY A  23       3.351  32.274 -20.795  1.00 36.47           H  
ATOM    331  HA3 GLY A  23       3.050  32.494 -19.063  1.00 36.47           H  
ATOM    332  C   GLY A  23       1.736  31.096 -20.015  1.00 36.47           C  
ATOM    333  O   GLY A  23       2.092  30.110 -20.657  1.00 36.47           O  
ATOM    334  N   PHE A  24       0.554  31.136 -19.387  1.00 37.32           N  
ATOM    335  H   PHE A  24       0.331  31.956 -18.842  1.00 37.32           H  
ATOM    336  CA  PHE A  24      -0.357  29.983 -19.319  1.00 37.32           C  
ATOM    337  HA  PHE A  24       0.211  29.114 -18.985  1.00 37.32           H  
ATOM    338  C   PHE A  24      -0.964  29.601 -20.679  1.00 37.32           C  
ATOM    339  CB  PHE A  24      -1.461  30.263 -18.287  1.00 37.32           C  
ATOM    340  HB2 PHE A  24      -2.196  29.460 -18.338  1.00 37.32           H  
ATOM    341  HB3 PHE A  24      -1.970  31.191 -18.549  1.00 37.32           H  
ATOM    342  O   PHE A  24      -1.112  28.418 -20.986  1.00 37.32           O  
ATOM    343  CG  PHE A  24      -0.957  30.333 -16.857  1.00 37.32           C  
ATOM    344  CD1 PHE A  24      -0.408  29.190 -16.249  1.00 37.32           C  
ATOM    345  HD1 PHE A  24      -0.365  28.255 -16.787  1.00 37.32           H  
ATOM    346  CD2 PHE A  24      -1.035  31.529 -16.124  1.00 37.32           C  
ATOM    347  HD2 PHE A  24      -1.526  32.388 -16.557  1.00 37.32           H  
ATOM    348  CE1 PHE A  24       0.101  29.260 -14.940  1.00 37.32           C  
ATOM    349  HE1 PHE A  24       0.522  28.377 -14.483  1.00 37.32           H  
ATOM    350  CE2 PHE A  24      -0.487  31.616 -14.833  1.00 37.32           C  
ATOM    351  HE2 PHE A  24      -0.532  32.546 -14.286  1.00 37.32           H  
ATOM    352  CZ  PHE A  24       0.083  30.478 -14.239  1.00 37.32           C  
ATOM    353  HZ  PHE A  24       0.487  30.530 -13.239  1.00 37.32           H  
ATOM    354  N   ALA A  25      -1.266  30.583 -21.534  1.00 39.32           N  
ATOM    355  H   ALA A  25      -1.161  31.539 -21.229  1.00 39.32           H  
ATOM    356  CA  ALA A  25      -1.736  30.319 -22.896  1.00 39.32           C  
ATOM    357  HA  ALA A  25      -2.502  29.545 -22.851  1.00 39.32           H  
ATOM    358  C   ALA A  25      -0.626  29.802 -23.834  1.00 39.32           C  
ATOM    359  CB  ALA A  25      -2.381  31.598 -23.440  1.00 39.32           C  
ATOM    360  HB1 ALA A  25      -3.193  31.908 -22.782  1.00 39.32           H  
ATOM    361  HB2 ALA A  25      -2.782  31.410 -24.436  1.00 39.32           H  
ATOM    362  HB3 ALA A  25      -1.638  32.395 -23.492  1.00 39.32           H  
ATOM    363  O   ALA A  25      -0.935  29.230 -24.882  1.00 39.32           O  
ATOM    364  N   GLN A  26       0.653  30.011 -23.498  1.00 39.85           N  
ATOM    365  H   GLN A  26       0.859  30.505 -22.642  1.00 39.85           H  
ATOM    366  CA  GLN A  26       1.784  29.495 -24.274  1.00 39.85           C  
ATOM    367  HA  GLN A  26       1.506  29.478 -25.328  1.00 39.85           H  
ATOM    368  C   GLN A  26       2.135  28.045 -23.922  1.00 39.85           C  
ATOM    369  CB  GLN A  26       3.005  30.416 -24.127  1.00 39.85           C  
ATOM    370  HB2 GLN A  26       3.900  29.854 -24.391  1.00 39.85           H  
ATOM    371  HB3 GLN A  26       3.104  30.747 -23.093  1.00 39.85           H  
ATOM    372  O   GLN A  26       2.431  27.277 -24.837  1.00 39.85           O  
ATOM    373  CG  GLN A  26       2.918  31.627 -25.068  1.00 39.85           C  
ATOM    374  HG2 GLN A  26       2.063  32.246 -24.797  1.00 39.85           H  
ATOM    375  HG3 GLN A  26       2.774  31.271 -26.088  1.00 39.85           H  
ATOM    376  CD  GLN A  26       4.179  32.484 -25.013  1.00 39.85           C  
ATOM    377  NE2 GLN A  26       4.788  32.797 -26.138  1.00 39.85           N  
ATOM    378 HE21 GLN A  26       5.635  33.336 -26.022  1.00 39.85           H  
ATOM    379 HE22 GLN A  26       4.473  32.432 -27.026  1.00 39.85           H  
ATOM    380  OE1 GLN A  26       4.654  32.897 -23.974  1.00 39.85           O  
ATOM    381  N   ASP A  27       2.049  27.631 -22.656  1.00 41.50           N  
ATOM    382  H   ASP A  27       1.886  28.304 -21.920  1.00 41.50           H  
ATOM    383  CA  ASP A  27       2.318  26.232 -22.283  1.00 41.50           C  
ATOM    384  HA  ASP A  27       3.195  25.894 -22.837  1.00 41.50           H  
ATOM    385  C   ASP A  27       1.190  25.281 -22.718  1.00 41.50           C  
ATOM    386  CB  ASP A  27       2.651  26.122 -20.787  1.00 41.50           C  
ATOM    387  HB2 ASP A  27       1.958  26.738 -20.214  1.00 41.50           H  
ATOM    388  HB3 ASP A  27       2.517  25.086 -20.477  1.00 41.50           H  
ATOM    389  O   ASP A  27       1.471  24.179 -23.189  1.00 41.50           O  
ATOM    390  CG  ASP A  27       4.104  26.515 -20.471  1.00 41.50           C  
ATOM    391  OD1 ASP A  27       5.006  26.249 -21.315  1.00 41.50           O  
ATOM    392  OD2 ASP A  27       4.334  27.047 -19.367  1.00 41.50           O  
ATOM    393  N   ALA A  28      -0.065  25.747 -22.742  1.00 43.83           N  
ATOM    394  H   ALA A  28      -0.254  26.638 -22.305  1.00 43.83           H  
ATOM    395  CA  ALA A  28      -1.186  25.020 -23.353  1.00 43.83           C  
ATOM    396  HA  ALA A  28      -1.234  24.029 -22.903  1.00 43.83           H  
ATOM    397  C   ALA A  28      -1.044  24.814 -24.881  1.00 43.83           C  
ATOM    398  CB  ALA A  28      -2.484  25.765 -23.014  1.00 43.83           C  
ATOM    399  HB1 ALA A  28      -2.482  26.750 -23.481  1.00 43.83           H  
ATOM    400  HB2 ALA A  28      -3.339  25.196 -23.380  1.00 43.83           H  
ATOM    401  HB3 ALA A  28      -2.575  25.879 -21.934  1.00 43.83           H  
ATOM    402  O   ALA A  28      -1.830  24.084 -25.479  1.00 43.83           O  
ATOM    403  N   LYS A  29      -0.056  25.453 -25.529  1.00 45.05           N  
ATOM    404  H   LYS A  29       0.568  26.019 -24.973  1.00 45.05           H  
ATOM    405  CA  LYS A  29       0.213  25.340 -26.972  1.00 45.05           C  
ATOM    406  HA  LYS A  29      -0.642  24.864 -27.452  1.00 45.05           H  
ATOM    407  C   LYS A  29       1.390  24.435 -27.328  1.00 45.05           C  
ATOM    408  CB  LYS A  29       0.394  26.733 -27.592  1.00 45.05           C  
ATOM    409  HB2 LYS A  29       1.074  27.325 -26.980  1.00 45.05           H  
ATOM    410  HB3 LYS A  29       0.833  26.638 -28.585  1.00 45.05           H  
ATOM    411  O   LYS A  29       1.657  24.291 -28.519  1.00 45.05           O  
ATOM    412  CG  LYS A  29      -0.940  27.464 -27.744  1.00 45.05           C  
ATOM    413  HG2 LYS A  29      -1.410  27.591 -26.769  1.00 45.05           H  
ATOM    414  HG3 LYS A  29      -1.603  26.874 -28.377  1.00 45.05           H  
ATOM    415  CD  LYS A  29      -0.695  28.826 -28.397  1.00 45.05           C  
ATOM    416  HD2 LYS A  29      -0.259  28.673 -29.385  1.00 45.05           H  
ATOM    417  HD3 LYS A  29      -0.007  29.401 -27.779  1.00 45.05           H  
ATOM    418  CE  LYS A  29      -2.023  29.570 -28.518  1.00 45.05           C  
ATOM    419  HE2 LYS A  29      -2.742  28.916 -29.012  1.00 45.05           H  
ATOM    420  HE3 LYS A  29      -2.391  29.771 -27.513  1.00 45.05           H  
ATOM    421  NZ  LYS A  29      -1.862  30.829 -29.283  1.00 45.05           N  
ATOM    422  HZ1 LYS A  29      -1.199  31.429 -28.813  1.00 45.05           H  
ATOM    423  HZ2 LYS A  29      -2.748  31.308 -29.349  1.00 45.05           H  
ATOM    424  HZ3 LYS A  29      -1.525  30.628 -30.214  1.00 45.05           H  
ATOM    425  N   LYS A  30       2.095  23.823 -26.368  1.00 53.26           N  
ATOM    426  H   LYS A  30       1.816  23.950 -25.406  1.00 53.26           H  
ATOM    427  CA  LYS A  30       3.134  22.826 -26.685  1.00 53.26           C  
ATOM    428  HA  LYS A  30       3.732  23.185 -27.522  1.00 53.26           H  
ATOM    429  C   LYS A  30       2.449  21.510 -27.081  1.00 53.26           C  
ATOM    430  CB  LYS A  30       4.090  22.641 -25.502  1.00 53.26           C  
ATOM    431  HB2 LYS A  30       3.506  22.512 -24.591  1.00 53.26           H  
ATOM    432  HB3 LYS A  30       4.688  21.745 -25.662  1.00 53.26           H  
ATOM    433  O   LYS A  30       1.892  20.854 -26.203  1.00 53.26           O  
ATOM    434  CG  LYS A  30       5.034  23.842 -25.358  1.00 53.26           C  
ATOM    435  HG2 LYS A  30       4.452  24.761 -25.279  1.00 53.26           H  
ATOM    436  HG3 LYS A  30       5.679  23.904 -26.235  1.00 53.26           H  
ATOM    437  CD  LYS A  30       5.890  23.688 -24.099  1.00 53.26           C  
ATOM    438  HD2 LYS A  30       5.218  23.660 -23.242  1.00 53.26           H  
ATOM    439  HD3 LYS A  30       6.452  22.755 -24.139  1.00 53.26           H  
ATOM    440  CE  LYS A  30       6.851  24.871 -23.959  1.00 53.26           C  
ATOM    441  HE2 LYS A  30       6.362  25.761 -24.353  1.00 53.26           H  
ATOM    442  HE3 LYS A  30       7.744  24.672 -24.552  1.00 53.26           H  
ATOM    443  NZ  LYS A  30       7.192  25.105 -22.537  1.00 53.26           N  
ATOM    444  HZ1 LYS A  30       7.862  25.852 -22.423  1.00 53.26           H  
ATOM    445  HZ2 LYS A  30       7.507  24.262 -22.077  1.00 53.26           H  
ATOM    446  HZ3 LYS A  30       6.367  25.418 -22.046  1.00 53.26           H  
ATOM    447  N   PRO A  31       2.477  21.096 -28.364  1.00 55.35           N  
ATOM    448  CA  PRO A  31       1.733  19.919 -28.832  1.00 55.35           C  
ATOM    449  HA  PRO A  31       0.667  20.093 -28.691  1.00 55.35           H  
ATOM    450  C   PRO A  31       2.131  18.635 -28.095  1.00 55.35           C  
ATOM    451  CB  PRO A  31       2.042  19.810 -30.332  1.00 55.35           C  
ATOM    452  HB2 PRO A  31       2.882  19.134 -30.497  1.00 55.35           H  
ATOM    453  HB3 PRO A  31       1.172  19.473 -30.895  1.00 55.35           H  
ATOM    454  O   PRO A  31       1.304  17.761 -27.860  1.00 55.35           O  
ATOM    455  CG  PRO A  31       2.456  21.225 -30.727  1.00 55.35           C  
ATOM    456  HG2 PRO A  31       3.103  21.230 -31.604  1.00 55.35           H  
ATOM    457  HG3 PRO A  31       1.569  21.837 -30.893  1.00 55.35           H  
ATOM    458  CD  PRO A  31       3.185  21.706 -29.482  1.00 55.35           C  
ATOM    459  HD2 PRO A  31       4.211  21.339 -29.496  1.00 55.35           H  
ATOM    460  HD3 PRO A  31       3.188  22.796 -29.465  1.00 55.35           H  
ATOM    461  N   GLU A  32       3.392  18.560 -27.670  1.00 57.01           N  
ATOM    462  H   GLU A  32       4.032  19.294 -27.939  1.00 57.01           H  
ATOM    463  CA  GLU A  32       3.949  17.458 -26.885  1.00 57.01           C  
ATOM    464  HA  GLU A  32       3.850  16.524 -27.439  1.00 57.01           H  
ATOM    465  C   GLU A  32       3.221  17.275 -25.543  1.00 57.01           C  
ATOM    466  CB  GLU A  32       5.442  17.742 -26.662  1.00 57.01           C  
ATOM    467  HB2 GLU A  32       5.529  18.723 -26.197  1.00 57.01           H  
ATOM    468  HB3 GLU A  32       5.854  16.996 -25.983  1.00 57.01           H  
ATOM    469  O   GLU A  32       2.922  16.144 -25.168  1.00 57.01           O  
ATOM    470  CG  GLU A  32       6.243  17.712 -27.980  1.00 57.01           C  
ATOM    471  HG2 GLU A  32       5.699  18.262 -28.748  1.00 57.01           H  
ATOM    472  HG3 GLU A  32       6.325  16.678 -28.313  1.00 57.01           H  
ATOM    473  CD  GLU A  32       7.643  18.335 -27.870  1.00 57.01           C  
ATOM    474  OE1 GLU A  32       8.297  18.428 -28.932  1.00 57.01           O  
ATOM    475  OE2 GLU A  32       8.017  18.782 -26.762  1.00 57.01           O  
ATOM    476  N   LEU A  33       2.835  18.366 -24.866  1.00 55.22           N  
ATOM    477  H   LEU A  33       2.997  19.270 -25.285  1.00 55.22           H  
ATOM    478  CA  LEU A  33       2.099  18.324 -23.592  1.00 55.22           C  
ATOM    479  HA  LEU A  33       2.546  17.565 -22.949  1.00 55.22           H  
ATOM    480  C   LEU A  33       0.627  17.919 -23.756  1.00 55.22           C  
ATOM    481  CB  LEU A  33       2.184  19.699 -22.898  1.00 55.22           C  
ATOM    482  HB2 LEU A  33       1.759  20.454 -23.559  1.00 55.22           H  
ATOM    483  HB3 LEU A  33       1.561  19.664 -22.004  1.00 55.22           H  
ATOM    484  O   LEU A  33      -0.013  17.498 -22.794  1.00 55.22           O  
ATOM    485  CG  LEU A  33       3.594  20.146 -22.477  1.00 55.22           C  
ATOM    486  HG  LEU A  33       4.231  20.244 -23.356  1.00 55.22           H  
ATOM    487  CD1 LEU A  33       3.522  21.500 -21.769  1.00 55.22           C  
ATOM    488 HD11 LEU A  33       2.932  21.410 -20.857  1.00 55.22           H  
ATOM    489 HD12 LEU A  33       4.525  21.836 -21.504  1.00 55.22           H  
ATOM    490 HD13 LEU A  33       3.047  22.240 -22.413  1.00 55.22           H  
ATOM    491  CD2 LEU A  33       4.224  19.161 -21.501  1.00 55.22           C  
ATOM    492 HD21 LEU A  33       4.417  18.207 -21.991  1.00 55.22           H  
ATOM    493 HD22 LEU A  33       3.539  19.016 -20.665  1.00 55.22           H  
ATOM    494 HD23 LEU A  33       5.172  19.549 -21.127  1.00 55.22           H  
ATOM    495  N   LEU A  34       0.078  18.052 -24.965  1.00 66.73           N  
ATOM    496  H   LEU A  34       0.662  18.398 -25.713  1.00 66.73           H  
ATOM    497  CA  LEU A  34      -1.296  17.658 -25.281  1.00 66.73           C  
ATOM    498  HA  LEU A  34      -1.908  17.733 -24.382  1.00 66.73           H  
ATOM    499  C   LEU A  34      -1.400  16.199 -25.738  1.00 66.73           C  
ATOM    500  CB  LEU A  34      -1.865  18.613 -26.344  1.00 66.73           C  
ATOM    501  HB2 LEU A  34      -2.842  18.241 -26.655  1.00 66.73           H  
ATOM    502  HB3 LEU A  34      -1.212  18.590 -27.216  1.00 66.73           H  
ATOM    503  O   LEU A  34      -2.493  15.640 -25.725  1.00 66.73           O  
ATOM    504  CG  LEU A  34      -2.029  20.071 -25.876  1.00 66.73           C  
ATOM    505  HG  LEU A  34      -1.075  20.454 -25.514  1.00 66.73           H  
ATOM    506  CD1 LEU A  34      -2.464  20.926 -27.067  1.00 66.73           C  
ATOM    507 HD11 LEU A  34      -2.575  21.963 -26.751  1.00 66.73           H  
ATOM    508 HD12 LEU A  34      -1.705  20.877 -27.848  1.00 66.73           H  
ATOM    509 HD13 LEU A  34      -3.415  20.565 -27.459  1.00 66.73           H  
ATOM    510  CD2 LEU A  34      -3.077  20.211 -24.768  1.00 66.73           C  
ATOM    511 HD21 LEU A  34      -3.217  21.266 -24.535  1.00 66.73           H  
ATOM    512 HD22 LEU A  34      -4.026  19.782 -25.091  1.00 66.73           H  
ATOM    513 HD23 LEU A  34      -2.732  19.705 -23.867  1.00 66.73           H  
ATOM    514  N   SER A  35      -0.282  15.577 -26.126  1.00 78.08           N  
ATOM    515  H   SER A  35       0.582  16.099 -26.101  1.00 78.08           H  
ATOM    516  CA  SER A  35      -0.274  14.262 -26.780  1.00 78.08           C  
ATOM    517  HA  SER A  35      -0.917  14.323 -27.658  1.00 78.08           H  
ATOM    518  C   SER A  35      -0.835  13.122 -25.917  1.00 78.08           C  
ATOM    519  CB  SER A  35       1.141  13.940 -27.271  1.00 78.08           C  
ATOM    520  HB2 SER A  35       1.480  14.729 -27.942  1.00 78.08           H  
ATOM    521  HB3 SER A  35       1.111  13.004 -27.828  1.00 78.08           H  
ATOM    522  O   SER A  35      -1.431  12.186 -26.453  1.00 78.08           O  
ATOM    523  OG  SER A  35       2.065  13.802 -26.210  1.00 78.08           O  
ATOM    524  HG  SER A  35       2.303  14.650 -25.826  1.00 78.08           H  
ATOM    525  N   PHE A  36      -0.717  13.234 -24.591  1.00 90.80           N  
ATOM    526  H   PHE A  36      -0.168  14.005 -24.238  1.00 90.80           H  
ATOM    527  CA  PHE A  36      -1.130  12.204 -23.632  1.00 90.80           C  
ATOM    528  HA  PHE A  36      -1.294  11.270 -24.170  1.00 90.80           H  
ATOM    529  C   PHE A  36      -2.449  12.504 -22.913  1.00 90.80           C  
ATOM    530  CB  PHE A  36       0.017  11.977 -22.643  1.00 90.80           C  
ATOM    531  HB2 PHE A  36       0.149  12.881 -22.049  1.00 90.80           H  
ATOM    532  HB3 PHE A  36      -0.253  11.177 -21.954  1.00 90.80           H  
ATOM    533  O   PHE A  36      -2.914  11.681 -22.123  1.00 90.80           O  
ATOM    534  CG  PHE A  36       1.326  11.615 -23.319  1.00 90.80           C  
ATOM    535  CD1 PHE A  36       1.395  10.506 -24.185  1.00 90.80           C  
ATOM    536  HD1 PHE A  36       0.531   9.875 -24.338  1.00 90.80           H  
ATOM    537  CD2 PHE A  36       2.461  12.425 -23.136  1.00 90.80           C  
ATOM    538  HD2 PHE A  36       2.408  13.294 -22.496  1.00 90.80           H  
ATOM    539  CE1 PHE A  36       2.584  10.223 -24.876  1.00 90.80           C  
ATOM    540  HE1 PHE A  36       2.623   9.386 -25.557  1.00 90.80           H  
ATOM    541  CE2 PHE A  36       3.660  12.125 -23.805  1.00 90.80           C  
ATOM    542  HE2 PHE A  36       4.525  12.759 -23.674  1.00 90.80           H  
ATOM    543  CZ  PHE A  36       3.719  11.027 -24.679  1.00 90.80           C  
ATOM    544  HZ  PHE A  36       4.630  10.804 -25.214  1.00 90.80           H  
ATOM    545  N   LYS A  37      -3.080  13.650 -23.200  1.00 90.42           N  
ATOM    546  H   LYS A  37      -2.702  14.233 -23.932  1.00 90.42           H  
ATOM    547  CA  LYS A  37      -4.372  14.006 -22.602  1.00 90.42           C  
ATOM    548  HA  LYS A  37      -4.217  14.042 -21.524  1.00 90.42           H  
ATOM    549  C   LYS A  37      -5.417  12.916 -22.901  1.00 90.42           C  
ATOM    550  CB  LYS A  37      -4.837  15.383 -23.104  1.00 90.42           C  
ATOM    551  HB2 LYS A  37      -5.872  15.548 -22.804  1.00 90.42           H  
ATOM    552  HB3 LYS A  37      -4.808  15.388 -24.193  1.00 90.42           H  
ATOM    553  O   LYS A  37      -5.416  12.383 -24.010  1.00 90.42           O  
ATOM    554  CG  LYS A  37      -3.980  16.544 -22.576  1.00 90.42           C  
ATOM    555  HG2 LYS A  37      -4.261  17.448 -23.118  1.00 90.42           H  
ATOM    556  HG3 LYS A  37      -2.927  16.343 -22.774  1.00 90.42           H  
ATOM    557  CD  LYS A  37      -4.179  16.791 -21.074  1.00 90.42           C  
ATOM    558  HD2 LYS A  37      -3.879  15.911 -20.504  1.00 90.42           H  
ATOM    559  HD3 LYS A  37      -5.233  16.995 -20.881  1.00 90.42           H  
ATOM    560  CE  LYS A  37      -3.328  17.980 -20.627  1.00 90.42           C  
ATOM    561  HE2 LYS A  37      -3.558  18.837 -21.261  1.00 90.42           H  
ATOM    562  HE3 LYS A  37      -2.279  17.723 -20.773  1.00 90.42           H  
ATOM    563  NZ  LYS A  37      -3.583  18.311 -19.206  1.00 90.42           N  
ATOM    564  HZ1 LYS A  37      -4.552  18.542 -19.043  1.00 90.42           H  
ATOM    565  HZ2 LYS A  37      -3.385  17.523 -18.605  1.00 90.42           H  
ATOM    566  HZ3 LYS A  37      -2.995  19.065 -18.881  1.00 90.42           H  
ATOM    567  N   PRO A  38      -6.320  12.601 -21.956  1.00 92.42           N  
ATOM    568  CA  PRO A  38      -6.535  13.268 -20.662  1.00 92.42           C  
ATOM    569  HA  PRO A  38      -6.597  14.346 -20.814  1.00 92.42           H  
ATOM    570  C   PRO A  38      -5.498  13.023 -19.551  1.00 92.42           C  
ATOM    571  CB  PRO A  38      -7.902  12.777 -20.191  1.00 92.42           C  
ATOM    572  HB2 PRO A  38      -7.939  12.707 -19.104  1.00 92.42           H  
ATOM    573  HB3 PRO A  38      -8.686  13.436 -20.565  1.00 92.42           H  
ATOM    574  O   PRO A  38      -5.529  13.760 -18.566  1.00 92.42           O  
ATOM    575  CG  PRO A  38      -8.015  11.405 -20.847  1.00 92.42           C  
ATOM    576  HG2 PRO A  38      -9.044  11.050 -20.910  1.00 92.42           H  
ATOM    577  HG3 PRO A  38      -7.367  10.698 -20.329  1.00 92.42           H  
ATOM    578  CD  PRO A  38      -7.403  11.664 -22.209  1.00 92.42           C  
ATOM    579  HD2 PRO A  38      -7.053  10.736 -22.662  1.00 92.42           H  
ATOM    580  HD3 PRO A  38      -8.141  12.128 -22.863  1.00 92.42           H  
ATOM    581  N   SER A  39      -4.556  12.084 -19.690  1.00 94.24           N  
ATOM    582  H   SER A  39      -4.473  11.567 -20.553  1.00 94.24           H  
ATOM    583  CA  SER A  39      -3.466  11.980 -18.711  1.00 94.24           C  
ATOM    584  HA  SER A  39      -3.921  11.880 -17.726  1.00 94.24           H  
ATOM    585  C   SER A  39      -2.611  13.255 -18.711  1.00 94.24           C  
ATOM    586  CB  SER A  39      -2.608  10.733 -18.941  1.00 94.24           C  
ATOM    587  HB2 SER A  39      -2.158  10.761 -19.933  1.00 94.24           H  
ATOM    588  HB3 SER A  39      -3.236   9.847 -18.852  1.00 94.24           H  
ATOM    589  O   SER A  39      -2.331  13.852 -19.752  1.00 94.24           O  
ATOM    590  OG  SER A  39      -1.583  10.673 -17.967  1.00 94.24           O  
ATOM    591  HG  SER A  39      -1.989  10.604 -17.099  1.00 94.24           H  
ATOM    592  N   ASN A  40      -2.192  13.686 -17.521  1.00 94.00           N  
ATOM    593  H   ASN A  40      -2.445  13.130 -16.717  1.00 94.00           H  
ATOM    594  CA  ASN A  40      -1.246  14.784 -17.316  1.00 94.00           C  
ATOM    595  HA  ASN A  40      -1.359  15.502 -18.129  1.00 94.00           H  
ATOM    596  C   ASN A  40       0.219  14.321 -17.369  1.00 94.00           C  
ATOM    597  CB  ASN A  40      -1.570  15.490 -15.991  1.00 94.00           C  
ATOM    598  HB2 ASN A  40      -1.548  14.752 -15.189  1.00 94.00           H  
ATOM    599  HB3 ASN A  40      -0.812  16.243 -15.779  1.00 94.00           H  
ATOM    600  O   ASN A  40       1.116  15.113 -17.066  1.00 94.00           O  
ATOM    601  CG  ASN A  40      -2.907  16.198 -16.012  1.00 94.00           C  
ATOM    602  ND2 ASN A  40      -3.718  15.995 -15.003  1.00 94.00           N  
ATOM    603 HD21 ASN A  40      -4.639  16.410 -15.012  1.00 94.00           H  
ATOM    604 HD22 ASN A  40      -3.428  15.381 -14.256  1.00 94.00           H  
ATOM    605  OD1 ASN A  40      -3.208  16.971 -16.912  1.00 94.00           O  
ATOM    606  N   LEU A  41       0.452  13.058 -17.736  1.00 94.73           N  
ATOM    607  H   LEU A  41      -0.335  12.462 -17.948  1.00 94.73           H  
ATOM    608  CA  LEU A  41       1.777  12.505 -17.965  1.00 94.73           C  
ATOM    609  HA  LEU A  41       2.359  12.598 -17.048  1.00 94.73           H  
ATOM    610  C   LEU A  41       2.512  13.286 -19.046  1.00 94.73           C  
ATOM    611  CB  LEU A  41       1.635  11.018 -18.322  1.00 94.73           C  
ATOM    612  HB2 LEU A  41       1.081  10.525 -17.524  1.00 94.73           H  
ATOM    613  HB3 LEU A  41       1.054  10.932 -19.240  1.00 94.73           H  
ATOM    614  O   LEU A  41       1.955  13.632 -20.084  1.00 94.73           O  
ATOM    615  CG  LEU A  41       2.968  10.279 -18.514  1.00 94.73           C  
ATOM    616  HG  LEU A  41       3.533  10.712 -19.340  1.00 94.73           H  
ATOM    617  CD1 LEU A  41       3.806  10.318 -17.248  1.00 94.73           C  
ATOM    618 HD11 LEU A  41       4.215  11.316 -17.087  1.00 94.73           H  
ATOM    619 HD12 LEU A  41       3.169  10.051 -16.405  1.00 94.73           H  
ATOM    620 HD13 LEU A  41       4.633   9.614 -17.339  1.00 94.73           H  
ATOM    621  CD2 LEU A  41       2.682   8.816 -18.829  1.00 94.73           C  
ATOM    622 HD21 LEU A  41       2.073   8.375 -18.040  1.00 94.73           H  
ATOM    623 HD22 LEU A  41       3.613   8.255 -18.920  1.00 94.73           H  
ATOM    624 HD23 LEU A  41       2.140   8.768 -19.773  1.00 94.73           H  
ATOM    625  N   GLN A  42       3.791  13.536 -18.802  1.00 93.99           N  
ATOM    626  H   GLN A  42       4.169  13.274 -17.903  1.00 93.99           H  
ATOM    627  CA  GLN A  42       4.695  14.133 -19.772  1.00 93.99           C  
ATOM    628  HA  GLN A  42       4.198  14.224 -20.738  1.00 93.99           H  
ATOM    629  C   GLN A  42       5.917  13.232 -19.950  1.00 93.99           C  
ATOM    630  CB  GLN A  42       5.111  15.531 -19.309  1.00 93.99           C  
ATOM    631  HB2 GLN A  42       5.768  15.974 -20.058  1.00 93.99           H  
ATOM    632  HB3 GLN A  42       5.674  15.390 -18.386  1.00 93.99           H  
ATOM    633  O   GLN A  42       6.344  12.531 -19.028  1.00 93.99           O  
ATOM    634  CG  GLN A  42       3.944  16.492 -19.025  1.00 93.99           C  
ATOM    635  HG2 GLN A  42       3.365  16.643 -19.936  1.00 93.99           H  
ATOM    636  HG3 GLN A  42       3.286  16.048 -18.278  1.00 93.99           H  
ATOM    637  CD  GLN A  42       4.401  17.848 -18.487  1.00 93.99           C  
ATOM    638  NE2 GLN A  42       3.495  18.594 -17.889  1.00 93.99           N  
ATOM    639 HE21 GLN A  42       3.763  19.494 -17.515  1.00 93.99           H  
ATOM    640 HE22 GLN A  42       2.533  18.290 -17.838  1.00 93.99           H  
ATOM    641  OE1 GLN A  42       5.556  18.245 -18.588  1.00 93.99           O  
ATOM    642  N   TRP A  43       6.521  13.292 -21.132  1.00 93.29           N  
ATOM    643  H   TRP A  43       6.146  13.897 -21.847  1.00 93.29           H  
ATOM    644  CA  TRP A  43       7.730  12.544 -21.454  1.00 93.29           C  
ATOM    645  HA  TRP A  43       8.156  12.120 -20.545  1.00 93.29           H  
ATOM    646  C   TRP A  43       8.775  13.473 -22.065  1.00 93.29           C  
ATOM    647  CB  TRP A  43       7.370  11.378 -22.380  1.00 93.29           C  
ATOM    648  HB2 TRP A  43       6.681  10.720 -21.852  1.00 93.29           H  
ATOM    649  HB3 TRP A  43       6.849  11.774 -23.251  1.00 93.29           H  
ATOM    650  O   TRP A  43       8.540  14.104 -23.094  1.00 93.29           O  
ATOM    651  CG  TRP A  43       8.518  10.549 -22.870  1.00 93.29           C  
ATOM    652  CD1 TRP A  43       9.665  10.287 -22.201  1.00 93.29           C  
ATOM    653  HD1 TRP A  43       9.907  10.648 -21.212  1.00 93.29           H  
ATOM    654  CD2 TRP A  43       8.645   9.853 -24.147  1.00 93.29           C  
ATOM    655  CE2 TRP A  43       9.910   9.194 -24.180  1.00 93.29           C  
ATOM    656  CE3 TRP A  43       7.811   9.688 -25.272  1.00 93.29           C  
ATOM    657  HE3 TRP A  43       6.829  10.138 -25.269  1.00 93.29           H  
ATOM    658  NE1 TRP A  43      10.498   9.513 -22.979  1.00 93.29           N  
ATOM    659  HE1 TRP A  43      11.422   9.221 -22.694  1.00 93.29           H  
ATOM    660  CH2 TRP A  43       9.455   8.238 -26.352  1.00 93.29           C  
ATOM    661  HH2 TRP A  43       9.736   7.583 -27.163  1.00 93.29           H  
ATOM    662  CZ2 TRP A  43      10.324   8.408 -25.262  1.00 93.29           C  
ATOM    663  HZ2 TRP A  43      11.281   7.907 -25.236  1.00 93.29           H  
ATOM    664  CZ3 TRP A  43       8.205   8.882 -26.357  1.00 93.29           C  
ATOM    665  HZ3 TRP A  43       7.510   8.708 -27.165  1.00 93.29           H  
ATOM    666  N   GLU A  44       9.945  13.546 -21.433  1.00 92.46           N  
ATOM    667  H   GLU A  44      10.078  12.993 -20.599  1.00 92.46           H  
ATOM    668  CA  GLU A  44      11.135  14.166 -22.009  1.00 92.46           C  
ATOM    669  HA  GLU A  44      10.845  15.081 -22.525  1.00 92.46           H  
ATOM    670  C   GLU A  44      11.729  13.205 -23.041  1.00 92.46           C  
ATOM    671  CB  GLU A  44      12.113  14.550 -20.889  1.00 92.46           C  
ATOM    672  HB2 GLU A  44      11.560  15.132 -20.152  1.00 92.46           H  
ATOM    673  HB3 GLU A  44      12.491  13.652 -20.400  1.00 92.46           H  
ATOM    674  O   GLU A  44      12.596  12.379 -22.744  1.00 92.46           O  
ATOM    675  CG  GLU A  44      13.293  15.393 -21.403  1.00 92.46           C  
ATOM    676  HG2 GLU A  44      12.901  16.239 -21.969  1.00 92.46           H  
ATOM    677  HG3 GLU A  44      13.906  14.790 -22.072  1.00 92.46           H  
ATOM    678  CD  GLU A  44      14.154  15.930 -20.248  1.00 92.46           C  
ATOM    679  OE1 GLU A  44      15.404  15.933 -20.319  1.00 92.46           O  
ATOM    680  OE2 GLU A  44      13.599  16.413 -19.229  1.00 92.46           O  
ATOM    681  N   LYS A  45      11.187  13.267 -24.258  1.00 89.91           N  
ATOM    682  H   LYS A  45      10.411  13.898 -24.397  1.00 89.91           H  
ATOM    683  CA  LYS A  45      11.578  12.376 -25.345  1.00 89.91           C  
ATOM    684  HA  LYS A  45      11.562  11.357 -24.959  1.00 89.91           H  
ATOM    685  C   LYS A  45      13.004  12.680 -25.807  1.00 89.91           C  
ATOM    686  CB  LYS A  45      10.543  12.471 -26.471  1.00 89.91           C  
ATOM    687  HB2 LYS A  45       9.558  12.271 -26.049  1.00 89.91           H  
ATOM    688  HB3 LYS A  45      10.544  13.476 -26.893  1.00 89.91           H  
ATOM    689  O   LYS A  45      13.285  13.757 -26.326  1.00 89.91           O  
ATOM    690  CG  LYS A  45      10.832  11.447 -27.575  1.00 89.91           C  
ATOM    691  HG2 LYS A  45      10.956  10.461 -27.127  1.00 89.91           H  
ATOM    692  HG3 LYS A  45      11.753  11.713 -28.094  1.00 89.91           H  
ATOM    693  CD  LYS A  45       9.678  11.405 -28.579  1.00 89.91           C  
ATOM    694  HD2 LYS A  45       8.750  11.209 -28.042  1.00 89.91           H  
ATOM    695  HD3 LYS A  45       9.603  12.368 -29.084  1.00 89.91           H  
ATOM    696  CE  LYS A  45       9.927  10.288 -29.595  1.00 89.91           C  
ATOM    697  HE2 LYS A  45      10.837  10.515 -30.150  1.00 89.91           H  
ATOM    698  HE3 LYS A  45      10.092   9.362 -29.045  1.00 89.91           H  
ATOM    699  NZ  LYS A  45       8.772  10.136 -30.512  1.00 89.91           N  
ATOM    700  HZ1 LYS A  45       7.943   9.916 -29.979  1.00 89.91           H  
ATOM    701  HZ2 LYS A  45       8.934   9.382 -31.164  1.00 89.91           H  
ATOM    702  HZ3 LYS A  45       8.607  10.994 -31.020  1.00 89.91           H  
ATOM    703  N   THR A  46      13.886  11.695 -25.667  1.00 90.77           N  
ATOM    704  H   THR A  46      13.575  10.844 -25.221  1.00 90.77           H  
ATOM    705  CA  THR A  46      15.256  11.697 -26.204  1.00 90.77           C  
ATOM    706  HA  THR A  46      15.368  12.525 -26.904  1.00 90.77           H  
ATOM    707  C   THR A  46      15.496  10.403 -26.993  1.00 90.77           C  
ATOM    708  CB  THR A  46      16.302  11.893 -25.086  1.00 90.77           C  
ATOM    709  HB  THR A  46      17.267  12.081 -25.557  1.00 90.77           H  
ATOM    710  O   THR A  46      14.567   9.621 -27.201  1.00 90.77           O  
ATOM    711  CG2 THR A  46      16.004  13.064 -24.152  1.00 90.77           C  
ATOM    712 HG21 THR A  46      15.837  13.967 -24.738  1.00 90.77           H  
ATOM    713 HG22 THR A  46      15.115  12.861 -23.554  1.00 90.77           H  
ATOM    714 HG23 THR A  46      16.846  13.231 -23.481  1.00 90.77           H  
ATOM    715  OG1 THR A  46      16.428  10.745 -24.288  1.00 90.77           O  
ATOM    716  HG1 THR A  46      16.315  11.014 -23.373  1.00 90.77           H  
ATOM    717  N   LYS A  47      16.732  10.151 -27.446  1.00 92.82           N  
ATOM    718  H   LYS A  47      17.448  10.855 -27.333  1.00 92.82           H  
ATOM    719  CA  LYS A  47      17.126   8.828 -27.964  1.00 92.82           C  
ATOM    720  HA  LYS A  47      16.347   8.458 -28.631  1.00 92.82           H  
ATOM    721  C   LYS A  47      17.255   7.759 -26.869  1.00 92.82           C  
ATOM    722  CB  LYS A  47      18.437   8.934 -28.753  1.00 92.82           C  
ATOM    723  HB2 LYS A  47      18.803   7.930 -28.965  1.00 92.82           H  
ATOM    724  HB3 LYS A  47      19.180   9.450 -28.144  1.00 92.82           H  
ATOM    725  O   LYS A  47      17.387   6.584 -27.201  1.00 92.82           O  
ATOM    726  CG  LYS A  47      18.278   9.669 -30.086  1.00 92.82           C  
ATOM    727  HG2 LYS A  47      17.962  10.696 -29.903  1.00 92.82           H  
ATOM    728  HG3 LYS A  47      17.529   9.167 -30.699  1.00 92.82           H  
ATOM    729  CD  LYS A  47      19.626   9.659 -30.812  1.00 92.82           C  
ATOM    730  HD2 LYS A  47      19.892   8.638 -31.088  1.00 92.82           H  
ATOM    731  HD3 LYS A  47      20.387  10.042 -30.133  1.00 92.82           H  
ATOM    732  CE  LYS A  47      19.572  10.539 -32.060  1.00 92.82           C  
ATOM    733  HE2 LYS A  47      18.994  10.036 -32.836  1.00 92.82           H  
ATOM    734  HE3 LYS A  47      19.075  11.470 -31.787  1.00 92.82           H  
ATOM    735  NZ  LYS A  47      20.943  10.853 -32.516  1.00 92.82           N  
ATOM    736  HZ1 LYS A  47      21.530  10.033 -32.573  1.00 92.82           H  
ATOM    737  HZ2 LYS A  47      21.345  11.452 -31.809  1.00 92.82           H  
ATOM    738  HZ3 LYS A  47      20.949  11.396 -33.367  1.00 92.82           H  
ATOM    739  N   ALA A  48      17.243   8.144 -25.589  1.00 94.32           N  
ATOM    740  H   ALA A  48      17.043   9.110 -25.371  1.00 94.32           H  
ATOM    741  CA  ALA A  48      17.197   7.195 -24.486  1.00 94.32           C  
ATOM    742  HA  ALA A  48      17.925   6.405 -24.668  1.00 94.32           H  
ATOM    743  C   ALA A  48      15.822   6.535 -24.413  1.00 94.32           C  
ATOM    744  CB  ALA A  48      17.551   7.891 -23.169  1.00 94.32           C  
ATOM    745  HB1 ALA A  48      16.743   8.566 -22.886  1.00 94.32           H  
ATOM    746  HB2 ALA A  48      17.661   7.142 -22.384  1.00 94.32           H  
ATOM    747  HB3 ALA A  48      18.476   8.459 -23.268  1.00 94.32           H  
ATOM    748  O   ALA A  48      14.801   7.221 -24.387  1.00 94.32           O  
ATOM    749  N   ASP A  49      15.816   5.207 -24.352  1.00 93.56           N  
ATOM    750  H   ASP A  49      16.692   4.704 -24.328  1.00 93.56           H  
ATOM    751  CA  ASP A  49      14.592   4.417 -24.318  1.00 93.56           C  
ATOM    752  HA  ASP A  49      13.753   5.084 -24.516  1.00 93.56           H  
ATOM    753  C   ASP A  49      14.354   3.809 -22.928  1.00 93.56           C  
ATOM    754  CB  ASP A  49      14.613   3.371 -25.451  1.00 93.56           C  
ATOM    755  HB2 ASP A  49      15.087   3.810 -26.329  1.00 93.56           H  
ATOM    756  HB3 ASP A  49      15.205   2.511 -25.140  1.00 93.56           H  
ATOM    757  O   ASP A  49      15.277   3.661 -22.120  1.00 93.56           O  
ATOM    758  CG  ASP A  49      13.208   2.912 -25.866  1.00 93.56           C  
ATOM    759  OD1 ASP A  49      12.218   3.369 -25.250  1.00 93.56           O  
ATOM    760  OD2 ASP A  49      13.078   2.089 -26.799  1.00 93.56           O  
ATOM    761  N   PHE A  50      13.102   3.457 -22.655  1.00 96.63           N  
ATOM    762  H   PHE A  50      12.436   3.527 -23.411  1.00 96.63           H  
ATOM    763  CA  PHE A  50      12.725   2.717 -21.461  1.00 96.63           C  
ATOM    764  HA  PHE A  50      13.226   3.183 -20.613  1.00 96.63           H  
ATOM    765  C   PHE A  50      13.182   1.262 -21.550  1.00 96.63           C  
ATOM    766  CB  PHE A  50      11.218   2.786 -21.218  1.00 96.63           C  
ATOM    767  HB2 PHE A  50      10.970   2.128 -20.385  1.00 96.63           H  
ATOM    768  HB3 PHE A  50      10.700   2.408 -22.099  1.00 96.63           H  
ATOM    769  O   PHE A  50      13.139   0.622 -22.602  1.00 96.63           O  
ATOM    770  CG  PHE A  50      10.711   4.171 -20.891  1.00 96.63           C  
ATOM    771  CD1 PHE A  50      10.742   4.643 -19.564  1.00 96.63           C  
ATOM    772  HD1 PHE A  50      11.149   4.025 -18.778  1.00 96.63           H  
ATOM    773  CD2 PHE A  50      10.205   4.990 -21.915  1.00 96.63           C  
ATOM    774  HD2 PHE A  50      10.203   4.645 -22.939  1.00 96.63           H  
ATOM    775  CE1 PHE A  50      10.242   5.922 -19.263  1.00 96.63           C  
ATOM    776  HE1 PHE A  50      10.258   6.275 -18.242  1.00 96.63           H  
ATOM    777  CE2 PHE A  50       9.709   6.266 -21.616  1.00 96.63           C  
ATOM    778  HE2 PHE A  50       9.317   6.888 -22.407  1.00 96.63           H  
ATOM    779  CZ  PHE A  50       9.718   6.727 -20.292  1.00 96.63           C  
ATOM    780  HZ  PHE A  50       9.316   7.708 -20.087  1.00 96.63           H  
ATOM    781  N   THR A  51      13.576   0.719 -20.407  1.00 95.85           N  
ATOM    782  H   THR A  51      13.557   1.312 -19.589  1.00 95.85           H  
ATOM    783  CA  THR A  51      14.114  -0.629 -20.261  1.00 95.85           C  
ATOM    784  HA  THR A  51      14.296  -1.055 -21.248  1.00 95.85           H  
ATOM    785  C   THR A  51      13.121  -1.518 -19.519  1.00 95.85           C  
ATOM    786  CB  THR A  51      15.460  -0.564 -19.534  1.00 95.85           C  
ATOM    787  HB  THR A  51      15.315  -0.181 -18.524  1.00 95.85           H  
ATOM    788  O   THR A  51      12.782  -1.268 -18.362  1.00 95.85           O  
ATOM    789  CG2 THR A  51      16.139  -1.926 -19.473  1.00 95.85           C  
ATOM    790 HG21 THR A  51      17.104  -1.814 -18.978  1.00 95.85           H  
ATOM    791 HG22 THR A  51      16.289  -2.306 -20.483  1.00 95.85           H  
ATOM    792 HG23 THR A  51      15.532  -2.625 -18.897  1.00 95.85           H  
ATOM    793  OG1 THR A  51      16.348   0.283 -20.228  1.00 95.85           O  
ATOM    794  HG1 THR A  51      15.866   1.080 -20.462  1.00 95.85           H  
ATOM    795  N   ALA A  52      12.672  -2.595 -20.168  1.00 95.98           N  
ATOM    796  H   ALA A  52      12.975  -2.754 -21.118  1.00 95.98           H  
ATOM    797  CA  ALA A  52      11.871  -3.620 -19.506  1.00 95.98           C  
ATOM    798  HA  ALA A  52      11.061  -3.114 -18.981  1.00 95.98           H  
ATOM    799  C   ALA A  52      12.735  -4.405 -18.497  1.00 95.98           C  
ATOM    800  CB  ALA A  52      11.244  -4.545 -20.553  1.00 95.98           C  
ATOM    801  HB1 ALA A  52      10.600  -5.273 -20.059  1.00 95.98           H  
ATOM    802  HB2 ALA A  52      10.644  -3.961 -21.251  1.00 95.98           H  
ATOM    803  HB3 ALA A  52      12.025  -5.073 -21.100  1.00 95.98           H  
ATOM    804  O   ALA A  52      13.855  -4.801 -18.839  1.00 95.98           O  
ATOM    805  N   PRO A  53      12.238  -4.669 -17.277  1.00 96.33           N  
ATOM    806  CA  PRO A  53      13.024  -5.333 -16.247  1.00 96.33           C  
ATOM    807  HA  PRO A  53      13.998  -4.851 -16.165  1.00 96.33           H  
ATOM    808  C   PRO A  53      13.227  -6.816 -16.586  1.00 96.33           C  
ATOM    809  CB  PRO A  53      12.246  -5.101 -14.951  1.00 96.33           C  
ATOM    810  HB2 PRO A  53      12.540  -4.143 -14.523  1.00 96.33           H  
ATOM    811  HB3 PRO A  53      12.401  -5.897 -14.222  1.00 96.33           H  
ATOM    812  O   PRO A  53      12.278  -7.560 -16.816  1.00 96.33           O  
ATOM    813  CG  PRO A  53      10.794  -5.018 -15.420  1.00 96.33           C  
ATOM    814  HG2 PRO A  53      10.190  -4.423 -14.734  1.00 96.33           H  
ATOM    815  HG3 PRO A  53      10.383  -6.021 -15.536  1.00 96.33           H  
ATOM    816  CD  PRO A  53      10.907  -4.343 -16.784  1.00 96.33           C  
ATOM    817  HD2 PRO A  53      10.135  -4.719 -17.455  1.00 96.33           H  
ATOM    818  HD3 PRO A  53      10.819  -3.263 -16.669  1.00 96.33           H  
ATOM    819  N   SER A  54      14.485  -7.250 -16.622  1.00 95.33           N  
ATOM    820  H   SER A  54      15.220  -6.564 -16.530  1.00 95.33           H  
ATOM    821  CA  SER A  54      14.897  -8.620 -16.952  1.00 95.33           C  
ATOM    822  HA  SER A  54      14.173  -9.322 -16.539  1.00 95.33           H  
ATOM    823  C   SER A  54      16.274  -8.940 -16.363  1.00 95.33           C  
ATOM    824  CB  SER A  54      14.934  -8.792 -18.476  1.00 95.33           C  
ATOM    825  HB2 SER A  54      13.937  -8.618 -18.881  1.00 95.33           H  
ATOM    826  HB3 SER A  54      15.236  -9.808 -18.727  1.00 95.33           H  
ATOM    827  O   SER A  54      16.973  -8.047 -15.873  1.00 95.33           O  
ATOM    828  OG  SER A  54      15.842  -7.873 -19.057  1.00 95.33           O  
ATOM    829  HG  SER A  54      15.317  -7.254 -19.569  1.00 95.33           H  
ATOM    830  N   ILE A  55      16.693 -10.210 -16.429  1.00 94.34           N  
ATOM    831  H   ILE A  55      16.073 -10.907 -16.817  1.00 94.34           H  
ATOM    832  CA  ILE A  55      18.018 -10.648 -15.955  1.00 94.34           C  
ATOM    833  HA  ILE A  55      18.105 -10.350 -14.911  1.00 94.34           H  
ATOM    834  C   ILE A  55      19.173  -9.950 -16.688  1.00 94.34           C  
ATOM    835  CB  ILE A  55      18.131 -12.189 -16.023  1.00 94.34           C  
ATOM    836  HB  ILE A  55      17.241 -12.606 -15.553  1.00 94.34           H  
ATOM    837  O   ILE A  55      20.210  -9.695 -16.087  1.00 94.34           O  
ATOM    838  CG1 ILE A  55      19.353 -12.745 -15.260  1.00 94.34           C  
ATOM    839 HG12 ILE A  55      20.273 -12.324 -15.666  1.00 94.34           H  
ATOM    840 HG13 ILE A  55      19.392 -13.824 -15.406  1.00 94.34           H  
ATOM    841  CG2 ILE A  55      18.167 -12.705 -17.474  1.00 94.34           C  
ATOM    842 HG21 ILE A  55      17.315 -12.329 -18.041  1.00 94.34           H  
ATOM    843 HG22 ILE A  55      19.091 -12.405 -17.968  1.00 94.34           H  
ATOM    844 HG23 ILE A  55      18.119 -13.794 -17.473  1.00 94.34           H  
ATOM    845  CD1 ILE A  55      19.306 -12.486 -13.748  1.00 94.34           C  
ATOM    846 HD11 ILE A  55      20.159 -12.971 -13.274  1.00 94.34           H  
ATOM    847 HD12 ILE A  55      19.355 -11.418 -13.537  1.00 94.34           H  
ATOM    848 HD13 ILE A  55      18.387 -12.896 -13.329  1.00 94.34           H  
ATOM    849  N   SER A  56      18.981  -9.573 -17.955  1.00 93.59           N  
ATOM    850  H   SER A  56      18.097  -9.774 -18.402  1.00 93.59           H  
ATOM    851  CA  SER A  56      19.969  -8.840 -18.755  1.00 93.59           C  
ATOM    852  HA  SER A  56      20.964  -9.203 -18.497  1.00 93.59           H  
ATOM    853  C   SER A  56      19.976  -7.329 -18.497  1.00 93.59           C  
ATOM    854  CB  SER A  56      19.737  -9.133 -20.241  1.00 93.59           C  
ATOM    855  HB2 SER A  56      20.451  -8.578 -20.849  1.00 93.59           H  
ATOM    856  HB3 SER A  56      19.890 -10.198 -20.416  1.00 93.59           H  
ATOM    857  O   SER A  56      20.733  -6.610 -19.141  1.00 93.59           O  
ATOM    858  OG  SER A  56      18.415  -8.794 -20.618  1.00 93.59           O  
ATOM    859  HG  SER A  56      18.393  -7.862 -20.846  1.00 93.59           H  
ATOM    860  N   THR A  57      19.110  -6.830 -17.610  1.00 95.32           N  
ATOM    861  H   THR A  57      18.531  -7.477 -17.094  1.00 95.32           H  
ATOM    862  CA  THR A  57      18.951  -5.399 -17.314  1.00 95.32           C  
ATOM    863  HA  THR A  57      19.830  -4.859 -17.665  1.00 95.32           H  
ATOM    864  C   THR A  57      18.905  -5.177 -15.797  1.00 95.32           C  
ATOM    865  CB  THR A  57      17.734  -4.806 -18.051  1.00 95.32           C  
ATOM    866  HB  THR A  57      17.644  -3.753 -17.783  1.00 95.32           H  
ATOM    867  O   THR A  57      19.888  -5.431 -15.103  1.00 95.32           O  
ATOM    868  CG2 THR A  57      17.818  -4.918 -19.572  1.00 95.32           C  
ATOM    869 HG21 THR A  57      16.903  -4.531 -20.022  1.00 95.32           H  
ATOM    870 HG22 THR A  57      18.669  -4.339 -19.932  1.00 95.32           H  
ATOM    871 HG23 THR A  57      17.938  -5.957 -19.879  1.00 95.32           H  
ATOM    872  OG1 THR A  57      16.563  -5.478 -17.654  1.00 95.32           O  
ATOM    873  HG1 THR A  57      16.509  -6.277 -18.184  1.00 95.32           H  
ATOM    874  N   CYS A  58      17.776  -4.730 -15.241  1.00 96.00           N  
ATOM    875  H   CYS A  58      16.988  -4.572 -15.853  1.00 96.00           H  
ATOM    876  CA  CYS A  58      17.640  -4.383 -13.832  1.00 96.00           C  
ATOM    877  HA  CYS A  58      18.413  -3.657 -13.578  1.00 96.00           H  
ATOM    878  C   CYS A  58      17.826  -5.592 -12.902  1.00 96.00           C  
ATOM    879  CB  CYS A  58      16.260  -3.746 -13.600  1.00 96.00           C  
ATOM    880  HB2 CYS A  58      15.490  -4.514 -13.679  1.00 96.00           H  
ATOM    881  HB3 CYS A  58      16.225  -3.328 -12.594  1.00 96.00           H  
ATOM    882  O   CYS A  58      18.489  -5.467 -11.876  1.00 96.00           O  
ATOM    883  SG  CYS A  58      15.895  -2.441 -14.812  1.00 96.00           S  
ATOM    884  HG  CYS A  58      16.947  -1.658 -14.559  1.00 96.00           H  
ATOM    885  N   ALA A  59      17.262  -6.759 -13.237  1.00 96.17           N  
ATOM    886  H   ALA A  59      16.846  -6.864 -14.151  1.00 96.17           H  
ATOM    887  CA  ALA A  59      17.240  -7.911 -12.330  1.00 96.17           C  
ATOM    888  HA  ALA A  59      16.922  -7.563 -11.348  1.00 96.17           H  
ATOM    889  C   ALA A  59      18.620  -8.562 -12.148  1.00 96.17           C  
ATOM    890  CB  ALA A  59      16.207  -8.929 -12.823  1.00 96.17           C  
ATOM    891  HB1 ALA A  59      15.291  -8.424 -13.129  1.00 96.17           H  
ATOM    892  HB2 ALA A  59      15.983  -9.632 -12.021  1.00 96.17           H  
ATOM    893  HB3 ALA A  59      16.600  -9.493 -13.669  1.00 96.17           H  
ATOM    894  O   ALA A  59      18.862  -9.180 -11.115  1.00 96.17           O  
ATOM    895  N   GLY A  60      19.532  -8.397 -13.113  1.00 95.75           N  
ATOM    896  H   GLY A  60      19.277  -7.882 -13.944  1.00 95.75           H  
ATOM    897  CA  GLY A  60      20.906  -8.896 -13.009  1.00 95.75           C  
ATOM    898  HA2 GLY A  60      20.898  -9.967 -12.806  1.00 95.75           H  
ATOM    899  HA3 GLY A  60      21.417  -8.725 -13.957  1.00 95.75           H  
ATOM    900  C   GLY A  60      21.710  -8.206 -11.906  1.00 95.75           C  
ATOM    901  O   GLY A  60      22.427  -8.869 -11.161  1.00 95.75           O  
ATOM    902  N   CYS A  61      21.548  -6.887 -11.756  1.00 95.96           N  
ATOM    903  H   CYS A  61      20.973  -6.404 -12.432  1.00 95.96           H  
ATOM    904  CA  CYS A  61      22.266  -6.087 -10.755  1.00 95.96           C  
ATOM    905  HA  CYS A  61      23.168  -6.617 -10.450  1.00 95.96           H  
ATOM    906  C   CYS A  61      21.448  -5.836  -9.474  1.00 95.96           C  
ATOM    907  CB  CYS A  61      22.695  -4.764 -11.404  1.00 95.96           C  
ATOM    908  HB2 CYS A  61      21.818  -4.231 -11.769  1.00 95.96           H  
ATOM    909  HB3 CYS A  61      23.195  -4.143 -10.660  1.00 95.96           H  
ATOM    910  O   CYS A  61      22.021  -5.656  -8.399  1.00 95.96           O  
ATOM    911  SG  CYS A  61      23.837  -5.083 -12.781  1.00 95.96           S  
ATOM    912  HG  CYS A  61      23.925  -3.829 -13.232  1.00 95.96           H  
ATOM    913  N   HIS A  62      20.114  -5.837  -9.568  1.00 96.11           N  
ATOM    914  H   HIS A  62      19.709  -5.952 -10.487  1.00 96.11           H  
ATOM    915  CA  HIS A  62      19.178  -5.598  -8.462  1.00 96.11           C  
ATOM    916  HA  HIS A  62      19.742  -5.488  -7.536  1.00 96.11           H  
ATOM    917  C   HIS A  62      18.218  -6.783  -8.241  1.00 96.11           C  
ATOM    918  CB  HIS A  62      18.433  -4.275  -8.700  1.00 96.11           C  
ATOM    919  HB2 HIS A  62      17.762  -4.091  -7.861  1.00 96.11           H  
ATOM    920  HB3 HIS A  62      17.825  -4.353  -9.602  1.00 96.11           H  
ATOM    921  O   HIS A  62      16.997  -6.597  -8.257  1.00 96.11           O  
ATOM    922  CG  HIS A  62      19.347  -3.089  -8.820  1.00 96.11           C  
ATOM    923  CD2 HIS A  62      19.478  -2.255  -9.897  1.00 96.11           C  
ATOM    924  HD2 HIS A  62      18.929  -2.323 -10.825  1.00 96.11           H  
ATOM    925  ND1 HIS A  62      20.243  -2.669  -7.866  1.00 96.11           N  
ATOM    926  HD1 HIS A  62      20.448  -3.149  -7.001  1.00 96.11           H  
ATOM    927  CE1 HIS A  62      20.898  -1.605  -8.354  1.00 96.11           C  
ATOM    928  HE1 HIS A  62      21.694  -1.077  -7.850  1.00 96.11           H  
ATOM    929  NE2 HIS A  62      20.462  -1.312  -9.587  1.00 96.11           N  
ATOM    930  N   PRO A  63      18.728  -8.013  -8.020  1.00 96.89           N  
ATOM    931  CA  PRO A  63      17.887  -9.208  -7.944  1.00 96.89           C  
ATOM    932  HA  PRO A  63      17.325  -9.322  -8.871  1.00 96.89           H  
ATOM    933  C   PRO A  63      16.888  -9.150  -6.784  1.00 96.89           C  
ATOM    934  CB  PRO A  63      18.862 -10.383  -7.804  1.00 96.89           C  
ATOM    935  HB2 PRO A  63      18.461 -11.183  -7.181  1.00 96.89           H  
ATOM    936  HB3 PRO A  63      19.106 -10.769  -8.794  1.00 96.89           H  
ATOM    937  O   PRO A  63      15.746  -9.568  -6.941  1.00 96.89           O  
ATOM    938  CG  PRO A  63      20.112  -9.755  -7.187  1.00 96.89           C  
ATOM    939  HG2 PRO A  63      19.990  -9.666  -6.107  1.00 96.89           H  
ATOM    940  HG3 PRO A  63      21.011 -10.321  -7.429  1.00 96.89           H  
ATOM    941  CD  PRO A  63      20.129  -8.371  -7.825  1.00 96.89           C  
ATOM    942  HD2 PRO A  63      20.645  -7.662  -7.177  1.00 96.89           H  
ATOM    943  HD3 PRO A  63      20.625  -8.431  -8.794  1.00 96.89           H  
ATOM    944  N   LYS A  64      17.287  -8.565  -5.643  1.00 96.47           N  
ATOM    945  H   LYS A  64      18.235  -8.218  -5.604  1.00 96.47           H  
ATOM    946  CA  LYS A  64      16.414  -8.395  -4.474  1.00 96.47           C  
ATOM    947  HA  LYS A  64      15.999  -9.368  -4.211  1.00 96.47           H  
ATOM    948  C   LYS A  64      15.216  -7.506  -4.809  1.00 96.47           C  
ATOM    949  CB  LYS A  64      17.225  -7.859  -3.280  1.00 96.47           C  
ATOM    950  HB2 LYS A  64      18.072  -8.520  -3.098  1.00 96.47           H  
ATOM    951  HB3 LYS A  64      17.606  -6.866  -3.519  1.00 96.47           H  
ATOM    952  O   LYS A  64      14.082  -7.930  -4.650  1.00 96.47           O  
ATOM    953  CG  LYS A  64      16.372  -7.785  -2.002  1.00 96.47           C  
ATOM    954  HG2 LYS A  64      16.071  -8.793  -1.716  1.00 96.47           H  
ATOM    955  HG3 LYS A  64      15.474  -7.200  -2.201  1.00 96.47           H  
ATOM    956  CD  LYS A  64      17.120  -7.124  -0.835  1.00 96.47           C  
ATOM    957  HD2 LYS A  64      18.018  -7.693  -0.596  1.00 96.47           H  
ATOM    958  HD3 LYS A  64      17.390  -6.109  -1.126  1.00 96.47           H  
ATOM    959  CE  LYS A  64      16.180  -7.086   0.378  1.00 96.47           C  
ATOM    960  HE2 LYS A  64      16.079  -8.092   0.785  1.00 96.47           H  
ATOM    961  HE3 LYS A  64      15.194  -6.793   0.017  1.00 96.47           H  
ATOM    962  NZ  LYS A  64      16.599  -6.122   1.424  1.00 96.47           N  
ATOM    963  HZ1 LYS A  64      17.507  -6.352   1.803  1.00 96.47           H  
ATOM    964  HZ2 LYS A  64      16.594  -5.186   1.044  1.00 96.47           H  
ATOM    965  HZ3 LYS A  64      15.918  -6.115   2.170  1.00 96.47           H  
ATOM    966  N   GLN A  65      15.455  -6.292  -5.304  1.00 97.28           N  
ATOM    967  H   GLN A  65      16.412  -6.009  -5.460  1.00 97.28           H  
ATOM    968  CA  GLN A  65      14.387  -5.340  -5.629  1.00 97.28           C  
ATOM    969  HA  GLN A  65      13.757  -5.193  -4.752  1.00 97.28           H  
ATOM    970  C   GLN A  65      13.488  -5.865  -6.748  1.00 97.28           C  
ATOM    971  CB  GLN A  65      14.972  -3.986  -6.057  1.00 97.28           C  
ATOM    972  HB2 GLN A  65      15.658  -4.121  -6.893  1.00 97.28           H  
ATOM    973  HB3 GLN A  65      14.148  -3.364  -6.405  1.00 97.28           H  
ATOM    974  O   GLN A  65      12.277  -5.669  -6.695  1.00 97.28           O  
ATOM    975  CG  GLN A  65      15.666  -3.224  -4.920  1.00 97.28           C  
ATOM    976  HG2 GLN A  65      15.010  -3.221  -4.049  1.00 97.28           H  
ATOM    977  HG3 GLN A  65      15.799  -2.189  -5.235  1.00 97.28           H  
ATOM    978  CD  GLN A  65      17.036  -3.762  -4.513  1.00 97.28           C  
ATOM    979  NE2 GLN A  65      17.552  -3.328  -3.385  1.00 97.28           N  
ATOM    980 HE21 GLN A  65      18.476  -3.669  -3.161  1.00 97.28           H  
ATOM    981 HE22 GLN A  65      17.028  -2.684  -2.811  1.00 97.28           H  
ATOM    982  OE1 GLN A  65      17.683  -4.567  -5.168  1.00 97.28           O  
ATOM    983  N   TYR A  66      14.070  -6.556  -7.734  1.00 97.47           N  
ATOM    984  H   TYR A  66      15.074  -6.664  -7.742  1.00 97.47           H  
ATOM    985  CA  TYR A  66      13.297  -7.211  -8.782  1.00 97.47           C  
ATOM    986  HA  TYR A  66      12.679  -6.464  -9.279  1.00 97.47           H  
ATOM    987  C   TYR A  66      12.349  -8.262  -8.202  1.00 97.47           C  
ATOM    988  CB  TYR A  66      14.236  -7.825  -9.823  1.00 97.47           C  
ATOM    989  HB2 TYR A  66      14.831  -7.030 -10.272  1.00 97.47           H  
ATOM    990  HB3 TYR A  66      14.921  -8.518  -9.333  1.00 97.47           H  
ATOM    991  O   TYR A  66      11.171  -8.233  -8.527  1.00 97.47           O  
ATOM    992  CG  TYR A  66      13.488  -8.559 -10.917  1.00 97.47           C  
ATOM    993  CD1 TYR A  66      13.285  -9.949 -10.819  1.00 97.47           C  
ATOM    994  HD1 TYR A  66      13.656 -10.492  -9.962  1.00 97.47           H  
ATOM    995  CD2 TYR A  66      12.958  -7.844 -12.010  1.00 97.47           C  
ATOM    996  HD2 TYR A  66      13.082  -6.773 -12.066  1.00 97.47           H  
ATOM    997  CE1 TYR A  66      12.558 -10.630 -11.813  1.00 97.47           C  
ATOM    998  HE1 TYR A  66      12.370 -11.689 -11.713  1.00 97.47           H  
ATOM    999  CE2 TYR A  66      12.259  -8.530 -13.023  1.00 97.47           C  
ATOM   1000  HE2 TYR A  66      11.844  -8.011 -13.874  1.00 97.47           H  
ATOM   1001  OH  TYR A  66      11.343 -10.564 -13.882  1.00 97.47           O  
ATOM   1002  HH  TYR A  66      11.181 -11.482 -13.649  1.00 97.47           H  
ATOM   1003  CZ  TYR A  66      12.050  -9.919 -12.920  1.00 97.47           C  
ATOM   1004  N   GLU A  67      12.818  -9.137  -7.309  1.00 96.30           N  
ATOM   1005  H   GLU A  67      13.800  -9.128  -7.075  1.00 96.30           H  
ATOM   1006  CA  GLU A  67      11.969 -10.139  -6.652  1.00 96.30           C  
ATOM   1007  HA  GLU A  67      11.446 -10.712  -7.419  1.00 96.30           H  
ATOM   1008  C   GLU A  67      10.887  -9.505  -5.761  1.00 96.30           C  
ATOM   1009  CB  GLU A  67      12.877 -11.099  -5.867  1.00 96.30           C  
ATOM   1010  HB2 GLU A  67      13.453 -10.543  -5.128  1.00 96.30           H  
ATOM   1011  HB3 GLU A  67      13.568 -11.546  -6.583  1.00 96.30           H  
ATOM   1012  O   GLU A  67       9.762  -9.991  -5.704  1.00 96.30           O  
ATOM   1013  CG  GLU A  67      12.102 -12.218  -5.154  1.00 96.30           C  
ATOM   1014  HG2 GLU A  67      11.548 -11.787  -4.320  1.00 96.30           H  
ATOM   1015  HG3 GLU A  67      11.384 -12.641  -5.857  1.00 96.30           H  
ATOM   1016  CD  GLU A  67      12.997 -13.358  -4.637  1.00 96.30           C  
ATOM   1017  OE1 GLU A  67      12.447 -14.303  -4.038  1.00 96.30           O  
ATOM   1018  OE2 GLU A  67      14.205 -13.422  -4.977  1.00 96.30           O  
ATOM   1019  N   GLU A  68      11.186  -8.392  -5.091  1.00 96.98           N  
ATOM   1020  H   GLU A  68      12.139  -8.059  -5.126  1.00 96.98           H  
ATOM   1021  CA  GLU A  68      10.205  -7.664  -4.280  1.00 96.98           C  
ATOM   1022  HA  GLU A  68       9.738  -8.360  -3.583  1.00 96.98           H  
ATOM   1023  C   GLU A  68       9.086  -7.046  -5.130  1.00 96.98           C  
ATOM   1024  CB  GLU A  68      10.912  -6.566  -3.479  1.00 96.98           C  
ATOM   1025  HB2 GLU A  68      11.479  -5.949  -4.176  1.00 96.98           H  
ATOM   1026  HB3 GLU A  68      10.163  -5.945  -2.987  1.00 96.98           H  
ATOM   1027  O   GLU A  68       7.914  -7.157  -4.755  1.00 96.98           O  
ATOM   1028  CG  GLU A  68      11.867  -7.110  -2.410  1.00 96.98           C  
ATOM   1029  HG2 GLU A  68      12.547  -7.846  -2.839  1.00 96.98           H  
ATOM   1030  HG3 GLU A  68      11.295  -7.651  -1.656  1.00 96.98           H  
ATOM   1031  CD  GLU A  68      12.683  -6.019  -1.715  1.00 96.98           C  
ATOM   1032  OE1 GLU A  68      13.330  -6.347  -0.694  1.00 96.98           O  
ATOM   1033  OE2 GLU A  68      12.685  -4.846  -2.160  1.00 96.98           O  
ATOM   1034  N   TRP A  69       9.458  -6.428  -6.259  1.00 97.78           N  
ATOM   1035  H   TRP A  69      10.447  -6.392  -6.464  1.00 97.78           H  
ATOM   1036  CA  TRP A  69       8.548  -5.815  -7.228  1.00 97.78           C  
ATOM   1037  HA  TRP A  69       7.816  -5.206  -6.697  1.00 97.78           H  
ATOM   1038  C   TRP A  69       7.773  -6.860  -8.031  1.00 97.78           C  
ATOM   1039  CB  TRP A  69       9.356  -4.910  -8.171  1.00 97.78           C  
ATOM   1040  HB2 TRP A  69      10.243  -5.453  -8.499  1.00 97.78           H  
ATOM   1041  HB3 TRP A  69       9.698  -4.037  -7.614  1.00 97.78           H  
ATOM   1042  O   TRP A  69       6.584  -6.668  -8.300  1.00 97.78           O  
ATOM   1043  CG  TRP A  69       8.636  -4.453  -9.404  1.00 97.78           C  
ATOM   1044  CD1 TRP A  69       7.767  -3.418  -9.489  1.00 97.78           C  
ATOM   1045  HD1 TRP A  69       7.490  -2.771  -8.670  1.00 97.78           H  
ATOM   1046  CD2 TRP A  69       8.678  -5.049 -10.738  1.00 97.78           C  
ATOM   1047  CE2 TRP A  69       7.806  -4.307 -11.584  1.00 97.78           C  
ATOM   1048  CE3 TRP A  69       9.343  -6.158 -11.312  1.00 97.78           C  
ATOM   1049  HE3 TRP A  69      10.002  -6.753 -10.698  1.00 97.78           H  
ATOM   1050  NE1 TRP A  69       7.295  -3.311 -10.783  1.00 97.78           N  
ATOM   1051  HE1 TRP A  69       6.677  -2.577 -11.098  1.00 97.78           H  
ATOM   1052  CH2 TRP A  69       8.236  -5.781 -13.456  1.00 97.78           C  
ATOM   1053  HH2 TRP A  69       8.042  -6.082 -14.475  1.00 97.78           H  
ATOM   1054  CZ2 TRP A  69       7.596  -4.654 -12.921  1.00 97.78           C  
ATOM   1055  HZ2 TRP A  69       6.909  -4.072 -13.518  1.00 97.78           H  
ATOM   1056  CZ3 TRP A  69       9.120  -6.523 -12.655  1.00 97.78           C  
ATOM   1057  HZ3 TRP A  69       9.606  -7.397 -13.062  1.00 97.78           H  
ATOM   1058  N   GLN A  70       8.414  -7.968  -8.405  1.00 95.41           N  
ATOM   1059  H   GLN A  70       9.386  -8.073  -8.150  1.00 95.41           H  
ATOM   1060  CA  GLN A  70       7.782  -9.058  -9.132  1.00 95.41           C  
ATOM   1061  HA  GLN A  70       7.357  -8.642 -10.045  1.00 95.41           H  
ATOM   1062  C   GLN A  70       6.653  -9.643  -8.276  1.00 95.41           C  
ATOM   1063  CB  GLN A  70       8.826 -10.116  -9.528  1.00 95.41           C  
ATOM   1064  HB2 GLN A  70       9.671  -9.624 -10.009  1.00 95.41           H  
ATOM   1065  HB3 GLN A  70       9.177 -10.627  -8.632  1.00 95.41           H  
ATOM   1066  O   GLN A  70       6.841 -10.014  -7.120  1.00 95.41           O  
ATOM   1067  CG  GLN A  70       8.257 -11.133 -10.528  1.00 95.41           C  
ATOM   1068  HG2 GLN A  70       7.983 -10.606 -11.442  1.00 95.41           H  
ATOM   1069  HG3 GLN A  70       7.355 -11.586 -10.115  1.00 95.41           H  
ATOM   1070  CD  GLN A  70       9.236 -12.252 -10.882  1.00 95.41           C  
ATOM   1071  NE2 GLN A  70       9.029 -12.932 -11.990  1.00 95.41           N  
ATOM   1072 HE21 GLN A  70       8.196 -12.778 -12.540  1.00 95.41           H  
ATOM   1073 HE22 GLN A  70       9.560 -13.786 -12.090  1.00 95.41           H  
ATOM   1074  OE1 GLN A  70      10.184 -12.558 -10.178  1.00 95.41           O  
ATOM   1075  N   GLY A  71       5.449  -9.684  -8.845  1.00 92.74           N  
ATOM   1076  H   GLY A  71       5.349  -9.346  -9.791  1.00 92.74           H  
ATOM   1077  CA  GLY A  71       4.244 -10.091  -8.126  1.00 92.74           C  
ATOM   1078  HA2 GLY A  71       3.492 -10.383  -8.858  1.00 92.74           H  
ATOM   1079  HA3 GLY A  71       4.466 -10.954  -7.498  1.00 92.74           H  
ATOM   1080  C   GLY A  71       3.627  -9.003  -7.243  1.00 92.74           C  
ATOM   1081  O   GLY A  71       2.650  -9.285  -6.562  1.00 92.74           O  
ATOM   1082  N   SER A  72       4.135  -7.766  -7.249  1.00 96.76           N  
ATOM   1083  H   SER A  72       4.973  -7.593  -7.786  1.00 96.76           H  
ATOM   1084  CA  SER A  72       3.420  -6.606  -6.697  1.00 96.76           C  
ATOM   1085  HA  SER A  72       2.986  -6.898  -5.740  1.00 96.76           H  
ATOM   1086  C   SER A  72       2.282  -6.158  -7.625  1.00 96.76           C  
ATOM   1087  CB  SER A  72       4.374  -5.436  -6.422  1.00 96.76           C  
ATOM   1088  HB2 SER A  72       5.249  -5.789  -5.876  1.00 96.76           H  
ATOM   1089  HB3 SER A  72       3.861  -4.696  -5.808  1.00 96.76           H  
ATOM   1090  O   SER A  72       2.257  -6.482  -8.814  1.00 96.76           O  
ATOM   1091  OG  SER A  72       4.773  -4.825  -7.634  1.00 96.76           O  
ATOM   1092  HG  SER A  72       5.460  -5.385  -8.003  1.00 96.76           H  
ATOM   1093  N   MET A  73       1.359  -5.341  -7.108  1.00 95.94           N  
ATOM   1094  H   MET A  73       1.426  -5.061  -6.140  1.00 95.94           H  
ATOM   1095  CA  MET A  73       0.299  -4.751  -7.935  1.00 95.94           C  
ATOM   1096  HA  MET A  73      -0.215  -5.550  -8.470  1.00 95.94           H  
ATOM   1097  C   MET A  73       0.835  -3.812  -9.017  1.00 95.94           C  
ATOM   1098  CB  MET A  73      -0.701  -3.998  -7.049  1.00 95.94           C  
ATOM   1099  HB2 MET A  73      -1.325  -3.358  -7.673  1.00 95.94           H  
ATOM   1100  HB3 MET A  73      -0.166  -3.355  -6.350  1.00 95.94           H  
ATOM   1101  O   MET A  73       0.224  -3.695 -10.070  1.00 95.94           O  
ATOM   1102  CG  MET A  73      -1.610  -4.952  -6.271  1.00 95.94           C  
ATOM   1103  HG2 MET A  73      -2.343  -4.352  -5.731  1.00 95.94           H  
ATOM   1104  HG3 MET A  73      -1.014  -5.493  -5.536  1.00 95.94           H  
ATOM   1105  SD  MET A  73      -2.494  -6.165  -7.283  1.00 95.94           S  
ATOM   1106  CE  MET A  73      -3.284  -5.088  -8.518  1.00 95.94           C  
ATOM   1107  HE1 MET A  73      -2.531  -4.666  -9.183  1.00 95.94           H  
ATOM   1108  HE2 MET A  73      -3.820  -4.278  -8.022  1.00 95.94           H  
ATOM   1109  HE3 MET A  73      -3.993  -5.646  -9.130  1.00 95.94           H  
ATOM   1110  N   HIS A  74       1.995  -3.189  -8.797  1.00 97.44           N  
ATOM   1111  H   HIS A  74       2.478  -3.350  -7.925  1.00 97.44           H  
ATOM   1112  CA  HIS A  74       2.660  -2.362  -9.803  1.00 97.44           C  
ATOM   1113  HA  HIS A  74       1.959  -1.625 -10.194  1.00 97.44           H  
ATOM   1114  C   HIS A  74       3.130  -3.190 -11.005  1.00 97.44           C  
ATOM   1115  CB  HIS A  74       3.830  -1.635  -9.128  1.00 97.44           C  
ATOM   1116  HB2 HIS A  74       4.476  -1.198  -9.890  1.00 97.44           H  
ATOM   1117  HB3 HIS A  74       4.439  -2.356  -8.582  1.00 97.44           H  
ATOM   1118  O   HIS A  74       2.885  -2.804 -12.147  1.00 97.44           O  
ATOM   1119  CG  HIS A  74       3.422  -0.533  -8.184  1.00 97.44           C  
ATOM   1120  CD2 HIS A  74       2.210   0.105  -8.107  1.00 97.44           C  
ATOM   1121  HD2 HIS A  74       1.340  -0.088  -8.717  1.00 97.44           H  
ATOM   1122  ND1 HIS A  74       4.242   0.051  -7.246  1.00 97.44           N  
ATOM   1123  HD1 HIS A  74       5.199  -0.203  -7.044  1.00 97.44           H  
ATOM   1124  CE1 HIS A  74       3.543   1.009  -6.618  1.00 97.44           C  
ATOM   1125  HE1 HIS A  74       3.921   1.639  -5.826  1.00 97.44           H  
ATOM   1126  NE2 HIS A  74       2.295   1.066  -7.098  1.00 97.44           N  
ATOM   1127  N   ALA A  75       3.725  -4.361 -10.756  1.00 96.33           N  
ATOM   1128  H   ALA A  75       3.878  -4.637  -9.796  1.00 96.33           H  
ATOM   1129  CA  ALA A  75       4.151  -5.279 -11.813  1.00 96.33           C  
ATOM   1130  HA  ALA A  75       4.779  -4.736 -12.520  1.00 96.33           H  
ATOM   1131  C   ALA A  75       2.972  -5.866 -12.609  1.00 96.33           C  
ATOM   1132  CB  ALA A  75       4.979  -6.397 -11.171  1.00 96.33           C  
ATOM   1133  HB1 ALA A  75       5.830  -5.966 -10.644  1.00 96.33           H  
ATOM   1134  HB2 ALA A  75       5.352  -7.063 -11.949  1.00 96.33           H  
ATOM   1135  HB3 ALA A  75       4.368  -6.966 -10.470  1.00 96.33           H  
ATOM   1136  O   ALA A  75       3.128  -6.220 -13.774  1.00 96.33           O  
ATOM   1137  N   MET A  76       1.796  -5.972 -11.983  1.00 94.96           N  
ATOM   1138  H   MET A  76       1.756  -5.704 -11.010  1.00 94.96           H  
ATOM   1139  CA  MET A  76       0.581  -6.530 -12.589  1.00 94.96           C  
ATOM   1140  HA  MET A  76       0.858  -7.097 -13.477  1.00 94.96           H  
ATOM   1141  C   MET A  76      -0.410  -5.460 -13.070  1.00 94.96           C  
ATOM   1142  CB  MET A  76      -0.083  -7.511 -11.610  1.00 94.96           C  
ATOM   1143  HB2 MET A  76      -0.346  -6.983 -10.693  1.00 94.96           H  
ATOM   1144  HB3 MET A  76      -0.996  -7.904 -12.058  1.00 94.96           H  
ATOM   1145  O   MET A  76      -1.488  -5.811 -13.537  1.00 94.96           O  
ATOM   1146  CG  MET A  76       0.834  -8.696 -11.282  1.00 94.96           C  
ATOM   1147  HG2 MET A  76       1.156  -9.149 -12.220  1.00 94.96           H  
ATOM   1148  HG3 MET A  76       1.720  -8.336 -10.760  1.00 94.96           H  
ATOM   1149  SD  MET A  76       0.067  -9.997 -10.276  1.00 94.96           S  
ATOM   1150  CE  MET A  76      -0.133  -9.126  -8.699  1.00 94.96           C  
ATOM   1151  HE1 MET A  76      -0.802  -8.275  -8.827  1.00 94.96           H  
ATOM   1152  HE2 MET A  76       0.837  -8.778  -8.345  1.00 94.96           H  
ATOM   1153  HE3 MET A  76      -0.566  -9.809  -7.968  1.00 94.96           H  
ATOM   1154  N   ALA A  77      -0.064  -4.170 -12.986  1.00 96.31           N  
ATOM   1155  H   ALA A  77       0.836  -3.943 -12.588  1.00 96.31           H  
ATOM   1156  CA  ALA A  77      -1.017  -3.069 -13.143  1.00 96.31           C  
ATOM   1157  HA  ALA A  77      -1.771  -3.158 -12.361  1.00 96.31           H  
ATOM   1158  C   ALA A  77      -1.765  -3.075 -14.489  1.00 96.31           C  
ATOM   1159  CB  ALA A  77      -0.264  -1.750 -12.932  1.00 96.31           C  
ATOM   1160  HB1 ALA A  77       0.521  -1.640 -13.681  1.00 96.31           H  
ATOM   1161  HB2 ALA A  77       0.183  -1.731 -11.938  1.00 96.31           H  
ATOM   1162  HB3 ALA A  77      -0.961  -0.916 -13.017  1.00 96.31           H  
ATOM   1163  O   ALA A  77      -2.939  -2.720 -14.531  1.00 96.31           O  
ATOM   1164  N   PHE A  78      -1.121  -3.521 -15.572  1.00 95.54           N  
ATOM   1165  H   PHE A  78      -0.148  -3.774 -15.471  1.00 95.54           H  
ATOM   1166  CA  PHE A  78      -1.727  -3.607 -16.909  1.00 95.54           C  
ATOM   1167  HA  PHE A  78      -2.619  -2.980 -16.916  1.00 95.54           H  
ATOM   1168  C   PHE A  78      -2.210  -5.015 -17.296  1.00 95.54           C  
ATOM   1169  CB  PHE A  78      -0.739  -3.036 -17.932  1.00 95.54           C  
ATOM   1170  HB2 PHE A  78       0.019  -3.788 -18.153  1.00 95.54           H  
ATOM   1171  HB3 PHE A  78      -0.228  -2.184 -17.483  1.00 95.54           H  
ATOM   1172  O   PHE A  78      -2.641  -5.247 -18.420  1.00 95.54           O  
ATOM   1173  CG  PHE A  78      -1.386  -2.557 -19.217  1.00 95.54           C  
ATOM   1174  CD1 PHE A  78      -0.952  -3.051 -20.461  1.00 95.54           C  
ATOM   1175  HD1 PHE A  78      -0.163  -3.787 -20.506  1.00 95.54           H  
ATOM   1176  CD2 PHE A  78      -2.419  -1.599 -19.171  1.00 95.54           C  
ATOM   1177  HD2 PHE A  78      -2.749  -1.193 -18.226  1.00 95.54           H  
ATOM   1178  CE1 PHE A  78      -1.555  -2.594 -21.647  1.00 95.54           C  
ATOM   1179  HE1 PHE A  78      -1.227  -2.967 -22.606  1.00 95.54           H  
ATOM   1180  CE2 PHE A  78      -3.035  -1.160 -20.355  1.00 95.54           C  
ATOM   1181  HE2 PHE A  78      -3.833  -0.433 -20.314  1.00 95.54           H  
ATOM   1182  CZ  PHE A  78      -2.599  -1.654 -21.594  1.00 95.54           C  
ATOM   1183  HZ  PHE A  78      -3.064  -1.309 -22.506  1.00 95.54           H  
ATOM   1184  N   GLN A  79      -2.117  -5.969 -16.370  1.00 92.12           N  
ATOM   1185  H   GLN A  79      -1.804  -5.703 -15.447  1.00 92.12           H  
ATOM   1186  CA  GLN A  79      -2.537  -7.362 -16.548  1.00 92.12           C  
ATOM   1187  HA  GLN A  79      -2.981  -7.486 -17.536  1.00 92.12           H  
ATOM   1188  C   GLN A  79      -3.630  -7.765 -15.541  1.00 92.12           C  
ATOM   1189  CB  GLN A  79      -1.311  -8.287 -16.460  1.00 92.12           C  
ATOM   1190  HB2 GLN A  79      -0.827  -8.147 -15.493  1.00 92.12           H  
ATOM   1191  HB3 GLN A  79      -1.649  -9.322 -16.521  1.00 92.12           H  
ATOM   1192  O   GLN A  79      -3.936  -8.945 -15.403  1.00 92.12           O  
ATOM   1193  CG  GLN A  79      -0.281  -8.067 -17.580  1.00 92.12           C  
ATOM   1194  HG2 GLN A  79       0.118  -7.054 -17.526  1.00 92.12           H  
ATOM   1195  HG3 GLN A  79      -0.764  -8.200 -18.548  1.00 92.12           H  
ATOM   1196  CD  GLN A  79       0.863  -9.069 -17.454  1.00 92.12           C  
ATOM   1197  NE2 GLN A  79       1.966  -8.712 -16.836  1.00 92.12           N  
ATOM   1198 HE21 GLN A  79       2.141  -7.753 -16.572  1.00 92.12           H  
ATOM   1199 HE22 GLN A  79       2.683  -9.415 -16.730  1.00 92.12           H  
ATOM   1200  OE1 GLN A  79       0.789 -10.214 -17.881  1.00 92.12           O  
ATOM   1201  N   ASP A  80      -4.200  -6.804 -14.812  1.00 92.51           N  
ATOM   1202  H   ASP A  80      -3.906  -5.848 -14.957  1.00 92.51           H  
ATOM   1203  CA  ASP A  80      -5.291  -7.027 -13.866  1.00 92.51           C  
ATOM   1204  HA  ASP A  80      -5.109  -7.964 -13.340  1.00 92.51           H  
ATOM   1205  C   ASP A  80      -6.633  -7.117 -14.622  1.00 92.51           C  
ATOM   1206  CB  ASP A  80      -5.260  -5.910 -12.806  1.00 92.51           C  
ATOM   1207  HB2 ASP A  80      -5.274  -4.940 -13.302  1.00 92.51           H  
ATOM   1208  HB3 ASP A  80      -4.315  -5.983 -12.268  1.00 92.51           H  
ATOM   1209  O   ASP A  80      -7.085  -6.111 -15.170  1.00 92.51           O  
ATOM   1210  CG  ASP A  80      -6.402  -5.967 -11.780  1.00 92.51           C  
ATOM   1211  OD1 ASP A  80      -7.376  -6.724 -11.992  1.00 92.51           O  
ATOM   1212  OD2 ASP A  80      -6.287  -5.253 -10.758  1.00 92.51           O  
ATOM   1213  N   PRO A  81      -7.305  -8.283 -14.664  1.00 92.77           N  
ATOM   1214  CA  PRO A  81      -8.551  -8.450 -15.405  1.00 92.77           C  
ATOM   1215  HA  PRO A  81      -8.394  -8.173 -16.447  1.00 92.77           H  
ATOM   1216  C   PRO A  81      -9.709  -7.602 -14.853  1.00 92.77           C  
ATOM   1217  CB  PRO A  81      -8.844  -9.951 -15.339  1.00 92.77           C  
ATOM   1218  HB2 PRO A  81      -9.911 -10.170 -15.378  1.00 92.77           H  
ATOM   1219  HB3 PRO A  81      -8.333 -10.455 -16.159  1.00 92.77           H  
ATOM   1220  O   PRO A  81     -10.612  -7.259 -15.613  1.00 92.77           O  
ATOM   1221  CG  PRO A  81      -8.217 -10.375 -14.014  1.00 92.77           C  
ATOM   1222  HG2 PRO A  81      -8.868 -10.095 -13.186  1.00 92.77           H  
ATOM   1223  HG3 PRO A  81      -7.994 -11.441 -13.986  1.00 92.77           H  
ATOM   1224  CD  PRO A  81      -6.955  -9.523 -13.992  1.00 92.77           C  
ATOM   1225  HD2 PRO A  81      -6.157 -10.021 -14.544  1.00 92.77           H  
ATOM   1226  HD3 PRO A  81      -6.661  -9.343 -12.958  1.00 92.77           H  
ATOM   1227  N   VAL A  82      -9.693  -7.214 -13.572  1.00 91.12           N  
ATOM   1228  H   VAL A  82      -8.865  -7.391 -13.020  1.00 91.12           H  
ATOM   1229  CA  VAL A  82     -10.701  -6.299 -13.007  1.00 91.12           C  
ATOM   1230  HA  VAL A  82     -11.695  -6.670 -13.254  1.00 91.12           H  
ATOM   1231  C   VAL A  82     -10.551  -4.923 -13.654  1.00 91.12           C  
ATOM   1232  CB  VAL A  82     -10.578  -6.209 -11.471  1.00 91.12           C  
ATOM   1233  HB  VAL A  82      -9.597  -5.817 -11.201  1.00 91.12           H  
ATOM   1234  O   VAL A  82     -11.517  -4.382 -14.191  1.00 91.12           O  
ATOM   1235  CG1 VAL A  82     -11.629  -5.279 -10.859  1.00 91.12           C  
ATOM   1236 HG11 VAL A  82     -11.483  -5.215  -9.781  1.00 91.12           H  
ATOM   1237 HG12 VAL A  82     -12.625  -5.673 -11.062  1.00 91.12           H  
ATOM   1238 HG13 VAL A  82     -11.541  -4.275 -11.273  1.00 91.12           H  
ATOM   1239  CG2 VAL A  82     -10.759  -7.590 -10.820  1.00 91.12           C  
ATOM   1240 HG21 VAL A  82     -10.730  -7.492  -9.735  1.00 91.12           H  
ATOM   1241 HG22 VAL A  82     -11.711  -8.026 -11.123  1.00 91.12           H  
ATOM   1242 HG23 VAL A  82      -9.944  -8.247 -11.123  1.00 91.12           H  
ATOM   1243  N   TYR A  83      -9.318  -4.411 -13.691  1.00 93.73           N  
ATOM   1244  H   TYR A  83      -8.575  -4.947 -13.266  1.00 93.73           H  
ATOM   1245  CA  TYR A  83      -8.974  -3.171 -14.389  1.00 93.73           C  
ATOM   1246  HA  TYR A  83      -9.573  -2.353 -13.988  1.00 93.73           H  
ATOM   1247  C   TYR A  83      -9.268  -3.255 -15.893  1.00 93.73           C  
ATOM   1248  CB  TYR A  83      -7.490  -2.859 -14.155  1.00 93.73           C  
ATOM   1249  HB2 TYR A  83      -7.367  -2.438 -13.157  1.00 93.73           H  
ATOM   1250  HB3 TYR A  83      -6.921  -3.788 -14.191  1.00 93.73           H  
ATOM   1251  O   TYR A  83      -9.836  -2.328 -16.462  1.00 93.73           O  
ATOM   1252  CG  TYR A  83      -6.899  -1.914 -15.179  1.00 93.73           C  
ATOM   1253  CD1 TYR A  83      -6.110  -2.414 -16.233  1.00 93.73           C  
ATOM   1254  HD1 TYR A  83      -5.900  -3.472 -16.291  1.00 93.73           H  
ATOM   1255  CD2 TYR A  83      -7.196  -0.545 -15.110  1.00 93.73           C  
ATOM   1256  HD2 TYR A  83      -7.816  -0.166 -14.311  1.00 93.73           H  
ATOM   1257  CE1 TYR A  83      -5.611  -1.541 -17.216  1.00 93.73           C  
ATOM   1258  HE1 TYR A  83      -5.018  -1.919 -18.036  1.00 93.73           H  
ATOM   1259  CE2 TYR A  83      -6.673   0.335 -16.070  1.00 93.73           C  
ATOM   1260  HE2 TYR A  83      -6.877   1.389 -15.953  1.00 93.73           H  
ATOM   1261  OH  TYR A  83      -5.347   0.675 -18.060  1.00 93.73           O  
ATOM   1262  HH  TYR A  83      -5.567   1.591 -17.876  1.00 93.73           H  
ATOM   1263  CZ  TYR A  83      -5.879  -0.161 -17.130  1.00 93.73           C  
ATOM   1264  N   LEU A  84      -8.905  -4.357 -16.553  1.00 95.42           N  
ATOM   1265  H   LEU A  84      -8.402  -5.071 -16.046  1.00 95.42           H  
ATOM   1266  CA  LEU A  84      -9.101  -4.504 -17.997  1.00 95.42           C  
ATOM   1267  HA  LEU A  84      -8.694  -3.623 -18.493  1.00 95.42           H  
ATOM   1268  C   LEU A  84     -10.585  -4.544 -18.378  1.00 95.42           C  
ATOM   1269  CB  LEU A  84      -8.356  -5.754 -18.494  1.00 95.42           C  
ATOM   1270  HB2 LEU A  84      -8.616  -5.922 -19.540  1.00 95.42           H  
ATOM   1271  HB3 LEU A  84      -8.704  -6.616 -17.926  1.00 95.42           H  
ATOM   1272  O   LEU A  84     -10.970  -3.956 -19.391  1.00 95.42           O  
ATOM   1273  CG  LEU A  84      -6.823  -5.653 -18.390  1.00 95.42           C  
ATOM   1274  HG  LEU A  84      -6.520  -5.431 -17.367  1.00 95.42           H  
ATOM   1275  CD1 LEU A  84      -6.166  -6.966 -18.805  1.00 95.42           C  
ATOM   1276 HD11 LEU A  84      -5.095  -6.906 -18.613  1.00 95.42           H  
ATOM   1277 HD12 LEU A  84      -6.583  -7.792 -18.228  1.00 95.42           H  
ATOM   1278 HD13 LEU A  84      -6.320  -7.134 -19.871  1.00 95.42           H  
ATOM   1279  CD2 LEU A  84      -6.278  -4.540 -19.271  1.00 95.42           C  
ATOM   1280 HD21 LEU A  84      -5.188  -4.559 -19.249  1.00 95.42           H  
ATOM   1281 HD22 LEU A  84      -6.638  -4.688 -20.289  1.00 95.42           H  
ATOM   1282 HD23 LEU A  84      -6.609  -3.565 -18.912  1.00 95.42           H  
ATOM   1283  N   GLY A  85     -11.425  -5.177 -17.556  1.00 95.06           N  
ATOM   1284  H   GLY A  85     -11.048  -5.664 -16.755  1.00 95.06           H  
ATOM   1285  CA  GLY A  85     -12.877  -5.121 -17.709  1.00 95.06           C  
ATOM   1286  HA2 GLY A  85     -13.166  -5.530 -18.677  1.00 95.06           H  
ATOM   1287  HA3 GLY A  85     -13.330  -5.720 -16.918  1.00 95.06           H  
ATOM   1288  C   GLY A  85     -13.413  -3.694 -17.587  1.00 95.06           C  
ATOM   1289  O   GLY A  85     -14.229  -3.257 -18.399  1.00 95.06           O  
ATOM   1290  N   GLU A  86     -12.910  -2.935 -16.613  1.00 94.18           N  
ATOM   1291  H   GLU A  86     -12.236  -3.339 -15.979  1.00 94.18           H  
ATOM   1292  CA  GLU A  86     -13.300  -1.541 -16.387  1.00 94.18           C  
ATOM   1293  HA  GLU A  86     -14.388  -1.486 -16.338  1.00 94.18           H  
ATOM   1294  C   GLU A  86     -12.850  -0.624 -17.531  1.00 94.18           C  
ATOM   1295  CB  GLU A  86     -12.742  -1.098 -15.030  1.00 94.18           C  
ATOM   1296  HB2 GLU A  86     -13.068  -1.817 -14.279  1.00 94.18           H  
ATOM   1297  HB3 GLU A  86     -11.652  -1.096 -15.056  1.00 94.18           H  
ATOM   1298  O   GLU A  86     -13.652   0.152 -18.052  1.00 94.18           O  
ATOM   1299  CG  GLU A  86     -13.243   0.289 -14.623  1.00 94.18           C  
ATOM   1300  HG2 GLU A  86     -14.317   0.332 -14.805  1.00 94.18           H  
ATOM   1301  HG3 GLU A  86     -12.760   1.048 -15.238  1.00 94.18           H  
ATOM   1302  CD  GLU A  86     -12.978   0.573 -13.140  1.00 94.18           C  
ATOM   1303  OE1 GLU A  86     -13.757   1.368 -12.580  1.00 94.18           O  
ATOM   1304  OE2 GLU A  86     -12.038  -0.014 -12.560  1.00 94.18           O  
ATOM   1305  N   LEU A  87     -11.608  -0.781 -17.995  1.00 95.27           N  
ATOM   1306  H   LEU A  87     -11.006  -1.420 -17.496  1.00 95.27           H  
ATOM   1307  CA  LEU A  87     -11.061  -0.097 -19.165  1.00 95.27           C  
ATOM   1308  HA  LEU A  87     -11.051   0.975 -18.970  1.00 95.27           H  
ATOM   1309  C   LEU A  87     -11.925  -0.345 -20.406  1.00 95.27           C  
ATOM   1310  CB  LEU A  87      -9.617  -0.592 -19.382  1.00 95.27           C  
ATOM   1311  HB2 LEU A  87      -9.629  -1.681 -19.432  1.00 95.27           H  
ATOM   1312  HB3 LEU A  87      -9.012  -0.308 -18.520  1.00 95.27           H  
ATOM   1313  O   LEU A  87     -12.292   0.599 -21.105  1.00 95.27           O  
ATOM   1314  CG  LEU A  87      -8.950  -0.068 -20.667  1.00 95.27           C  
ATOM   1315  HG  LEU A  87      -9.552  -0.342 -21.533  1.00 95.27           H  
ATOM   1316  CD1 LEU A  87      -8.781   1.450 -20.642  1.00 95.27           C  
ATOM   1317 HD11 LEU A  87      -9.756   1.937 -20.651  1.00 95.27           H  
ATOM   1318 HD12 LEU A  87      -8.232   1.746 -19.748  1.00 95.27           H  
ATOM   1319 HD13 LEU A  87      -8.225   1.760 -21.527  1.00 95.27           H  
ATOM   1320  CD2 LEU A  87      -7.576  -0.710 -20.848  1.00 95.27           C  
ATOM   1321 HD21 LEU A  87      -6.924  -0.443 -20.016  1.00 95.27           H  
ATOM   1322 HD22 LEU A  87      -7.129  -0.370 -21.782  1.00 95.27           H  
ATOM   1323 HD23 LEU A  87      -7.685  -1.794 -20.881  1.00 95.27           H  
ATOM   1324  N   ASN A  88     -12.280  -1.601 -20.681  1.00 96.36           N  
ATOM   1325  H   ASN A  88     -11.950  -2.342 -20.079  1.00 96.36           H  
ATOM   1326  CA  ASN A  88     -13.079  -1.946 -21.855  1.00 96.36           C  
ATOM   1327  HA  ASN A  88     -12.602  -1.520 -22.737  1.00 96.36           H  
ATOM   1328  C   ASN A  88     -14.501  -1.366 -21.771  1.00 96.36           C  
ATOM   1329  CB  ASN A  88     -13.096  -3.471 -21.992  1.00 96.36           C  
ATOM   1330  HB2 ASN A  88     -12.079  -3.856 -21.923  1.00 96.36           H  
ATOM   1331  HB3 ASN A  88     -13.669  -3.888 -21.164  1.00 96.36           H  
ATOM   1332  O   ASN A  88     -15.034  -0.874 -22.767  1.00 96.36           O  
ATOM   1333  CG  ASN A  88     -13.669  -3.941 -23.317  1.00 96.36           C  
ATOM   1334  ND2 ASN A  88     -14.335  -5.070 -23.338  1.00 96.36           N  
ATOM   1335 HD21 ASN A  88     -14.268  -5.568 -24.214  1.00 96.36           H  
ATOM   1336 HD22 ASN A  88     -14.313  -5.603 -22.480  1.00 96.36           H  
ATOM   1337  OD1 ASN A  88     -13.512  -3.335 -24.360  1.00 96.36           O  
ATOM   1338  N   LEU A  89     -15.116  -1.366 -20.583  1.00 95.63           N  
ATOM   1339  H   LEU A  89     -14.642  -1.783 -19.794  1.00 95.63           H  
ATOM   1340  CA  LEU A  89     -16.402  -0.699 -20.365  1.00 95.63           C  
ATOM   1341  HA  LEU A  89     -17.114  -1.053 -21.110  1.00 95.63           H  
ATOM   1342  C   LEU A  89     -16.304   0.820 -20.556  1.00 95.63           C  
ATOM   1343  CB  LEU A  89     -16.932  -1.024 -18.963  1.00 95.63           C  
ATOM   1344  HB2 LEU A  89     -16.137  -0.836 -18.241  1.00 95.63           H  
ATOM   1345  HB3 LEU A  89     -17.749  -0.337 -18.744  1.00 95.63           H  
ATOM   1346  O   LEU A  89     -17.185   1.398 -21.195  1.00 95.63           O  
ATOM   1347  CG  LEU A  89     -17.455  -2.455 -18.769  1.00 95.63           C  
ATOM   1348  HG  LEU A  89     -16.672  -3.184 -18.981  1.00 95.63           H  
ATOM   1349  CD1 LEU A  89     -17.901  -2.603 -17.317  1.00 95.63           C  
ATOM   1350 HD11 LEU A  89     -18.738  -1.935 -17.117  1.00 95.63           H  
ATOM   1351 HD12 LEU A  89     -18.175  -3.640 -17.121  1.00 95.63           H  
ATOM   1352 HD13 LEU A  89     -17.069  -2.327 -16.669  1.00 95.63           H  
ATOM   1353  CD2 LEU A  89     -18.660  -2.755 -19.665  1.00 95.63           C  
ATOM   1354 HD21 LEU A  89     -19.395  -1.954 -19.587  1.00 95.63           H  
ATOM   1355 HD22 LEU A  89     -19.121  -3.693 -19.358  1.00 95.63           H  
ATOM   1356 HD23 LEU A  89     -18.334  -2.856 -20.700  1.00 95.63           H  
ATOM   1357  N   ALA A  90     -15.232   1.455 -20.075  1.00 95.08           N  
ATOM   1358  H   ALA A  90     -14.572   0.939 -19.512  1.00 95.08           H  
ATOM   1359  CA  ALA A  90     -14.986   2.879 -20.286  1.00 95.08           C  
ATOM   1360  HA  ALA A  90     -15.831   3.440 -19.888  1.00 95.08           H  
ATOM   1361  C   ALA A  90     -14.859   3.200 -21.782  1.00 95.08           C  
ATOM   1362  CB  ALA A  90     -13.722   3.295 -19.521  1.00 95.08           C  
ATOM   1363  HB1 ALA A  90     -13.634   4.381 -19.524  1.00 95.08           H  
ATOM   1364  HB2 ALA A  90     -12.833   2.867 -19.985  1.00 95.08           H  
ATOM   1365  HB3 ALA A  90     -13.769   2.944 -18.490  1.00 95.08           H  
ATOM   1366  O   ALA A  90     -15.538   4.095 -22.285  1.00 95.08           O  
ATOM   1367  N   ILE A  91     -14.055   2.425 -22.518  1.00 95.82           N  
ATOM   1368  H   ILE A  91     -13.517   1.718 -22.036  1.00 95.82           H  
ATOM   1369  CA  ILE A  91     -13.864   2.581 -23.968  1.00 95.82           C  
ATOM   1370  HA  ILE A  91     -13.491   3.587 -24.163  1.00 95.82           H  
ATOM   1371  C   ILE A  91     -15.196   2.445 -24.713  1.00 95.82           C  
ATOM   1372  CB  ILE A  91     -12.819   1.564 -24.481  1.00 95.82           C  
ATOM   1373  HB  ILE A  91     -13.071   0.581 -24.083  1.00 95.82           H  
ATOM   1374  O   ILE A  91     -15.503   3.274 -25.570  1.00 95.82           O  
ATOM   1375  CG1 ILE A  91     -11.413   1.957 -23.971  1.00 95.82           C  
ATOM   1376 HG12 ILE A  91     -11.074   2.861 -24.476  1.00 95.82           H  
ATOM   1377 HG13 ILE A  91     -11.454   2.183 -22.905  1.00 95.82           H  
ATOM   1378  CG2 ILE A  91     -12.829   1.468 -26.021  1.00 95.82           C  
ATOM   1379 HG21 ILE A  91     -12.037   0.806 -26.371  1.00 95.82           H  
ATOM   1380 HG22 ILE A  91     -12.699   2.456 -26.463  1.00 95.82           H  
ATOM   1381 HG23 ILE A  91     -13.769   1.040 -26.369  1.00 95.82           H  
ATOM   1382  CD1 ILE A  91     -10.371   0.851 -24.166  1.00 95.82           C  
ATOM   1383 HD11 ILE A  91     -10.160   0.705 -25.226  1.00 95.82           H  
ATOM   1384 HD12 ILE A  91     -10.730  -0.082 -23.732  1.00 95.82           H  
ATOM   1385 HD13 ILE A  91      -9.447   1.141 -23.666  1.00 95.82           H  
ATOM   1386  N   LYS A  92     -16.014   1.442 -24.371  1.00 95.71           N  
ATOM   1387  H   LYS A  92     -15.687   0.781 -23.680  1.00 95.71           H  
ATOM   1388  CA  LYS A  92     -17.352   1.253 -24.959  1.00 95.71           C  
ATOM   1389  HA  LYS A  92     -17.265   1.216 -26.045  1.00 95.71           H  
ATOM   1390  C   LYS A  92     -18.296   2.419 -24.648  1.00 95.71           C  
ATOM   1391  CB  LYS A  92     -17.957  -0.065 -24.451  1.00 95.71           C  
ATOM   1392  HB2 LYS A  92     -19.020  -0.083 -24.691  1.00 95.71           H  
ATOM   1393  HB3 LYS A  92     -17.857  -0.103 -23.366  1.00 95.71           H  
ATOM   1394  O   LYS A  92     -19.145   2.741 -25.475  1.00 95.71           O  
ATOM   1395  CG  LYS A  92     -17.308  -1.312 -25.076  1.00 95.71           C  
ATOM   1396  HG2 LYS A  92     -16.222  -1.242 -25.014  1.00 95.71           H  
ATOM   1397  HG3 LYS A  92     -17.590  -1.375 -26.127  1.00 95.71           H  
ATOM   1398  CD  LYS A  92     -17.773  -2.578 -24.340  1.00 95.71           C  
ATOM   1399  HD2 LYS A  92     -18.858  -2.660 -24.405  1.00 95.71           H  
ATOM   1400  HD3 LYS A  92     -17.485  -2.492 -23.292  1.00 95.71           H  
ATOM   1401  CE  LYS A  92     -17.123  -3.833 -24.933  1.00 95.71           C  
ATOM   1402  HE2 LYS A  92     -17.489  -3.974 -25.950  1.00 95.71           H  
ATOM   1403  HE3 LYS A  92     -16.047  -3.668 -24.987  1.00 95.71           H  
ATOM   1404  NZ  LYS A  92     -17.395  -5.039 -24.105  1.00 95.71           N  
ATOM   1405  HZ1 LYS A  92     -18.376  -5.159 -23.898  1.00 95.71           H  
ATOM   1406  HZ2 LYS A  92     -17.043  -5.871 -24.556  1.00 95.71           H  
ATOM   1407  HZ3 LYS A  92     -16.901  -4.964 -23.228  1.00 95.71           H  
ATOM   1408  N   ALA A  93     -18.169   3.033 -23.471  1.00 94.69           N  
ATOM   1409  H   ALA A  93     -17.474   2.686 -22.827  1.00 94.69           H  
ATOM   1410  CA  ALA A  93     -19.072   4.082 -23.007  1.00 94.69           C  
ATOM   1411  HA  ALA A  93     -20.079   3.853 -23.356  1.00 94.69           H  
ATOM   1412  C   ALA A  93     -18.725   5.482 -23.537  1.00 94.69           C  
ATOM   1413  CB  ALA A  93     -19.088   4.056 -21.475  1.00 94.69           C  
ATOM   1414  HB1 ALA A  93     -19.407   3.075 -21.124  1.00 94.69           H  
ATOM   1415  HB2 ALA A  93     -19.780   4.814 -21.108  1.00 94.69           H  
ATOM   1416  HB3 ALA A  93     -18.090   4.264 -21.089  1.00 94.69           H  
ATOM   1417  O   ALA A  93     -19.636   6.232 -23.887  1.00 94.69           O  
ATOM   1418  N   VAL A  94     -17.441   5.854 -23.571  1.00 93.72           N  
ATOM   1419  H   VAL A  94     -16.754   5.205 -23.214  1.00 93.72           H  
ATOM   1420  CA  VAL A  94     -16.997   7.230 -23.887  1.00 93.72           C  
ATOM   1421  HA  VAL A  94     -17.853   7.787 -24.268  1.00 93.72           H  
ATOM   1422  C   VAL A  94     -15.961   7.315 -25.017  1.00 93.72           C  
ATOM   1423  CB  VAL A  94     -16.526   7.983 -22.624  1.00 93.72           C  
ATOM   1424  HB  VAL A  94     -16.246   8.995 -22.917  1.00 93.72           H  
ATOM   1425  O   VAL A  94     -15.551   8.412 -25.391  1.00 93.72           O  
ATOM   1426  CG1 VAL A  94     -17.640   8.103 -21.575  1.00 93.72           C  
ATOM   1427 HG11 VAL A  94     -17.902   7.120 -21.183  1.00 93.72           H  
ATOM   1428 HG12 VAL A  94     -17.299   8.734 -20.754  1.00 93.72           H  
ATOM   1429 HG13 VAL A  94     -18.521   8.557 -22.028  1.00 93.72           H  
ATOM   1430  CG2 VAL A  94     -15.314   7.334 -21.954  1.00 93.72           C  
ATOM   1431 HG21 VAL A  94     -14.573   7.074 -22.710  1.00 93.72           H  
ATOM   1432 HG22 VAL A  94     -14.875   8.036 -21.245  1.00 93.72           H  
ATOM   1433 HG23 VAL A  94     -15.611   6.435 -21.414  1.00 93.72           H  
ATOM   1434  N   GLY A  95     -15.573   6.181 -25.605  1.00 94.82           N  
ATOM   1435  H   GLY A  95     -15.924   5.307 -25.241  1.00 94.82           H  
ATOM   1436  CA  GLY A  95     -14.631   6.096 -26.723  1.00 94.82           C  
ATOM   1437  HA2 GLY A  95     -14.963   5.296 -27.383  1.00 94.82           H  
ATOM   1438  HA3 GLY A  95     -14.641   7.027 -27.290  1.00 94.82           H  
ATOM   1439  C   GLY A  95     -13.188   5.802 -26.301  1.00 94.82           C  
ATOM   1440  O   GLY A  95     -12.805   5.982 -25.149  1.00 94.82           O  
ATOM   1441  N   LYS A  96     -12.367   5.355 -27.265  1.00 94.06           N  
ATOM   1442  H   LYS A  96     -12.764   5.238 -28.187  1.00 94.06           H  
ATOM   1443  CA  LYS A  96     -10.993   4.856 -27.046  1.00 94.06           C  
ATOM   1444  HA  LYS A  96     -11.040   3.998 -26.375  1.00 94.06           H  
ATOM   1445  C   LYS A  96     -10.067   5.856 -26.352  1.00 94.06           C  
ATOM   1446  CB  LYS A  96     -10.406   4.380 -28.390  1.00 94.06           C  
ATOM   1447  HB2 LYS A  96     -10.315   5.234 -29.061  1.00 94.06           H  
ATOM   1448  HB3 LYS A  96     -11.100   3.668 -28.835  1.00 94.06           H  
ATOM   1449  O   LYS A  96      -9.246   5.441 -25.552  1.00 94.06           O  
ATOM   1450  CG  LYS A  96      -9.029   3.696 -28.264  1.00 94.06           C  
ATOM   1451  HG2 LYS A  96      -9.099   2.870 -27.556  1.00 94.06           H  
ATOM   1452  HG3 LYS A  96      -8.297   4.415 -27.895  1.00 94.06           H  
ATOM   1453  CD  LYS A  96      -8.548   3.159 -29.625  1.00 94.06           C  
ATOM   1454  HD2 LYS A  96      -9.255   2.412 -29.985  1.00 94.06           H  
ATOM   1455  HD3 LYS A  96      -8.506   3.983 -30.336  1.00 94.06           H  
ATOM   1456  CE  LYS A  96      -7.155   2.524 -29.507  1.00 94.06           C  
ATOM   1457  HE2 LYS A  96      -7.188   1.714 -28.777  1.00 94.06           H  
ATOM   1458  HE3 LYS A  96      -6.464   3.271 -29.117  1.00 94.06           H  
ATOM   1459  NZ  LYS A  96      -6.634   2.007 -30.805  1.00 94.06           N  
ATOM   1460  HZ1 LYS A  96      -7.081   1.154 -31.110  1.00 94.06           H  
ATOM   1461  HZ2 LYS A  96      -5.656   1.786 -30.682  1.00 94.06           H  
ATOM   1462  HZ3 LYS A  96      -6.656   2.696 -31.544  1.00 94.06           H  
ATOM   1463  N   GLU A  97     -10.226   7.156 -26.594  1.00 92.62           N  
ATOM   1464  H   GLU A  97     -10.937   7.436 -27.254  1.00 92.62           H  
ATOM   1465  CA  GLU A  97      -9.354   8.195 -26.022  1.00 92.62           C  
ATOM   1466  HA  GLU A  97      -8.329   8.016 -26.347  1.00 92.62           H  
ATOM   1467  C   GLU A  97      -9.317   8.204 -24.484  1.00 92.62           C  
ATOM   1468  CB  GLU A  97      -9.803   9.575 -26.529  1.00 92.62           C  
ATOM   1469  HB2 GLU A  97      -9.262  10.352 -25.988  1.00 92.62           H  
ATOM   1470  HB3 GLU A  97     -10.864   9.703 -26.315  1.00 92.62           H  
ATOM   1471  O   GLU A  97      -8.333   8.663 -23.902  1.00 92.62           O  
ATOM   1472  CG  GLU A  97      -9.570   9.773 -28.034  1.00 92.62           C  
ATOM   1473  HG2 GLU A  97     -10.139   9.025 -28.587  1.00 92.62           H  
ATOM   1474  HG3 GLU A  97      -9.956  10.753 -28.315  1.00 92.62           H  
ATOM   1475  CD  GLU A  97      -8.083   9.697 -28.406  1.00 92.62           C  
ATOM   1476  OE1 GLU A  97      -7.723   8.903 -29.298  1.00 92.62           O  
ATOM   1477  OE2 GLU A  97      -7.277  10.432 -27.791  1.00 92.62           O  
ATOM   1478  N   ILE A  98     -10.341   7.663 -23.811  1.00 93.01           N  
ATOM   1479  H   ILE A  98     -11.109   7.255 -24.325  1.00 93.01           H  
ATOM   1480  CA  ILE A  98     -10.326   7.524 -22.349  1.00 93.01           C  
ATOM   1481  HA  ILE A  98     -10.106   8.512 -21.944  1.00 93.01           H  
ATOM   1482  C   ILE A  98      -9.220   6.587 -21.862  1.00 93.01           C  
ATOM   1483  CB  ILE A  98     -11.705   7.068 -21.831  1.00 93.01           C  
ATOM   1484  HB  ILE A  98     -12.455   7.659 -22.357  1.00 93.01           H  
ATOM   1485  O   ILE A  98      -8.744   6.757 -20.742  1.00 93.01           O  
ATOM   1486  CG1 ILE A  98     -11.907   7.295 -20.316  1.00 93.01           C  
ATOM   1487 HG12 ILE A  98     -11.198   6.691 -19.750  1.00 93.01           H  
ATOM   1488 HG13 ILE A  98     -12.909   6.958 -20.049  1.00 93.01           H  
ATOM   1489  CG2 ILE A  98     -11.969   5.577 -22.114  1.00 93.01           C  
ATOM   1490 HG21 ILE A  98     -11.653   5.307 -23.122  1.00 93.01           H  
ATOM   1491 HG22 ILE A  98     -11.423   4.948 -21.411  1.00 93.01           H  
ATOM   1492 HG23 ILE A  98     -13.034   5.368 -22.012  1.00 93.01           H  
ATOM   1493  CD1 ILE A  98     -11.774   8.753 -19.868  1.00 93.01           C  
ATOM   1494 HD11 ILE A  98     -10.742   9.091 -19.958  1.00 93.01           H  
ATOM   1495 HD12 ILE A  98     -12.067   8.825 -18.820  1.00 93.01           H  
ATOM   1496 HD13 ILE A  98     -12.427   9.387 -20.467  1.00 93.01           H  
ATOM   1497  N   SER A  99      -8.763   5.638 -22.688  1.00 94.52           N  
ATOM   1498  H   SER A  99      -9.105   5.599 -23.638  1.00 94.52           H  
ATOM   1499  CA  SER A  99      -7.728   4.676 -22.302  1.00 94.52           C  
ATOM   1500  HA  SER A  99      -8.099   4.102 -21.453  1.00 94.52           H  
ATOM   1501  C   SER A  99      -6.449   5.377 -21.851  1.00 94.52           C  
ATOM   1502  CB  SER A  99      -7.433   3.702 -23.449  1.00 94.52           C  
ATOM   1503  HB2 SER A  99      -8.373   3.319 -23.845  1.00 94.52           H  
ATOM   1504  HB3 SER A  99      -6.851   2.865 -23.064  1.00 94.52           H  
ATOM   1505  O   SER A  99      -5.842   4.959 -20.871  1.00 94.52           O  
ATOM   1506  OG  SER A  99      -6.699   4.315 -24.488  1.00 94.52           O  
ATOM   1507  HG  SER A  99      -5.772   4.217 -24.258  1.00 94.52           H  
ATOM   1508  N   LYS A 100      -6.116   6.520 -22.461  1.00 94.99           N  
ATOM   1509  H   LYS A 100      -6.679   6.784 -23.257  1.00 94.99           H  
ATOM   1510  CA  LYS A 100      -4.937   7.331 -22.133  1.00 94.99           C  
ATOM   1511  HA  LYS A 100      -4.041   6.736 -22.313  1.00 94.99           H  
ATOM   1512  C   LYS A 100      -4.903   7.769 -20.668  1.00 94.99           C  
ATOM   1513  CB  LYS A 100      -4.921   8.565 -23.038  1.00 94.99           C  
ATOM   1514  HB2 LYS A 100      -4.072   9.192 -22.766  1.00 94.99           H  
ATOM   1515  HB3 LYS A 100      -5.832   9.135 -22.857  1.00 94.99           H  
ATOM   1516  O   LYS A 100      -3.829   7.818 -20.074  1.00 94.99           O  
ATOM   1517  CG  LYS A 100      -4.850   8.220 -24.529  1.00 94.99           C  
ATOM   1518  HG2 LYS A 100      -5.747   7.680 -24.831  1.00 94.99           H  
ATOM   1519  HG3 LYS A 100      -3.988   7.579 -24.718  1.00 94.99           H  
ATOM   1520  CD  LYS A 100      -4.744   9.499 -25.358  1.00 94.99           C  
ATOM   1521  HD2 LYS A 100      -3.925  10.119 -24.992  1.00 94.99           H  
ATOM   1522  HD3 LYS A 100      -5.680  10.049 -25.264  1.00 94.99           H  
ATOM   1523  CE  LYS A 100      -4.501   9.145 -26.823  1.00 94.99           C  
ATOM   1524  HE2 LYS A 100      -3.512   8.699 -26.924  1.00 94.99           H  
ATOM   1525  HE3 LYS A 100      -5.249   8.414 -27.131  1.00 94.99           H  
ATOM   1526  NZ  LYS A 100      -4.625  10.350 -27.664  1.00 94.99           N  
ATOM   1527  HZ1 LYS A 100      -4.469  10.129 -28.637  1.00 94.99           H  
ATOM   1528  HZ2 LYS A 100      -4.028  11.096 -27.336  1.00 94.99           H  
ATOM   1529  HZ3 LYS A 100      -5.590  10.644 -27.615  1.00 94.99           H  
ATOM   1530  N   GLN A 101      -6.066   8.052 -20.068  1.00 93.07           N  
ATOM   1531  H   GLN A 101      -6.912   7.891 -20.596  1.00 93.07           H  
ATOM   1532  CA  GLN A 101      -6.188   8.341 -18.632  1.00 93.07           C  
ATOM   1533  HA  GLN A 101      -5.593   9.221 -18.384  1.00 93.07           H  
ATOM   1534  C   GLN A 101      -5.679   7.162 -17.795  1.00 93.07           C  
ATOM   1535  CB  GLN A 101      -7.669   8.604 -18.285  1.00 93.07           C  
ATOM   1536  HB2 GLN A 101      -8.047   9.476 -18.818  1.00 93.07           H  
ATOM   1537  HB3 GLN A 101      -8.265   7.745 -18.595  1.00 93.07           H  
ATOM   1538  O   GLN A 101      -4.946   7.342 -16.826  1.00 93.07           O  
ATOM   1539  CG  GLN A 101      -7.958   8.800 -16.797  1.00 93.07           C  
ATOM   1540  HG2 GLN A 101      -9.023   8.997 -16.673  1.00 93.07           H  
ATOM   1541  HG3 GLN A 101      -7.741   7.875 -16.264  1.00 93.07           H  
ATOM   1542  CD  GLN A 101      -7.197   9.946 -16.156  1.00 93.07           C  
ATOM   1543  NE2 GLN A 101      -6.851   9.760 -14.904  1.00 93.07           N  
ATOM   1544 HE21 GLN A 101      -7.039   8.874 -14.457  1.00 93.07           H  
ATOM   1545 HE22 GLN A 101      -6.524  10.545 -14.358  1.00 93.07           H  
ATOM   1546  OE1 GLN A 101      -6.952  10.993 -16.741  1.00 93.07           O  
ATOM   1547  N   CYS A 102      -6.094   5.957 -18.174  1.00 94.89           N  
ATOM   1548  H   CYS A 102      -6.666   5.890 -19.003  1.00 94.89           H  
ATOM   1549  CA  CYS A 102      -5.814   4.716 -17.471  1.00 94.89           C  
ATOM   1550  HA  CYS A 102      -5.961   4.860 -16.400  1.00 94.89           H  
ATOM   1551  C   CYS A 102      -4.362   4.264 -17.699  1.00 94.89           C  
ATOM   1552  CB  CYS A 102      -6.818   3.676 -17.993  1.00 94.89           C  
ATOM   1553  HB2 CYS A 102      -6.597   3.445 -19.035  1.00 94.89           H  
ATOM   1554  HB3 CYS A 102      -6.727   2.761 -17.408  1.00 94.89           H  
ATOM   1555  O   CYS A 102      -3.640   3.935 -16.758  1.00 94.89           O  
ATOM   1556  SG  CYS A 102      -8.539   4.252 -17.885  1.00 94.89           S  
ATOM   1557  HG  CYS A 102      -8.654   4.226 -16.554  1.00 94.89           H  
ATOM   1558  N   GLU A 103      -3.916   4.271 -18.954  1.00 95.78           N  
ATOM   1559  H   GLU A 103      -4.561   4.558 -19.677  1.00 95.78           H  
ATOM   1560  CA  GLU A 103      -2.588   3.836 -19.392  1.00 95.78           C  
ATOM   1561  HA  GLU A 103      -2.421   2.805 -19.079  1.00 95.78           H  
ATOM   1562  C   GLU A 103      -1.468   4.698 -18.794  1.00 95.78           C  
ATOM   1563  CB  GLU A 103      -2.534   3.900 -20.922  1.00 95.78           C  
ATOM   1564  HB2 GLU A 103      -1.510   3.709 -21.243  1.00 95.78           H  
ATOM   1565  HB3 GLU A 103      -2.813   4.903 -21.244  1.00 95.78           H  
ATOM   1566  O   GLU A 103      -0.415   4.168 -18.431  1.00 95.78           O  
ATOM   1567  CG  GLU A 103      -3.426   2.868 -21.620  1.00 95.78           C  
ATOM   1568  HG2 GLU A 103      -4.437   2.887 -21.212  1.00 95.78           H  
ATOM   1569  HG3 GLU A 103      -3.020   1.872 -21.441  1.00 95.78           H  
ATOM   1570  CD  GLU A 103      -3.464   3.164 -23.121  1.00 95.78           C  
ATOM   1571  OE1 GLU A 103      -2.607   2.610 -23.837  1.00 95.78           O  
ATOM   1572  OE2 GLU A 103      -4.319   3.969 -23.554  1.00 95.78           O  
ATOM   1573  N   GLY A 104      -1.728   5.997 -18.592  1.00 94.89           N  
ATOM   1574  H   GLY A 104      -2.594   6.369 -18.954  1.00 94.89           H  
ATOM   1575  CA  GLY A 104      -0.814   6.929 -17.928  1.00 94.89           C  
ATOM   1576  HA2 GLY A 104       0.107   6.995 -18.507  1.00 94.89           H  
ATOM   1577  HA3 GLY A 104      -1.281   7.913 -17.905  1.00 94.89           H  
ATOM   1578  C   GLY A 104      -0.444   6.546 -16.491  1.00 94.89           C  
ATOM   1579  O   GLY A 104       0.587   7.005 -16.001  1.00 94.89           O  
ATOM   1580  N   CYS A 105      -1.227   5.676 -15.841  1.00 96.09           N  
ATOM   1581  H   CYS A 105      -2.073   5.377 -16.303  1.00 96.09           H  
ATOM   1582  CA  CYS A 105      -0.939   5.132 -14.511  1.00 96.09           C  
ATOM   1583  HA  CYS A 105      -0.048   5.610 -14.105  1.00 96.09           H  
ATOM   1584  C   CYS A 105      -0.646   3.623 -14.528  1.00 96.09           C  
ATOM   1585  CB  CYS A 105      -2.112   5.457 -13.576  1.00 96.09           C  
ATOM   1586  HB2 CYS A 105      -1.939   4.999 -12.602  1.00 96.09           H  
ATOM   1587  HB3 CYS A 105      -3.041   5.061 -13.986  1.00 96.09           H  
ATOM   1588  O   CYS A 105       0.205   3.171 -13.768  1.00 96.09           O  
ATOM   1589  SG  CYS A 105      -2.264   7.257 -13.370  1.00 96.09           S  
ATOM   1590  HG  CYS A 105      -0.989   7.481 -13.040  1.00 96.09           H  
ATOM   1591  N   HIS A 106      -1.312   2.843 -15.382  1.00 96.95           N  
ATOM   1592  H   HIS A 106      -2.023   3.264 -15.963  1.00 96.95           H  
ATOM   1593  CA  HIS A 106      -1.213   1.378 -15.372  1.00 96.95           C  
ATOM   1594  HA  HIS A 106      -1.000   1.050 -14.354  1.00 96.95           H  
ATOM   1595  C   HIS A 106      -0.077   0.819 -16.239  1.00 96.95           C  
ATOM   1596  CB  HIS A 106      -2.569   0.777 -15.763  1.00 96.95           C  
ATOM   1597  HB2 HIS A 106      -2.426  -0.275 -16.014  1.00 96.95           H  
ATOM   1598  HB3 HIS A 106      -2.961   1.278 -16.648  1.00 96.95           H  
ATOM   1599  O   HIS A 106       0.415  -0.272 -15.956  1.00 96.95           O  
ATOM   1600  CG  HIS A 106      -3.577   0.843 -14.646  1.00 96.95           C  
ATOM   1601  CD2 HIS A 106      -4.222   1.951 -14.164  1.00 96.95           C  
ATOM   1602  HD2 HIS A 106      -4.110   2.963 -14.523  1.00 96.95           H  
ATOM   1603  ND1 HIS A 106      -4.011  -0.225 -13.899  1.00 96.95           N  
ATOM   1604  HD1 HIS A 106      -3.815  -1.197 -14.093  1.00 96.95           H  
ATOM   1605  CE1 HIS A 106      -4.892   0.222 -12.993  1.00 96.95           C  
ATOM   1606  HE1 HIS A 106      -5.445  -0.401 -12.305  1.00 96.95           H  
ATOM   1607  NE2 HIS A 106      -5.046   1.549 -13.111  1.00 96.95           N  
ATOM   1608  N   THR A 107       0.372   1.551 -17.266  1.00 97.37           N  
ATOM   1609  H   THR A 107      -0.062   2.443 -17.455  1.00 97.37           H  
ATOM   1610  CA  THR A 107       1.507   1.152 -18.121  1.00 97.37           C  
ATOM   1611  HA  THR A 107       2.209   0.584 -17.511  1.00 97.37           H  
ATOM   1612  C   THR A 107       2.300   2.359 -18.660  1.00 97.37           C  
ATOM   1613  CB  THR A 107       1.001   0.195 -19.207  1.00 97.37           C  
ATOM   1614  HB  THR A 107       0.388  -0.551 -18.701  1.00 97.37           H  
ATOM   1615  O   THR A 107       2.527   2.499 -19.864  1.00 97.37           O  
ATOM   1616  CG2 THR A 107       0.120   0.824 -20.287  1.00 97.37           C  
ATOM   1617 HG21 THR A 107      -0.570   1.542 -19.844  1.00 97.37           H  
ATOM   1618 HG22 THR A 107       0.720   1.322 -21.049  1.00 97.37           H  
ATOM   1619 HG23 THR A 107      -0.466   0.039 -20.765  1.00 97.37           H  
ATOM   1620  OG1 THR A 107       2.081  -0.499 -19.781  1.00 97.37           O  
ATOM   1621  HG1 THR A 107       1.782  -1.401 -19.917  1.00 97.37           H  
ATOM   1622  N   PRO A 108       2.758   3.281 -17.788  1.00 97.22           N  
ATOM   1623  CA  PRO A 108       3.111   4.641 -18.210  1.00 97.22           C  
ATOM   1624  HA  PRO A 108       2.224   5.109 -18.636  1.00 97.22           H  
ATOM   1625  C   PRO A 108       4.244   4.696 -19.242  1.00 97.22           C  
ATOM   1626  CB  PRO A 108       3.495   5.380 -16.922  1.00 97.22           C  
ATOM   1627  HB2 PRO A 108       3.165   6.419 -16.942  1.00 97.22           H  
ATOM   1628  HB3 PRO A 108       4.571   5.327 -16.759  1.00 97.22           H  
ATOM   1629  O   PRO A 108       4.201   5.500 -20.169  1.00 97.22           O  
ATOM   1630  CG  PRO A 108       2.782   4.586 -15.828  1.00 97.22           C  
ATOM   1631  HG2 PRO A 108       3.244   4.710 -14.849  1.00 97.22           H  
ATOM   1632  HG3 PRO A 108       1.729   4.863 -15.783  1.00 97.22           H  
ATOM   1633  CD  PRO A 108       2.869   3.159 -16.339  1.00 97.22           C  
ATOM   1634  HD2 PRO A 108       2.084   2.561 -15.876  1.00 97.22           H  
ATOM   1635  HD3 PRO A 108       3.840   2.733 -16.089  1.00 97.22           H  
ATOM   1636  N   ALA A 109       5.248   3.822 -19.106  1.00 96.97           N  
ATOM   1637  H   ALA A 109       5.196   3.149 -18.354  1.00 96.97           H  
ATOM   1638  CA  ALA A 109       6.383   3.762 -20.026  1.00 96.97           C  
ATOM   1639  HA  ALA A 109       6.790   4.765 -20.150  1.00 96.97           H  
ATOM   1640  C   ALA A 109       5.979   3.261 -21.422  1.00 96.97           C  
ATOM   1641  CB  ALA A 109       7.474   2.882 -19.408  1.00 96.97           C  
ATOM   1642  HB1 ALA A 109       8.301   2.790 -20.112  1.00 96.97           H  
ATOM   1643  HB2 ALA A 109       7.082   1.890 -19.183  1.00 96.97           H  
ATOM   1644  HB3 ALA A 109       7.855   3.346 -18.498  1.00 96.97           H  
ATOM   1645  O   ALA A 109       6.358   3.864 -22.423  1.00 96.97           O  
ATOM   1646  N   ALA A 110       5.190   2.186 -21.508  1.00 96.76           N  
ATOM   1647  H   ALA A 110       4.809   1.778 -20.666  1.00 96.76           H  
ATOM   1648  CA  ALA A 110       4.727   1.663 -22.793  1.00 96.76           C  
ATOM   1649  HA  ALA A 110       5.582   1.543 -23.460  1.00 96.76           H  
ATOM   1650  C   ALA A 110       3.738   2.623 -23.470  1.00 96.76           C  
ATOM   1651  CB  ALA A 110       4.107   0.289 -22.558  1.00 96.76           C  
ATOM   1652  HB1 ALA A 110       3.208   0.385 -21.949  1.00 96.76           H  
ATOM   1653  HB2 ALA A 110       3.841  -0.158 -23.516  1.00 96.76           H  
ATOM   1654  HB3 ALA A 110       4.828  -0.356 -22.056  1.00 96.76           H  
ATOM   1655  O   ALA A 110       3.786   2.805 -24.689  1.00 96.76           O  
ATOM   1656  N   PHE A 111       2.910   3.295 -22.667  1.00 96.04           N  
ATOM   1657  H   PHE A 111       2.883   3.046 -21.689  1.00 96.04           H  
ATOM   1658  CA  PHE A 111       1.970   4.307 -23.126  1.00 96.04           C  
ATOM   1659  HA  PHE A 111       1.297   3.852 -23.853  1.00 96.04           H  
ATOM   1660  C   PHE A 111       2.666   5.480 -23.820  1.00 96.04           C  
ATOM   1661  CB  PHE A 111       1.144   4.787 -21.931  1.00 96.04           C  
ATOM   1662  HB2 PHE A 111       0.554   3.948 -21.563  1.00 96.04           H  
ATOM   1663  HB3 PHE A 111       1.819   5.081 -21.128  1.00 96.04           H  
ATOM   1664  O   PHE A 111       2.347   5.788 -24.969  1.00 96.04           O  
ATOM   1665  CG  PHE A 111       0.240   5.957 -22.260  1.00 96.04           C  
ATOM   1666  CD1 PHE A 111       0.308   7.131 -21.492  1.00 96.04           C  
ATOM   1667  HD1 PHE A 111       0.953   7.162 -20.626  1.00 96.04           H  
ATOM   1668  CD2 PHE A 111      -0.618   5.902 -23.373  1.00 96.04           C  
ATOM   1669  HD2 PHE A 111      -0.695   5.000 -23.962  1.00 96.04           H  
ATOM   1670  CE1 PHE A 111      -0.472   8.249 -21.832  1.00 96.04           C  
ATOM   1671  HE1 PHE A 111      -0.443   9.130 -21.209  1.00 96.04           H  
ATOM   1672  CE2 PHE A 111      -1.362   7.033 -23.740  1.00 96.04           C  
ATOM   1673  HE2 PHE A 111      -1.980   6.979 -24.624  1.00 96.04           H  
ATOM   1674  CZ  PHE A 111      -1.295   8.207 -22.969  1.00 96.04           C  
ATOM   1675  HZ  PHE A 111      -1.880   9.073 -23.242  1.00 96.04           H  
ATOM   1676  N   VAL A 112       3.670   6.101 -23.186  1.00 94.77           N  
ATOM   1677  H   VAL A 112       3.897   5.832 -22.240  1.00 94.77           H  
ATOM   1678  CA  VAL A 112       4.362   7.249 -23.807  1.00 94.77           C  
ATOM   1679  HA  VAL A 112       3.587   7.935 -24.150  1.00 94.77           H  
ATOM   1680  C   VAL A 112       5.154   6.860 -25.055  1.00 94.77           C  
ATOM   1681  CB  VAL A 112       5.249   8.038 -22.831  1.00 94.77           C  
ATOM   1682  HB  VAL A 112       5.691   8.871 -23.377  1.00 94.77           H  
ATOM   1683  O   VAL A 112       5.334   7.685 -25.951  1.00 94.77           O  
ATOM   1684  CG1 VAL A 112       4.404   8.635 -21.707  1.00 94.77           C  
ATOM   1685 HG11 VAL A 112       3.904   7.837 -21.158  1.00 94.77           H  
ATOM   1686 HG12 VAL A 112       3.648   9.299 -22.127  1.00 94.77           H  
ATOM   1687 HG13 VAL A 112       5.033   9.205 -21.023  1.00 94.77           H  
ATOM   1688  CG2 VAL A 112       6.395   7.214 -22.238  1.00 94.77           C  
ATOM   1689 HG21 VAL A 112       6.003   6.387 -21.646  1.00 94.77           H  
ATOM   1690 HG22 VAL A 112       7.022   6.815 -23.036  1.00 94.77           H  
ATOM   1691 HG23 VAL A 112       7.007   7.850 -21.599  1.00 94.77           H  
ATOM   1692  N   LYS A 113       5.576   5.594 -25.154  1.00 93.92           N  
ATOM   1693  H   LYS A 113       5.413   4.981 -24.368  1.00 93.92           H  
ATOM   1694  CA  LYS A 113       6.193   5.032 -26.363  1.00 93.92           C  
ATOM   1695  HA  LYS A 113       6.890   5.762 -26.776  1.00 93.92           H  
ATOM   1696  C   LYS A 113       5.196   4.727 -27.484  1.00 93.92           C  
ATOM   1697  CB  LYS A 113       6.966   3.764 -26.002  1.00 93.92           C  
ATOM   1698  HB2 LYS A 113       7.248   3.270 -26.932  1.00 93.92           H  
ATOM   1699  HB3 LYS A 113       6.324   3.084 -25.441  1.00 93.92           H  
ATOM   1700  O   LYS A 113       5.627   4.484 -28.609  1.00 93.92           O  
ATOM   1701  CG  LYS A 113       8.236   4.059 -25.195  1.00 93.92           C  
ATOM   1702  HG2 LYS A 113       7.973   4.445 -24.210  1.00 93.92           H  
ATOM   1703  HG3 LYS A 113       8.840   4.808 -25.705  1.00 93.92           H  
ATOM   1704  CD  LYS A 113       9.042   2.769 -25.043  1.00 93.92           C  
ATOM   1705  HD2 LYS A 113       9.795   2.900 -24.266  1.00 93.92           H  
ATOM   1706  HD3 LYS A 113       8.372   1.958 -24.758  1.00 93.92           H  
ATOM   1707  CE  LYS A 113       9.737   2.423 -26.361  1.00 93.92           C  
ATOM   1708  HE2 LYS A 113       9.000   2.307 -27.156  1.00 93.92           H  
ATOM   1709  HE3 LYS A 113      10.415   3.237 -26.615  1.00 93.92           H  
ATOM   1710  NZ  LYS A 113      10.507   1.176 -26.227  1.00 93.92           N  
ATOM   1711  HZ1 LYS A 113      11.007   1.195 -25.349  1.00 93.92           H  
ATOM   1712  HZ2 LYS A 113       9.872   0.394 -26.295  1.00 93.92           H  
ATOM   1713  HZ3 LYS A 113      11.241   1.156 -26.921  1.00 93.92           H  
ATOM   1714  N   GLY A 114       3.894   4.736 -27.200  1.00 93.21           N  
ATOM   1715  H   GLY A 114       3.608   4.976 -26.261  1.00 93.21           H  
ATOM   1716  CA  GLY A 114       2.843   4.355 -28.142  1.00 93.21           C  
ATOM   1717  HA2 GLY A 114       1.887   4.711 -27.756  1.00 93.21           H  
ATOM   1718  HA3 GLY A 114       3.027   4.828 -29.107  1.00 93.21           H  
ATOM   1719  C   GLY A 114       2.723   2.844 -28.365  1.00 93.21           C  
ATOM   1720  O   GLY A 114       2.023   2.428 -29.283  1.00 93.21           O  
ATOM   1721  N   GLU A 115       3.372   2.013 -27.542  1.00 93.80           N  
ATOM   1722  H   GLU A 115       3.839   2.402 -26.735  1.00 93.80           H  
ATOM   1723  CA  GLU A 115       3.335   0.546 -27.681  1.00 93.80           C  
ATOM   1724  HA  GLU A 115       3.545   0.282 -28.718  1.00 93.80           H  
ATOM   1725  C   GLU A 115       1.950  -0.039 -27.359  1.00 93.80           C  
ATOM   1726  CB  GLU A 115       4.406  -0.106 -26.787  1.00 93.80           C  
ATOM   1727  HB2 GLU A 115       4.254  -1.186 -26.804  1.00 93.80           H  
ATOM   1728  HB3 GLU A 115       4.275   0.243 -25.763  1.00 93.80           H  
ATOM   1729  O   GLU A 115       1.640  -1.156 -27.766  1.00 93.80           O  
ATOM   1730  CG  GLU A 115       5.848   0.183 -27.244  1.00 93.80           C  
ATOM   1731  HG2 GLU A 115       6.017   1.260 -27.215  1.00 93.80           H  
ATOM   1732  HG3 GLU A 115       5.958  -0.145 -28.278  1.00 93.80           H  
ATOM   1733  CD  GLU A 115       6.922  -0.515 -26.385  1.00 93.80           C  
ATOM   1734  OE1 GLU A 115       8.128  -0.214 -26.567  1.00 93.80           O  
ATOM   1735  OE2 GLU A 115       6.568  -1.355 -25.529  1.00 93.80           O  
ATOM   1736  N   THR A 116       1.102   0.716 -26.659  1.00 94.33           N  
ATOM   1737  H   THR A 116       1.433   1.596 -26.290  1.00 94.33           H  
ATOM   1738  CA  THR A 116      -0.263   0.322 -26.285  1.00 94.33           C  
ATOM   1739  HA  THR A 116      -0.380  -0.749 -26.452  1.00 94.33           H  
ATOM   1740  C   THR A 116      -1.344   0.992 -27.133  1.00 94.33           C  
ATOM   1741  CB  THR A 116      -0.498   0.567 -24.791  1.00 94.33           C  
ATOM   1742  HB  THR A 116      -1.523   0.303 -24.531  1.00 94.33           H  
ATOM   1743  O   THR A 116      -2.525   0.797 -26.870  1.00 94.33           O  
ATOM   1744  CG2 THR A 116       0.454  -0.277 -23.943  1.00 94.33           C  
ATOM   1745 HG21 THR A 116       1.475   0.093 -24.039  1.00 94.33           H  
ATOM   1746 HG22 THR A 116       0.409  -1.318 -24.261  1.00 94.33           H  
ATOM   1747 HG23 THR A 116       0.146  -0.216 -22.899  1.00 94.33           H  
ATOM   1748  OG1 THR A 116      -0.256   1.920 -24.493  1.00 94.33           O  
ATOM   1749  HG1 THR A 116      -1.122   2.260 -24.259  1.00 94.33           H  
ATOM   1750  N   ALA A 117      -0.974   1.719 -28.198  1.00 92.37           N  
ATOM   1751  H   ALA A 117       0.011   1.804 -28.404  1.00 92.37           H  
ATOM   1752  CA  ALA A 117      -1.919   2.471 -29.029  1.00 92.37           C  
ATOM   1753  HA  ALA A 117      -2.378   3.242 -28.411  1.00 92.37           H  
ATOM   1754  C   ALA A 117      -3.059   1.610 -29.599  1.00 92.37           C  
ATOM   1755  CB  ALA A 117      -1.142   3.147 -30.164  1.00 92.37           C  
ATOM   1756  HB1 ALA A 117      -1.829   3.717 -30.789  1.00 92.37           H  
ATOM   1757  HB2 ALA A 117      -0.647   2.396 -30.779  1.00 92.37           H  
ATOM   1758  HB3 ALA A 117      -0.393   3.822 -29.749  1.00 92.37           H  
ATOM   1759  O   ALA A 117      -4.183   2.092 -29.712  1.00 92.37           O  
ATOM   1760  N   GLU A 118      -2.802   0.341 -29.926  1.00 92.67           N  
ATOM   1761  H   GLU A 118      -1.851   0.012 -29.840  1.00 92.67           H  
ATOM   1762  CA  GLU A 118      -3.819  -0.590 -30.434  1.00 92.67           C  
ATOM   1763  HA  GLU A 118      -4.619  -0.020 -30.907  1.00 92.67           H  
ATOM   1764  C   GLU A 118      -4.532  -1.399 -29.344  1.00 92.67           C  
ATOM   1765  CB  GLU A 118      -3.216  -1.503 -31.517  1.00 92.67           C  
ATOM   1766  HB2 GLU A 118      -3.973  -2.219 -31.839  1.00 92.67           H  
ATOM   1767  HB3 GLU A 118      -2.383  -2.065 -31.095  1.00 92.67           H  
ATOM   1768  O   GLU A 118      -5.519  -2.062 -29.648  1.00 92.67           O  
ATOM   1769  CG  GLU A 118      -2.729  -0.730 -32.756  1.00 92.67           C  
ATOM   1770  HG2 GLU A 118      -1.822  -0.187 -32.490  1.00 92.67           H  
ATOM   1771  HG3 GLU A 118      -2.464  -1.447 -33.533  1.00 92.67           H  
ATOM   1772  CD  GLU A 118      -3.779   0.255 -33.305  1.00 92.67           C  
ATOM   1773  OE1 GLU A 118      -3.393   1.399 -33.632  1.00 92.67           O  
ATOM   1774  OE2 GLU A 118      -4.986  -0.083 -33.318  1.00 92.67           O  
ATOM   1775  N   LEU A 119      -4.083  -1.318 -28.085  1.00 92.81           N  
ATOM   1776  H   LEU A 119      -3.378  -0.626 -27.873  1.00 92.81           H  
ATOM   1777  CA  LEU A 119      -4.589  -2.127 -26.967  1.00 92.81           C  
ATOM   1778  HA  LEU A 119      -3.870  -2.038 -26.153  1.00 92.81           H  
ATOM   1779  C   LEU A 119      -4.633  -3.634 -27.296  1.00 92.81           C  
ATOM   1780  CB  LEU A 119      -5.933  -1.563 -26.463  1.00 92.81           C  
ATOM   1781  HB2 LEU A 119      -6.659  -1.633 -27.273  1.00 92.81           H  
ATOM   1782  HB3 LEU A 119      -6.292  -2.193 -25.649  1.00 92.81           H  
ATOM   1783  O   LEU A 119      -5.547  -4.349 -26.892  1.00 92.81           O  
ATOM   1784  CG  LEU A 119      -5.884  -0.110 -25.956  1.00 92.81           C  
ATOM   1785  HG  LEU A 119      -5.470   0.541 -26.726  1.00 92.81           H  
ATOM   1786  CD1 LEU A 119      -7.307   0.359 -25.656  1.00 92.81           C  
ATOM   1787 HD11 LEU A 119      -7.920   0.272 -26.553  1.00 92.81           H  
ATOM   1788 HD12 LEU A 119      -7.285   1.401 -25.340  1.00 92.81           H  
ATOM   1789 HD13 LEU A 119      -7.735  -0.256 -24.864  1.00 92.81           H  
ATOM   1790  CD2 LEU A 119      -5.064   0.030 -24.672  1.00 92.81           C  
ATOM   1791 HD21 LEU A 119      -4.019  -0.207 -24.870  1.00 92.81           H  
ATOM   1792 HD22 LEU A 119      -5.101   1.064 -24.330  1.00 92.81           H  
ATOM   1793 HD23 LEU A 119      -5.451  -0.630 -23.896  1.00 92.81           H  
ATOM   1794  N   ASP A 120      -3.633  -4.124 -28.037  1.00 93.63           N  
ATOM   1795  H   ASP A 120      -2.932  -3.482 -28.380  1.00 93.63           H  
ATOM   1796  CA  ASP A 120      -3.497  -5.541 -28.381  1.00 93.63           C  
ATOM   1797  HA  ASP A 120      -4.485  -5.930 -28.630  1.00 93.63           H  
ATOM   1798  C   ASP A 120      -2.984  -6.334 -27.169  1.00 93.63           C  
ATOM   1799  CB  ASP A 120      -2.621  -5.716 -29.635  1.00 93.63           C  
ATOM   1800  HB2 ASP A 120      -3.053  -5.130 -30.446  1.00 93.63           H  
ATOM   1801  HB3 ASP A 120      -1.622  -5.331 -29.435  1.00 93.63           H  
ATOM   1802  O   ASP A 120      -1.785  -6.585 -27.006  1.00 93.63           O  
ATOM   1803  CG  ASP A 120      -2.514  -7.181 -30.092  1.00 93.63           C  
ATOM   1804  OD1 ASP A 120      -3.026  -8.088 -29.395  1.00 93.63           O  
ATOM   1805  OD2 ASP A 120      -1.875  -7.435 -31.138  1.00 93.63           O  
ATOM   1806  N   PHE A 121      -3.915  -6.733 -26.299  1.00 92.44           N  
ATOM   1807  H   PHE A 121      -4.857  -6.398 -26.439  1.00 92.44           H  
ATOM   1808  CA  PHE A 121      -3.616  -7.502 -25.091  1.00 92.44           C  
ATOM   1809  HA  PHE A 121      -2.860  -6.953 -24.529  1.00 92.44           H  
ATOM   1810  C   PHE A 121      -3.032  -8.892 -25.379  1.00 92.44           C  
ATOM   1811  CB  PHE A 121      -4.862  -7.588 -24.205  1.00 92.44           C  
ATOM   1812  HB2 PHE A 121      -4.669  -8.295 -23.398  1.00 92.44           H  
ATOM   1813  HB3 PHE A 121      -5.702  -7.967 -24.788  1.00 92.44           H  
ATOM   1814  O   PHE A 121      -2.379  -9.470 -24.507  1.00 92.44           O  
ATOM   1815  CG  PHE A 121      -5.214  -6.252 -23.585  1.00 92.44           C  
ATOM   1816  CD1 PHE A 121      -4.440  -5.755 -22.522  1.00 92.44           C  
ATOM   1817  HD1 PHE A 121      -3.659  -6.366 -22.094  1.00 92.44           H  
ATOM   1818  CD2 PHE A 121      -6.258  -5.472 -24.110  1.00 92.44           C  
ATOM   1819  HD2 PHE A 121      -6.845  -5.843 -24.938  1.00 92.44           H  
ATOM   1820  CE1 PHE A 121      -4.663  -4.460 -22.030  1.00 92.44           C  
ATOM   1821  HE1 PHE A 121      -4.045  -4.074 -21.232  1.00 92.44           H  
ATOM   1822  CE2 PHE A 121      -6.513  -4.192 -23.587  1.00 92.44           C  
ATOM   1823  HE2 PHE A 121      -7.310  -3.593 -24.003  1.00 92.44           H  
ATOM   1824  CZ  PHE A 121      -5.702  -3.677 -22.561  1.00 92.44           C  
ATOM   1825  HZ  PHE A 121      -5.873  -2.682 -22.178  1.00 92.44           H  
ATOM   1826  N   LYS A 122      -3.188  -9.409 -26.605  1.00 90.30           N  
ATOM   1827  H   LYS A 122      -3.630  -8.836 -27.309  1.00 90.30           H  
ATOM   1828  CA  LYS A 122      -2.597 -10.685 -27.021  1.00 90.30           C  
ATOM   1829  HA  LYS A 122      -2.726 -11.407 -26.216  1.00 90.30           H  
ATOM   1830  C   LYS A 122      -1.095 -10.551 -27.272  1.00 90.30           C  
ATOM   1831  CB  LYS A 122      -3.350 -11.182 -28.260  1.00 90.30           C  
ATOM   1832  HB2 LYS A 122      -4.419 -11.179 -28.043  1.00 90.30           H  
ATOM   1833  HB3 LYS A 122      -3.166 -10.514 -29.101  1.00 90.30           H  
ATOM   1834  O   LYS A 122      -0.331 -11.446 -26.909  1.00 90.30           O  
ATOM   1835  CG  LYS A 122      -2.927 -12.596 -28.658  1.00 90.30           C  
ATOM   1836  HG2 LYS A 122      -1.874 -12.604 -28.941  1.00 90.30           H  
ATOM   1837  HG3 LYS A 122      -3.080 -13.270 -27.815  1.00 90.30           H  
ATOM   1838  CD  LYS A 122      -3.770 -13.062 -29.844  1.00 90.30           C  
ATOM   1839  HD2 LYS A 122      -3.603 -12.397 -30.691  1.00 90.30           H  
ATOM   1840  HD3 LYS A 122      -4.822 -13.033 -29.563  1.00 90.30           H  
ATOM   1841  CE  LYS A 122      -3.368 -14.491 -30.205  1.00 90.30           C  
ATOM   1842  HE2 LYS A 122      -3.441 -15.102 -29.306  1.00 90.30           H  
ATOM   1843  HE3 LYS A 122      -2.326 -14.490 -30.526  1.00 90.30           H  
ATOM   1844  NZ  LYS A 122      -4.253 -15.031 -31.262  1.00 90.30           N  
ATOM   1845  HZ1 LYS A 122      -4.198 -14.455 -32.090  1.00 90.30           H  
ATOM   1846  HZ2 LYS A 122      -5.205 -15.028 -30.927  1.00 90.30           H  
ATOM   1847  HZ3 LYS A 122      -3.993 -15.982 -31.481  1.00 90.30           H  
ATOM   1848  N   ASN A 123      -0.661  -9.430 -27.850  1.00 91.67           N  
ATOM   1849  H   ASN A 123      -1.357  -8.752 -28.125  1.00 91.67           H  
ATOM   1850  CA  ASN A 123       0.729  -9.206 -28.260  1.00 91.67           C  
ATOM   1851  HA  ASN A 123       1.309 -10.093 -28.005  1.00 91.67           H  
ATOM   1852  C   ASN A 123       1.413  -8.054 -27.505  1.00 91.67           C  
ATOM   1853  CB  ASN A 123       0.815  -9.067 -29.785  1.00 91.67           C  
ATOM   1854  HB2 ASN A 123       0.315  -8.146 -30.087  1.00 91.67           H  
ATOM   1855  HB3 ASN A 123       1.859  -8.988 -30.087  1.00 91.67           H  
ATOM   1856  O   ASN A 123       2.212  -7.314 -28.079  1.00 91.67           O  
ATOM   1857  CG  ASN A 123       0.213 -10.247 -30.518  1.00 91.67           C  
ATOM   1858  ND2 ASN A 123      -0.819 -10.017 -31.288  1.00 91.67           N  
ATOM   1859 HD21 ASN A 123      -1.228  -9.094 -31.281  1.00 91.67           H  
ATOM   1860 HD22 ASN A 123      -1.249 -10.789 -31.778  1.00 91.67           H  
ATOM   1861  OD1 ASN A 123       0.658 -11.382 -30.409  1.00 91.67           O  
ATOM   1862  N   LEU A 124       1.151  -7.920 -26.200  1.00 93.21           N  
ATOM   1863  H   LEU A 124       0.394  -8.463 -25.810  1.00 93.21           H  
ATOM   1864  CA  LEU A 124       1.820  -6.912 -25.373  1.00 93.21           C  
ATOM   1865  HA  LEU A 124       1.603  -5.934 -25.802  1.00 93.21           H  
ATOM   1866  C   LEU A 124       3.345  -7.084 -25.368  1.00 93.21           C  
ATOM   1867  CB  LEU A 124       1.302  -6.950 -23.928  1.00 93.21           C  
ATOM   1868  HB2 LEU A 124       1.436  -7.960 -23.541  1.00 93.21           H  
ATOM   1869  HB3 LEU A 124       1.911  -6.272 -23.332  1.00 93.21           H  
ATOM   1870  O   LEU A 124       3.869  -8.182 -25.128  1.00 93.21           O  
ATOM   1871  CG  LEU A 124      -0.166  -6.565 -23.734  1.00 93.21           C  
ATOM   1872  HG  LEU A 124      -0.788  -7.275 -24.279  1.00 93.21           H  
ATOM   1873  CD1 LEU A 124      -0.479  -6.667 -22.240  1.00 93.21           C  
ATOM   1874 HD11 LEU A 124       0.198  -6.038 -21.663  1.00 93.21           H  
ATOM   1875 HD12 LEU A 124      -0.394  -7.704 -21.914  1.00 93.21           H  
ATOM   1876 HD13 LEU A 124      -1.500  -6.332 -22.055  1.00 93.21           H  
ATOM   1877  CD2 LEU A 124      -0.469  -5.145 -24.209  1.00 93.21           C  
ATOM   1878 HD21 LEU A 124      -0.367  -5.086 -25.293  1.00 93.21           H  
ATOM   1879 HD22 LEU A 124       0.207  -4.432 -23.737  1.00 93.21           H  
ATOM   1880 HD23 LEU A 124      -1.502  -4.895 -23.968  1.00 93.21           H  
ATOM   1881  N   SER A 125       4.057  -5.968 -25.535  1.00 94.85           N  
ATOM   1882  H   SER A 125       3.566  -5.105 -25.718  1.00 94.85           H  
ATOM   1883  CA  SER A 125       5.509  -5.917 -25.379  1.00 94.85           C  
ATOM   1884  HA  SER A 125       5.931  -6.643 -26.074  1.00 94.85           H  
ATOM   1885  C   SER A 125       5.930  -6.279 -23.942  1.00 94.85           C  
ATOM   1886  CB  SER A 125       6.040  -4.528 -25.763  1.00 94.85           C  
ATOM   1887  HB2 SER A 125       5.531  -4.169 -26.657  1.00 94.85           H  
ATOM   1888  HB3 SER A 125       7.108  -4.594 -25.974  1.00 94.85           H  
ATOM   1889  O   SER A 125       5.143  -6.132 -22.999  1.00 94.85           O  
ATOM   1890  OG  SER A 125       5.845  -3.620 -24.699  1.00 94.85           O  
ATOM   1891  HG  SER A 125       6.088  -2.748 -25.017  1.00 94.85           H  
ATOM   1892  N   PRO A 126       7.188  -6.706 -23.718  1.00 95.39           N  
ATOM   1893  CA  PRO A 126       7.706  -6.911 -22.365  1.00 95.39           C  
ATOM   1894  HA  PRO A 126       7.155  -7.727 -21.898  1.00 95.39           H  
ATOM   1895  C   PRO A 126       7.595  -5.667 -21.468  1.00 95.39           C  
ATOM   1896  CB  PRO A 126       9.167  -7.329 -22.556  1.00 95.39           C  
ATOM   1897  HB2 PRO A 126       9.491  -8.024 -21.781  1.00 95.39           H  
ATOM   1898  HB3 PRO A 126       9.813  -6.450 -22.571  1.00 95.39           H  
ATOM   1899  O   PRO A 126       7.365  -5.801 -20.269  1.00 95.39           O  
ATOM   1900  CG  PRO A 126       9.172  -7.978 -23.939  1.00 95.39           C  
ATOM   1901  HG2 PRO A 126       8.810  -9.004 -23.865  1.00 95.39           H  
ATOM   1902  HG3 PRO A 126      10.160  -7.950 -24.398  1.00 95.39           H  
ATOM   1903  CD  PRO A 126       8.163  -7.131 -24.712  1.00 95.39           C  
ATOM   1904  HD2 PRO A 126       8.658  -6.257 -25.135  1.00 95.39           H  
ATOM   1905  HD3 PRO A 126       7.706  -7.729 -25.500  1.00 95.39           H  
ATOM   1906  N   LEU A 127       7.723  -4.463 -22.040  1.00 95.49           N  
ATOM   1907  H   LEU A 127       7.817  -4.407 -23.044  1.00 95.49           H  
ATOM   1908  CA  LEU A 127       7.580  -3.207 -21.303  1.00 95.49           C  
ATOM   1909  HA  LEU A 127       8.170  -3.279 -20.389  1.00 95.49           H  
ATOM   1910  C   LEU A 127       6.124  -2.965 -20.889  1.00 95.49           C  
ATOM   1911  CB  LEU A 127       8.126  -2.057 -22.165  1.00 95.49           C  
ATOM   1912  HB2 LEU A 127       7.525  -1.993 -23.073  1.00 95.49           H  
ATOM   1913  HB3 LEU A 127       9.150  -2.284 -22.460  1.00 95.49           H  
ATOM   1914  O   LEU A 127       5.879  -2.631 -19.734  1.00 95.49           O  
ATOM   1915  CG  LEU A 127       8.104  -0.683 -21.468  1.00 95.49           C  
ATOM   1916  HG  LEU A 127       7.093  -0.448 -21.137  1.00 95.49           H  
ATOM   1917  CD1 LEU A 127       9.047  -0.631 -20.261  1.00 95.49           C  
ATOM   1918 HD11 LEU A 127       9.067   0.381 -19.858  1.00 95.49           H  
ATOM   1919 HD12 LEU A 127      10.056  -0.913 -20.561  1.00 95.49           H  
ATOM   1920 HD13 LEU A 127       8.688  -1.304 -19.482  1.00 95.49           H  
ATOM   1921  CD2 LEU A 127       8.531   0.381 -22.471  1.00 95.49           C  
ATOM   1922 HD21 LEU A 127       8.439   1.373 -22.029  1.00 95.49           H  
ATOM   1923 HD22 LEU A 127       9.560   0.212 -22.790  1.00 95.49           H  
ATOM   1924 HD23 LEU A 127       7.872   0.323 -23.337  1.00 95.49           H  
ATOM   1925  N   ALA A 128       5.166  -3.195 -21.793  1.00 96.27           N  
ATOM   1926  H   ALA A 128       5.428  -3.450 -22.735  1.00 96.27           H  
ATOM   1927  CA  ALA A 128       3.743  -3.048 -21.497  1.00 96.27           C  
ATOM   1928  HA  ALA A 128       3.575  -2.047 -21.099  1.00 96.27           H  
ATOM   1929  C   ALA A 128       3.273  -4.048 -20.431  1.00 96.27           C  
ATOM   1930  CB  ALA A 128       2.948  -3.194 -22.799  1.00 96.27           C  
ATOM   1931  HB1 ALA A 128       3.291  -2.463 -23.531  1.00 96.27           H  
ATOM   1932  HB2 ALA A 128       1.891  -3.021 -22.601  1.00 96.27           H  
ATOM   1933  HB3 ALA A 128       3.082  -4.194 -23.213  1.00 96.27           H  
ATOM   1934  O   ALA A 128       2.537  -3.679 -19.515  1.00 96.27           O  
ATOM   1935  N   LYS A 129       3.753  -5.299 -20.501  1.00 95.11           N  
ATOM   1936  H   LYS A 129       4.328  -5.531 -21.299  1.00 95.11           H  
ATOM   1937  CA  LYS A 129       3.481  -6.334 -19.489  1.00 95.11           C  
ATOM   1938  HA  LYS A 129       2.403  -6.434 -19.366  1.00 95.11           H  
ATOM   1939  C   LYS A 129       4.025  -5.962 -18.110  1.00 95.11           C  
ATOM   1940  CB  LYS A 129       4.066  -7.683 -19.935  1.00 95.11           C  
ATOM   1941  HB2 LYS A 129       5.105  -7.550 -20.235  1.00 95.11           H  
ATOM   1942  HB3 LYS A 129       4.035  -8.378 -19.097  1.00 95.11           H  
ATOM   1943  O   LYS A 129       3.429  -6.349 -17.111  1.00 95.11           O  
ATOM   1944  CG  LYS A 129       3.261  -8.289 -21.091  1.00 95.11           C  
ATOM   1945  HG2 LYS A 129       2.235  -8.450 -20.762  1.00 95.11           H  
ATOM   1946  HG3 LYS A 129       3.255  -7.590 -21.927  1.00 95.11           H  
ATOM   1947  CD  LYS A 129       3.854  -9.619 -21.570  1.00 95.11           C  
ATOM   1948  HD2 LYS A 129       4.867  -9.448 -21.933  1.00 95.11           H  
ATOM   1949  HD3 LYS A 129       3.870 -10.332 -20.745  1.00 95.11           H  
ATOM   1950  CE  LYS A 129       2.975 -10.152 -22.708  1.00 95.11           C  
ATOM   1951  HE2 LYS A 129       2.901  -9.378 -23.472  1.00 95.11           H  
ATOM   1952  HE3 LYS A 129       1.970 -10.326 -22.323  1.00 95.11           H  
ATOM   1953  NZ  LYS A 129       3.510 -11.388 -23.324  1.00 95.11           N  
ATOM   1954  HZ1 LYS A 129       2.875 -11.697 -24.046  1.00 95.11           H  
ATOM   1955  HZ2 LYS A 129       4.399 -11.194 -23.763  1.00 95.11           H  
ATOM   1956  HZ3 LYS A 129       3.603 -12.125 -22.640  1.00 95.11           H  
ATOM   1957  N   ALA A 130       5.123  -5.211 -18.047  1.00 96.13           N  
ATOM   1958  H   ALA A 130       5.563  -4.921 -18.909  1.00 96.13           H  
ATOM   1959  CA  ALA A 130       5.727  -4.783 -16.789  1.00 96.13           C  
ATOM   1960  HA  ALA A 130       5.718  -5.634 -16.108  1.00 96.13           H  
ATOM   1961  C   ALA A 130       4.949  -3.659 -16.073  1.00 96.13           C  
ATOM   1962  CB  ALA A 130       7.193  -4.414 -17.055  1.00 96.13           C  
ATOM   1963  HB1 ALA A 130       7.702  -5.248 -17.538  1.00 96.13           H  
ATOM   1964  HB2 ALA A 130       7.689  -4.194 -16.110  1.00 96.13           H  
ATOM   1965  HB3 ALA A 130       7.245  -3.536 -17.699  1.00 96.13           H  
ATOM   1966  O   ALA A 130       5.347  -3.278 -14.976  1.00 96.13           O  
ATOM   1967  N   GLY A 131       3.870  -3.119 -16.654  1.00 97.21           N  
ATOM   1968  H   GLY A 131       3.614  -3.421 -17.584  1.00 97.21           H  
ATOM   1969  CA  GLY A 131       3.007  -2.128 -16.004  1.00 97.21           C  
ATOM   1970  HA2 GLY A 131       2.442  -2.614 -15.208  1.00 97.21           H  
ATOM   1971  HA3 GLY A 131       2.299  -1.743 -16.739  1.00 97.21           H  
ATOM   1972  C   GLY A 131       3.785  -0.942 -15.420  1.00 97.21           C  
ATOM   1973  O   GLY A 131       4.484  -0.219 -16.136  1.00 97.21           O  
ATOM   1974  N   VAL A 132       3.708  -0.760 -14.099  1.00 98.10           N  
ATOM   1975  H   VAL A 132       3.190  -1.440 -13.561  1.00 98.10           H  
ATOM   1976  CA  VAL A 132       4.521   0.217 -13.358  1.00 98.10           C  
ATOM   1977  HA  VAL A 132       4.730   1.063 -14.012  1.00 98.10           H  
ATOM   1978  C   VAL A 132       5.863  -0.428 -12.989  1.00 98.10           C  
ATOM   1979  CB  VAL A 132       3.760   0.780 -12.143  1.00 98.10           C  
ATOM   1980  HB  VAL A 132       3.540  -0.027 -11.444  1.00 98.10           H  
ATOM   1981  O   VAL A 132       6.045  -0.985 -11.903  1.00 98.10           O  
ATOM   1982  CG1 VAL A 132       4.569   1.871 -11.427  1.00 98.10           C  
ATOM   1983 HG11 VAL A 132       5.510   1.467 -11.054  1.00 98.10           H  
ATOM   1984 HG12 VAL A 132       4.002   2.245 -10.574  1.00 98.10           H  
ATOM   1985 HG13 VAL A 132       4.776   2.698 -12.107  1.00 98.10           H  
ATOM   1986  CG2 VAL A 132       2.424   1.397 -12.563  1.00 98.10           C  
ATOM   1987 HG21 VAL A 132       2.592   2.186 -13.297  1.00 98.10           H  
ATOM   1988 HG22 VAL A 132       1.916   1.820 -11.697  1.00 98.10           H  
ATOM   1989 HG23 VAL A 132       1.770   0.642 -13.000  1.00 98.10           H  
ATOM   1990  N   SER A 133       6.804  -0.393 -13.933  1.00 97.34           N  
ATOM   1991  H   SER A 133       6.550   0.006 -14.825  1.00 97.34           H  
ATOM   1992  CA  SER A 133       8.124  -1.020 -13.802  1.00 97.34           C  
ATOM   1993  HA  SER A 133       7.996  -1.963 -13.271  1.00 97.34           H  
ATOM   1994  C   SER A 133       9.123  -0.177 -12.997  1.00 97.34           C  
ATOM   1995  CB  SER A 133       8.667  -1.357 -15.197  1.00 97.34           C  
ATOM   1996  HB2 SER A 133       7.866  -1.787 -15.799  1.00 97.34           H  
ATOM   1997  HB3 SER A 133       9.465  -2.093 -15.102  1.00 97.34           H  
ATOM   1998  O   SER A 133       8.874   0.989 -12.680  1.00 97.34           O  
ATOM   1999  OG  SER A 133       9.180  -0.203 -15.838  1.00 97.34           O  
ATOM   2000  HG  SER A 133       9.172  -0.347 -16.787  1.00 97.34           H  
ATOM   2001  N   CYS A 134      10.305  -0.743 -12.720  1.00 97.26           N  
ATOM   2002  H   CYS A 134      10.438  -1.725 -12.919  1.00 97.26           H  
ATOM   2003  CA  CYS A 134      11.431  -0.014 -12.124  1.00 97.26           C  
ATOM   2004  HA  CYS A 134      11.199   0.221 -11.086  1.00 97.26           H  
ATOM   2005  C   CYS A 134      11.709   1.298 -12.870  1.00 97.26           C  
ATOM   2006  CB  CYS A 134      12.704  -0.880 -12.192  1.00 97.26           C  
ATOM   2007  HB2 CYS A 134      13.066  -0.916 -13.220  1.00 97.26           H  
ATOM   2008  HB3 CYS A 134      13.474  -0.418 -11.574  1.00 97.26           H  
ATOM   2009  O   CYS A 134      11.962   2.332 -12.254  1.00 97.26           O  
ATOM   2010  SG  CYS A 134      12.414  -2.580 -11.627  1.00 97.26           S  
ATOM   2011  HG  CYS A 134      13.683  -2.994 -11.688  1.00 97.26           H  
ATOM   2012  N   ASP A 135      11.643   1.240 -14.202  1.00 95.57           N  
ATOM   2013  H   ASP A 135      11.328   0.386 -14.640  1.00 95.57           H  
ATOM   2014  CA  ASP A 135      12.004   2.346 -15.072  1.00 95.57           C  
ATOM   2015  HA  ASP A 135      12.869   2.824 -14.613  1.00 95.57           H  
ATOM   2016  C   ASP A 135      10.916   3.419 -15.183  1.00 95.57           C  
ATOM   2017  CB  ASP A 135      12.400   1.796 -16.452  1.00 95.57           C  
ATOM   2018  HB2 ASP A 135      12.925   0.849 -16.325  1.00 95.57           H  
ATOM   2019  HB3 ASP A 135      11.508   1.618 -17.052  1.00 95.57           H  
ATOM   2020  O   ASP A 135      11.189   4.530 -15.621  1.00 95.57           O  
ATOM   2021  CG  ASP A 135      13.340   2.753 -17.175  1.00 95.57           C  
ATOM   2022  OD1 ASP A 135      13.869   3.660 -16.508  1.00 95.57           O  
ATOM   2023  OD2 ASP A 135      13.624   2.550 -18.368  1.00 95.57           O  
ATOM   2024  N   VAL A 136       9.692   3.127 -14.738  1.00 97.40           N  
ATOM   2025  H   VAL A 136       9.517   2.199 -14.379  1.00 97.40           H  
ATOM   2026  CA  VAL A 136       8.657   4.150 -14.570  1.00 97.40           C  
ATOM   2027  HA  VAL A 136       8.638   4.786 -15.456  1.00 97.40           H  
ATOM   2028  C   VAL A 136       9.032   5.036 -13.388  1.00 97.40           C  
ATOM   2029  CB  VAL A 136       7.265   3.515 -14.411  1.00 97.40           C  
ATOM   2030  HB  VAL A 136       7.278   2.798 -13.590  1.00 97.40           H  
ATOM   2031  O   VAL A 136       9.292   6.221 -13.573  1.00 97.40           O  
ATOM   2032  CG1 VAL A 136       6.191   4.563 -14.107  1.00 97.40           C  
ATOM   2033 HG11 VAL A 136       5.220   4.073 -14.050  1.00 97.40           H  
ATOM   2034 HG12 VAL A 136       6.173   5.325 -14.887  1.00 97.40           H  
ATOM   2035 HG13 VAL A 136       6.379   5.038 -13.144  1.00 97.40           H  
ATOM   2036  CG2 VAL A 136       6.861   2.783 -15.695  1.00 97.40           C  
ATOM   2037 HG21 VAL A 136       5.919   2.256 -15.541  1.00 97.40           H  
ATOM   2038 HG22 VAL A 136       7.616   2.047 -15.971  1.00 97.40           H  
ATOM   2039 HG23 VAL A 136       6.741   3.502 -16.506  1.00 97.40           H  
ATOM   2040  N   CYS A 137       9.145   4.460 -12.186  1.00 97.21           N  
ATOM   2041  H   CYS A 137       8.942   3.475 -12.101  1.00 97.21           H  
ATOM   2042  CA  CYS A 137       9.411   5.227 -10.967  1.00 97.21           C  
ATOM   2043  HA  CYS A 137       8.662   6.014 -10.873  1.00 97.21           H  
ATOM   2044  C   CYS A 137      10.780   5.913 -11.008  1.00 97.21           C  
ATOM   2045  CB  CYS A 137       9.303   4.300  -9.750  1.00 97.21           C  
ATOM   2046  HB2 CYS A 137       9.592   4.850  -8.854  1.00 97.21           H  
ATOM   2047  HB3 CYS A 137       9.971   3.447  -9.873  1.00 97.21           H  
ATOM   2048  O   CYS A 137      10.880   7.108 -10.741  1.00 97.21           O  
ATOM   2049  SG  CYS A 137       7.591   3.727  -9.569  1.00 97.21           S  
ATOM   2050  HG  CYS A 137       7.781   2.930  -8.514  1.00 97.21           H  
ATOM   2051  N   HIS A 138      11.826   5.182 -11.402  1.00 97.35           N  
ATOM   2052  H   HIS A 138      11.684   4.214 -11.653  1.00 97.35           H  
ATOM   2053  CA  HIS A 138      13.191   5.710 -11.435  1.00 97.35           C  
ATOM   2054  HA  HIS A 138      13.308   6.375 -10.580  1.00 97.35           H  
ATOM   2055  C   HIS A 138      13.493   6.587 -12.656  1.00 97.35           C  
ATOM   2056  CB  HIS A 138      14.202   4.572 -11.258  1.00 97.35           C  
ATOM   2057  HB2 HIS A 138      15.201   4.960 -11.454  1.00 97.35           H  
ATOM   2058  HB3 HIS A 138      14.012   3.776 -11.978  1.00 97.35           H  
ATOM   2059  O   HIS A 138      14.610   7.088 -12.770  1.00 97.35           O  
ATOM   2060  CG  HIS A 138      14.205   4.032  -9.854  1.00 97.35           C  
ATOM   2061  CD2 HIS A 138      13.725   2.830  -9.412  1.00 97.35           C  
ATOM   2062  HD2 HIS A 138      13.267   2.064 -10.021  1.00 97.35           H  
ATOM   2063  ND1 HIS A 138      14.682   4.706  -8.757  1.00 97.35           N  
ATOM   2064  HD1 HIS A 138      15.024   5.656  -8.769  1.00 97.35           H  
ATOM   2065  CE1 HIS A 138      14.502   3.932  -7.678  1.00 97.35           C  
ATOM   2066  HE1 HIS A 138      14.753   4.208  -6.664  1.00 97.35           H  
ATOM   2067  NE2 HIS A 138      13.927   2.773  -8.027  1.00 97.35           N  
ATOM   2068  N   SER A 139      12.517   6.838 -13.532  1.00 97.31           N  
ATOM   2069  H   SER A 139      11.635   6.356 -13.434  1.00 97.31           H  
ATOM   2070  CA  SER A 139      12.620   7.861 -14.580  1.00 97.31           C  
ATOM   2071  HA  SER A 139      13.653   8.201 -14.654  1.00 97.31           H  
ATOM   2072  C   SER A 139      11.789   9.106 -14.286  1.00 97.31           C  
ATOM   2073  CB  SER A 139      12.278   7.289 -15.950  1.00 97.31           C  
ATOM   2074  HB2 SER A 139      11.266   6.885 -15.952  1.00 97.31           H  
ATOM   2075  HB3 SER A 139      12.337   8.081 -16.696  1.00 97.31           H  
ATOM   2076  O   SER A 139      11.777  10.023 -15.108  1.00 97.31           O  
ATOM   2077  OG  SER A 139      13.231   6.304 -16.273  1.00 97.31           O  
ATOM   2078  HG  SER A 139      12.835   5.438 -16.149  1.00 97.31           H  
ATOM   2079  N   ILE A 140      11.122   9.197 -13.129  1.00 97.19           N  
ATOM   2080  H   ILE A 140      11.137   8.422 -12.481  1.00 97.19           H  
ATOM   2081  CA  ILE A 140      10.406  10.415 -12.735  1.00 97.19           C  
ATOM   2082  HA  ILE A 140       9.840  10.761 -13.600  1.00 97.19           H  
ATOM   2083  C   ILE A 140      11.424  11.506 -12.380  1.00 97.19           C  
ATOM   2084  CB  ILE A 140       9.375  10.155 -11.615  1.00 97.19           C  
ATOM   2085  HB  ILE A 140       9.874   9.703 -10.757  1.00 97.19           H  
ATOM   2086  O   ILE A 140      11.991  11.555 -11.286  1.00 97.19           O  
ATOM   2087  CG1 ILE A 140       8.270   9.203 -12.123  1.00 97.19           C  
ATOM   2088 HG12 ILE A 140       7.693   9.698 -12.905  1.00 97.19           H  
ATOM   2089 HG13 ILE A 140       8.743   8.327 -12.567  1.00 97.19           H  
ATOM   2090  CG2 ILE A 140       8.755  11.500 -11.190  1.00 97.19           C  
ATOM   2091 HG21 ILE A 140       9.469  12.075 -10.600  1.00 97.19           H  
ATOM   2092 HG22 ILE A 140       7.870  11.333 -10.575  1.00 97.19           H  
ATOM   2093 HG23 ILE A 140       8.463  12.070 -12.072  1.00 97.19           H  
ATOM   2094  CD1 ILE A 140       7.309   8.682 -11.047  1.00 97.19           C  
ATOM   2095 HD11 ILE A 140       6.689   9.487 -10.651  1.00 97.19           H  
ATOM   2096 HD12 ILE A 140       6.653   7.934 -11.490  1.00 97.19           H  
ATOM   2097 HD13 ILE A 140       7.874   8.218 -10.239  1.00 97.19           H  
ATOM   2098  N   LYS A 141      11.649  12.423 -13.321  1.00 95.72           N  
ATOM   2099  H   LYS A 141      11.174  12.288 -14.202  1.00 95.72           H  
ATOM   2100  CA  LYS A 141      12.616  13.522 -13.183  1.00 95.72           C  
ATOM   2101  HA  LYS A 141      13.508  13.145 -12.683  1.00 95.72           H  
ATOM   2102  C   LYS A 141      12.067  14.667 -12.337  1.00 95.72           C  
ATOM   2103  CB  LYS A 141      13.000  13.971 -14.596  1.00 95.72           C  
ATOM   2104  HB2 LYS A 141      12.102  14.254 -15.145  1.00 95.72           H  
ATOM   2105  HB3 LYS A 141      13.447  13.111 -15.095  1.00 95.72           H  
ATOM   2106  O   LYS A 141      12.777  15.250 -11.511  1.00 95.72           O  
ATOM   2107  CG  LYS A 141      14.001  15.135 -14.640  1.00 95.72           C  
ATOM   2108  HG2 LYS A 141      13.545  16.036 -14.230  1.00 95.72           H  
ATOM   2109  HG3 LYS A 141      14.886  14.884 -14.056  1.00 95.72           H  
ATOM   2110  CD  LYS A 141      14.392  15.387 -16.101  1.00 95.72           C  
ATOM   2111  HD2 LYS A 141      13.502  15.676 -16.661  1.00 95.72           H  
ATOM   2112  HD3 LYS A 141      14.773  14.462 -16.534  1.00 95.72           H  
ATOM   2113  CE  LYS A 141      15.461  16.470 -16.256  1.00 95.72           C  
ATOM   2114  HE2 LYS A 141      16.356  16.162 -15.715  1.00 95.72           H  
ATOM   2115  HE3 LYS A 141      15.086  17.401 -15.831  1.00 95.72           H  
ATOM   2116  NZ  LYS A 141      15.773  16.659 -17.694  1.00 95.72           N  
ATOM   2117  HZ1 LYS A 141      14.936  16.835 -18.232  1.00 95.72           H  
ATOM   2118  HZ2 LYS A 141      16.438  17.388 -17.912  1.00 95.72           H  
ATOM   2119  HZ3 LYS A 141      16.054  15.812 -18.167  1.00 95.72           H  
ATOM   2120  N   LYS A 142      10.797  15.016 -12.550  1.00 94.37           N  
ATOM   2121  H   LYS A 142      10.269  14.457 -13.203  1.00 94.37           H  
ATOM   2122  CA  LYS A 142      10.094  16.073 -11.812  1.00 94.37           C  
ATOM   2123  HA  LYS A 142      10.446  16.048 -10.781  1.00 94.37           H  
ATOM   2124  C   LYS A 142       8.591  15.809 -11.763  1.00 94.37           C  
ATOM   2125  CB  LYS A 142      10.411  17.468 -12.406  1.00 94.37           C  
ATOM   2126  HB2 LYS A 142      11.491  17.613 -12.433  1.00 94.37           H  
ATOM   2127  HB3 LYS A 142       9.990  18.222 -11.741  1.00 94.37           H  
ATOM   2128  O   LYS A 142       8.052  15.102 -12.610  1.00 94.37           O  
ATOM   2129  CG  LYS A 142       9.840  17.697 -13.817  1.00 94.37           C  
ATOM   2130  HG2 LYS A 142      10.349  17.043 -14.524  1.00 94.37           H  
ATOM   2131  HG3 LYS A 142       8.780  17.444 -13.799  1.00 94.37           H  
ATOM   2132  CD  LYS A 142       9.948  19.156 -14.299  1.00 94.37           C  
ATOM   2133  HD2 LYS A 142      10.995  19.447 -14.395  1.00 94.37           H  
ATOM   2134  HD3 LYS A 142       9.453  19.800 -13.572  1.00 94.37           H  
ATOM   2135  CE  LYS A 142       9.235  19.279 -15.656  1.00 94.37           C  
ATOM   2136  HE2 LYS A 142       8.317  18.695 -15.595  1.00 94.37           H  
ATOM   2137  HE3 LYS A 142       9.855  18.830 -16.432  1.00 94.37           H  
ATOM   2138  NZ  LYS A 142       8.839  20.661 -16.033  1.00 94.37           N  
ATOM   2139  HZ1 LYS A 142       8.347  20.643 -16.915  1.00 94.37           H  
ATOM   2140  HZ2 LYS A 142       9.622  21.295 -16.098  1.00 94.37           H  
ATOM   2141  HZ3 LYS A 142       8.148  21.026 -15.393  1.00 94.37           H  
ATOM   2142  N   PHE A 143       7.933  16.446 -10.804  1.00 94.81           N  
ATOM   2143  H   PHE A 143       8.448  17.032 -10.163  1.00 94.81           H  
ATOM   2144  CA  PHE A 143       6.480  16.502 -10.707  1.00 94.81           C  
ATOM   2145  HA  PHE A 143       6.041  15.628 -11.187  1.00 94.81           H  
ATOM   2146  C   PHE A 143       5.948  17.749 -11.409  1.00 94.81           C  
ATOM   2147  CB  PHE A 143       6.069  16.486  -9.234  1.00 94.81           C  
ATOM   2148  HB2 PHE A 143       6.318  17.449  -8.789  1.00 94.81           H  
ATOM   2149  HB3 PHE A 143       4.986  16.374  -9.195  1.00 94.81           H  
ATOM   2150  O   PHE A 143       6.616  18.787 -11.416  1.00 94.81           O  
ATOM   2151  CG  PHE A 143       6.711  15.383  -8.414  1.00 94.81           C  
ATOM   2152  CD1 PHE A 143       6.767  14.064  -8.907  1.00 94.81           C  
ATOM   2153  HD1 PHE A 143       6.308  13.810  -9.851  1.00 94.81           H  
ATOM   2154  CD2 PHE A 143       7.265  15.679  -7.156  1.00 94.81           C  
ATOM   2155  HD2 PHE A 143       7.172  16.670  -6.735  1.00 94.81           H  
ATOM   2156  CE1 PHE A 143       7.398  13.058  -8.160  1.00 94.81           C  
ATOM   2157  HE1 PHE A 143       7.413  12.043  -8.527  1.00 94.81           H  
ATOM   2158  CE2 PHE A 143       7.886  14.668  -6.407  1.00 94.81           C  
ATOM   2159  HE2 PHE A 143       8.262  14.893  -5.420  1.00 94.81           H  
ATOM   2160  CZ  PHE A 143       7.958  13.358  -6.909  1.00 94.81           C  
ATOM   2161  HZ  PHE A 143       8.405  12.576  -6.313  1.00 94.81           H  
ATOM   2162  N   THR A 144       4.749  17.649 -11.970  1.00 94.72           N  
ATOM   2163  H   THR A 144       4.276  16.756 -11.958  1.00 94.72           H  
ATOM   2164  CA  THR A 144       4.047  18.739 -12.669  1.00 94.72           C  
ATOM   2165  HA  THR A 144       4.605  19.666 -12.542  1.00 94.72           H  
ATOM   2166  C   THR A 144       2.678  19.000 -12.046  1.00 94.72           C  
ATOM   2167  CB  THR A 144       3.958  18.483 -14.181  1.00 94.72           C  
ATOM   2168  HB  THR A 144       3.371  19.267 -14.659  1.00 94.72           H  
ATOM   2169  O   THR A 144       1.779  19.527 -12.686  1.00 94.72           O  
ATOM   2170  CG2 THR A 144       5.358  18.456 -14.791  1.00 94.72           C  
ATOM   2171 HG21 THR A 144       5.936  17.638 -14.362  1.00 94.72           H  
ATOM   2172 HG22 THR A 144       5.855  19.407 -14.596  1.00 94.72           H  
ATOM   2173 HG23 THR A 144       5.284  18.320 -15.870  1.00 94.72           H  
ATOM   2174  OG1 THR A 144       3.365  17.234 -14.432  1.00 94.72           O  
ATOM   2175  HG1 THR A 144       3.183  17.194 -15.374  1.00 94.72           H  
ATOM   2176  N   HIS A 145       2.518  18.666 -10.763  1.00 92.27           N  
ATOM   2177  H   HIS A 145       3.271  18.166 -10.312  1.00 92.27           H  
ATOM   2178  CA  HIS A 145       1.283  18.839  -9.994  1.00 92.27           C  
ATOM   2179  HA  HIS A 145       0.520  18.156 -10.367  1.00 92.27           H  
ATOM   2180  C   HIS A 145       0.707  20.261 -10.088  1.00 92.27           C  
ATOM   2181  CB  HIS A 145       1.594  18.493  -8.532  1.00 92.27           C  
ATOM   2182  HB2 HIS A 145       2.280  19.239  -8.131  1.00 92.27           H  
ATOM   2183  HB3 HIS A 145       0.673  18.557  -7.953  1.00 92.27           H  
ATOM   2184  O   HIS A 145      -0.491  20.437 -10.225  1.00 92.27           O  
ATOM   2185  CG  HIS A 145       2.207  17.128  -8.317  1.00 92.27           C  
ATOM   2186  CD2 HIS A 145       3.002  16.763  -7.262  1.00 92.27           C  
ATOM   2187  HD2 HIS A 145       3.307  17.396  -6.443  1.00 92.27           H  
ATOM   2188  ND1 HIS A 145       2.052  16.005  -9.105  1.00 92.27           N  
ATOM   2189  HD1 HIS A 145       1.554  15.930  -9.981  1.00 92.27           H  
ATOM   2190  CE1 HIS A 145       2.712  14.991  -8.529  1.00 92.27           C  
ATOM   2191  HE1 HIS A 145       2.779  13.987  -8.923  1.00 92.27           H  
ATOM   2192  NE2 HIS A 145       3.305  15.407  -7.402  1.00 92.27           N  
ATOM   2193  N   TRP A 146       1.559  21.290 -10.085  1.00 89.91           N  
ATOM   2194  H   TRP A 146       2.547  21.101  -9.992  1.00 89.91           H  
ATOM   2195  CA  TRP A 146       1.110  22.682 -10.200  1.00 89.91           C  
ATOM   2196  HA  TRP A 146       0.269  22.830  -9.523  1.00 89.91           H  
ATOM   2197  C   TRP A 146       0.618  23.064 -11.608  1.00 89.91           C  
ATOM   2198  CB  TRP A 146       2.251  23.603  -9.758  1.00 89.91           C  
ATOM   2199  HB2 TRP A 146       3.039  23.586 -10.511  1.00 89.91           H  
ATOM   2200  HB3 TRP A 146       2.668  23.223  -8.826  1.00 89.91           H  
ATOM   2201  O   TRP A 146      -0.047  24.082 -11.775  1.00 89.91           O  
ATOM   2202  CG  TRP A 146       1.827  25.015  -9.518  1.00 89.91           C  
ATOM   2203  CD1 TRP A 146       1.969  26.048 -10.379  1.00 89.91           C  
ATOM   2204  HD1 TRP A 146       2.410  25.969 -11.362  1.00 89.91           H  
ATOM   2205  CD2 TRP A 146       1.102  25.547  -8.369  1.00 89.91           C  
ATOM   2206  CE2 TRP A 146       0.860  26.934  -8.593  1.00 89.91           C  
ATOM   2207  CE3 TRP A 146       0.602  24.988  -7.173  1.00 89.91           C  
ATOM   2208  HE3 TRP A 146       0.717  23.930  -6.992  1.00 89.91           H  
ATOM   2209  NE1 TRP A 146       1.403  27.185  -9.835  1.00 89.91           N  
ATOM   2210  HE1 TRP A 146       1.325  28.058 -10.336  1.00 89.91           H  
ATOM   2211  CH2 TRP A 146      -0.293  27.153  -6.477  1.00 89.91           C  
ATOM   2212  HH2 TRP A 146      -0.839  27.745  -5.758  1.00 89.91           H  
ATOM   2213  CZ2 TRP A 146       0.179  27.737  -7.666  1.00 89.91           C  
ATOM   2214  HZ2 TRP A 146       0.000  28.781  -7.875  1.00 89.91           H  
ATOM   2215  CZ3 TRP A 146      -0.086  25.782  -6.237  1.00 89.91           C  
ATOM   2216  HZ3 TRP A 146      -0.484  25.325  -5.344  1.00 89.91           H  
ATOM   2217  N   GLU A 147       0.945  22.270 -12.629  1.00 89.43           N  
ATOM   2218  H   GLU A 147       1.409  21.395 -12.432  1.00 89.43           H  
ATOM   2219  CA  GLU A 147       0.542  22.492 -14.025  1.00 89.43           C  
ATOM   2220  HA  GLU A 147       0.458  23.563 -14.208  1.00 89.43           H  
ATOM   2221  C   GLU A 147      -0.843  21.883 -14.330  1.00 89.43           C  
ATOM   2222  CB  GLU A 147       1.619  21.928 -14.983  1.00 89.43           C  
ATOM   2223  HB2 GLU A 147       1.636  20.843 -14.884  1.00 89.43           H  
ATOM   2224  HB3 GLU A 147       1.325  22.161 -16.006  1.00 89.43           H  
ATOM   2225  O   GLU A 147      -1.358  22.038 -15.438  1.00 89.43           O  
ATOM   2226  CG  GLU A 147       3.047  22.480 -14.753  1.00 89.43           C  
ATOM   2227  HG2 GLU A 147       3.315  22.346 -13.705  1.00 89.43           H  
ATOM   2228  HG3 GLU A 147       3.043  23.550 -14.959  1.00 89.43           H  
ATOM   2229  CD  GLU A 147       4.142  21.797 -15.606  1.00 89.43           C  
ATOM   2230  OE1 GLU A 147       5.349  22.002 -15.306  1.00 89.43           O  
ATOM   2231  OE2 GLU A 147       3.808  21.008 -16.519  1.00 89.43           O  
ATOM   2232  N   THR A 148      -1.452  21.178 -13.371  1.00 89.75           N  
ATOM   2233  H   THR A 148      -1.035  21.130 -12.452  1.00 89.75           H  
ATOM   2234  CA  THR A 148      -2.760  20.535 -13.538  1.00 89.75           C  
ATOM   2235  HA  THR A 148      -2.795  20.125 -14.547  1.00 89.75           H  
ATOM   2236  C   THR A 148      -3.897  21.548 -13.370  1.00 89.75           C  
ATOM   2237  CB  THR A 148      -2.960  19.371 -12.553  1.00 89.75           C  
ATOM   2238  HB  THR A 148      -3.867  18.829 -12.820  1.00 89.75           H  
ATOM   2239  O   THR A 148      -3.709  22.589 -12.735  1.00 89.75           O  
ATOM   2240  CG2 THR A 148      -1.784  18.391 -12.582  1.00 89.75           C  
ATOM   2241 HG21 THR A 148      -0.840  18.902 -12.395  1.00 89.75           H  
ATOM   2242 HG22 THR A 148      -1.749  17.907 -13.557  1.00 89.75           H  
ATOM   2243 HG23 THR A 148      -1.913  17.640 -11.803  1.00 89.75           H  
ATOM   2244  OG1 THR A 148      -3.123  19.883 -11.258  1.00 89.75           O  
ATOM   2245  HG1 THR A 148      -2.905  19.197 -10.623  1.00 89.75           H  
ATOM   2246  N   PRO A 149      -5.106  21.261 -13.887  1.00 87.42           N  
ATOM   2247  CA  PRO A 149      -6.260  22.147 -13.711  1.00 87.42           C  
ATOM   2248  HA  PRO A 149      -6.027  23.109 -14.167  1.00 87.42           H  
ATOM   2249  C   PRO A 149      -6.646  22.377 -12.243  1.00 87.42           C  
ATOM   2250  CB  PRO A 149      -7.396  21.479 -14.492  1.00 87.42           C  
ATOM   2251  HB2 PRO A 149      -7.924  20.763 -13.862  1.00 87.42           H  
ATOM   2252  HB3 PRO A 149      -8.086  22.213 -14.909  1.00 87.42           H  
ATOM   2253  O   PRO A 149      -7.162  23.441 -11.898  1.00 87.42           O  
ATOM   2254  CG  PRO A 149      -6.629  20.735 -15.582  1.00 87.42           C  
ATOM   2255  HG2 PRO A 149      -6.288  21.439 -16.341  1.00 87.42           H  
ATOM   2256  HG3 PRO A 149      -7.210  19.937 -16.046  1.00 87.42           H  
ATOM   2257  CD  PRO A 149      -5.437  20.188 -14.812  1.00 87.42           C  
ATOM   2258  HD2 PRO A 149      -4.626  19.965 -15.505  1.00 87.42           H  
ATOM   2259  HD3 PRO A 149      -5.728  19.294 -14.259  1.00 87.42           H  
ATOM   2260  N   SER A 150      -6.378  21.399 -11.375  1.00 87.14           N  
ATOM   2261  H   SER A 150      -5.998  20.530 -11.723  1.00 87.14           H  
ATOM   2262  CA  SER A 150      -6.595  21.502  -9.929  1.00 87.14           C  
ATOM   2263  HA  SER A 150      -7.485  22.107  -9.755  1.00 87.14           H  
ATOM   2264  C   SER A 150      -5.449  22.186  -9.166  1.00 87.14           C  
ATOM   2265  CB  SER A 150      -6.890  20.109  -9.361  1.00 87.14           C  
ATOM   2266  HB2 SER A 150      -7.086  20.192  -8.292  1.00 87.14           H  
ATOM   2267  HB3 SER A 150      -7.775  19.698  -9.848  1.00 87.14           H  
ATOM   2268  O   SER A 150      -5.639  22.538  -8.000  1.00 87.14           O  
ATOM   2269  OG  SER A 150      -5.805  19.231  -9.561  1.00 87.14           O  
ATOM   2270  HG  SER A 150      -5.998  18.677 -10.321  1.00 87.14           H  
ATOM   2271  N   HIS A 151      -4.290  22.408  -9.803  1.00 88.74           N  
ATOM   2272  H   HIS A 151      -4.234  22.131 -10.773  1.00 88.74           H  
ATOM   2273  CA  HIS A 151      -3.016  22.790  -9.169  1.00 88.74           C  
ATOM   2274  HA  HIS A 151      -2.257  22.676  -9.943  1.00 88.74           H  
ATOM   2275  C   HIS A 151      -2.574  21.832  -8.044  1.00 88.74           C  
ATOM   2276  CB  HIS A 151      -3.013  24.271  -8.753  1.00 88.74           C  
ATOM   2277  HB2 HIS A 151      -3.782  24.437  -7.998  1.00 88.74           H  
ATOM   2278  HB3 HIS A 151      -2.051  24.503  -8.297  1.00 88.74           H  
ATOM   2279  O   HIS A 151      -1.825  22.206  -7.139  1.00 88.74           O  
ATOM   2280  CG  HIS A 151      -3.212  25.235  -9.892  1.00 88.74           C  
ATOM   2281  CD2 HIS A 151      -4.271  26.081 -10.079  1.00 88.74           C  
ATOM   2282  HD2 HIS A 151      -5.134  26.156  -9.435  1.00 88.74           H  
ATOM   2283  ND1 HIS A 151      -2.345  25.445 -10.937  1.00 88.74           N  
ATOM   2284  HD1 HIS A 151      -1.518  24.904 -11.145  1.00 88.74           H  
ATOM   2285  CE1 HIS A 151      -2.875  26.379 -11.739  1.00 88.74           C  
ATOM   2286  HE1 HIS A 151      -2.442  26.701 -12.674  1.00 88.74           H  
ATOM   2287  NE2 HIS A 151      -4.038  26.830 -11.240  1.00 88.74           N  
ATOM   2288  N   GLU A 152      -3.033  20.585  -8.115  1.00 89.58           N  
ATOM   2289  H   GLU A 152      -3.609  20.352  -8.912  1.00 89.58           H  
ATOM   2290  CA  GLU A 152      -2.715  19.480  -7.215  1.00 89.58           C  
ATOM   2291  HA  GLU A 152      -1.907  19.776  -6.546  1.00 89.58           H  
ATOM   2292  C   GLU A 152      -2.231  18.263  -8.035  1.00 89.58           C  
ATOM   2293  CB  GLU A 152      -3.960  19.150  -6.365  1.00 89.58           C  
ATOM   2294  HB2 GLU A 152      -3.846  18.179  -5.884  1.00 89.58           H  
ATOM   2295  HB3 GLU A 152      -4.822  19.065  -7.027  1.00 89.58           H  
ATOM   2296  O   GLU A 152      -2.361  18.235  -9.266  1.00 89.58           O  
ATOM   2297  CG  GLU A 152      -4.280  20.200  -5.280  1.00 89.58           C  
ATOM   2298  HG2 GLU A 152      -4.305  21.193  -5.729  1.00 89.58           H  
ATOM   2299  HG3 GLU A 152      -5.282  19.990  -4.906  1.00 89.58           H  
ATOM   2300  CD  GLU A 152      -3.314  20.200  -4.072  1.00 89.58           C  
ATOM   2301  OE1 GLU A 152      -3.296  21.168  -3.276  1.00 89.58           O  
ATOM   2302  OE2 GLU A 152      -2.609  19.195  -3.804  1.00 89.58           O  
ATOM   2303  N   PRO A 153      -1.628  17.242  -7.398  1.00 93.59           N  
ATOM   2304  CA  PRO A 153      -1.303  15.993  -8.078  1.00 93.59           C  
ATOM   2305  HA  PRO A 153      -0.553  16.199  -8.841  1.00 93.59           H  
ATOM   2306  C   PRO A 153      -2.546  15.380  -8.718  1.00 93.59           C  
ATOM   2307  CB  PRO A 153      -0.716  15.067  -7.017  1.00 93.59           C  
ATOM   2308  HB2 PRO A 153       0.107  14.474  -7.416  1.00 93.59           H  
ATOM   2309  HB3 PRO A 153      -1.491  14.415  -6.614  1.00 93.59           H  
ATOM   2310  O   PRO A 153      -3.591  15.293  -8.081  1.00 93.59           O  
ATOM   2311  CG  PRO A 153      -0.253  16.020  -5.918  1.00 93.59           C  
ATOM   2312  HG2 PRO A 153       0.751  16.388  -6.127  1.00 93.59           H  
ATOM   2313  HG3 PRO A 153      -0.280  15.542  -4.939  1.00 93.59           H  
ATOM   2314  CD  PRO A 153      -1.242  17.174  -6.000  1.00 93.59           C  
ATOM   2315  HD2 PRO A 153      -2.115  16.941  -5.390  1.00 93.59           H  
ATOM   2316  HD3 PRO A 153      -0.775  18.099  -5.660  1.00 93.59           H  
ATOM   2317  N   GLU A 154      -2.439  14.986  -9.984  1.00 93.13           N  
ATOM   2318  H   GLU A 154      -1.537  14.975 -10.437  1.00 93.13           H  
ATOM   2319  CA  GLU A 154      -3.605  14.612 -10.773  1.00 93.13           C  
ATOM   2320  HA  GLU A 154      -4.274  14.005 -10.162  1.00 93.13           H  
ATOM   2321  C   GLU A 154      -3.209  13.816 -12.021  1.00 93.13           C  
ATOM   2322  CB  GLU A 154      -4.348  15.898 -11.169  1.00 93.13           C  
ATOM   2323  HB2 GLU A 154      -4.635  16.446 -10.271  1.00 93.13           H  
ATOM   2324  HB3 GLU A 154      -3.700  16.524 -11.782  1.00 93.13           H  
ATOM   2325  O   GLU A 154      -2.456  14.317 -12.862  1.00 93.13           O  
ATOM   2326  CG  GLU A 154      -5.591  15.566 -11.972  1.00 93.13           C  
ATOM   2327  HG2 GLU A 154      -6.178  14.838 -11.412  1.00 93.13           H  
ATOM   2328  HG3 GLU A 154      -5.285  15.089 -12.903  1.00 93.13           H  
ATOM   2329  CD  GLU A 154      -6.433  16.782 -12.337  1.00 93.13           C  
ATOM   2330  OE1 GLU A 154      -7.160  16.606 -13.329  1.00 93.13           O  
ATOM   2331  OE2 GLU A 154      -6.318  17.875 -11.734  1.00 93.13           O  
ATOM   2332  N   ASN A 155      -3.785  12.622 -12.187  1.00 94.45           N  
ATOM   2333  H   ASN A 155      -4.356  12.276 -11.429  1.00 94.45           H  
ATOM   2334  CA  ASN A 155      -3.858  11.876 -13.454  1.00 94.45           C  
ATOM   2335  HA  ASN A 155      -4.168  10.861 -13.204  1.00 94.45           H  
ATOM   2336  C   ASN A 155      -2.519  11.702 -14.194  1.00 94.45           C  
ATOM   2337  CB  ASN A 155      -4.969  12.493 -14.329  1.00 94.45           C  
ATOM   2338  HB2 ASN A 155      -5.034  11.950 -15.272  1.00 94.45           H  
ATOM   2339  HB3 ASN A 155      -4.724  13.528 -14.566  1.00 94.45           H  
ATOM   2340  O   ASN A 155      -2.440  11.847 -15.415  1.00 94.45           O  
ATOM   2341  CG  ASN A 155      -6.332  12.444 -13.669  1.00 94.45           C  
ATOM   2342  ND2 ASN A 155      -7.313  13.117 -14.203  1.00 94.45           N  
ATOM   2343 HD21 ASN A 155      -7.169  13.678 -15.031  1.00 94.45           H  
ATOM   2344 HD22 ASN A 155      -8.232  12.945 -13.822  1.00 94.45           H  
ATOM   2345  OD1 ASN A 155      -6.550  11.720 -12.710  1.00 94.45           O  
ATOM   2346  N   GLY A 156      -1.453  11.410 -13.456  1.00 94.37           N  
ATOM   2347  H   GLY A 156      -1.605  11.234 -12.473  1.00 94.37           H  
ATOM   2348  CA  GLY A 156      -0.112  11.198 -13.989  1.00 94.37           C  
ATOM   2349  HA2 GLY A 156      -0.172  10.773 -14.991  1.00 94.37           H  
ATOM   2350  HA3 GLY A 156       0.393  10.470 -13.353  1.00 94.37           H  
ATOM   2351  C   GLY A 156       0.751  12.457 -14.056  1.00 94.37           C  
ATOM   2352  O   GLY A 156       1.662  12.494 -14.867  1.00 94.37           O  
ATOM   2353  N   SER A 157       0.492  13.498 -13.252  1.00 95.17           N  
ATOM   2354  H   SER A 157      -0.336  13.456 -12.675  1.00 95.17           H  
ATOM   2355  CA  SER A 157       1.212  14.786 -13.323  1.00 95.17           C  
ATOM   2356  HA  SER A 157       1.235  15.068 -14.376  1.00 95.17           H  
ATOM   2357  C   SER A 157       2.691  14.738 -12.893  1.00 95.17           C  
ATOM   2358  CB  SER A 157       0.423  15.897 -12.627  1.00 95.17           C  
ATOM   2359  HB2 SER A 157       0.968  16.836 -12.724  1.00 95.17           H  
ATOM   2360  HB3 SER A 157      -0.523  16.004 -13.157  1.00 95.17           H  
ATOM   2361  O   SER A 157       3.099  15.253 -11.845  1.00 95.17           O  
ATOM   2362  OG  SER A 157       0.141  15.657 -11.259  1.00 95.17           O  
ATOM   2363  HG  SER A 157      -0.541  16.294 -11.033  1.00 95.17           H  
ATOM   2364  N   TYR A 158       3.520  14.132 -13.740  1.00 95.22           N  
ATOM   2365  H   TYR A 158       3.098  13.678 -14.538  1.00 95.22           H  
ATOM   2366  CA  TYR A 158       4.971  14.039 -13.641  1.00 95.22           C  
ATOM   2367  HA  TYR A 158       5.351  14.955 -13.188  1.00 95.22           H  
ATOM   2368  C   TYR A 158       5.623  13.923 -15.027  1.00 95.22           C  
ATOM   2369  CB  TYR A 158       5.349  12.852 -12.740  1.00 95.22           C  
ATOM   2370  HB2 TYR A 158       6.434  12.745 -12.729  1.00 95.22           H  
ATOM   2371  HB3 TYR A 158       5.046  13.092 -11.721  1.00 95.22           H  
ATOM   2372  O   TYR A 158       4.959  13.688 -16.036  1.00 95.22           O  
ATOM   2373  CG  TYR A 158       4.732  11.518 -13.120  1.00 95.22           C  
ATOM   2374  CD1 TYR A 158       3.568  11.087 -12.458  1.00 95.22           C  
ATOM   2375  HD1 TYR A 158       3.124  11.715 -11.700  1.00 95.22           H  
ATOM   2376  CD2 TYR A 158       5.322  10.702 -14.105  1.00 95.22           C  
ATOM   2377  HD2 TYR A 158       6.217  11.023 -14.616  1.00 95.22           H  
ATOM   2378  CE1 TYR A 158       2.976   9.856 -12.793  1.00 95.22           C  
ATOM   2379  HE1 TYR A 158       2.082   9.511 -12.296  1.00 95.22           H  
ATOM   2380  CE2 TYR A 158       4.735   9.463 -14.434  1.00 95.22           C  
ATOM   2381  HE2 TYR A 158       5.177   8.833 -15.191  1.00 95.22           H  
ATOM   2382  OH  TYR A 158       2.916   7.907 -14.164  1.00 95.22           O  
ATOM   2383  HH  TYR A 158       3.206   7.555 -15.008  1.00 95.22           H  
ATOM   2384  CZ  TYR A 158       3.541   9.056 -13.804  1.00 95.22           C  
ATOM   2385  N   VAL A 159       6.947  14.093 -15.070  1.00 95.40           N  
ATOM   2386  H   VAL A 159       7.425  14.282 -14.200  1.00 95.40           H  
ATOM   2387  CA  VAL A 159       7.755  13.942 -16.288  1.00 95.40           C  
ATOM   2388  HA  VAL A 159       7.085  13.825 -17.139  1.00 95.40           H  
ATOM   2389  C   VAL A 159       8.627  12.702 -16.197  1.00 95.40           C  
ATOM   2390  CB  VAL A 159       8.631  15.171 -16.578  1.00 95.40           C  
ATOM   2391  HB  VAL A 159       9.408  15.252 -15.818  1.00 95.40           H  
ATOM   2392  O   VAL A 159       9.472  12.605 -15.301  1.00 95.40           O  
ATOM   2393  CG1 VAL A 159       9.315  15.064 -17.947  1.00 95.40           C  
ATOM   2394 HG11 VAL A 159       9.982  14.202 -17.977  1.00 95.40           H  
ATOM   2395 HG12 VAL A 159       9.915  15.953 -18.143  1.00 95.40           H  
ATOM   2396 HG13 VAL A 159       8.567  14.962 -18.732  1.00 95.40           H  
ATOM   2397  CG2 VAL A 159       7.810  16.459 -16.546  1.00 95.40           C  
ATOM   2398 HG21 VAL A 159       8.330  17.257 -17.075  1.00 95.40           H  
ATOM   2399 HG22 VAL A 159       7.616  16.730 -15.508  1.00 95.40           H  
ATOM   2400 HG23 VAL A 159       6.841  16.320 -17.026  1.00 95.40           H  
ATOM   2401  N   LEU A 160       8.466  11.802 -17.163  1.00 96.47           N  
ATOM   2402  H   LEU A 160       7.736  11.957 -17.844  1.00 96.47           H  
ATOM   2403  CA  LEU A 160       9.376  10.683 -17.378  1.00 96.47           C  
ATOM   2404  HA  LEU A 160       9.754  10.352 -16.411  1.00 96.47           H  
ATOM   2405  C   LEU A 160      10.576  11.114 -18.227  1.00 96.47           C  
ATOM   2406  CB  LEU A 160       8.638   9.508 -18.031  1.00 96.47           C  
ATOM   2407  HB2 LEU A 160       9.378   8.731 -18.224  1.00 96.47           H  
ATOM   2408  HB3 LEU A 160       8.224   9.841 -18.983  1.00 96.47           H  
ATOM   2409  O   LEU A 160      10.422  11.814 -19.224  1.00 96.47           O  
ATOM   2410  CG  LEU A 160       7.516   8.889 -17.182  1.00 96.47           C  
ATOM   2411  HG  LEU A 160       6.818   9.670 -16.880  1.00 96.47           H  
ATOM   2412  CD1 LEU A 160       6.764   7.843 -18.007  1.00 96.47           C  
ATOM   2413 HD11 LEU A 160       5.945   7.427 -17.420  1.00 96.47           H  
ATOM   2414 HD12 LEU A 160       7.434   7.036 -18.304  1.00 96.47           H  
ATOM   2415 HD13 LEU A 160       6.345   8.305 -18.900  1.00 96.47           H  
ATOM   2416  CD2 LEU A 160       8.067   8.207 -15.928  1.00 96.47           C  
ATOM   2417 HD21 LEU A 160       7.260   7.719 -15.382  1.00 96.47           H  
ATOM   2418 HD22 LEU A 160       8.523   8.941 -15.263  1.00 96.47           H  
ATOM   2419 HD23 LEU A 160       8.806   7.453 -16.196  1.00 96.47           H  
ATOM   2420  N   SER A 161      11.769  10.670 -17.848  1.00 96.59           N  
ATOM   2421  H   SER A 161      11.820  10.182 -16.965  1.00 96.59           H  
ATOM   2422  CA  SER A 161      13.029  10.919 -18.551  1.00 96.59           C  
ATOM   2423  HA  SER A 161      12.846  11.072 -19.615  1.00 96.59           H  
ATOM   2424  C   SER A 161      13.965   9.720 -18.345  1.00 96.59           C  
ATOM   2425  CB  SER A 161      13.652  12.203 -17.998  1.00 96.59           C  
ATOM   2426  HB2 SER A 161      12.992  13.045 -18.203  1.00 96.59           H  
ATOM   2427  HB3 SER A 161      13.765  12.098 -16.919  1.00 96.59           H  
ATOM   2428  O   SER A 161      14.747   9.728 -17.391  1.00 96.59           O  
ATOM   2429  OG  SER A 161      14.923  12.456 -18.560  1.00 96.59           O  
ATOM   2430  HG  SER A 161      15.507  11.740 -18.300  1.00 96.59           H  
ATOM   2431  N   PRO A 162      13.914   8.688 -19.208  1.00 96.87           N  
ATOM   2432  CA  PRO A 162      14.720   7.473 -19.039  1.00 96.87           C  
ATOM   2433  HA  PRO A 162      14.612   7.099 -18.021  1.00 96.87           H  
ATOM   2434  C   PRO A 162      16.221   7.686 -19.267  1.00 96.87           C  
ATOM   2435  CB  PRO A 162      14.121   6.456 -20.014  1.00 96.87           C  
ATOM   2436  HB2 PRO A 162      13.309   5.920 -19.523  1.00 96.87           H  
ATOM   2437  HB3 PRO A 162      14.863   5.751 -20.389  1.00 96.87           H  
ATOM   2438  O   PRO A 162      17.032   6.830 -18.901  1.00 96.87           O  
ATOM   2439  CG  PRO A 162      13.557   7.333 -21.130  1.00 96.87           C  
ATOM   2440  HG2 PRO A 162      12.756   6.832 -21.675  1.00 96.87           H  
ATOM   2441  HG3 PRO A 162      14.362   7.619 -21.807  1.00 96.87           H  
ATOM   2442  CD  PRO A 162      13.057   8.569 -20.383  1.00 96.87           C  
ATOM   2443  HD2 PRO A 162      12.026   8.417 -20.066  1.00 96.87           H  
ATOM   2444  HD3 PRO A 162      13.132   9.444 -21.027  1.00 96.87           H  
ATOM   2445  N   GLY A 163      16.606   8.828 -19.838  1.00 96.51           N  
ATOM   2446  H   GLY A 163      15.895   9.470 -20.158  1.00 96.51           H  
ATOM   2447  CA  GLY A 163      17.989   9.211 -20.070  1.00 96.51           C  
ATOM   2448  HA2 GLY A 163      18.515   8.377 -20.534  1.00 96.51           H  
ATOM   2449  HA3 GLY A 163      18.477   9.440 -19.122  1.00 96.51           H  
ATOM   2450  C   GLY A 163      18.110  10.424 -20.984  1.00 96.51           C  
ATOM   2451  O   GLY A 163      17.113  11.055 -21.345  1.00 96.51           O  
ATOM   2452  N   ARG A 164      19.346  10.732 -21.375  1.00 94.56           N  
ATOM   2453  H   ARG A 164      20.081  10.093 -21.106  1.00 94.56           H  
ATOM   2454  CA  ARG A 164      19.694  11.851 -22.257  1.00 94.56           C  
ATOM   2455  HA  ARG A 164      18.772  12.289 -22.638  1.00 94.56           H  
ATOM   2456  C   ARG A 164      20.486  11.393 -23.477  1.00 94.56           C  
ATOM   2457  CB  ARG A 164      20.437  12.948 -21.471  1.00 94.56           C  
ATOM   2458  HB2 ARG A 164      19.791  13.306 -20.670  1.00 94.56           H  
ATOM   2459  HB3 ARG A 164      20.626  13.783 -22.146  1.00 94.56           H  
ATOM   2460  O   ARG A 164      21.174  10.375 -23.443  1.00 94.56           O  
ATOM   2461  CG  ARG A 164      21.776  12.485 -20.868  1.00 94.56           C  
ATOM   2462  HG2 ARG A 164      21.589  11.754 -20.082  1.00 94.56           H  
ATOM   2463  HG3 ARG A 164      22.395  12.024 -21.639  1.00 94.56           H  
ATOM   2464  CD  ARG A 164      22.543  13.679 -20.286  1.00 94.56           C  
ATOM   2465  HD2 ARG A 164      21.903  14.216 -19.587  1.00 94.56           H  
ATOM   2466  HD3 ARG A 164      22.785  14.359 -21.103  1.00 94.56           H  
ATOM   2467  NE  ARG A 164      23.803  13.260 -19.634  1.00 94.56           N  
ATOM   2468  HE  ARG A 164      24.568  13.027 -20.251  1.00 94.56           H  
ATOM   2469  NH1 ARG A 164      23.056  13.293 -17.469  1.00 94.56           N  
ATOM   2470 HH11 ARG A 164      23.185  12.744 -16.631  1.00 94.56           H  
ATOM   2471 HH12 ARG A 164      22.112  13.395 -17.812  1.00 94.56           H  
ATOM   2472  NH2 ARG A 164      25.144  12.707 -17.849  1.00 94.56           N  
ATOM   2473 HH21 ARG A 164      25.184  12.494 -16.862  1.00 94.56           H  
ATOM   2474 HH22 ARG A 164      25.924  12.472 -18.447  1.00 94.56           H  
ATOM   2475  CZ  ARG A 164      24.002  13.098 -18.333  1.00 94.56           C  
ATOM   2476  N   GLU A 165      20.429  12.204 -24.525  1.00 93.80           N  
ATOM   2477  H   GLU A 165      19.876  13.045 -24.448  1.00 93.80           H  
ATOM   2478  CA  GLU A 165      21.394  12.163 -25.622  1.00 93.80           C  
ATOM   2479  HA  GLU A 165      21.766  11.146 -25.748  1.00 93.80           H  
ATOM   2480  C   GLU A 165      22.586  13.065 -25.266  1.00 93.80           C  
ATOM   2481  CB  GLU A 165      20.683  12.564 -26.923  1.00 93.80           C  
ATOM   2482  HB2 GLU A 165      20.303  13.582 -26.833  1.00 93.80           H  
ATOM   2483  HB3 GLU A 165      19.839  11.889 -27.058  1.00 93.80           H  
ATOM   2484  O   GLU A 165      22.408  14.205 -24.828  1.00 93.80           O  
ATOM   2485  CG  GLU A 165      21.596  12.467 -28.154  1.00 93.80           C  
ATOM   2486  HG2 GLU A 165      22.070  11.486 -28.157  1.00 93.80           H  
ATOM   2487  HG3 GLU A 165      22.375  13.225 -28.073  1.00 93.80           H  
ATOM   2488  CD  GLU A 165      20.854  12.658 -29.486  1.00 93.80           C  
ATOM   2489  OE1 GLU A 165      21.517  12.567 -30.547  1.00 93.80           O  
ATOM   2490  OE2 GLU A 165      19.607  12.770 -29.495  1.00 93.80           O  
ATOM   2491  N   ASN A 166      23.801  12.540 -25.398  1.00 93.37           N  
ATOM   2492  H   ASN A 166      23.883  11.614 -25.794  1.00 93.37           H  
ATOM   2493  CA  ASN A 166      25.036  13.289 -25.194  1.00 93.37           C  
ATOM   2494  HA  ASN A 166      24.878  14.015 -24.397  1.00 93.37           H  
ATOM   2495  C   ASN A 166      25.406  14.058 -26.474  1.00 93.37           C  
ATOM   2496  CB  ASN A 166      26.152  12.327 -24.760  1.00 93.37           C  
ATOM   2497  HB2 ASN A 166      26.350  11.656 -25.596  1.00 93.37           H  
ATOM   2498  HB3 ASN A 166      27.070  12.877 -24.554  1.00 93.37           H  
ATOM   2499  O   ASN A 166      24.905  13.776 -27.560  1.00 93.37           O  
ATOM   2500  CG  ASN A 166      25.817  11.492 -23.534  1.00 93.37           C  
ATOM   2501  ND2 ASN A 166      25.906  10.192 -23.673  1.00 93.37           N  
ATOM   2502 HD21 ASN A 166      25.679   9.577 -22.905  1.00 93.37           H  
ATOM   2503 HD22 ASN A 166      26.259   9.812 -24.540  1.00 93.37           H  
ATOM   2504  OD1 ASN A 166      25.494  11.989 -22.456  1.00 93.37           O  
ATOM   2505  N   ALA A 167      26.320  15.025 -26.366  1.00 93.47           N  
ATOM   2506  H   ALA A 167      26.733  15.206 -25.462  1.00 93.47           H  
ATOM   2507  CA  ALA A 167      26.705  15.882 -27.493  1.00 93.47           C  
ATOM   2508  HA  ALA A 167      25.809  16.375 -27.869  1.00 93.47           H  
ATOM   2509  C   ALA A 167      27.328  15.124 -28.687  1.00 93.47           C  
ATOM   2510  CB  ALA A 167      27.666  16.953 -26.964  1.00 93.47           C  
ATOM   2511  HB1 ALA A 167      28.573  16.486 -26.581  1.00 93.47           H  
ATOM   2512  HB2 ALA A 167      27.185  17.528 -26.172  1.00 93.47           H  
ATOM   2513  HB3 ALA A 167      27.934  17.628 -27.777  1.00 93.47           H  
ATOM   2514  O   ALA A 167      27.288  15.622 -29.808  1.00 93.47           O  
ATOM   2515  N   ASP A 168      27.890  13.933 -28.460  1.00 94.32           N  
ATOM   2516  H   ASP A 168      27.814  13.525 -27.540  1.00 94.32           H  
ATOM   2517  CA  ASP A 168      28.442  13.049 -29.498  1.00 94.32           C  
ATOM   2518  HA  ASP A 168      28.851  13.668 -30.296  1.00 94.32           H  
ATOM   2519  C   ASP A 168      27.385  12.135 -30.154  1.00 94.32           C  
ATOM   2520  CB  ASP A 168      29.608  12.238 -28.900  1.00 94.32           C  
ATOM   2521  HB2 ASP A 168      30.106  11.699 -29.706  1.00 94.32           H  
ATOM   2522  HB3 ASP A 168      30.332  12.931 -28.471  1.00 94.32           H  
ATOM   2523  O   ASP A 168      27.713  11.323 -31.018  1.00 94.32           O  
ATOM   2524  CG  ASP A 168      29.185  11.233 -27.823  1.00 94.32           C  
ATOM   2525  OD1 ASP A 168      27.992  11.220 -27.437  1.00 94.32           O  
ATOM   2526  OD2 ASP A 168      30.057  10.492 -27.333  1.00 94.32           O  
ATOM   2527  N   GLY A 169      26.115  12.259 -29.752  1.00 91.55           N  
ATOM   2528  H   GLY A 169      25.911  12.933 -29.029  1.00 91.55           H  
ATOM   2529  CA  GLY A 169      25.002  11.434 -30.218  1.00 91.55           C  
ATOM   2530  HA2 GLY A 169      25.123  11.236 -31.283  1.00 91.55           H  
ATOM   2531  HA3 GLY A 169      24.077  11.993 -30.073  1.00 91.55           H  
ATOM   2532  C   GLY A 169      24.856  10.092 -29.496  1.00 91.55           C  
ATOM   2533  O   GLY A 169      23.912   9.354 -29.795  1.00 91.55           O  
ATOM   2534  N   SER A 170      25.746   9.763 -28.553  1.00 94.44           N  
ATOM   2535  H   SER A 170      26.487  10.414 -28.336  1.00 94.44           H  
ATOM   2536  CA  SER A 170      25.583   8.596 -27.683  1.00 94.44           C  
ATOM   2537  HA  SER A 170      25.317   7.747 -28.314  1.00 94.44           H  
ATOM   2538  C   SER A 170      24.439   8.804 -26.687  1.00 94.44           C  
ATOM   2539  CB  SER A 170      26.893   8.234 -26.970  1.00 94.44           C  
ATOM   2540  HB2 SER A 170      26.772   7.274 -26.469  1.00 94.44           H  
ATOM   2541  HB3 SER A 170      27.698   8.146 -27.700  1.00 94.44           H  
ATOM   2542  O   SER A 170      24.012   9.925 -26.410  1.00 94.44           O  
ATOM   2543  OG  SER A 170      27.236   9.205 -26.009  1.00 94.44           O  
ATOM   2544  HG  SER A 170      27.658   9.924 -26.487  1.00 94.44           H  
ATOM   2545  N   VAL A 171      23.924   7.708 -26.137  1.00 95.86           N  
ATOM   2546  H   VAL A 171      24.351   6.815 -26.342  1.00 95.86           H  
ATOM   2547  CA  VAL A 171      22.810   7.718 -25.187  1.00 95.86           C  
ATOM   2548  HA  VAL A 171      22.382   8.719 -25.121  1.00 95.86           H  
ATOM   2549  C   VAL A 171      23.318   7.342 -23.804  1.00 95.86           C  
ATOM   2550  CB  VAL A 171      21.701   6.770 -25.667  1.00 95.86           C  
ATOM   2551  HB  VAL A 171      22.137   5.803 -25.918  1.00 95.86           H  
ATOM   2552  O   VAL A 171      23.971   6.314 -23.641  1.00 95.86           O  
ATOM   2553  CG1 VAL A 171      20.620   6.545 -24.611  1.00 95.86           C  
ATOM   2554 HG11 VAL A 171      19.881   5.856 -25.022  1.00 95.86           H  
ATOM   2555 HG12 VAL A 171      20.162   7.498 -24.348  1.00 95.86           H  
ATOM   2556 HG13 VAL A 171      21.038   6.075 -23.721  1.00 95.86           H  
ATOM   2557  CG2 VAL A 171      21.023   7.346 -26.917  1.00 95.86           C  
ATOM   2558 HG21 VAL A 171      20.586   8.316 -26.680  1.00 95.86           H  
ATOM   2559 HG22 VAL A 171      21.750   7.469 -27.720  1.00 95.86           H  
ATOM   2560 HG23 VAL A 171      20.241   6.667 -27.257  1.00 95.86           H  
ATOM   2561  N   THR A 172      22.955   8.140 -22.802  1.00 95.93           N  
ATOM   2562  H   THR A 172      22.409   8.960 -23.022  1.00 95.93           H  
ATOM   2563  CA  THR A 172      23.148   7.802 -21.388  1.00 95.93           C  
ATOM   2564  HA  THR A 172      23.748   6.897 -21.296  1.00 95.93           H  
ATOM   2565  C   THR A 172      21.787   7.555 -20.762  1.00 95.93           C  
ATOM   2566  CB  THR A 172      23.882   8.920 -20.636  1.00 95.93           C  
ATOM   2567  HB  THR A 172      23.320   9.849 -20.724  1.00 95.93           H  
ATOM   2568  O   THR A 172      20.988   8.485 -20.637  1.00 95.93           O  
ATOM   2569  CG2 THR A 172      24.097   8.601 -19.157  1.00 95.93           C  
ATOM   2570 HG21 THR A 172      24.775   9.329 -18.712  1.00 95.93           H  
ATOM   2571 HG22 THR A 172      23.147   8.656 -18.626  1.00 95.93           H  
ATOM   2572 HG23 THR A 172      24.518   7.601 -19.045  1.00 95.93           H  
ATOM   2573  OG1 THR A 172      25.162   9.118 -21.181  1.00 95.93           O  
ATOM   2574  HG1 THR A 172      25.385  10.045 -21.069  1.00 95.93           H  
ATOM   2575  N   LEU A 173      21.521   6.318 -20.337  1.00 97.12           N  
ATOM   2576  H   LEU A 173      22.212   5.594 -20.472  1.00 97.12           H  
ATOM   2577  CA  LEU A 173      20.372   6.032 -19.478  1.00 97.12           C  
ATOM   2578  HA  LEU A 173      19.477   6.468 -19.921  1.00 97.12           H  
ATOM   2579  C   LEU A 173      20.587   6.694 -18.114  1.00 97.12           C  
ATOM   2580  CB  LEU A 173      20.160   4.516 -19.333  1.00 97.12           C  
ATOM   2581  HB2 LEU A 173      21.047   4.084 -18.870  1.00 97.12           H  
ATOM   2582  HB3 LEU A 173      19.318   4.353 -18.661  1.00 97.12           H  
ATOM   2583  O   LEU A 173      21.696   6.675 -17.584  1.00 97.12           O  
ATOM   2584  CG  LEU A 173      19.890   3.761 -20.647  1.00 97.12           C  
ATOM   2585  HG  LEU A 173      20.774   3.815 -21.282  1.00 97.12           H  
ATOM   2586  CD1 LEU A 173      19.613   2.291 -20.333  1.00 97.12           C  
ATOM   2587 HD11 LEU A 173      20.463   1.862 -19.803  1.00 97.12           H  
ATOM   2588 HD12 LEU A 173      18.713   2.192 -19.726  1.00 97.12           H  
ATOM   2589 HD13 LEU A 173      19.471   1.737 -21.261  1.00 97.12           H  
ATOM   2590  CD2 LEU A 173      18.700   4.334 -21.419  1.00 97.12           C  
ATOM   2591 HD21 LEU A 173      18.949   5.324 -21.799  1.00 97.12           H  
ATOM   2592 HD22 LEU A 173      18.467   3.691 -22.268  1.00 97.12           H  
ATOM   2593 HD23 LEU A 173      17.819   4.392 -20.779  1.00 97.12           H  
ATOM   2594  N   THR A 174      19.535   7.250 -17.525  1.00 96.70           N  
ATOM   2595  H   THR A 174      18.643   7.208 -17.997  1.00 96.70           H  
ATOM   2596  CA  THR A 174      19.591   7.928 -16.224  1.00 96.70           C  
ATOM   2597  HA  THR A 174      20.556   7.740 -15.754  1.00 96.70           H  
ATOM   2598  C   THR A 174      18.510   7.363 -15.316  1.00 96.70           C  
ATOM   2599  CB  THR A 174      19.434   9.451 -16.376  1.00 96.70           C  
ATOM   2600  HB  THR A 174      18.461   9.666 -16.817  1.00 96.70           H  
ATOM   2601  O   THR A 174      17.386   7.123 -15.760  1.00 96.70           O  
ATOM   2602  CG2 THR A 174      19.542  10.186 -15.043  1.00 96.70           C  
ATOM   2603 HG21 THR A 174      20.452   9.873 -14.530  1.00 96.70           H  
ATOM   2604 HG22 THR A 174      18.675   9.968 -14.421  1.00 96.70           H  
ATOM   2605 HG23 THR A 174      19.573  11.261 -15.223  1.00 96.70           H  
ATOM   2606  OG1 THR A 174      20.437   9.996 -17.210  1.00 96.70           O  
ATOM   2607  HG1 THR A 174      21.277   9.981 -16.745  1.00 96.70           H  
ATOM   2608  N   LYS A 175      18.850   7.142 -14.043  1.00 96.96           N  
ATOM   2609  H   LYS A 175      19.814   7.277 -13.774  1.00 96.96           H  
ATOM   2610  CA  LYS A 175      17.905   6.727 -13.005  1.00 96.96           C  
ATOM   2611  HA  LYS A 175      16.895   6.812 -13.406  1.00 96.96           H  
ATOM   2612  C   LYS A 175      17.967   7.683 -11.821  1.00 96.96           C  
ATOM   2613  CB  LYS A 175      18.143   5.259 -12.598  1.00 96.96           C  
ATOM   2614  HB2 LYS A 175      17.418   4.973 -11.836  1.00 96.96           H  
ATOM   2615  HB3 LYS A 175      19.135   5.176 -12.155  1.00 96.96           H  
ATOM   2616  O   LYS A 175      19.041   7.956 -11.283  1.00 96.96           O  
ATOM   2617  CG  LYS A 175      18.055   4.265 -13.773  1.00 96.96           C  
ATOM   2618  HG2 LYS A 175      18.806   4.542 -14.511  1.00 96.96           H  
ATOM   2619  HG3 LYS A 175      18.315   3.271 -13.409  1.00 96.96           H  
ATOM   2620  CD  LYS A 175      16.677   4.183 -14.457  1.00 96.96           C  
ATOM   2621  HD2 LYS A 175      16.174   5.150 -14.450  1.00 96.96           H  
ATOM   2622  HD3 LYS A 175      16.039   3.491 -13.907  1.00 96.96           H  
ATOM   2623  CE  LYS A 175      16.828   3.695 -15.907  1.00 96.96           C  
ATOM   2624  HE2 LYS A 175      16.320   2.737 -16.016  1.00 96.96           H  
ATOM   2625  HE3 LYS A 175      17.884   3.554 -16.138  1.00 96.96           H  
ATOM   2626  NZ  LYS A 175      16.232   4.663 -16.859  1.00 96.96           N  
ATOM   2627  HZ1 LYS A 175      16.387   4.414 -17.826  1.00 96.96           H  
ATOM   2628  HZ2 LYS A 175      16.542   5.610 -16.693  1.00 96.96           H  
ATOM   2629  HZ3 LYS A 175      15.229   4.647 -16.740  1.00 96.96           H  
ATOM   2630  N   TYR A 176      16.807   8.192 -11.431  1.00 97.14           N  
ATOM   2631  H   TYR A 176      15.977   7.888 -11.919  1.00 97.14           H  
ATOM   2632  CA  TYR A 176      16.626   9.092 -10.302  1.00 97.14           C  
ATOM   2633  HA  TYR A 176      17.547   9.659 -10.166  1.00 97.14           H  
ATOM   2634  C   TYR A 176      16.350   8.289  -9.035  1.00 97.14           C  
ATOM   2635  CB  TYR A 176      15.508  10.096 -10.599  1.00 97.14           C  
ATOM   2636  HB2 TYR A 176      15.372  10.736  -9.727  1.00 97.14           H  
ATOM   2637  HB3 TYR A 176      14.578   9.552 -10.764  1.00 97.14           H  
ATOM   2638  O   TYR A 176      15.591   7.321  -9.050  1.00 97.14           O  
ATOM   2639  CG  TYR A 176      15.790  10.971 -11.802  1.00 97.14           C  
ATOM   2640  CD1 TYR A 176      16.554  12.145 -11.663  1.00 97.14           C  
ATOM   2641  HD1 TYR A 176      16.924  12.434 -10.690  1.00 97.14           H  
ATOM   2642  CD2 TYR A 176      15.334  10.574 -13.073  1.00 97.14           C  
ATOM   2643  HD2 TYR A 176      14.755   9.670 -13.182  1.00 97.14           H  
ATOM   2644  CE1 TYR A 176      16.879  12.910 -12.799  1.00 97.14           C  
ATOM   2645  HE1 TYR A 176      17.480  13.801 -12.694  1.00 97.14           H  
ATOM   2646  CE2 TYR A 176      15.658  11.334 -14.211  1.00 97.14           C  
ATOM   2647  HE2 TYR A 176      15.333  11.014 -15.190  1.00 97.14           H  
ATOM   2648  OH  TYR A 176      16.803  13.212 -15.172  1.00 97.14           O  
ATOM   2649  HH  TYR A 176      17.512  13.824 -14.964  1.00 97.14           H  
ATOM   2650  CZ  TYR A 176      16.443  12.495 -14.076  1.00 97.14           C  
ATOM   2651  N   GLY A 177      16.967   8.668  -7.923  1.00 95.60           N  
ATOM   2652  H   GLY A 177      17.634   9.425  -7.963  1.00 95.60           H  
ATOM   2653  CA  GLY A 177      16.780   7.962  -6.660  1.00 95.60           C  
ATOM   2654  HA2 GLY A 177      15.742   7.640  -6.585  1.00 95.60           H  
ATOM   2655  HA3 GLY A 177      17.420   7.080  -6.641  1.00 95.60           H  
ATOM   2656  C   GLY A 177      17.098   8.831  -5.451  1.00 95.60           C  
ATOM   2657  O   GLY A 177      17.695   9.890  -5.590  1.00 95.60           O  
ATOM   2658  N   PRO A 178      16.715   8.406  -4.243  1.00 93.39           N  
ATOM   2659  CA  PRO A 178      16.763   9.255  -3.054  1.00 93.39           C  
ATOM   2660  HA  PRO A 178      16.323  10.228  -3.276  1.00 93.39           H  
ATOM   2661  C   PRO A 178      18.167   9.502  -2.480  1.00 93.39           C  
ATOM   2662  CB  PRO A 178      15.875   8.523  -2.049  1.00 93.39           C  
ATOM   2663  HB2 PRO A 178      14.840   8.839  -2.179  1.00 93.39           H  
ATOM   2664  HB3 PRO A 178      16.212   8.678  -1.024  1.00 93.39           H  
ATOM   2665  O   PRO A 178      18.288  10.221  -1.494  1.00 93.39           O  
ATOM   2666  CG  PRO A 178      15.991   7.057  -2.442  1.00 93.39           C  
ATOM   2667  HG2 PRO A 178      16.918   6.648  -2.040  1.00 93.39           H  
ATOM   2668  HG3 PRO A 178      15.130   6.476  -2.111  1.00 93.39           H  
ATOM   2669  CD  PRO A 178      16.085   7.126  -3.959  1.00 93.39           C  
ATOM   2670  HD2 PRO A 178      15.083   7.106  -4.389  1.00 93.39           H  
ATOM   2671  HD3 PRO A 178      16.677   6.294  -4.339  1.00 93.39           H  
ATOM   2672  N   PHE A 179      19.211   8.878  -3.030  1.00 89.24           N  
ATOM   2673  H   PHE A 179      19.095   8.441  -3.933  1.00 89.24           H  
ATOM   2674  CA  PHE A 179      20.553   8.893  -2.451  1.00 89.24           C  
ATOM   2675  HA  PHE A 179      20.523   9.495  -1.543  1.00 89.24           H  
ATOM   2676  C   PHE A 179      21.574   9.528  -3.399  1.00 89.24           C  
ATOM   2677  CB  PHE A 179      20.970   7.468  -2.053  1.00 89.24           C  
ATOM   2678  HB2 PHE A 179      21.967   7.504  -1.613  1.00 89.24           H  
ATOM   2679  HB3 PHE A 179      21.033   6.859  -2.954  1.00 89.24           H  
ATOM   2680  O   PHE A 179      21.418   9.391  -4.617  1.00 89.24           O  
ATOM   2681  CG  PHE A 179      20.034   6.808  -1.056  1.00 89.24           C  
ATOM   2682  CD1 PHE A 179      19.845   7.382   0.216  1.00 89.24           C  
ATOM   2683  HD1 PHE A 179      20.374   8.285   0.484  1.00 89.24           H  
ATOM   2684  CD2 PHE A 179      19.307   5.656  -1.415  1.00 89.24           C  
ATOM   2685  HD2 PHE A 179      19.423   5.233  -2.402  1.00 89.24           H  
ATOM   2686  CE1 PHE A 179      18.911   6.830   1.109  1.00 89.24           C  
ATOM   2687  HE1 PHE A 179      18.726   7.313   2.058  1.00 89.24           H  
ATOM   2688  CE2 PHE A 179      18.377   5.099  -0.517  1.00 89.24           C  
ATOM   2689  HE2 PHE A 179      17.777   4.252  -0.816  1.00 89.24           H  
ATOM   2690  CZ  PHE A 179      18.166   5.699   0.737  1.00 89.24           C  
ATOM   2691  HZ  PHE A 179      17.403   5.314   1.398  1.00 89.24           H  
ATOM   2692  N   PRO A 180      22.634  10.155  -2.849  1.00 88.68           N  
ATOM   2693  CA  PRO A 180      23.763  10.638  -3.630  1.00 88.68           C  
ATOM   2694  HA  PRO A 180      23.442  11.491  -4.228  1.00 88.68           H  
ATOM   2695  C   PRO A 180      24.331   9.550  -4.538  1.00 88.68           C  
ATOM   2696  CB  PRO A 180      24.809  11.123  -2.624  1.00 88.68           C  
ATOM   2697  HB2 PRO A 180      25.488  10.311  -2.365  1.00 88.68           H  
ATOM   2698  HB3 PRO A 180      25.366  11.979  -3.006  1.00 88.68           H  
ATOM   2699  O   PRO A 180      24.366   8.366  -4.175  1.00 88.68           O  
ATOM   2700  CG  PRO A 180      23.974  11.493  -1.402  1.00 88.68           C  
ATOM   2701  HG2 PRO A 180      24.550  11.413  -0.480  1.00 88.68           H  
ATOM   2702  HG3 PRO A 180      23.580  12.503  -1.516  1.00 88.68           H  
ATOM   2703  CD  PRO A 180      22.828  10.486  -1.443  1.00 88.68           C  
ATOM   2704  HD2 PRO A 180      21.938  10.947  -1.014  1.00 88.68           H  
ATOM   2705  HD3 PRO A 180      23.105   9.588  -0.889  1.00 88.68           H  
ATOM   2706  N   ASN A 181      24.806   9.959  -5.710  1.00 87.67           N  
ATOM   2707  H   ASN A 181      24.866  10.951  -5.889  1.00 87.67           H  
ATOM   2708  CA  ASN A 181      25.579   9.069  -6.559  1.00 87.67           C  
ATOM   2709  HA  ASN A 181      25.025   8.134  -6.643  1.00 87.67           H  
ATOM   2710  C   ASN A 181      26.924   8.727  -5.894  1.00 87.67           C  
ATOM   2711  CB  ASN A 181      25.699   9.657  -7.977  1.00 87.67           C  
ATOM   2712  HB2 ASN A 181      24.694   9.842  -8.358  1.00 87.67           H  
ATOM   2713  HB3 ASN A 181      26.177   8.924  -8.627  1.00 87.67           H  
ATOM   2714  O   ASN A 181      27.419   9.422  -5.008  1.00 87.67           O  
ATOM   2715  CG  ASN A 181      26.483  10.956  -8.082  1.00 87.67           C  
ATOM   2716  ND2 ASN A 181      26.724  11.416  -9.285  1.00 87.67           N  
ATOM   2717 HD21 ASN A 181      26.347  10.952 -10.099  1.00 87.67           H  
ATOM   2718 HD22 ASN A 181      27.244  12.281  -9.336  1.00 87.67           H  
ATOM   2719  OD1 ASN A 181      26.861  11.588  -7.116  1.00 87.67           O  
ATOM   2720  N   TYR A 182      27.505   7.612  -6.313  1.00 90.54           N  
ATOM   2721  H   TYR A 182      27.078   7.087  -7.062  1.00 90.54           H  
ATOM   2722  CA  TYR A 182      28.835   7.178  -5.904  1.00 90.54           C  
ATOM   2723  HA  TYR A 182      29.396   8.037  -5.535  1.00 90.54           H  
ATOM   2724  C   TYR A 182      29.574   6.649  -7.132  1.00 90.54           C  
ATOM   2725  CB  TYR A 182      28.738   6.151  -4.764  1.00 90.54           C  
ATOM   2726  HB2 TYR A 182      28.256   6.627  -3.910  1.00 90.54           H  
ATOM   2727  HB3 TYR A 182      29.747   5.883  -4.450  1.00 90.54           H  
ATOM   2728  O   TYR A 182      28.952   6.324  -8.149  1.00 90.54           O  
ATOM   2729  CG  TYR A 182      27.978   4.881  -5.106  1.00 90.54           C  
ATOM   2730  CD1 TYR A 182      26.581   4.824  -4.939  1.00 90.54           C  
ATOM   2731  HD1 TYR A 182      26.052   5.688  -4.564  1.00 90.54           H  
ATOM   2732  CD2 TYR A 182      28.670   3.763  -5.607  1.00 90.54           C  
ATOM   2733  HD2 TYR A 182      29.743   3.800  -5.728  1.00 90.54           H  
ATOM   2734  CE1 TYR A 182      25.876   3.655  -5.289  1.00 90.54           C  
ATOM   2735  HE1 TYR A 182      24.801   3.624  -5.186  1.00 90.54           H  
ATOM   2736  CE2 TYR A 182      27.971   2.597  -5.966  1.00 90.54           C  
ATOM   2737  HE2 TYR A 182      28.500   1.748  -6.372  1.00 90.54           H  
ATOM   2738  OH  TYR A 182      25.895   1.420  -6.168  1.00 90.54           O  
ATOM   2739  HH  TYR A 182      24.946   1.522  -6.070  1.00 90.54           H  
ATOM   2740  CZ  TYR A 182      26.572   2.541  -5.808  1.00 90.54           C  
ATOM   2741  N   GLU A 183      30.901   6.591  -7.057  1.00 90.98           N  
ATOM   2742  H   GLU A 183      31.369   6.848  -6.200  1.00 90.98           H  
ATOM   2743  CA  GLU A 183      31.726   6.088  -8.155  1.00 90.98           C  
ATOM   2744  HA  GLU A 183      31.556   6.720  -9.027  1.00 90.98           H  
ATOM   2745  C   GLU A 183      31.331   4.646  -8.514  1.00 90.98           C  
ATOM   2746  CB  GLU A 183      33.204   6.206  -7.769  1.00 90.98           C  
ATOM   2747  HB2 GLU A 183      33.391   7.228  -7.440  1.00 90.98           H  
ATOM   2748  HB3 GLU A 183      33.417   5.526  -6.945  1.00 90.98           H  
ATOM   2749  O   GLU A 183      31.212   3.786  -7.644  1.00 90.98           O  
ATOM   2750  CG  GLU A 183      34.126   5.894  -8.956  1.00 90.98           C  
ATOM   2751  HG2 GLU A 183      33.860   6.552  -9.783  1.00 90.98           H  
ATOM   2752  HG3 GLU A 183      33.957   4.866  -9.277  1.00 90.98           H  
ATOM   2753  CD  GLU A 183      35.615   6.074  -8.623  1.00 90.98           C  
ATOM   2754  OE1 GLU A 183      36.425   5.858  -9.549  1.00 90.98           O  
ATOM   2755  OE2 GLU A 183      35.931   6.430  -7.464  1.00 90.98           O  
ATOM   2756  N   GLY A 184      31.074   4.390  -9.798  1.00 90.63           N  
ATOM   2757  H   GLY A 184      31.215   5.126 -10.475  1.00 90.63           H  
ATOM   2758  CA  GLY A 184      30.602   3.088 -10.280  1.00 90.63           C  
ATOM   2759  HA2 GLY A 184      30.844   3.000 -11.339  1.00 90.63           H  
ATOM   2760  HA3 GLY A 184      31.132   2.298  -9.748  1.00 90.63           H  
ATOM   2761  C   GLY A 184      29.097   2.834 -10.121  1.00 90.63           C  
ATOM   2762  O   GLY A 184      28.634   1.753 -10.490  1.00 90.63           O  
ATOM   2763  N   CYS A 185      28.309   3.795  -9.620  1.00 92.16           N  
ATOM   2764  H   CYS A 185      28.728   4.652  -9.286  1.00 92.16           H  
ATOM   2765  CA  CYS A 185      26.854   3.645  -9.560  1.00 92.16           C  
ATOM   2766  HA  CYS A 185      26.647   2.789  -8.917  1.00 92.16           H  
ATOM   2767  C   CYS A 185      26.265   3.352 -10.950  1.00 92.16           C  
ATOM   2768  CB  CYS A 185      26.204   4.873  -8.917  1.00 92.16           C  
ATOM   2769  HB2 CYS A 185      26.748   5.083  -7.996  1.00 92.16           H  
ATOM   2770  HB3 CYS A 185      26.306   5.731  -9.582  1.00 92.16           H  
ATOM   2771  O   CYS A 185      26.649   3.969 -11.941  1.00 92.16           O  
ATOM   2772  SG  CYS A 185      24.459   4.636  -8.469  1.00 92.16           S  
ATOM   2773  N   GLY A 186      25.356   2.374 -11.009  1.00 92.67           N  
ATOM   2774  H   GLY A 186      25.092   1.917 -10.148  1.00 92.67           H  
ATOM   2775  CA  GLY A 186      24.760   1.875 -12.250  1.00 92.67           C  
ATOM   2776  HA2 GLY A 186      23.870   1.295 -12.009  1.00 92.67           H  
ATOM   2777  HA3 GLY A 186      24.446   2.722 -12.860  1.00 92.67           H  
ATOM   2778  C   GLY A 186      25.682   0.988 -13.096  1.00 92.67           C  
ATOM   2779  O   GLY A 186      25.253   0.514 -14.144  1.00 92.67           O  
ATOM   2780  N   GLY A 187      26.927   0.732 -12.667  1.00 92.66           N  
ATOM   2781  H   GLY A 187      27.252   1.186 -11.826  1.00 92.66           H  
ATOM   2782  CA  GLY A 187      27.826  -0.253 -13.285  1.00 92.66           C  
ATOM   2783  HA2 GLY A 187      27.377  -1.243 -13.208  1.00 92.66           H  
ATOM   2784  HA3 GLY A 187      28.766  -0.258 -12.733  1.00 92.66           H  
ATOM   2785  C   GLY A 187      28.151   0.007 -14.760  1.00 92.66           C  
ATOM   2786  O   GLY A 187      28.416  -0.937 -15.497  1.00 92.66           O  
ATOM   2787  N   GLY A 188      28.069   1.263 -15.211  1.00 92.06           N  
ATOM   2788  H   GLY A 188      27.815   1.984 -14.551  1.00 92.06           H  
ATOM   2789  CA  GLY A 188      28.216   1.639 -16.623  1.00 92.06           C  
ATOM   2790  HA2 GLY A 188      28.477   2.696 -16.682  1.00 92.06           H  
ATOM   2791  HA3 GLY A 188      29.028   1.062 -17.065  1.00 92.06           H  
ATOM   2792  C   GLY A 188      26.966   1.418 -17.486  1.00 92.06           C  
ATOM   2793  O   GLY A 188      26.970   1.805 -18.649  1.00 92.06           O  
ATOM   2794  N   PHE A 189      25.890   0.845 -16.937  1.00 94.77           N  
ATOM   2795  H   PHE A 189      25.940   0.541 -15.975  1.00 94.77           H  
ATOM   2796  CA  PHE A 189      24.620   0.654 -17.645  1.00 94.77           C  
ATOM   2797  HA  PHE A 189      24.824   0.416 -18.689  1.00 94.77           H  
ATOM   2798  C   PHE A 189      23.749   1.919 -17.631  1.00 94.77           C  
ATOM   2799  CB  PHE A 189      23.883  -0.537 -17.016  1.00 94.77           C  
ATOM   2800  HB2 PHE A 189      23.641  -0.307 -15.978  1.00 94.77           H  
ATOM   2801  HB3 PHE A 189      24.548  -1.400 -17.014  1.00 94.77           H  
ATOM   2802  O   PHE A 189      23.120   2.260 -18.630  1.00 94.77           O  
ATOM   2803  CG  PHE A 189      22.606  -0.916 -17.737  1.00 94.77           C  
ATOM   2804  CD1 PHE A 189      21.375  -0.376 -17.328  1.00 94.77           C  
ATOM   2805  HD1 PHE A 189      21.358   0.338 -16.518  1.00 94.77           H  
ATOM   2806  CD2 PHE A 189      22.647  -1.786 -18.839  1.00 94.77           C  
ATOM   2807  HD2 PHE A 189      23.589  -2.194 -19.172  1.00 94.77           H  
ATOM   2808  CE1 PHE A 189      20.185  -0.709 -17.997  1.00 94.77           C  
ATOM   2809  HE1 PHE A 189      19.246  -0.270 -17.696  1.00 94.77           H  
ATOM   2810  CE2 PHE A 189      21.461  -2.114 -19.520  1.00 94.77           C  
ATOM   2811  HE2 PHE A 189      21.497  -2.772 -20.375  1.00 94.77           H  
ATOM   2812  CZ  PHE A 189      20.232  -1.577 -19.100  1.00 94.77           C  
ATOM   2813  HZ  PHE A 189      19.329  -1.808 -19.647  1.00 94.77           H  
ATOM   2814  N   HIS A 190      23.711   2.628 -16.501  1.00 95.05           N  
ATOM   2815  H   HIS A 190      24.255   2.309 -15.712  1.00 95.05           H  
ATOM   2816  CA  HIS A 190      23.002   3.899 -16.364  1.00 95.05           C  
ATOM   2817  HA  HIS A 190      22.979   4.388 -17.338  1.00 95.05           H  
ATOM   2818  C   HIS A 190      23.734   4.843 -15.402  1.00 95.05           C  
ATOM   2819  CB  HIS A 190      21.546   3.645 -15.923  1.00 95.05           C  
ATOM   2820  HB2 HIS A 190      21.081   2.942 -16.615  1.00 95.05           H  
ATOM   2821  HB3 HIS A 190      20.994   4.582 -15.991  1.00 95.05           H  
ATOM   2822  O   HIS A 190      24.472   4.416 -14.519  1.00 95.05           O  
ATOM   2823  CG  HIS A 190      21.399   3.123 -14.513  1.00 95.05           C  
ATOM   2824  CD2 HIS A 190      21.046   1.859 -14.120  1.00 95.05           C  
ATOM   2825  HD2 HIS A 190      20.787   1.026 -14.757  1.00 95.05           H  
ATOM   2826  ND1 HIS A 190      21.562   3.863 -13.365  1.00 95.05           N  
ATOM   2827  HD1 HIS A 190      21.799   4.844 -13.324  1.00 95.05           H  
ATOM   2828  CE1 HIS A 190      21.350   3.055 -12.314  1.00 95.05           C  
ATOM   2829  HE1 HIS A 190      21.412   3.355 -11.279  1.00 95.05           H  
ATOM   2830  NE2 HIS A 190      21.025   1.823 -12.726  1.00 95.05           N  
ATOM   2831  N   GLU A 191      23.485   6.139 -15.529  1.00 95.11           N  
ATOM   2832  H   GLU A 191      22.884   6.428 -16.288  1.00 95.11           H  
ATOM   2833  CA  GLU A 191      23.871   7.153 -14.554  1.00 95.11           C  
ATOM   2834  HA  GLU A 191      24.863   6.919 -14.168  1.00 95.11           H  
ATOM   2835  C   GLU A 191      22.874   7.173 -13.386  1.00 95.11           C  
ATOM   2836  CB  GLU A 191      23.927   8.504 -15.271  1.00 95.11           C  
ATOM   2837  HB2 GLU A 191      22.924   8.712 -15.643  1.00 95.11           H  
ATOM   2838  HB3 GLU A 191      24.597   8.418 -16.127  1.00 95.11           H  
ATOM   2839  O   GLU A 191      21.675   6.939 -13.564  1.00 95.11           O  
ATOM   2840  CG  GLU A 191      24.407   9.680 -14.403  1.00 95.11           C  
ATOM   2841  HG2 GLU A 191      23.781   9.762 -13.514  1.00 95.11           H  
ATOM   2842  HG3 GLU A 191      25.436   9.502 -14.092  1.00 95.11           H  
ATOM   2843  CD  GLU A 191      24.298  10.992 -15.187  1.00 95.11           C  
ATOM   2844  OE1 GLU A 191      25.153  11.895 -15.071  1.00 95.11           O  
ATOM   2845  OE2 GLU A 191      23.333  11.133 -15.965  1.00 95.11           O  
ATOM   2846  N   CYS A 192      23.361   7.471 -12.183  1.00 95.99           N  
ATOM   2847  H   CYS A 192      24.349   7.665 -12.102  1.00 95.99           H  
ATOM   2848  CA  CYS A 192      22.534   7.685 -11.000  1.00 95.99           C  
ATOM   2849  HA  CYS A 192      21.529   7.297 -11.167  1.00 95.99           H  
ATOM   2850  C   CYS A 192      22.444   9.179 -10.687  1.00 95.99           C  
ATOM   2851  CB  CYS A 192      23.144   6.928  -9.822  1.00 95.99           C  
ATOM   2852  HB2 CYS A 192      24.120   7.363  -9.604  1.00 95.99           H  
ATOM   2853  HB3 CYS A 192      22.511   7.069  -8.947  1.00 95.99           H  
ATOM   2854  O   CYS A 192      23.476   9.840 -10.559  1.00 95.99           O  
ATOM   2855  SG  CYS A 192      23.366   5.157 -10.094  1.00 95.99           S  
ATOM   2856  N   VAL A 193      21.229   9.696 -10.511  1.00 95.87           N  
ATOM   2857  H   VAL A 193      20.426   9.098 -10.648  1.00 95.87           H  
ATOM   2858  CA  VAL A 193      20.987  11.094 -10.137  1.00 95.87           C  
ATOM   2859  HA  VAL A 193      21.942  11.590  -9.964  1.00 95.87           H  
ATOM   2860  C   VAL A 193      20.208  11.149  -8.831  1.00 95.87           C  
ATOM   2861  CB  VAL A 193      20.285  11.866 -11.269  1.00 95.87           C  
ATOM   2862  HB  VAL A 193      19.362  11.355 -11.543  1.00 95.87           H  
ATOM   2863  O   VAL A 193      19.121  10.581  -8.709  1.00 95.87           O  
ATOM   2864  CG1 VAL A 193      19.957  13.307 -10.855  1.00 95.87           C  
ATOM   2865 HG11 VAL A 193      20.853  13.801 -10.477  1.00 95.87           H  
ATOM   2866 HG12 VAL A 193      19.193  13.311 -10.077  1.00 95.87           H  
ATOM   2867 HG13 VAL A 193      19.582  13.867 -11.712  1.00 95.87           H  
ATOM   2868  CG2 VAL A 193      21.193  11.950 -12.503  1.00 95.87           C  
ATOM   2869 HG21 VAL A 193      22.108  12.491 -12.262  1.00 95.87           H  
ATOM   2870 HG22 VAL A 193      21.468  10.950 -12.841  1.00 95.87           H  
ATOM   2871 HG23 VAL A 193      20.677  12.460 -13.316  1.00 95.87           H  
ATOM   2872  N   GLU A 194      20.754  11.864  -7.850  1.00 96.15           N  
ATOM   2873  H   GLU A 194      21.645  12.318  -7.994  1.00 96.15           H  
ATOM   2874  CA  GLU A 194      20.054  12.105  -6.595  1.00 96.15           C  
ATOM   2875  HA  GLU A 194      19.752  11.139  -6.190  1.00 96.15           H  
ATOM   2876  C   GLU A 194      18.805  12.961  -6.833  1.00 96.15           C  
ATOM   2877  CB  GLU A 194      20.982  12.758  -5.569  1.00 96.15           C  
ATOM   2878  HB2 GLU A 194      21.884  12.150  -5.493  1.00 96.15           H  
ATOM   2879  HB3 GLU A 194      21.257  13.753  -5.917  1.00 96.15           H  
ATOM   2880  O   GLU A 194      18.826  13.996  -7.500  1.00 96.15           O  
ATOM   2881  CG  GLU A 194      20.308  12.857  -4.188  1.00 96.15           C  
ATOM   2882  HG2 GLU A 194      19.395  13.446  -4.276  1.00 96.15           H  
ATOM   2883  HG3 GLU A 194      20.026  11.858  -3.857  1.00 96.15           H  
ATOM   2884  CD  GLU A 194      21.194  13.516  -3.124  1.00 96.15           C  
ATOM   2885  OE1 GLU A 194      20.678  13.708  -2.000  1.00 96.15           O  
ATOM   2886  OE2 GLU A 194      22.368  13.822  -3.427  1.00 96.15           O  
ATOM   2887  N   SER A 195      17.695  12.524  -6.257  1.00 95.62           N  
ATOM   2888  H   SER A 195      17.752  11.645  -5.763  1.00 95.62           H  
ATOM   2889  CA  SER A 195      16.404  13.176  -6.326  1.00 95.62           C  
ATOM   2890  HA  SER A 195      16.536  14.225  -6.590  1.00 95.62           H  
ATOM   2891  C   SER A 195      15.730  13.068  -4.960  1.00 95.62           C  
ATOM   2892  CB  SER A 195      15.586  12.534  -7.442  1.00 95.62           C  
ATOM   2893  HB2 SER A 195      15.485  11.466  -7.251  1.00 95.62           H  
ATOM   2894  HB3 SER A 195      16.120  12.667  -8.383  1.00 95.62           H  
ATOM   2895  O   SER A 195      15.063  12.069  -4.675  1.00 95.62           O  
ATOM   2896  OG  SER A 195      14.310  13.149  -7.543  1.00 95.62           O  
ATOM   2897  HG  SER A 195      13.975  12.956  -8.422  1.00 95.62           H  
ATOM   2898  N   PRO A 196      15.832  14.114  -4.116  1.00 92.77           N  
ATOM   2899  CA  PRO A 196      15.165  14.159  -2.812  1.00 92.77           C  
ATOM   2900  HA  PRO A 196      15.587  13.379  -2.177  1.00 92.77           H  
ATOM   2901  C   PRO A 196      13.644  13.966  -2.896  1.00 92.77           C  
ATOM   2902  CB  PRO A 196      15.517  15.532  -2.230  1.00 92.77           C  
ATOM   2903  HB2 PRO A 196      15.599  15.498  -1.144  1.00 92.77           H  
ATOM   2904  HB3 PRO A 196      14.774  16.271  -2.531  1.00 92.77           H  
ATOM   2905  O   PRO A 196      13.010  13.554  -1.933  1.00 92.77           O  
ATOM   2906  CG  PRO A 196      16.856  15.867  -2.887  1.00 92.77           C  
ATOM   2907  HG2 PRO A 196      17.662  15.356  -2.360  1.00 92.77           H  
ATOM   2908  HG3 PRO A 196      17.038  16.941  -2.920  1.00 92.77           H  
ATOM   2909  CD  PRO A 196      16.703  15.272  -4.283  1.00 92.77           C  
ATOM   2910  HD2 PRO A 196      17.681  14.990  -4.672  1.00 92.77           H  
ATOM   2911  HD3 PRO A 196      16.228  15.996  -4.944  1.00 92.77           H  
ATOM   2912  N   LYS A 197      13.057  14.204  -4.074  1.00 91.30           N  
ATOM   2913  H   LYS A 197      13.661  14.483  -4.834  1.00 91.30           H  
ATOM   2914  CA  LYS A 197      11.646  13.943  -4.387  1.00 91.30           C  
ATOM   2915  HA  LYS A 197      11.000  14.501  -3.709  1.00 91.30           H  
ATOM   2916  C   LYS A 197      11.254  12.470  -4.231  1.00 91.30           C  
ATOM   2917  CB  LYS A 197      11.379  14.386  -5.828  1.00 91.30           C  
ATOM   2918  HB2 LYS A 197      12.037  13.841  -6.505  1.00 91.30           H  
ATOM   2919  HB3 LYS A 197      10.357  14.111  -6.085  1.00 91.30           H  
ATOM   2920  O   LYS A 197      10.107  12.172  -3.935  1.00 91.30           O  
ATOM   2921  CG  LYS A 197      11.563  15.895  -6.037  1.00 91.30           C  
ATOM   2922  HG2 LYS A 197      12.612  16.153  -5.890  1.00 91.30           H  
ATOM   2923  HG3 LYS A 197      10.957  16.439  -5.313  1.00 91.30           H  
ATOM   2924  CD  LYS A 197      11.129  16.291  -7.455  1.00 91.30           C  
ATOM   2925  HD2 LYS A 197      10.053  16.139  -7.541  1.00 91.30           H  
ATOM   2926  HD3 LYS A 197      11.617  15.652  -8.191  1.00 91.30           H  
ATOM   2927  CE  LYS A 197      11.440  17.762  -7.746  1.00 91.30           C  
ATOM   2928  HE2 LYS A 197      10.878  18.060  -8.631  1.00 91.30           H  
ATOM   2929  HE3 LYS A 197      11.085  18.365  -6.911  1.00 91.30           H  
ATOM   2930  NZ  LYS A 197      12.892  17.972  -7.977  1.00 91.30           N  
ATOM   2931  HZ1 LYS A 197      13.084  18.942  -8.182  1.00 91.30           H  
ATOM   2932  HZ2 LYS A 197      13.416  17.701  -7.157  1.00 91.30           H  
ATOM   2933  HZ3 LYS A 197      13.204  17.405  -8.751  1.00 91.30           H  
ATOM   2934  N   HIS A 198      12.203  11.546  -4.376  1.00 95.38           N  
ATOM   2935  H   HIS A 198      13.151  11.836  -4.565  1.00 95.38           H  
ATOM   2936  CA  HIS A 198      11.950  10.117  -4.171  1.00 95.38           C  
ATOM   2937  HA  HIS A 198      11.002   9.868  -4.648  1.00 95.38           H  
ATOM   2938  C   HIS A 198      11.794   9.742  -2.687  1.00 95.38           C  
ATOM   2939  CB  HIS A 198      13.047   9.290  -4.854  1.00 95.38           C  
ATOM   2940  HB2 HIS A 198      14.029   9.645  -4.540  1.00 95.38           H  
ATOM   2941  HB3 HIS A 198      12.951   8.253  -4.534  1.00 95.38           H  
ATOM   2942  O   HIS A 198      11.412   8.614  -2.383  1.00 95.38           O  
ATOM   2943  CG  HIS A 198      12.958   9.317  -6.357  1.00 95.38           C  
ATOM   2944  CD2 HIS A 198      12.638   8.263  -7.169  1.00 95.38           C  
ATOM   2945  HD2 HIS A 198      12.415   7.254  -6.855  1.00 95.38           H  
ATOM   2946  ND1 HIS A 198      13.131  10.414  -7.169  1.00 95.38           N  
ATOM   2947  HD1 HIS A 198      13.380  11.345  -6.868  1.00 95.38           H  
ATOM   2948  CE1 HIS A 198      12.911  10.031  -8.437  1.00 95.38           C  
ATOM   2949  HE1 HIS A 198      12.953  10.671  -9.306  1.00 95.38           H  
ATOM   2950  NE2 HIS A 198      12.631   8.727  -8.483  1.00 95.38           N  
ATOM   2951  N   LEU A 199      12.064  10.677  -1.765  1.00 94.12           N  
ATOM   2952  H   LEU A 199      12.382  11.583  -2.079  1.00 94.12           H  
ATOM   2953  CA  LEU A 199      11.812  10.534  -0.327  1.00 94.12           C  
ATOM   2954  HA  LEU A 199      11.795   9.476  -0.068  1.00 94.12           H  
ATOM   2955  C   LEU A 199      10.449  11.096   0.102  1.00 94.12           C  
ATOM   2956  CB  LEU A 199      12.936  11.227   0.472  1.00 94.12           C  
ATOM   2957  HB2 LEU A 199      12.973  12.278   0.184  1.00 94.12           H  
ATOM   2958  HB3 LEU A 199      12.685  11.203   1.532  1.00 94.12           H  
ATOM   2959  O   LEU A 199      10.160  11.105   1.298  1.00 94.12           O  
ATOM   2960  CG  LEU A 199      14.327  10.606   0.309  1.00 94.12           C  
ATOM   2961  HG  LEU A 199      14.568  10.532  -0.752  1.00 94.12           H  
ATOM   2962  CD1 LEU A 199      15.382  11.500   0.958  1.00 94.12           C  
ATOM   2963 HD11 LEU A 199      15.351  12.491   0.505  1.00 94.12           H  
ATOM   2964 HD12 LEU A 199      15.201  11.582   2.030  1.00 94.12           H  
ATOM   2965 HD13 LEU A 199      16.372  11.079   0.785  1.00 94.12           H  
ATOM   2966  CD2 LEU A 199      14.381   9.223   0.969  1.00 94.12           C  
ATOM   2967 HD21 LEU A 199      13.982   9.274   1.982  1.00 94.12           H  
ATOM   2968 HD22 LEU A 199      13.791   8.514   0.389  1.00 94.12           H  
ATOM   2969 HD23 LEU A 199      15.410   8.869   1.021  1.00 94.12           H  
ATOM   2970  N   THR A 200       9.634  11.617  -0.821  1.00 95.30           N  
ATOM   2971  H   THR A 200       9.892  11.581  -1.797  1.00 95.30           H  
ATOM   2972  CA  THR A 200       8.341  12.236  -0.501  1.00 95.30           C  
ATOM   2973  HA  THR A 200       8.194  12.202   0.579  1.00 95.30           H  
ATOM   2974  C   THR A 200       7.189  11.447  -1.111  1.00 95.30           C  
ATOM   2975  CB  THR A 200       8.269  13.727  -0.894  1.00 95.30           C  
ATOM   2976  HB  THR A 200       7.407  14.164  -0.389  1.00 95.30           H  
ATOM   2977  O   THR A 200       7.341  10.747  -2.113  1.00 95.30           O  
ATOM   2978  CG2 THR A 200       9.515  14.515  -0.489  1.00 95.30           C  
ATOM   2979 HG21 THR A 200       9.718  14.363   0.571  1.00 95.30           H  
ATOM   2980 HG22 THR A 200      10.375  14.187  -1.073  1.00 95.30           H  
ATOM   2981 HG23 THR A 200       9.347  15.576  -0.674  1.00 95.30           H  
ATOM   2982  OG1 THR A 200       8.088  13.898  -2.277  1.00 95.30           O  
ATOM   2983  HG1 THR A 200       7.926  14.822  -2.477  1.00 95.30           H  
ATOM   2984  N   SER A 201       6.006  11.581  -0.517  1.00 96.51           N  
ATOM   2985  H   SER A 201       5.964  12.085   0.357  1.00 96.51           H  
ATOM   2986  CA  SER A 201       4.771  10.958  -1.013  1.00 96.51           C  
ATOM   2987  HA  SER A 201       4.939   9.889  -1.141  1.00 96.51           H  
ATOM   2988  C   SER A 201       4.318  11.520  -2.364  1.00 96.51           C  
ATOM   2989  CB  SER A 201       3.650  11.150   0.005  1.00 96.51           C  
ATOM   2990  HB2 SER A 201       2.749  10.644  -0.342  1.00 96.51           H  
ATOM   2991  HB3 SER A 201       3.435  12.214   0.103  1.00 96.51           H  
ATOM   2992  O   SER A 201       3.461  10.931  -3.015  1.00 96.51           O  
ATOM   2993  OG  SER A 201       4.051  10.628   1.255  1.00 96.51           O  
ATOM   2994  HG  SER A 201       4.636  11.275   1.655  1.00 96.51           H  
ATOM   2995  N   GLU A 202       4.894  12.642  -2.810  1.00 95.23           N  
ATOM   2996  H   GLU A 202       5.654  13.041  -2.277  1.00 95.23           H  
ATOM   2997  CA  GLU A 202       4.640  13.216  -4.138  1.00 95.23           C  
ATOM   2998  HA  GLU A 202       3.577  13.421  -4.260  1.00 95.23           H  
ATOM   2999  C   GLU A 202       5.057  12.259  -5.264  1.00 95.23           C  
ATOM   3000  CB  GLU A 202       5.393  14.537  -4.291  1.00 95.23           C  
ATOM   3001  HB2 GLU A 202       5.218  14.923  -5.295  1.00 95.23           H  
ATOM   3002  HB3 GLU A 202       6.457  14.328  -4.178  1.00 95.23           H  
ATOM   3003  O   GLU A 202       4.409  12.237  -6.307  1.00 95.23           O  
ATOM   3004  CG  GLU A 202       4.981  15.618  -3.286  1.00 95.23           C  
ATOM   3005  HG2 GLU A 202       3.922  15.840  -3.418  1.00 95.23           H  
ATOM   3006  HG3 GLU A 202       5.125  15.252  -2.270  1.00 95.23           H  
ATOM   3007  CD  GLU A 202       5.825  16.882  -3.483  1.00 95.23           C  
ATOM   3008  OE1 GLU A 202       5.226  17.969  -3.633  1.00 95.23           O  
ATOM   3009  OE2 GLU A 202       7.074  16.750  -3.428  1.00 95.23           O  
ATOM   3010  N   LEU A 203       6.050  11.386  -5.022  1.00 96.74           N  
ATOM   3011  H   LEU A 203       6.541  11.443  -4.141  1.00 96.74           H  
ATOM   3012  CA  LEU A 203       6.422  10.312  -5.952  1.00 96.74           C  
ATOM   3013  HA  LEU A 203       6.786  10.762  -6.876  1.00 96.74           H  
ATOM   3014  C   LEU A 203       5.221   9.432  -6.328  1.00 96.74           C  
ATOM   3015  CB  LEU A 203       7.544   9.467  -5.315  1.00 96.74           C  
ATOM   3016  HB2 LEU A 203       8.379  10.119  -5.060  1.00 96.74           H  
ATOM   3017  HB3 LEU A 203       7.162   9.035  -4.391  1.00 96.74           H  
ATOM   3018  O   LEU A 203       5.105   8.993  -7.468  1.00 96.74           O  
ATOM   3019  CG  LEU A 203       8.055   8.322  -6.216  1.00 96.74           C  
ATOM   3020  HG  LEU A 203       7.223   7.692  -6.530  1.00 96.74           H  
ATOM   3021  CD1 LEU A 203       8.777   8.851  -7.457  1.00 96.74           C  
ATOM   3022 HD11 LEU A 203       9.172   8.019  -8.039  1.00 96.74           H  
ATOM   3023 HD12 LEU A 203       9.601   9.505  -7.172  1.00 96.74           H  
ATOM   3024 HD13 LEU A 203       8.076   9.397  -8.089  1.00 96.74           H  
ATOM   3025  CD2 LEU A 203       9.022   7.432  -5.433  1.00 96.74           C  
ATOM   3026 HD21 LEU A 203       8.508   7.013  -4.568  1.00 96.74           H  
ATOM   3027 HD22 LEU A 203       9.887   8.006  -5.103  1.00 96.74           H  
ATOM   3028 HD23 LEU A 203       9.354   6.612  -6.070  1.00 96.74           H  
ATOM   3029  N   CYS A 204       4.323   9.194  -5.374  1.00 97.07           N  
ATOM   3030  H   CYS A 204       4.473   9.609  -4.465  1.00 97.07           H  
ATOM   3031  CA  CYS A 204       3.148   8.346  -5.545  1.00 97.07           C  
ATOM   3032  HA  CYS A 204       3.360   7.576  -6.287  1.00 97.07           H  
ATOM   3033  C   CYS A 204       1.923   9.141  -6.025  1.00 97.07           C  
ATOM   3034  CB  CYS A 204       2.847   7.672  -4.196  1.00 97.07           C  
ATOM   3035  HB2 CYS A 204       2.428   8.410  -3.512  1.00 97.07           H  
ATOM   3036  HB3 CYS A 204       2.107   6.887  -4.353  1.00 97.07           H  
ATOM   3037  O   CYS A 204       0.981   8.568  -6.573  1.00 97.07           O  
ATOM   3038  SG  CYS A 204       4.341   6.956  -3.437  1.00 97.07           S  
ATOM   3039  HG  CYS A 204       3.706   6.290  -2.468  1.00 97.07           H  
ATOM   3040  N   ALA A 205       1.911  10.456  -5.790  1.00 96.10           N  
ATOM   3041  H   ALA A 205       2.747  10.874  -5.407  1.00 96.10           H  
ATOM   3042  CA  ALA A 205       0.720  11.294  -5.870  1.00 96.10           C  
ATOM   3043  HA  ALA A 205      -0.062  10.847  -5.254  1.00 96.10           H  
ATOM   3044  C   ALA A 205       0.164  11.427  -7.290  1.00 96.10           C  
ATOM   3045  CB  ALA A 205       1.072  12.659  -5.283  1.00 96.10           C  
ATOM   3046  HB1 ALA A 205       1.730  13.208  -5.956  1.00 96.10           H  
ATOM   3047  HB2 ALA A 205       1.573  12.522  -4.324  1.00 96.10           H  
ATOM   3048  HB3 ALA A 205       0.154  13.223  -5.117  1.00 96.10           H  
ATOM   3049  O   ALA A 205      -1.046  11.499  -7.460  1.00 96.10           O  
ATOM   3050  N   GLY A 206       1.028  11.395  -8.310  1.00 93.88           N  
ATOM   3051  H   GLY A 206       2.013  11.326  -8.100  1.00 93.88           H  
ATOM   3052  CA  GLY A 206       0.589  11.442  -9.706  1.00 93.88           C  
ATOM   3053  HA2 GLY A 206       1.463  11.370 -10.354  1.00 93.88           H  
ATOM   3054  HA3 GLY A 206       0.085  12.390  -9.895  1.00 93.88           H  
ATOM   3055  C   GLY A 206      -0.367  10.304 -10.080  1.00 93.88           C  
ATOM   3056  O   GLY A 206      -1.280  10.533 -10.863  1.00 93.88           O  
ATOM   3057  N   CYS A 207      -0.199   9.112  -9.499  1.00 95.95           N  
ATOM   3058  H   CYS A 207       0.567   8.992  -8.851  1.00 95.95           H  
ATOM   3059  CA  CYS A 207      -1.057   7.953  -9.774  1.00 95.95           C  
ATOM   3060  HA  CYS A 207      -1.626   8.126 -10.687  1.00 95.95           H  
ATOM   3061  C   CYS A 207      -2.092   7.696  -8.668  1.00 95.95           C  
ATOM   3062  CB  CYS A 207      -0.182   6.711  -9.998  1.00 95.95           C  
ATOM   3063  HB2 CYS A 207       0.362   6.466  -9.086  1.00 95.95           H  
ATOM   3064  HB3 CYS A 207      -0.829   5.871 -10.252  1.00 95.95           H  
ATOM   3065  O   CYS A 207      -3.188   7.236  -8.953  1.00 95.95           O  
ATOM   3066  SG  CYS A 207       0.990   6.992 -11.357  1.00 95.95           S  
ATOM   3067  HG  CYS A 207       1.446   5.740 -11.456  1.00 95.95           H  
ATOM   3068  N   HIS A 208      -1.772   8.003  -7.407  1.00 95.93           N  
ATOM   3069  H   HIS A 208      -0.846   8.364  -7.227  1.00 95.93           H  
ATOM   3070  CA  HIS A 208      -2.649   7.758  -6.251  1.00 95.93           C  
ATOM   3071  HA  HIS A 208      -3.372   6.993  -6.535  1.00 95.93           H  
ATOM   3072  C   HIS A 208      -3.505   8.972  -5.850  1.00 95.93           C  
ATOM   3073  CB  HIS A 208      -1.824   7.178  -5.095  1.00 95.93           C  
ATOM   3074  HB2 HIS A 208      -2.419   7.182  -4.182  1.00 95.93           H  
ATOM   3075  HB3 HIS A 208      -0.943   7.795  -4.919  1.00 95.93           H  
ATOM   3076  O   HIS A 208      -3.980   9.072  -4.712  1.00 95.93           O  
ATOM   3077  CG  HIS A 208      -1.418   5.752  -5.350  1.00 95.93           C  
ATOM   3078  CD2 HIS A 208      -0.211   5.305  -5.812  1.00 95.93           C  
ATOM   3079  HD2 HIS A 208       0.641   5.917  -6.068  1.00 95.93           H  
ATOM   3080  ND1 HIS A 208      -2.227   4.651  -5.186  1.00 95.93           N  
ATOM   3081  HD1 HIS A 208      -3.215   4.665  -4.975  1.00 95.93           H  
ATOM   3082  CE1 HIS A 208      -1.519   3.563  -5.530  1.00 95.93           C  
ATOM   3083  HE1 HIS A 208      -1.896   2.552  -5.552  1.00 95.93           H  
ATOM   3084  NE2 HIS A 208      -0.280   3.913  -5.899  1.00 95.93           N  
ATOM   3085  N   HIS A 209      -3.701   9.898  -6.786  1.00 94.13           N  
ATOM   3086  H   HIS A 209      -3.245   9.771  -7.678  1.00 94.13           H  
ATOM   3087  CA  HIS A 209      -4.596  11.042  -6.664  1.00 94.13           C  
ATOM   3088  HA  HIS A 209      -5.363  10.817  -5.924  1.00 94.13           H  
ATOM   3089  C   HIS A 209      -5.292  11.265  -8.012  1.00 94.13           C  
ATOM   3090  CB  HIS A 209      -3.798  12.254  -6.172  1.00 94.13           C  
ATOM   3091  HB2 HIS A 209      -3.326  12.762  -7.013  1.00 94.13           H  
ATOM   3092  HB3 HIS A 209      -2.993  11.915  -5.520  1.00 94.13           H  
ATOM   3093  O   HIS A 209      -4.819  12.000  -8.879  1.00 94.13           O  
ATOM   3094  CG  HIS A 209      -4.642  13.243  -5.423  1.00 94.13           C  
ATOM   3095  CD2 HIS A 209      -5.832  13.728  -5.850  1.00 94.13           C  
ATOM   3096  HD2 HIS A 209      -6.338  13.436  -6.759  1.00 94.13           H  
ATOM   3097  ND1 HIS A 209      -4.276  13.929  -4.269  1.00 94.13           N  
ATOM   3098  CE1 HIS A 209      -5.190  14.886  -4.092  1.00 94.13           C  
ATOM   3099  HE1 HIS A 209      -5.132  15.667  -3.348  1.00 94.13           H  
ATOM   3100  NE2 HIS A 209      -6.128  14.798  -5.041  1.00 94.13           N  
ATOM   3101  HE2 HIS A 209      -6.790  15.526  -5.269  1.00 94.13           H  
ATOM   3102  N   VAL A 210      -6.398  10.554  -8.213  1.00 93.31           N  
ATOM   3103  H   VAL A 210      -6.788  10.043  -7.433  1.00 93.31           H  
ATOM   3104  CA  VAL A 210      -7.101  10.471  -9.496  1.00 93.31           C  
ATOM   3105  HA  VAL A 210      -6.418  10.781 -10.287  1.00 93.31           H  
ATOM   3106  C   VAL A 210      -8.286  11.422  -9.486  1.00 93.31           C  
ATOM   3107  CB  VAL A 210      -7.551   9.037  -9.834  1.00 93.31           C  
ATOM   3108  HB  VAL A 210      -8.378   8.758  -9.181  1.00 93.31           H  
ATOM   3109  O   VAL A 210      -9.118  11.402  -8.575  1.00 93.31           O  
ATOM   3110  CG1 VAL A 210      -8.059   8.940 -11.276  1.00 93.31           C  
ATOM   3111 HG11 VAL A 210      -8.944   9.562 -11.413  1.00 93.31           H  
ATOM   3112 HG12 VAL A 210      -7.280   9.255 -11.969  1.00 93.31           H  
ATOM   3113 HG13 VAL A 210      -8.334   7.908 -11.493  1.00 93.31           H  
ATOM   3114  CG2 VAL A 210      -6.408   8.027  -9.663  1.00 93.31           C  
ATOM   3115 HG21 VAL A 210      -5.564   8.294 -10.300  1.00 93.31           H  
ATOM   3116 HG22 VAL A 210      -6.758   7.031  -9.934  1.00 93.31           H  
ATOM   3117 HG23 VAL A 210      -6.078   7.985  -8.625  1.00 93.31           H  
ATOM   3118  N   TYR A 211      -8.376  12.239 -10.524  1.00 92.44           N  
ATOM   3119  H   TYR A 211      -7.704  12.133 -11.271  1.00 92.44           H  
ATOM   3120  CA  TYR A 211      -9.505  13.122 -10.768  1.00 92.44           C  
ATOM   3121  HA  TYR A 211     -10.197  13.083  -9.927  1.00 92.44           H  
ATOM   3122  C   TYR A 211     -10.260  12.670 -12.010  1.00 92.44           C  
ATOM   3123  CB  TYR A 211      -9.040  14.568 -10.930  1.00 92.44           C  
ATOM   3124  HB2 TYR A 211      -9.879  15.136 -11.332  1.00 92.44           H  
ATOM   3125  HB3 TYR A 211      -8.264  14.607 -11.695  1.00 92.44           H  
ATOM   3126  O   TYR A 211      -9.684  12.109 -12.943  1.00 92.44           O  
ATOM   3127  CG  TYR A 211      -8.576  15.263  -9.660  1.00 92.44           C  
ATOM   3128  CD1 TYR A 211      -9.320  16.346  -9.170  1.00 92.44           C  
ATOM   3129  HD1 TYR A 211     -10.228  16.624  -9.684  1.00 92.44           H  
ATOM   3130  CD2 TYR A 211      -7.386  14.911  -9.005  1.00 92.44           C  
ATOM   3131  HD2 TYR A 211      -6.754  14.125  -9.391  1.00 92.44           H  
ATOM   3132  CE1 TYR A 211      -8.928  17.066  -8.032  1.00 92.44           C  
ATOM   3133  HE1 TYR A 211      -9.528  17.893  -7.684  1.00 92.44           H  
ATOM   3134  CE2 TYR A 211      -6.963  15.661  -7.894  1.00 92.44           C  
ATOM   3135  HE2 TYR A 211      -5.966  15.514  -7.504  1.00 92.44           H  
ATOM   3136  OH  TYR A 211      -7.404  17.308  -6.199  1.00 92.44           O  
ATOM   3137  HH  TYR A 211      -7.870  18.142  -6.111  1.00 92.44           H  
ATOM   3138  CZ  TYR A 211      -7.757  16.688  -7.358  1.00 92.44           C  
ATOM   3139  N   HIS A 212     -11.550  12.980 -12.055  1.00 91.37           N  
ATOM   3140  H   HIS A 212     -11.973  13.422 -11.252  1.00 91.37           H  
ATOM   3141  CA  HIS A 212     -12.348  12.811 -13.253  1.00 91.37           C  
ATOM   3142  HA  HIS A 212     -12.394  11.748 -13.488  1.00 91.37           H  
ATOM   3143  C   HIS A 212     -11.701  13.560 -14.429  1.00 91.37           C  
ATOM   3144  CB  HIS A 212     -13.770  13.305 -12.981  1.00 91.37           C  
ATOM   3145  HB2 HIS A 212     -13.756  14.374 -12.770  1.00 91.37           H  
ATOM   3146  HB3 HIS A 212     -14.167  12.792 -12.105  1.00 91.37           H  
ATOM   3147  O   HIS A 212     -11.458  14.763 -14.351  1.00 91.37           O  
ATOM   3148  CG  HIS A 212     -14.682  13.043 -14.146  1.00 91.37           C  
ATOM   3149  CD2 HIS A 212     -15.637  12.069 -14.232  1.00 91.37           C  
ATOM   3150  HD2 HIS A 212     -15.875  11.333 -13.477  1.00 91.37           H  
ATOM   3151  ND1 HIS A 212     -14.619  13.662 -15.373  1.00 91.37           N  
ATOM   3152  HD1 HIS A 212     -13.885  14.294 -15.659  1.00 91.37           H  
ATOM   3153  CE1 HIS A 212     -15.540  13.096 -16.172  1.00 91.37           C  
ATOM   3154  HE1 HIS A 212     -15.704  13.321 -17.215  1.00 91.37           H  
ATOM   3155  NE2 HIS A 212     -16.189  12.134 -15.511  1.00 91.37           N  
ATOM   3156  N   TYR A 213     -11.477  12.846 -15.532  1.00 88.50           N  
ATOM   3157  H   TYR A 213     -11.700  11.862 -15.491  1.00 88.50           H  
ATOM   3158  CA  TYR A 213     -10.670  13.288 -16.674  1.00 88.50           C  
ATOM   3159  HA  TYR A 213      -9.641  13.412 -16.335  1.00 88.50           H  
ATOM   3160  C   TYR A 213     -11.107  14.626 -17.305  1.00 88.50           C  
ATOM   3161  CB  TYR A 213     -10.696  12.159 -17.714  1.00 88.50           C  
ATOM   3162  HB2 TYR A 213     -10.447  11.213 -17.233  1.00 88.50           H  
ATOM   3163  HB3 TYR A 213      -9.915  12.355 -18.448  1.00 88.50           H  
ATOM   3164  O   TYR A 213     -10.263  15.379 -17.775  1.00 88.50           O  
ATOM   3165  CG  TYR A 213     -12.006  12.015 -18.465  1.00 88.50           C  
ATOM   3166  CD1 TYR A 213     -13.074  11.284 -17.910  1.00 88.50           C  
ATOM   3167  HD1 TYR A 213     -12.968  10.791 -16.955  1.00 88.50           H  
ATOM   3168  CD2 TYR A 213     -12.160  12.646 -19.716  1.00 88.50           C  
ATOM   3169  HD2 TYR A 213     -11.349  13.222 -20.135  1.00 88.50           H  
ATOM   3170  CE1 TYR A 213     -14.291  11.176 -18.609  1.00 88.50           C  
ATOM   3171  HE1 TYR A 213     -15.120  10.624 -18.192  1.00 88.50           H  
ATOM   3172  CE2 TYR A 213     -13.373  12.534 -20.420  1.00 88.50           C  
ATOM   3173  HE2 TYR A 213     -13.487  13.017 -21.379  1.00 88.50           H  
ATOM   3174  OH  TYR A 213     -15.612  11.682 -20.542  1.00 88.50           O  
ATOM   3175  HH  TYR A 213     -15.577  12.114 -21.399  1.00 88.50           H  
ATOM   3176  CZ  TYR A 213     -14.440  11.794 -19.867  1.00 88.50           C  
ATOM   3177  N   ASP A 214     -12.417  14.904 -17.327  1.00 88.12           N  
ATOM   3178  H   ASP A 214     -13.025  14.109 -17.191  1.00 88.12           H  
ATOM   3179  CA  ASP A 214     -12.998  16.146 -17.869  1.00 88.12           C  
ATOM   3180  HA  ASP A 214     -12.286  16.624 -18.541  1.00 88.12           H  
ATOM   3181  C   ASP A 214     -13.348  17.184 -16.785  1.00 88.12           C  
ATOM   3182  CB  ASP A 214     -14.234  15.757 -18.696  1.00 88.12           C  
ATOM   3183  HB2 ASP A 214     -14.912  15.183 -18.064  1.00 88.12           H  
ATOM   3184  HB3 ASP A 214     -13.921  15.119 -19.523  1.00 88.12           H  
ATOM   3185  O   ASP A 214     -13.002  18.357 -16.882  1.00 88.12           O  
ATOM   3186  CG  ASP A 214     -14.996  16.954 -19.272  1.00 88.12           C  
ATOM   3187  OD1 ASP A 214     -14.372  17.814 -19.918  1.00 88.12           O  
ATOM   3188  OD2 ASP A 214     -16.230  17.020 -19.048  1.00 88.12           O  
ATOM   3189  N   LYS A 215     -14.057  16.773 -15.724  1.00 89.56           N  
ATOM   3190  H   LYS A 215     -14.405  15.825 -15.715  1.00 89.56           H  
ATOM   3191  CA  LYS A 215     -14.529  17.694 -14.678  1.00 89.56           C  
ATOM   3192  HA  LYS A 215     -14.784  18.643 -15.149  1.00 89.56           H  
ATOM   3193  C   LYS A 215     -13.472  18.096 -13.661  1.00 89.56           C  
ATOM   3194  CB  LYS A 215     -15.781  17.129 -13.982  1.00 89.56           C  
ATOM   3195  HB2 LYS A 215     -16.116  17.849 -13.236  1.00 89.56           H  
ATOM   3196  HB3 LYS A 215     -15.526  16.207 -13.460  1.00 89.56           H  
ATOM   3197  O   LYS A 215     -13.723  19.037 -12.911  1.00 89.56           O  
ATOM   3198  CG  LYS A 215     -16.955  16.853 -14.934  1.00 89.56           C  
ATOM   3199  HG2 LYS A 215     -17.848  16.686 -14.332  1.00 89.56           H  
ATOM   3200  HG3 LYS A 215     -16.748  15.948 -15.505  1.00 89.56           H  
ATOM   3201  CD  LYS A 215     -17.231  18.006 -15.907  1.00 89.56           C  
ATOM   3202  HD2 LYS A 215     -17.408  18.929 -15.357  1.00 89.56           H  
ATOM   3203  HD3 LYS A 215     -16.361  18.135 -16.551  1.00 89.56           H  
ATOM   3204  CE  LYS A 215     -18.432  17.684 -16.794  1.00 89.56           C  
ATOM   3205  HE2 LYS A 215     -19.354  17.934 -16.269  1.00 89.56           H  
ATOM   3206  HE3 LYS A 215     -18.427  16.613 -16.998  1.00 89.56           H  
ATOM   3207  NZ  LYS A 215     -18.319  18.407 -18.080  1.00 89.56           N  
ATOM   3208  HZ1 LYS A 215     -19.094  18.205 -18.696  1.00 89.56           H  
ATOM   3209  HZ2 LYS A 215     -18.172  19.399 -17.959  1.00 89.56           H  
ATOM   3210  HZ3 LYS A 215     -17.502  18.045 -18.550  1.00 89.56           H  
ATOM   3211  N   HIS A 216     -12.334  17.405 -13.617  1.00 88.86           N  
ATOM   3212  H   HIS A 216     -12.166  16.684 -14.305  1.00 88.86           H  
ATOM   3213  CA  HIS A 216     -11.273  17.657 -12.646  1.00 88.86           C  
ATOM   3214  HA  HIS A 216     -10.591  16.807 -12.691  1.00 88.86           H  
ATOM   3215  C   HIS A 216     -11.814  17.696 -11.209  1.00 88.86           C  
ATOM   3216  CB  HIS A 216     -10.465  18.892 -13.063  1.00 88.86           C  
ATOM   3217  HB2 HIS A 216      -9.636  19.024 -12.368  1.00 88.86           H  
ATOM   3218  HB3 HIS A 216     -11.093  19.782 -13.020  1.00 88.86           H  
ATOM   3219  O   HIS A 216     -11.422  18.525 -10.386  1.00 88.86           O  
ATOM   3220  CG  HIS A 216      -9.894  18.744 -14.448  1.00 88.86           C  
ATOM   3221  CD2 HIS A 216     -10.272  19.380 -15.599  1.00 88.86           C  
ATOM   3222  HD2 HIS A 216     -11.052  20.121 -15.688  1.00 88.86           H  
ATOM   3223  ND1 HIS A 216      -8.928  17.848 -14.804  1.00 88.86           N  
ATOM   3224  HD1 HIS A 216      -8.414  17.251 -14.173  1.00 88.86           H  
ATOM   3225  CE1 HIS A 216      -8.725  17.916 -16.121  1.00 88.86           C  
ATOM   3226  HE1 HIS A 216      -8.036  17.295 -16.673  1.00 88.86           H  
ATOM   3227  NE2 HIS A 216      -9.493  18.878 -16.651  1.00 88.86           N  
ATOM   3228  N   THR A 217     -12.729  16.775 -10.896  1.00 87.21           N  
ATOM   3229  H   THR A 217     -13.032  16.129 -11.611  1.00 87.21           H  
ATOM   3230  CA  THR A 217     -13.208  16.517  -9.537  1.00 87.21           C  
ATOM   3231  HA  THR A 217     -12.945  17.374  -8.916  1.00 87.21           H  
ATOM   3232  C   THR A 217     -12.518  15.275  -8.979  1.00 87.21           C  
ATOM   3233  CB  THR A 217     -14.734  16.386  -9.477  1.00 87.21           C  
ATOM   3234  HB  THR A 217     -15.027  16.069  -8.476  1.00 87.21           H  
ATOM   3235  O   THR A 217     -12.330  14.314  -9.725  1.00 87.21           O  
ATOM   3236  CG2 THR A 217     -15.385  17.736  -9.781  1.00 87.21           C  
ATOM   3237 HG21 THR A 217     -14.973  18.502  -9.124  1.00 87.21           H  
ATOM   3238 HG22 THR A 217     -15.196  18.020 -10.816  1.00 87.21           H  
ATOM   3239 HG23 THR A 217     -16.462  17.685  -9.617  1.00 87.21           H  
ATOM   3240  OG1 THR A 217     -15.229  15.470 -10.421  1.00 87.21           O  
ATOM   3241  HG1 THR A 217     -16.164  15.385 -10.222  1.00 87.21           H  
ATOM   3242  N   PRO A 218     -12.084  15.270  -7.705  1.00 85.97           N  
ATOM   3243  CA  PRO A 218     -11.435  14.098  -7.135  1.00 85.97           C  
ATOM   3244  HA  PRO A 218     -10.499  13.910  -7.660  1.00 85.97           H  
ATOM   3245  C   PRO A 218     -12.347  12.879  -7.219  1.00 85.97           C  
ATOM   3246  CB  PRO A 218     -11.149  14.443  -5.676  1.00 85.97           C  
ATOM   3247  HB2 PRO A 218     -10.189  14.018  -5.383  1.00 85.97           H  
ATOM   3248  HB3 PRO A 218     -11.938  14.069  -5.024  1.00 85.97           H  
ATOM   3249  O   PRO A 218     -13.489  12.961  -6.777  1.00 85.97           O  
ATOM   3250  CG  PRO A 218     -11.150  15.966  -5.628  1.00 85.97           C  
ATOM   3251  HG2 PRO A 218     -11.483  16.335  -4.658  1.00 85.97           H  
ATOM   3252  HG3 PRO A 218     -10.147  16.336  -5.843  1.00 85.97           H  
ATOM   3253  CD  PRO A 218     -12.120  16.359  -6.741  1.00 85.97           C  
ATOM   3254  HD2 PRO A 218     -13.129  16.446  -6.338  1.00 85.97           H  
ATOM   3255  HD3 PRO A 218     -11.804  17.305  -7.182  1.00 85.97           H  
ATOM   3256  N   TYR A 219     -11.833  11.771  -7.746  1.00 83.68           N  
ATOM   3257  H   TYR A 219     -10.884  11.800  -8.090  1.00 83.68           H  
ATOM   3258  CA  TYR A 219     -12.520  10.480  -7.786  1.00 83.68           C  
ATOM   3259  HA  TYR A 219     -13.548  10.598  -7.444  1.00 83.68           H  
ATOM   3260  C   TYR A 219     -11.847   9.484  -6.835  1.00 83.68           C  
ATOM   3261  CB  TYR A 219     -12.577   9.980  -9.234  1.00 83.68           C  
ATOM   3262  HB2 TYR A 219     -11.566   9.928  -9.637  1.00 83.68           H  
ATOM   3263  HB3 TYR A 219     -13.139  10.695  -9.834  1.00 83.68           H  
ATOM   3264  O   TYR A 219     -12.505   8.918  -5.964  1.00 83.68           O  
ATOM   3265  CG  TYR A 219     -13.239   8.625  -9.354  1.00 83.68           C  
ATOM   3266  CD1 TYR A 219     -12.489   7.510  -9.764  1.00 83.68           C  
ATOM   3267  HD1 TYR A 219     -11.451   7.610 -10.047  1.00 83.68           H  
ATOM   3268  CD2 TYR A 219     -14.598   8.470  -9.014  1.00 83.68           C  
ATOM   3269  HD2 TYR A 219     -15.175   9.332  -8.712  1.00 83.68           H  
ATOM   3270  CE1 TYR A 219     -13.095   6.245  -9.811  1.00 83.68           C  
ATOM   3271  HE1 TYR A 219     -12.535   5.397 -10.178  1.00 83.68           H  
ATOM   3272  CE2 TYR A 219     -15.200   7.198  -9.051  1.00 83.68           C  
ATOM   3273  HE2 TYR A 219     -16.236   7.074  -8.771  1.00 83.68           H  
ATOM   3274  OH  TYR A 219     -15.009   4.839  -9.480  1.00 83.68           O  
ATOM   3275  HH  TYR A 219     -15.967   4.830  -9.424  1.00 83.68           H  
ATOM   3276  CZ  TYR A 219     -14.443   6.074  -9.438  1.00 83.68           C  
ATOM   3277  N   GLU A 220     -10.517   9.374  -6.903  1.00 90.54           N  
ATOM   3278  H   GLU A 220     -10.031   9.894  -7.619  1.00 90.54           H  
ATOM   3279  CA  GLU A 220      -9.701   8.647  -5.926  1.00 90.54           C  
ATOM   3280  HA  GLU A 220     -10.348   8.189  -5.179  1.00 90.54           H  
ATOM   3281  C   GLU A 220      -8.751   9.619  -5.223  1.00 90.54           C  
ATOM   3282  CB  GLU A 220      -8.892   7.522  -6.574  1.00 90.54           C  
ATOM   3283  HB2 GLU A 220      -8.138   7.944  -7.238  1.00 90.54           H  
ATOM   3284  HB3 GLU A 220      -8.356   7.007  -5.776  1.00 90.54           H  
ATOM   3285  O   GLU A 220      -7.764  10.080  -5.792  1.00 90.54           O  
ATOM   3286  CG  GLU A 220      -9.740   6.507  -7.342  1.00 90.54           C  
ATOM   3287  HG2 GLU A 220     -10.300   7.018  -8.125  1.00 90.54           H  
ATOM   3288  HG3 GLU A 220     -10.444   6.036  -6.654  1.00 90.54           H  
ATOM   3289  CD  GLU A 220      -8.830   5.450  -7.961  1.00 90.54           C  
ATOM   3290  OE1 GLU A 220      -8.910   5.249  -9.187  1.00 90.54           O  
ATOM   3291  OE2 GLU A 220      -8.048   4.862  -7.174  1.00 90.54           O  
ATOM   3292  N   PHE A 221      -9.032   9.937  -3.961  1.00 90.60           N  
ATOM   3293  H   PHE A 221      -9.859   9.537  -3.543  1.00 90.60           H  
ATOM   3294  CA  PHE A 221      -8.395  11.062  -3.267  1.00 90.60           C  
ATOM   3295  HA  PHE A 221      -7.869  11.663  -4.009  1.00 90.60           H  
ATOM   3296  C   PHE A 221      -7.318  10.647  -2.247  1.00 90.60           C  
ATOM   3297  CB  PHE A 221      -9.504  11.952  -2.685  1.00 90.60           C  
ATOM   3298  HB2 PHE A 221      -9.948  11.442  -1.830  1.00 90.60           H  
ATOM   3299  HB3 PHE A 221     -10.287  12.069  -3.435  1.00 90.60           H  
ATOM   3300  O   PHE A 221      -7.031  11.388  -1.311  1.00 90.60           O  
ATOM   3301  CG  PHE A 221      -9.064  13.347  -2.279  1.00 90.60           C  
ATOM   3302  CD1 PHE A 221      -9.155  13.764  -0.939  1.00 90.60           C  
ATOM   3303  HD1 PHE A 221      -9.529  13.080  -0.191  1.00 90.60           H  
ATOM   3304  CD2 PHE A 221      -8.581  14.245  -3.244  1.00 90.60           C  
ATOM   3305  HD2 PHE A 221      -8.462  13.914  -4.266  1.00 90.60           H  
ATOM   3306  CE1 PHE A 221      -8.762  15.063  -0.570  1.00 90.60           C  
ATOM   3307  HE1 PHE A 221      -8.817  15.358   0.468  1.00 90.60           H  
ATOM   3308  CE2 PHE A 221      -8.238  15.561  -2.889  1.00 90.60           C  
ATOM   3309  HE2 PHE A 221      -7.903  16.259  -3.642  1.00 90.60           H  
ATOM   3310  CZ  PHE A 221      -8.313  15.968  -1.549  1.00 90.60           C  
ATOM   3311  HZ  PHE A 221      -8.020  16.972  -1.280  1.00 90.60           H  
ATOM   3312  N   THR A 222      -6.704   9.469  -2.405  1.00 95.60           N  
ATOM   3313  H   THR A 222      -6.979   8.906  -3.197  1.00 95.60           H  
ATOM   3314  CA  THR A 222      -5.824   8.850  -1.389  1.00 95.60           C  
ATOM   3315  HA  THR A 222      -6.433   8.597  -0.521  1.00 95.60           H  
ATOM   3316  C   THR A 222      -4.692   9.766  -0.912  1.00 95.60           C  
ATOM   3317  CB  THR A 222      -5.186   7.554  -1.917  1.00 95.60           C  
ATOM   3318  HB  THR A 222      -4.424   7.800  -2.656  1.00 95.60           H  
ATOM   3319  O   THR A 222      -4.489   9.927   0.294  1.00 95.60           O  
ATOM   3320  CG2 THR A 222      -4.509   6.759  -0.801  1.00 95.60           C  
ATOM   3321 HG21 THR A 222      -3.616   7.281  -0.455  1.00 95.60           H  
ATOM   3322 HG22 THR A 222      -5.200   6.643   0.034  1.00 95.60           H  
ATOM   3323 HG23 THR A 222      -4.220   5.776  -1.172  1.00 95.60           H  
ATOM   3324  OG1 THR A 222      -6.132   6.720  -2.548  1.00 95.60           O  
ATOM   3325  HG1 THR A 222      -6.073   6.884  -3.492  1.00 95.60           H  
ATOM   3326  N   TYR A 223      -3.952  10.399  -1.832  1.00 95.95           N  
ATOM   3327  H   TYR A 223      -4.122  10.222  -2.811  1.00 95.95           H  
ATOM   3328  CA  TYR A 223      -2.892  11.340  -1.444  1.00 95.95           C  
ATOM   3329  HA  TYR A 223      -2.216  10.842  -0.750  1.00 95.95           H  
ATOM   3330  C   TYR A 223      -3.460  12.565  -0.719  1.00 95.95           C  
ATOM   3331  CB  TYR A 223      -2.078  11.767  -2.666  1.00 95.95           C  
ATOM   3332  HB2 TYR A 223      -1.546  10.901  -3.059  1.00 95.95           H  
ATOM   3333  HB3 TYR A 223      -2.775  12.097  -3.435  1.00 95.95           H  
ATOM   3334  O   TYR A 223      -2.893  12.990   0.285  1.00 95.95           O  
ATOM   3335  CG  TYR A 223      -1.087  12.890  -2.401  1.00 95.95           C  
ATOM   3336  CD1 TYR A 223      -1.478  14.238  -2.536  1.00 95.95           C  
ATOM   3337  HD1 TYR A 223      -2.489  14.491  -2.818  1.00 95.95           H  
ATOM   3338  CD2 TYR A 223       0.234  12.591  -2.024  1.00 95.95           C  
ATOM   3339  HD2 TYR A 223       0.546  11.561  -1.925  1.00 95.95           H  
ATOM   3340  CE1 TYR A 223      -0.560  15.277  -2.327  1.00 95.95           C  
ATOM   3341  HE1 TYR A 223      -0.853  16.302  -2.502  1.00 95.95           H  
ATOM   3342  CE2 TYR A 223       1.164  13.632  -1.822  1.00 95.95           C  
ATOM   3343  HE2 TYR A 223       2.186  13.397  -1.565  1.00 95.95           H  
ATOM   3344  OH  TYR A 223       1.644  15.995  -1.784  1.00 95.95           O  
ATOM   3345  HH  TYR A 223       2.557  15.700  -1.800  1.00 95.95           H  
ATOM   3346  CZ  TYR A 223       0.765  14.977  -1.973  1.00 95.95           C  
ATOM   3347  N   GLY A 224      -4.591  13.108  -1.172  1.00 91.67           N  
ATOM   3348  H   GLY A 224      -5.007  12.720  -2.006  1.00 91.67           H  
ATOM   3349  CA  GLY A 224      -5.270  14.224  -0.515  1.00 91.67           C  
ATOM   3350  HA2 GLY A 224      -6.153  14.470  -1.104  1.00 91.67           H  
ATOM   3351  HA3 GLY A 224      -4.606  15.088  -0.489  1.00 91.67           H  
ATOM   3352  C   GLY A 224      -5.720  13.897   0.913  1.00 91.67           C  
ATOM   3353  O   GLY A 224      -5.544  14.714   1.818  1.00 91.67           O  
ATOM   3354  N   GLU A 225      -6.230  12.686   1.141  1.00 93.11           N  
ATOM   3355  H   GLU A 225      -6.382  12.084   0.345  1.00 93.11           H  
ATOM   3356  CA  GLU A 225      -6.569  12.168   2.473  1.00 93.11           C  
ATOM   3357  HA  GLU A 225      -7.280  12.837   2.959  1.00 93.11           H  
ATOM   3358  C   GLU A 225      -5.328  12.073   3.366  1.00 93.11           C  
ATOM   3359  CB  GLU A 225      -7.201  10.778   2.350  1.00 93.11           C  
ATOM   3360  HB2 GLU A 225      -7.360  10.374   3.350  1.00 93.11           H  
ATOM   3361  HB3 GLU A 225      -6.501  10.126   1.825  1.00 93.11           H  
ATOM   3362  O   GLU A 225      -5.340  12.552   4.504  1.00 93.11           O  
ATOM   3363  CG  GLU A 225      -8.543  10.791   1.609  1.00 93.11           C  
ATOM   3364  HG2 GLU A 225      -9.270  11.318   2.226  1.00 93.11           H  
ATOM   3365  HG3 GLU A 225      -8.449  11.347   0.676  1.00 93.11           H  
ATOM   3366  CD  GLU A 225      -9.045   9.382   1.283  1.00 93.11           C  
ATOM   3367  OE1 GLU A 225     -10.195   9.272   0.809  1.00 93.11           O  
ATOM   3368  OE2 GLU A 225      -8.336   8.402   1.603  1.00 93.11           O  
ATOM   3369  N   TRP A 226      -4.228  11.524   2.838  1.00 95.91           N  
ATOM   3370  H   TRP A 226      -4.285  11.131   1.909  1.00 95.91           H  
ATOM   3371  CA  TRP A 226      -2.957  11.455   3.557  1.00 95.91           C  
ATOM   3372  HA  TRP A 226      -3.140  10.988   4.525  1.00 95.91           H  
ATOM   3373  C   TRP A 226      -2.380  12.839   3.863  1.00 95.91           C  
ATOM   3374  CB  TRP A 226      -1.947  10.590   2.796  1.00 95.91           C  
ATOM   3375  HB2 TRP A 226      -1.962  10.865   1.742  1.00 95.91           H  
ATOM   3376  HB3 TRP A 226      -2.249   9.545   2.872  1.00 95.91           H  
ATOM   3377  O   TRP A 226      -1.987  13.089   5.004  1.00 95.91           O  
ATOM   3378  CG  TRP A 226      -0.538  10.737   3.290  1.00 95.91           C  
ATOM   3379  CD1 TRP A 226       0.013  10.089   4.343  1.00 95.91           C  
ATOM   3380  HD1 TRP A 226      -0.494   9.344   4.939  1.00 95.91           H  
ATOM   3381  CD2 TRP A 226       0.480  11.674   2.819  1.00 95.91           C  
ATOM   3382  CE2 TRP A 226       1.629  11.545   3.652  1.00 95.91           C  
ATOM   3383  CE3 TRP A 226       0.532  12.653   1.802  1.00 95.91           C  
ATOM   3384  HE3 TRP A 226      -0.314  12.774   1.142  1.00 95.91           H  
ATOM   3385  NE1 TRP A 226       1.306  10.544   4.539  1.00 95.91           N  
ATOM   3386  HE1 TRP A 226       1.944  10.195   5.240  1.00 95.91           H  
ATOM   3387  CH2 TRP A 226       2.778  13.329   2.490  1.00 95.91           C  
ATOM   3388  HH2 TRP A 226       3.645  13.957   2.351  1.00 95.91           H  
ATOM   3389  CZ2 TRP A 226       2.764  12.353   3.499  1.00 95.91           C  
ATOM   3390  HZ2 TRP A 226       3.612  12.221   4.154  1.00 95.91           H  
ATOM   3391  CZ3 TRP A 226       1.661  13.479   1.648  1.00 95.91           C  
ATOM   3392  HZ3 TRP A 226       1.667  14.231   0.873  1.00 95.91           H  
ATOM   3393  N   LYS A 227      -2.371  13.761   2.895  1.00 91.18           N  
ATOM   3394  H   LYS A 227      -2.706  13.467   1.988  1.00 91.18           H  
ATOM   3395  CA  LYS A 227      -1.841  15.133   3.024  1.00 91.18           C  
ATOM   3396  HA  LYS A 227      -0.777  15.076   3.252  1.00 91.18           H  
ATOM   3397  C   LYS A 227      -2.520  15.885   4.172  1.00 91.18           C  
ATOM   3398  CB  LYS A 227      -2.030  15.853   1.670  1.00 91.18           C  
ATOM   3399  HB2 LYS A 227      -1.585  15.235   0.891  1.00 91.18           H  
ATOM   3400  HB3 LYS A 227      -3.097  15.927   1.463  1.00 91.18           H  
ATOM   3401  O   LYS A 227      -1.882  16.697   4.842  1.00 91.18           O  
ATOM   3402  CG  LYS A 227      -1.404  17.261   1.560  1.00 91.18           C  
ATOM   3403  HG2 LYS A 227      -0.321  17.181   1.649  1.00 91.18           H  
ATOM   3404  HG3 LYS A 227      -1.783  17.902   2.356  1.00 91.18           H  
ATOM   3405  CD  LYS A 227      -1.768  17.893   0.198  1.00 91.18           C  
ATOM   3406  HD2 LYS A 227      -2.849  18.028   0.156  1.00 91.18           H  
ATOM   3407  HD3 LYS A 227      -1.491  17.192  -0.590  1.00 91.18           H  
ATOM   3408  CE  LYS A 227      -1.090  19.244  -0.103  1.00 91.18           C  
ATOM   3409  HE2 LYS A 227      -1.301  19.938   0.711  1.00 91.18           H  
ATOM   3410  HE3 LYS A 227      -0.013  19.080  -0.149  1.00 91.18           H  
ATOM   3411  NZ  LYS A 227      -1.554  19.841  -1.397  1.00 91.18           N  
ATOM   3412  HZ1 LYS A 227      -1.576  19.209  -2.185  1.00 91.18           H  
ATOM   3413  HZ2 LYS A 227      -2.511  20.166  -1.406  1.00 91.18           H  
ATOM   3414  HZ3 LYS A 227      -1.021  20.639  -1.713  1.00 91.18           H  
ATOM   3415  N   LYS A 228      -3.798  15.578   4.426  1.00 84.65           N  
ATOM   3416  H   LYS A 228      -4.231  14.913   3.801  1.00 84.65           H  
ATOM   3417  CA  LYS A 228      -4.636  16.152   5.494  1.00 84.65           C  
ATOM   3418  HA  LYS A 228      -4.286  17.162   5.707  1.00 84.65           H  
ATOM   3419  C   LYS A 228      -4.533  15.398   6.835  1.00 84.65           C  
ATOM   3420  CB  LYS A 228      -6.087  16.246   4.970  1.00 84.65           C  
ATOM   3421  HB2 LYS A 228      -6.415  15.260   4.640  1.00 84.65           H  
ATOM   3422  HB3 LYS A 228      -6.745  16.572   5.776  1.00 84.65           H  
ATOM   3423  O   LYS A 228      -5.130  15.826   7.821  1.00 84.65           O  
ATOM   3424  CG  LYS A 228      -6.210  17.248   3.803  1.00 84.65           C  
ATOM   3425  HG2 LYS A 228      -5.472  17.010   3.036  1.00 84.65           H  
ATOM   3426  HG3 LYS A 228      -5.979  18.243   4.183  1.00 84.65           H  
ATOM   3427  CD  LYS A 228      -7.597  17.287   3.131  1.00 84.65           C  
ATOM   3428  HD2 LYS A 228      -8.346  17.592   3.862  1.00 84.65           H  
ATOM   3429  HD3 LYS A 228      -7.846  16.300   2.741  1.00 84.65           H  
ATOM   3430  CE  LYS A 228      -7.521  18.307   1.977  1.00 84.65           C  
ATOM   3431  HE2 LYS A 228      -7.041  19.209   2.357  1.00 84.65           H  
ATOM   3432  HE3 LYS A 228      -6.869  17.918   1.195  1.00 84.65           H  
ATOM   3433  NZ  LYS A 228      -8.826  18.716   1.391  1.00 84.65           N  
ATOM   3434  HZ1 LYS A 228      -9.197  18.048   0.731  1.00 84.65           H  
ATOM   3435  HZ2 LYS A 228      -9.509  18.946   2.099  1.00 84.65           H  
ATOM   3436  HZ3 LYS A 228      -8.695  19.595   0.911  1.00 84.65           H  
ATOM   3437  N   SER A 229      -3.775  14.302   6.900  1.00 85.43           N  
ATOM   3438  H   SER A 229      -3.292  14.022   6.059  1.00 85.43           H  
ATOM   3439  CA  SER A 229      -3.697  13.400   8.056  1.00 85.43           C  
ATOM   3440  HA  SER A 229      -4.660  13.422   8.566  1.00 85.43           H  
ATOM   3441  C   SER A 229      -2.610  13.760   9.080  1.00 85.43           C  
ATOM   3442  CB  SER A 229      -3.474  11.966   7.566  1.00 85.43           C  
ATOM   3443  HB2 SER A 229      -3.777  11.271   8.349  1.00 85.43           H  
ATOM   3444  HB3 SER A 229      -4.067  11.777   6.670  1.00 85.43           H  
ATOM   3445  O   SER A 229      -1.667  14.508   8.806  1.00 85.43           O  
ATOM   3446  OG  SER A 229      -2.107  11.754   7.281  1.00 85.43           O  
ATOM   3447  HG  SER A 229      -1.972  12.100   6.396  1.00 85.43           H  
ATOM   3448  N   LEU A 230      -2.665  13.118  10.257  1.00 83.25           N  
ATOM   3449  H   LEU A 230      -3.455  12.515  10.437  1.00 83.25           H  
ATOM   3450  CA  LEU A 230      -1.564  13.143  11.232  1.00 83.25           C  
ATOM   3451  HA  LEU A 230      -1.372  14.175  11.528  1.00 83.25           H  
ATOM   3452  C   LEU A 230      -0.249  12.594  10.704  1.00 83.25           C  
ATOM   3453  CB  LEU A 230      -1.890  12.276  12.452  1.00 83.25           C  
ATOM   3454  HB2 LEU A 230      -0.972  12.099  13.014  1.00 83.25           H  
ATOM   3455  HB3 LEU A 230      -2.261  11.307  12.119  1.00 83.25           H  
ATOM   3456  O   LEU A 230       0.810  12.984  11.194  1.00 83.25           O  
ATOM   3457  CG  LEU A 230      -2.891  12.904  13.400  1.00 83.25           C  
ATOM   3458  HG  LEU A 230      -3.822  12.964  12.837  1.00 83.25           H  
ATOM   3459  CD1 LEU A 230      -3.076  11.947  14.571  1.00 83.25           C  
ATOM   3460 HD11 LEU A 230      -2.113  11.650  14.986  1.00 83.25           H  
ATOM   3461 HD12 LEU A 230      -3.617  11.069  14.217  1.00 83.25           H  
ATOM   3462 HD13 LEU A 230      -3.656  12.401  15.374  1.00 83.25           H  
ATOM   3463  CD2 LEU A 230      -2.414  14.281  13.879  1.00 83.25           C  
ATOM   3464 HD21 LEU A 230      -1.370  14.234  14.190  1.00 83.25           H  
ATOM   3465 HD22 LEU A 230      -3.020  14.604  14.726  1.00 83.25           H  
ATOM   3466 HD23 LEU A 230      -2.554  15.018  13.089  1.00 83.25           H  
ATOM   3467  N   TYR A 231      -0.305  11.667   9.759  1.00 89.77           N  
ATOM   3468  H   TYR A 231      -1.192  11.447   9.329  1.00 89.77           H  
ATOM   3469  CA  TYR A 231       0.881  11.007   9.243  1.00 89.77           C  
ATOM   3470  HA  TYR A 231       1.494  10.668  10.077  1.00 89.77           H  
ATOM   3471  C   TYR A 231       1.708  12.021   8.451  1.00 89.77           C  
ATOM   3472  CB  TYR A 231       0.457   9.773   8.443  1.00 89.77           C  
ATOM   3473  HB2 TYR A 231      -0.172  10.070   7.604  1.00 89.77           H  
ATOM   3474  HB3 TYR A 231       1.345   9.304   8.019  1.00 89.77           H  
ATOM   3475  O   TYR A 231       2.872  12.241   8.783  1.00 89.77           O  
ATOM   3476  CG  TYR A 231      -0.286   8.747   9.283  1.00 89.77           C  
ATOM   3477  CD1 TYR A 231       0.398   7.626   9.787  1.00 89.77           C  
ATOM   3478  HD1 TYR A 231       1.454   7.494   9.603  1.00 89.77           H  
ATOM   3479  CD2 TYR A 231      -1.666   8.893   9.542  1.00 89.77           C  
ATOM   3480  HD2 TYR A 231      -2.208   9.727   9.120  1.00 89.77           H  
ATOM   3481  CE1 TYR A 231      -0.313   6.634  10.486  1.00 89.77           C  
ATOM   3482  HE1 TYR A 231       0.168   5.729  10.826  1.00 89.77           H  
ATOM   3483  CE2 TYR A 231      -2.370   7.897  10.249  1.00 89.77           C  
ATOM   3484  HE2 TYR A 231      -3.436   7.972  10.400  1.00 89.77           H  
ATOM   3485  OH  TYR A 231      -2.378   5.744  11.301  1.00 89.77           O  
ATOM   3486  HH  TYR A 231      -3.323   5.823  11.154  1.00 89.77           H  
ATOM   3487  CZ  TYR A 231      -1.695   6.748  10.697  1.00 89.77           C  
ATOM   3488  N   ALA A 232       1.073  12.776   7.547  1.00 88.02           N  
ATOM   3489  H   ALA A 232       0.108  12.569   7.330  1.00 88.02           H  
ATOM   3490  CA  ALA A 232       1.714  13.894   6.855  1.00 88.02           C  
ATOM   3491  HA  ALA A 232       2.587  13.517   6.323  1.00 88.02           H  
ATOM   3492  C   ALA A 232       2.191  14.994   7.825  1.00 88.02           C  
ATOM   3493  CB  ALA A 232       0.733  14.462   5.827  1.00 88.02           C  
ATOM   3494  HB1 ALA A 232       1.184  15.308   5.309  1.00 88.02           H  
ATOM   3495  HB2 ALA A 232      -0.186  14.788   6.314  1.00 88.02           H  
ATOM   3496  HB3 ALA A 232       0.498  13.696   5.088  1.00 88.02           H  
ATOM   3497  O   ALA A 232       3.292  15.534   7.672  1.00 88.02           O  
ATOM   3498  N   LEU A 233       1.409  15.313   8.866  1.00 84.21           N  
ATOM   3499  H   LEU A 233       0.494  14.888   8.915  1.00 84.21           H  
ATOM   3500  CA  LEU A 233       1.806  16.286   9.897  1.00 84.21           C  
ATOM   3501  HA  LEU A 233       2.084  17.219   9.406  1.00 84.21           H  
ATOM   3502  C   LEU A 233       3.044  15.860  10.696  1.00 84.21           C  
ATOM   3503  CB  LEU A 233       0.634  16.540  10.862  1.00 84.21           C  
ATOM   3504  HB2 LEU A 233       1.007  17.092  11.724  1.00 84.21           H  
ATOM   3505  HB3 LEU A 233       0.270  15.580  11.228  1.00 84.21           H  
ATOM   3506  O   LEU A 233       3.842  16.715  11.090  1.00 84.21           O  
ATOM   3507  CG  LEU A 233      -0.542  17.329  10.264  1.00 84.21           C  
ATOM   3508  HG  LEU A 233      -0.902  16.850   9.353  1.00 84.21           H  
ATOM   3509  CD1 LEU A 233      -1.686  17.415  11.271  1.00 84.21           C  
ATOM   3510 HD11 LEU A 233      -2.489  18.030  10.866  1.00 84.21           H  
ATOM   3511 HD12 LEU A 233      -2.091  16.414  11.426  1.00 84.21           H  
ATOM   3512 HD13 LEU A 233      -1.341  17.831  12.217  1.00 84.21           H  
ATOM   3513  CD2 LEU A 233      -0.123  18.752   9.925  1.00 84.21           C  
ATOM   3514 HD21 LEU A 233       0.611  18.724   9.120  1.00 84.21           H  
ATOM   3515 HD22 LEU A 233      -1.001  19.299   9.579  1.00 84.21           H  
ATOM   3516 HD23 LEU A 233       0.300  19.245  10.800  1.00 84.21           H  
ATOM   3517  N   ASN A 234       3.225  14.561  10.926  1.00 87.95           N  
ATOM   3518  H   ASN A 234       2.515  13.913  10.615  1.00 87.95           H  
ATOM   3519  CA  ASN A 234       4.405  14.001  11.584  1.00 87.95           C  
ATOM   3520  HA  ASN A 234       4.883  14.791  12.163  1.00 87.95           H  
ATOM   3521  C   ASN A 234       5.487  13.552  10.589  1.00 87.95           C  
ATOM   3522  CB  ASN A 234       3.977  12.923  12.588  1.00 87.95           C  
ATOM   3523  HB2 ASN A 234       4.864  12.453  13.013  1.00 87.95           H  
ATOM   3524  HB3 ASN A 234       3.395  12.145  12.093  1.00 87.95           H  
ATOM   3525  O   ASN A 234       6.478  12.949  10.984  1.00 87.95           O  
ATOM   3526  CG  ASN A 234       3.195  13.527  13.740  1.00 87.95           C  
ATOM   3527  ND2 ASN A 234       1.909  13.283  13.799  1.00 87.95           N  
ATOM   3528 HD21 ASN A 234       1.492  12.740  13.056  1.00 87.95           H  
ATOM   3529 HD22 ASN A 234       1.393  13.568  14.619  1.00 87.95           H  
ATOM   3530  OD1 ASN A 234       3.711  14.289  14.555  1.00 87.95           O  
ATOM   3531  N   GLY A 235       5.336  13.896   9.308  1.00 89.23           N  
ATOM   3532  H   GLY A 235       4.472  14.335   9.025  1.00 89.23           H  
ATOM   3533  CA  GLY A 235       6.337  13.654   8.277  1.00 89.23           C  
ATOM   3534  HA2 GLY A 235       6.119  14.303   7.429  1.00 89.23           H  
ATOM   3535  HA3 GLY A 235       7.320  13.914   8.670  1.00 89.23           H  
ATOM   3536  C   GLY A 235       6.401  12.218   7.759  1.00 89.23           C  
ATOM   3537  O   GLY A 235       7.257  11.970   6.909  1.00 89.23           O  
ATOM   3538  N   ILE A 236       5.519  11.317   8.202  1.00 95.66           N  
ATOM   3539  H   ILE A 236       4.782  11.643   8.812  1.00 95.66           H  
ATOM   3540  CA  ILE A 236       5.397   9.943   7.696  1.00 95.66           C  
ATOM   3541  HA  ILE A 236       6.387   9.489   7.678  1.00 95.66           H  
ATOM   3542  C   ILE A 236       4.877   9.965   6.261  1.00 95.66           C  
ATOM   3543  CB  ILE A 236       4.487   9.090   8.613  1.00 95.66           C  
ATOM   3544  HB  ILE A 236       3.532   9.603   8.721  1.00 95.66           H  
ATOM   3545  O   ILE A 236       3.803  10.505   5.993  1.00 95.66           O  
ATOM   3546  CG1 ILE A 236       5.076   8.916  10.028  1.00 95.66           C  
ATOM   3547 HG12 ILE A 236       4.458   8.204  10.575  1.00 95.66           H  
ATOM   3548 HG13 ILE A 236       5.030   9.866  10.560  1.00 95.66           H  
ATOM   3549  CG2 ILE A 236       4.188   7.702   8.014  1.00 95.66           C  
ATOM   3550 HG21 ILE A 236       3.607   7.100   8.712  1.00 95.66           H  
ATOM   3551 HG22 ILE A 236       3.618   7.788   7.089  1.00 95.66           H  
ATOM   3552 HG23 ILE A 236       5.117   7.172   7.802  1.00 95.66           H  
ATOM   3553  CD1 ILE A 236       6.528   8.417  10.045  1.00 95.66           C  
ATOM   3554 HD11 ILE A 236       6.772   8.023  11.032  1.00 95.66           H  
ATOM   3555 HD12 ILE A 236       6.680   7.612   9.326  1.00 95.66           H  
ATOM   3556 HD13 ILE A 236       7.205   9.240   9.818  1.00 95.66           H  
ATOM   3557  N   GLN A 237       5.655   9.392   5.351  1.00 96.99           N  
ATOM   3558  H   GLN A 237       6.475   8.908   5.687  1.00 96.99           H  
ATOM   3559  CA  GLN A 237       5.387   9.314   3.917  1.00 96.99           C  
ATOM   3560  HA  GLN A 237       4.686  10.103   3.645  1.00 96.99           H  
ATOM   3561  C   GLN A 237       4.739   7.979   3.534  1.00 96.99           C  
ATOM   3562  CB  GLN A 237       6.698   9.521   3.139  1.00 96.99           C  
ATOM   3563  HB2 GLN A 237       6.472   9.556   2.073  1.00 96.99           H  
ATOM   3564  HB3 GLN A 237       7.358   8.672   3.318  1.00 96.99           H  
ATOM   3565  O   GLN A 237       4.776   7.021   4.303  1.00 96.99           O  
ATOM   3566  CG  GLN A 237       7.444  10.807   3.509  1.00 96.99           C  
ATOM   3567  HG2 GLN A 237       8.348  10.872   2.904  1.00 96.99           H  
ATOM   3568  HG3 GLN A 237       7.757  10.753   4.552  1.00 96.99           H  
ATOM   3569  CD  GLN A 237       6.617  12.063   3.272  1.00 96.99           C  
ATOM   3570  NE2 GLN A 237       6.488  12.921   4.257  1.00 96.99           N  
ATOM   3571 HE21 GLN A 237       6.776  12.636   5.183  1.00 96.99           H  
ATOM   3572 HE22 GLN A 237       5.874  13.704   4.085  1.00 96.99           H  
ATOM   3573  OE1 GLN A 237       6.053  12.301   2.214  1.00 96.99           O  
ATOM   3574  N   CYS A 238       4.183   7.881   2.326  1.00 97.59           N  
ATOM   3575  H   CYS A 238       4.127   8.706   1.746  1.00 97.59           H  
ATOM   3576  CA  CYS A 238       3.615   6.633   1.809  1.00 97.59           C  
ATOM   3577  HA  CYS A 238       2.756   6.351   2.419  1.00 97.59           H  
ATOM   3578  C   CYS A 238       4.621   5.469   1.860  1.00 97.59           C  
ATOM   3579  CB  CYS A 238       3.158   6.860   0.361  1.00 97.59           C  
ATOM   3580  HB2 CYS A 238       2.770   5.927  -0.048  1.00 97.59           H  
ATOM   3581  HB3 CYS A 238       4.008   7.180  -0.241  1.00 97.59           H  
ATOM   3582  O   CYS A 238       4.267   4.358   2.262  1.00 97.59           O  
ATOM   3583  SG  CYS A 238       1.864   8.128   0.275  1.00 97.59           S  
ATOM   3584  HG  CYS A 238       0.942   7.500   1.012  1.00 97.59           H  
ATOM   3585  N   GLN A 239       5.880   5.730   1.491  1.00 96.99           N  
ATOM   3586  H   GLN A 239       6.104   6.667   1.187  1.00 96.99           H  
ATOM   3587  CA  GLN A 239       6.963   4.744   1.489  1.00 96.99           C  
ATOM   3588  HA  GLN A 239       6.686   3.914   0.839  1.00 96.99           H  
ATOM   3589  C   GLN A 239       7.225   4.170   2.888  1.00 96.99           C  
ATOM   3590  CB  GLN A 239       8.265   5.371   0.955  1.00 96.99           C  
ATOM   3591  HB2 GLN A 239       9.022   4.586   0.959  1.00 96.99           H  
ATOM   3592  HB3 GLN A 239       8.607   6.148   1.638  1.00 96.99           H  
ATOM   3593  O   GLN A 239       7.522   2.986   3.012  1.00 96.99           O  
ATOM   3594  CG  GLN A 239       8.201   5.941  -0.474  1.00 96.99           C  
ATOM   3595  HG2 GLN A 239       7.491   5.372  -1.075  1.00 96.99           H  
ATOM   3596  HG3 GLN A 239       9.186   5.812  -0.923  1.00 96.99           H  
ATOM   3597  CD  GLN A 239       7.846   7.426  -0.552  1.00 96.99           C  
ATOM   3598  NE2 GLN A 239       8.392   8.146  -1.507  1.00 96.99           N  
ATOM   3599 HE21 GLN A 239       9.116   7.768  -2.102  1.00 96.99           H  
ATOM   3600 HE22 GLN A 239       8.049   9.087  -1.641  1.00 96.99           H  
ATOM   3601  OE1 GLN A 239       7.064   7.954   0.224  1.00 96.99           O  
ATOM   3602  N   ASP A 240       7.044   4.973   3.939  1.00 97.35           N  
ATOM   3603  H   ASP A 240       6.741   5.923   3.781  1.00 97.35           H  
ATOM   3604  CA  ASP A 240       7.320   4.577   5.325  1.00 97.35           C  
ATOM   3605  HA  ASP A 240       8.347   4.216   5.372  1.00 97.35           H  
ATOM   3606  C   ASP A 240       6.398   3.429   5.802  1.00 97.35           C  
ATOM   3607  CB  ASP A 240       7.202   5.808   6.250  1.00 97.35           C  
ATOM   3608  HB2 ASP A 240       7.362   5.491   7.281  1.00 97.35           H  
ATOM   3609  HB3 ASP A 240       6.178   6.175   6.187  1.00 97.35           H  
ATOM   3610  O   ASP A 240       6.728   2.733   6.758  1.00 97.35           O  
ATOM   3611  CG  ASP A 240       8.166   6.971   5.950  1.00 97.35           C  
ATOM   3612  OD1 ASP A 240       9.202   6.763   5.296  1.00 97.35           O  
ATOM   3613  OD2 ASP A 240       7.884   8.117   6.380  1.00 97.35           O  
ATOM   3614  N   CYS A 241       5.267   3.203   5.115  1.00 97.04           N  
ATOM   3615  H   CYS A 241       5.069   3.840   4.357  1.00 97.04           H  
ATOM   3616  CA  CYS A 241       4.277   2.163   5.430  1.00 97.04           C  
ATOM   3617  HA  CYS A 241       4.592   1.616   6.318  1.00 97.04           H  
ATOM   3618  C   CYS A 241       4.085   1.119   4.308  1.00 97.04           C  
ATOM   3619  CB  CYS A 241       2.944   2.864   5.740  1.00 97.04           C  
ATOM   3620  HB2 CYS A 241       2.145   2.125   5.795  1.00 97.04           H  
ATOM   3621  HB3 CYS A 241       2.702   3.568   4.944  1.00 97.04           H  
ATOM   3622  O   CYS A 241       3.870  -0.069   4.579  1.00 97.04           O  
ATOM   3623  SG  CYS A 241       3.042   3.746   7.327  1.00 97.04           S  
ATOM   3624  HG  CYS A 241       1.737   4.000   7.460  1.00 97.04           H  
ATOM   3625  N   HIS A 242       4.144   1.534   3.039  1.00 97.15           N  
ATOM   3626  H   HIS A 242       4.287   2.518   2.859  1.00 97.15           H  
ATOM   3627  CA  HIS A 242       3.871   0.655   1.890  1.00 97.15           C  
ATOM   3628  HA  HIS A 242       3.241  -0.171   2.220  1.00 97.15           H  
ATOM   3629  C   HIS A 242       5.119  -0.002   1.294  1.00 97.15           C  
ATOM   3630  CB  HIS A 242       3.073   1.420   0.829  1.00 97.15           C  
ATOM   3631  HB2 HIS A 242       3.569   2.362   0.593  1.00 97.15           H  
ATOM   3632  HB3 HIS A 242       3.032   0.826  -0.084  1.00 97.15           H  
ATOM   3633  O   HIS A 242       4.998  -0.948   0.517  1.00 97.15           O  
ATOM   3634  CG  HIS A 242       1.658   1.672   1.270  1.00 97.15           C  
ATOM   3635  CD2 HIS A 242       1.122   2.867   1.665  1.00 97.15           C  
ATOM   3636  HD2 HIS A 242       1.641   3.813   1.704  1.00 97.15           H  
ATOM   3637  ND1 HIS A 242       0.670   0.719   1.389  1.00 97.15           N  
ATOM   3638  HD1 HIS A 242       0.747  -0.261   1.160  1.00 97.15           H  
ATOM   3639  CE1 HIS A 242      -0.437   1.332   1.839  1.00 97.15           C  
ATOM   3640  HE1 HIS A 242      -1.385   0.848   2.026  1.00 97.15           H  
ATOM   3641  NE2 HIS A 242      -0.207   2.640   2.028  1.00 97.15           N  
ATOM   3642  N   MET A 243       6.314   0.454   1.672  1.00 97.18           N  
ATOM   3643  H   MET A 243       6.360   1.232   2.314  1.00 97.18           H  
ATOM   3644  CA  MET A 243       7.589  -0.107   1.222  1.00 97.18           C  
ATOM   3645  HA  MET A 243       7.407  -0.887   0.483  1.00 97.18           H  
ATOM   3646  C   MET A 243       8.337  -0.796   2.367  1.00 97.18           C  
ATOM   3647  CB  MET A 243       8.431   0.980   0.532  1.00 97.18           C  
ATOM   3648  HB2 MET A 243       9.433   0.603   0.329  1.00 97.18           H  
ATOM   3649  HB3 MET A 243       8.555   1.843   1.187  1.00 97.18           H  
ATOM   3650  O   MET A 243       9.548  -0.691   2.445  1.00 97.18           O  
ATOM   3651  CG  MET A 243       7.816   1.439  -0.788  1.00 97.18           C  
ATOM   3652  HG2 MET A 243       7.676   0.571  -1.433  1.00 97.18           H  
ATOM   3653  HG3 MET A 243       6.839   1.880  -0.589  1.00 97.18           H  
ATOM   3654  SD  MET A 243       8.827   2.663  -1.664  1.00 97.18           S  
ATOM   3655  CE  MET A 243      10.210   1.615  -2.201  1.00 97.18           C  
ATOM   3656  HE1 MET A 243      10.866   2.185  -2.858  1.00 97.18           H  
ATOM   3657  HE2 MET A 243       9.828   0.750  -2.744  1.00 97.18           H  
ATOM   3658  HE3 MET A 243      10.779   1.271  -1.337  1.00 97.18           H  
ATOM   3659  N   VAL A 244       7.640  -1.469   3.284  1.00 97.19           N  
ATOM   3660  H   VAL A 244       6.639  -1.548   3.172  1.00 97.19           H  
ATOM   3661  CA  VAL A 244       8.246  -2.071   4.489  1.00 97.19           C  
ATOM   3662  HA  VAL A 244       9.302  -2.264   4.303  1.00 97.19           H  
ATOM   3663  C   VAL A 244       7.611  -3.422   4.839  1.00 97.19           C  
ATOM   3664  CB  VAL A 244       8.180  -1.098   5.683  1.00 97.19           C  
ATOM   3665  HB  VAL A 244       8.649  -1.593   6.533  1.00 97.19           H  
ATOM   3666  O   VAL A 244       6.625  -3.831   4.220  1.00 97.19           O  
ATOM   3667  CG1 VAL A 244       8.952   0.199   5.435  1.00 97.19           C  
ATOM   3668 HG11 VAL A 244       8.930   0.791   6.351  1.00 97.19           H  
ATOM   3669 HG12 VAL A 244       9.988  -0.019   5.176  1.00 97.19           H  
ATOM   3670 HG13 VAL A 244       8.495   0.787   4.639  1.00 97.19           H  
ATOM   3671  CG2 VAL A 244       6.752  -0.702   6.067  1.00 97.19           C  
ATOM   3672 HG21 VAL A 244       6.326  -0.085   5.276  1.00 97.19           H  
ATOM   3673 HG22 VAL A 244       6.768  -0.120   6.988  1.00 97.19           H  
ATOM   3674 HG23 VAL A 244       6.134  -1.587   6.220  1.00 97.19           H  
ATOM   3675  N   ASP A 245       8.151  -4.136   5.824  1.00 96.23           N  
ATOM   3676  H   ASP A 245       8.969  -3.776   6.295  1.00 96.23           H  
ATOM   3677  CA  ASP A 245       7.485  -5.294   6.437  1.00 96.23           C  
ATOM   3678  HA  ASP A 245       7.020  -5.880   5.644  1.00 96.23           H  
ATOM   3679  C   ASP A 245       6.352  -4.885   7.407  1.00 96.23           C  
ATOM   3680  CB  ASP A 245       8.528  -6.210   7.095  1.00 96.23           C  
ATOM   3681  HB2 ASP A 245       9.234  -6.533   6.330  1.00 96.23           H  
ATOM   3682  HB3 ASP A 245       8.032  -7.102   7.478  1.00 96.23           H  
ATOM   3683  O   ASP A 245       6.096  -3.701   7.638  1.00 96.23           O  
ATOM   3684  CG  ASP A 245       9.290  -5.537   8.240  1.00 96.23           C  
ATOM   3685  OD1 ASP A 245       8.638  -4.918   9.111  1.00 96.23           O  
ATOM   3686  OD2 ASP A 245      10.531  -5.604   8.227  1.00 96.23           O  
ATOM   3687  N   ILE A 246       5.625  -5.872   7.942  1.00 96.57           N  
ATOM   3688  H   ILE A 246       5.895  -6.829   7.765  1.00 96.57           H  
ATOM   3689  CA  ILE A 246       4.458  -5.641   8.807  1.00 96.57           C  
ATOM   3690  HA  ILE A 246       3.822  -4.924   8.289  1.00 96.57           H  
ATOM   3691  C   ILE A 246       4.819  -5.009  10.163  1.00 96.57           C  
ATOM   3692  CB  ILE A 246       3.656  -6.955   8.973  1.00 96.57           C  
ATOM   3693  HB  ILE A 246       3.430  -7.333   7.976  1.00 96.57           H  
ATOM   3694  O   ILE A 246       4.066  -4.176  10.670  1.00 96.57           O  
ATOM   3695  CG1 ILE A 246       2.311  -6.757   9.705  1.00 96.57           C  
ATOM   3696 HG12 ILE A 246       2.495  -6.363  10.705  1.00 96.57           H  
ATOM   3697 HG13 ILE A 246       1.833  -7.730   9.817  1.00 96.57           H  
ATOM   3698  CG2 ILE A 246       4.456  -8.047   9.705  1.00 96.57           C  
ATOM   3699 HG21 ILE A 246       4.600  -7.789  10.754  1.00 96.57           H  
ATOM   3700 HG22 ILE A 246       5.425  -8.211   9.234  1.00 96.57           H  
ATOM   3701 HG23 ILE A 246       3.903  -8.985   9.656  1.00 96.57           H  
ATOM   3702  CD1 ILE A 246       1.328  -5.837   8.971  1.00 96.57           C  
ATOM   3703 HD11 ILE A 246       1.736  -4.830   8.881  1.00 96.57           H  
ATOM   3704 HD12 ILE A 246       0.393  -5.788   9.529  1.00 96.57           H  
ATOM   3705 HD13 ILE A 246       1.124  -6.235   7.977  1.00 96.57           H  
ATOM   3706  N   GLU A 247       5.970  -5.349  10.740  1.00 97.27           N  
ATOM   3707  H   GLU A 247       6.615  -5.940  10.236  1.00 97.27           H  
ATOM   3708  CA  GLU A 247       6.383  -4.839  12.054  1.00 97.27           C  
ATOM   3709  HA  GLU A 247       5.531  -4.850  12.733  1.00 97.27           H  
ATOM   3710  C   GLU A 247       6.827  -3.380  11.959  1.00 97.27           C  
ATOM   3711  CB  GLU A 247       7.491  -5.735  12.633  1.00 97.27           C  
ATOM   3712  HB2 GLU A 247       8.319  -5.801  11.927  1.00 97.27           H  
ATOM   3713  HB3 GLU A 247       7.867  -5.279  13.549  1.00 97.27           H  
ATOM   3714  O   GLU A 247       6.430  -2.532  12.763  1.00 97.27           O  
ATOM   3715  CG  GLU A 247       6.985  -7.154  12.958  1.00 97.27           C  
ATOM   3716  HG2 GLU A 247       7.784  -7.704  13.455  1.00 97.27           H  
ATOM   3717  HG3 GLU A 247       6.755  -7.673  12.028  1.00 97.27           H  
ATOM   3718  CD  GLU A 247       5.741  -7.113  13.868  1.00 97.27           C  
ATOM   3719  OE1 GLU A 247       4.654  -7.613  13.476  1.00 97.27           O  
ATOM   3720  OE2 GLU A 247       5.825  -6.470  14.934  1.00 97.27           O  
ATOM   3721  N   THR A 248       7.567  -3.055  10.903  1.00 97.82           N  
ATOM   3722  H   THR A 248       7.863  -3.796  10.283  1.00 97.82           H  
ATOM   3723  CA  THR A 248       7.937  -1.685  10.565  1.00 97.82           C  
ATOM   3724  HA  THR A 248       8.434  -1.233  11.424  1.00 97.82           H  
ATOM   3725  C   THR A 248       6.699  -0.852  10.241  1.00 97.82           C  
ATOM   3726  CB  THR A 248       8.908  -1.687   9.387  1.00 97.82           C  
ATOM   3727  HB  THR A 248       8.422  -2.152   8.530  1.00 97.82           H  
ATOM   3728  O   THR A 248       6.579   0.259  10.753  1.00 97.82           O  
ATOM   3729  CG2 THR A 248       9.369  -0.279   9.028  1.00 97.82           C  
ATOM   3730 HG21 THR A 248       8.526   0.302   8.654  1.00 97.82           H  
ATOM   3731 HG22 THR A 248      10.127  -0.347   8.248  1.00 97.82           H  
ATOM   3732 HG23 THR A 248       9.786   0.217   9.905  1.00 97.82           H  
ATOM   3733  OG1 THR A 248      10.062  -2.423   9.711  1.00 97.82           O  
ATOM   3734  HG1 THR A 248       9.866  -3.348   9.547  1.00 97.82           H  
ATOM   3735  N   PHE A 249       5.744  -1.396   9.475  1.00 97.58           N  
ATOM   3736  H   PHE A 249       5.911  -2.306   9.071  1.00 97.58           H  
ATOM   3737  CA  PHE A 249       4.459  -0.744   9.205  1.00 97.58           C  
ATOM   3738  HA  PHE A 249       4.641   0.183   8.661  1.00 97.58           H  
ATOM   3739  C   PHE A 249       3.727  -0.363  10.500  1.00 97.58           C  
ATOM   3740  CB  PHE A 249       3.590  -1.663   8.330  1.00 97.58           C  
ATOM   3741  HB2 PHE A 249       3.971  -1.641   7.309  1.00 97.58           H  
ATOM   3742  HB3 PHE A 249       3.680  -2.690   8.684  1.00 97.58           H  
ATOM   3743  O   PHE A 249       3.337   0.796  10.659  1.00 97.58           O  
ATOM   3744  CG  PHE A 249       2.118  -1.300   8.317  1.00 97.58           C  
ATOM   3745  CD1 PHE A 249       1.208  -1.974   9.154  1.00 97.58           C  
ATOM   3746  HD1 PHE A 249       1.555  -2.769   9.798  1.00 97.58           H  
ATOM   3747  CD2 PHE A 249       1.668  -0.248   7.506  1.00 97.58           C  
ATOM   3748  HD2 PHE A 249       2.376   0.275   6.880  1.00 97.58           H  
ATOM   3749  CE1 PHE A 249      -0.147  -1.601   9.170  1.00 97.58           C  
ATOM   3750  HE1 PHE A 249      -0.844  -2.117   9.813  1.00 97.58           H  
ATOM   3751  CE2 PHE A 249       0.314   0.133   7.524  1.00 97.58           C  
ATOM   3752  HE2 PHE A 249      -0.028   0.954   6.912  1.00 97.58           H  
ATOM   3753  CZ  PHE A 249      -0.594  -0.548   8.354  1.00 97.58           C  
ATOM   3754  HZ  PHE A 249      -1.634  -0.256   8.369  1.00 97.58           H  
ATOM   3755  N   LYS A 250       3.572  -1.303  11.445  1.00 97.64           N  
ATOM   3756  H   LYS A 250       3.926  -2.230  11.257  1.00 97.64           H  
ATOM   3757  CA  LYS A 250       2.907  -1.041  12.734  1.00 97.64           C  
ATOM   3758  HA  LYS A 250       1.896  -0.676  12.554  1.00 97.64           H  
ATOM   3759  C   LYS A 250       3.628   0.056  13.515  1.00 97.64           C  
ATOM   3760  CB  LYS A 250       2.840  -2.318  13.581  1.00 97.64           C  
ATOM   3761  HB2 LYS A 250       3.839  -2.752  13.628  1.00 97.64           H  
ATOM   3762  HB3 LYS A 250       2.546  -2.049  14.595  1.00 97.64           H  
ATOM   3763  O   LYS A 250       2.991   1.025  13.922  1.00 97.64           O  
ATOM   3764  CG  LYS A 250       1.844  -3.370  13.065  1.00 97.64           C  
ATOM   3765  HG2 LYS A 250       1.998  -3.547  12.001  1.00 97.64           H  
ATOM   3766  HG3 LYS A 250       0.823  -3.024  13.223  1.00 97.64           H  
ATOM   3767  CD  LYS A 250       2.086  -4.672  13.839  1.00 97.64           C  
ATOM   3768  HD2 LYS A 250       3.139  -4.934  13.733  1.00 97.64           H  
ATOM   3769  HD3 LYS A 250       1.882  -4.514  14.897  1.00 97.64           H  
ATOM   3770  CE  LYS A 250       1.252  -5.846  13.326  1.00 97.64           C  
ATOM   3771  HE2 LYS A 250       0.221  -5.744  13.665  1.00 97.64           H  
ATOM   3772  HE3 LYS A 250       1.259  -5.825  12.236  1.00 97.64           H  
ATOM   3773  NZ  LYS A 250       1.848  -7.126  13.797  1.00 97.64           N  
ATOM   3774  HZ1 LYS A 250       1.399  -7.934  13.389  1.00 97.64           H  
ATOM   3775  HZ2 LYS A 250       2.824  -7.192  13.547  1.00 97.64           H  
ATOM   3776  HZ3 LYS A 250       1.845  -7.202  14.804  1.00 97.64           H  
ATOM   3777  N   ARG A 251       4.955  -0.043  13.650  1.00 97.80           N  
ATOM   3778  H   ARG A 251       5.400  -0.870  13.280  1.00 97.80           H  
ATOM   3779  CA  ARG A 251       5.783   0.951  14.354  1.00 97.80           C  
ATOM   3780  HA  ARG A 251       5.439   1.037  15.385  1.00 97.80           H  
ATOM   3781  C   ARG A 251       5.663   2.342  13.730  1.00 97.80           C  
ATOM   3782  CB  ARG A 251       7.234   0.455  14.356  1.00 97.80           C  
ATOM   3783  HB2 ARG A 251       7.578   0.373  13.325  1.00 97.80           H  
ATOM   3784  HB3 ARG A 251       7.263  -0.539  14.803  1.00 97.80           H  
ATOM   3785  O   ARG A 251       5.441   3.323  14.438  1.00 97.80           O  
ATOM   3786  CG  ARG A 251       8.172   1.378  15.152  1.00 97.80           C  
ATOM   3787  HG2 ARG A 251       8.134   2.394  14.759  1.00 97.80           H  
ATOM   3788  HG3 ARG A 251       7.851   1.397  16.194  1.00 97.80           H  
ATOM   3789  CD  ARG A 251       9.619   0.876  15.087  1.00 97.80           C  
ATOM   3790  HD2 ARG A 251      10.228   1.500  15.741  1.00 97.80           H  
ATOM   3791  HD3 ARG A 251       9.645  -0.148  15.460  1.00 97.80           H  
ATOM   3792  NE  ARG A 251      10.148   0.939  13.710  1.00 97.80           N  
ATOM   3793  HE  ARG A 251       9.644   1.533  13.067  1.00 97.80           H  
ATOM   3794  NH1 ARG A 251      11.871  -0.604  13.844  1.00 97.80           N  
ATOM   3795 HH11 ARG A 251      12.459  -1.182  13.260  1.00 97.80           H  
ATOM   3796 HH12 ARG A 251      11.540  -0.922  14.744  1.00 97.80           H  
ATOM   3797  NH2 ARG A 251      11.473   0.428  11.949  1.00 97.80           N  
ATOM   3798 HH21 ARG A 251      10.921   1.000  11.325  1.00 97.80           H  
ATOM   3799 HH22 ARG A 251      12.210  -0.123  11.532  1.00 97.80           H  
ATOM   3800  CZ  ARG A 251      11.154   0.258  13.189  1.00 97.80           C  
ATOM   3801  N   SER A 252       5.781   2.447  12.408  1.00 96.94           N  
ATOM   3802  H   SER A 252       5.980   1.619  11.865  1.00 96.94           H  
ATOM   3803  CA  SER A 252       5.636   3.722  11.698  1.00 96.94           C  
ATOM   3804  HA  SER A 252       6.318   4.446  12.144  1.00 96.94           H  
ATOM   3805  C   SER A 252       4.234   4.303  11.849  1.00 96.94           C  
ATOM   3806  CB  SER A 252       6.004   3.556  10.220  1.00 96.94           C  
ATOM   3807  HB2 SER A 252       5.770   4.471   9.677  1.00 96.94           H  
ATOM   3808  HB3 SER A 252       5.448   2.727   9.780  1.00 96.94           H  
ATOM   3809  O   SER A 252       4.098   5.519  12.001  1.00 96.94           O  
ATOM   3810  OG  SER A 252       7.394   3.309  10.131  1.00 96.94           O  
ATOM   3811  HG  SER A 252       7.841   4.025  10.589  1.00 96.94           H  
ATOM   3812  N   ALA A 253       3.203   3.456  11.874  1.00 95.45           N  
ATOM   3813  H   ALA A 253       3.367   2.472  11.715  1.00 95.45           H  
ATOM   3814  CA  ALA A 253       1.826   3.907  11.994  1.00 95.45           C  
ATOM   3815  HA  ALA A 253       1.763   4.800  11.374  1.00 95.45           H  
ATOM   3816  C   ALA A 253       1.407   4.303  13.422  1.00 95.45           C  
ATOM   3817  CB  ALA A 253       0.902   2.831  11.417  1.00 95.45           C  
ATOM   3818  HB1 ALA A 253       0.965   1.925  12.020  1.00 95.45           H  
ATOM   3819  HB2 ALA A 253      -0.125   3.197  11.420  1.00 95.45           H  
ATOM   3820  HB3 ALA A 253       1.191   2.599  10.392  1.00 95.45           H  
ATOM   3821  O   ALA A 253       0.595   5.218  13.600  1.00 95.45           O  
ATOM   3822  N   ASP A 254       1.937   3.625  14.437  1.00 94.68           N  
ATOM   3823  H   ASP A 254       2.513   2.823  14.225  1.00 94.68           H  
ATOM   3824  CA  ASP A 254       1.578   3.849  15.839  1.00 94.68           C  
ATOM   3825  HA  ASP A 254       0.548   4.199  15.898  1.00 94.68           H  
ATOM   3826  C   ASP A 254       2.433   4.945  16.481  1.00 94.68           C  
ATOM   3827  CB  ASP A 254       1.650   2.515  16.607  1.00 94.68           C  
ATOM   3828  HB2 ASP A 254       1.521   2.719  17.670  1.00 94.68           H  
ATOM   3829  HB3 ASP A 254       2.632   2.063  16.465  1.00 94.68           H  
ATOM   3830  O   ASP A 254       1.907   5.804  17.191  1.00 94.68           O  
ATOM   3831  CG  ASP A 254       0.550   1.532  16.174  1.00 94.68           C  
ATOM   3832  OD1 ASP A 254      -0.494   1.989  15.649  1.00 94.68           O  
ATOM   3833  OD2 ASP A 254       0.695   0.302  16.370  1.00 94.68           O  
ATOM   3834  N   GLU A 255       3.733   4.966  16.183  1.00 95.40           N  
ATOM   3835  H   GLU A 255       4.100   4.223  15.606  1.00 95.40           H  
ATOM   3836  CA  GLU A 255       4.703   5.840  16.852  1.00 95.40           C  
ATOM   3837  HA  GLU A 255       4.246   6.259  17.748  1.00 95.40           H  
ATOM   3838  C   GLU A 255       5.147   7.033  15.992  1.00 95.40           C  
ATOM   3839  CB  GLU A 255       5.915   5.015  17.309  1.00 95.40           C  
ATOM   3840  HB2 GLU A 255       6.435   4.618  16.437  1.00 95.40           H  
ATOM   3841  HB3 GLU A 255       6.598   5.683  17.834  1.00 95.40           H  
ATOM   3842  O   GLU A 255       5.859   7.914  16.477  1.00 95.40           O  
ATOM   3843  CG  GLU A 255       5.543   3.859  18.254  1.00 95.40           C  
ATOM   3844  HG2 GLU A 255       4.830   3.200  17.760  1.00 95.40           H  
ATOM   3845  HG3 GLU A 255       5.067   4.270  19.144  1.00 95.40           H  
ATOM   3846  CD  GLU A 255       6.779   3.047  18.662  1.00 95.40           C  
ATOM   3847  OE1 GLU A 255       6.699   1.800  18.622  1.00 95.40           O  
ATOM   3848  OE2 GLU A 255       7.812   3.673  18.995  1.00 95.40           O  
ATOM   3849  N   PHE A 256       4.733   7.091  14.721  1.00 93.48           N  
ATOM   3850  H   PHE A 256       4.126   6.352  14.397  1.00 93.48           H  
ATOM   3851  CA  PHE A 256       5.195   8.084  13.743  1.00 93.48           C  
ATOM   3852  HA  PHE A 256       4.803   7.763  12.778  1.00 93.48           H  
ATOM   3853  C   PHE A 256       6.725   8.105  13.578  1.00 93.48           C  
ATOM   3854  CB  PHE A 256       4.597   9.473  14.022  1.00 93.48           C  
ATOM   3855  HB2 PHE A 256       5.047   9.882  14.927  1.00 93.48           H  
ATOM   3856  HB3 PHE A 256       4.879  10.130  13.199  1.00 93.48           H  
ATOM   3857  O   PHE A 256       7.337   9.161  13.395  1.00 93.48           O  
ATOM   3858  CG  PHE A 256       3.089   9.507  14.154  1.00 93.48           C  
ATOM   3859  CD1 PHE A 256       2.280   9.415  13.007  1.00 93.48           C  
ATOM   3860  HD1 PHE A 256       2.734   9.290  12.035  1.00 93.48           H  
ATOM   3861  CD2 PHE A 256       2.492   9.616  15.424  1.00 93.48           C  
ATOM   3862  HD2 PHE A 256       3.112   9.633  16.308  1.00 93.48           H  
ATOM   3863  CE1 PHE A 256       0.879   9.444  13.126  1.00 93.48           C  
ATOM   3864  HE1 PHE A 256       0.263   9.335  12.246  1.00 93.48           H  
ATOM   3865  CE2 PHE A 256       1.091   9.647  15.544  1.00 93.48           C  
ATOM   3866  HE2 PHE A 256       0.638   9.688  16.523  1.00 93.48           H  
ATOM   3867  CZ  PHE A 256       0.285   9.564  14.395  1.00 93.48           C  
ATOM   3868  HZ  PHE A 256      -0.791   9.554  14.489  1.00 93.48           H  
ATOM   3869  N   ILE A 257       7.349   6.924  13.611  1.00 94.87           N  
ATOM   3870  H   ILE A 257       6.785   6.104  13.779  1.00 94.87           H  
ATOM   3871  CA  ILE A 257       8.791   6.743  13.408  1.00 94.87           C  
ATOM   3872  HA  ILE A 257       9.292   7.701  13.554  1.00 94.87           H  
ATOM   3873  C   ILE A 257       9.062   6.288  11.974  1.00 94.87           C  
ATOM   3874  CB  ILE A 257       9.368   5.762  14.451  1.00 94.87           C  
ATOM   3875  HB  ILE A 257       8.814   4.826  14.391  1.00 94.87           H  
ATOM   3876  O   ILE A 257       8.519   5.282  11.522  1.00 94.87           O  
ATOM   3877  CG1 ILE A 257       9.196   6.350  15.870  1.00 94.87           C  
ATOM   3878 HG12 ILE A 257       9.745   7.288  15.950  1.00 94.87           H  
ATOM   3879 HG13 ILE A 257       8.141   6.565  16.045  1.00 94.87           H  
ATOM   3880  CG2 ILE A 257      10.854   5.464  14.165  1.00 94.87           C  
ATOM   3881 HG21 ILE A 257      10.970   4.990  13.190  1.00 94.87           H  
ATOM   3882 HG22 ILE A 257      11.246   4.761  14.899  1.00 94.87           H  
ATOM   3883 HG23 ILE A 257      11.440   6.383  14.197  1.00 94.87           H  
ATOM   3884  CD1 ILE A 257       9.649   5.411  16.991  1.00 94.87           C  
ATOM   3885 HD11 ILE A 257       9.211   4.424  16.848  1.00 94.87           H  
ATOM   3886 HD12 ILE A 257      10.736   5.330  17.011  1.00 94.87           H  
ATOM   3887 HD13 ILE A 257       9.318   5.811  17.950  1.00 94.87           H  
ATOM   3888  N   LYS A 258       9.946   6.993  11.264  1.00 96.75           N  
ATOM   3889  H   LYS A 258      10.380   7.796  11.696  1.00 96.75           H  
ATOM   3890  CA  LYS A 258      10.362   6.591   9.915  1.00 96.75           C  
ATOM   3891  HA  LYS A 258       9.456   6.385   9.345  1.00 96.75           H  
ATOM   3892  C   LYS A 258      11.234   5.328   9.930  1.00 96.75           C  
ATOM   3893  CB  LYS A 258      11.118   7.706   9.198  1.00 96.75           C  
ATOM   3894  HB2 LYS A 258      11.474   7.307   8.248  1.00 96.75           H  
ATOM   3895  HB3 LYS A 258      11.980   8.022   9.786  1.00 96.75           H  
ATOM   3896  O   LYS A 258      12.093   5.211  10.809  1.00 96.75           O  
ATOM   3897  CG  LYS A 258      10.200   8.894   8.924  1.00 96.75           C  
ATOM   3898  HG2 LYS A 258       9.239   8.524   8.567  1.00 96.75           H  
ATOM   3899  HG3 LYS A 258      10.043   9.466   9.839  1.00 96.75           H  
ATOM   3900  CD  LYS A 258      10.822   9.781   7.849  1.00 96.75           C  
ATOM   3901  HD2 LYS A 258      11.048   9.168   6.977  1.00 96.75           H  
ATOM   3902  HD3 LYS A 258      11.728  10.260   8.220  1.00 96.75           H  
ATOM   3903  CE  LYS A 258       9.774  10.811   7.472  1.00 96.75           C  
ATOM   3904  HE2 LYS A 258       8.830  10.279   7.355  1.00 96.75           H  
ATOM   3905  HE3 LYS A 258       9.653  11.533   8.280  1.00 96.75           H  
ATOM   3906  NZ  LYS A 258      10.093  11.473   6.193  1.00 96.75           N  
ATOM   3907  HZ1 LYS A 258      10.155  10.760   5.480  1.00 96.75           H  
ATOM   3908  HZ2 LYS A 258       9.317  12.071   5.947  1.00 96.75           H  
ATOM   3909  HZ3 LYS A 258      10.960  11.990   6.237  1.00 96.75           H  
ATOM   3910  N   PRO A 259      11.092   4.436   8.939  1.00 97.34           N  
ATOM   3911  CA  PRO A 259      11.992   3.305   8.761  1.00 97.34           C  
ATOM   3912  HA  PRO A 259      11.961   2.688   9.659  1.00 97.34           H  
ATOM   3913  C   PRO A 259      13.434   3.740   8.489  1.00 97.34           C  
ATOM   3914  CB  PRO A 259      11.441   2.495   7.585  1.00 97.34           C  
ATOM   3915  HB2 PRO A 259      11.982   2.733   6.670  1.00 97.34           H  
ATOM   3916  HB3 PRO A 259      11.494   1.424   7.779  1.00 97.34           H  
ATOM   3917  O   PRO A 259      13.709   4.774   7.866  1.00 97.34           O  
ATOM   3918  CG  PRO A 259       9.999   2.967   7.447  1.00 97.34           C  
ATOM   3919  HG2 PRO A 259       9.672   2.916   6.409  1.00 97.34           H  
ATOM   3920  HG3 PRO A 259       9.349   2.377   8.093  1.00 97.34           H  
ATOM   3921  CD  PRO A 259      10.024   4.396   7.954  1.00 97.34           C  
ATOM   3922  HD2 PRO A 259       9.055   4.621   8.398  1.00 97.34           H  
ATOM   3923  HD3 PRO A 259      10.241   5.084   7.136  1.00 97.34           H  
ATOM   3924  N   LYS A 260      14.376   2.900   8.910  1.00 96.27           N  
ATOM   3925  H   LYS A 260      14.047   2.056   9.357  1.00 96.27           H  
ATOM   3926  CA  LYS A 260      15.782   2.950   8.512  1.00 96.27           C  
ATOM   3927  HA  LYS A 260      16.135   3.976   8.618  1.00 96.27           H  
ATOM   3928  C   LYS A 260      15.914   2.533   7.053  1.00 96.27           C  
ATOM   3929  CB  LYS A 260      16.612   2.009   9.397  1.00 96.27           C  
ATOM   3930  HB2 LYS A 260      16.225   0.996   9.286  1.00 96.27           H  
ATOM   3931  HB3 LYS A 260      17.646   2.016   9.055  1.00 96.27           H  
ATOM   3932  O   LYS A 260      15.139   1.741   6.534  1.00 96.27           O  
ATOM   3933  CG  LYS A 260      16.581   2.401  10.880  1.00 96.27           C  
ATOM   3934  HG2 LYS A 260      17.026   3.388  11.007  1.00 96.27           H  
ATOM   3935  HG3 LYS A 260      15.550   2.427  11.234  1.00 96.27           H  
ATOM   3936  CD  LYS A 260      17.357   1.371  11.705  1.00 96.27           C  
ATOM   3937  HD2 LYS A 260      18.403   1.367  11.398  1.00 96.27           H  
ATOM   3938  HD3 LYS A 260      16.925   0.386  11.524  1.00 96.27           H  
ATOM   3939  CE  LYS A 260      17.245   1.705  13.195  1.00 96.27           C  
ATOM   3940  HE2 LYS A 260      17.721   2.668  13.381  1.00 96.27           H  
ATOM   3941  HE3 LYS A 260      16.187   1.801  13.438  1.00 96.27           H  
ATOM   3942  NZ  LYS A 260      17.857   0.642  14.028  1.00 96.27           N  
ATOM   3943  HZ1 LYS A 260      18.839   0.536  13.819  1.00 96.27           H  
ATOM   3944  HZ2 LYS A 260      17.741   0.849  15.010  1.00 96.27           H  
ATOM   3945  HZ3 LYS A 260      17.394  -0.237  13.842  1.00 96.27           H  
ATOM   3946  N   ARG A 261      16.988   2.986   6.402  1.00 92.91           N  
ATOM   3947  H   ARG A 261      17.577   3.644   6.892  1.00 92.91           H  
ATOM   3948  CA  ARG A 261      17.271   2.690   4.987  1.00 92.91           C  
ATOM   3949  HA  ARG A 261      16.521   3.191   4.374  1.00 92.91           H  
ATOM   3950  C   ARG A 261      17.190   1.198   4.629  1.00 92.91           C  
ATOM   3951  CB  ARG A 261      18.646   3.267   4.629  1.00 92.91           C  
ATOM   3952  HB2 ARG A 261      18.634   4.341   4.818  1.00 92.91           H  
ATOM   3953  HB3 ARG A 261      19.410   2.810   5.257  1.00 92.91           H  
ATOM   3954  O   ARG A 261      16.732   0.865   3.544  1.00 92.91           O  
ATOM   3955  CG  ARG A 261      18.994   3.024   3.154  1.00 92.91           C  
ATOM   3956  HG2 ARG A 261      19.124   1.957   2.974  1.00 92.91           H  
ATOM   3957  HG3 ARG A 261      18.184   3.392   2.523  1.00 92.91           H  
ATOM   3958  CD  ARG A 261      20.295   3.734   2.785  1.00 92.91           C  
ATOM   3959  HD2 ARG A 261      21.093   3.362   3.429  1.00 92.91           H  
ATOM   3960  HD3 ARG A 261      20.174   4.805   2.948  1.00 92.91           H  
ATOM   3961  NE  ARG A 261      20.644   3.491   1.376  1.00 92.91           N  
ATOM   3962  HE  ARG A 261      19.942   3.045   0.804  1.00 92.91           H  
ATOM   3963  NH1 ARG A 261      22.684   4.547   1.383  1.00 92.91           N  
ATOM   3964 HH11 ARG A 261      22.546   4.806   2.349  1.00 92.91           H  
ATOM   3965 HH12 ARG A 261      23.508   4.852   0.884  1.00 92.91           H  
ATOM   3966  NH2 ARG A 261      21.930   3.620  -0.497  1.00 92.91           N  
ATOM   3967 HH21 ARG A 261      22.753   3.960  -0.972  1.00 92.91           H  
ATOM   3968 HH22 ARG A 261      21.215   3.138  -1.023  1.00 92.91           H  
ATOM   3969  CZ  ARG A 261      21.745   3.887   0.764  1.00 92.91           C  
ATOM   3970  N   SER A 262      17.656   0.316   5.511  1.00 95.13           N  
ATOM   3971  H   SER A 262      17.962   0.642   6.417  1.00 95.13           H  
ATOM   3972  CA  SER A 262      17.664  -1.135   5.287  1.00 95.13           C  
ATOM   3973  HA  SER A 262      18.067  -1.342   4.295  1.00 95.13           H  
ATOM   3974  C   SER A 262      16.283  -1.790   5.349  1.00 95.13           C  
ATOM   3975  CB  SER A 262      18.574  -1.798   6.326  1.00 95.13           C  
ATOM   3976  HB2 SER A 262      19.600  -1.472   6.157  1.00 95.13           H  
ATOM   3977  HB3 SER A 262      18.531  -2.882   6.223  1.00 95.13           H  
ATOM   3978  O   SER A 262      16.158  -2.931   4.921  1.00 95.13           O  
ATOM   3979  OG  SER A 262      18.181  -1.421   7.635  1.00 95.13           O  
ATOM   3980  HG  SER A 262      17.399  -1.927   7.868  1.00 95.13           H  
ATOM   3981  N   GLU A 263      15.288  -1.095   5.901  1.00 97.01           N  
ATOM   3982  H   GLU A 263      15.446  -0.142   6.194  1.00 97.01           H  
ATOM   3983  CA  GLU A 263      13.919  -1.590   6.093  1.00 97.01           C  
ATOM   3984  HA  GLU A 263      13.926  -2.677   6.179  1.00 97.01           H  
ATOM   3985  C   GLU A 263      13.012  -1.264   4.891  1.00 97.01           C  
ATOM   3986  CB  GLU A 263      13.344  -1.013   7.408  1.00 97.01           C  
ATOM   3987  HB2 GLU A 263      13.342   0.075   7.334  1.00 97.01           H  
ATOM   3988  HB3 GLU A 263      12.312  -1.344   7.520  1.00 97.01           H  
ATOM   3989  O   GLU A 263      11.864  -1.690   4.875  1.00 97.01           O  
ATOM   3990  CG  GLU A 263      14.120  -1.433   8.675  1.00 97.01           C  
ATOM   3991  HG2 GLU A 263      15.178  -1.202   8.545  1.00 97.01           H  
ATOM   3992  HG3 GLU A 263      14.035  -2.512   8.799  1.00 97.01           H  
ATOM   3993  CD  GLU A 263      13.634  -0.715   9.950  1.00 97.01           C  
ATOM   3994  OE1 GLU A 263      13.404  -1.338  11.012  1.00 97.01           O  
ATOM   3995  OE2 GLU A 263      13.596   0.533   9.967  1.00 97.01           O  
ATOM   3996  N   TYR A 264      13.503  -0.525   3.883  1.00 97.02           N  
ATOM   3997  H   TYR A 264      14.468  -0.231   3.920  1.00 97.02           H  
ATOM   3998  CA  TYR A 264      12.730  -0.243   2.670  1.00 97.02           C  
ATOM   3999  HA  TYR A 264      11.689  -0.152   2.980  1.00 97.02           H  
ATOM   4000  C   TYR A 264      12.826  -1.379   1.639  1.00 97.02           C  
ATOM   4001  CB  TYR A 264      13.092   1.102   2.032  1.00 97.02           C  
ATOM   4002  HB2 TYR A 264      12.562   1.186   1.083  1.00 97.02           H  
ATOM   4003  HB3 TYR A 264      14.159   1.112   1.808  1.00 97.02           H  
ATOM   4004  O   TYR A 264      13.915  -1.869   1.325  1.00 97.02           O  
ATOM   4005  CG  TYR A 264      12.737   2.316   2.868  1.00 97.02           C  
ATOM   4006  CD1 TYR A 264      11.456   2.904   2.804  1.00 97.02           C  
ATOM   4007  HD1 TYR A 264      10.691   2.476   2.174  1.00 97.02           H  
ATOM   4008  CD2 TYR A 264      13.708   2.849   3.727  1.00 97.02           C  
ATOM   4009  HD2 TYR A 264      14.661   2.346   3.805  1.00 97.02           H  
ATOM   4010  CE1 TYR A 264      11.165   4.041   3.589  1.00 97.02           C  
ATOM   4011  HE1 TYR A 264      10.186   4.498   3.573  1.00 97.02           H  
ATOM   4012  CE2 TYR A 264      13.423   3.972   4.519  1.00 97.02           C  
ATOM   4013  HE2 TYR A 264      14.158   4.358   5.209  1.00 97.02           H  
ATOM   4014  OH  TYR A 264      11.901   5.631   5.250  1.00 97.02           O  
ATOM   4015  HH  TYR A 264      12.557   5.709   5.947  1.00 97.02           H  
ATOM   4016  CZ  TYR A 264      12.152   4.571   4.447  1.00 97.02           C  
ATOM   4017  N   HIS A 265      11.677  -1.720   1.059  1.00 96.85           N  
ATOM   4018  H   HIS A 265      10.854  -1.243   1.397  1.00 96.85           H  
ATOM   4019  CA  HIS A 265      11.430  -2.825   0.136  1.00 96.85           C  
ATOM   4020  HA  HIS A 265      12.369  -3.164  -0.303  1.00 96.85           H  
ATOM   4021  C   HIS A 265      10.465  -2.415  -0.991  1.00 96.85           C  
ATOM   4022  CB  HIS A 265      10.799  -3.981   0.919  1.00 96.85           C  
ATOM   4023  HB2 HIS A 265      10.553  -4.779   0.219  1.00 96.85           H  
ATOM   4024  HB3 HIS A 265       9.872  -3.635   1.377  1.00 96.85           H  
ATOM   4025  O   HIS A 265       9.624  -1.537  -0.816  1.00 96.85           O  
ATOM   4026  CG  HIS A 265      11.680  -4.564   1.990  1.00 96.85           C  
ATOM   4027  CD2 HIS A 265      11.628  -4.322   3.336  1.00 96.85           C  
ATOM   4028  HD2 HIS A 265      10.945  -3.649   3.833  1.00 96.85           H  
ATOM   4029  ND1 HIS A 265      12.635  -5.527   1.793  1.00 96.85           N  
ATOM   4030  HD1 HIS A 265      12.862  -5.931   0.896  1.00 96.85           H  
ATOM   4031  CE1 HIS A 265      13.142  -5.866   2.985  1.00 96.85           C  
ATOM   4032  HE1 HIS A 265      13.868  -6.647   3.157  1.00 96.85           H  
ATOM   4033  NE2 HIS A 265      12.571  -5.148   3.957  1.00 96.85           N  
ATOM   4034  N   HIS A 266      10.511  -3.091  -2.137  1.00 97.03           N  
ATOM   4035  H   HIS A 266      11.215  -3.809  -2.231  1.00 97.03           H  
ATOM   4036  CA  HIS A 266       9.649  -2.819  -3.301  1.00 97.03           C  
ATOM   4037  HA  HIS A 266       9.288  -1.793  -3.229  1.00 97.03           H  
ATOM   4038  C   HIS A 266       8.378  -3.681  -3.325  1.00 97.03           C  
ATOM   4039  CB  HIS A 266      10.477  -2.893  -4.594  1.00 97.03           C  
ATOM   4040  HB2 HIS A 266      11.031  -3.831  -4.632  1.00 97.03           H  
ATOM   4041  HB3 HIS A 266       9.817  -2.862  -5.460  1.00 97.03           H  
ATOM   4042  O   HIS A 266       7.930  -4.118  -4.379  1.00 97.03           O  
ATOM   4043  CG  HIS A 266      11.439  -1.745  -4.709  1.00 97.03           C  
ATOM   4044  CD2 HIS A 266      11.398  -0.726  -5.620  1.00 97.03           C  
ATOM   4045  HD2 HIS A 266      10.696  -0.626  -6.434  1.00 97.03           H  
ATOM   4046  ND1 HIS A 266      12.490  -1.496  -3.861  1.00 97.03           N  
ATOM   4047  HD1 HIS A 266      12.770  -2.096  -3.099  1.00 97.03           H  
ATOM   4048  CE1 HIS A 266      13.053  -0.336  -4.234  1.00 97.03           C  
ATOM   4049  HE1 HIS A 266      13.896   0.131  -3.748  1.00 97.03           H  
ATOM   4050  NE2 HIS A 266      12.418   0.172  -5.298  1.00 97.03           N  
ATOM   4051  N   TYR A 267       7.795  -3.950  -2.155  1.00 94.93           N  
ATOM   4052  H   TYR A 267       8.219  -3.586  -1.314  1.00 94.93           H  
ATOM   4053  CA  TYR A 267       6.616  -4.811  -2.048  1.00 94.93           C  
ATOM   4054  HA  TYR A 267       6.741  -5.652  -2.730  1.00 94.93           H  
ATOM   4055  C   TYR A 267       5.305  -4.117  -2.452  1.00 94.93           C  
ATOM   4056  CB  TYR A 267       6.514  -5.341  -0.617  1.00 94.93           C  
ATOM   4057  HB2 TYR A 267       6.261  -4.521   0.055  1.00 94.93           H  
ATOM   4058  HB3 TYR A 267       5.693  -6.059  -0.611  1.00 94.93           H  
ATOM   4059  O   TYR A 267       4.455  -4.731  -3.097  1.00 94.93           O  
ATOM   4060  CG  TYR A 267       7.697  -6.105  -0.065  1.00 94.93           C  
ATOM   4061  CD1 TYR A 267       8.315  -7.102  -0.840  1.00 94.93           C  
ATOM   4062  HD1 TYR A 267       8.059  -7.218  -1.883  1.00 94.93           H  
ATOM   4063  CD2 TYR A 267       8.099  -5.904   1.270  1.00 94.93           C  
ATOM   4064  HD2 TYR A 267       7.631  -5.138   1.870  1.00 94.93           H  
ATOM   4065  CE1 TYR A 267       9.271  -7.950  -0.255  1.00 94.93           C  
ATOM   4066  HE1 TYR A 267       9.725  -8.755  -0.815  1.00 94.93           H  
ATOM   4067  CE2 TYR A 267       9.091  -6.719   1.842  1.00 94.93           C  
ATOM   4068  HE2 TYR A 267       9.405  -6.556   2.863  1.00 94.93           H  
ATOM   4069  OH  TYR A 267      10.664  -8.513   1.606  1.00 94.93           O  
ATOM   4070  HH  TYR A 267      10.862  -8.247   2.507  1.00 94.93           H  
ATOM   4071  CZ  TYR A 267       9.686  -7.739   1.074  1.00 94.93           C  
ATOM   4072  N   PHE A 268       5.146  -2.841  -2.074  1.00 95.12           N  
ATOM   4073  H   PHE A 268       5.898  -2.412  -1.554  1.00 95.12           H  
ATOM   4074  CA  PHE A 268       3.992  -1.986  -2.396  1.00 95.12           C  
ATOM   4075  HA  PHE A 268       4.107  -1.074  -1.811  1.00 95.12           H  
ATOM   4076  C   PHE A 268       2.625  -2.557  -1.980  1.00 95.12           C  
ATOM   4077  CB  PHE A 268       4.038  -1.565  -3.872  1.00 95.12           C  
ATOM   4078  HB2 PHE A 268       3.309  -0.771  -4.035  1.00 95.12           H  
ATOM   4079  HB3 PHE A 268       3.737  -2.412  -4.488  1.00 95.12           H  
ATOM   4080  O   PHE A 268       1.604  -2.258  -2.600  1.00 95.12           O  
ATOM   4081  CG  PHE A 268       5.391  -1.070  -4.338  1.00 95.12           C  
ATOM   4082  CD1 PHE A 268       5.917   0.131  -3.829  1.00 95.12           C  
ATOM   4083  HD1 PHE A 268       5.356   0.705  -3.106  1.00 95.12           H  
ATOM   4084  CD2 PHE A 268       6.122  -1.809  -5.286  1.00 95.12           C  
ATOM   4085  HD2 PHE A 268       5.737  -2.744  -5.664  1.00 95.12           H  
ATOM   4086  CE1 PHE A 268       7.162   0.598  -4.279  1.00 95.12           C  
ATOM   4087  HE1 PHE A 268       7.555   1.534  -3.911  1.00 95.12           H  
ATOM   4088  CE2 PHE A 268       7.367  -1.339  -5.736  1.00 95.12           C  
ATOM   4089  HE2 PHE A 268       7.926  -1.913  -6.460  1.00 95.12           H  
ATOM   4090  CZ  PHE A 268       7.886  -0.135  -5.232  1.00 95.12           C  
ATOM   4091  HZ  PHE A 268       8.835   0.243  -5.584  1.00 95.12           H  
ATOM   4092  N   ASN A 269       2.582  -3.397  -0.940  1.00 92.70           N  
ATOM   4093  H   ASN A 269       3.447  -3.656  -0.488  1.00 92.70           H  
ATOM   4094  CA  ASN A 269       1.335  -4.017  -0.500  1.00 92.70           C  
ATOM   4095  HA  ASN A 269       0.894  -4.518  -1.361  1.00 92.70           H  
ATOM   4096  C   ASN A 269       0.337  -2.963  -0.006  1.00 92.70           C  
ATOM   4097  CB  ASN A 269       1.593  -5.079   0.577  1.00 92.70           C  
ATOM   4098  HB2 ASN A 269       0.645  -5.383   1.021  1.00 92.70           H  
ATOM   4099  HB3 ASN A 269       2.223  -4.664   1.364  1.00 92.70           H  
ATOM   4100  O   ASN A 269       0.630  -2.144   0.872  1.00 92.70           O  
ATOM   4101  CG  ASN A 269       2.264  -6.302   0.002  1.00 92.70           C  
ATOM   4102  ND2 ASN A 269       1.521  -7.300  -0.400  1.00 92.70           N  
ATOM   4103 HD21 ASN A 269       0.517  -7.306  -0.290  1.00 92.70           H  
ATOM   4104 HD22 ASN A 269       1.986  -8.122  -0.759  1.00 92.70           H  
ATOM   4105  OD1 ASN A 269       3.470  -6.370  -0.088  1.00 92.70           O  
ATOM   4106  N   GLY A 270      -0.869  -3.038  -0.558  1.00 91.75           N  
ATOM   4107  H   GLY A 270      -0.993  -3.722  -1.291  1.00 91.75           H  
ATOM   4108  CA  GLY A 270      -2.060  -2.370  -0.054  1.00 91.75           C  
ATOM   4109  HA2 GLY A 270      -1.829  -1.764   0.822  1.00 91.75           H  
ATOM   4110  HA3 GLY A 270      -2.458  -1.719  -0.832  1.00 91.75           H  
ATOM   4111  C   GLY A 270      -3.106  -3.407   0.342  1.00 91.75           C  
ATOM   4112  O   GLY A 270      -2.780  -4.452   0.895  1.00 91.75           O  
ATOM   4113  N   ALA A 271      -4.363  -3.122   0.016  1.00 91.80           N  
ATOM   4114  H   ALA A 271      -4.565  -2.226  -0.406  1.00 91.80           H  
ATOM   4115  CA  ALA A 271      -5.487  -3.996   0.328  1.00 91.80           C  
ATOM   4116  HA  ALA A 271      -5.291  -4.509   1.269  1.00 91.80           H  
ATOM   4117  C   ALA A 271      -5.753  -5.088  -0.725  1.00 91.80           C  
ATOM   4118  CB  ALA A 271      -6.709  -3.095   0.526  1.00 91.80           C  
ATOM   4119  HB1 ALA A 271      -6.943  -2.561  -0.395  1.00 91.80           H  
ATOM   4120  HB2 ALA A 271      -7.564  -3.712   0.801  1.00 91.80           H  
ATOM   4121  HB3 ALA A 271      -6.524  -2.384   1.331  1.00 91.80           H  
ATOM   4122  O   ALA A 271      -6.593  -5.944  -0.475  1.00 91.80           O  
ATOM   4123  N   ASN A 272      -5.110  -5.052  -1.903  1.00 90.47           N  
ATOM   4124  H   ASN A 272      -4.355  -4.393  -2.032  1.00 90.47           H  
ATOM   4125  CA  ASN A 272      -5.388  -6.013  -2.977  1.00 90.47           C  
ATOM   4126  HA  ASN A 272      -6.467  -6.143  -3.050  1.00 90.47           H  
ATOM   4127  C   ASN A 272      -4.803  -7.384  -2.636  1.00 90.47           C  
ATOM   4128  CB  ASN A 272      -4.934  -5.477  -4.349  1.00 90.47           C  
ATOM   4129  HB2 ASN A 272      -3.849  -5.549  -4.433  1.00 90.47           H  
ATOM   4130  HB3 ASN A 272      -5.227  -4.431  -4.442  1.00 90.47           H  
ATOM   4131  O   ASN A 272      -3.590  -7.527  -2.620  1.00 90.47           O  
ATOM   4132  CG  ASN A 272      -5.561  -6.260  -5.503  1.00 90.47           C  
ATOM   4133  ND2 ASN A 272      -5.983  -5.593  -6.553  1.00 90.47           N  
ATOM   4134 HD21 ASN A 272      -5.806  -4.606  -6.674  1.00 90.47           H  
ATOM   4135 HD22 ASN A 272      -6.353  -6.126  -7.327  1.00 90.47           H  
ATOM   4136  OD1 ASN A 272      -5.728  -7.467  -5.453  1.00 90.47           O  
ATOM   4137  N   PHE A 273      -5.656  -8.366  -2.361  1.00 90.92           N  
ATOM   4138  H   PHE A 273      -6.642  -8.152  -2.313  1.00 90.92           H  
ATOM   4139  CA  PHE A 273      -5.270  -9.766  -2.176  1.00 90.92           C  
ATOM   4140  HA  PHE A 273      -4.184  -9.854  -2.210  1.00 90.92           H  
ATOM   4141  C   PHE A 273      -5.806 -10.655  -3.308  1.00 90.92           C  
ATOM   4142  CB  PHE A 273      -5.724 -10.234  -0.788  1.00 90.92           C  
ATOM   4143  HB2 PHE A 273      -5.447 -11.279  -0.653  1.00 90.92           H  
ATOM   4144  HB3 PHE A 273      -5.186  -9.660  -0.033  1.00 90.92           H  
ATOM   4145  O   PHE A 273      -5.211 -11.692  -3.599  1.00 90.92           O  
ATOM   4146  CG  PHE A 273      -7.212 -10.083  -0.555  1.00 90.92           C  
ATOM   4147  CD1 PHE A 273      -7.702  -8.951   0.119  1.00 90.92           C  
ATOM   4148  HD1 PHE A 273      -7.015  -8.223   0.525  1.00 90.92           H  
ATOM   4149  CD2 PHE A 273      -8.113 -11.028  -1.079  1.00 90.92           C  
ATOM   4150  HD2 PHE A 273      -7.749 -11.893  -1.613  1.00 90.92           H  
ATOM   4151  CE1 PHE A 273      -9.086  -8.770   0.270  1.00 90.92           C  
ATOM   4152  HE1 PHE A 273      -9.465  -7.907   0.798  1.00 90.92           H  
ATOM   4153  CE2 PHE A 273      -9.494 -10.822  -0.948  1.00 90.92           C  
ATOM   4154  HE2 PHE A 273     -10.197 -11.502  -1.408  1.00 90.92           H  
ATOM   4155  CZ  PHE A 273      -9.982  -9.711  -0.252  1.00 90.92           C  
ATOM   4156  HZ  PHE A 273     -11.047  -9.590  -0.117  1.00 90.92           H  
ATOM   4157  N   LEU A 274      -6.875 -10.231  -3.995  1.00 90.82           N  
ATOM   4158  H   LEU A 274      -7.347  -9.397  -3.674  1.00 90.82           H  
ATOM   4159  CA  LEU A 274      -7.454 -10.947  -5.134  1.00 90.82           C  
ATOM   4160  HA  LEU A 274      -7.805 -11.919  -4.786  1.00 90.82           H  
ATOM   4161  C   LEU A 274      -6.425 -11.197  -6.243  1.00 90.82           C  
ATOM   4162  CB  LEU A 274      -8.654 -10.140  -5.663  1.00 90.82           C  
ATOM   4163  HB2 LEU A 274      -8.315  -9.130  -5.894  1.00 90.82           H  
ATOM   4164  HB3 LEU A 274      -9.405 -10.073  -4.876  1.00 90.82           H  
ATOM   4165  O   LEU A 274      -6.297 -12.320  -6.723  1.00 90.82           O  
ATOM   4166  CG  LEU A 274      -9.307 -10.724  -6.934  1.00 90.82           C  
ATOM   4167  HG  LEU A 274      -8.577 -10.749  -7.743  1.00 90.82           H  
ATOM   4168  CD1 LEU A 274      -9.850 -12.137  -6.716  1.00 90.82           C  
ATOM   4169 HD11 LEU A 274      -9.039 -12.825  -6.478  1.00 90.82           H  
ATOM   4170 HD12 LEU A 274     -10.328 -12.486  -7.631  1.00 90.82           H  
ATOM   4171 HD13 LEU A 274     -10.585 -12.136  -5.911  1.00 90.82           H  
ATOM   4172  CD2 LEU A 274     -10.460  -9.822  -7.370  1.00 90.82           C  
ATOM   4173 HD21 LEU A 274     -11.218  -9.766  -6.589  1.00 90.82           H  
ATOM   4174 HD22 LEU A 274     -10.083  -8.822  -7.585  1.00 90.82           H  
ATOM   4175 HD23 LEU A 274     -10.912 -10.218  -8.279  1.00 90.82           H  
ATOM   4176  N   MET A 275      -5.653 -10.182  -6.628  1.00 92.47           N  
ATOM   4177  H   MET A 275      -5.784  -9.274  -6.205  1.00 92.47           H  
ATOM   4178  CA  MET A 275      -4.679 -10.331  -7.712  1.00 92.47           C  
ATOM   4179  HA  MET A 275      -5.156 -10.864  -8.534  1.00 92.47           H  
ATOM   4180  C   MET A 275      -3.476 -11.180  -7.327  1.00 92.47           C  
ATOM   4181  CB  MET A 275      -4.225  -8.954  -8.191  1.00 92.47           C  
ATOM   4182  HB2 MET A 275      -4.031  -8.333  -7.317  1.00 92.47           H  
ATOM   4183  HB3 MET A 275      -3.302  -9.045  -8.764  1.00 92.47           H  
ATOM   4184  O   MET A 275      -2.930 -11.874  -8.178  1.00 92.47           O  
ATOM   4185  CG  MET A 275      -5.291  -8.297  -9.068  1.00 92.47           C  
ATOM   4186  HG2 MET A 275      -6.169  -8.076  -8.460  1.00 92.47           H  
ATOM   4187  HG3 MET A 275      -4.905  -7.356  -9.460  1.00 92.47           H  
ATOM   4188  SD  MET A 275      -5.818  -9.290 -10.483  1.00 92.47           S  
ATOM   4189  CE  MET A 275      -4.238  -9.564 -11.331  1.00 92.47           C  
ATOM   4190  HE1 MET A 275      -4.426 -10.035 -12.296  1.00 92.47           H  
ATOM   4191  HE2 MET A 275      -3.600 -10.216 -10.735  1.00 92.47           H  
ATOM   4192  HE3 MET A 275      -3.739  -8.608 -11.494  1.00 92.47           H  
ATOM   4193  N   TYR A 276      -3.090 -11.189  -6.051  1.00 94.20           N  
ATOM   4194  H   TYR A 276      -3.583 -10.615  -5.382  1.00 94.20           H  
ATOM   4195  CA  TYR A 276      -2.072 -12.122  -5.574  1.00 94.20           C  
ATOM   4196  HA  TYR A 276      -1.207 -12.066  -6.235  1.00 94.20           H  
ATOM   4197  C   TYR A 276      -2.573 -13.568  -5.638  1.00 94.20           C  
ATOM   4198  CB  TYR A 276      -1.630 -11.738  -4.159  1.00 94.20           C  
ATOM   4199  HB2 TYR A 276      -2.481 -11.845  -3.488  1.00 94.20           H  
ATOM   4200  HB3 TYR A 276      -0.868 -12.451  -3.842  1.00 94.20           H  
ATOM   4201  O   TYR A 276      -1.824 -14.445  -6.058  1.00 94.20           O  
ATOM   4202  CG  TYR A 276      -1.051 -10.341  -4.006  1.00 94.20           C  
ATOM   4203  CD1 TYR A 276      -0.184  -9.796  -4.974  1.00 94.20           C  
ATOM   4204  HD1 TYR A 276       0.099 -10.369  -5.845  1.00 94.20           H  
ATOM   4205  CD2 TYR A 276      -1.380  -9.573  -2.877  1.00 94.20           C  
ATOM   4206  HD2 TYR A 276      -2.059  -9.957  -2.131  1.00 94.20           H  
ATOM   4207  CE1 TYR A 276       0.311  -8.486  -4.825  1.00 94.20           C  
ATOM   4208  HE1 TYR A 276       0.922  -8.049  -5.601  1.00 94.20           H  
ATOM   4209  CE2 TYR A 276      -0.843  -8.286  -2.708  1.00 94.20           C  
ATOM   4210  HE2 TYR A 276      -1.116  -7.690  -1.849  1.00 94.20           H  
ATOM   4211  OH  TYR A 276       0.529  -6.496  -3.493  1.00 94.20           O  
ATOM   4212  HH  TYR A 276       1.200  -6.308  -4.152  1.00 94.20           H  
ATOM   4213  CZ  TYR A 276      -0.002  -7.734  -3.680  1.00 94.20           C  
ATOM   4214  N   PHE A 277      -3.848 -13.806  -5.313  1.00 92.20           N  
ATOM   4215  H   PHE A 277      -4.417 -13.041  -4.979  1.00 92.20           H  
ATOM   4216  CA  PHE A 277      -4.479 -15.118  -5.468  1.00 92.20           C  
ATOM   4217  HA  PHE A 277      -3.876 -15.862  -4.947  1.00 92.20           H  
ATOM   4218  C   PHE A 277      -4.543 -15.556  -6.941  1.00 92.20           C  
ATOM   4219  CB  PHE A 277      -5.870 -15.087  -4.817  1.00 92.20           C  
ATOM   4220  HB2 PHE A 277      -6.445 -14.244  -5.201  1.00 92.20           H  
ATOM   4221  HB3 PHE A 277      -5.750 -14.931  -3.745  1.00 92.20           H  
ATOM   4222  O   PHE A 277      -4.083 -16.645  -7.277  1.00 92.20           O  
ATOM   4223  CG  PHE A 277      -6.671 -16.350  -5.040  1.00 92.20           C  
ATOM   4224  CD1 PHE A 277      -7.609 -16.422  -6.088  1.00 92.20           C  
ATOM   4225  HD1 PHE A 277      -7.773 -15.570  -6.730  1.00 92.20           H  
ATOM   4226  CD2 PHE A 277      -6.456 -17.467  -4.213  1.00 92.20           C  
ATOM   4227  HD2 PHE A 277      -5.724 -17.418  -3.420  1.00 92.20           H  
ATOM   4228  CE1 PHE A 277      -8.333 -17.608  -6.303  1.00 92.20           C  
ATOM   4229  HE1 PHE A 277      -9.054 -17.662  -7.106  1.00 92.20           H  
ATOM   4230  CE2 PHE A 277      -7.181 -18.651  -4.428  1.00 92.20           C  
ATOM   4231  HE2 PHE A 277      -7.014 -19.509  -3.793  1.00 92.20           H  
ATOM   4232  CZ  PHE A 277      -8.119 -18.722  -5.473  1.00 92.20           C  
ATOM   4233  HZ  PHE A 277      -8.677 -19.632  -5.639  1.00 92.20           H  
ATOM   4234  N   LEU A 278      -5.048 -14.701  -7.838  1.00 91.69           N  
ATOM   4235  H   LEU A 278      -5.423 -13.824  -7.508  1.00 91.69           H  
ATOM   4236  CA  LEU A 278      -5.107 -15.004  -9.275  1.00 91.69           C  
ATOM   4237  HA  LEU A 278      -5.638 -15.945  -9.418  1.00 91.69           H  
ATOM   4238  C   LEU A 278      -3.708 -15.211  -9.867  1.00 91.69           C  
ATOM   4239  CB  LEU A 278      -5.848 -13.877 -10.017  1.00 91.69           C  
ATOM   4240  HB2 LEU A 278      -5.361 -12.928  -9.794  1.00 91.69           H  
ATOM   4241  HB3 LEU A 278      -5.749 -14.052 -11.089  1.00 91.69           H  
ATOM   4242  O   LEU A 278      -3.474 -16.168 -10.603  1.00 91.69           O  
ATOM   4243  CG  LEU A 278      -7.348 -13.753  -9.697  1.00 91.69           C  
ATOM   4244  HG  LEU A 278      -7.490 -13.554  -8.635  1.00 91.69           H  
ATOM   4245  CD1 LEU A 278      -7.945 -12.594 -10.494  1.00 91.69           C  
ATOM   4246 HD11 LEU A 278      -9.005 -12.491 -10.265  1.00 91.69           H  
ATOM   4247 HD12 LEU A 278      -7.443 -11.666 -10.222  1.00 91.69           H  
ATOM   4248 HD13 LEU A 278      -7.822 -12.767 -11.564  1.00 91.69           H  
ATOM   4249  CD2 LEU A 278      -8.118 -15.021 -10.058  1.00 91.69           C  
ATOM   4250 HD21 LEU A 278      -7.821 -15.844  -9.407  1.00 91.69           H  
ATOM   4251 HD22 LEU A 278      -9.187 -14.853  -9.927  1.00 91.69           H  
ATOM   4252 HD23 LEU A 278      -7.921 -15.283 -11.098  1.00 91.69           H  
ATOM   4253  N   GLY A 279      -2.752 -14.356  -9.506  1.00 93.20           N  
ATOM   4254  H   GLY A 279      -2.994 -13.579  -8.908  1.00 93.20           H  
ATOM   4255  CA  GLY A 279      -1.361 -14.504  -9.910  1.00 93.20           C  
ATOM   4256  HA2 GLY A 279      -1.289 -14.450 -10.996  1.00 93.20           H  
ATOM   4257  HA3 GLY A 279      -0.786 -13.686  -9.477  1.00 93.20           H  
ATOM   4258  C   GLY A 279      -0.757 -15.831  -9.444  1.00 93.20           C  
ATOM   4259  O   GLY A 279      -0.048 -16.467 -10.218  1.00 93.20           O  
ATOM   4260  N   GLU A 280      -1.026 -16.262  -8.206  1.00 94.62           N  
ATOM   4261  H   GLU A 280      -1.584 -15.684  -7.594  1.00 94.62           H  
ATOM   4262  CA  GLU A 280      -0.549 -17.550  -7.680  1.00 94.62           C  
ATOM   4263  HA  GLU A 280       0.538 -17.572  -7.751  1.00 94.62           H  
ATOM   4264  C   GLU A 280      -1.082 -18.718  -8.525  1.00 94.62           C  
ATOM   4265  CB  GLU A 280      -0.939 -17.695  -6.190  1.00 94.62           C  
ATOM   4266  HB2 GLU A 280      -2.025 -17.669  -6.100  1.00 94.62           H  
ATOM   4267  HB3 GLU A 280      -0.523 -16.855  -5.634  1.00 94.62           H  
ATOM   4268  O   GLU A 280      -0.318 -19.625  -8.859  1.00 94.62           O  
ATOM   4269  CG  GLU A 280      -0.427 -19.002  -5.551  1.00 94.62           C  
ATOM   4270  HG2 GLU A 280      -0.785 -19.844  -6.143  1.00 94.62           H  
ATOM   4271  HG3 GLU A 280       0.662 -19.008  -5.595  1.00 94.62           H  
ATOM   4272  CD  GLU A 280      -0.875 -19.245  -4.092  1.00 94.62           C  
ATOM   4273  OE1 GLU A 280      -0.616 -20.368  -3.587  1.00 94.62           O  
ATOM   4274  OE2 GLU A 280      -1.509 -18.380  -3.450  1.00 94.62           O  
ATOM   4275  N   LEU A 281      -2.362 -18.685  -8.922  1.00 92.85           N  
ATOM   4276  H   LEU A 281      -2.936 -17.913  -8.615  1.00 92.85           H  
ATOM   4277  CA  LEU A 281      -2.946 -19.694  -9.817  1.00 92.85           C  
ATOM   4278  HA  LEU A 281      -2.808 -20.681  -9.375  1.00 92.85           H  
ATOM   4279  C   LEU A 281      -2.238 -19.728 -11.175  1.00 92.85           C  
ATOM   4280  CB  LEU A 281      -4.449 -19.435 -10.030  1.00 92.85           C  
ATOM   4281  HB2 LEU A 281      -4.808 -20.139 -10.781  1.00 92.85           H  
ATOM   4282  HB3 LEU A 281      -4.584 -18.434 -10.441  1.00 92.85           H  
ATOM   4283  O   LEU A 281      -1.874 -20.806 -11.651  1.00 92.85           O  
ATOM   4284  CG  LEU A 281      -5.337 -19.573  -8.784  1.00 92.85           C  
ATOM   4285  HG  LEU A 281      -5.025 -18.860  -8.021  1.00 92.85           H  
ATOM   4286  CD1 LEU A 281      -6.783 -19.267  -9.175  1.00 92.85           C  
ATOM   4287 HD11 LEU A 281      -7.431 -19.376  -8.306  1.00 92.85           H  
ATOM   4288 HD12 LEU A 281      -7.112 -19.949  -9.959  1.00 92.85           H  
ATOM   4289 HD13 LEU A 281      -6.852 -18.242  -9.540  1.00 92.85           H  
ATOM   4290  CD2 LEU A 281      -5.279 -20.980  -8.184  1.00 92.85           C  
ATOM   4291 HD21 LEU A 281      -5.988 -21.050  -7.359  1.00 92.85           H  
ATOM   4292 HD22 LEU A 281      -5.531 -21.718  -8.944  1.00 92.85           H  
ATOM   4293 HD23 LEU A 281      -4.279 -21.174  -7.795  1.00 92.85           H  
ATOM   4294  N   LYS A 282      -2.003 -18.555 -11.772  1.00 93.96           N  
ATOM   4295  H   LYS A 282      -2.329 -17.718 -11.311  1.00 93.96           H  
ATOM   4296  CA  LYS A 282      -1.276 -18.433 -13.042  1.00 93.96           C  
ATOM   4297  HA  LYS A 282      -1.778 -19.037 -13.798  1.00 93.96           H  
ATOM   4298  C   LYS A 282       0.146 -18.983 -12.932  1.00 93.96           C  
ATOM   4299  CB  LYS A 282      -1.296 -16.973 -13.509  1.00 93.96           C  
ATOM   4300  HB2 LYS A 282      -2.328 -16.698 -13.727  1.00 93.96           H  
ATOM   4301  HB3 LYS A 282      -0.915 -16.320 -12.723  1.00 93.96           H  
ATOM   4302  O   LYS A 282       0.524 -19.840 -13.724  1.00 93.96           O  
ATOM   4303  CG  LYS A 282      -0.463 -16.771 -14.779  1.00 93.96           C  
ATOM   4304  HG2 LYS A 282      -0.753 -17.510 -15.526  1.00 93.96           H  
ATOM   4305  HG3 LYS A 282       0.594 -16.901 -14.548  1.00 93.96           H  
ATOM   4306  CD  LYS A 282      -0.674 -15.368 -15.348  1.00 93.96           C  
ATOM   4307  HD2 LYS A 282      -1.727 -15.236 -15.597  1.00 93.96           H  
ATOM   4308  HD3 LYS A 282      -0.370 -14.624 -14.611  1.00 93.96           H  
ATOM   4309  CE  LYS A 282       0.179 -15.241 -16.609  1.00 93.96           C  
ATOM   4310  HE2 LYS A 282      -0.083 -16.054 -17.286  1.00 93.96           H  
ATOM   4311  HE3 LYS A 282       1.226 -15.402 -16.350  1.00 93.96           H  
ATOM   4312  NZ  LYS A 282      -0.014 -13.931 -17.278  1.00 93.96           N  
ATOM   4313  HZ1 LYS A 282       0.264 -13.167 -16.679  1.00 93.96           H  
ATOM   4314  HZ2 LYS A 282       0.547 -13.908 -18.118  1.00 93.96           H  
ATOM   4315  HZ3 LYS A 282      -0.982 -13.815 -17.542  1.00 93.96           H  
ATOM   4316  N   ALA A 283       0.901 -18.557 -11.922  1.00 95.60           N  
ATOM   4317  H   ALA A 283       0.518 -17.862 -11.297  1.00 95.60           H  
ATOM   4318  CA  ALA A 283       2.281 -18.990 -11.718  1.00 95.60           C  
ATOM   4319  HA  ALA A 283       2.867 -18.721 -12.597  1.00 95.60           H  
ATOM   4320  C   ALA A 283       2.385 -20.516 -11.548  1.00 95.60           C  
ATOM   4321  CB  ALA A 283       2.843 -18.239 -10.508  1.00 95.60           C  
ATOM   4322  HB1 ALA A 283       2.805 -17.165 -10.693  1.00 95.60           H  
ATOM   4323  HB2 ALA A 283       2.259 -18.470  -9.617  1.00 95.60           H  
ATOM   4324  HB3 ALA A 283       3.879 -18.537 -10.350  1.00 95.60           H  
ATOM   4325  O   ALA A 283       3.238 -21.147 -12.167  1.00 95.60           O  
ATOM   4326  N   LYS A 284       1.465 -21.133 -10.791  1.00 95.11           N  
ATOM   4327  H   LYS A 284       0.795 -20.563 -10.295  1.00 95.11           H  
ATOM   4328  CA  LYS A 284       1.393 -22.599 -10.653  1.00 95.11           C  
ATOM   4329  HA  LYS A 284       2.366 -22.981 -10.343  1.00 95.11           H  
ATOM   4330  C   LYS A 284       1.071 -23.298 -11.969  1.00 95.11           C  
ATOM   4331  CB  LYS A 284       0.346 -22.985  -9.607  1.00 95.11           C  
ATOM   4332  HB2 LYS A 284       0.147 -24.054  -9.680  1.00 95.11           H  
ATOM   4333  HB3 LYS A 284      -0.581 -22.443  -9.797  1.00 95.11           H  
ATOM   4334  O   LYS A 284       1.696 -24.303 -12.292  1.00 95.11           O  
ATOM   4335  CG  LYS A 284       0.851 -22.687  -8.197  1.00 95.11           C  
ATOM   4336  HG2 LYS A 284       1.744 -23.280  -7.998  1.00 95.11           H  
ATOM   4337  HG3 LYS A 284       1.105 -21.630  -8.116  1.00 95.11           H  
ATOM   4338  CD  LYS A 284      -0.229 -23.026  -7.173  1.00 95.11           C  
ATOM   4339  HD2 LYS A 284      -0.446 -24.093  -7.205  1.00 95.11           H  
ATOM   4340  HD3 LYS A 284      -1.127 -22.453  -7.403  1.00 95.11           H  
ATOM   4341  CE  LYS A 284       0.300 -22.631  -5.798  1.00 95.11           C  
ATOM   4342  HE2 LYS A 284       0.626 -21.593  -5.855  1.00 95.11           H  
ATOM   4343  HE3 LYS A 284       1.173 -23.236  -5.552  1.00 95.11           H  
ATOM   4344  NZ  LYS A 284      -0.748 -22.748  -4.765  1.00 95.11           N  
ATOM   4345  HZ1 LYS A 284      -0.546 -22.071  -4.043  1.00 95.11           H  
ATOM   4346  HZ2 LYS A 284      -1.635 -22.445  -5.141  1.00 95.11           H  
ATOM   4347  HZ3 LYS A 284      -0.802 -23.683  -4.387  1.00 95.11           H  
ATOM   4348  N   LYS A 285       0.120 -22.770 -12.746  1.00 93.42           N  
ATOM   4349  H   LYS A 285      -0.355 -21.941 -12.417  1.00 93.42           H  
ATOM   4350  CA  LYS A 285      -0.220 -23.302 -14.076  1.00 93.42           C  
ATOM   4351  HA  LYS A 285      -0.502 -24.350 -13.975  1.00 93.42           H  
ATOM   4352  C   LYS A 285       0.986 -23.268 -15.023  1.00 93.42           C  
ATOM   4353  CB  LYS A 285      -1.410 -22.505 -14.634  1.00 93.42           C  
ATOM   4354  HB2 LYS A 285      -1.122 -21.460 -14.748  1.00 93.42           H  
ATOM   4355  HB3 LYS A 285      -2.237 -22.555 -13.925  1.00 93.42           H  
ATOM   4356  O   LYS A 285       1.160 -24.184 -15.820  1.00 93.42           O  
ATOM   4357  CG  LYS A 285      -1.888 -23.033 -15.993  1.00 93.42           C  
ATOM   4358  HG2 LYS A 285      -2.248 -24.055 -15.880  1.00 93.42           H  
ATOM   4359  HG3 LYS A 285      -1.060 -23.025 -16.703  1.00 93.42           H  
ATOM   4360  CD  LYS A 285      -3.005 -22.150 -16.560  1.00 93.42           C  
ATOM   4361  HD2 LYS A 285      -2.649 -21.122 -16.627  1.00 93.42           H  
ATOM   4362  HD3 LYS A 285      -3.874 -22.186 -15.904  1.00 93.42           H  
ATOM   4363  CE  LYS A 285      -3.374 -22.655 -17.958  1.00 93.42           C  
ATOM   4364  HE2 LYS A 285      -2.461 -22.706 -18.551  1.00 93.42           H  
ATOM   4365  HE3 LYS A 285      -3.781 -23.663 -17.872  1.00 93.42           H  
ATOM   4366  NZ  LYS A 285      -4.346 -21.760 -18.627  1.00 93.42           N  
ATOM   4367  HZ1 LYS A 285      -5.218 -21.655 -18.128  1.00 93.42           H  
ATOM   4368  HZ2 LYS A 285      -3.970 -20.828 -18.729  1.00 93.42           H  
ATOM   4369  HZ3 LYS A 285      -4.565 -22.070 -19.563  1.00 93.42           H  
ATOM   4370  N   GLU A 286       1.811 -22.231 -14.921  1.00 94.76           N  
ATOM   4371  H   GLU A 286       1.550 -21.482 -14.295  1.00 94.76           H  
ATOM   4372  CA  GLU A 286       3.028 -22.039 -15.720  1.00 94.76           C  
ATOM   4373  HA  GLU A 286       2.861 -22.438 -16.720  1.00 94.76           H  
ATOM   4374  C   GLU A 286       4.254 -22.798 -15.166  1.00 94.76           C  
ATOM   4375  CB  GLU A 286       3.295 -20.526 -15.858  1.00 94.76           C  
ATOM   4376  HB2 GLU A 286       3.327 -20.084 -14.862  1.00 94.76           H  
ATOM   4377  HB3 GLU A 286       4.263 -20.373 -16.335  1.00 94.76           H  
ATOM   4378  O   GLU A 286       5.296 -22.834 -15.819  1.00 94.76           O  
ATOM   4379  CG  GLU A 286       2.220 -19.816 -16.711  1.00 94.76           C  
ATOM   4380  HG2 GLU A 286       2.274 -20.214 -17.724  1.00 94.76           H  
ATOM   4381  HG3 GLU A 286       1.230 -20.054 -16.323  1.00 94.76           H  
ATOM   4382  CD  GLU A 286       2.356 -18.279 -16.766  1.00 94.76           C  
ATOM   4383  OE1 GLU A 286       1.630 -17.653 -17.578  1.00 94.76           O  
ATOM   4384  OE2 GLU A 286       3.139 -17.691 -15.989  1.00 94.76           O  
ATOM   4385  N   GLY A 287       4.143 -23.436 -13.994  1.00 96.32           N  
ATOM   4386  H   GLY A 287       3.261 -23.386 -13.505  1.00 96.32           H  
ATOM   4387  CA  GLY A 287       5.235 -24.170 -13.344  1.00 96.32           C  
ATOM   4388  HA2 GLY A 287       4.804 -24.833 -12.594  1.00 96.32           H  
ATOM   4389  HA3 GLY A 287       5.753 -24.776 -14.086  1.00 96.32           H  
ATOM   4390  C   GLY A 287       6.275 -23.287 -12.638  1.00 96.32           C  
ATOM   4391  O   GLY A 287       7.349 -23.778 -12.287  1.00 96.32           O  
ATOM   4392  N   ASP A 288       5.984 -22.001 -12.414  1.00 96.43           N  
ATOM   4393  H   ASP A 288       5.063 -21.675 -12.669  1.00 96.43           H  
ATOM   4394  CA  ASP A 288       6.854 -21.070 -11.685  1.00 96.43           C  
ATOM   4395  HA  ASP A 288       7.883 -21.417 -11.789  1.00 96.43           H  
ATOM   4396  C   ASP A 288       6.534 -21.077 -10.180  1.00 96.43           C  
ATOM   4397  CB  ASP A 288       6.820 -19.665 -12.309  1.00 96.43           C  
ATOM   4398  HB2 ASP A 288       6.960 -19.761 -13.386  1.00 96.43           H  
ATOM   4399  HB3 ASP A 288       5.846 -19.209 -12.136  1.00 96.43           H  
ATOM   4400  O   ASP A 288       5.882 -20.185  -9.628  1.00 96.43           O  
ATOM   4401  CG  ASP A 288       7.928 -18.746 -11.759  1.00 96.43           C  
ATOM   4402  OD1 ASP A 288       8.528 -19.059 -10.697  1.00 96.43           O  
ATOM   4403  OD2 ASP A 288       8.178 -17.694 -12.390  1.00 96.43           O  
ATOM   4404  N   GLU A 289       7.017 -22.114  -9.495  1.00 97.13           N  
ATOM   4405  H   GLU A 289       7.432 -22.865 -10.028  1.00 97.13           H  
ATOM   4406  CA  GLU A 289       6.827 -22.291  -8.048  1.00 97.13           C  
ATOM   4407  HA  GLU A 289       5.760 -22.309  -7.827  1.00 97.13           H  
ATOM   4408  C   GLU A 289       7.438 -21.149  -7.219  1.00 97.13           C  
ATOM   4409  CB  GLU A 289       7.449 -23.627  -7.611  1.00 97.13           C  
ATOM   4410  HB2 GLU A 289       8.488 -23.659  -7.941  1.00 97.13           H  
ATOM   4411  HB3 GLU A 289       7.452 -23.683  -6.523  1.00 97.13           H  
ATOM   4412  O   GLU A 289       6.924 -20.804  -6.150  1.00 97.13           O  
ATOM   4413  CG  GLU A 289       6.717 -24.861  -8.167  1.00 97.13           C  
ATOM   4414  HG2 GLU A 289       6.757 -24.835  -9.256  1.00 97.13           H  
ATOM   4415  HG3 GLU A 289       7.259 -25.749  -7.842  1.00 97.13           H  
ATOM   4416  CD  GLU A 289       5.254 -24.975  -7.701  1.00 97.13           C  
ATOM   4417  OE1 GLU A 289       4.477 -25.663  -8.398  1.00 97.13           O  
ATOM   4418  OE2 GLU A 289       4.911 -24.398  -6.642  1.00 97.13           O  
ATOM   4419  N   LYS A 290       8.517 -20.515  -7.706  1.00 96.29           N  
ATOM   4420  H   LYS A 290       8.786 -20.715  -8.658  1.00 96.29           H  
ATOM   4421  CA  LYS A 290       9.144 -19.386  -7.004  1.00 96.29           C  
ATOM   4422  HA  LYS A 290       9.264 -19.662  -5.956  1.00 96.29           H  
ATOM   4423  C   LYS A 290       8.217 -18.170  -7.025  1.00 96.29           C  
ATOM   4424  CB  LYS A 290      10.530 -19.070  -7.598  1.00 96.29           C  
ATOM   4425  HB2 LYS A 290      11.142 -19.973  -7.590  1.00 96.29           H  
ATOM   4426  HB3 LYS A 290      10.421 -18.726  -8.627  1.00 96.29           H  
ATOM   4427  O   LYS A 290       8.000 -17.547  -5.982  1.00 96.29           O  
ATOM   4428  CG  LYS A 290      11.220 -17.984  -6.756  1.00 96.29           C  
ATOM   4429  HG2 LYS A 290      11.327 -18.353  -5.736  1.00 96.29           H  
ATOM   4430  HG3 LYS A 290      10.580 -17.102  -6.729  1.00 96.29           H  
ATOM   4431  CD  LYS A 290      12.596 -17.533  -7.266  1.00 96.29           C  
ATOM   4432  HD2 LYS A 290      13.302 -18.363  -7.229  1.00 96.29           H  
ATOM   4433  HD3 LYS A 290      12.501 -17.161  -8.286  1.00 96.29           H  
ATOM   4434  CE  LYS A 290      13.025 -16.402  -6.315  1.00 96.29           C  
ATOM   4435  HE2 LYS A 290      12.217 -15.672  -6.266  1.00 96.29           H  
ATOM   4436  HE3 LYS A 290      13.120 -16.799  -5.304  1.00 96.29           H  
ATOM   4437  NZ  LYS A 290      14.271 -15.695  -6.690  1.00 96.29           N  
ATOM   4438  HZ1 LYS A 290      15.077 -16.301  -6.631  1.00 96.29           H  
ATOM   4439  HZ2 LYS A 290      14.185 -15.276  -7.605  1.00 96.29           H  
ATOM   4440  HZ3 LYS A 290      14.392 -14.936  -6.034  1.00 96.29           H  
ATOM   4441  N   LEU A 291       7.656 -17.840  -8.187  1.00 96.15           N  
ATOM   4442  H   LEU A 291       7.887 -18.376  -9.011  1.00 96.15           H  
ATOM   4443  CA  LEU A 291       6.698 -16.745  -8.315  1.00 96.15           C  
ATOM   4444  HA  LEU A 291       7.145 -15.854  -7.875  1.00 96.15           H  
ATOM   4445  C   LEU A 291       5.402 -17.038  -7.551  1.00 96.15           C  
ATOM   4446  CB  LEU A 291       6.448 -16.481  -9.806  1.00 96.15           C  
ATOM   4447  HB2 LEU A 291       6.055 -17.391 -10.260  1.00 96.15           H  
ATOM   4448  HB3 LEU A 291       7.402 -16.250 -10.280  1.00 96.15           H  
ATOM   4449  O   LEU A 291       4.894 -16.147  -6.870  1.00 96.15           O  
ATOM   4450  CG  LEU A 291       5.464 -15.339 -10.093  1.00 96.15           C  
ATOM   4451  HG  LEU A 291       4.486 -15.608  -9.695  1.00 96.15           H  
ATOM   4452  CD1 LEU A 291       5.913 -14.014  -9.469  1.00 96.15           C  
ATOM   4453 HD11 LEU A 291       5.828 -14.067  -8.383  1.00 96.15           H  
ATOM   4454 HD12 LEU A 291       5.272 -13.204  -9.820  1.00 96.15           H  
ATOM   4455 HD13 LEU A 291       6.949 -13.821  -9.745  1.00 96.15           H  
ATOM   4456  CD2 LEU A 291       5.320 -15.143 -11.600  1.00 96.15           C  
ATOM   4457 HD21 LEU A 291       6.284 -14.888 -12.039  1.00 96.15           H  
ATOM   4458 HD22 LEU A 291       4.977 -16.073 -12.053  1.00 96.15           H  
ATOM   4459 HD23 LEU A 291       4.589 -14.362 -11.812  1.00 96.15           H  
ATOM   4460  N   ALA A 292       4.907 -18.279  -7.589  1.00 97.60           N  
ATOM   4461  H   ALA A 292       5.345 -18.956  -8.198  1.00 97.60           H  
ATOM   4462  CA  ALA A 292       3.736 -18.692  -6.817  1.00 97.60           C  
ATOM   4463  HA  ALA A 292       2.885 -18.085  -7.125  1.00 97.60           H  
ATOM   4464  C   ALA A 292       3.942 -18.474  -5.307  1.00 97.60           C  
ATOM   4465  CB  ALA A 292       3.426 -20.157  -7.138  1.00 97.60           C  
ATOM   4466  HB1 ALA A 292       2.527 -20.463  -6.604  1.00 97.60           H  
ATOM   4467  HB2 ALA A 292       3.267 -20.281  -8.209  1.00 97.60           H  
ATOM   4468  HB3 ALA A 292       4.254 -20.796  -6.830  1.00 97.60           H  
ATOM   4469  O   ALA A 292       3.090 -17.878  -4.643  1.00 97.60           O  
ATOM   4470  N   ALA A 293       5.098 -18.875  -4.766  1.00 97.72           N  
ATOM   4471  H   ALA A 293       5.744 -19.398  -5.339  1.00 97.72           H  
ATOM   4472  CA  ALA A 293       5.445 -18.643  -3.364  1.00 97.72           C  
ATOM   4473  HA  ALA A 293       4.654 -19.060  -2.740  1.00 97.72           H  
ATOM   4474  C   ALA A 293       5.561 -17.144  -3.023  1.00 97.72           C  
ATOM   4475  CB  ALA A 293       6.745 -19.393  -3.057  1.00 97.72           C  
ATOM   4476  HB1 ALA A 293       6.616 -20.455  -3.268  1.00 97.72           H  
ATOM   4477  HB2 ALA A 293       7.003 -19.268  -2.005  1.00 97.72           H  
ATOM   4478  HB3 ALA A 293       7.556 -19.007  -3.675  1.00 97.72           H  
ATOM   4479  O   ALA A 293       5.080 -16.709  -1.972  1.00 97.72           O  
ATOM   4480  N   ASN A 294       6.147 -16.335  -3.912  1.00 97.13           N  
ATOM   4481  H   ASN A 294       6.547 -16.746  -4.743  1.00 97.13           H  
ATOM   4482  CA  ASN A 294       6.231 -14.883  -3.731  1.00 97.13           C  
ATOM   4483  HA  ASN A 294       6.704 -14.679  -2.770  1.00 97.13           H  
ATOM   4484  C   ASN A 294       4.836 -14.235  -3.697  1.00 97.13           C  
ATOM   4485  CB  ASN A 294       7.119 -14.300  -4.841  1.00 97.13           C  
ATOM   4486  HB2 ASN A 294       6.648 -14.468  -5.809  1.00 97.13           H  
ATOM   4487  HB3 ASN A 294       8.074 -14.827  -4.838  1.00 97.13           H  
ATOM   4488  O   ASN A 294       4.528 -13.476  -2.778  1.00 97.13           O  
ATOM   4489  CG  ASN A 294       7.410 -12.810  -4.710  1.00 97.13           C  
ATOM   4490  ND2 ASN A 294       8.224 -12.320  -5.609  1.00 97.13           N  
ATOM   4491 HD21 ASN A 294       8.603 -12.912  -6.334  1.00 97.13           H  
ATOM   4492 HD22 ASN A 294       8.435 -11.333  -5.613  1.00 97.13           H  
ATOM   4493  OD1 ASN A 294       6.951 -12.094  -3.823  1.00 97.13           O  
ATOM   4494  N   LEU A 295       3.958 -14.586  -4.639  1.00 96.87           N  
ATOM   4495  H   LEU A 295       4.260 -15.232  -5.355  1.00 96.87           H  
ATOM   4496  CA  LEU A 295       2.579 -14.091  -4.698  1.00 96.87           C  
ATOM   4497  HA  LEU A 295       2.594 -13.001  -4.711  1.00 96.87           H  
ATOM   4498  C   LEU A 295       1.777 -14.501  -3.463  1.00 96.87           C  
ATOM   4499  CB  LEU A 295       1.929 -14.604  -5.990  1.00 96.87           C  
ATOM   4500  HB2 LEU A 295       0.846 -14.496  -5.929  1.00 96.87           H  
ATOM   4501  HB3 LEU A 295       2.149 -15.666  -6.098  1.00 96.87           H  
ATOM   4502  O   LEU A 295       1.098 -13.664  -2.868  1.00 96.87           O  
ATOM   4503  CG  LEU A 295       2.449 -13.831  -7.213  1.00 96.87           C  
ATOM   4504  HG  LEU A 295       3.520 -13.647  -7.118  1.00 96.87           H  
ATOM   4505  CD1 LEU A 295       2.220 -14.607  -8.495  1.00 96.87           C  
ATOM   4506 HD11 LEU A 295       1.154 -14.578  -8.720  1.00 96.87           H  
ATOM   4507 HD12 LEU A 295       2.755 -14.129  -9.315  1.00 96.87           H  
ATOM   4508 HD13 LEU A 295       2.555 -15.639  -8.389  1.00 96.87           H  
ATOM   4509  CD2 LEU A 295       1.718 -12.494  -7.361  1.00 96.87           C  
ATOM   4510 HD21 LEU A 295       0.642 -12.660  -7.416  1.00 96.87           H  
ATOM   4511 HD22 LEU A 295       2.035 -11.998  -8.279  1.00 96.87           H  
ATOM   4512 HD23 LEU A 295       1.942 -11.848  -6.512  1.00 96.87           H  
ATOM   4513  N   ARG A 296       1.938 -15.740  -2.989  1.00 96.94           N  
ATOM   4514  H   ARG A 296       2.461 -16.401  -3.546  1.00 96.94           H  
ATOM   4515  CA  ARG A 296       1.345 -16.187  -1.724  1.00 96.94           C  
ATOM   4516  HA  ARG A 296       0.268 -16.040  -1.802  1.00 96.94           H  
ATOM   4517  C   ARG A 296       1.838 -15.364  -0.533  1.00 96.94           C  
ATOM   4518  CB  ARG A 296       1.635 -17.683  -1.541  1.00 96.94           C  
ATOM   4519  HB2 ARG A 296       1.194 -18.230  -2.374  1.00 96.94           H  
ATOM   4520  HB3 ARG A 296       2.712 -17.852  -1.567  1.00 96.94           H  
ATOM   4521  O   ARG A 296       1.042 -15.013   0.337  1.00 96.94           O  
ATOM   4522  CG  ARG A 296       1.088 -18.262  -0.229  1.00 96.94           C  
ATOM   4523  HG2 ARG A 296       1.261 -19.338  -0.236  1.00 96.94           H  
ATOM   4524  HG3 ARG A 296       1.631 -17.838   0.616  1.00 96.94           H  
ATOM   4525  CD  ARG A 296      -0.411 -17.998  -0.056  1.00 96.94           C  
ATOM   4526  HD2 ARG A 296      -0.587 -16.927   0.039  1.00 96.94           H  
ATOM   4527  HD3 ARG A 296      -0.932 -18.330  -0.954  1.00 96.94           H  
ATOM   4528  NE  ARG A 296      -0.927 -18.665   1.155  1.00 96.94           N  
ATOM   4529  HE  ARG A 296      -0.576 -18.334   2.042  1.00 96.94           H  
ATOM   4530  NH1 ARG A 296      -2.164 -20.275   0.084  1.00 96.94           N  
ATOM   4531 HH11 ARG A 296      -2.828 -21.037   0.102  1.00 96.94           H  
ATOM   4532 HH12 ARG A 296      -1.858 -19.907  -0.805  1.00 96.94           H  
ATOM   4533  NH2 ARG A 296      -2.164 -20.161   2.324  1.00 96.94           N  
ATOM   4534 HH21 ARG A 296      -1.879 -19.717   3.185  1.00 96.94           H  
ATOM   4535 HH22 ARG A 296      -2.802 -20.944   2.345  1.00 96.94           H  
ATOM   4536  CZ  ARG A 296      -1.748 -19.696   1.177  1.00 96.94           C  
ATOM   4537  N   ASN A 297       3.122 -15.020  -0.486  1.00 96.44           N  
ATOM   4538  H   ASN A 297       3.743 -15.372  -1.201  1.00 96.44           H  
ATOM   4539  CA  ASN A 297       3.651 -14.141   0.555  1.00 96.44           C  
ATOM   4540  HA  ASN A 297       3.374 -14.545   1.528  1.00 96.44           H  
ATOM   4541  C   ASN A 297       3.035 -12.731   0.466  1.00 96.44           C  
ATOM   4542  CB  ASN A 297       5.184 -14.131   0.463  1.00 96.44           C  
ATOM   4543  HB2 ASN A 297       5.562 -15.152   0.509  1.00 96.44           H  
ATOM   4544  HB3 ASN A 297       5.498 -13.691  -0.484  1.00 96.44           H  
ATOM   4545  O   ASN A 297       2.582 -12.189   1.471  1.00 96.44           O  
ATOM   4546  CG  ASN A 297       5.802 -13.353   1.608  1.00 96.44           C  
ATOM   4547  ND2 ASN A 297       6.787 -12.529   1.340  1.00 96.44           N  
ATOM   4548 HD21 ASN A 297       7.158 -12.032   2.137  1.00 96.44           H  
ATOM   4549 HD22 ASN A 297       7.186 -12.491   0.412  1.00 96.44           H  
ATOM   4550  OD1 ASN A 297       5.417 -13.478   2.752  1.00 96.44           O  
ATOM   4551  N   LYS A 298       2.915 -12.159  -0.740  1.00 96.04           N  
ATOM   4552  H   LYS A 298       3.281 -12.658  -1.539  1.00 96.04           H  
ATOM   4553  CA  LYS A 298       2.251 -10.859  -0.954  1.00 96.04           C  
ATOM   4554  HA  LYS A 298       2.720 -10.124  -0.300  1.00 96.04           H  
ATOM   4555  C   LYS A 298       0.772 -10.882  -0.559  1.00 96.04           C  
ATOM   4556  CB  LYS A 298       2.397 -10.419  -2.419  1.00 96.04           C  
ATOM   4557  HB2 LYS A 298       1.987 -11.191  -3.070  1.00 96.04           H  
ATOM   4558  HB3 LYS A 298       1.804  -9.517  -2.573  1.00 96.04           H  
ATOM   4559  O   LYS A 298       0.297  -9.911   0.028  1.00 96.04           O  
ATOM   4560  CG  LYS A 298       3.835 -10.121  -2.863  1.00 96.04           C  
ATOM   4561  HG2 LYS A 298       3.820  -9.912  -3.933  1.00 96.04           H  
ATOM   4562  HG3 LYS A 298       4.464 -10.996  -2.698  1.00 96.04           H  
ATOM   4563  CD  LYS A 298       4.446  -8.916  -2.137  1.00 96.04           C  
ATOM   4564  HD2 LYS A 298       4.559  -9.120  -1.072  1.00 96.04           H  
ATOM   4565  HD3 LYS A 298       3.787  -8.057  -2.262  1.00 96.04           H  
ATOM   4566  CE  LYS A 298       5.805  -8.560  -2.742  1.00 96.04           C  
ATOM   4567  HE2 LYS A 298       6.111  -7.595  -2.339  1.00 96.04           H  
ATOM   4568  HE3 LYS A 298       5.691  -8.438  -3.819  1.00 96.04           H  
ATOM   4569  NZ  LYS A 298       6.841  -9.581  -2.465  1.00 96.04           N  
ATOM   4570  HZ1 LYS A 298       6.564 -10.479  -2.835  1.00 96.04           H  
ATOM   4571  HZ2 LYS A 298       7.682  -9.355  -2.978  1.00 96.04           H  
ATOM   4572  HZ3 LYS A 298       7.033  -9.665  -1.477  1.00 96.04           H  
ATOM   4573  N   TYR A 299       0.072 -11.989  -0.807  1.00 96.14           N  
ATOM   4574  H   TYR A 299       0.506 -12.708  -1.369  1.00 96.14           H  
ATOM   4575  CA  TYR A 299      -1.286 -12.216  -0.310  1.00 96.14           C  
ATOM   4576  HA  TYR A 299      -1.955 -11.457  -0.716  1.00 96.14           H  
ATOM   4577  C   TYR A 299      -1.340 -12.078   1.214  1.00 96.14           C  
ATOM   4578  CB  TYR A 299      -1.797 -13.586  -0.782  1.00 96.14           C  
ATOM   4579  HB2 TYR A 299      -1.139 -14.376  -0.418  1.00 96.14           H  
ATOM   4580  HB3 TYR A 299      -1.765 -13.622  -1.871  1.00 96.14           H  
ATOM   4581  O   TYR A 299      -2.121 -11.277   1.726  1.00 96.14           O  
ATOM   4582  CG  TYR A 299      -3.199 -13.914  -0.315  1.00 96.14           C  
ATOM   4583  CD1 TYR A 299      -3.425 -14.356   1.005  1.00 96.14           C  
ATOM   4584  HD1 TYR A 299      -2.599 -14.458   1.692  1.00 96.14           H  
ATOM   4585  CD2 TYR A 299      -4.281 -13.771  -1.200  1.00 96.14           C  
ATOM   4586  HD2 TYR A 299      -4.112 -13.458  -2.219  1.00 96.14           H  
ATOM   4587  CE1 TYR A 299      -4.733 -14.619   1.451  1.00 96.14           C  
ATOM   4588  HE1 TYR A 299      -4.909 -14.926   2.472  1.00 96.14           H  
ATOM   4589  CE2 TYR A 299      -5.590 -14.039  -0.759  1.00 96.14           C  
ATOM   4590  HE2 TYR A 299      -6.428 -13.927  -1.431  1.00 96.14           H  
ATOM   4591  OH  TYR A 299      -7.091 -14.673   0.991  1.00 96.14           O  
ATOM   4592  HH  TYR A 299      -7.149 -14.863   1.930  1.00 96.14           H  
ATOM   4593  CZ  TYR A 299      -5.821 -14.446   0.570  1.00 96.14           C  
ATOM   4594  N   GLN A 300      -0.477 -12.796   1.942  1.00 96.41           N  
ATOM   4595  H   GLN A 300       0.188 -13.389   1.466  1.00 96.41           H  
ATOM   4596  CA  GLN A 300      -0.449 -12.733   3.409  1.00 96.41           C  
ATOM   4597  HA  GLN A 300      -1.442 -12.968   3.792  1.00 96.41           H  
ATOM   4598  C   GLN A 300      -0.129 -11.321   3.903  1.00 96.41           C  
ATOM   4599  CB  GLN A 300       0.552 -13.750   3.979  1.00 96.41           C  
ATOM   4600  HB2 GLN A 300       1.543 -13.561   3.566  1.00 96.41           H  
ATOM   4601  HB3 GLN A 300       0.610 -13.614   5.059  1.00 96.41           H  
ATOM   4602  O   GLN A 300      -0.845 -10.787   4.742  1.00 96.41           O  
ATOM   4603  CG  GLN A 300       0.163 -15.209   3.694  1.00 96.41           C  
ATOM   4604  HG2 GLN A 300       0.200 -15.390   2.619  1.00 96.41           H  
ATOM   4605  HG3 GLN A 300       0.895 -15.866   4.165  1.00 96.41           H  
ATOM   4606  CD  GLN A 300      -1.221 -15.586   4.211  1.00 96.41           C  
ATOM   4607  NE2 GLN A 300      -1.973 -16.393   3.491  1.00 96.41           N  
ATOM   4608 HE21 GLN A 300      -2.901 -16.498   3.875  1.00 96.41           H  
ATOM   4609 HE22 GLN A 300      -1.763 -16.529   2.513  1.00 96.41           H  
ATOM   4610  OE1 GLN A 300      -1.688 -15.160   5.245  1.00 96.41           O  
ATOM   4611  N   MET A 301       0.852 -10.654   3.294  1.00 96.20           N  
ATOM   4612  H   MET A 301       1.424 -11.155   2.629  1.00 96.20           H  
ATOM   4613  CA  MET A 301       1.206  -9.274   3.634  1.00 96.20           C  
ATOM   4614  HA  MET A 301       1.506  -9.237   4.682  1.00 96.20           H  
ATOM   4615  C   MET A 301       0.060  -8.267   3.441  1.00 96.20           C  
ATOM   4616  CB  MET A 301       2.373  -8.830   2.753  1.00 96.20           C  
ATOM   4617  HB2 MET A 301       2.495  -7.754   2.872  1.00 96.20           H  
ATOM   4618  HB3 MET A 301       2.134  -9.028   1.708  1.00 96.20           H  
ATOM   4619  O   MET A 301       0.027  -7.250   4.140  1.00 96.20           O  
ATOM   4620  CG  MET A 301       3.697  -9.513   3.094  1.00 96.20           C  
ATOM   4621  HG2 MET A 301       3.588 -10.593   3.002  1.00 96.20           H  
ATOM   4622  HG3 MET A 301       3.956  -9.297   4.131  1.00 96.20           H  
ATOM   4623  SD  MET A 301       5.052  -8.974   2.017  1.00 96.20           S  
ATOM   4624  CE  MET A 301       5.203  -7.270   2.605  1.00 96.20           C  
ATOM   4625  HE1 MET A 301       6.052  -6.804   2.106  1.00 96.20           H  
ATOM   4626  HE2 MET A 301       5.369  -7.266   3.682  1.00 96.20           H  
ATOM   4627  HE3 MET A 301       4.309  -6.701   2.350  1.00 96.20           H  
ATOM   4628  N   ALA A 302      -0.838  -8.491   2.475  1.00 96.31           N  
ATOM   4629  H   ALA A 302      -0.744  -9.328   1.916  1.00 96.31           H  
ATOM   4630  CA  ALA A 302      -2.031  -7.666   2.282  1.00 96.31           C  
ATOM   4631  HA  ALA A 302      -1.759  -6.614   2.372  1.00 96.31           H  
ATOM   4632  C   ALA A 302      -3.095  -7.950   3.352  1.00 96.31           C  
ATOM   4633  CB  ALA A 302      -2.576  -7.890   0.868  1.00 96.31           C  
ATOM   4634  HB1 ALA A 302      -3.476  -7.294   0.722  1.00 96.31           H  
ATOM   4635  HB2 ALA A 302      -1.825  -7.574   0.145  1.00 96.31           H  
ATOM   4636  HB3 ALA A 302      -2.816  -8.942   0.710  1.00 96.31           H  
ATOM   4637  O   ALA A 302      -3.658  -7.010   3.917  1.00 96.31           O  
ATOM   4638  N   VAL A 303      -3.324  -9.228   3.675  1.00 96.45           N  
ATOM   4639  H   VAL A 303      -2.810  -9.945   3.183  1.00 96.45           H  
ATOM   4640  CA  VAL A 303      -4.249  -9.655   4.739  1.00 96.45           C  
ATOM   4641  HA  VAL A 303      -5.234  -9.234   4.538  1.00 96.45           H  
ATOM   4642  C   VAL A 303      -3.809  -9.119   6.101  1.00 96.45           C  
ATOM   4643  CB  VAL A 303      -4.385 -11.191   4.764  1.00 96.45           C  
ATOM   4644  HB  VAL A 303      -3.396 -11.646   4.827  1.00 96.45           H  
ATOM   4645  O   VAL A 303      -4.601  -8.475   6.783  1.00 96.45           O  
ATOM   4646  CG1 VAL A 303      -5.219 -11.684   5.953  1.00 96.45           C  
ATOM   4647 HG11 VAL A 303      -4.697 -11.484   6.889  1.00 96.45           H  
ATOM   4648 HG12 VAL A 303      -6.188 -11.186   5.971  1.00 96.45           H  
ATOM   4649 HG13 VAL A 303      -5.367 -12.762   5.886  1.00 96.45           H  
ATOM   4650  CG2 VAL A 303      -5.070 -11.690   3.486  1.00 96.45           C  
ATOM   4651 HG21 VAL A 303      -4.483 -11.430   2.605  1.00 96.45           H  
ATOM   4652 HG22 VAL A 303      -6.059 -11.241   3.394  1.00 96.45           H  
ATOM   4653 HG23 VAL A 303      -5.173 -12.774   3.527  1.00 96.45           H  
ATOM   4654  N   GLU A 304      -2.539  -9.283   6.471  1.00 96.82           N  
ATOM   4655  H   GLU A 304      -1.938  -9.853   5.892  1.00 96.82           H  
ATOM   4656  CA  GLU A 304      -1.997  -8.798   7.748  1.00 96.82           C  
ATOM   4657  HA  GLU A 304      -2.533  -9.262   8.576  1.00 96.82           H  
ATOM   4658  C   GLU A 304      -2.121  -7.274   7.892  1.00 96.82           C  
ATOM   4659  CB  GLU A 304      -0.511  -9.165   7.839  1.00 96.82           C  
ATOM   4660  HB2 GLU A 304      -0.022  -8.819   6.929  1.00 96.82           H  
ATOM   4661  HB3 GLU A 304      -0.076  -8.632   8.685  1.00 96.82           H  
ATOM   4662  O   GLU A 304      -2.415  -6.761   8.973  1.00 96.82           O  
ATOM   4663  CG  GLU A 304      -0.247 -10.664   8.041  1.00 96.82           C  
ATOM   4664  HG2 GLU A 304      -0.762 -11.238   7.270  1.00 96.82           H  
ATOM   4665  HG3 GLU A 304      -0.662 -10.957   9.006  1.00 96.82           H  
ATOM   4666  CD  GLU A 304       1.254 -10.997   8.003  1.00 96.82           C  
ATOM   4667  OE1 GLU A 304       1.606 -12.115   8.439  1.00 96.82           O  
ATOM   4668  OE2 GLU A 304       2.049 -10.136   7.548  1.00 96.82           O  
ATOM   4669  N   ARG A 305      -1.935  -6.523   6.797  1.00 96.66           N  
ATOM   4670  H   ARG A 305      -1.705  -7.003   5.939  1.00 96.66           H  
ATOM   4671  CA  ARG A 305      -2.130  -5.064   6.786  1.00 96.66           C  
ATOM   4672  HA  ARG A 305      -1.597  -4.625   7.629  1.00 96.66           H  
ATOM   4673  C   ARG A 305      -3.587  -4.677   6.973  1.00 96.66           C  
ATOM   4674  CB  ARG A 305      -1.613  -4.464   5.479  1.00 96.66           C  
ATOM   4675  HB2 ARG A 305      -1.887  -5.104   4.641  1.00 96.66           H  
ATOM   4676  HB3 ARG A 305      -2.070  -3.486   5.327  1.00 96.66           H  
ATOM   4677  O   ARG A 305      -3.857  -3.754   7.736  1.00 96.66           O  
ATOM   4678  CG  ARG A 305      -0.101  -4.275   5.528  1.00 96.66           C  
ATOM   4679  HG2 ARG A 305       0.389  -5.218   5.772  1.00 96.66           H  
ATOM   4680  HG3 ARG A 305       0.143  -3.537   6.292  1.00 96.66           H  
ATOM   4681  CD  ARG A 305       0.366  -3.778   4.160  1.00 96.66           C  
ATOM   4682  HD2 ARG A 305      -0.257  -2.937   3.854  1.00 96.66           H  
ATOM   4683  HD3 ARG A 305       0.248  -4.571   3.422  1.00 96.66           H  
ATOM   4684  NE  ARG A 305       1.759  -3.328   4.219  1.00 96.66           N  
ATOM   4685  HE  ARG A 305       1.916  -2.330   4.234  1.00 96.66           H  
ATOM   4686  NH1 ARG A 305       2.772  -5.394   4.297  1.00 96.66           N  
ATOM   4687 HH11 ARG A 305       1.868  -5.845   4.310  1.00 96.66           H  
ATOM   4688 HH12 ARG A 305       3.610  -5.934   4.456  1.00 96.66           H  
ATOM   4689  NH2 ARG A 305       3.969  -3.485   4.418  1.00 96.66           N  
ATOM   4690 HH21 ARG A 305       4.850  -3.979   4.450  1.00 96.66           H  
ATOM   4691 HH22 ARG A 305       4.003  -2.480   4.512  1.00 96.66           H  
ATOM   4692  CZ  ARG A 305       2.828  -4.088   4.308  1.00 96.66           C  
ATOM   4693  N   LEU A 306      -4.509  -5.363   6.296  1.00 96.55           N  
ATOM   4694  H   LEU A 306      -4.201  -6.113   5.693  1.00 96.55           H  
ATOM   4695  CA  LEU A 306      -5.947  -5.171   6.491  1.00 96.55           C  
ATOM   4696  HA  LEU A 306      -6.201  -4.130   6.294  1.00 96.55           H  
ATOM   4697  C   LEU A 306      -6.337  -5.444   7.945  1.00 96.55           C  
ATOM   4698  CB  LEU A 306      -6.721  -6.092   5.530  1.00 96.55           C  
ATOM   4699  HB2 LEU A 306      -6.249  -7.074   5.518  1.00 96.55           H  
ATOM   4700  HB3 LEU A 306      -7.732  -6.233   5.911  1.00 96.55           H  
ATOM   4701  O   LEU A 306      -7.046  -4.637   8.544  1.00 96.55           O  
ATOM   4702  CG  LEU A 306      -6.817  -5.566   4.090  1.00 96.55           C  
ATOM   4703  HG  LEU A 306      -5.832  -5.271   3.730  1.00 96.55           H  
ATOM   4704  CD1 LEU A 306      -7.358  -6.670   3.183  1.00 96.55           C  
ATOM   4705 HD11 LEU A 306      -6.668  -7.514   3.185  1.00 96.55           H  
ATOM   4706 HD12 LEU A 306      -8.331  -7.004   3.543  1.00 96.55           H  
ATOM   4707 HD13 LEU A 306      -7.452  -6.301   2.161  1.00 96.55           H  
ATOM   4708  CD2 LEU A 306      -7.760  -4.362   4.009  1.00 96.55           C  
ATOM   4709 HD21 LEU A 306      -8.725  -4.616   4.446  1.00 96.55           H  
ATOM   4710 HD22 LEU A 306      -7.922  -4.082   2.968  1.00 96.55           H  
ATOM   4711 HD23 LEU A 306      -7.336  -3.509   4.539  1.00 96.55           H  
ATOM   4712  N   GLN A 307      -5.804  -6.517   8.530  1.00 97.28           N  
ATOM   4713  H   GLN A 307      -5.257  -7.154   7.968  1.00 97.28           H  
ATOM   4714  CA  GLN A 307      -6.076  -6.889   9.914  1.00 97.28           C  
ATOM   4715  HA  GLN A 307      -7.158  -6.853  10.040  1.00 97.28           H  
ATOM   4716  C   GLN A 307      -5.492  -5.908  10.934  1.00 97.28           C  
ATOM   4717  CB  GLN A 307      -5.577  -8.316  10.170  1.00 97.28           C  
ATOM   4718  HB2 GLN A 307      -4.545  -8.401   9.830  1.00 97.28           H  
ATOM   4719  HB3 GLN A 307      -5.607  -8.519  11.240  1.00 97.28           H  
ATOM   4720  O   GLN A 307      -6.094  -5.628  11.965  1.00 97.28           O  
ATOM   4721  CG  GLN A 307      -6.457  -9.355   9.460  1.00 97.28           C  
ATOM   4722  HG2 GLN A 307      -6.556  -9.119   8.400  1.00 97.28           H  
ATOM   4723  HG3 GLN A 307      -7.452  -9.324   9.903  1.00 97.28           H  
ATOM   4724  CD  GLN A 307      -5.914 -10.771   9.580  1.00 97.28           C  
ATOM   4725  NE2 GLN A 307      -6.779 -11.757   9.492  1.00 97.28           N  
ATOM   4726 HE21 GLN A 307      -7.762 -11.542   9.407  1.00 97.28           H  
ATOM   4727 HE22 GLN A 307      -6.418 -12.692   9.619  1.00 97.28           H  
ATOM   4728  OE1 GLN A 307      -4.728 -11.019   9.733  1.00 97.28           O  
ATOM   4729  N   ALA A 308      -4.335  -5.318  10.635  1.00 97.05           N  
ATOM   4730  H   ALA A 308      -3.825  -5.655   9.831  1.00 97.05           H  
ATOM   4731  CA  ALA A 308      -3.722  -4.305  11.487  1.00 97.05           C  
ATOM   4732  HA  ALA A 308      -3.883  -4.587  12.527  1.00 97.05           H  
ATOM   4733  C   ALA A 308      -4.323  -2.894  11.307  1.00 97.05           C  
ATOM   4734  CB  ALA A 308      -2.214  -4.329  11.216  1.00 97.05           C  
ATOM   4735  HB1 ALA A 308      -1.707  -3.612  11.861  1.00 97.05           H  
ATOM   4736  HB2 ALA A 308      -1.824  -5.327  11.418  1.00 97.05           H  
ATOM   4737  HB3 ALA A 308      -2.026  -4.086  10.170  1.00 97.05           H  
ATOM   4738  O   ALA A 308      -4.037  -2.007  12.120  1.00 97.05           O  
ATOM   4739  N   ALA A 309      -5.100  -2.649  10.246  1.00 97.07           N  
ATOM   4740  H   ALA A 309      -5.288  -3.409   9.607  1.00 97.07           H  
ATOM   4741  CA  ALA A 309      -5.577  -1.314   9.883  1.00 97.07           C  
ATOM   4742  HA  ALA A 309      -4.754  -0.610  10.004  1.00 97.07           H  
ATOM   4743  C   ALA A 309      -6.731  -0.810  10.757  1.00 97.07           C  
ATOM   4744  CB  ALA A 309      -5.981  -1.303   8.403  1.00 97.07           C  
ATOM   4745  HB1 ALA A 309      -6.341  -0.311   8.130  1.00 97.07           H  
ATOM   4746  HB2 ALA A 309      -5.121  -1.546   7.779  1.00 97.07           H  
ATOM   4747  HB3 ALA A 309      -6.775  -2.027   8.226  1.00 97.07           H  
ATOM   4748  O   ALA A 309      -6.829   0.404  10.964  1.00 97.07           O  
ATOM   4749  N   ALA A 310      -7.580  -1.710  11.258  1.00 97.21           N  
ATOM   4750  H   ALA A 310      -7.380  -2.692  11.131  1.00 97.21           H  
ATOM   4751  CA  ALA A 310      -8.832  -1.377  11.930  1.00 97.21           C  
ATOM   4752  HA  ALA A 310      -8.868  -0.299  12.086  1.00 97.21           H  
ATOM   4753  C   ALA A 310      -8.975  -2.043  13.301  1.00 97.21           C  
ATOM   4754  CB  ALA A 310      -9.996  -1.773  11.021  1.00 97.21           C  
ATOM   4755  HB1 ALA A 310     -10.928  -1.373  11.420  1.00 97.21           H  
ATOM   4756  HB2 ALA A 310     -10.062  -2.860  10.968  1.00 97.21           H  
ATOM   4757  HB3 ALA A 310      -9.836  -1.382  10.016  1.00 97.21           H  
ATOM   4758  O   ALA A 310      -8.267  -2.990  13.622  1.00 97.21           O  
ATOM   4759  N   GLU A 311      -9.917  -1.541  14.092  1.00 97.17           N  
ATOM   4760  H   GLU A 311     -10.473  -0.770  13.751  1.00 97.17           H  
ATOM   4761  CA  GLU A 311     -10.337  -2.138  15.363  1.00 97.17           C  
ATOM   4762  HA  GLU A 311     -10.169  -3.214  15.341  1.00 97.17           H  
ATOM   4763  C   GLU A 311     -11.834  -1.880  15.575  1.00 97.17           C  
ATOM   4764  CB  GLU A 311      -9.498  -1.536  16.497  1.00 97.17           C  
ATOM   4765  HB2 GLU A 311      -9.705  -0.467  16.551  1.00 97.17           H  
ATOM   4766  HB3 GLU A 311      -8.445  -1.670  16.249  1.00 97.17           H  
ATOM   4767  O   GLU A 311     -12.340  -0.832  15.156  1.00 97.17           O  
ATOM   4768  CG  GLU A 311      -9.752  -2.168  17.877  1.00 97.17           C  
ATOM   4769  HG2 GLU A 311     -10.795  -2.012  18.151  1.00 97.17           H  
ATOM   4770  HG3 GLU A 311      -9.558  -3.239  17.814  1.00 97.17           H  
ATOM   4771  CD  GLU A 311      -8.866  -1.541  18.965  1.00 97.17           C  
ATOM   4772  OE1 GLU A 311      -8.918  -1.974  20.128  1.00 97.17           O  
ATOM   4773  OE2 GLU A 311      -8.151  -0.557  18.651  1.00 97.17           O  
ATOM   4774  N   ILE A 312     -12.530  -2.818  16.219  1.00 97.18           N  
ATOM   4775  H   ILE A 312     -12.044  -3.629  16.574  1.00 97.18           H  
ATOM   4776  CA  ILE A 312     -13.926  -2.671  16.642  1.00 97.18           C  
ATOM   4777  HA  ILE A 312     -14.344  -1.776  16.181  1.00 97.18           H  
ATOM   4778  C   ILE A 312     -13.987  -2.478  18.160  1.00 97.18           C  
ATOM   4779  CB  ILE A 312     -14.780  -3.872  16.171  1.00 97.18           C  
ATOM   4780  HB  ILE A 312     -14.277  -4.797  16.454  1.00 97.18           H  
ATOM   4781  O   ILE A 312     -13.341  -3.195  18.910  1.00 97.18           O  
ATOM   4782  CG1 ILE A 312     -14.949  -3.828  14.640  1.00 97.18           C  
ATOM   4783 HG12 ILE A 312     -13.984  -3.658  14.164  1.00 97.18           H  
ATOM   4784 HG13 ILE A 312     -15.596  -2.990  14.381  1.00 97.18           H  
ATOM   4785  CG2 ILE A 312     -16.171  -3.841  16.834  1.00 97.18           C  
ATOM   4786 HG21 ILE A 312     -16.794  -4.665  16.485  1.00 97.18           H  
ATOM   4787 HG22 ILE A 312     -16.071  -3.974  17.911  1.00 97.18           H  
ATOM   4788 HG23 ILE A 312     -16.659  -2.888  16.629  1.00 97.18           H  
ATOM   4789  CD1 ILE A 312     -15.551  -5.110  14.054  1.00 97.18           C  
ATOM   4790 HD11 ILE A 312     -16.527  -5.332  14.484  1.00 97.18           H  
ATOM   4791 HD12 ILE A 312     -15.704  -4.959  12.985  1.00 97.18           H  
ATOM   4792 HD13 ILE A 312     -14.880  -5.953  14.222  1.00 97.18           H  
ATOM   4793  N   GLU A 313     -14.824  -1.546  18.609  1.00 96.62           N  
ATOM   4794  H   GLU A 313     -15.303  -0.981  17.923  1.00 96.62           H  
ATOM   4795  CA  GLU A 313     -15.262  -1.422  20.002  1.00 96.62           C  
ATOM   4796  HA  GLU A 313     -14.819  -2.214  20.605  1.00 96.62           H  
ATOM   4797  C   GLU A 313     -16.794  -1.572  20.058  1.00 96.62           C  
ATOM   4798  CB  GLU A 313     -14.816  -0.064  20.579  1.00 96.62           C  
ATOM   4799  HB2 GLU A 313     -15.343   0.110  21.517  1.00 96.62           H  
ATOM   4800  HB3 GLU A 313     -15.114   0.712  19.874  1.00 96.62           H  
ATOM   4801  O   GLU A 313     -17.507  -0.994  19.232  1.00 96.62           O  
ATOM   4802  CG  GLU A 313     -13.301   0.068  20.844  1.00 96.62           C  
ATOM   4803  HG2 GLU A 313     -12.760  -0.276  19.962  1.00 96.62           H  
ATOM   4804  HG3 GLU A 313     -13.033  -0.573  21.683  1.00 96.62           H  
ATOM   4805  CD  GLU A 313     -12.860   1.519  21.139  1.00 96.62           C  
ATOM   4806  OE1 GLU A 313     -11.641   1.817  21.080  1.00 96.62           O  
ATOM   4807  OE2 GLU A 313     -13.716   2.441  21.180  1.00 96.62           O  
ATOM   4808  N   ILE A 314     -17.323  -2.331  21.025  1.00 95.51           N  
ATOM   4809  H   ILE A 314     -16.703  -2.785  21.680  1.00 95.51           H  
ATOM   4810  CA  ILE A 314     -18.771  -2.529  21.209  1.00 95.51           C  
ATOM   4811  HA  ILE A 314     -19.303  -1.956  20.450  1.00 95.51           H  
ATOM   4812  C   ILE A 314     -19.194  -1.992  22.577  1.00 95.51           C  
ATOM   4813  CB  ILE A 314     -19.191  -4.006  21.024  1.00 95.51           C  
ATOM   4814  HB  ILE A 314     -18.728  -4.597  21.815  1.00 95.51           H  
ATOM   4815  O   ILE A 314     -18.746  -2.478  23.612  1.00 95.51           O  
ATOM   4816  CG1 ILE A 314     -18.718  -4.571  19.664  1.00 95.51           C  
ATOM   4817 HG12 ILE A 314     -19.191  -4.020  18.852  1.00 95.51           H  
ATOM   4818 HG13 ILE A 314     -17.639  -4.437  19.581  1.00 95.51           H  
ATOM   4819  CG2 ILE A 314     -20.727  -4.112  21.149  1.00 95.51           C  
ATOM   4820 HG21 ILE A 314     -21.205  -3.521  20.369  1.00 95.51           H  
ATOM   4821 HG22 ILE A 314     -21.058  -3.761  22.127  1.00 95.51           H  
ATOM   4822 HG23 ILE A 314     -21.043  -5.151  21.056  1.00 95.51           H  
ATOM   4823  CD1 ILE A 314     -18.981  -6.070  19.480  1.00 95.51           C  
ATOM   4824 HD11 ILE A 314     -20.051  -6.268  19.409  1.00 95.51           H  
ATOM   4825 HD12 ILE A 314     -18.555  -6.630  20.312  1.00 95.51           H  
ATOM   4826 HD13 ILE A 314     -18.506  -6.410  18.560  1.00 95.51           H  
ATOM   4827  N   ASP A 315     -20.113  -1.025  22.587  1.00 92.48           N  
ATOM   4828  H   ASP A 315     -20.453  -0.697  21.694  1.00 92.48           H  
ATOM   4829  CA  ASP A 315     -20.594  -0.372  23.804  1.00 92.48           C  
ATOM   4830  HA  ASP A 315     -20.054  -0.786  24.655  1.00 92.48           H  
ATOM   4831  C   ASP A 315     -22.111  -0.529  24.007  1.00 92.48           C  
ATOM   4832  CB  ASP A 315     -20.289   1.122  23.779  1.00 92.48           C  
ATOM   4833  HB2 ASP A 315     -20.712   1.578  24.675  1.00 92.48           H  
ATOM   4834  HB3 ASP A 315     -20.790   1.573  22.922  1.00 92.48           H  
ATOM   4835  O   ASP A 315     -22.901  -0.210  23.106  1.00 92.48           O  
ATOM   4836  CG  ASP A 315     -18.810   1.465  23.731  1.00 92.48           C  
ATOM   4837  OD1 ASP A 315     -18.138   1.258  24.759  1.00 92.48           O  
ATOM   4838  OD2 ASP A 315     -18.456   2.187  22.768  1.00 92.48           O  
ATOM   4839  N   PRO A 316     -22.564  -0.899  25.219  1.00 92.56           N  
ATOM   4840  CA  PRO A 316     -23.972  -0.820  25.578  1.00 92.56           C  
ATOM   4841  HA  PRO A 316     -24.586  -1.261  24.793  1.00 92.56           H  
ATOM   4842  C   PRO A 316     -24.414   0.633  25.818  1.00 92.56           C  
ATOM   4843  CB  PRO A 316     -24.104  -1.655  26.850  1.00 92.56           C  
ATOM   4844  HB2 PRO A 316     -24.913  -1.285  27.480  1.00 92.56           H  
ATOM   4845  HB3 PRO A 316     -24.275  -2.703  26.605  1.00 92.56           H  
ATOM   4846  O   PRO A 316     -23.724   1.430  26.463  1.00 92.56           O  
ATOM   4847  CG  PRO A 316     -22.738  -1.502  27.521  1.00 92.56           C  
ATOM   4848  HG2 PRO A 316     -22.714  -0.578  28.099  1.00 92.56           H  
ATOM   4849  HG3 PRO A 316     -22.499  -2.355  28.156  1.00 92.56           H  
ATOM   4850  CD  PRO A 316     -21.771  -1.380  26.345  1.00 92.56           C  
ATOM   4851  HD2 PRO A 316     -21.348  -2.354  26.101  1.00 92.56           H  
ATOM   4852  HD3 PRO A 316     -20.974  -0.680  26.597  1.00 92.56           H  
ATOM   4853  N   MET A 317     -25.624   0.975  25.374  1.00 89.73           N  
ATOM   4854  H   MET A 317     -26.135   0.313  24.808  1.00 89.73           H  
ATOM   4855  CA  MET A 317     -26.280   2.241  25.697  1.00 89.73           C  
ATOM   4856  HA  MET A 317     -25.600   2.860  26.283  1.00 89.73           H  
ATOM   4857  C   MET A 317     -27.536   1.987  26.535  1.00 89.73           C  
ATOM   4858  CB  MET A 317     -26.612   3.037  24.432  1.00 89.73           C  
ATOM   4859  HB2 MET A 317     -27.370   2.488  23.873  1.00 89.73           H  
ATOM   4860  HB3 MET A 317     -27.040   3.992  24.736  1.00 89.73           H  
ATOM   4861  O   MET A 317     -28.533   1.460  26.037  1.00 89.73           O  
ATOM   4862  CG  MET A 317     -25.410   3.296  23.515  1.00 89.73           C  
ATOM   4863  HG2 MET A 317     -25.023   2.337  23.173  1.00 89.73           H  
ATOM   4864  HG3 MET A 317     -24.622   3.791  24.083  1.00 89.73           H  
ATOM   4865  SD  MET A 317     -25.802   4.292  22.043  1.00 89.73           S  
ATOM   4866  CE  MET A 317     -26.037   5.924  22.788  1.00 89.73           C  
ATOM   4867  HE1 MET A 317     -26.844   5.881  23.520  1.00 89.73           H  
ATOM   4868  HE2 MET A 317     -25.114   6.230  23.282  1.00 89.73           H  
ATOM   4869  HE3 MET A 317     -26.289   6.643  22.009  1.00 89.73           H  
ATOM   4870  N   TYR A 318     -27.505   2.416  27.797  1.00 89.25           N  
ATOM   4871  H   TYR A 318     -26.641   2.808  28.141  1.00 89.25           H  
ATOM   4872  CA  TYR A 318     -28.608   2.280  28.749  1.00 89.25           C  
ATOM   4873  HA  TYR A 318     -29.273   1.492  28.395  1.00 89.25           H  
ATOM   4874  C   TYR A 318     -29.409   3.577  28.868  1.00 89.25           C  
ATOM   4875  CB  TYR A 318     -28.081   1.839  30.115  1.00 89.25           C  
ATOM   4876  HB2 TYR A 318     -28.923   1.711  30.796  1.00 89.25           H  
ATOM   4877  HB3 TYR A 318     -27.449   2.633  30.514  1.00 89.25           H  
ATOM   4878  O   TYR A 318     -28.846   4.676  28.908  1.00 89.25           O  
ATOM   4879  CG  TYR A 318     -27.291   0.549  30.078  1.00 89.25           C  
ATOM   4880  CD1 TYR A 318     -27.962  -0.685  30.023  1.00 89.25           C  
ATOM   4881  HD1 TYR A 318     -29.042  -0.719  30.033  1.00 89.25           H  
ATOM   4882  CD2 TYR A 318     -25.884   0.584  30.081  1.00 89.25           C  
ATOM   4883  HD2 TYR A 318     -25.367   1.531  30.120  1.00 89.25           H  
ATOM   4884  CE1 TYR A 318     -27.231  -1.884  29.965  1.00 89.25           C  
ATOM   4885  HE1 TYR A 318     -27.735  -2.838  29.919  1.00 89.25           H  
ATOM   4886  CE2 TYR A 318     -25.150  -0.616  30.040  1.00 89.25           C  
ATOM   4887  HE2 TYR A 318     -24.070  -0.590  30.046  1.00 89.25           H  
ATOM   4888  OH  TYR A 318     -25.116  -3.010  29.930  1.00 89.25           O  
ATOM   4889  HH  TYR A 318     -24.165  -2.887  29.886  1.00 89.25           H  
ATOM   4890  CZ  TYR A 318     -25.824  -1.855  29.974  1.00 89.25           C  
ATOM   4891  N   ASN A 319     -30.734   3.458  28.927  1.00 85.22           N  
ATOM   4892  H   ASN A 319     -31.115   2.523  28.924  1.00 85.22           H  
ATOM   4893  CA  ASN A 319     -31.654   4.583  29.055  1.00 85.22           C  
ATOM   4894  HA  ASN A 319     -31.276   5.389  28.425  1.00 85.22           H  
ATOM   4895  C   ASN A 319     -31.673   5.119  30.507  1.00 85.22           C  
ATOM   4896  CB  ASN A 319     -33.029   4.150  28.485  1.00 85.22           C  
ATOM   4897  HB2 ASN A 319     -32.878   3.679  27.514  1.00 85.22           H  
ATOM   4898  HB3 ASN A 319     -33.656   5.027  28.328  1.00 85.22           H  
ATOM   4899  O   ASN A 319     -30.974   4.624  31.389  1.00 85.22           O  
ATOM   4900  CG  ASN A 319     -33.800   3.177  29.370  1.00 85.22           C  
ATOM   4901  ND2 ASN A 319     -34.810   2.508  28.875  1.00 85.22           N  
ATOM   4902 HD21 ASN A 319     -34.929   2.416  27.876  1.00 85.22           H  
ATOM   4903 HD22 ASN A 319     -35.205   1.807  29.486  1.00 85.22           H  
ATOM   4904  OD1 ASN A 319     -33.562   3.090  30.557  1.00 85.22           O  
ATOM   4905  N   LYS A 320     -32.517   6.122  30.796  1.00 85.43           N  
ATOM   4906  H   LYS A 320     -33.090   6.484  30.047  1.00 85.43           H  
ATOM   4907  CA  LYS A 320     -32.646   6.696  32.154  1.00 85.43           C  
ATOM   4908  HA  LYS A 320     -31.661   7.016  32.492  1.00 85.43           H  
ATOM   4909  C   LYS A 320     -33.129   5.702  33.224  1.00 85.43           C  
ATOM   4910  CB  LYS A 320     -33.590   7.907  32.142  1.00 85.43           C  
ATOM   4911  HB2 LYS A 320     -33.772   8.208  33.174  1.00 85.43           H  
ATOM   4912  HB3 LYS A 320     -34.545   7.618  31.702  1.00 85.43           H  
ATOM   4913  O   LYS A 320     -32.846   5.922  34.396  1.00 85.43           O  
ATOM   4914  CG  LYS A 320     -33.016   9.115  31.389  1.00 85.43           C  
ATOM   4915  HG2 LYS A 320     -32.900   8.868  30.334  1.00 85.43           H  
ATOM   4916  HG3 LYS A 320     -32.041   9.369  31.805  1.00 85.43           H  
ATOM   4917  CD  LYS A 320     -33.958  10.318  31.534  1.00 85.43           C  
ATOM   4918  HD2 LYS A 320     -34.066  10.560  32.592  1.00 85.43           H  
ATOM   4919  HD3 LYS A 320     -34.935  10.056  31.129  1.00 85.43           H  
ATOM   4920  CE  LYS A 320     -33.399  11.533  30.785  1.00 85.43           C  
ATOM   4921  HE2 LYS A 320     -33.267  11.264  29.737  1.00 85.43           H  
ATOM   4922  HE3 LYS A 320     -32.416  11.770  31.192  1.00 85.43           H  
ATOM   4923  NZ  LYS A 320     -34.299  12.710  30.902  1.00 85.43           N  
ATOM   4924  HZ1 LYS A 320     -33.916  13.499  30.401  1.00 85.43           H  
ATOM   4925  HZ2 LYS A 320     -35.208  12.504  30.513  1.00 85.43           H  
ATOM   4926  HZ3 LYS A 320     -34.417  12.975  31.869  1.00 85.43           H  
ATOM   4927  N   LYS A 321     -33.866   4.656  32.840  1.00 85.82           N  
ATOM   4928  H   LYS A 321     -33.946   4.474  31.850  1.00 85.82           H  
ATOM   4929  CA  LYS A 321     -34.329   3.577  33.731  1.00 85.82           C  
ATOM   4930  HA  LYS A 321     -34.550   3.980  34.719  1.00 85.82           H  
ATOM   4931  C   LYS A 321     -33.258   2.500  33.951  1.00 85.82           C  
ATOM   4932  CB  LYS A 321     -35.601   2.928  33.162  1.00 85.82           C  
ATOM   4933  HB2 LYS A 321     -35.896   2.113  33.822  1.00 85.82           H  
ATOM   4934  HB3 LYS A 321     -35.376   2.491  32.189  1.00 85.82           H  
ATOM   4935  O   LYS A 321     -33.406   1.685  34.853  1.00 85.82           O  
ATOM   4936  CG  LYS A 321     -36.786   3.894  33.018  1.00 85.82           C  
ATOM   4937  HG2 LYS A 321     -36.528   4.703  32.334  1.00 85.82           H  
ATOM   4938  HG3 LYS A 321     -37.037   4.310  33.994  1.00 85.82           H
[truncated: 399,987 more chars]
