# Supplementary material for: Comparison of cable bacteria genera reveals details of their conduction machinery
Source: EMBO Rep. 2025 Feb 17;26(7):1749–67. doi: 10.1038/s44319-025-00387-8 (PMC11976967; doi:10.1038/s44319-025-00387-8)
Supplement: Supplementary file 4 — Dataset EV2 [file 44319_2025_387_MOESM4_ESM.zip › DatasetEV2/WLE98144.pdb]

ATOM      1  N   MET A   1     -13.833  19.790  67.298  1.00 50.48           N  
ATOM      2  H   MET A   1     -13.362  20.380  67.969  1.00 50.48           H  
ATOM      3  H2  MET A   1     -13.539  18.833  67.425  1.00 50.48           H  
ATOM      4  H3  MET A   1     -14.826  19.846  67.478  1.00 50.48           H  
ATOM      5  CA  MET A   1     -13.551  20.268  65.921  1.00 50.48           C  
ATOM      6  HA  MET A   1     -14.067  19.633  65.201  1.00 50.48           H  
ATOM      7  C   MET A   1     -12.051  20.205  65.592  1.00 50.48           C  
ATOM      8  CB  MET A   1     -14.095  21.697  65.746  1.00 50.48           C  
ATOM      9  HB2 MET A   1     -13.669  22.346  66.511  1.00 50.48           H  
ATOM     10  HB3 MET A   1     -13.804  22.078  64.768  1.00 50.48           H  
ATOM     11  O   MET A   1     -11.469  21.186  65.159  1.00 50.48           O  
ATOM     12  CG  MET A   1     -15.622  21.763  65.820  1.00 50.48           C  
ATOM     13  HG2 MET A   1     -15.973  21.354  66.767  1.00 50.48           H  
ATOM     14  HG3 MET A   1     -16.042  21.176  65.003  1.00 50.48           H  
ATOM     15  SD  MET A   1     -16.219  23.459  65.681  1.00 50.48           S  
ATOM     16  CE  MET A   1     -18.000  23.167  65.511  1.00 50.48           C  
ATOM     17  HE1 MET A   1     -18.379  22.645  66.390  1.00 50.48           H  
ATOM     18  HE2 MET A   1     -18.196  22.572  64.619  1.00 50.48           H  
ATOM     19  HE3 MET A   1     -18.514  24.124  65.417  1.00 50.48           H  
ATOM     20  N   ARG A   2     -11.400  19.053  65.817  1.00 52.34           N  
ATOM     21  H   ARG A   2     -11.908  18.241  66.138  1.00 52.34           H  
ATOM     22  CA  ARG A   2      -9.939  18.877  65.654  1.00 52.34           C  
ATOM     23  HA  ARG A   2      -9.545  19.685  65.036  1.00 52.34           H  
ATOM     24  C   ARG A   2      -9.546  17.613  64.867  1.00 52.34           C  
ATOM     25  CB  ARG A   2      -9.243  18.959  67.037  1.00 52.34           C  
ATOM     26  HB2 ARG A   2      -8.418  18.247  67.080  1.00 52.34           H  
ATOM     27  HB3 ARG A   2      -9.942  18.683  67.826  1.00 52.34           H  
ATOM     28  O   ARG A   2      -8.373  17.287  64.798  1.00 52.34           O  
ATOM     29  CG  ARG A   2      -8.661  20.355  67.323  1.00 52.34           C  
ATOM     30  HG2 ARG A   2      -9.454  21.103  67.306  1.00 52.34           H  
ATOM     31  HG3 ARG A   2      -7.936  20.592  66.545  1.00 52.34           H  
ATOM     32  CD  ARG A   2      -7.955  20.385  68.690  1.00 52.34           C  
ATOM     33  HD2 ARG A   2      -8.708  20.359  69.477  1.00 52.34           H  
ATOM     34  HD3 ARG A   2      -7.330  19.496  68.777  1.00 52.34           H  
ATOM     35  NE  ARG A   2      -7.096  21.577  68.847  1.00 52.34           N  
ATOM     36  HE  ARG A   2      -6.975  22.164  68.034  1.00 52.34           H  
ATOM     37  NH1 ARG A   2      -6.458  21.218  71.030  1.00 52.34           N  
ATOM     38 HH11 ARG A   2      -7.038  20.393  71.071  1.00 52.34           H  
ATOM     39 HH12 ARG A   2      -5.901  21.483  71.830  1.00 52.34           H  
ATOM     40  NH2 ARG A   2      -5.592  22.929  69.898  1.00 52.34           N  
ATOM     41 HH21 ARG A   2      -5.491  23.487  69.062  1.00 52.34           H  
ATOM     42 HH22 ARG A   2      -5.038  23.163  70.710  1.00 52.34           H  
ATOM     43  CZ  ARG A   2      -6.391  21.901  69.920  1.00 52.34           C  
ATOM     44  N   HIS A   3     -10.514  16.931  64.246  1.00 53.39           N  
ATOM     45  H   HIS A   3     -11.463  17.272  64.294  1.00 53.39           H  
ATOM     46  CA  HIS A   3     -10.299  15.629  63.593  1.00 53.39           C  
ATOM     47  HA  HIS A   3      -9.243  15.370  63.659  1.00 53.39           H  
ATOM     48  C   HIS A   3     -10.584  15.602  62.081  1.00 53.39           C  
ATOM     49  CB  HIS A   3     -11.064  14.543  64.369  1.00 53.39           C  
ATOM     50  HB2 HIS A   3     -11.046  13.611  63.803  1.00 53.39           H  
ATOM     51  HB3 HIS A   3     -12.107  14.835  64.493  1.00 53.39           H  
ATOM     52  O   HIS A   3     -10.486  14.545  61.473  1.00 53.39           O  
ATOM     53  CG  HIS A   3     -10.438  14.262  65.712  1.00 53.39           C  
ATOM     54  CD2 HIS A   3     -11.016  14.398  66.944  1.00 53.39           C  
ATOM     55  HD2 HIS A   3     -12.033  14.704  67.141  1.00 53.39           H  
ATOM     56  ND1 HIS A   3      -9.151  13.816  65.918  1.00 53.39           N  
ATOM     57  HD1 HIS A   3      -8.488  13.550  65.204  1.00 53.39           H  
ATOM     58  CE1 HIS A   3      -8.955  13.699  67.240  1.00 53.39           C  
ATOM     59  HE1 HIS A   3      -8.047  13.347  67.707  1.00 53.39           H  
ATOM     60  NE2 HIS A   3     -10.059  14.073  67.907  1.00 53.39           N  
ATOM     61  N   HIS A   4     -10.883  16.744  61.450  1.00 54.49           N  
ATOM     62  H   HIS A   4     -10.951  17.601  61.979  1.00 54.49           H  
ATOM     63  CA  HIS A   4     -11.171  16.793  60.005  1.00 54.49           C  
ATOM     64  HA  HIS A   4     -11.317  15.776  59.641  1.00 54.49           H  
ATOM     65  C   HIS A   4     -10.020  17.321  59.136  1.00 54.49           C  
ATOM     66  CB  HIS A   4     -12.502  17.517  59.763  1.00 54.49           C  
ATOM     67  HB2 HIS A   4     -12.470  18.512  60.206  1.00 54.49           H  
ATOM     68  HB3 HIS A   4     -12.657  17.630  58.690  1.00 54.49           H  
ATOM     69  O   HIS A   4     -10.100  17.228  57.918  1.00 54.49           O  
ATOM     70  CG  HIS A   4     -13.670  16.738  60.317  1.00 54.49           C  
ATOM     71  CD2 HIS A   4     -14.643  17.203  61.159  1.00 54.49           C  
ATOM     72  HD2 HIS A   4     -14.736  18.215  61.524  1.00 54.49           H  
ATOM     73  ND1 HIS A   4     -13.942  15.407  60.084  1.00 54.49           N  
ATOM     74  HD1 HIS A   4     -13.445  14.792  59.456  1.00 54.49           H  
ATOM     75  CE1 HIS A   4     -15.045  15.078  60.776  1.00 54.49           C  
ATOM     76  HE1 HIS A   4     -15.513  14.105  60.774  1.00 54.49           H  
ATOM     77  NE2 HIS A   4     -15.489  16.137  61.472  1.00 54.49           N  
ATOM     78  N   PHE A   5      -8.920  17.796  59.731  1.00 51.92           N  
ATOM     79  H   PHE A   5      -8.873  17.820  60.739  1.00 51.92           H  
ATOM     80  CA  PHE A   5      -7.757  18.273  58.966  1.00 51.92           C  
ATOM     81  HA  PHE A   5      -8.106  18.630  57.997  1.00 51.92           H  
ATOM     82  C   PHE A   5      -6.741  17.172  58.620  1.00 51.92           C  
ATOM     83  CB  PHE A   5      -7.123  19.478  59.676  1.00 51.92           C  
ATOM     84  HB2 PHE A   5      -6.038  19.378  59.655  1.00 51.92           H  
ATOM     85  HB3 PHE A   5      -7.421  19.510  60.725  1.00 51.92           H  
ATOM     86  O   PHE A   5      -5.956  17.332  57.693  1.00 51.92           O  
ATOM     87  CG  PHE A   5      -7.493  20.782  58.998  1.00 51.92           C  
ATOM     88  CD1 PHE A   5      -6.694  21.260  57.943  1.00 51.92           C  
ATOM     89  HD1 PHE A   5      -5.811  20.717  57.639  1.00 51.92           H  
ATOM     90  CD2 PHE A   5      -8.661  21.479  59.362  1.00 51.92           C  
ATOM     91  HD2 PHE A   5      -9.293  21.105  60.155  1.00 51.92           H  
ATOM     92  CE1 PHE A   5      -7.051  22.438  57.265  1.00 51.92           C  
ATOM     93  HE1 PHE A   5      -6.440  22.799  56.451  1.00 51.92           H  
ATOM     94  CE2 PHE A   5      -9.019  22.657  58.681  1.00 51.92           C  
ATOM     95  HE2 PHE A   5      -9.917  23.192  58.951  1.00 51.92           H  
ATOM     96  CZ  PHE A   5      -8.213  23.136  57.634  1.00 51.92           C  
ATOM     97  HZ  PHE A   5      -8.490  24.036  57.104  1.00 51.92           H  
ATOM     98  N   THR A   6      -6.786  16.025  59.300  1.00 51.91           N  
ATOM     99  H   THR A   6      -7.385  15.947  60.109  1.00 51.91           H  
ATOM    100  CA  THR A   6      -5.853  14.908  59.069  1.00 51.91           C  
ATOM    101  HA  THR A   6      -4.900  15.330  58.751  1.00 51.91           H  
ATOM    102  C   THR A   6      -6.280  13.973  57.932  1.00 51.91           C  
ATOM    103  CB  THR A   6      -5.603  14.109  60.365  1.00 51.91           C  
ATOM    104  HB  THR A   6      -5.928  13.077  60.231  1.00 51.91           H  
ATOM    105  O   THR A   6      -5.458  13.213  57.433  1.00 51.91           O  
ATOM    106  CG2 THR A   6      -4.120  14.114  60.731  1.00 51.91           C  
ATOM    107 HG21 THR A   6      -3.546  13.676  59.914  1.00 51.91           H  
ATOM    108 HG22 THR A   6      -3.954  13.515  61.627  1.00 51.91           H  
ATOM    109 HG23 THR A   6      -3.777  15.134  60.902  1.00 51.91           H  
ATOM    110  OG1 THR A   6      -6.289  14.653  61.482  1.00 51.91           O  
ATOM    111  HG1 THR A   6      -5.938  14.199  62.251  1.00 51.91           H  
ATOM    112  N   LEU A   7      -7.535  14.053  57.475  1.00 51.35           N  
ATOM    113  H   LEU A   7      -8.162  14.709  57.919  1.00 51.35           H  
ATOM    114  CA  LEU A   7      -8.056  13.243  56.362  1.00 51.35           C  
ATOM    115  HA  LEU A   7      -7.516  12.296  56.332  1.00 51.35           H  
ATOM    116  C   LEU A   7      -7.815  13.882  54.984  1.00 51.35           C  
ATOM    117  CB  LEU A   7      -9.542  12.936  56.631  1.00 51.35           C  
ATOM    118  HB2 LEU A   7     -10.061  12.781  55.684  1.00 51.35           H  
ATOM    119  HB3 LEU A   7     -10.004  13.795  57.116  1.00 51.35           H  
ATOM    120  O   LEU A   7      -7.703  13.166  53.995  1.00 51.35           O  
ATOM    121  CG  LEU A   7      -9.712  11.674  57.502  1.00 51.35           C  
ATOM    122  HG  LEU A   7      -8.889  11.608  58.214  1.00 51.35           H  
ATOM    123  CD1 LEU A   7     -11.012  11.730  58.303  1.00 51.35           C  
ATOM    124 HD11 LEU A   7     -10.992  12.586  58.978  1.00 51.35           H  
ATOM    125 HD12 LEU A   7     -11.114  10.820  58.895  1.00 51.35           H  
ATOM    126 HD13 LEU A   7     -11.861  11.813  57.625  1.00 51.35           H  
ATOM    127  CD2 LEU A   7      -9.728  10.412  56.636  1.00 51.35           C  
ATOM    128 HD21 LEU A   7      -9.807   9.529  57.270  1.00 51.35           H  
ATOM    129 HD22 LEU A   7     -10.574  10.433  55.949  1.00 51.35           H  
ATOM    130 HD23 LEU A   7      -8.806  10.343  56.059  1.00 51.35           H  
ATOM    131  N   PHE A   8      -7.644  15.206  54.915  1.00 49.57           N  
ATOM    132  H   PHE A   8      -7.738  15.757  55.756  1.00 49.57           H  
ATOM    133  CA  PHE A   8      -7.375  15.904  53.651  1.00 49.57           C  
ATOM    134  HA  PHE A   8      -7.960  15.421  52.868  1.00 49.57           H  
ATOM    135  C   PHE A   8      -5.908  15.795  53.198  1.00 49.57           C  
ATOM    136  CB  PHE A   8      -7.860  17.361  53.755  1.00 49.57           C  
ATOM    137  HB2 PHE A   8      -7.015  18.037  53.628  1.00 49.57           H  
ATOM    138  HB3 PHE A   8      -8.274  17.555  54.745  1.00 49.57           H  
ATOM    139  O   PHE A   8      -5.627  15.828  52.004  1.00 49.57           O  
ATOM    140  CG  PHE A   8      -8.917  17.692  52.721  1.00 49.57           C  
ATOM    141  CD1 PHE A   8      -8.544  18.257  51.487  1.00 49.57           C  
ATOM    142  HD1 PHE A   8      -7.505  18.468  51.278  1.00 49.57           H  
ATOM    143  CD2 PHE A   8     -10.271  17.391  52.971  1.00 49.57           C  
ATOM    144  HD2 PHE A   8     -10.561  16.943  53.909  1.00 49.57           H  
ATOM    145  CE1 PHE A   8      -9.520  18.533  50.514  1.00 49.57           C  
ATOM    146  HE1 PHE A   8      -9.231  18.961  49.565  1.00 49.57           H  
ATOM    147  CE2 PHE A   8     -11.246  17.663  51.994  1.00 49.57           C  
ATOM    148  HE2 PHE A   8     -12.283  17.426  52.181  1.00 49.57           H  
ATOM    149  CZ  PHE A   8     -10.870  18.236  50.766  1.00 49.57           C  
ATOM    150  HZ  PHE A   8     -11.617  18.439  50.013  1.00 49.57           H  
ATOM    151  N   ALA A   9      -4.974  15.581  54.131  1.00 50.22           N  
ATOM    152  H   ALA A   9      -5.251  15.584  55.103  1.00 50.22           H  
ATOM    153  CA  ALA A   9      -3.557  15.379  53.816  1.00 50.22           C  
ATOM    154  HA  ALA A   9      -3.282  16.050  53.002  1.00 50.22           H  
ATOM    155  C   ALA A   9      -3.237  13.948  53.334  1.00 50.22           C  
ATOM    156  CB  ALA A   9      -2.733  15.778  55.045  1.00 50.22           C  
ATOM    157  HB1 ALA A   9      -2.944  16.814  55.312  1.00 50.22           H  
ATOM    158  HB2 ALA A   9      -1.672  15.683  54.814  1.00 50.22           H  
ATOM    159  HB3 ALA A   9      -2.975  15.127  55.885  1.00 50.22           H  
ATOM    160  O   ALA A   9      -2.272  13.757  52.598  1.00 50.22           O  
ATOM    161  N   LEU A  10      -4.062  12.947  53.681  1.00 49.47           N  
ATOM    162  H   LEU A  10      -4.843  13.147  54.288  1.00 49.47           H  
ATOM    163  CA  LEU A  10      -3.887  11.573  53.189  1.00 49.47           C  
ATOM    164  HA  LEU A  10      -2.817  11.370  53.144  1.00 49.47           H  
ATOM    165  C   LEU A  10      -4.402  11.388  51.751  1.00 49.47           C  
ATOM    166  CB  LEU A  10      -4.541  10.559  54.154  1.00 49.47           C  
ATOM    167  HB2 LEU A  10      -5.262   9.970  53.587  1.00 49.47           H  
ATOM    168  HB3 LEU A  10      -5.100  11.069  54.939  1.00 49.47           H  
ATOM    169  O   LEU A  10      -3.879  10.552  51.021  1.00 49.47           O  
ATOM    170  CG  LEU A  10      -3.513   9.594  54.783  1.00 49.47           C  
ATOM    171  HG  LEU A  10      -2.697   9.412  54.084  1.00 49.47           H  
ATOM    172  CD1 LEU A  10      -2.944  10.171  56.081  1.00 49.47           C  
ATOM    173 HD11 LEU A  10      -3.740  10.319  56.810  1.00 49.47           H  
ATOM    174 HD12 LEU A  10      -2.464  11.127  55.872  1.00 49.47           H  
ATOM    175 HD13 LEU A  10      -2.199   9.487  56.490  1.00 49.47           H  
ATOM    176  CD2 LEU A  10      -4.158   8.244  55.092  1.00 49.47           C  
ATOM    177 HD21 LEU A  10      -3.419   7.577  55.537  1.00 49.47           H  
ATOM    178 HD22 LEU A  10      -4.516   7.791  54.168  1.00 49.47           H  
ATOM    179 HD23 LEU A  10      -4.993   8.373  55.780  1.00 49.47           H  
ATOM    180  N   PHE A  11      -5.376  12.192  51.313  1.00 47.89           N  
ATOM    181  H   PHE A  11      -5.791  12.850  51.957  1.00 47.89           H  
ATOM    182  CA  PHE A  11      -5.949  12.086  49.964  1.00 47.89           C  
ATOM    183  HA  PHE A  11      -6.051  11.027  49.730  1.00 47.89           H  
ATOM    184  C   PHE A  11      -5.040  12.678  48.870  1.00 47.89           C  
ATOM    185  CB  PHE A  11      -7.358  12.702  49.957  1.00 47.89           C  
ATOM    186  HB2 PHE A  11      -7.334  13.669  49.454  1.00 47.89           H  
ATOM    187  HB3 PHE A  11      -7.690  12.885  50.979  1.00 47.89           H  
ATOM    188  O   PHE A  11      -5.094  12.244  47.724  1.00 47.89           O  
ATOM    189  CG  PHE A  11      -8.386  11.808  49.293  1.00 47.89           C  
ATOM    190  CD1 PHE A  11      -8.693  11.963  47.928  1.00 47.89           C  
ATOM    191  HD1 PHE A  11      -8.198  12.725  47.345  1.00 47.89           H  
ATOM    192  CD2 PHE A  11      -9.015  10.792  50.039  1.00 47.89           C  
ATOM    193  HD2 PHE A  11      -8.772  10.660  51.083  1.00 47.89           H  
ATOM    194  CE1 PHE A  11      -9.635  11.114  47.317  1.00 47.89           C  
ATOM    195  HE1 PHE A  11      -9.868  11.232  46.269  1.00 47.89           H  
ATOM    196  CE2 PHE A  11      -9.952   9.941  49.427  1.00 47.89           C  
ATOM    197  HE2 PHE A  11     -10.429   9.158  49.997  1.00 47.89           H  
ATOM    198  CZ  PHE A  11     -10.264  10.104  48.066  1.00 47.89           C  
ATOM    199  HZ  PHE A  11     -10.979   9.448  47.591  1.00 47.89           H  
ATOM    200  N   PHE A  12      -4.155  13.615  49.229  1.00 45.74           N  
ATOM    201  H   PHE A  12      -4.178  13.957  50.178  1.00 45.74           H  
ATOM    202  CA  PHE A  12      -3.166  14.190  48.306  1.00 45.74           C  
ATOM    203  HA  PHE A  12      -3.582  14.163  47.298  1.00 45.74           H  
ATOM    204  C   PHE A  12      -1.861  13.379  48.220  1.00 45.74           C  
ATOM    205  CB  PHE A  12      -2.927  15.670  48.656  1.00 45.74           C  
ATOM    206  HB2 PHE A  12      -1.862  15.836  48.815  1.00 45.74           H  
ATOM    207  HB3 PHE A  12      -3.428  15.925  49.590  1.00 45.74           H  
ATOM    208  O   PHE A  12      -1.152  13.480  47.223  1.00 45.74           O  
ATOM    209  CG  PHE A  12      -3.416  16.613  47.572  1.00 45.74           C  
ATOM    210  CD1 PHE A  12      -2.529  17.067  46.578  1.00 45.74           C  
ATOM    211  HD1 PHE A  12      -1.496  16.751  46.588  1.00 45.74           H  
ATOM    212  CD2 PHE A  12      -4.770  17.000  47.529  1.00 45.74           C  
ATOM    213  HD2 PHE A  12      -5.458  16.640  48.279  1.00 45.74           H  
ATOM    214  CE1 PHE A  12      -2.988  17.914  45.554  1.00 45.74           C  
ATOM    215  HE1 PHE A  12      -2.309  18.251  44.785  1.00 45.74           H  
ATOM    216  CE2 PHE A  12      -5.230  17.844  46.502  1.00 45.74           C  
ATOM    217  HE2 PHE A  12      -6.270  18.133  46.462  1.00 45.74           H  
ATOM    218  CZ  PHE A  12      -4.339  18.302  45.515  1.00 45.74           C  
ATOM    219  HZ  PHE A  12      -4.694  18.942  44.721  1.00 45.74           H  
ATOM    220  N   LEU A  13      -1.566  12.521  49.208  1.00 43.01           N  
ATOM    221  H   LEU A  13      -2.171  12.483  50.015  1.00 43.01           H  
ATOM    222  CA  LEU A  13      -0.405  11.618  49.164  1.00 43.01           C  
ATOM    223  HA  LEU A  13       0.384  12.124  48.607  1.00 43.01           H  
ATOM    224  C   LEU A  13      -0.677  10.310  48.391  1.00 43.01           C  
ATOM    225  CB  LEU A  13       0.115  11.342  50.593  1.00 43.01           C  
ATOM    226  HB2 LEU A  13      -0.473  11.886  51.332  1.00 43.01           H  
ATOM    227  HB3 LEU A  13      -0.012  10.280  50.803  1.00 43.01           H  
ATOM    228  O   LEU A  13       0.263   9.668  47.933  1.00 43.01           O  
ATOM    229  CG  LEU A  13       1.606  11.707  50.751  1.00 43.01           C  
ATOM    230  HG  LEU A  13       2.138  11.500  49.823  1.00 43.01           H  
ATOM    231  CD1 LEU A  13       1.773  13.187  51.108  1.00 43.01           C  
ATOM    232 HD11 LEU A  13       1.332  13.800  50.323  1.00 43.01           H  
ATOM    233 HD12 LEU A  13       2.833  13.428  51.186  1.00 43.01           H  
ATOM    234 HD13 LEU A  13       1.277  13.405  52.054  1.00 43.01           H  
ATOM    235  CD2 LEU A  13       2.256  10.872  51.852  1.00 43.01           C  
ATOM    236 HD21 LEU A  13       3.306  11.148  51.949  1.00 43.01           H  
ATOM    237 HD22 LEU A  13       2.200   9.816  51.587  1.00 43.01           H  
ATOM    238 HD23 LEU A  13       1.744  11.037  52.800  1.00 43.01           H  
ATOM    239  N   LEU A  14      -1.948   9.934  48.197  1.00 43.21           N  
ATOM    240  H   LEU A  14      -2.673  10.475  48.646  1.00 43.21           H  
ATOM    241  CA  LEU A  14      -2.359   8.763  47.402  1.00 43.21           C  
ATOM    242  HA  LEU A  14      -1.571   8.013  47.464  1.00 43.21           H  
ATOM    243  C   LEU A  14      -2.489   9.046  45.892  1.00 43.21           C  
ATOM    244  CB  LEU A  14      -3.646   8.167  48.013  1.00 43.21           C  
ATOM    245  HB2 LEU A  14      -4.303   7.838  47.208  1.00 43.21           H  
ATOM    246  HB3 LEU A  14      -4.189   8.945  48.551  1.00 43.21           H  
ATOM    247  O   LEU A  14      -2.559   8.108  45.106  1.00 43.21           O  
ATOM    248  CG  LEU A  14      -3.359   6.969  48.948  1.00 43.21           C  
ATOM    249  HG  LEU A  14      -2.289   6.884  49.138  1.00 43.21           H  
ATOM    250  CD1 LEU A  14      -4.049   7.128  50.303  1.00 43.21           C  
ATOM    251 HD11 LEU A  14      -3.650   8.009  50.806  1.00 43.21           H  
ATOM    252 HD12 LEU A  14      -3.851   6.253  50.922  1.00 43.21           H  
ATOM    253 HD13 LEU A  14      -5.124   7.242  50.163  1.00 43.21           H  
ATOM    254  CD2 LEU A  14      -3.844   5.662  48.320  1.00 43.21           C  
ATOM    255 HD21 LEU A  14      -3.588   4.821  48.964  1.00 43.21           H  
ATOM    256 HD22 LEU A  14      -4.923   5.689  48.171  1.00 43.21           H  
ATOM    257 HD23 LEU A  14      -3.356   5.521  47.355  1.00 43.21           H  
ATOM    258  N   GLN A  15      -2.439  10.314  45.474  1.00 43.10           N  
ATOM    259  H   GLN A  15      -2.387  11.042  46.173  1.00 43.10           H  
ATOM    260  CA  GLN A  15      -2.388  10.727  44.059  1.00 43.10           C  
ATOM    261  HA  GLN A  15      -2.953  10.018  43.454  1.00 43.10           H  
ATOM    262  C   GLN A  15      -0.950  10.730  43.491  1.00 43.10           C  
ATOM    263  CB  GLN A  15      -3.062  12.105  43.926  1.00 43.10           C  
ATOM    264  HB2 GLN A  15      -2.847  12.533  42.947  1.00 43.10           H  
ATOM    265  HB3 GLN A  15      -2.615  12.769  44.665  1.00 43.10           H  
ATOM    266  O   GLN A  15      -0.752  10.997  42.311  1.00 43.10           O  
ATOM    267  CG  GLN A  15      -4.590  12.074  44.158  1.00 43.10           C  
ATOM    268  HG2 GLN A  15      -4.872  13.015  44.632  1.00 43.10           H  
ATOM    269  HG3 GLN A  15      -4.853  11.278  44.854  1.00 43.10           H  
ATOM    270  CD  GLN A  15      -5.444  11.941  42.895  1.00 43.10           C  
ATOM    271  NE2 GLN A  15      -6.738  11.749  43.037  1.00 43.10           N  
ATOM    272 HE21 GLN A  15      -7.146  11.637  43.954  1.00 43.10           H  
ATOM    273 HE22 GLN A  15      -7.252  11.654  42.173  1.00 43.10           H  
ATOM    274  OE1 GLN A  15      -5.002  12.041  41.767  1.00 43.10           O  
ATOM    275  N   LEU A  16       0.059  10.411  44.316  1.00 43.71           N  
ATOM    276  H   LEU A  16      -0.167  10.216  45.280  1.00 43.71           H  
ATOM    277  CA  LEU A  16       1.480  10.355  43.933  1.00 43.71           C  
ATOM    278  HA  LEU A  16       1.583  10.702  42.905  1.00 43.71           H  
ATOM    279  C   LEU A  16       2.053   8.921  43.910  1.00 43.71           C  
ATOM    280  CB  LEU A  16       2.278  11.314  44.841  1.00 43.71           C  
ATOM    281  HB2 LEU A  16       3.345  11.153  44.684  1.00 43.71           H  
ATOM    282  HB3 LEU A  16       2.058  11.066  45.879  1.00 43.71           H  
ATOM    283  O   LEU A  16       3.256   8.745  43.740  1.00 43.71           O  
ATOM    284  CG  LEU A  16       1.981  12.809  44.598  1.00 43.71           C  
ATOM    285  HG  LEU A  16       0.905  12.983  44.635  1.00 43.71           H  
ATOM    286  CD1 LEU A  16       2.632  13.651  45.697  1.00 43.71           C  
ATOM    287 HD11 LEU A  16       2.405  14.705  45.533  1.00 43.71           H  
ATOM    288 HD12 LEU A  16       2.230  13.355  46.666  1.00 43.71           H  
ATOM    289 HD13 LEU A  16       3.712  13.504  45.689  1.00 43.71           H  
ATOM    290  CD2 LEU A  16       2.520  13.295  43.249  1.00 43.71           C  
ATOM    291 HD21 LEU A  16       1.993  12.794  42.436  1.00 43.71           H  
ATOM    292 HD22 LEU A  16       2.350  14.367  43.147  1.00 43.71           H  
ATOM    293 HD23 LEU A  16       3.587  13.086  43.169  1.00 43.71           H  
ATOM    294  N   LEU A  17       1.204   7.894  44.061  1.00 40.56           N  
ATOM    295  H   LEU A  17       0.227   8.114  44.187  1.00 40.56           H  
ATOM    296  CA  LEU A  17       1.593   6.471  44.108  1.00 40.56           C  
ATOM    297  HA  LEU A  17       2.646   6.393  43.836  1.00 40.56           H  
ATOM    298  C   LEU A  17       0.876   5.585  43.066  1.00 40.56           C  
ATOM    299  CB  LEU A  17       1.439   5.962  45.559  1.00 40.56           C  
ATOM    300  HB2 LEU A  17       0.523   6.380  45.977  1.00 40.56           H  
ATOM    301  HB3 LEU A  17       1.329   4.877  45.567  1.00 40.56           H  
ATOM    302  O   LEU A  17       0.961   4.364  43.139  1.00 40.56           O  
ATOM    303  CG  LEU A  17       2.637   6.327  46.456  1.00 40.56           C  
ATOM    304  HG  LEU A  17       2.948   7.354  46.261  1.00 40.56           H  
ATOM    305  CD1 LEU A  17       2.240   6.228  47.929  1.00 40.56           C  
ATOM    306 HD11 LEU A  17       1.433   6.932  48.133  1.00 40.56           H  
ATOM    307 HD12 LEU A  17       3.093   6.485  48.557  1.00 40.56           H  
ATOM    308 HD13 LEU A  17       1.907   5.216  48.156  1.00 40.56           H  
ATOM    309  CD2 LEU A  17       3.825   5.387  46.222  1.00 40.56           C  
ATOM    310 HD21 LEU A  17       4.162   5.465  45.188  1.00 40.56           H  
ATOM    311 HD22 LEU A  17       4.652   5.666  46.875  1.00 40.56           H  
ATOM    312 HD23 LEU A  17       3.535   4.356  46.423  1.00 40.56           H  
ATOM    313  N   GLY A  18       0.211   6.181  42.072  1.00 34.72           N  
ATOM    314  H   GLY A  18       0.208   7.190  42.045  1.00 34.72           H  
ATOM    315  CA  GLY A  18      -0.415   5.474  40.946  1.00 34.72           C  
ATOM    316  HA2 GLY A  18      -1.392   5.915  40.744  1.00 34.72           H  
ATOM    317  HA3 GLY A  18      -0.564   4.423  41.194  1.00 34.72           H  
ATOM    318  C   GLY A  18       0.415   5.544  39.663  1.00 34.72           C  
ATOM    319  O   GLY A  18      -0.090   5.984  38.636  1.00 34.72           O  
ATOM    320  N   CYS A  19       1.697   5.177  39.736  1.00 32.14           N  
ATOM    321  H   CYS A  19       2.017   4.782  40.608  1.00 32.14           H  
ATOM    322  CA  CYS A  19       2.569   5.019  38.572  1.00 32.14           C  
ATOM    323  HA  CYS A  19       2.174   5.614  37.748  1.00 32.14           H  
ATOM    324  C   CYS A  19       2.607   3.549  38.120  1.00 32.14           C  
ATOM    325  CB  CYS A  19       3.986   5.529  38.887  1.00 32.14           C  
ATOM    326  HB2 CYS A  19       4.293   5.165  39.868  1.00 32.14           H  
ATOM    327  HB3 CYS A  19       4.679   5.134  38.145  1.00 32.14           H  
ATOM    328  O   CYS A  19       2.783   2.656  38.940  1.00 32.14           O  
ATOM    329  SG  CYS A  19       4.050   7.344  38.833  1.00 32.14           S  
ATOM    330  HG  CYS A  19       5.324   7.474  39.212  1.00 32.14           H  
ATOM    331  N   SER A  20       2.533   3.375  36.797  1.00 30.66           N  
ATOM    332  H   SER A  20       2.293   4.204  36.272  1.00 30.66           H  
ATOM    333  CA  SER A  20       2.906   2.210  35.976  1.00 30.66           C  
ATOM    334  HA  SER A  20       2.777   2.549  34.948  1.00 30.66           H  
ATOM    335  C   SER A  20       2.059   0.929  36.060  1.00 30.66           C  
ATOM    336  CB  SER A  20       4.414   1.911  36.080  1.00 30.66           C  
ATOM    337  HB2 SER A  20       4.693   1.265  35.248  1.00 30.66           H  
ATOM    338  HB3 SER A  20       4.978   2.839  35.991  1.00 30.66           H  
ATOM    339  O   SER A  20       2.400   0.013  36.797  1.00 30.66           O  
ATOM    340  OG  SER A  20       4.779   1.260  37.278  1.00 30.66           O  
ATOM    341  HG  SER A  20       4.052   0.679  37.514  1.00 30.66           H  
ATOM    342  N   GLU A  21       1.076   0.797  35.161  1.00 39.40           N  
ATOM    343  H   GLU A  21       0.739   1.617  34.676  1.00 39.40           H  
ATOM    344  CA  GLU A  21       0.788  -0.484  34.492  1.00 39.40           C  
ATOM    345  HA  GLU A  21       1.658  -1.127  34.623  1.00 39.40           H  
ATOM    346  C   GLU A  21       0.654  -0.274  32.970  1.00 39.40           C  
ATOM    347  CB  GLU A  21      -0.394  -1.263  35.103  1.00 39.40           C  
ATOM    348  HB2 GLU A  21      -0.822  -1.892  34.322  1.00 39.40           H  
ATOM    349  HB3 GLU A  21      -1.164  -0.575  35.453  1.00 39.40           H  
ATOM    350  O   GLU A  21      -0.312   0.283  32.459  1.00 39.40           O  
ATOM    351  CG  GLU A  21       0.075  -2.187  36.246  1.00 39.40           C  
ATOM    352  HG2 GLU A  21       1.005  -2.671  35.949  1.00 39.40           H  
ATOM    353  HG3 GLU A  21       0.276  -1.580  37.129  1.00 39.40           H  
ATOM    354  CD  GLU A  21      -0.939  -3.284  36.613  1.00 39.40           C  
ATOM    355  OE1 GLU A  21      -0.486  -4.378  37.027  1.00 39.40           O  
ATOM    356  OE2 GLU A  21      -2.160  -3.025  36.511  1.00 39.40           O  
ATOM    357  N   GLU A  22       1.749  -0.647  32.303  1.00 32.44           N  
ATOM    358  H   GLU A  22       2.479  -0.984  32.914  1.00 32.44           H  
ATOM    359  CA  GLU A  22       1.978  -1.070  30.915  1.00 32.44           C  
ATOM    360  HA  GLU A  22       2.875  -0.551  30.576  1.00 32.44           H  
ATOM    361  C   GLU A  22       0.923  -0.780  29.832  1.00 32.44           C  
ATOM    362  CB  GLU A  22       2.345  -2.564  30.937  1.00 32.44           C  
ATOM    363  HB2 GLU A  22       2.472  -2.906  29.910  1.00 32.44           H  
ATOM    364  HB3 GLU A  22       1.534  -3.128  31.398  1.00 32.44           H  
ATOM    365  O   GLU A  22       0.162  -1.642  29.394  1.00 32.44           O  
ATOM    366  CG  GLU A  22       3.662  -2.830  31.686  1.00 32.44           C  
ATOM    367  HG2 GLU A  22       4.437  -2.191  31.261  1.00 32.44           H  
ATOM    368  HG3 GLU A  22       3.545  -2.560  32.735  1.00 32.44           H  
ATOM    369  CD  GLU A  22       4.101  -4.300  31.594  1.00 32.44           C  
ATOM    370  OE1 GLU A  22       5.328  -4.531  31.500  1.00 32.44           O  
ATOM    371  OE2 GLU A  22       3.223  -5.191  31.565  1.00 32.44           O  
ATOM    372  N   GLU A  23       1.053   0.395  29.219  1.00 33.06           N  
ATOM    373  H   GLU A  23       1.615   1.106  29.665  1.00 33.06           H  
ATOM    374  CA  GLU A  23       0.784   0.557  27.792  1.00 33.06           C  
ATOM    375  HA  GLU A  23      -0.197   0.140  27.566  1.00 33.06           H  
ATOM    376  C   GLU A  23       1.874  -0.227  27.028  1.00 33.06           C  
ATOM    377  CB  GLU A  23       0.779   2.066  27.453  1.00 33.06           C  
ATOM    378  HB2 GLU A  23       0.580   2.637  28.359  1.00 33.06           H  
ATOM    379  HB3 GLU A  23       1.763   2.367  27.094  1.00 33.06           H  
ATOM    380  O   GLU A  23       3.006   0.243  26.874  1.00 33.06           O  
ATOM    381  CG  GLU A  23      -0.288   2.459  26.421  1.00 33.06           C  
ATOM    382  HG2 GLU A  23      -1.268   2.220  26.834  1.00 33.06           H  
ATOM    383  HG3 GLU A  23      -0.144   1.865  25.518  1.00 33.06           H  
ATOM    384  CD  GLU A  23      -0.228   3.959  26.064  1.00 33.06           C  
ATOM    385  OE1 GLU A  23      -1.276   4.496  25.650  1.00 33.06           O  
ATOM    386  OE2 GLU A  23       0.876   4.560  26.151  1.00 33.06           O  
ATOM    387  N   LYS A  24       1.581  -1.453  26.571  1.00 33.80           N  
ATOM    388  H   LYS A  24       0.696  -1.858  26.844  1.00 33.80           H  
ATOM    389  CA  LYS A  24       2.420  -2.134  25.570  1.00 33.80           C  
ATOM    390  HA  LYS A  24       3.463  -2.061  25.877  1.00 33.80           H  
ATOM    391  C   LYS A  24       2.307  -1.373  24.248  1.00 33.80           C  
ATOM    392  CB  LYS A  24       2.070  -3.628  25.419  1.00 33.80           C  
ATOM    393  HB2 LYS A  24       2.420  -3.972  24.445  1.00 33.80           H  
ATOM    394  HB3 LYS A  24       0.989  -3.761  25.459  1.00 33.80           H  
ATOM    395  O   LYS A  24       1.585  -1.774  23.341  1.00 33.80           O  
ATOM    396  CG  LYS A  24       2.754  -4.495  26.484  1.00 33.80           C  
ATOM    397  HG2 LYS A  24       3.831  -4.329  26.445  1.00 33.80           H  
ATOM    398  HG3 LYS A  24       2.389  -4.207  27.470  1.00 33.80           H  
ATOM    399  CD  LYS A  24       2.465  -5.983  26.245  1.00 33.80           C  
ATOM    400  HD2 LYS A  24       1.389  -6.146  26.303  1.00 33.80           H  
ATOM    401  HD3 LYS A  24       2.825  -6.271  25.257  1.00 33.80           H  
ATOM    402  CE  LYS A  24       3.176  -6.810  27.323  1.00 33.80           C  
ATOM    403  HE2 LYS A  24       4.251  -6.649  27.240  1.00 33.80           H  
ATOM    404  HE3 LYS A  24       2.872  -6.434  28.300  1.00 33.80           H  
ATOM    405  NZ  LYS A  24       2.851  -8.252  27.211  1.00 33.80           N  
ATOM    406  HZ1 LYS A  24       3.149  -8.618  26.318  1.00 33.80           H  
ATOM    407  HZ2 LYS A  24       3.314  -8.751  27.957  1.00 33.80           H  
ATOM    408  HZ3 LYS A  24       1.855  -8.382  27.320  1.00 33.80           H  
ATOM    409  N   LYS A  25       3.031  -0.256  24.150  1.00 33.58           N  
ATOM    410  H   LYS A  25       3.477   0.065  24.997  1.00 33.58           H  
ATOM    411  CA  LYS A  25       3.343   0.405  22.884  1.00 33.58           C  
ATOM    412  HA  LYS A  25       2.419   0.742  22.413  1.00 33.58           H  
ATOM    413  C   LYS A  25       3.995  -0.631  21.978  1.00 33.58           C  
ATOM    414  CB  LYS A  25       4.276   1.608  23.110  1.00 33.58           C  
ATOM    415  HB2 LYS A  25       4.737   1.877  22.159  1.00 33.58           H  
ATOM    416  HB3 LYS A  25       5.064   1.343  23.814  1.00 33.58           H  
ATOM    417  O   LYS A  25       5.049  -1.171  22.313  1.00 33.58           O  
ATOM    418  CG  LYS A  25       3.492   2.821  23.623  1.00 33.58           C  
ATOM    419  HG2 LYS A  25       3.014   2.566  24.569  1.00 33.58           H  
ATOM    420  HG3 LYS A  25       2.716   3.068  22.899  1.00 33.58           H  
ATOM    421  CD  LYS A  25       4.389   4.046  23.831  1.00 33.58           C  
ATOM    422  HD2 LYS A  25       5.118   3.831  24.613  1.00 33.58           H  
ATOM    423  HD3 LYS A  25       4.900   4.290  22.899  1.00 33.58           H  
ATOM    424  CE  LYS A  25       3.482   5.207  24.254  1.00 33.58           C  
ATOM    425  HE2 LYS A  25       2.741   5.379  23.473  1.00 33.58           H  
ATOM    426  HE3 LYS A  25       2.923   4.907  25.140  1.00 33.58           H  
ATOM    427  NZ  LYS A  25       4.241   6.448  24.527  1.00 33.58           N  
ATOM    428  HZ1 LYS A  25       4.896   6.289  25.279  1.00 33.58           H  
ATOM    429  HZ2 LYS A  25       4.716   6.766  23.694  1.00 33.58           H  
ATOM    430  HZ3 LYS A  25       3.581   7.153  24.825  1.00 33.58           H  
ATOM    431  N   ALA A  26       3.357  -0.912  20.845  1.00 32.91           N  
ATOM    432  H   ALA A  26       2.459  -0.482  20.676  1.00 32.91           H  
ATOM    433  CA  ALA A  26       4.016  -1.585  19.739  1.00 32.91           C  
ATOM    434  HA  ALA A  26       4.245  -2.610  20.027  1.00 32.91           H  
ATOM    435  C   ALA A  26       5.322  -0.829  19.455  1.00 32.91           C  
ATOM    436  CB  ALA A  26       3.069  -1.602  18.533  1.00 32.91           C  
ATOM    437  HB1 ALA A  26       3.557  -2.099  17.694  1.00 32.91           H  
ATOM    438  HB2 ALA A  26       2.156  -2.141  18.784  1.00 32.91           H  
ATOM    439  HB3 ALA A  26       2.818  -0.583  18.239  1.00 32.91           H  
ATOM    440  O   ALA A  26       5.309   0.386  19.245  1.00 32.91           O  
ATOM    441  N   ALA A  27       6.450  -1.530  19.558  1.00 32.32           N  
ATOM    442  H   ALA A  27       6.404  -2.515  19.777  1.00 32.32           H  
ATOM    443  CA  ALA A  27       7.755  -0.927  19.355  1.00 32.32           C  
ATOM    444  HA  ALA A  27       7.873  -0.141  20.101  1.00 32.32           H  
ATOM    445  C   ALA A  27       7.826  -0.329  17.937  1.00 32.32           C  
ATOM    446  CB  ALA A  27       8.838  -1.987  19.587  1.00 32.32           C  
ATOM    447  HB1 ALA A  27       8.765  -2.378  20.602  1.00 32.32           H  
ATOM    448  HB2 ALA A  27       9.821  -1.537  19.448  1.00 32.32           H  
ATOM    449  HB3 ALA A  27       8.721  -2.801  18.872  1.00 32.32           H  
ATOM    450  O   ALA A  27       7.430  -1.003  16.981  1.00 32.32           O  
ATOM    451  N   PRO A  28       8.324   0.909  17.770  1.00 36.04           N  
ATOM    452  CA  PRO A  28       8.626   1.425  16.446  1.00 36.04           C  
ATOM    453  HA  PRO A  28       7.731   1.404  15.825  1.00 36.04           H  
ATOM    454  C   PRO A  28       9.706   0.539  15.817  1.00 36.04           C  
ATOM    455  CB  PRO A  28       9.067   2.876  16.656  1.00 36.04           C  
ATOM    456  HB2 PRO A  28       8.197   3.529  16.590  1.00 36.04           H  
ATOM    457  HB3 PRO A  28       9.826   3.183  15.935  1.00 36.04           H  
ATOM    458  O   PRO A  28      10.699   0.199  16.463  1.00 36.04           O  
ATOM    459  CG  PRO A  28       9.604   2.891  18.088  1.00 36.04           C  
ATOM    460  HG2 PRO A  28       9.483   3.869  18.554  1.00 36.04           H  
ATOM    461  HG3 PRO A  28      10.654   2.600  18.082  1.00 36.04           H  
ATOM    462  CD  PRO A  28       8.788   1.818  18.804  1.00 36.04           C  
ATOM    463  HD2 PRO A  28       7.926   2.271  19.294  1.00 36.04           H  
ATOM    464  HD3 PRO A  28       9.416   1.307  19.534  1.00 36.04           H  
ATOM    465  N   VAL A  29       9.496   0.148  14.559  1.00 41.22           N  
ATOM    466  H   VAL A  29       8.648   0.449  14.101  1.00 41.22           H  
ATOM    467  CA  VAL A  29      10.503  -0.555  13.756  1.00 41.22           C  
ATOM    468  HA  VAL A  29      10.718  -1.509  14.238  1.00 41.22           H  
ATOM    469  C   VAL A  29      11.764   0.321  13.720  1.00 41.22           C  
ATOM    470  CB  VAL A  29       9.975  -0.826  12.331  1.00 41.22           C  
ATOM    471  HB  VAL A  29       9.706   0.121  11.863  1.00 41.22           H  
ATOM    472  O   VAL A  29      11.650   1.505  13.391  1.00 41.22           O  
ATOM    473  CG1 VAL A  29      11.009  -1.529  11.443  1.00 41.22           C  
ATOM    474 HG11 VAL A  29      10.581  -1.717  10.458  1.00 41.22           H  
ATOM    475 HG12 VAL A  29      11.884  -0.892  11.308  1.00 41.22           H  
ATOM    476 HG13 VAL A  29      11.315  -2.474  11.890  1.00 41.22           H  
ATOM    477  CG2 VAL A  29       8.724  -1.716  12.372  1.00 41.22           C  
ATOM    478 HG21 VAL A  29       8.373  -1.904  11.357  1.00 41.22           H  
ATOM    479 HG22 VAL A  29       8.956  -2.665  12.854  1.00 41.22           H  
ATOM    480 HG23 VAL A  29       7.922  -1.223  12.922  1.00 41.22           H  
ATOM    481  N   PRO A  30      12.950  -0.199  14.087  1.00 36.70           N  
ATOM    482  CA  PRO A  30      14.171   0.593  14.046  1.00 36.70           C  
ATOM    483  HA  PRO A  30      14.036   1.463  14.688  1.00 36.70           H  
ATOM    484  C   PRO A  30      14.458   1.042  12.603  1.00 36.70           C  
ATOM    485  CB  PRO A  30      15.274  -0.297  14.628  1.00 36.70           C  
ATOM    486  HB2 PRO A  30      16.233  -0.140  14.135  1.00 36.70           H  
ATOM    487  HB3 PRO A  30      15.362  -0.109  15.698  1.00 36.70           H  
ATOM    488  O   PRO A  30      14.226   0.270  11.668  1.00 36.70           O  
ATOM    489  CG  PRO A  30      14.749  -1.715  14.406  1.00 36.70           C  
ATOM    490  HG2 PRO A  30      15.012  -2.045  13.401  1.00 36.70           H  
ATOM    491  HG3 PRO A  30      15.134  -2.412  15.150  1.00 36.70           H  
ATOM    492  CD  PRO A  30      13.233  -1.560  14.506  1.00 36.70           C  
ATOM    493  HD2 PRO A  30      12.745  -2.291  13.861  1.00 36.70           H  
ATOM    494  HD3 PRO A  30      12.913  -1.691  15.540  1.00 36.70           H  
ATOM    495  N   PRO A  31      14.957   2.275  12.397  1.00 37.41           N  
ATOM    496  CA  PRO A  31      15.383   2.719  11.077  1.00 37.41           C  
ATOM    497  HA  PRO A  31      14.530   2.691  10.398  1.00 37.41           H  
ATOM    498  C   PRO A  31      16.492   1.793  10.550  1.00 37.41           C  
ATOM    499  CB  PRO A  31      15.854   4.166  11.258  1.00 37.41           C  
ATOM    500  HB2 PRO A  31      16.677   4.420  10.589  1.00 37.41           H  
ATOM    501  HB3 PRO A  31      15.013   4.841  11.099  1.00 37.41           H  
ATOM    502  O   PRO A  31      17.235   1.216  11.352  1.00 37.41           O  
ATOM    503  CG  PRO A  31      16.279   4.222  12.725  1.00 37.41           C  
ATOM    504  HG2 PRO A  31      16.190   5.228  13.134  1.00 37.41           H  
ATOM    505  HG3 PRO A  31      17.303   3.860  12.819  1.00 37.41           H  
ATOM    506  CD  PRO A  31      15.330   3.244  13.412  1.00 37.41           C  
ATOM    507  HD2 PRO A  31      15.836   2.770  14.254  1.00 37.41           H  
ATOM    508  HD3 PRO A  31      14.438   3.769  13.752  1.00 37.41           H  
ATOM    509  N   PRO A  32      16.624   1.634   9.222  1.00 38.41           N  
ATOM    510  CA  PRO A  32      17.676   0.805   8.650  1.00 38.41           C  
ATOM    511  HA  PRO A  32      17.534  -0.230   8.961  1.00 38.41           H  
ATOM    512  C   PRO A  32      19.046   1.294   9.136  1.00 38.41           C  
ATOM    513  CB  PRO A  32      17.502   0.909   7.129  1.00 38.41           C  
ATOM    514  HB2 PRO A  32      18.457   0.903   6.604  1.00 38.41           H  
ATOM    515  HB3 PRO A  32      16.875   0.087   6.782  1.00 38.41           H  
ATOM    516  O   PRO A  32      19.368   2.477   9.023  1.00 38.41           O  
ATOM    517  CG  PRO A  32      16.755   2.229   6.928  1.00 38.41           C  
ATOM    518  HG2 PRO A  32      16.151   2.222   6.021  1.00 38.41           H  
ATOM    519  HG3 PRO A  32      17.470   3.052   6.906  1.00 38.41           H  
ATOM    520  CD  PRO A  32      15.893   2.341   8.183  1.00 38.41           C  
ATOM    521  HD2 PRO A  32      14.934   1.849   8.018  1.00 38.41           H  
ATOM    522  HD3 PRO A  32      15.741   3.390   8.434  1.00 38.41           H  
ATOM    523  N   GLU A  33      19.849   0.382   9.692  1.00 35.57           N  
ATOM    524  H   GLU A  33      19.494  -0.550   9.849  1.00 35.57           H  
ATOM    525  CA  GLU A  33      21.235   0.660  10.070  1.00 35.57           C  
ATOM    526  HA  GLU A  33      21.247   1.409  10.862  1.00 35.57           H  
ATOM    527  C   GLU A  33      22.006   1.211   8.864  1.00 35.57           C  
ATOM    528  CB  GLU A  33      21.943  -0.610  10.578  1.00 35.57           C  
ATOM    529  HB2 GLU A  33      21.616  -1.461   9.981  1.00 35.57           H  
ATOM    530  HB3 GLU A  33      23.016  -0.487  10.428  1.00 35.57           H  
ATOM    531  O   GLU A  33      22.229   0.518   7.865  1.00 35.57           O  
ATOM    532  CG  GLU A  33      21.728  -0.895  12.071  1.00 35.57           C  
ATOM    533  HG2 GLU A  33      20.664  -1.048  12.251  1.00 35.57           H  
ATOM    534  HG3 GLU A  33      22.049  -0.022  12.640  1.00 35.57           H  
ATOM    535  CD  GLU A  33      22.511  -2.137  12.540  1.00 35.57           C  
ATOM    536  OE1 GLU A  33      22.916  -2.155  13.723  1.00 35.57           O  
ATOM    537  OE2 GLU A  33      22.718  -3.054  11.708  1.00 35.57           O  
ATOM    538  N   VAL A  34      22.464   2.459   8.981  1.00 37.71           N  
ATOM    539  H   VAL A  34      22.163   3.003   9.777  1.00 37.71           H  
ATOM    540  CA  VAL A  34      23.497   3.018   8.109  1.00 37.71           C  
ATOM    541  HA  VAL A  34      23.207   2.862   7.070  1.00 37.71           H  
ATOM    542  C   VAL A  34      24.778   2.239   8.394  1.00 37.71           C  
ATOM    543  CB  VAL A  34      23.677   4.532   8.339  1.00 37.71           C  
ATOM    544  HB  VAL A  34      23.958   4.713   9.376  1.00 37.71           H  
ATOM    545  O   VAL A  34      25.432   2.437   9.419  1.00 37.71           O  
ATOM    546  CG1 VAL A  34      24.765   5.111   7.424  1.00 37.71           C  
ATOM    547 HG11 VAL A  34      24.851   6.185   7.589  1.00 37.71           H  
ATOM    548 HG12 VAL A  34      25.730   4.655   7.647  1.00 37.71           H  
ATOM    549 HG13 VAL A  34      24.514   4.932   6.379  1.00 37.71           H  
ATOM    550  CG2 VAL A  34      22.373   5.290   8.053  1.00 37.71           C  
ATOM    551 HG21 VAL A  34      21.583   4.958   8.727  1.00 37.71           H  
ATOM    552 HG22 VAL A  34      22.054   5.116   7.025  1.00 37.71           H  
ATOM    553 HG23 VAL A  34      22.523   6.359   8.203  1.00 37.71           H  
ATOM    554  N   LYS A  35      25.117   1.299   7.508  1.00 40.03           N  
ATOM    555  H   LYS A  35      24.467   1.114   6.757  1.00 40.03           H  
ATOM    556  CA  LYS A  35      26.357   0.526   7.617  1.00 40.03           C  
ATOM    557  HA  LYS A  35      26.323   0.011   8.577  1.00 40.03           H  
ATOM    558  C   LYS A  35      27.572   1.463   7.591  1.00 40.03           C  
ATOM    559  CB  LYS A  35      26.471  -0.513   6.498  1.00 40.03           C  
ATOM    560  HB2 LYS A  35      26.190  -0.066   5.545  1.00 40.03           H  
ATOM    561  HB3 LYS A  35      27.508  -0.842   6.434  1.00 40.03           H  
ATOM    562  O   LYS A  35      27.635   2.328   6.716  1.00 40.03           O  
ATOM    563  CG  LYS A  35      25.595  -1.730   6.800  1.00 40.03           C  
ATOM    564  HG2 LYS A  35      25.872  -2.137   7.773  1.00 40.03           H  
ATOM    565  HG3 LYS A  35      24.547  -1.430   6.828  1.00 40.03           H  
ATOM    566  CD  LYS A  35      25.791  -2.808   5.733  1.00 40.03           C  
ATOM    567  HD2 LYS A  35      26.847  -3.075   5.679  1.00 40.03           H  
ATOM    568  HD3 LYS A  35      25.455  -2.426   4.769  1.00 40.03           H  
ATOM    569  CE  LYS A  35      24.963  -4.025   6.145  1.00 40.03           C  
ATOM    570  HE2 LYS A  35      23.919  -3.721   6.223  1.00 40.03           H  
ATOM    571  HE3 LYS A  35      25.281  -4.341   7.138  1.00 40.03           H  
ATOM    572  NZ  LYS A  35      25.114  -5.130   5.174  1.00 40.03           N  
ATOM    573  HZ1 LYS A  35      24.796  -4.823   4.266  1.00 40.03           H  
ATOM    574  HZ2 LYS A  35      24.557  -5.913   5.483  1.00 40.03           H  
ATOM    575  HZ3 LYS A  35      26.085  -5.407   5.126  1.00 40.03           H  
ATOM    576  N   PRO A  36      28.568   1.260   8.473  1.00 37.80           N  
ATOM    577  CA  PRO A  36      29.840   1.958   8.387  1.00 37.80           C  
ATOM    578  HA  PRO A  36      29.656   3.030   8.459  1.00 37.80           H  
ATOM    579  C   PRO A  36      30.537   1.636   7.064  1.00 37.80           C  
ATOM    580  CB  PRO A  36      30.682   1.502   9.585  1.00 37.80           C  
ATOM    581  HB2 PRO A  36      31.426   0.772   9.268  1.00 37.80           H  
ATOM    582  HB3 PRO A  36      31.169   2.346  10.074  1.00 37.80           H  
ATOM    583  O   PRO A  36      30.481   0.508   6.564  1.00 37.80           O  
ATOM    584  CG  PRO A  36      29.680   0.822  10.515  1.00 37.80           C  
ATOM    585  HG2 PRO A  36      29.253   1.563  11.191  1.00 37.80           H  
ATOM    586  HG3 PRO A  36      30.136   0.009  11.080  1.00 37.80           H  
ATOM    587  CD  PRO A  36      28.593   0.315   9.575  1.00 37.80           C  
ATOM    588  HD2 PRO A  36      27.645   0.290  10.114  1.00 37.80           H  
ATOM    589  HD3 PRO A  36      28.852  -0.676   9.202  1.00 37.80           H  
ATOM    590  N   THR A  37      31.218   2.642   6.526  1.00 41.51           N  
ATOM    591  H   THR A  37      31.253   3.516   7.031  1.00 41.51           H  
ATOM    592  CA  THR A  37      32.135   2.539   5.395  1.00 41.51           C  
ATOM    593  HA  THR A  37      31.543   2.333   4.503  1.00 41.51           H  
ATOM    594  C   THR A  37      33.123   1.387   5.586  1.00 41.51           C  
ATOM    595  CB  THR A  37      32.873   3.874   5.194  1.00 41.51           C  
ATOM    596  HB  THR A  37      33.813   3.704   4.670  1.00 41.51           H  
ATOM    597  O   THR A  37      33.655   1.145   6.669  1.00 41.51           O  
ATOM    598  CG2 THR A  37      32.024   4.849   4.380  1.00 41.51           C  
ATOM    599 HG21 THR A  37      31.817   4.428   3.397  1.00 41.51           H  
ATOM    600 HG22 THR A  37      31.081   5.045   4.891  1.00 41.51           H  
ATOM    601 HG23 THR A  37      32.561   5.789   4.249  1.00 41.51           H  
ATOM    602  OG1 THR A  37      33.121   4.508   6.432  1.00 41.51           O  
ATOM    603  HG1 THR A  37      33.581   5.332   6.254  1.00 41.51           H  
ATOM    604  N   ALA A  38      33.308   0.638   4.498  1.00 38.23           N  
ATOM    605  H   ALA A  38      32.840   0.936   3.654  1.00 38.23           H  
ATOM    606  CA  ALA A  38      33.987  -0.644   4.434  1.00 38.23           C  
ATOM    607  HA  ALA A  38      33.363  -1.385   4.933  1.00 38.23           H  
ATOM    608  C   ALA A  38      35.373  -0.650   5.107  1.00 38.23           C  
ATOM    609  CB  ALA A  38      34.085  -1.013   2.947  1.00 38.23           C  
ATOM    610  HB1 ALA A  38      34.677  -0.269   2.414  1.00 38.23           H  
ATOM    611  HB2 ALA A  38      33.089  -1.067   2.508  1.00 38.23           H  
ATOM    612  HB3 ALA A  38      34.568  -1.985   2.847  1.00 38.23           H  
ATOM    613  O   ALA A  38      36.329  -0.060   4.606  1.00 38.23           O  
ATOM    614  N   ALA A  39      35.502  -1.416   6.194  1.00 39.88           N  
ATOM    615  H   ALA A  39      34.668  -1.803   6.611  1.00 39.88           H  
ATOM    616  CA  ALA A  39      36.786  -1.970   6.596  1.00 39.88           C  
ATOM    617  HA  ALA A  39      37.526  -1.169   6.605  1.00 39.88           H  
ATOM    618  C   ALA A  39      37.199  -3.025   5.557  1.00 39.88           C  
ATOM    619  CB  ALA A  39      36.680  -2.544   8.013  1.00 39.88           C  
ATOM    620  HB1 ALA A  39      36.383  -1.758   8.708  1.00 39.88           H  
ATOM    621  HB2 ALA A  39      35.940  -3.344   8.037  1.00 39.88           H  
ATOM    622  HB3 ALA A  39      37.646  -2.944   8.321  1.00 39.88           H  
ATOM    623  O   ALA A  39      36.415  -3.910   5.208  1.00 39.88           O  
ATOM    624  N   ALA A  40      38.418  -2.901   5.034  1.00 38.53           N  
ATOM    625  H   ALA A  40      38.988  -2.128   5.346  1.00 38.53           H  
ATOM    626  CA  ALA A  40      38.974  -3.775   4.012  1.00 38.53           C  
ATOM    627  HA  ALA A  40      38.346  -3.716   3.124  1.00 38.53           H  
ATOM    628  C   ALA A  40      39.008  -5.240   4.487  1.00 38.53           C  
ATOM    629  CB  ALA A  40      40.368  -3.242   3.652  1.00 38.53           C  
ATOM    630  HB1 ALA A  40      41.014  -3.258   4.529  1.00 38.53           H  
ATOM    631  HB2 ALA A  40      40.289  -2.220   3.280  1.00 38.53           H  
ATOM    632  HB3 ALA A  40      40.808  -3.867   2.876  1.00 38.53           H  
ATOM    633  O   ALA A  40      39.884  -5.646   5.249  1.00 38.53           O  
ATOM    634  N   VAL A  41      38.054  -6.044   4.014  1.00 43.86           N  
ATOM    635  H   VAL A  41      37.293  -5.624   3.498  1.00 43.86           H  
ATOM    636  CA  VAL A  41      38.073  -7.500   4.169  1.00 43.86           C  
ATOM    637  HA  VAL A  41      38.451  -7.741   5.163  1.00 43.86           H  
ATOM    638  C   VAL A  41      39.038  -8.067   3.132  1.00 43.86           C  
ATOM    639  CB  VAL A  41      36.660  -8.109   4.054  1.00 43.86           C  
ATOM    640  HB  VAL A  41      36.232  -7.849   3.086  1.00 43.86           H  
ATOM    641  O   VAL A  41      38.822  -7.945   1.924  1.00 43.86           O  
ATOM    642  CG1 VAL A  41      36.688  -9.638   4.185  1.00 43.86           C  
ATOM    643 HG11 VAL A  41      37.140  -9.928   5.133  1.00 43.86           H  
ATOM    644 HG12 VAL A  41      37.258 -10.079   3.367  1.00 43.86           H  
ATOM    645 HG13 VAL A  41      35.673 -10.033   4.139  1.00 43.86           H  
ATOM    646  CG2 VAL A  41      35.742  -7.566   5.158  1.00 43.86           C  
ATOM    647 HG21 VAL A  41      34.756  -8.023   5.081  1.00 43.86           H  
ATOM    648 HG22 VAL A  41      35.626  -6.487   5.057  1.00 43.86           H  
ATOM    649 HG23 VAL A  41      36.162  -7.785   6.140  1.00 43.86           H  
ATOM    650  N   GLN A  42      40.121  -8.678   3.612  1.00 41.05           N  
ATOM    651  H   GLN A  42      40.247  -8.695   4.614  1.00 41.05           H  
ATOM    652  CA  GLN A  42      41.039  -9.472   2.801  1.00 41.05           C  
ATOM    653  HA  GLN A  42      41.501  -8.833   2.049  1.00 41.05           H  
ATOM    654  C   GLN A  42      40.253 -10.582   2.089  1.00 41.05           C  
ATOM    655  CB  GLN A  42      42.139 -10.064   3.701  1.00 41.05           C  
ATOM    656  HB2 GLN A  42      41.681 -10.476   4.600  1.00 41.05           H  
ATOM    657  HB3 GLN A  42      42.633 -10.877   3.170  1.00 41.05           H  
ATOM    658  O   GLN A  42      39.697 -11.474   2.727  1.00 41.05           O  
ATOM    659  CG  GLN A  42      43.210  -9.027   4.081  1.00 41.05           C  
ATOM    660  HG2 GLN A  42      42.732  -8.145   4.510  1.00 41.05           H  
ATOM    661  HG3 GLN A  42      43.741  -8.721   3.179  1.00 41.05           H  
ATOM    662  CD  GLN A  42      44.218  -9.553   5.103  1.00 41.05           C  
ATOM    663  NE2 GLN A  42      45.425  -9.031   5.132  1.00 41.05           N  
ATOM    664 HE21 GLN A  42      46.038  -9.402   5.843  1.00 41.05           H  
ATOM    665 HE22 GLN A  42      45.689  -8.283   4.506  1.00 41.05           H  
ATOM    666  OE1 GLN A  42      43.946 -10.424   5.907  1.00 41.05           O  
ATOM    667  N   LYS A  43      40.205 -10.512   0.754  1.00 43.48           N  
ATOM    668  H   LYS A  43      40.629  -9.707   0.315  1.00 43.48           H  
ATOM    669  CA  LYS A  43      39.665 -11.566  -0.109  1.00 43.48           C  
ATOM    670  HA  LYS A  43      38.665 -11.841   0.227  1.00 43.48           H  
ATOM    671  C   LYS A  43      40.552 -12.805   0.008  1.00 43.48           C  
ATOM    672  CB  LYS A  43      39.601 -11.090  -1.574  1.00 43.48           C  
ATOM    673  HB2 LYS A  43      40.561 -10.654  -1.852  1.00 43.48           H  
ATOM    674  HB3 LYS A  43      39.437 -11.962  -2.207  1.00 43.48           H  
ATOM    675  O   LYS A  43      41.595 -12.886  -0.636  1.00 43.48           O  
ATOM    676  CG  LYS A  43      38.477 -10.083  -1.861  1.00 43.48           C  
ATOM    677  HG2 LYS A  43      37.517 -10.542  -1.626  1.00 43.48           H  
ATOM    678  HG3 LYS A  43      38.610  -9.199  -1.238  1.00 43.48           H  
ATOM    679  CD  LYS A  43      38.500  -9.671  -3.343  1.00 43.48           C  
ATOM    680  HD2 LYS A  43      39.448  -9.177  -3.557  1.00 43.48           H  
ATOM    681  HD3 LYS A  43      38.420 -10.565  -3.961  1.00 43.48           H  
ATOM    682  CE  LYS A  43      37.338  -8.722  -3.668  1.00 43.48           C  
ATOM    683  HE2 LYS A  43      37.406  -7.854  -3.013  1.00 43.48           H  
ATOM    684  HE3 LYS A  43      36.402  -9.234  -3.445  1.00 43.48           H  
ATOM    685  NZ  LYS A  43      37.359  -8.292  -5.092  1.00 43.48           N  
ATOM    686  HZ1 LYS A  43      37.284  -9.090  -5.706  1.00 43.48           H  
ATOM    687  HZ2 LYS A  43      38.216  -7.803  -5.306  1.00 43.48           H  
ATOM    688  HZ3 LYS A  43      36.585  -7.673  -5.287  1.00 43.48           H  
ATOM    689  N   THR A  44      40.134 -13.779   0.803  1.00 43.97           N  
ATOM    690  H   THR A  44      39.341 -13.623   1.407  1.00 43.97           H  
ATOM    691  CA  THR A  44      40.557 -15.166   0.618  1.00 43.97           C  
ATOM    692  HA  THR A  44      41.614 -15.193   0.350  1.00 43.97           H  
ATOM    693  C   THR A  44      39.754 -15.738  -0.553  1.00 43.97           C  
ATOM    694  CB  THR A  44      40.384 -15.981   1.910  1.00 43.97           C  
ATOM    695  HB  THR A  44      40.463 -17.044   1.681  1.00 43.97           H  
ATOM    696  O   THR A  44      38.528 -15.801  -0.513  1.00 43.97           O  
ATOM    697  CG2 THR A  44      41.455 -15.609   2.937  1.00 43.97           C  
ATOM    698 HG21 THR A  44      41.328 -16.212   3.835  1.00 43.97           H  
ATOM    699 HG22 THR A  44      41.372 -14.554   3.200  1.00 43.97           H  
ATOM    700 HG23 THR A  44      42.445 -15.799   2.523  1.00 43.97           H  
ATOM    701  OG1 THR A  44      39.141 -15.717   2.517  1.00 43.97           O  
ATOM    702  HG1 THR A  44      39.009 -16.353   3.224  1.00 43.97           H  
ATOM    703  N   SER A  45      40.437 -16.077  -1.648  1.00 49.43           N  
ATOM    704  H   SER A  45      41.431 -15.899  -1.684  1.00 49.43           H  
ATOM    705  CA  SER A  45      39.822 -16.700  -2.824  1.00 49.43           C  
ATOM    706  HA  SER A  45      39.063 -16.029  -3.227  1.00 49.43           H  
ATOM    707  C   SER A  45      39.201 -18.053  -2.446  1.00 49.43           C  
ATOM    708  CB  SER A  45      40.874 -16.933  -3.913  1.00 49.43           C  
ATOM    709  HB2 SER A  45      41.662 -17.580  -3.529  1.00 49.43           H  
ATOM    710  HB3 SER A  45      40.402 -17.420  -4.766  1.00 49.43           H  
ATOM    711  O   SER A  45      39.930 -18.908  -1.935  1.00 49.43           O  
ATOM    712  OG  SER A  45      41.435 -15.702  -4.331  1.00 49.43           O  
ATOM    713  HG  SER A  45      42.045 -15.875  -5.052  1.00 49.43           H  
ATOM    714  N   PRO A  46      37.903 -18.300  -2.704  1.00 50.25           N  
ATOM    715  CA  PRO A  46      37.332 -19.633  -2.564  1.00 50.25           C  
ATOM    716  HA  PRO A  46      37.587 -20.028  -1.580  1.00 50.25           H  
ATOM    717  C   PRO A  46      37.890 -20.544  -3.665  1.00 50.25           C  
ATOM    718  CB  PRO A  46      35.809 -19.474  -2.666  1.00 50.25           C  
ATOM    719  HB2 PRO A  46      35.452 -19.856  -3.623  1.00 50.25           H  
ATOM    720  HB3 PRO A  46      35.299 -19.984  -1.849  1.00 50.25           H  
ATOM    721  O   PRO A  46      37.947 -20.164  -4.834  1.00 50.25           O  
ATOM    722  CG  PRO A  46      35.569 -17.965  -2.608  1.00 50.25           C  
ATOM    723  HG2 PRO A  46      35.417 -17.661  -1.573  1.00 50.25           H  
ATOM    724  HG3 PRO A  46      34.720 -17.665  -3.223  1.00 50.25           H  
ATOM    725  CD  PRO A  46      36.875 -17.362  -3.120  1.00 50.25           C  
ATOM    726  HD2 PRO A  46      36.855 -17.296  -4.208  1.00 50.25           H  
ATOM    727  HD3 PRO A  46      37.019 -16.377  -2.677  1.00 50.25           H  
ATOM    728  N   SER A  47      38.312 -21.750  -3.298  1.00 48.07           N  
ATOM    729  H   SER A  47      38.264 -22.012  -2.324  1.00 48.07           H  
ATOM    730  CA  SER A  47      38.761 -22.785  -4.228  1.00 48.07           C  
ATOM    731  HA  SER A  47      39.401 -22.335  -4.987  1.00 48.07           H  
ATOM    732  C   SER A  47      37.556 -23.453  -4.913  1.00 48.07           C  
ATOM    733  CB  SER A  47      39.586 -23.820  -3.452  1.00 48.07           C  
ATOM    734  HB2 SER A  47      40.531 -23.382  -3.132  1.00 48.07           H  
ATOM    735  HB3 SER A  47      39.793 -24.673  -4.098  1.00 48.07           H  
ATOM    736  O   SER A  47      36.788 -24.136  -4.237  1.00 48.07           O  
ATOM    737  OG  SER A  47      38.847 -24.236  -2.317  1.00 48.07           O  
ATOM    738  HG  SER A  47      37.937 -24.341  -2.603  1.00 48.07           H  
ATOM    739  N   SER A  48      37.475 -23.320  -6.244  1.00 58.16           N  
ATOM    740  H   SER A  48      38.141 -22.671  -6.641  1.00 58.16           H  
ATOM    741  CA  SER A  48      36.493 -23.870  -7.216  1.00 58.16           C  
ATOM    742  HA  SER A  48      37.088 -24.060  -8.109  1.00 58.16           H  
ATOM    743  C   SER A  48      35.358 -22.911  -7.624  1.00 58.16           C  
ATOM    744  CB  SER A  48      35.912 -25.244  -6.844  1.00 58.16           C  
ATOM    745  HB2 SER A  48      35.447 -25.686  -7.725  1.00 58.16           H  
ATOM    746  HB3 SER A  48      35.148 -25.131  -6.075  1.00 58.16           H  
ATOM    747  O   SER A  48      34.793 -22.243  -6.757  1.00 58.16           O  
ATOM    748  OG  SER A  48      36.933 -26.101  -6.374  1.00 58.16           O  
ATOM    749  HG  SER A  48      37.031 -25.885  -5.444  1.00 58.16           H  
ATOM    750  N   PRO A  49      35.008 -22.824  -8.929  1.00 64.60           N  
ATOM    751  CA  PRO A  49      33.832 -22.073  -9.367  1.00 64.60           C  
ATOM    752  HA  PRO A  49      33.946 -21.033  -9.063  1.00 64.60           H  
ATOM    753  C   PRO A  49      32.566 -22.672  -8.731  1.00 64.60           C  
ATOM    754  CB  PRO A  49      33.810 -22.158 -10.898  1.00 64.60           C  
ATOM    755  HB2 PRO A  49      34.348 -21.307 -11.316  1.00 64.60           H  
ATOM    756  HB3 PRO A  49      32.794 -22.194 -11.293  1.00 64.60           H  
ATOM    757  O   PRO A  49      32.488 -23.896  -8.588  1.00 64.60           O  
ATOM    758  CG  PRO A  49      34.577 -23.443 -11.199  1.00 64.60           C  
ATOM    759  HG2 PRO A  49      33.896 -24.292 -11.147  1.00 64.60           H  
ATOM    760  HG3 PRO A  49      35.064 -23.405 -12.173  1.00 64.60           H  
ATOM    761  CD  PRO A  49      35.591 -23.537 -10.059  1.00 64.60           C  
ATOM    762  HD2 PRO A  49      36.520 -23.048 -10.356  1.00 64.60           H  
ATOM    763  HD3 PRO A  49      35.775 -24.585  -9.824  1.00 64.60           H  
ATOM    764  N   PRO A  50      31.585 -21.842  -8.329  1.00 68.42           N  
ATOM    765  CA  PRO A  50      30.329 -22.348  -7.789  1.00 68.42           C  
ATOM    766  HA  PRO A  50      30.524 -22.942  -6.896  1.00 68.42           H  
ATOM    767  C   PRO A  50      29.631 -23.230  -8.830  1.00 68.42           C  
ATOM    768  CB  PRO A  50      29.510 -21.109  -7.409  1.00 68.42           C  
ATOM    769  HB2 PRO A  50      29.712 -20.849  -6.369  1.00 68.42           H  
ATOM    770  HB3 PRO A  50      28.442 -21.260  -7.559  1.00 68.42           H  
ATOM    771  O   PRO A  50      29.756 -22.990 -10.034  1.00 68.42           O  
ATOM    772  CG  PRO A  50      30.063 -20.014  -8.321  1.00 68.42           C  
ATOM    773  HG2 PRO A  50      29.559 -20.058  -9.287  1.00 68.42           H  
ATOM    774  HG3 PRO A  50      29.949 -19.024  -7.879  1.00 68.42           H  
ATOM    775  CD  PRO A  50      31.533 -20.398  -8.494  1.00 68.42           C  
ATOM    776  HD2 PRO A  50      31.882 -20.092  -9.480  1.00 68.42           H  
ATOM    777  HD3 PRO A  50      32.133 -19.925  -7.717  1.00 68.42           H  
ATOM    778  N   ALA A  51      28.901 -24.251  -8.374  1.00 77.11           N  
ATOM    779  H   ALA A  51      28.806 -24.385  -7.377  1.00 77.11           H  
ATOM    780  CA  ALA A  51      28.055 -25.048  -9.258  1.00 77.11           C  
ATOM    781  HA  ALA A  51      28.707 -25.575  -9.955  1.00 77.11           H  
ATOM    782  C   ALA A  51      27.096 -24.124 -10.042  1.00 77.11           C  
ATOM    783  CB  ALA A  51      27.293 -26.089  -8.428  1.00 77.11           C  
ATOM    784  HB1 ALA A  51      26.640 -25.588  -7.713  1.00 77.11           H  
ATOM    785  HB2 ALA A  51      26.679 -26.699  -9.090  1.00 77.11           H  
ATOM    786  HB3 ALA A  51      27.995 -26.732  -7.898  1.00 77.11           H  
ATOM    787  O   ALA A  51      26.679 -23.104  -9.484  1.00 77.11           O  
ATOM    788  N   PRO A  52      26.779 -24.426 -11.316  1.00 83.03           N  
ATOM    789  CA  PRO A  52      25.832 -23.631 -12.087  1.00 83.03           C  
ATOM    790  HA  PRO A  52      26.259 -22.641 -12.243  1.00 83.03           H  
ATOM    791  C   PRO A  52      24.475 -23.493 -11.393  1.00 83.03           C  
ATOM    792  CB  PRO A  52      25.708 -24.311 -13.448  1.00 83.03           C  
ATOM    793  HB2 PRO A  52      24.872 -25.010 -13.454  1.00 83.03           H  
ATOM    794  HB3 PRO A  52      25.602 -23.564 -14.235  1.00 83.03           H  
ATOM    795  O   PRO A  52      23.992 -24.449 -10.783  1.00 83.03           O  
ATOM    796  CG  PRO A  52      27.020 -25.076 -13.587  1.00 83.03           C  
ATOM    797  HG2 PRO A  52      27.793 -24.405 -13.962  1.00 83.03           H  
ATOM    798  HG3 PRO A  52      26.914 -25.943 -14.240  1.00 83.03           H  
ATOM    799  CD  PRO A  52      27.341 -25.478 -12.149  1.00 83.03           C  
ATOM    800  HD2 PRO A  52      28.422 -25.560 -12.031  1.00 83.03           H  
ATOM    801  HD3 PRO A  52      26.856 -26.425 -11.913  1.00 83.03           H  
ATOM    802  N   GLY A  53      23.875 -22.308 -11.500  1.00 90.51           N  
ATOM    803  H   GLY A  53      24.385 -21.543 -11.920  1.00 90.51           H  
ATOM    804  CA  GLY A  53      22.479 -22.077 -11.146  1.00 90.51           C  
ATOM    805  HA2 GLY A  53      21.900 -22.119 -12.069  1.00 90.51           H  
ATOM    806  HA3 GLY A  53      22.112 -22.861 -10.484  1.00 90.51           H  
ATOM    807  C   GLY A  53      22.199 -20.723 -10.504  1.00 90.51           C  
ATOM    808  O   GLY A  53      23.090 -20.048  -9.991  1.00 90.51           O  
ATOM    809  N   CYS A  54      20.924 -20.333 -10.480  1.00 92.83           N  
ATOM    810  H   CYS A  54      20.252 -20.931 -10.939  1.00 92.83           H  
ATOM    811  CA  CYS A  54      20.452 -19.030 -10.013  1.00 92.83           C  
ATOM    812  HA  CYS A  54      20.804 -18.263 -10.702  1.00 92.83           H  
ATOM    813  C   CYS A  54      20.987 -18.694  -8.614  1.00 92.83           C  
ATOM    814  CB  CYS A  54      18.912 -19.027  -9.992  1.00 92.83           C  
ATOM    815  HB2 CYS A  54      18.552 -19.742  -9.252  1.00 92.83           H  
ATOM    816  HB3 CYS A  54      18.559 -18.034  -9.713  1.00 92.83           H  
ATOM    817  O   CYS A  54      21.410 -17.566  -8.362  1.00 92.83           O  
ATOM    818  SG  CYS A  54      18.193 -19.471 -11.600  1.00 92.83           S  
ATOM    819  HG  CYS A  54      18.782 -18.541 -12.357  1.00 92.83           H  
ATOM    820  N   GLN A  55      21.019 -19.677  -7.707  1.00 92.15           N  
ATOM    821  H   GLN A  55      20.707 -20.592  -7.998  1.00 92.15           H  
ATOM    822  CA  GLN A  55      21.495 -19.500  -6.332  1.00 92.15           C  
ATOM    823  HA  GLN A  55      20.987 -18.637  -5.901  1.00 92.15           H  
ATOM    824  C   GLN A  55      23.002 -19.210  -6.227  1.00 92.15           C  
ATOM    825  CB  GLN A  55      21.137 -20.728  -5.483  1.00 92.15           C  
ATOM    826  HB2 GLN A  55      21.646 -20.642  -4.523  1.00 92.15           H  
ATOM    827  HB3 GLN A  55      21.495 -21.631  -5.978  1.00 92.15           H  
ATOM    828  O   GLN A  55      23.427 -18.676  -5.204  1.00 92.15           O  
ATOM    829  CG  GLN A  55      19.629 -20.852  -5.205  1.00 92.15           C  
ATOM    830  HG2 GLN A  55      19.093 -21.030  -6.137  1.00 92.15           H  
ATOM    831  HG3 GLN A  55      19.267 -19.920  -4.772  1.00 92.15           H  
ATOM    832  CD  GLN A  55      19.308 -21.989  -4.234  1.00 92.15           C  
ATOM    833  NE2 GLN A  55      18.082 -22.095  -3.773  1.00 92.15           N  
ATOM    834 HE21 GLN A  55      17.346 -21.471  -4.070  1.00 92.15           H  
ATOM    835 HE22 GLN A  55      17.890 -22.889  -3.179  1.00 92.15           H  
ATOM    836  OE1 GLN A  55      20.150 -22.793  -3.869  1.00 92.15           O  
ATOM    837  N   ALA A  56      23.812 -19.477  -7.258  1.00 92.11           N  
ATOM    838  H   ALA A  56      23.436 -19.880  -8.105  1.00 92.11           H  
ATOM    839  CA  ALA A  56      25.226 -19.097  -7.265  1.00 92.11           C  
ATOM    840  HA  ALA A  56      25.711 -19.539  -6.395  1.00 92.11           H  
ATOM    841  C   ALA A  56      25.402 -17.568  -7.176  1.00 92.11           C  
ATOM    842  CB  ALA A  56      25.887 -19.662  -8.526  1.00 92.11           C  
ATOM    843  HB1 ALA A  56      25.723 -20.738  -8.587  1.00 92.11           H  
ATOM    844  HB2 ALA A  56      26.958 -19.464  -8.505  1.00 92.11           H  
ATOM    845  HB3 ALA A  56      25.466 -19.192  -9.414  1.00 92.11           H  
ATOM    846  O   ALA A  56      26.305 -17.086  -6.489  1.00 92.11           O  
ATOM    847  N   CYS A  57      24.502 -16.803  -7.805  1.00 93.09           N  
ATOM    848  H   CYS A  57      23.824 -17.270  -8.390  1.00 93.09           H  
ATOM    849  CA  CYS A  57      24.467 -15.338  -7.729  1.00 93.09           C  
ATOM    850  HA  CYS A  57      25.426 -14.972  -7.360  1.00 93.09           H  
ATOM    851  C   CYS A  57      23.398 -14.817  -6.753  1.00 93.09           C  
ATOM    852  CB  CYS A  57      24.263 -14.775  -9.143  1.00 93.09           C  
ATOM    853  HB2 CYS A  57      24.183 -13.689  -9.096  1.00 93.09           H  
ATOM    854  HB3 CYS A  57      23.344 -15.169  -9.576  1.00 93.09           H  
ATOM    855  O   CYS A  57      23.616 -13.823  -6.059  1.00 93.09           O  
ATOM    856  SG  CYS A  57      25.667 -15.224 -10.205  1.00 93.09           S  
ATOM    857  HG  CYS A  57      26.649 -14.819  -9.396  1.00 93.09           H  
ATOM    858  N   HIS A  58      22.259 -15.505  -6.652  1.00 92.49           N  
ATOM    859  H   HIS A  58      22.136 -16.291  -7.275  1.00 92.49           H  
ATOM    860  CA  HIS A  58      21.107 -15.141  -5.825  1.00 92.49           C  
ATOM    861  HA  HIS A  58      21.224 -14.099  -5.525  1.00 92.49           H  
ATOM    862  C   HIS A  58      21.026 -15.942  -4.517  1.00 92.49           C  
ATOM    863  CB  HIS A  58      19.821 -15.216  -6.658  1.00 92.49           C  
ATOM    864  HB2 HIS A  58      18.974 -14.981  -6.014  1.00 92.49           H  
ATOM    865  HB3 HIS A  58      19.676 -16.228  -7.036  1.00 92.49           H  
ATOM    866  O   HIS A  58      19.941 -16.241  -4.027  1.00 92.49           O  
ATOM    867  CG  HIS A  58      19.809 -14.235  -7.798  1.00 92.49           C  
ATOM    868  CD2 HIS A  58      20.028 -14.507  -9.121  1.00 92.49           C  
ATOM    869  HD2 HIS A  58      20.232 -15.476  -9.553  1.00 92.49           H  
ATOM    870  ND1 HIS A  58      19.601 -12.878  -7.687  1.00 92.49           N  
ATOM    871  HD1 HIS A  58      19.341 -12.382  -6.847  1.00 92.49           H  
ATOM    872  CE1 HIS A  58      19.693 -12.345  -8.915  1.00 92.49           C  
ATOM    873  HE1 HIS A  58      19.547 -11.303  -9.160  1.00 92.49           H  
ATOM    874  NE2 HIS A  58      19.967 -13.295  -9.814  1.00 92.49           N  
ATOM    875  N   SER A  59      22.173 -16.246  -3.906  1.00 91.55           N  
ATOM    876  H   SER A  59      23.032 -16.008  -4.382  1.00 91.55           H  
ATOM    877  CA  SER A  59      22.295 -17.090  -2.700  1.00 91.55           C  
ATOM    878  HA  SER A  59      21.915 -18.084  -2.935  1.00 91.55           H  
ATOM    879  C   SER A  59      21.530 -16.590  -1.470  1.00 91.55           C  
ATOM    880  CB  SER A  59      23.774 -17.220  -2.327  1.00 91.55           C  
ATOM    881  HB2 SER A  59      24.311 -17.710  -3.139  1.00 91.55           H  
ATOM    882  HB3 SER A  59      23.873 -17.838  -1.434  1.00 91.55           H  
ATOM    883  O   SER A  59      21.338 -17.327  -0.507  1.00 91.55           O  
ATOM    884  OG  SER A  59      24.360 -15.946  -2.094  1.00 91.55           O  
ATOM    885  HG  SER A  59      25.285 -16.028  -2.337  1.00 91.55           H  
ATOM    886  N   LYS A  60      21.099 -15.325  -1.481  1.00 91.13           N  
ATOM    887  H   LYS A  60      21.287 -14.801  -2.324  1.00 91.13           H  
ATOM    888  CA  LYS A  60      20.303 -14.712  -0.411  1.00 91.13           C  
ATOM    889  HA  LYS A  60      20.564 -15.185   0.535  1.00 91.13           H  
ATOM    890  C   LYS A  60      18.799 -14.929  -0.571  1.00 91.13           C  
ATOM    891  CB  LYS A  60      20.617 -13.214  -0.319  1.00 91.13           C  
ATOM    892  HB2 LYS A  60      20.370 -12.739  -1.269  1.00 91.13           H  
ATOM    893  HB3 LYS A  60      19.993 -12.772   0.458  1.00 91.13           H  
ATOM    894  O   LYS A  60      18.063 -14.547   0.335  1.00 91.13           O  
ATOM    895  CG  LYS A  60      22.086 -12.947   0.026  1.00 91.13           C  
ATOM    896  HG2 LYS A  60      22.334 -13.437   0.968  1.00 91.13           H  
ATOM    897  HG3 LYS A  60      22.731 -13.338  -0.761  1.00 91.13           H  
ATOM    898  CD  LYS A  60      22.313 -11.440   0.156  1.00 91.13           C  
ATOM    899  HD2 LYS A  60      21.699 -11.049   0.967  1.00 91.13           H  
ATOM    900  HD3 LYS A  60      22.028 -10.959  -0.780  1.00 91.13           H  
ATOM    901  CE  LYS A  60      23.791 -11.178   0.443  1.00 91.13           C  
ATOM    902  HE2 LYS A  60      24.049 -11.641   1.395  1.00 91.13           H  
ATOM    903  HE3 LYS A  60      24.383 -11.661  -0.334  1.00 91.13           H  
ATOM    904  NZ  LYS A  60      24.070  -9.723   0.472  1.00 91.13           N  
ATOM    905  HZ1 LYS A  60      23.836  -9.315  -0.422  1.00 91.13           H  
ATOM    906  HZ2 LYS A  60      25.050  -9.560   0.653  1.00 91.13           H  
ATOM    907  HZ3 LYS A  60      23.511  -9.279   1.187  1.00 91.13           H  
ATOM    908  N   ILE A  61      18.333 -15.447  -1.707  1.00 92.71           N  
ATOM    909  H   ILE A  61      18.985 -15.815  -2.385  1.00 92.71           H  
ATOM    910  CA  ILE A  61      16.913 -15.715  -1.934  1.00 92.71           C  
ATOM    911  HA  ILE A  61      16.335 -14.929  -1.449  1.00 92.71           H  
ATOM    912  C   ILE A  61      16.558 -17.037  -1.265  1.00 92.71           C  
ATOM    913  CB  ILE A  61      16.534 -15.685  -3.430  1.00 92.71           C  
ATOM    914  HB  ILE A  61      17.111 -16.443  -3.959  1.00 92.71           H  
ATOM    915  O   ILE A  61      17.211 -18.051  -1.494  1.00 92.71           O  
ATOM    916  CG1 ILE A  61      16.869 -14.293  -4.019  1.00 92.71           C  
ATOM    917 HG12 ILE A  61      17.948 -14.144  -3.977  1.00 92.71           H  
ATOM    918 HG13 ILE A  61      16.400 -13.518  -3.412  1.00 92.71           H  
ATOM    919  CG2 ILE A  61      15.036 -16.000  -3.605  1.00 92.71           C  
ATOM    920 HG21 ILE A  61      14.790 -16.977  -3.188  1.00 92.71           H  
ATOM    921 HG22 ILE A  61      14.440 -15.232  -3.112  1.00 92.71           H  
ATOM    922 HG23 ILE A  61      14.777 -16.045  -4.663  1.00 92.71           H  
ATOM    923  CD1 ILE A  61      16.432 -14.094  -5.476  1.00 92.71           C  
ATOM    924 HD11 ILE A  61      16.908 -13.201  -5.881  1.00 92.71           H  
ATOM    925 HD12 ILE A  61      15.351 -13.961  -5.529  1.00 92.71           H  
ATOM    926 HD13 ILE A  61      16.714 -14.957  -6.079  1.00 92.71           H  
ATOM    927  N   GLN A  62      15.527 -17.008  -0.430  1.00 93.50           N  
ATOM    928  H   GLN A  62      15.020 -16.141  -0.323  1.00 93.50           H  
ATOM    929  CA  GLN A  62      15.032 -18.177   0.287  1.00 93.50           C  
ATOM    930  HA  GLN A  62      15.475 -19.089  -0.114  1.00 93.50           H  
ATOM    931  C   GLN A  62      13.524 -18.252   0.093  1.00 93.50           C  
ATOM    932  CB  GLN A  62      15.395 -18.069   1.774  1.00 93.50           C  
ATOM    933  HB2 GLN A  62      14.938 -18.904   2.305  1.00 93.50           H  
ATOM    934  HB3 GLN A  62      14.991 -17.139   2.172  1.00 93.50           H  
ATOM    935  O   GLN A  62      12.829 -17.282   0.396  1.00 93.50           O  
ATOM    936  CG  GLN A  62      16.911 -18.112   2.016  1.00 93.50           C  
ATOM    937  HG2 GLN A  62      17.406 -17.313   1.463  1.00 93.50           H  
ATOM    938  HG3 GLN A  62      17.296 -19.066   1.656  1.00 93.50           H  
ATOM    939  CD  GLN A  62      17.279 -17.951   3.485  1.00 93.50           C  
ATOM    940  NE2 GLN A  62      18.511 -18.235   3.844  1.00 93.50           N  
ATOM    941 HE21 GLN A  62      19.163 -18.595   3.162  1.00 93.50           H  
ATOM    942 HE22 GLN A  62      18.700 -18.183   4.835  1.00 93.50           H  
ATOM    943  OE1 GLN A  62      16.499 -17.548   4.331  1.00 93.50           O  
ATOM    944  N   THR A  63      13.039 -19.375  -0.419  1.00 94.14           N  
ATOM    945  H   THR A  63      13.658 -20.142  -0.639  1.00 94.14           H  
ATOM    946  CA  THR A  63      11.616 -19.682  -0.590  1.00 94.14           C  
ATOM    947  HA  THR A  63      11.071 -18.771  -0.838  1.00 94.14           H  
ATOM    948  C   THR A  63      11.019 -20.239   0.702  1.00 94.14           C  
ATOM    949  CB  THR A  63      11.429 -20.679  -1.748  1.00 94.14           C  
ATOM    950  HB  THR A  63      10.424 -21.101  -1.725  1.00 94.14           H  
ATOM    951  O   THR A  63      11.737 -20.660   1.613  1.00 94.14           O  
ATOM    952  CG2 THR A  63      11.668 -19.994  -3.095  1.00 94.14           C  
ATOM    953 HG21 THR A  63      11.497 -20.715  -3.895  1.00 94.14           H  
ATOM    954 HG22 THR A  63      12.690 -19.621  -3.160  1.00 94.14           H  
ATOM    955 HG23 THR A  63      10.966 -19.169  -3.216  1.00 94.14           H  
ATOM    956  OG1 THR A  63      12.394 -21.701  -1.627  1.00 94.14           O  
ATOM    957  HG1 THR A  63      12.088 -22.487  -2.086  1.00 94.14           H  
ATOM    958  N   ASP A  64       9.692 -20.215   0.818  1.00 93.73           N  
ATOM    959  H   ASP A  64       9.139 -19.859   0.051  1.00 93.73           H  
ATOM    960  CA  ASP A  64       8.998 -21.017   1.826  1.00 93.73           C  
ATOM    961  HA  ASP A  64       9.584 -21.002   2.745  1.00 93.73           H  
ATOM    962  C   ASP A  64       8.876 -22.486   1.391  1.00 93.73           C  
ATOM    963  CB  ASP A  64       7.631 -20.413   2.151  1.00 93.73           C  
ATOM    964  HB2 ASP A  64       7.214 -20.929   3.016  1.00 93.73           H  
ATOM    965  HB3 ASP A  64       7.754 -19.365   2.423  1.00 93.73           H  
ATOM    966  O   ASP A  64       8.977 -22.813   0.212  1.00 93.73           O  
ATOM    967  CG  ASP A  64       6.662 -20.539   0.980  1.00 93.73           C  
ATOM    968  OD1 ASP A  64       5.988 -21.588   0.893  1.00 93.73           O  
ATOM    969  OD2 ASP A  64       6.580 -19.583   0.183  1.00 93.73           O  
ATOM    970  N   SER A  65       8.612 -23.376   2.349  1.00 93.96           N  
ATOM    971  H   SER A  65       8.468 -23.058   3.297  1.00 93.96           H  
ATOM    972  CA  SER A  65       8.568 -24.821   2.102  1.00 93.96           C  
ATOM    973  HA  SER A  65       9.496 -25.108   1.607  1.00 93.96           H  
ATOM    974  C   SER A  65       7.429 -25.275   1.186  1.00 93.96           C  
ATOM    975  CB  SER A  65       8.488 -25.571   3.436  1.00 93.96           C  
ATOM    976  HB2 SER A  65       8.453 -26.644   3.247  1.00 93.96           H  
ATOM    977  HB3 SER A  65       9.393 -25.355   4.004  1.00 93.96           H  
ATOM    978  O   SER A  65       7.515 -26.366   0.633  1.00 93.96           O  
ATOM    979  OG  SER A  65       7.343 -25.198   4.192  1.00 93.96           O  
ATOM    980  HG  SER A  65       6.588 -25.667   3.829  1.00 93.96           H  
ATOM    981  N   ALA A  66       6.352 -24.495   1.038  1.00 94.24           N  
ATOM    982  H   ALA A  66       6.372 -23.549   1.392  1.00 94.24           H  
ATOM    983  CA  ALA A  66       5.262 -24.834   0.121  1.00 94.24           C  
ATOM    984  HA  ALA A  66       5.118 -25.915   0.129  1.00 94.24           H  
ATOM    985  C   ALA A  66       5.584 -24.450  -1.335  1.00 94.24           C  
ATOM    986  CB  ALA A  66       3.963 -24.189   0.621  1.00 94.24           C  
ATOM    987  HB1 ALA A  66       3.771 -24.486   1.652  1.00 94.24           H  
ATOM    988  HB2 ALA A  66       4.032 -23.103   0.561  1.00 94.24           H  
ATOM    989  HB3 ALA A  66       3.135 -24.515  -0.009  1.00 94.24           H  
ATOM    990  O   ALA A  66       4.968 -24.993  -2.249  1.00 94.24           O  
ATOM    991  N   HIS A  67       6.562 -23.562  -1.541  1.00 94.40           N  
ATOM    992  H   HIS A  67       7.000 -23.146  -0.732  1.00 94.40           H  
ATOM    993  CA  HIS A  67       7.022 -23.082  -2.847  1.00 94.40           C  
ATOM    994  HA  HIS A  67       6.497 -23.634  -3.626  1.00 94.40           H  
ATOM    995  C   HIS A  67       8.516 -23.356  -3.066  1.00 94.40           C  
ATOM    996  CB  HIS A  67       6.675 -21.598  -3.018  1.00 94.40           C  
ATOM    997  HB2 HIS A  67       6.965 -21.272  -4.017  1.00 94.40           H  
ATOM    998  HB3 HIS A  67       7.244 -21.014  -2.295  1.00 94.40           H  
ATOM    999  O   HIS A  67       9.191 -22.617  -3.786  1.00 94.40           O  
ATOM   1000  CG  HIS A  67       5.214 -21.309  -2.829  1.00 94.40           C  
ATOM   1001  CD2 HIS A  67       4.246 -21.242  -3.794  1.00 94.40           C  
ATOM   1002  HD2 HIS A  67       4.397 -21.383  -4.854  1.00 94.40           H  
ATOM   1003  ND1 HIS A  67       4.607 -21.077  -1.621  1.00 94.40           N  
ATOM   1004  HD1 HIS A  67       5.084 -21.037  -0.731  1.00 94.40           H  
ATOM   1005  CE1 HIS A  67       3.302 -20.880  -1.849  1.00 94.40           C  
ATOM   1006  HE1 HIS A  67       2.571 -20.662  -1.084  1.00 94.40           H  
ATOM   1007  NE2 HIS A  67       3.029 -20.960  -3.162  1.00 94.40           N  
ATOM   1008  N   ASP A  68       9.040 -24.421  -2.458  1.00 93.04           N  
ATOM   1009  H   ASP A  68       8.452 -24.964  -1.842  1.00 93.04           H  
ATOM   1010  CA  ASP A  68      10.394 -24.920  -2.710  1.00 93.04           C  
ATOM   1011  HA  ASP A  68      11.059 -24.060  -2.785  1.00 93.04           H  
ATOM   1012  C   ASP A  68      10.447 -25.645  -4.070  1.00 93.04           C  
ATOM   1013  CB  ASP A  68      10.873 -25.762  -1.516  1.00 93.04           C  
ATOM   1014  HB2 ASP A  68      10.320 -26.701  -1.483  1.00 93.04           H  
ATOM   1015  HB3 ASP A  68      10.660 -25.216  -0.597  1.00 93.04           H  
ATOM   1016  O   ASP A  68      10.501 -26.870  -4.167  1.00 93.04           O  
ATOM   1017  CG  ASP A  68      12.381 -26.039  -1.558  1.00 93.04           C  
ATOM   1018  OD1 ASP A  68      13.107 -25.247  -2.205  1.00 93.04           O  
ATOM   1019  OD2 ASP A  68      12.810 -26.991  -0.865  1.00 93.04           O  
ATOM   1020  N   LEU A  69      10.306 -24.850  -5.132  1.00 93.14           N  
ATOM   1021  H   LEU A  69      10.243 -23.861  -4.936  1.00 93.14           H  
ATOM   1022  CA  LEU A  69      10.264 -25.241  -6.541  1.00 93.14           C  
ATOM   1023  HA  LEU A  69      10.251 -26.328  -6.622  1.00 93.14           H  
ATOM   1024  C   LEU A  69      11.522 -24.737  -7.262  1.00 93.14           C  
ATOM   1025  CB  LEU A  69       8.988 -24.666  -7.189  1.00 93.14           C  
ATOM   1026  HB2 LEU A  69       9.045 -23.579  -7.132  1.00 93.14           H  
ATOM   1027  HB3 LEU A  69       8.975 -24.938  -8.245  1.00 93.14           H  
ATOM   1028  O   LEU A  69      12.231 -23.856  -6.760  1.00 93.14           O  
ATOM   1029  CG  LEU A  69       7.660 -25.119  -6.553  1.00 93.14           C  
ATOM   1030  HG  LEU A  69       7.659 -24.885  -5.488  1.00 93.14           H  
ATOM   1031  CD1 LEU A  69       6.497 -24.359  -7.196  1.00 93.14           C  
ATOM   1032 HD11 LEU A  69       5.560 -24.655  -6.725  1.00 93.14           H  
ATOM   1033 HD12 LEU A  69       6.640 -23.288  -7.054  1.00 93.14           H  
ATOM   1034 HD13 LEU A  69       6.459 -24.578  -8.264  1.00 93.14           H  
ATOM   1035  CD2 LEU A  69       7.412 -26.618  -6.727  1.00 93.14           C  
ATOM   1036 HD21 LEU A  69       6.437 -26.882  -6.317  1.00 93.14           H  
ATOM   1037 HD22 LEU A  69       7.454 -26.881  -7.784  1.00 93.14           H  
ATOM   1038 HD23 LEU A  69       8.176 -27.175  -6.186  1.00 93.14           H  
ATOM   1039  N   ALA A  70      11.800 -25.245  -8.466  1.00 93.83           N  
ATOM   1040  H   ALA A  70      11.112 -25.814  -8.938  1.00 93.83           H  
ATOM   1041  CA  ALA A  70      12.907 -24.712  -9.253  1.00 93.83           C  
ATOM   1042  HA  ALA A  70      13.803 -24.723  -8.632  1.00 93.83           H  
ATOM   1043  C   ALA A  70      12.608 -23.256  -9.644  1.00 93.83           C  
ATOM   1044  CB  ALA A  70      13.163 -25.606 -10.472  1.00 93.83           C  
ATOM   1045  HB1 ALA A  70      13.356 -26.628 -10.147  1.00 93.83           H  
ATOM   1046  HB2 ALA A  70      12.293 -25.602 -11.128  1.00 93.83           H  
ATOM   1047  HB3 ALA A  70      14.025 -25.238 -11.029  1.00 93.83           H  
ATOM   1048  O   ALA A  70      11.496 -22.929 -10.053  1.00 93.83           O  
ATOM   1049  N   CYS A  71      13.602 -22.362  -9.572  1.00 94.40           N  
ATOM   1050  H   CYS A  71      14.487 -22.646  -9.178  1.00 94.40           H  
ATOM   1051  CA  CYS A  71      13.404 -20.943  -9.906  1.00 94.40           C  
ATOM   1052  HA  CYS A  71      12.693 -20.515  -9.199  1.00 94.40           H  
ATOM   1053  C   CYS A  71      12.819 -20.763 -11.318  1.00 94.40           C  
ATOM   1054  CB  CYS A  71      14.745 -20.198  -9.796  1.00 94.40           C  
ATOM   1055  HB2 CYS A  71      14.566 -19.129  -9.914  1.00 94.40           H  
ATOM   1056  HB3 CYS A  71      15.412 -20.517 -10.597  1.00 94.40           H  
ATOM   1057  O   CYS A  71      11.974 -19.896 -11.543  1.00 94.40           O  
ATOM   1058  SG  CYS A  71      15.553 -20.506  -8.196  1.00 94.40           S  
ATOM   1059  HG  CYS A  71      14.458 -20.394  -7.437  1.00 94.40           H  
ATOM   1060  N   THR A  72      13.231 -21.633 -12.241  1.00 95.37           N  
ATOM   1061  H   THR A  72      13.873 -22.359 -11.955  1.00 95.37           H  
ATOM   1062  CA  THR A  72      12.795 -21.697 -13.639  1.00 95.37           C  
ATOM   1063  HA  THR A  72      12.945 -20.722 -14.101  1.00 95.37           H  
ATOM   1064  C   THR A  72      11.322 -22.067 -13.811  1.00 95.37           C  
ATOM   1065  CB  THR A  72      13.646 -22.729 -14.396  1.00 95.37           C  
ATOM   1066  HB  THR A  72      13.227 -22.903 -15.387  1.00 95.37           H  
ATOM   1067  O   THR A  72      10.744 -21.730 -14.841  1.00 95.37           O  
ATOM   1068  CG2 THR A  72      15.096 -22.275 -14.549  1.00 95.37           C  
ATOM   1069 HG21 THR A  72      15.529 -22.046 -13.575  1.00 95.37           H  
ATOM   1070 HG22 THR A  72      15.144 -21.390 -15.183  1.00 95.37           H  
ATOM   1071 HG23 THR A  72      15.670 -23.067 -15.030  1.00 95.37           H  
ATOM   1072  OG1 THR A  72      13.686 -23.945 -13.674  1.00 95.37           O  
ATOM   1073  HG1 THR A  72      12.854 -24.407 -13.802  1.00 95.37           H  
ATOM   1074  N   ASP A  73      10.682 -22.697 -12.820  1.00 94.65           N  
ATOM   1075  H   ASP A  73      11.178 -22.934 -11.973  1.00 94.65           H  
ATOM   1076  CA  ASP A  73       9.257 -23.057 -12.890  1.00 94.65           C  
ATOM   1077  HA  ASP A  73       9.082 -23.612 -13.812  1.00 94.65           H  
ATOM   1078  C   ASP A  73       8.356 -21.812 -12.924  1.00 94.65           C  
ATOM   1079  CB  ASP A  73       8.865 -23.960 -11.704  1.00 94.65           C  
ATOM   1080  HB2 ASP A  73       7.790 -24.132 -11.746  1.00 94.65           H  
ATOM   1081  HB3 ASP A  73       9.074 -23.443 -10.767  1.00 94.65           H  
ATOM   1082  O   ASP A  73       7.272 -21.839 -13.520  1.00 94.65           O  
ATOM   1083  CG  ASP A  73       9.554 -25.330 -11.713  1.00 94.65           C  
ATOM   1084  OD1 ASP A  73       9.931 -25.783 -12.818  1.00 94.65           O  
ATOM   1085  OD2 ASP A  73       9.676 -25.930 -10.619  1.00 94.65           O  
ATOM   1086  N   CYS A  74       8.838 -20.715 -12.327  1.00 95.15           N  
ATOM   1087  H   CYS A  74       9.724 -20.818 -11.854  1.00 95.15           H  
ATOM   1088  CA  CYS A  74       8.170 -19.416 -12.276  1.00 95.15           C  
ATOM   1089  HA  CYS A  74       7.150 -19.512 -12.648  1.00 95.15           H  
ATOM   1090  C   CYS A  74       8.873 -18.366 -13.144  1.00 95.15           C  
ATOM   1091  CB  CYS A  74       8.113 -18.949 -10.814  1.00 95.15           C  
ATOM   1092  HB2 CYS A  74       9.121 -18.930 -10.398  1.00 95.15           H  
ATOM   1093  HB3 CYS A  74       7.696 -17.944 -10.765  1.00 95.15           H  
ATOM   1094  O   CYS A  74       8.225 -17.671 -13.923  1.00 95.15           O  
ATOM   1095  SG  CYS A  74       7.078 -20.071  -9.832  1.00 95.15           S  
ATOM   1096  HG  CYS A  74       7.422 -19.615  -8.624  1.00 95.15           H  
ATOM   1097  N   HIS A  75      10.191 -18.230 -12.999  1.00 95.95           N  
ATOM   1098  H   HIS A  75      10.680 -18.853 -12.372  1.00 95.95           H  
ATOM   1099  CA  HIS A  75      10.971 -17.169 -13.633  1.00 95.95           C  
ATOM   1100  HA  HIS A  75      10.316 -16.321 -13.829  1.00 95.95           H  
ATOM   1101  C   HIS A  75      11.553 -17.557 -14.991  1.00 95.95           C  
ATOM   1102  CB  HIS A  75      12.067 -16.688 -12.670  1.00 95.95           C  
ATOM   1103  HB2 HIS A  75      12.745 -16.024 -13.207  1.00 95.95           H  
ATOM   1104  HB3 HIS A  75      12.656 -17.534 -12.315  1.00 95.95           H  
ATOM   1105  O   HIS A  75      12.118 -16.688 -15.646  1.00 95.95           O  
ATOM   1106  CG  HIS A  75      11.513 -15.913 -11.508  1.00 95.95           C  
ATOM   1107  CD2 HIS A  75      11.463 -16.291 -10.194  1.00 95.95           C  
ATOM   1108  HD2 HIS A  75      11.816 -17.229  -9.791  1.00 95.95           H  
ATOM   1109  ND1 HIS A  75      10.960 -14.660 -11.598  1.00 95.95           N  
ATOM   1110  HD1 HIS A  75      10.838 -14.148 -12.460  1.00 95.95           H  
ATOM   1111  CE1 HIS A  75      10.596 -14.279 -10.364  1.00 95.95           C  
ATOM   1112  HE1 HIS A  75      10.134 -13.333 -10.121  1.00 95.95           H  
ATOM   1113  NE2 HIS A  75      10.885 -15.239  -9.469  1.00 95.95           N  
ATOM   1114  N   GLN A  76      11.405 -18.807 -15.446  1.00 94.24           N  
ATOM   1115  H   GLN A  76      10.904 -19.478 -14.882  1.00 94.24           H  
ATOM   1116  CA  GLN A  76      12.084 -19.307 -16.650  1.00 94.24           C  
ATOM   1117  HA  GLN A  76      11.990 -20.393 -16.669  1.00 94.24           H  
ATOM   1118  C   GLN A  76      13.601 -19.021 -16.586  1.00 94.24           C  
ATOM   1119  CB  GLN A  76      11.380 -18.773 -17.916  1.00 94.24           C  
ATOM   1120  HB2 GLN A  76      11.438 -17.685 -17.941  1.00 94.24           H  
ATOM   1121  HB3 GLN A  76      11.893 -19.162 -18.797  1.00 94.24           H  
ATOM   1122  O   GLN A  76      14.184 -19.075 -15.501  1.00 94.24           O  
ATOM   1123  CG  GLN A  76       9.910 -19.204 -18.009  1.00 94.24           C  
ATOM   1124  HG2 GLN A  76       9.373 -18.865 -17.123  1.00 94.24           H  
ATOM   1125  HG3 GLN A  76       9.857 -20.292 -18.035  1.00 94.24           H  
ATOM   1126  CD  GLN A  76       9.216 -18.660 -19.258  1.00 94.24           C  
ATOM   1127  NE2 GLN A  76       7.903 -18.680 -19.317  1.00 94.24           N  
ATOM   1128 HE21 GLN A  76       7.518 -18.255 -20.148  1.00 94.24           H  
ATOM   1129 HE22 GLN A  76       7.352 -18.940 -18.511  1.00 94.24           H  
ATOM   1130  OE1 GLN A  76       9.815 -18.235 -20.224  1.00 94.24           O  
ATOM   1131  N   GLY A  77      14.246 -18.743 -17.719  1.00 94.15           N  
ATOM   1132  H   GLY A  77      13.722 -18.690 -18.581  1.00 94.15           H  
ATOM   1133  CA  GLY A  77      15.696 -18.573 -17.802  1.00 94.15           C  
ATOM   1134  HA2 GLY A  77      16.050 -17.999 -16.945  1.00 94.15           H  
ATOM   1135  HA3 GLY A  77      15.942 -18.005 -18.699  1.00 94.15           H  
ATOM   1136  C   GLY A  77      16.463 -19.896 -17.847  1.00 94.15           C  
ATOM   1137  O   GLY A  77      15.883 -20.985 -17.861  1.00 94.15           O  
ATOM   1138  N   ASN A  78      17.791 -19.794 -17.865  1.00 94.99           N  
ATOM   1139  H   ASN A  78      18.195 -18.869 -17.825  1.00 94.99           H  
ATOM   1140  CA  ASN A  78      18.695 -20.936 -17.936  1.00 94.99           C  
ATOM   1141  HA  ASN A  78      18.117 -21.842 -18.121  1.00 94.99           H  
ATOM   1142  C   ASN A  78      19.445 -21.130 -16.608  1.00 94.99           C  
ATOM   1143  CB  ASN A  78      19.626 -20.753 -19.142  1.00 94.99           C  
ATOM   1144  HB2 ASN A  78      19.031 -20.602 -20.043  1.00 94.99           H  
ATOM   1145  HB3 ASN A  78      20.243 -19.867 -18.989  1.00 94.99           H  
ATOM   1146  O   ASN A  78      20.345 -20.369 -16.259  1.00 94.99           O  
ATOM   1147  CG  ASN A  78      20.547 -21.934 -19.359  1.00 94.99           C  
ATOM   1148  ND2 ASN A  78      21.310 -21.921 -20.423  1.00 94.99           N  
ATOM   1149 HD21 ASN A  78      21.860 -22.751 -20.595  1.00 94.99           H  
ATOM   1150 HD22 ASN A  78      21.237 -21.155 -21.077  1.00 94.99           H  
ATOM   1151  OD1 ASN A  78      20.600 -22.872 -18.581  1.00 94.99           O  
ATOM   1152  N   ASN A  79      19.099 -22.192 -15.879  1.00 93.46           N  
ATOM   1153  H   ASN A  79      18.372 -22.793 -16.241  1.00 93.46           H  
ATOM   1154  CA  ASN A  79      19.707 -22.533 -14.590  1.00 93.46           C  
ATOM   1155  HA  ASN A  79      20.033 -21.608 -14.114  1.00 93.46           H  
ATOM   1156  C   ASN A  79      20.970 -23.417 -14.712  1.00 93.46           C  
ATOM   1157  CB  ASN A  79      18.607 -23.151 -13.711  1.00 93.46           C  
ATOM   1158  HB2 ASN A  79      18.326 -24.124 -14.115  1.00 93.46           H  
ATOM   1159  HB3 ASN A  79      17.736 -22.497 -13.737  1.00 93.46           H  
ATOM   1160  O   ASN A  79      21.513 -23.855 -13.702  1.00 93.46           O  
ATOM   1161  CG  ASN A  79      19.000 -23.291 -12.253  1.00 93.46           C  
ATOM   1162  ND2 ASN A  79      18.771 -24.431 -11.649  1.00 93.46           N  
ATOM   1163 HD21 ASN A  79      18.426 -25.217 -12.180  1.00 93.46           H  
ATOM   1164 HD22 ASN A  79      19.109 -24.516 -10.701  1.00 93.46           H  
ATOM   1165  OD1 ASN A  79      19.476 -22.374 -11.613  1.00 93.46           O  
ATOM   1166  N   GLU A  80      21.449 -23.707 -15.923  1.00 93.28           N  
ATOM   1167  H   GLU A  80      20.964 -23.359 -16.739  1.00 93.28           H  
ATOM   1168  CA  GLU A  80      22.609 -24.583 -16.167  1.00 93.28           C  
ATOM   1169  HA  GLU A  80      22.760 -25.221 -15.297  1.00 93.28           H  
ATOM   1170  C   GLU A  80      23.923 -23.811 -16.365  1.00 93.28           C  
ATOM   1171  CB  GLU A  80      22.339 -25.512 -17.360  1.00 93.28           C  
ATOM   1172  HB2 GLU A  80      23.185 -26.191 -17.462  1.00 93.28           H  
ATOM   1173  HB3 GLU A  80      22.263 -24.917 -18.270  1.00 93.28           H  
ATOM   1174  O   GLU A  80      24.972 -24.396 -16.636  1.00 93.28           O  
ATOM   1175  CG  GLU A  80      21.065 -26.352 -17.183  1.00 93.28           C  
ATOM   1176  HG2 GLU A  80      21.111 -26.846 -16.212  1.00 93.28           H  
ATOM   1177  HG3 GLU A  80      20.193 -25.698 -17.188  1.00 93.28           H  
ATOM   1178  CD  GLU A  80      20.897 -27.414 -18.282  1.00 93.28           C  
ATOM   1179  OE1 GLU A  80      20.123 -28.367 -18.034  1.00 93.28           O  
ATOM   1180  OE2 GLU A  80      21.549 -27.296 -19.345  1.00 93.28           O  
ATOM   1181  N   THR A  81      23.892 -22.487 -16.207  1.00 92.44           N  
ATOM   1182  H   THR A  81      23.013 -22.064 -15.944  1.00 92.44           H  
ATOM   1183  CA  THR A  81      25.041 -21.599 -16.400  1.00 92.44           C  
ATOM   1184  HA  THR A  81      25.951 -22.198 -16.378  1.00 92.44           H  
ATOM   1185  C   THR A  81      25.154 -20.570 -15.276  1.00 92.44           C  
ATOM   1186  CB  THR A  81      24.979 -20.948 -17.789  1.00 92.44           C  
ATOM   1187  HB  THR A  81      24.928 -21.740 -18.535  1.00 92.44           H  
ATOM   1188  O   THR A  81      24.182 -20.249 -14.599  1.00 92.44           O  
ATOM   1189  CG2 THR A  81      23.780 -20.023 -17.985  1.00 92.44           C  
ATOM   1190 HG21 THR A  81      23.945 -19.077 -17.469  1.00 92.44           H  
ATOM   1191 HG22 THR A  81      22.869 -20.482 -17.603  1.00 92.44           H  
ATOM   1192 HG23 THR A  81      23.636 -19.842 -19.050  1.00 92.44           H  
ATOM   1193  OG1 THR A  81      26.149 -20.190 -18.014  1.00 92.44           O  
ATOM   1194  HG1 THR A  81      26.044 -19.784 -18.878  1.00 92.44           H  
ATOM   1195  N   ASN A  82      26.369 -20.059 -15.076  1.00 90.76           N  
ATOM   1196  H   ASN A  82      27.087 -20.346 -15.725  1.00 90.76           H  
ATOM   1197  CA  ASN A  82      26.653 -18.913 -14.204  1.00 90.76           C  
ATOM   1198  HA  ASN A  82      25.774 -18.685 -13.601  1.00 90.76           H  
ATOM   1199  C   ASN A  82      26.943 -17.634 -15.005  1.00 90.76           C  
ATOM   1200  CB  ASN A  82      27.814 -19.276 -13.262  1.00 90.76           C  
ATOM   1201  HB2 ASN A  82      28.161 -18.376 -12.755  1.00 90.76           H  
ATOM   1202  HB3 ASN A  82      28.640 -19.685 -13.844  1.00 90.76           H  
ATOM   1203  O   ASN A  82      27.238 -16.594 -14.417  1.00 90.76           O  
ATOM   1204  CG  ASN A  82      27.407 -20.252 -12.179  1.00 90.76           C  
ATOM   1205  ND2 ASN A  82      28.333 -21.034 -11.676  1.00 90.76           N  
ATOM   1206 HD21 ASN A  82      29.277 -21.045 -12.035  1.00 90.76           H  
ATOM   1207 HD22 ASN A  82      28.035 -21.673 -10.953  1.00 90.76           H  
ATOM   1208  OD1 ASN A  82      26.274 -20.318 -11.747  1.00 90.76           O  
ATOM   1209  N   ASP A  83      26.899 -17.708 -16.338  1.00 93.54           N  
ATOM   1210  H   ASP A  83      26.588 -18.566 -16.771  1.00 93.54           H  
ATOM   1211  CA  ASP A  83      26.965 -16.526 -17.187  1.00 93.54           C  
ATOM   1212  HA  ASP A  83      27.766 -15.876 -16.834  1.00 93.54           H  
ATOM   1213  C   ASP A  83      25.643 -15.754 -17.107  1.00 93.54           C  
ATOM   1214  CB  ASP A  83      27.291 -16.923 -18.627  1.00 93.54           C  
ATOM   1215  HB2 ASP A  83      28.282 -17.373 -18.671  1.00 93.54           H  
ATOM   1216  HB3 ASP A  83      26.559 -17.646 -18.988  1.00 93.54           H  
ATOM   1217  O   ASP A  83      24.580 -16.321 -17.343  1.00 93.54           O  
ATOM   1218  CG  ASP A  83      27.251 -15.668 -19.487  1.00 93.54           C  
ATOM   1219  OD1 ASP A  83      28.076 -14.777 -19.193  1.00 93.54           O  
ATOM   1220  OD2 ASP A  83      26.314 -15.567 -20.308  1.00 93.54           O  
ATOM   1221  N   LYS A  84      25.703 -14.465 -16.760  1.00 94.03           N  
ATOM   1222  H   LYS A  84      26.620 -14.050 -16.684  1.00 94.03           H  
ATOM   1223  CA  LYS A  84      24.510 -13.650 -16.480  1.00 94.03           C  
ATOM   1224  HA  LYS A  84      23.918 -14.147 -15.711  1.00 94.03           H  
ATOM   1225  C   LYS A  84      23.602 -13.517 -17.701  1.00 94.03           C  
ATOM   1226  CB  LYS A  84      24.957 -12.269 -15.978  1.00 94.03           C  
ATOM   1227  HB2 LYS A  84      25.559 -12.397 -15.078  1.00 94.03           H  
ATOM   1228  HB3 LYS A  84      25.579 -11.808 -16.746  1.00 94.03           H  
ATOM   1229  O   LYS A  84      22.386 -13.579 -17.556  1.00 94.03           O  
ATOM   1230  CG  LYS A  84      23.775 -11.336 -15.662  1.00 94.03           C  
ATOM   1231  HG2 LYS A  84      23.210 -11.737 -14.822  1.00 94.03           H  
ATOM   1232  HG3 LYS A  84      23.118 -11.260 -16.529  1.00 94.03           H  
ATOM   1233  CD  LYS A  84      24.272  -9.926 -15.332  1.00 94.03           C  
ATOM   1234  HD2 LYS A  84      24.909  -9.584 -16.148  1.00 94.03           H  
ATOM   1235  HD3 LYS A  84      24.850  -9.949 -14.408  1.00 94.03           H  
ATOM   1236  CE  LYS A  84      23.074  -8.981 -15.192  1.00 94.03           C  
ATOM   1237  HE2 LYS A  84      22.437  -9.118 -16.066  1.00 94.03           H  
ATOM   1238  HE3 LYS A  84      22.503  -9.265 -14.308  1.00 94.03           H  
ATOM   1239  NZ  LYS A  84      23.513  -7.566 -15.112  1.00 94.03           N  
ATOM   1240  HZ1 LYS A  84      24.121  -7.420 -14.319  1.00 94.03           H  
ATOM   1241  HZ2 LYS A  84      24.019  -7.326 -15.952  1.00 94.03           H  
ATOM   1242  HZ3 LYS A  84      22.716  -6.948 -15.050  1.00 94.03           H  
ATOM   1243  N   GLU A  85      24.184 -13.275 -18.870  1.00 95.28           N  
ATOM   1244  H   GLU A  85      25.188 -13.358 -18.947  1.00 95.28           H  
ATOM   1245  CA  GLU A  85      23.433 -13.040 -20.106  1.00 95.28           C  
ATOM   1246  HA  GLU A  85      22.659 -12.293 -19.936  1.00 95.28           H  
ATOM   1247  C   GLU A  85      22.719 -14.322 -20.528  1.00 95.28           C  
ATOM   1248  CB  GLU A  85      24.386 -12.517 -21.193  1.00 95.28           C  
ATOM   1249  HB2 GLU A  85      23.871 -12.508 -22.154  1.00 95.28           H  
ATOM   1250  HB3 GLU A  85      25.248 -13.180 -21.259  1.00 95.28           H  
ATOM   1251  O   GLU A  85      21.501 -14.315 -20.693  1.00 95.28           O  
ATOM   1252  CG  GLU A  85      24.850 -11.086 -20.863  1.00 95.28           C  
ATOM   1253  HG2 GLU A  85      24.003 -10.411 -20.990  1.00 95.28           H  
ATOM   1254  HG3 GLU A  85      25.144 -11.037 -19.815  1.00 95.28           H  
ATOM   1255  CD  GLU A  85      26.034 -10.585 -21.705  1.00 95.28           C  
ATOM   1256  OE1 GLU A  85      26.519  -9.481 -21.359  1.00 95.28           O  
ATOM   1257  OE2 GLU A  85      26.453 -11.276 -22.659  1.00 95.28           O  
ATOM   1258  N   SER A  86      23.451 -15.438 -20.555  1.00 95.32           N  
ATOM   1259  H   SER A  86      24.449 -15.356 -20.429  1.00 95.32           H  
ATOM   1260  CA  SER A  86      22.899 -16.760 -20.859  1.00 95.32           C  
ATOM   1261  HA  SER A  86      22.407 -16.729 -21.831  1.00 95.32           H  
ATOM   1262  C   SER A  86      21.865 -17.215 -19.822  1.00 95.32           C  
ATOM   1263  CB  SER A  86      24.024 -17.796 -20.909  1.00 95.32           C  
ATOM   1264  HB2 SER A  86      24.439 -17.913 -19.908  1.00 95.32           H  
ATOM   1265  HB3 SER A  86      23.609 -18.750 -21.235  1.00 95.32           H  
ATOM   1266  O   SER A  86      20.850 -17.801 -20.181  1.00 95.32           O  
ATOM   1267  OG  SER A  86      25.076 -17.430 -21.780  1.00 95.32           O  
ATOM   1268  HG  SER A  86      25.522 -16.667 -21.406  1.00 95.32           H  
ATOM   1269  N   ALA A  87      22.094 -16.952 -18.529  1.00 94.58           N  
ATOM   1270  H   ALA A  87      22.963 -16.506 -18.272  1.00 94.58           H  
ATOM   1271  CA  ALA A  87      21.175 -17.344 -17.459  1.00 94.58           C  
ATOM   1272  HA  ALA A  87      20.945 -18.403 -17.569  1.00 94.58           H  
ATOM   1273  C   ALA A  87      19.848 -16.576 -17.515  1.00 94.58           C  
ATOM   1274  CB  ALA A  87      21.851 -17.145 -16.096  1.00 94.58           C  
ATOM   1275  HB1 ALA A  87      22.744 -17.765 -16.025  1.00 94.58           H  
ATOM   1276  HB2 ALA A  87      21.163 -17.446 -15.306  1.00 94.58           H  
ATOM   1277  HB3 ALA A  87      22.121 -16.098 -15.959  1.00 94.58           H  
ATOM   1278  O   ALA A  87      18.791 -17.134 -17.217  1.00 94.58           O  
ATOM   1279  N   HIS A  88      19.898 -15.293 -17.881  1.00 95.52           N  
ATOM   1280  H   HIS A  88      20.795 -14.894 -18.115  1.00 95.52           H  
ATOM   1281  CA  HIS A  88      18.721 -14.426 -17.952  1.00 95.52           C  
ATOM   1282  HA  HIS A  88      17.986 -14.774 -17.226  1.00 95.52           H  
ATOM   1283  C   HIS A  88      18.016 -14.453 -19.313  1.00 95.52           C  
ATOM   1284  CB  HIS A  88      19.112 -12.995 -17.572  1.00 95.52           C  
ATOM   1285  HB2 HIS A  88      18.250 -12.348 -17.733  1.00 95.52           H  
ATOM   1286  HB3 HIS A  88      19.905 -12.660 -18.240  1.00 95.52           H  
ATOM   1287  O   HIS A  88      16.962 -13.829 -19.454  1.00 95.52           O  
ATOM   1288  CG  HIS A  88      19.554 -12.796 -16.143  1.00 95.52           C  
ATOM   1289  CD2 HIS A  88      19.525 -13.690 -15.103  1.00 95.52           C  
ATOM   1290  HD2 HIS A  88      19.187 -14.715 -15.150  1.00 95.52           H  
ATOM   1291  ND1 HIS A  88      20.027 -11.609 -15.644  1.00 95.52           N  
ATOM   1292  HD1 HIS A  88      20.135 -10.769 -16.194  1.00 95.52           H  
ATOM   1293  CE1 HIS A  88      20.280 -11.778 -14.337  1.00 95.52           C  
ATOM   1294  HE1 HIS A  88      20.650 -11.018 -13.665  1.00 95.52           H  
ATOM   1295  NE2 HIS A  88      19.994 -13.028 -13.960  1.00 95.52           N  
ATOM   1296  N   GLU A  89      18.556 -15.154 -20.308  1.00 95.55           N  
ATOM   1297  H   GLU A  89      19.444 -15.617 -20.171  1.00 95.55           H  
ATOM   1298  CA  GLU A  89      17.902 -15.325 -21.602  1.00 95.55           C  
ATOM   1299  HA  GLU A  89      17.766 -14.337 -22.042  1.00 95.55           H  
ATOM   1300  C   GLU A  89      16.520 -15.979 -21.420  1.00 95.55           C  
ATOM   1301  CB  GLU A  89      18.812 -16.131 -22.540  1.00 95.55           C  
ATOM   1302  HB2 GLU A  89      18.895 -17.155 -22.177  1.00 95.55           H  
ATOM   1303  HB3 GLU A  89      19.803 -15.675 -22.546  1.00 95.55           H  
ATOM   1304  O   GLU A  89      16.393 -17.060 -20.849  1.00 95.55           O  
ATOM   1305  CG  GLU A  89      18.261 -16.128 -23.973  1.00 95.55           C  
ATOM   1306  HG2 GLU A  89      17.280 -16.604 -23.976  1.00 95.55           H  
ATOM   1307  HG3 GLU A  89      18.127 -15.093 -24.289  1.00 95.55           H  
ATOM   1308  CD  GLU A  89      19.163 -16.849 -24.989  1.00 95.55           C  
ATOM   1309  OE1 GLU A  89      18.838 -16.749 -26.195  1.00 95.55           O  
ATOM   1310  OE2 GLU A  89      20.149 -17.502 -24.577  1.00 95.55           O  
ATOM   1311  N   GLY A  90      15.459 -15.289 -21.854  1.00 94.86           N  
ATOM   1312  H   GLY A  90      15.621 -14.398 -22.302  1.00 94.86           H  
ATOM   1313  CA  GLY A  90      14.072 -15.747 -21.694  1.00 94.86           C  
ATOM   1314  HA2 GLY A  90      13.424 -15.131 -22.317  1.00 94.86           H  
ATOM   1315  HA3 GLY A  90      13.999 -16.778 -22.041  1.00 94.86           H  
ATOM   1316  C   GLY A  90      13.526 -15.698 -20.260  1.00 94.86           C  
ATOM   1317  O   GLY A  90      12.443 -16.217 -20.004  1.00 94.86           O  
ATOM   1318  N   MET A  91      14.243 -15.095 -19.309  1.00 95.99           N  
ATOM   1319  H   MET A  91      15.138 -14.696 -19.552  1.00 95.99           H  
ATOM   1320  CA  MET A  91      13.772 -14.982 -17.929  1.00 95.99           C  
ATOM   1321  HA  MET A  91      13.429 -15.968 -17.616  1.00 95.99           H  
ATOM   1322  C   MET A  91      12.599 -13.997 -17.813  1.00 95.99           C  
ATOM   1323  CB  MET A  91      14.936 -14.578 -17.015  1.00 95.99           C  
ATOM   1324  HB2 MET A  91      15.759 -15.277 -17.164  1.00 95.99           H  
ATOM   1325  HB3 MET A  91      15.270 -13.579 -17.295  1.00 95.99           H  
ATOM   1326  O   MET A  91      12.675 -12.852 -18.260  1.00 95.99           O  
ATOM   1327  CG  MET A  91      14.554 -14.596 -15.528  1.00 95.99           C  
ATOM   1328  HG2 MET A  91      13.647 -14.011 -15.374  1.00 95.99           H  
ATOM   1329  HG3 MET A  91      14.344 -15.628 -15.249  1.00 95.99           H  
ATOM   1330  SD  MET A  91      15.820 -13.968 -14.390  1.00 95.99           S  
ATOM   1331  CE  MET A  91      15.848 -12.216 -14.848  1.00 95.99           C  
ATOM   1332  HE1 MET A  91      16.521 -11.684 -14.175  1.00 95.99           H  
ATOM   1333  HE2 MET A  91      16.212 -12.109 -15.869  1.00 95.99           H  
ATOM   1334  HE3 MET A  91      14.843 -11.800 -14.772  1.00 95.99           H  
ATOM   1335  N   ILE A  92      11.544 -14.402 -17.107  1.00 94.97           N  
ATOM   1336  H   ILE A  92      11.568 -15.346 -16.749  1.00 94.97           H  
ATOM   1337  CA  ILE A  92      10.422 -13.544 -16.725  1.00 94.97           C  
ATOM   1338  HA  ILE A  92      10.420 -12.703 -17.418  1.00 94.97           H  
ATOM   1339  C   ILE A  92      10.637 -12.961 -15.327  1.00 94.97           C  
ATOM   1340  CB  ILE A  92       9.041 -14.233 -16.846  1.00 94.97           C  
ATOM   1341  HB  ILE A  92       8.528 -14.140 -15.889  1.00 94.97           H  
ATOM   1342  O   ILE A  92      10.523 -13.635 -14.299  1.00 94.97           O  
ATOM   1343  CG1 ILE A  92       9.062 -15.733 -17.204  1.00 94.97           C  
ATOM   1344 HG12 ILE A  92       9.477 -15.885 -18.200  1.00 94.97           H  
ATOM   1345 HG13 ILE A  92       9.684 -16.252 -16.475  1.00 94.97           H  
ATOM   1346  CG2 ILE A  92       8.213 -13.447 -17.865  1.00 94.97           C  
ATOM   1347 HG21 ILE A  92       8.672 -13.511 -18.851  1.00 94.97           H  
ATOM   1348 HG22 ILE A  92       7.202 -13.849 -17.931  1.00 94.97           H  
ATOM   1349 HG23 ILE A  92       8.142 -12.399 -17.574  1.00 94.97           H  
ATOM   1350  CD1 ILE A  92       7.663 -16.356 -17.125  1.00 94.97           C  
ATOM   1351 HD11 ILE A  92       7.099 -16.140 -18.032  1.00 94.97           H  
ATOM   1352 HD12 ILE A  92       7.732 -17.435 -16.991  1.00 94.97           H  
ATOM   1353 HD13 ILE A  92       7.123 -15.961 -16.264  1.00 94.97           H  
ATOM   1354  N   ALA A  93      10.900 -11.655 -15.271  1.00 92.11           N  
ATOM   1355  H   ALA A  93      11.052 -11.172 -16.144  1.00 92.11           H  
ATOM   1356  CA  ALA A  93      11.142 -10.954 -14.011  1.00 92.11           C  
ATOM   1357  HA  ALA A  93      11.890 -11.509 -13.445  1.00 92.11           H  
ATOM   1358  C   ALA A  93       9.885 -10.841 -13.124  1.00 92.11           C  
ATOM   1359  CB  ALA A  93      11.716  -9.571 -14.341  1.00 92.11           C  
ATOM   1360  HB1 ALA A  93      12.631  -9.683 -14.922  1.00 92.11           H  
ATOM   1361  HB2 ALA A  93      11.950  -9.043 -13.416  1.00 92.11           H  
ATOM   1362  HB3 ALA A  93      10.995  -8.992 -14.918  1.00 92.11           H  
ATOM   1363  O   ALA A  93       9.996 -10.794 -11.900  1.00 92.11           O  
ATOM   1364  N   GLN A  94       8.690 -10.786 -13.723  1.00 92.58           N  
ATOM   1365  H   GLN A  94       8.659 -10.888 -14.728  1.00 92.58           H  
ATOM   1366  CA  GLN A  94       7.417 -10.589 -13.021  1.00 92.58           C  
ATOM   1367  HA  GLN A  94       7.609 -10.453 -11.956  1.00 92.58           H  
ATOM   1368  C   GLN A  94       6.517 -11.821 -13.139  1.00 92.58           C  
ATOM   1369  CB  GLN A  94       6.701  -9.325 -13.514  1.00 92.58           C  
ATOM   1370  HB2 GLN A  94       5.814  -9.197 -12.894  1.00 92.58           H  
ATOM   1371  HB3 GLN A  94       6.384  -9.463 -14.548  1.00 92.58           H  
ATOM   1372  O   GLN A  94       5.415 -11.742 -13.664  1.00 92.58           O  
ATOM   1373  CG  GLN A  94       7.544  -8.049 -13.431  1.00 92.58           C  
ATOM   1374  HG2 GLN A  94       7.952  -7.950 -12.425  1.00 92.58           H  
ATOM   1375  HG3 GLN A  94       8.366  -8.111 -14.143  1.00 92.58           H  
ATOM   1376  CD  GLN A  94       6.704  -6.816 -13.743  1.00 92.58           C  
ATOM   1377  NE2 GLN A  94       7.279  -5.745 -14.235  1.00 92.58           N  
ATOM   1378 HE21 GLN A  94       8.049  -5.897 -14.871  1.00 92.58           H  
ATOM   1379 HE22 GLN A  94       6.582  -5.071 -14.520  1.00 92.58           H  
ATOM   1380  OE1 GLN A  94       5.532  -6.730 -13.458  1.00 92.58           O  
ATOM   1381  N   ALA A  95       6.980 -12.967 -12.643  1.00 95.13           N  
ATOM   1382  H   ALA A  95       7.920 -12.988 -12.272  1.00 95.13           H  
ATOM   1383  CA  ALA A  95       6.282 -14.246 -12.792  1.00 95.13           C  
ATOM   1384  HA  ALA A  95       6.284 -14.526 -13.845  1.00 95.13           H  
ATOM   1385  C   ALA A  95       4.808 -14.230 -12.328  1.00 95.13           C  
ATOM   1386  CB  ALA A  95       7.083 -15.291 -12.009  1.00 95.13           C  
ATOM   1387  HB1 ALA A  95       8.093 -15.363 -12.414  1.00 95.13           H  
ATOM   1388  HB2 ALA A  95       6.601 -16.264 -12.101  1.00 95.13           H  
ATOM   1389  HB3 ALA A  95       7.134 -15.022 -10.954  1.00 95.13           H  
ATOM   1390  O   ALA A  95       4.001 -14.985 -12.855  1.00 95.13           O  
ATOM   1391  N   ALA A  96       4.455 -13.378 -11.361  1.00 95.48           N  
ATOM   1392  H   ALA A  96       5.167 -12.767 -10.988  1.00 95.48           H  
ATOM   1393  CA  ALA A  96       3.105 -13.269 -10.809  1.00 95.48           C  
ATOM   1394  HA  ALA A  96       2.585 -14.215 -10.960  1.00 95.48           H  
ATOM   1395  C   ALA A  96       2.228 -12.182 -11.462  1.00 95.48           C  
ATOM   1396  CB  ALA A  96       3.241 -13.043  -9.302  1.00 95.48           C  
ATOM   1397  HB1 ALA A  96       3.846 -13.833  -8.857  1.00 95.48           H  
ATOM   1398  HB2 ALA A  96       3.706 -12.073  -9.128  1.00 95.48           H  
ATOM   1399  HB3 ALA A  96       2.252 -13.055  -8.844  1.00 95.48           H  
ATOM   1400  O   ALA A  96       1.104 -11.981 -10.998  1.00 95.48           O  
ATOM   1401  N   SER A  97       2.722 -11.467 -12.482  1.00 94.30           N  
ATOM   1402  H   SER A  97       3.605 -11.734 -12.895  1.00 94.30           H  
ATOM   1403  CA  SER A  97       1.956 -10.422 -13.171  1.00 94.30           C  
ATOM   1404  HA  SER A  97       1.657  -9.689 -12.422  1.00 94.30           H  
ATOM   1405  C   SER A  97       0.706 -11.003 -13.842  1.00 94.30           C  
ATOM   1406  CB  SER A  97       2.809  -9.704 -14.232  1.00 94.30           C  
ATOM   1407  HB2 SER A  97       2.281  -8.815 -14.574  1.00 94.30           H  
ATOM   1408  HB3 SER A  97       3.758  -9.396 -13.793  1.00 94.30           H  
ATOM   1409  O   SER A  97       0.692 -12.190 -14.175  1.00 94.30           O  
ATOM   1410  OG  SER A  97       3.046 -10.551 -15.340  1.00 94.30           O  
ATOM   1411  HG  SER A  97       3.442 -10.058 -16.063  1.00 94.30           H  
ATOM   1412  N   PRO A  98      -0.332 -10.190 -14.109  1.00 92.41           N  
ATOM   1413  CA  PRO A  98      -1.507 -10.645 -14.853  1.00 92.41           C  
ATOM   1414  HA  PRO A  98      -2.043 -11.366 -14.237  1.00 92.41           H  
ATOM   1415  C   PRO A  98      -1.180 -11.308 -16.202  1.00 92.41           C  
ATOM   1416  CB  PRO A  98      -2.376  -9.398 -15.024  1.00 92.41           C  
ATOM   1417  HB2 PRO A  98      -3.437  -9.646 -15.049  1.00 92.41           H  
ATOM   1418  HB3 PRO A  98      -2.089  -8.856 -15.925  1.00 92.41           H  
ATOM   1419  O   PRO A  98      -1.854 -12.256 -16.587  1.00 92.41           O  
ATOM   1420  CG  PRO A  98      -2.015  -8.566 -13.794  1.00 92.41           C  
ATOM   1421  HG2 PRO A  98      -2.551  -8.938 -12.921  1.00 92.41           H  
ATOM   1422  HG3 PRO A  98      -2.210  -7.504 -13.948  1.00 92.41           H  
ATOM   1423  CD  PRO A  98      -0.523  -8.826 -13.640  1.00 92.41           C  
ATOM   1424  HD2 PRO A  98      -0.234  -8.704 -12.596  1.00 92.41           H  
ATOM   1425  HD3 PRO A  98       0.037  -8.137 -14.272  1.00 92.41           H  
ATOM   1426  N   GLU A  99      -0.113 -10.865 -16.874  1.00 91.72           N  
ATOM   1427  H   GLU A  99       0.399 -10.078 -16.501  1.00 91.72           H  
ATOM   1428  CA  GLU A  99       0.369 -11.428 -18.143  1.00 91.72           C  
ATOM   1429  HA  GLU A  99      -0.456 -11.473 -18.853  1.00 91.72           H  
ATOM   1430  C   GLU A  99       0.942 -12.853 -18.005  1.00 91.72           C  
ATOM   1431  CB  GLU A  99       1.440 -10.471 -18.690  1.00 91.72           C  
ATOM   1432  HB2 GLU A  99       2.310 -10.513 -18.035  1.00 91.72           H  
ATOM   1433  HB3 GLU A  99       1.042  -9.456 -18.671  1.00 91.72           H  
ATOM   1434  O   GLU A  99       0.841 -13.656 -18.931  1.00 91.72           O  
ATOM   1435  CG  GLU A  99       1.874 -10.795 -20.128  1.00 91.72           C  
ATOM   1436  HG2 GLU A  99       1.014 -10.674 -20.787  1.00 91.72           H  
ATOM   1437  HG3 GLU A  99       2.197 -11.835 -20.181  1.00 91.72           H  
ATOM   1438  CD  GLU A  99       3.029  -9.911 -20.620  1.00 91.72           C  
ATOM   1439  OE1 GLU A  99       3.588 -10.267 -21.682  1.00 91.72           O  
ATOM   1440  OE2 GLU A  99       3.371  -8.930 -19.919  1.00 91.72           O  
ATOM   1441  N   HIS A 100       1.544 -13.196 -16.860  1.00 94.94           N  
ATOM   1442  H   HIS A 100       1.599 -12.501 -16.129  1.00 94.94           H  
ATOM   1443  CA  HIS A 100       2.288 -14.455 -16.691  1.00 94.94           C  
ATOM   1444  HA  HIS A 100       2.296 -15.000 -17.634  1.00 94.94           H  
ATOM   1445  C   HIS A 100       1.681 -15.416 -15.661  1.00 94.94           C  
ATOM   1446  CB  HIS A 100       3.745 -14.129 -16.348  1.00 94.94           C  
ATOM   1447  HB2 HIS A 100       3.774 -13.628 -15.380  1.00 94.94           H  
ATOM   1448  HB3 HIS A 100       4.307 -15.059 -16.263  1.00 94.94           H  
ATOM   1449  O   HIS A 100       1.994 -16.608 -15.684  1.00 94.94           O  
ATOM   1450  CG  HIS A 100       4.429 -13.254 -17.369  1.00 94.94           C  
ATOM   1451  CD2 HIS A 100       5.192 -12.157 -17.091  1.00 94.94           C  
ATOM   1452  HD2 HIS A 100       5.419 -11.779 -16.105  1.00 94.94           H  
ATOM   1453  ND1 HIS A 100       4.352 -13.351 -18.743  1.00 94.94           N  
ATOM   1454  HD1 HIS A 100       3.694 -13.911 -19.267  1.00 94.94           H  
ATOM   1455  CE1 HIS A 100       5.057 -12.333 -19.271  1.00 94.94           C  
ATOM   1456  HE1 HIS A 100       5.097 -12.077 -20.320  1.00 94.94           H  
ATOM   1457  NE2 HIS A 100       5.606 -11.593 -18.294  1.00 94.94           N  
ATOM   1458  N   MET A 101       0.795 -14.935 -14.783  1.00 94.11           N  
ATOM   1459  H   MET A 101       0.606 -13.944 -14.811  1.00 94.11           H  
ATOM   1460  CA  MET A 101       0.273 -15.696 -13.641  1.00 94.11           C  
ATOM   1461  HA  MET A 101       1.122 -15.988 -13.024  1.00 94.11           H  
ATOM   1462  C   MET A 101      -0.460 -16.985 -14.031  1.00 94.11           C  
ATOM   1463  CB  MET A 101      -0.624 -14.811 -12.761  1.00 94.11           C  
ATOM   1464  HB2 MET A 101      -0.933 -15.389 -11.890  1.00 94.11           H  
ATOM   1465  HB3 MET A 101      -0.046 -13.959 -12.402  1.00 94.11           H  
ATOM   1466  O   MET A 101      -0.472 -17.931 -13.246  1.00 94.11           O  
ATOM   1467  CG  MET A 101      -1.879 -14.299 -13.477  1.00 94.11           C  
ATOM   1468  HG2 MET A 101      -1.580 -13.672 -14.317  1.00 94.11           H  
ATOM   1469  HG3 MET A 101      -2.437 -15.147 -13.872  1.00 94.11           H  
ATOM   1470  SD  MET A 101      -2.995 -13.348 -12.411  1.00 94.11           S  
ATOM   1471  CE  MET A 101      -4.362 -13.122 -13.581  1.00 94.11           C  
ATOM   1472  HE1 MET A 101      -4.005 -12.599 -14.468  1.00 94.11           H  
ATOM   1473  HE2 MET A 101      -5.154 -12.538 -13.111  1.00 94.11           H  
ATOM   1474  HE3 MET A 101      -4.757 -14.094 -13.877  1.00 94.11           H  
ATOM   1475  N   GLU A 102      -1.053 -17.061 -15.227  1.00 94.57           N  
ATOM   1476  H   GLU A 102      -1.020 -16.256 -15.836  1.00 94.57           H  
ATOM   1477  CA  GLU A 102      -1.688 -18.291 -15.719  1.00 94.57           C  
ATOM   1478  HA  GLU A 102      -2.364 -18.680 -14.957  1.00 94.57           H  
ATOM   1479  C   GLU A 102      -0.661 -19.400 -15.955  1.00 94.57           C  
ATOM   1480  CB  GLU A 102      -2.527 -17.988 -16.970  1.00 94.57           C  
ATOM   1481  HB2 GLU A 102      -3.221 -17.183 -16.731  1.00 94.57           H  
ATOM   1482  HB3 GLU A 102      -1.872 -17.665 -17.779  1.00 94.57           H  
ATOM   1483  O   GLU A 102      -0.836 -20.528 -15.488  1.00 94.57           O  
ATOM   1484  CG  GLU A 102      -3.329 -19.225 -17.412  1.00 94.57           C  
ATOM   1485  HG2 GLU A 102      -3.901 -19.585 -16.556  1.00 94.57           H  
ATOM   1486  HG3 GLU A 102      -2.633 -20.012 -17.704  1.00 94.57           H  
ATOM   1487  CD  GLU A 102      -4.295 -18.967 -18.579  1.00 94.57           C  
ATOM   1488  OE1 GLU A 102      -5.041 -19.918 -18.909  1.00 94.57           O  
ATOM   1489  OE2 GLU A 102      -4.304 -17.838 -19.114  1.00 94.57           O  
ATOM   1490  N   ALA A 103       0.455 -19.062 -16.600  1.00 94.69           N  
ATOM   1491  H   ALA A 103       0.579 -18.096 -16.867  1.00 94.69           H  
ATOM   1492  CA  ALA A 103       1.522 -20.003 -16.919  1.00 94.69           C  
ATOM   1493  HA  ALA A 103       1.069 -20.928 -17.275  1.00 94.69           H  
ATOM   1494  C   ALA A 103       2.404 -20.360 -15.709  1.00 94.69           C  
ATOM   1495  CB  ALA A 103       2.351 -19.401 -18.058  1.00 94.69           C  
ATOM   1496  HB1 ALA A 103       3.129 -20.103 -18.359  1.00 94.69           H  
ATOM   1497  HB2 ALA A 103       1.710 -19.195 -18.914  1.00 94.69           H  
ATOM   1498  HB3 ALA A 103       2.817 -18.472 -17.729  1.00 94.69           H  
ATOM   1499  O   ALA A 103       3.123 -21.362 -15.753  1.00 94.69           O  
ATOM   1500  N   THR A 104       2.379 -19.563 -14.641  1.00 95.62           N  
ATOM   1501  H   THR A 104       1.855 -18.702 -14.706  1.00 95.62           H  
ATOM   1502  CA  THR A 104       3.199 -19.764 -13.439  1.00 95.62           C  
ATOM   1503  HA  THR A 104       3.943 -20.540 -13.625  1.00 95.62           H  
ATOM   1504  C   THR A 104       2.337 -20.278 -12.284  1.00 95.62           C  
ATOM   1505  CB  THR A 104       3.986 -18.486 -13.096  1.00 95.62           C  
ATOM   1506  HB  THR A 104       4.571 -18.649 -12.190  1.00 95.62           H  
ATOM   1507  O   THR A 104       2.293 -21.480 -12.025  1.00 95.62           O  
ATOM   1508  CG2 THR A 104       4.924 -18.067 -14.228  1.00 95.62           C  
ATOM   1509 HG21 THR A 104       5.498 -17.190 -13.930  1.00 95.62           H  
ATOM   1510 HG22 THR A 104       5.617 -18.878 -14.455  1.00 95.62           H  
ATOM   1511 HG23 THR A 104       4.357 -17.820 -15.126  1.00 95.62           H  
ATOM   1512  OG1 THR A 104       3.073 -17.439 -12.882  1.00 95.62           O  
ATOM   1513  HG1 THR A 104       3.516 -16.596 -13.000  1.00 95.62           H  
ATOM   1514  N   CYS A 105       1.580 -19.398 -11.631  1.00 95.14           N  
ATOM   1515  H   CYS A 105       1.651 -18.435 -11.927  1.00 95.14           H  
ATOM   1516  CA  CYS A 105       0.729 -19.700 -10.485  1.00 95.14           C  
ATOM   1517  HA  CYS A 105       1.324 -20.212  -9.729  1.00 95.14           H  
ATOM   1518  C   CYS A 105      -0.442 -20.621 -10.864  1.00 95.14           C  
ATOM   1519  CB  CYS A 105       0.202 -18.374  -9.905  1.00 95.14           C  
ATOM   1520  HB2 CYS A 105      -0.330 -18.574  -8.975  1.00 95.14           H  
ATOM   1521  HB3 CYS A 105      -0.496 -17.923 -10.611  1.00 95.14           H  
ATOM   1522  O   CYS A 105      -0.804 -21.513 -10.095  1.00 95.14           O  
ATOM   1523  SG  CYS A 105       1.541 -17.183  -9.588  1.00 95.14           S  
ATOM   1524  HG  CYS A 105       2.311 -17.982  -8.844  1.00 95.14           H  
ATOM   1525  N   GLY A 106      -1.025 -20.433 -12.052  1.00 95.00           N  
ATOM   1526  H   GLY A 106      -0.677 -19.676 -12.624  1.00 95.00           H  
ATOM   1527  CA  GLY A 106      -2.199 -21.159 -12.541  1.00 95.00           C  
ATOM   1528  HA2 GLY A 106      -3.036 -20.986 -11.865  1.00 95.00           H  
ATOM   1529  HA3 GLY A 106      -2.464 -20.771 -13.524  1.00 95.00           H  
ATOM   1530  C   GLY A 106      -1.993 -22.668 -12.681  1.00 95.00           C  
ATOM   1531  O   GLY A 106      -2.960 -23.417 -12.553  1.00 95.00           O  
ATOM   1532  N   LYS A 107      -0.744 -23.134 -12.825  1.00 95.14           N  
ATOM   1533  H   LYS A 107      -0.003 -22.454 -12.920  1.00 95.14           H  
ATOM   1534  CA  LYS A 107      -0.395 -24.566 -12.843  1.00 95.14           C  
ATOM   1535  HA  LYS A 107      -0.910 -25.054 -13.671  1.00 95.14           H  
ATOM   1536  C   LYS A 107      -0.831 -25.302 -11.571  1.00 95.14           C  
ATOM   1537  CB  LYS A 107       1.122 -24.720 -13.027  1.00 95.14           C  
ATOM   1538  HB2 LYS A 107       1.633 -24.104 -12.286  1.00 95.14           H  
ATOM   1539  HB3 LYS A 107       1.394 -25.759 -12.839  1.00 95.14           H  
ATOM   1540  O   LYS A 107      -1.269 -26.445 -11.652  1.00 95.14           O  
ATOM   1541  CG  LYS A 107       1.610 -24.348 -14.436  1.00 95.14           C  
ATOM   1542  HG2 LYS A 107       1.257 -23.353 -14.707  1.00 95.14           H  
ATOM   1543  HG3 LYS A 107       1.225 -25.073 -15.153  1.00 95.14           H  
ATOM   1544  CD  LYS A 107       3.144 -24.357 -14.456  1.00 95.14           C  
ATOM   1545  HD2 LYS A 107       3.484 -23.532 -13.829  1.00 95.14           H  
ATOM   1546  HD3 LYS A 107       3.519 -25.288 -14.031  1.00 95.14           H  
ATOM   1547  CE  LYS A 107       3.708 -24.193 -15.872  1.00 95.14           C  
ATOM   1548  HE2 LYS A 107       3.041 -23.540 -16.436  1.00 95.14           H  
ATOM   1549  HE3 LYS A 107       3.731 -25.167 -16.362  1.00 95.14           H  
ATOM   1550  NZ  LYS A 107       5.062 -23.585 -15.825  1.00 95.14           N  
ATOM   1551  HZ1 LYS A 107       4.967 -22.638 -15.489  1.00 95.14           H  
ATOM   1552  HZ2 LYS A 107       5.488 -23.538 -16.740  1.00 95.14           H  
ATOM   1553  HZ3 LYS A 107       5.676 -24.065 -15.184  1.00 95.14           H  
ATOM   1554  N   CYS A 108      -0.740 -24.640 -10.415  1.00 96.02           N  
ATOM   1555  H   CYS A 108      -0.349 -23.709 -10.445  1.00 96.02           H  
ATOM   1556  CA  CYS A 108      -1.093 -25.210  -9.108  1.00 96.02           C  
ATOM   1557  HA  CYS A 108      -1.327 -26.269  -9.219  1.00 96.02           H  
ATOM   1558  C   CYS A 108      -2.338 -24.552  -8.484  1.00 96.02           C  
ATOM   1559  CB  CYS A 108       0.127 -25.099  -8.180  1.00 96.02           C  
ATOM   1560  HB2 CYS A 108       0.425 -24.055  -8.081  1.00 96.02           H  
ATOM   1561  HB3 CYS A 108      -0.135 -25.479  -7.192  1.00 96.02           H  
ATOM   1562  O   CYS A 108      -3.073 -25.197  -7.739  1.00 96.02           O  
ATOM   1563  SG  CYS A 108       1.513 -26.071  -8.843  1.00 96.02           S  
ATOM   1564  HG  CYS A 108       2.420 -25.729  -7.923  1.00 96.02           H  
ATOM   1565  N   HIS A 109      -2.609 -23.282  -8.804  1.00 94.06           N  
ATOM   1566  H   HIS A 109      -1.946 -22.804  -9.398  1.00 94.06           H  
ATOM   1567  CA  HIS A 109      -3.673 -22.457  -8.218  1.00 94.06           C  
ATOM   1568  HA  HIS A 109      -4.193 -23.048  -7.464  1.00 94.06           H  
ATOM   1569  C   HIS A 109      -4.755 -22.048  -9.234  1.00 94.06           C  
ATOM   1570  CB  HIS A 109      -3.046 -21.256  -7.493  1.00 94.06           C  
ATOM   1571  HB2 HIS A 109      -2.482 -20.653  -8.204  1.00 94.06           H  
ATOM   1572  HB3 HIS A 109      -3.837 -20.632  -7.078  1.00 94.06           H  
ATOM   1573  O   HIS A 109      -5.289 -20.938  -9.181  1.00 94.06           O  
ATOM   1574  CG  HIS A 109      -2.156 -21.650  -6.347  1.00 94.06           C  
ATOM   1575  CD2 HIS A 109      -0.821 -21.382  -6.217  1.00 94.06           C  
ATOM   1576  HD2 HIS A 109      -0.202 -20.847  -6.922  1.00 94.06           H  
ATOM   1577  ND1 HIS A 109      -2.545 -22.356  -5.231  1.00 94.06           N  
ATOM   1578  HD1 HIS A 109      -3.454 -22.772  -5.082  1.00 94.06           H  
ATOM   1579  CE1 HIS A 109      -1.468 -22.509  -4.444  1.00 94.06           C  
ATOM   1580  HE1 HIS A 109      -1.442 -23.048  -3.509  1.00 94.06           H  
ATOM   1581  NE2 HIS A 109      -0.400 -21.932  -5.006  1.00 94.06           N  
ATOM   1582  N   ALA A 110      -5.104 -22.944 -10.164  1.00 93.91           N  
ATOM   1583  H   ALA A 110      -4.564 -23.795 -10.222  1.00 93.91           H  
ATOM   1584  CA  ALA A 110      -6.072 -22.681 -11.237  1.00 93.91           C  
ATOM   1585  HA  ALA A 110      -5.651 -21.935 -11.910  1.00 93.91           H  
ATOM   1586  C   ALA A 110      -7.432 -22.150 -10.731  1.00 93.91           C  
ATOM   1587  CB  ALA A 110      -6.271 -23.984 -12.024  1.00 93.91           C  
ATOM   1588  HB1 ALA A 110      -6.944 -23.802 -12.863  1.00 93.91           H  
ATOM   1589  HB2 ALA A 110      -5.319 -24.337 -12.421  1.00 93.91           H  
ATOM   1590  HB3 ALA A 110      -6.696 -24.756 -11.383  1.00 93.91           H  
ATOM   1591  O   ALA A 110      -8.019 -21.244 -11.325  1.00 93.91           O  
ATOM   1592  N   GLU A 111      -7.941 -22.679  -9.612  1.00 90.97           N  
ATOM   1593  H   GLU A 111      -7.409 -23.396  -9.140  1.00 90.97           H  
ATOM   1594  CA  GLU A 111      -9.230 -22.254  -9.046  1.00 90.97           C  
ATOM   1595  HA  GLU A 111      -9.972 -22.242  -9.844  1.00 90.97           H  
ATOM   1596  C   GLU A 111      -9.163 -20.836  -8.451  1.00 90.97           C  
ATOM   1597  CB  GLU A 111      -9.678 -23.256  -7.966  1.00 90.97           C  
ATOM   1598  HB2 GLU A 111      -9.100 -23.052  -7.065  1.00 90.97           H  
ATOM   1599  HB3 GLU A 111      -9.456 -24.272  -8.291  1.00 90.97           H  
ATOM   1600  O   GLU A 111     -10.123 -20.068  -8.537  1.00 90.97           O  
ATOM   1601  CG  GLU A 111     -11.191 -23.165  -7.669  1.00 90.97           C  
ATOM   1602  HG2 GLU A 111     -11.507 -22.123  -7.731  1.00 90.97           H  
ATOM   1603  HG3 GLU A 111     -11.732 -23.712  -8.442  1.00 90.97           H  
ATOM   1604  CD  GLU A 111     -11.600 -23.687  -6.280  1.00 90.97           C  
ATOM   1605  OE1 GLU A 111     -12.757 -23.423  -5.872  1.00 90.97           O  
ATOM   1606  OE2 GLU A 111     -10.725 -24.079  -5.483  1.00 90.97           O  
ATOM   1607  N   GLN A 112      -8.044 -20.472  -7.820  1.00 89.94           N  
ATOM   1608  H   GLN A 112      -7.272 -21.123  -7.795  1.00 89.94           H  
ATOM   1609  CA  GLN A 112      -7.812 -19.127  -7.295  1.00 89.94           C  
ATOM   1610  HA  GLN A 112      -8.668 -18.814  -6.697  1.00 89.94           H  
ATOM   1611  C   GLN A 112      -7.685 -18.132  -8.446  1.00 89.94           C  
ATOM   1612  CB  GLN A 112      -6.555 -19.076  -6.409  1.00 89.94           C  
ATOM   1613  HB2 GLN A 112      -5.696 -19.447  -6.967  1.00 89.94           H  
ATOM   1614  HB3 GLN A 112      -6.358 -18.029  -6.175  1.00 89.94           H  
ATOM   1615  O   GLN A 112      -8.366 -17.112  -8.421  1.00 89.94           O  
ATOM   1616  CG  GLN A 112      -6.676 -19.824  -5.070  1.00 89.94           C  
ATOM   1617  HG2 GLN A 112      -5.822 -19.550  -4.449  1.00 89.94           H  
ATOM   1618  HG3 GLN A 112      -7.577 -19.488  -4.557  1.00 89.94           H  
ATOM   1619  CD  GLN A 112      -6.695 -21.349  -5.177  1.00 89.94           C  
ATOM   1620  NE2 GLN A 112      -7.145 -22.038  -4.152  1.00 89.94           N  
ATOM   1621 HE21 GLN A 112      -7.357 -21.588  -3.273  1.00 89.94           H  
ATOM   1622 HE22 GLN A 112      -7.150 -23.041  -4.270  1.00 89.94           H  
ATOM   1623  OE1 GLN A 112      -6.345 -21.960  -6.171  1.00 89.94           O  
ATOM   1624  N   LEU A 113      -6.902 -18.463  -9.476  1.00 90.55           N  
ATOM   1625  H   LEU A 113      -6.375 -19.323  -9.427  1.00 90.55           H  
ATOM   1626  CA  LEU A 113      -6.712 -17.611 -10.649  1.00 90.55           C  
ATOM   1627  HA  LEU A 113      -6.283 -16.664 -10.322  1.00 90.55           H  
ATOM   1628  C   LEU A 113      -8.040 -17.291 -11.341  1.00 90.55           C  
ATOM   1629  CB  LEU A 113      -5.705 -18.296 -11.583  1.00 90.55           C  
ATOM   1630  HB2 LEU A 113      -4.797 -18.468 -11.006  1.00 90.55           H  
ATOM   1631  HB3 LEU A 113      -6.080 -19.269 -11.900  1.00 90.55           H  
ATOM   1632  O   LEU A 113      -8.353 -16.120 -11.553  1.00 90.55           O  
ATOM   1633  CG  LEU A 113      -5.366 -17.438 -12.818  1.00 90.55           C  
ATOM   1634  HG  LEU A 113      -5.526 -16.383 -12.599  1.00 90.55           H  
ATOM   1635  CD1 LEU A 113      -3.897 -17.630 -13.154  1.00 90.55           C  
ATOM   1636 HD11 LEU A 113      -3.666 -17.069 -14.060  1.00 90.55           H  
ATOM   1637 HD12 LEU A 113      -3.693 -18.690 -13.306  1.00 90.55           H  
ATOM   1638 HD13 LEU A 113      -3.272 -17.249 -12.346  1.00 90.55           H  
ATOM   1639  CD2 LEU A 113      -6.187 -17.831 -14.050  1.00 90.55           C  
ATOM   1640 HD21 LEU A 113      -6.024 -18.880 -14.298  1.00 90.55           H  
ATOM   1641 HD22 LEU A 113      -5.876 -17.227 -14.902  1.00 90.55           H  
ATOM   1642 HD23 LEU A 113      -7.249 -17.651 -13.884  1.00 90.55           H  
ATOM   1643  N   LYS A 114      -8.865 -18.313 -11.607  1.00 88.76           N  
ATOM   1644  H   LYS A 114      -8.525 -19.248 -11.436  1.00 88.76           H  
ATOM   1645  CA  LYS A 114     -10.177 -18.132 -12.246  1.00 88.76           C  
ATOM   1646  HA  LYS A 114     -10.024 -17.674 -13.222  1.00 88.76           H  
ATOM   1647  C   LYS A 114     -11.087 -17.182 -11.462  1.00 88.76           C  
ATOM   1648  CB  LYS A 114     -10.831 -19.509 -12.432  1.00 88.76           C  
ATOM   1649  HB2 LYS A 114     -10.987 -19.972 -11.457  1.00 88.76           H  
ATOM   1650  HB3 LYS A 114     -10.158 -20.141 -13.012  1.00 88.76           H  
ATOM   1651  O   LYS A 114     -11.807 -16.394 -12.062  1.00 88.76           O  
ATOM   1652  CG  LYS A 114     -12.174 -19.398 -13.169  1.00 88.76           C  
ATOM   1653  HG2 LYS A 114     -12.016 -18.904 -14.127  1.00 88.76           H  
ATOM   1654  HG3 LYS A 114     -12.872 -18.807 -12.577  1.00 88.76           H  
ATOM   1655  CD  LYS A 114     -12.796 -20.776 -13.408  1.00 88.76           C  
ATOM   1656  HD2 LYS A 114     -12.122 -21.370 -14.026  1.00 88.76           H  
ATOM   1657  HD3 LYS A 114     -12.947 -21.273 -12.450  1.00 88.76           H  
ATOM   1658  CE  LYS A 114     -14.138 -20.584 -14.122  1.00 88.76           C  
ATOM   1659  HE2 LYS A 114     -13.955 -20.048 -15.053  1.00 88.76           H  
ATOM   1660  HE3 LYS A 114     -14.776 -19.956 -13.501  1.00 88.76           H  
ATOM   1661  NZ  LYS A 114     -14.796 -21.884 -14.399  1.00 88.76           N  
ATOM   1662  HZ1 LYS A 114     -15.670 -21.732 -14.882  1.00 88.76           H  
ATOM   1663  HZ2 LYS A 114     -14.201 -22.450 -14.987  1.00 88.76           H  
ATOM   1664  HZ3 LYS A 114     -14.975 -22.379 -13.537  1.00 88.76           H  
ATOM   1665  N   ARG A 115     -11.073 -17.270 -10.129  1.00 84.86           N  
ATOM   1666  H   ARG A 115     -10.415 -17.915  -9.715  1.00 84.86           H  
ATOM   1667  CA  ARG A 115     -11.913 -16.439  -9.254  1.00 84.86           C  
ATOM   1668  HA  ARG A 115     -12.906 -16.330  -9.689  1.00 84.86           H  
ATOM   1669  C   ARG A 115     -11.382 -15.015  -9.125  1.00 84.86           C  
ATOM   1670  CB  ARG A 115     -12.028 -17.094  -7.876  1.00 84.86           C  
ATOM   1671  HB2 ARG A 115     -12.467 -16.368  -7.192  1.00 84.86           H  
ATOM   1672  HB3 ARG A 115     -11.037 -17.360  -7.509  1.00 84.86           H  
ATOM   1673  O   ARG A 115     -12.137 -14.064  -9.287  1.00 84.86           O  
ATOM   1674  CG  ARG A 115     -12.938 -18.324  -7.896  1.00 84.86           C  
ATOM   1675  HG2 ARG A 115     -13.920 -18.021  -8.258  1.00 84.86           H  
ATOM   1676  HG3 ARG A 115     -12.541 -19.085  -8.569  1.00 84.86           H  
ATOM   1677  CD  ARG A 115     -13.093 -18.901  -6.485  1.00 84.86           C  
ATOM   1678  HD2 ARG A 115     -13.904 -19.627  -6.525  1.00 84.86           H  
ATOM   1679  HD3 ARG A 115     -13.376 -18.099  -5.804  1.00 84.86           H  
ATOM   1680  NE  ARG A 115     -11.852 -19.551  -6.012  1.00 84.86           N  
ATOM   1681  HE  ARG A 115     -11.020 -19.344  -6.546  1.00 84.86           H  
ATOM   1682  NH1 ARG A 115     -12.842 -21.046  -4.602  1.00 84.86           N  
ATOM   1683 HH11 ARG A 115     -13.689 -20.606  -4.932  1.00 84.86           H  
ATOM   1684 HH12 ARG A 115     -12.836 -22.053  -4.677  1.00 84.86           H  
ATOM   1685  NH2 ARG A 115     -10.650 -21.179  -4.952  1.00 84.86           N  
ATOM   1686 HH21 ARG A 115      -9.822 -20.885  -5.450  1.00 84.86           H  
ATOM   1687 HH22 ARG A 115     -10.683 -22.145  -4.658  1.00 84.86           H  
ATOM   1688  CZ  ARG A 115     -11.776 -20.562  -5.167  1.00 84.86           C  
ATOM   1689  N   CYS A 116     -10.086 -14.867  -8.864  1.00 84.76           N  
ATOM   1690  H   CYS A 116      -9.508 -15.688  -8.759  1.00 84.76           H  
ATOM   1691  CA  CYS A 116      -9.455 -13.560  -8.708  1.00 84.76           C  
ATOM   1692  HA  CYS A 116      -9.986 -12.992  -7.944  1.00 84.76           H  
ATOM   1693  C   CYS A 116      -9.532 -12.734  -9.993  1.00 84.76           C  
ATOM   1694  CB  CYS A 116      -8.004 -13.743  -8.255  1.00 84.76           C  
ATOM   1695  HB2 CYS A 116      -7.497 -12.779  -8.310  1.00 84.76           H  
ATOM   1696  HB3 CYS A 116      -7.490 -14.443  -8.914  1.00 84.76           H  
ATOM   1697  O   CYS A 116      -9.814 -11.548  -9.908  1.00 84.76           O  
ATOM   1698  SG  CYS A 116      -7.961 -14.338  -6.538  1.00 84.76           S  
ATOM   1699  HG  CYS A 116      -6.635 -14.269  -6.390  1.00 84.76           H  
ATOM   1700  N   GLY A 117      -9.390 -13.353 -11.170  1.00 82.72           N  
ATOM   1701  H   GLY A 117      -9.130 -14.329 -11.190  1.00 82.72           H  
ATOM   1702  CA  GLY A 117      -9.510 -12.649 -12.452  1.00 82.72           C  
ATOM   1703  HA2 GLY A 117      -8.738 -11.881 -12.509  1.00 82.72           H  
ATOM   1704  HA3 GLY A 117      -9.346 -13.361 -13.260  1.00 82.72           H  
ATOM   1705  C   GLY A 117     -10.869 -11.971 -12.687  1.00 82.72           C  
ATOM   1706  O   GLY A 117     -10.961 -11.075 -13.518  1.00 82.72           O  
ATOM   1707  N   GLN A 118     -11.913 -12.363 -11.948  1.00 82.72           N  
ATOM   1708  H   GLN A 118     -11.764 -13.085 -11.257  1.00 82.72           H  
ATOM   1709  CA  GLN A 118     -13.251 -11.762 -12.008  1.00 82.72           C  
ATOM   1710  HA  GLN A 118     -13.359 -11.209 -12.941  1.00 82.72           H  
ATOM   1711  C   GLN A 118     -13.516 -10.762 -10.876  1.00 82.72           C  
ATOM   1712  CB  GLN A 118     -14.306 -12.878 -11.982  1.00 82.72           C  
ATOM   1713  HB2 GLN A 118     -15.299 -12.430 -12.010  1.00 82.72           H  
ATOM   1714  HB3 GLN A 118     -14.211 -13.443 -11.054  1.00 82.72           H  
ATOM   1715  O   GLN A 118     -14.588 -10.160 -10.830  1.00 82.72           O  
ATOM   1716  CG  GLN A 118     -14.174 -13.829 -13.177  1.00 82.72           C  
ATOM   1717  HG2 GLN A 118     -14.223 -13.242 -14.094  1.00 82.72           H  
ATOM   1718  HG3 GLN A 118     -13.211 -14.339 -13.150  1.00 82.72           H  
ATOM   1719  CD  GLN A 118     -15.267 -14.891 -13.202  1.00 82.72           C  
ATOM   1720  NE2 GLN A 118     -15.755 -15.243 -14.371  1.00 82.72           N  
ATOM   1721 HE21 GLN A 118     -16.564 -15.848 -14.344  1.00 82.72           H  
ATOM   1722 HE22 GLN A 118     -15.443 -14.765 -15.204  1.00 82.72           H  
ATOM   1723  OE1 GLN A 118     -15.709 -15.437 -12.203  1.00 82.72           O  
ATOM   1724  N   SER A 119     -12.587 -10.606  -9.932  1.00 87.87           N  
ATOM   1725  H   SER A 119     -11.674 -11.019 -10.057  1.00 87.87           H  
ATOM   1726  CA  SER A 119     -12.793  -9.731  -8.785  1.00 87.87           C  
ATOM   1727  HA  SER A 119     -13.840  -9.809  -8.494  1.00 87.87           H  
ATOM   1728  C   SER A 119     -12.527  -8.270  -9.130  1.00 87.87           C  
ATOM   1729  CB  SER A 119     -11.970 -10.193  -7.581  1.00 87.87           C  
ATOM   1730  HB2 SER A 119     -11.951 -11.282  -7.548  1.00 87.87           H  
ATOM   1731  HB3 SER A 119     -12.470  -9.832  -6.682  1.00 87.87           H  
ATOM   1732  O   SER A 119     -11.755  -7.949 -10.037  1.00 87.87           O  
ATOM   1733  OG  SER A 119     -10.650  -9.688  -7.581  1.00 87.87           O  
ATOM   1734  HG  SER A 119     -10.188 -10.108  -6.851  1.00 87.87           H  
ATOM   1735  N   SER A 120     -13.107  -7.365  -8.342  1.00 88.48           N  
ATOM   1736  H   SER A 120     -13.821  -7.659  -7.691  1.00 88.48           H  
ATOM   1737  CA  SER A 120     -12.906  -5.920  -8.499  1.00 88.48           C  
ATOM   1738  HA  SER A 120     -13.255  -5.627  -9.489  1.00 88.48           H  
ATOM   1739  C   SER A 120     -11.439  -5.491  -8.379  1.00 88.48           C  
ATOM   1740  CB  SER A 120     -13.729  -5.159  -7.455  1.00 88.48           C  
ATOM   1741  HB2 SER A 120     -13.301  -5.322  -6.466  1.00 88.48           H  
ATOM   1742  HB3 SER A 120     -13.695  -4.094  -7.683  1.00 88.48           H  
ATOM   1743  O   SER A 120     -11.082  -4.455  -8.924  1.00 88.48           O  
ATOM   1744  OG  SER A 120     -15.073  -5.606  -7.461  1.00 88.48           O  
ATOM   1745  HG  SER A 120     -15.589  -5.044  -6.878  1.00 88.48           H  
ATOM   1746  N   HIS A 121     -10.590  -6.290  -7.719  1.00 88.98           N  
ATOM   1747  H   HIS A 121     -10.935  -7.179  -7.387  1.00 88.98           H  
ATOM   1748  CA  HIS A 121      -9.144  -6.048  -7.616  1.00 88.98           C  
ATOM   1749  HA  HIS A 121      -8.967  -4.989  -7.429  1.00 88.98           H  
ATOM   1750  C   HIS A 121      -8.368  -6.406  -8.887  1.00 88.98           C  
ATOM   1751  CB  HIS A 121      -8.551  -6.864  -6.457  1.00 88.98           C  
ATOM   1752  HB2 HIS A 121      -8.845  -7.909  -6.556  1.00 88.98           H  
ATOM   1753  HB3 HIS A 121      -7.463  -6.829  -6.513  1.00 88.98           H  
ATOM   1754  O   HIS A 121      -7.178  -6.137  -8.943  1.00 88.98           O  
ATOM   1755  CG  HIS A 121      -8.933  -6.362  -5.097  1.00 88.98           C  
ATOM   1756  CD2 HIS A 121      -8.243  -5.444  -4.353  1.00 88.98           C  
ATOM   1757  HD2 HIS A 121      -7.328  -4.945  -4.638  1.00 88.98           H  
ATOM   1758  ND1 HIS A 121     -10.034  -6.744  -4.367  1.00 88.98           N  
ATOM   1759  HD1 HIS A 121     -10.746  -7.401  -4.654  1.00 88.98           H  
ATOM   1760  CE1 HIS A 121     -10.025  -6.044  -3.221  1.00 88.98           C  
ATOM   1761  HE1 HIS A 121     -10.791  -6.073  -2.461  1.00 88.98           H  
ATOM   1762  NE2 HIS A 121      -8.942  -5.262  -3.158  1.00 88.98           N  
ATOM   1763  N   PHE A 122      -8.982  -7.076  -9.863  1.00 90.95           N  
ATOM   1764  H   PHE A 122      -9.943  -7.357  -9.728  1.00 90.95           H  
ATOM   1765  CA  PHE A 122      -8.360  -7.360 -11.159  1.00 90.95           C  
ATOM   1766  HA  PHE A 122      -7.330  -7.005 -11.166  1.00 90.95           H  
ATOM   1767  C   PHE A 122      -9.066  -6.628 -12.292  1.00 90.95           C  
ATOM   1768  CB  PHE A 122      -8.340  -8.870 -11.419  1.00 90.95           C  
ATOM   1769  HB2 PHE A 122      -9.277  -9.311 -11.079  1.00 90.95           H  
ATOM   1770  HB3 PHE A 122      -8.281  -9.041 -12.494  1.00 90.95           H  
ATOM   1771  O   PHE A 122      -8.402  -6.190 -13.227  1.00 90.95           O  
ATOM   1772  CG  PHE A 122      -7.165  -9.572 -10.772  1.00 90.95           C  
ATOM   1773  CD1 PHE A 122      -6.002  -9.831 -11.522  1.00 90.95           C  
ATOM   1774  HD1 PHE A 122      -5.950  -9.540 -12.560  1.00 90.95           H  
ATOM   1775  CD2 PHE A 122      -7.213  -9.935  -9.414  1.00 90.95           C  
ATOM   1776  HD2 PHE A 122      -8.100  -9.716  -8.836  1.00 90.95           H  
ATOM   1777  CE1 PHE A 122      -4.899 -10.461 -10.920  1.00 90.95           C  
ATOM   1778  HE1 PHE A 122      -4.007 -10.655 -11.498  1.00 90.95           H  
ATOM   1779  CE2 PHE A 122      -6.107 -10.558  -8.809  1.00 90.95           C  
ATOM   1780  HE2 PHE A 122      -6.137 -10.806  -7.758  1.00 90.95           H  
ATOM   1781  CZ  PHE A 122      -4.952 -10.828  -9.564  1.00 90.95           C  
ATOM   1782  HZ  PHE A 122      -4.096 -11.296  -9.101  1.00 90.95           H  
ATOM   1783  N   THR A 123     -10.392  -6.490 -12.223  1.00 91.59           N  
ATOM   1784  H   THR A 123     -10.898  -6.922 -11.463  1.00 91.59           H  
ATOM   1785  CA  THR A 123     -11.165  -5.819 -13.273  1.00 91.59           C  
ATOM   1786  HA  THR A 123     -10.698  -6.018 -14.237  1.00 91.59           H  
ATOM   1787  C   THR A 123     -11.195  -4.306 -13.103  1.00 91.59           C  
ATOM   1788  CB  THR A 123     -12.607  -6.342 -13.341  1.00 91.59           C  
ATOM   1789  HB  THR A 123     -13.102  -5.873 -14.192  1.00 91.59           H  
ATOM   1790  O   THR A 123     -11.264  -3.597 -14.102  1.00 91.59           O  
ATOM   1791  CG2 THR A 123     -12.686  -7.861 -13.509  1.00 91.59           C  
ATOM   1792 HG21 THR A 123     -13.725  -8.155 -13.659  1.00 91.59           H  
ATOM   1793 HG22 THR A 123     -12.103  -8.166 -14.377  1.00 91.59           H  
ATOM   1794 HG23 THR A 123     -12.298  -8.367 -12.625  1.00 91.59           H  
ATOM   1795  OG1 THR A 123     -13.311  -5.997 -12.167  1.00 91.59           O  
ATOM   1796  HG1 THR A 123     -14.227  -6.252 -12.300  1.00 91.59           H  
ATOM   1797  N   MET A 124     -11.189  -3.801 -11.860  1.00 93.10           N  
ATOM   1798  H   MET A 124     -11.077  -4.446 -11.092  1.00 93.10           H  
ATOM   1799  CA  MET A 124     -11.435  -2.391 -11.505  1.00 93.10           C  
ATOM   1800  HA  MET A 124     -11.626  -2.374 -10.432  1.00 93.10           H  
ATOM   1801  C   MET A 124     -12.695  -1.773 -12.117  1.00 93.10           C  
ATOM   1802  CB  MET A 124     -10.186  -1.538 -11.760  1.00 93.10           C  
ATOM   1803  HB2 MET A 124     -10.423  -0.475 -11.786  1.00 93.10           H  
ATOM   1804  HB3 MET A 124      -9.732  -1.814 -12.711  1.00 93.10           H  
ATOM   1805  O   MET A 124     -12.844  -0.550 -12.124  1.00 93.10           O  
ATOM   1806  CG  MET A 124      -9.193  -1.763 -10.639  1.00 93.10           C  
ATOM   1807  HG2 MET A 124      -8.227  -1.378 -10.966  1.00 93.10           H  
ATOM   1808  HG3 MET A 124      -9.128  -2.841 -10.486  1.00 93.10           H  
ATOM   1809  SD  MET A 124      -9.618  -1.013  -9.044  1.00 93.10           S  
ATOM   1810  CE  MET A 124      -9.158   0.705  -9.383  1.00 93.10           C  
ATOM   1811  HE1 MET A 124      -9.703   1.079 -10.250  1.00 93.10           H  
ATOM   1812  HE2 MET A 124      -9.392   1.320  -8.514  1.00 93.10           H  
ATOM   1813  HE3 MET A 124      -8.088   0.763  -9.582  1.00 93.10           H  
ATOM   1814  N   SER A 125     -13.638  -2.600 -12.575  1.00 93.07           N  
ATOM   1815  H   SER A 125     -13.476  -3.594 -12.506  1.00 93.07           H  
ATOM   1816  CA  SER A 125     -14.820  -2.155 -13.317  1.00 93.07           C  
ATOM   1817  HA  SER A 125     -14.495  -1.719 -14.262  1.00 93.07           H  
ATOM   1818  C   SER A 125     -15.608  -1.087 -12.559  1.00 93.07           C  
ATOM   1819  CB  SER A 125     -15.713  -3.361 -13.630  1.00 93.07           C  
ATOM   1820  HB2 SER A 125     -15.146  -4.060 -14.246  1.00 93.07           H  
ATOM   1821  HB3 SER A 125     -16.590  -3.038 -14.191  1.00 93.07           H  
ATOM   1822  O   SER A 125     -16.021  -0.094 -13.145  1.00 93.07           O  
ATOM   1823  OG  SER A 125     -16.111  -4.024 -12.437  1.00 93.07           O  
ATOM   1824  HG  SER A 125     -16.977  -3.710 -12.170  1.00 93.07           H  
ATOM   1825  N   ASN A 126     -15.773  -1.241 -11.242  1.00 92.33           N  
ATOM   1826  H   ASN A 126     -15.437  -2.100 -10.831  1.00 92.33           H  
ATOM   1827  CA  ASN A 126     -16.549  -0.302 -10.433  1.00 92.33           C  
ATOM   1828  HA  ASN A 126     -17.513  -0.142 -10.917  1.00 92.33           H  
ATOM   1829  C   ASN A 126     -15.874   1.074 -10.347  1.00 92.33           C  
ATOM   1830  CB  ASN A 126     -16.804  -0.902  -9.038  1.00 92.33           C  
ATOM   1831  HB2 ASN A 126     -15.854  -1.144  -8.562  1.00 92.33           H  
ATOM   1832  HB3 ASN A 126     -17.311  -0.155  -8.427  1.00 92.33           H  
ATOM   1833  O   ASN A 126     -16.505   2.079 -10.650  1.00 92.33           O  
ATOM   1834  CG  ASN A 126     -17.675  -2.146  -9.060  1.00 92.33           C  
ATOM   1835  ND2 ASN A 126     -17.862  -2.772  -7.922  1.00 92.33           N  
ATOM   1836 HD21 ASN A 126     -18.467  -3.581  -7.963  1.00 92.33           H  
ATOM   1837 HD22 ASN A 126     -17.518  -2.382  -7.057  1.00 92.33           H  
ATOM   1838  OD1 ASN A 126     -18.183  -2.585 -10.077  1.00 92.33           O  
ATOM   1839  N   ALA A 127     -14.593   1.128  -9.970  1.00 93.94           N  
ATOM   1840  H   ALA A 127     -14.083   0.266  -9.839  1.00 93.94           H  
ATOM   1841  CA  ALA A 127     -13.872   2.391  -9.809  1.00 93.94           C  
ATOM   1842  HA  ALA A 127     -14.447   3.053  -9.161  1.00 93.94           H  
ATOM   1843  C   ALA A 127     -13.686   3.117 -11.151  1.00 93.94           C  
ATOM   1844  CB  ALA A 127     -12.530   2.096  -9.131  1.00 93.94           C  
ATOM   1845  HB1 ALA A 127     -11.951   1.405  -9.744  1.00 93.94           H  
ATOM   1846  HB2 ALA A 127     -11.970   3.024  -9.012  1.00 93.94           H  
ATOM   1847  HB3 ALA A 127     -12.696   1.656  -8.148  1.00 93.94           H  
ATOM   1848  O   ALA A 127     -13.946   4.314 -11.249  1.00 93.94           O  
ATOM   1849  N   VAL A 128     -13.315   2.375 -12.200  1.00 97.48           N  
ATOM   1850  H   VAL A 128     -13.140   1.390 -12.061  1.00 97.48           H  
ATOM   1851  CA  VAL A 128     -13.165   2.913 -13.559  1.00 97.48           C  
ATOM   1852  HA  VAL A 128     -12.454   3.738 -13.542  1.00 97.48           H  
ATOM   1853  C   VAL A 128     -14.492   3.480 -14.060  1.00 97.48           C  
ATOM   1854  CB  VAL A 128     -12.624   1.818 -14.501  1.00 97.48           C  
ATOM   1855  HB  VAL A 128     -13.208   0.908 -14.361  1.00 97.48           H  
ATOM   1856  O   VAL A 128     -14.534   4.606 -14.552  1.00 97.48           O  
ATOM   1857  CG1 VAL A 128     -12.708   2.198 -15.983  1.00 97.48           C  
ATOM   1858 HG11 VAL A 128     -12.206   1.442 -16.587  1.00 97.48           H  
ATOM   1859 HG12 VAL A 128     -13.751   2.235 -16.297  1.00 97.48           H  
ATOM   1860 HG13 VAL A 128     -12.238   3.167 -16.148  1.00 97.48           H  
ATOM   1861  CG2 VAL A 128     -11.156   1.518 -14.169  1.00 97.48           C  
ATOM   1862 HG21 VAL A 128     -10.818   0.656 -14.744  1.00 97.48           H  
ATOM   1863 HG22 VAL A 128     -11.045   1.288 -13.109  1.00 97.48           H  
ATOM   1864 HG23 VAL A 128     -10.532   2.380 -14.408  1.00 97.48           H  
ATOM   1865  N   ASN A 129     -15.596   2.746 -13.898  1.00 97.79           N  
ATOM   1866  H   ASN A 129     -15.527   1.825 -13.489  1.00 97.79           H  
ATOM   1867  CA  ASN A 129     -16.889   3.189 -14.414  1.00 97.79           C  
ATOM   1868  HA  ASN A 129     -16.720   3.624 -15.399  1.00 97.79           H  
ATOM   1869  C   ASN A 129     -17.544   4.297 -13.587  1.00 97.79           C  
ATOM   1870  CB  ASN A 129     -17.824   1.995 -14.616  1.00 97.79           C  
ATOM   1871  HB2 ASN A 129     -17.929   1.447 -13.679  1.00 97.79           H  
ATOM   1872  HB3 ASN A 129     -18.810   2.360 -14.903  1.00 97.79           H  
ATOM   1873  O   ASN A 129     -18.357   5.030 -14.143  1.00 97.79           O  
ATOM   1874  CG  ASN A 129     -17.345   1.081 -15.725  1.00 97.79           C  
ATOM   1875  ND2 ASN A 129     -17.653  -0.187 -15.632  1.00 97.79           N  
ATOM   1876 HD21 ASN A 129     -18.045  -0.534 -14.769  1.00 97.79           H  
ATOM   1877 HD22 ASN A 129     -17.261  -0.813 -16.321  1.00 97.79           H  
ATOM   1878  OD1 ASN A 129     -16.737   1.499 -16.698  1.00 97.79           O  
ATOM   1879  N   LEU A 130     -17.181   4.473 -12.312  1.00 96.62           N  
ATOM   1880  H   LEU A 130     -16.556   3.806 -11.883  1.00 96.62           H  
ATOM   1881  CA  LEU A 130     -17.576   5.659 -11.545  1.00 96.62           C  
ATOM   1882  HA  LEU A 130     -18.661   5.763 -11.582  1.00 96.62           H  
ATOM   1883  C   LEU A 130     -17.008   6.934 -12.186  1.00 96.62           C  
ATOM   1884  CB  LEU A 130     -17.124   5.511 -10.081  1.00 96.62           C  
ATOM   1885  HB2 LEU A 130     -17.103   6.496  -9.615  1.00 96.62           H  
ATOM   1886  HB3 LEU A 130     -16.103   5.130 -10.065  1.00 96.62           H  
ATOM   1887  O   LEU A 130     -17.757   7.872 -12.447  1.00 96.62           O  
ATOM   1888  CG  LEU A 130     -18.019   4.599  -9.224  1.00 96.62           C  
ATOM   1889  HG  LEU A 130     -18.159   3.637  -9.717  1.00 96.62           H  
ATOM   1890  CD1 LEU A 130     -17.343   4.359  -7.873  1.00 96.62           C  
ATOM   1891 HD11 LEU A 130     -17.986   3.750  -7.237  1.00 96.62           H  
ATOM   1892 HD12 LEU A 130     -16.401   3.833  -8.029  1.00 96.62           H  
ATOM   1893 HD13 LEU A 130     -17.141   5.311  -7.382  1.00 96.62           H  
ATOM   1894  CD2 LEU A 130     -19.408   5.195  -8.985  1.00 96.62           C  
ATOM   1895 HD21 LEU A 130     -19.963   4.575  -8.281  1.00 96.62           H  
ATOM   1896 HD22 LEU A 130     -19.966   5.234  -9.920  1.00 96.62           H  
ATOM   1897 HD23 LEU A 130     -19.322   6.205  -8.584  1.00 96.62           H  
ATOM   1898  N   VAL A 131     -15.716   6.935 -12.531  1.00 97.88           N  
ATOM   1899  H   VAL A 131     -15.154   6.130 -12.293  1.00 97.88           H  
ATOM   1900  CA  VAL A 131     -15.073   8.070 -13.214  1.00 97.88           C  
ATOM   1901  HA  VAL A 131     -15.304   8.985 -12.668  1.00 97.88           H  
ATOM   1902  C   VAL A 131     -15.624   8.238 -14.632  1.00 97.88           C  
ATOM   1903  CB  VAL A 131     -13.544   7.903 -13.242  1.00 97.88           C  
ATOM   1904  HB  VAL A 131     -13.308   6.977 -13.766  1.00 97.88           H  
ATOM   1905  O   VAL A 131     -16.068   9.324 -14.997  1.00 97.88           O  
ATOM   1906  CG1 VAL A 131     -12.853   9.065 -13.967  1.00 97.88           C  
ATOM   1907 HG11 VAL A 131     -11.771   8.942 -13.923  1.00 97.88           H  
ATOM   1908 HG12 VAL A 131     -13.119  10.011 -13.496  1.00 97.88           H  
ATOM   1909 HG13 VAL A 131     -13.144   9.092 -15.018  1.00 97.88           H  
ATOM   1910  CG2 VAL A 131     -12.962   7.822 -11.824  1.00 97.88           C  
ATOM   1911 HG21 VAL A 131     -13.374   6.968 -11.287  1.00 97.88           H  
ATOM   1912 HG22 VAL A 131     -11.880   7.701 -11.876  1.00 97.88           H  
ATOM   1913 HG23 VAL A 131     -13.188   8.736 -11.276  1.00 97.88           H  
ATOM   1914  N   ARG A 132     -15.659   7.164 -15.433  1.00 98.08           N  
ATOM   1915  H   ARG A 132     -15.280   6.298 -15.079  1.00 98.08           H  
ATOM   1916  CA  ARG A 132     -16.184   7.216 -16.811  1.00 98.08           C  
ATOM   1917  HA  ARG A 132     -15.609   7.942 -17.386  1.00 98.08           H  
ATOM   1918  C   ARG A 132     -17.627   7.710 -16.845  1.00 98.08           C  
ATOM   1919  CB  ARG A 132     -16.080   5.839 -17.480  1.00 98.08           C  
ATOM   1920  HB2 ARG A 132     -16.655   5.843 -18.405  1.00 98.08           H  
ATOM   1921  HB3 ARG A 132     -16.530   5.087 -16.831  1.00 98.08           H  
ATOM   1922  O   ARG A 132     -17.948   8.600 -17.624  1.00 98.08           O  
ATOM   1923  CG  ARG A 132     -14.630   5.452 -17.792  1.00 98.08           C  
ATOM   1924  HG2 ARG A 132     -14.055   5.402 -16.868  1.00 98.08           H  
ATOM   1925  HG3 ARG A 132     -14.178   6.215 -18.426  1.00 98.08           H  
ATOM   1926  CD  ARG A 132     -14.553   4.087 -18.488  1.00 98.08           C  
ATOM   1927  HD2 ARG A 132     -15.083   3.348 -17.887  1.00 98.08           H  
ATOM   1928  HD3 ARG A 132     -13.507   3.784 -18.546  1.00 98.08           H  
ATOM   1929  NE  ARG A 132     -15.134   4.118 -19.843  1.00 98.08           N  
ATOM   1930  HE  ARG A 132     -16.045   3.702 -19.972  1.00 98.08           H  
ATOM   1931  NH1 ARG A 132     -13.452   5.209 -20.914  1.00 98.08           N  
ATOM   1932 HH11 ARG A 132     -12.900   5.253 -20.069  1.00 98.08           H  
ATOM   1933 HH12 ARG A 132     -13.029   5.606 -21.740  1.00 98.08           H  
ATOM   1934  NH2 ARG A 132     -15.235   4.591 -22.078  1.00 98.08           N  
ATOM   1935 HH21 ARG A 132     -16.132   4.130 -22.101  1.00 98.08           H  
ATOM   1936 HH22 ARG A 132     -14.850   5.026 -22.904  1.00 98.08           H  
ATOM   1937  CZ  ARG A 132     -14.606   4.634 -20.939  1.00 98.08           C  
ATOM   1938  N   GLY A 133     -18.477   7.182 -15.967  1.00 97.76           N  
ATOM   1939  H   GLY A 133     -18.136   6.473 -15.333  1.00 97.76           H  
ATOM   1940  CA  GLY A 133     -19.876   7.575 -15.853  1.00 97.76           C  
ATOM   1941  HA2 GLY A 133     -20.373   7.409 -16.808  1.00 97.76           H  
ATOM   1942  HA3 GLY A 133     -20.350   6.955 -15.092  1.00 97.76           H  
ATOM   1943  C   GLY A 133     -20.054   9.039 -15.453  1.00 97.76           C  
ATOM   1944  O   GLY A 133     -20.945   9.690 -15.996  1.00 97.76           O  
ATOM   1945  N   HIS A 134     -19.204   9.570 -14.569  1.00 97.73           N  
ATOM   1946  H   HIS A 134     -18.518   8.974 -14.129  1.00 97.73           H  
ATOM   1947  CA  HIS A 134     -19.202  10.986 -14.184  1.00 97.73           C  
ATOM   1948  HA  HIS A 134     -20.198  11.261 -13.837  1.00 97.73           H  
ATOM   1949  C   HIS A 134     -18.862  11.920 -15.357  1.00 97.73           C  
ATOM   1950  CB  HIS A 134     -18.245  11.147 -13.000  1.00 97.73           C  
ATOM   1951  HB2 HIS A 134     -18.656  10.546 -12.190  1.00 97.73           H  
ATOM   1952  HB3 HIS A 134     -17.260  10.756 -13.258  1.00 97.73           H  
ATOM   1953  O   HIS A 134     -19.434  13.001 -15.461  1.00 97.73           O  
ATOM   1954  CG  HIS A 134     -18.083  12.557 -12.499  1.00 97.73           C  
ATOM   1955  CD2 HIS A 134     -17.001  13.370 -12.713  1.00 97.73           C  
ATOM   1956  HD2 HIS A 134     -16.120  13.121 -13.286  1.00 97.73           H  
ATOM   1957  ND1 HIS A 134     -18.969  13.263 -11.711  1.00 97.73           N  
ATOM   1958  HD1 HIS A 134     -19.838  12.956 -11.298  1.00 97.73           H  
ATOM   1959  CE1 HIS A 134     -18.430  14.466 -11.461  1.00 97.73           C  
ATOM   1960  HE1 HIS A 134     -18.871  15.222 -10.829  1.00 97.73           H  
ATOM   1961  NE2 HIS A 134     -17.243  14.587 -12.076  1.00 97.73           N  
ATOM   1962  N   PHE A 135     -18.030  11.473 -16.303  1.00 97.99           N  
ATOM   1963  H   PHE A 135     -17.556  10.596 -16.139  1.00 97.99           H  
ATOM   1964  CA  PHE A 135     -17.721  12.201 -17.542  1.00 97.99           C  
ATOM   1965  HA  PHE A 135     -17.947  13.254 -17.377  1.00 97.99           H  
ATOM   1966  C   PHE A 135     -18.582  11.798 -18.758  1.00 97.99           C  
ATOM   1967  CB  PHE A 135     -16.213  12.117 -17.821  1.00 97.99           C  
ATOM   1968  HB2 PHE A 135     -16.002  12.509 -18.816  1.00 97.99           H  
ATOM   1969  HB3 PHE A 135     -15.902  11.072 -17.814  1.00 97.99           H  
ATOM   1970  O   PHE A 135     -18.259  12.181 -19.887  1.00 97.99           O  
ATOM   1971  CG  PHE A 135     -15.375  12.914 -16.841  1.00 97.99           C  
ATOM   1972  CD1 PHE A 135     -15.312  14.318 -16.945  1.00 97.99           C  
ATOM   1973  HD1 PHE A 135     -15.866  14.838 -17.714  1.00 97.99           H  
ATOM   1974  CD2 PHE A 135     -14.649  12.260 -15.830  1.00 97.99           C  
ATOM   1975  HD2 PHE A 135     -14.669  11.183 -15.757  1.00 97.99           H  
ATOM   1976  CE1 PHE A 135     -14.535  15.058 -16.038  1.00 97.99           C  
ATOM   1977  HE1 PHE A 135     -14.483  16.134 -16.115  1.00 97.99           H  
ATOM   1978  CE2 PHE A 135     -13.879  13.002 -14.919  1.00 97.99           C  
ATOM   1979  HE2 PHE A 135     -13.313  12.497 -14.152  1.00 97.99           H  
ATOM   1980  CZ  PHE A 135     -13.831  14.403 -15.016  1.00 97.99           C  
ATOM   1981  HZ  PHE A 135     -13.245  14.977 -14.314  1.00 97.99           H  
ATOM   1982  N   ASP A 136     -19.689  11.073 -18.553  1.00 97.53           N  
ATOM   1983  H   ASP A 136     -19.916  10.840 -17.597  1.00 97.53           H  
ATOM   1984  CA  ASP A 136     -20.606  10.585 -19.602  1.00 97.53           C  
ATOM   1985  HA  ASP A 136     -21.321   9.935 -19.098  1.00 97.53           H  
ATOM   1986  C   ASP A 136     -19.960   9.675 -20.660  1.00 97.53           C  
ATOM   1987  CB  ASP A 136     -21.423  11.736 -20.219  1.00 97.53           C  
ATOM   1988  HB2 ASP A 136     -22.040  11.349 -21.030  1.00 97.53           H  
ATOM   1989  HB3 ASP A 136     -20.756  12.489 -20.637  1.00 97.53           H  
ATOM   1990  O   ASP A 136     -20.314   9.704 -21.839  1.00 97.53           O  
ATOM   1991  CG  ASP A 136     -22.366  12.366 -19.207  1.00 97.53           C  
ATOM   1992  OD1 ASP A 136     -23.085  11.586 -18.528  1.00 97.53           O  
ATOM   1993  OD2 ASP A 136     -22.385  13.611 -19.135  1.00 97.53           O  
ATOM   1994  N   LEU A 137     -19.010   8.843 -20.239  1.00 98.08           N  
ATOM   1995  H   LEU A 137     -18.752   8.873 -19.263  1.00 98.08           H  
ATOM   1996  CA  LEU A 137     -18.365   7.840 -21.083  1.00 98.08           C  
ATOM   1997  HA  LEU A 137     -18.513   8.112 -22.128  1.00 98.08           H  
ATOM   1998  C   LEU A 137     -18.997   6.458 -20.885  1.00 98.08           C  
ATOM   1999  CB  LEU A 137     -16.852   7.824 -20.819  1.00 98.08           C  
ATOM   2000  HB2 LEU A 137     -16.389   7.104 -21.493  1.00 98.08           H  
ATOM   2001  HB3 LEU A 137     -16.686   7.492 -19.795  1.00 98.08           H  
ATOM   2002  O   LEU A 137     -19.459   6.105 -19.798  1.00 98.08           O  
ATOM   2003  CG  LEU A 137     -16.150   9.180 -20.991  1.00 98.08           C  
ATOM   2004  HG  LEU A 137     -16.561   9.902 -20.285  1.00 98.08           H  
ATOM   2005  CD1 LEU A 137     -14.669   9.008 -20.672  1.00 98.08           C  
ATOM   2006 HD11 LEU A 137     -14.550   8.608 -19.666  1.00 98.08           H  
ATOM   2007 HD12 LEU A 137     -14.181   9.981 -20.722  1.00 98.08           H  
ATOM   2008 HD13 LEU A 137     -14.199   8.333 -21.388  1.00 98.08           H  
ATOM   2009  CD2 LEU A 137     -16.290   9.733 -22.409  1.00 98.08           C  
ATOM   2010 HD21 LEU A 137     -15.686  10.634 -22.513  1.00 98.08           H  
ATOM   2011 HD22 LEU A 137     -17.331   9.992 -22.604  1.00 98.08           H  
ATOM   2012 HD23 LEU A 137     -15.960   8.992 -23.137  1.00 98.08           H  
ATOM   2013  N   SER A 138     -18.982   5.652 -21.948  1.00 97.55           N  
ATOM   2014  H   SER A 138     -18.579   6.003 -22.805  1.00 97.55           H  
ATOM   2015  CA  SER A 138     -19.550   4.298 -21.929  1.00 97.55           C  
ATOM   2016  HA  SER A 138     -20.594   4.382 -21.627  1.00 97.55           H  
ATOM   2017  C   SER A 138     -18.806   3.393 -20.940  1.00 97.55           C  
ATOM   2018  CB  SER A 138     -19.505   3.660 -23.318  1.00 97.55           C  
ATOM   2019  HB2 SER A 138     -18.481   3.641 -23.689  1.00 97.55           H  
ATOM   2020  HB3 SER A 138     -19.874   2.637 -23.252  1.00 97.55           H  
ATOM   2021  O   SER A 138     -17.576   3.455 -20.894  1.00 97.55           O  
ATOM   2022  OG  SER A 138     -20.331   4.386 -24.207  1.00 97.55           O  
ATOM   2023  HG  SER A 138     -19.803   5.051 -24.655  1.00 97.55           H  
ATOM   2024  N   PRO A 139     -19.499   2.537 -20.171  1.00 97.89           N  
ATOM   2025  CA  PRO A 139     -18.854   1.659 -19.202  1.00 97.89           C  
ATOM   2026  HA  PRO A 139     -18.214   2.252 -18.548  1.00 97.89           H  
ATOM   2027  C   PRO A 139     -18.003   0.578 -19.882  1.00 97.89           C  
ATOM   2028  CB  PRO A 139     -19.996   1.053 -18.384  1.00 97.89           C  
ATOM   2029  HB2 PRO A 139     -20.251   1.723 -17.564  1.00 97.89           H  
ATOM   2030  HB3 PRO A 139     -19.753   0.061 -18.003  1.00 97.89           H  
ATOM   2031  O   PRO A 139     -18.270   0.181 -21.015  1.00 97.89           O  
ATOM   2032  CG  PRO A 139     -21.145   1.012 -19.391  1.00 97.89           C  
ATOM   2033  HG2 PRO A 139     -21.036   0.142 -20.038  1.00 97.89           H  
ATOM   2034  HG3 PRO A 139     -22.117   1.005 -18.897  1.00 97.89           H  
ATOM   2035  CD  PRO A 139     -20.932   2.288 -20.205  1.00 97.89           C  
ATOM   2036  HD2 PRO A 139     -21.288   2.145 -21.225  1.00 97.89           H  
ATOM   2037  HD3 PRO A 139     -21.454   3.120 -19.733  1.00 97.89           H  
ATOM   2038  N   LEU A 140     -17.008   0.082 -19.152  1.00 97.45           N  
ATOM   2039  H   LEU A 140     -16.859   0.480 -18.236  1.00 97.45           H  
ATOM   2040  CA  LEU A 140     -16.099  -0.992 -19.556  1.00 97.45           C  
ATOM   2041  HA  LEU A 140     -16.369  -1.360 -20.546  1.00 97.45           H  
ATOM   2042  C   LEU A 140     -16.204  -2.171 -18.584  1.00 97.45           C  
ATOM   2043  CB  LEU A 140     -14.663  -0.448 -19.605  1.00 97.45           C  
ATOM   2044  HB2 LEU A 140     -13.987  -1.261 -19.869  1.00 97.45           H  
ATOM   2045  HB3 LEU A 140     -14.395  -0.106 -18.605  1.00 97.45           H  
ATOM   2046  O   LEU A 140     -16.504  -1.986 -17.401  1.00 97.45           O  
ATOM   2047  CG  LEU A 140     -14.457   0.710 -20.597  1.00 97.45           C  
ATOM   2048  HG  LEU A 140     -15.177   1.503 -20.392  1.00 97.45           H  
ATOM   2049  CD1 LEU A 140     -13.061   1.285 -20.397  1.00 97.45           C  
ATOM   2050 HD11 LEU A 140     -12.326   0.500 -20.578  1.00 97.45           H  
ATOM   2051 HD12 LEU A 140     -12.953   1.646 -19.375  1.00 97.45           H  
ATOM   2052 HD13 LEU A 140     -12.892   2.105 -21.095  1.00 97.45           H  
ATOM   2053  CD2 LEU A 140     -14.614   0.280 -22.053  1.00 97.45           C  
ATOM   2054 HD21 LEU A 140     -13.927  -0.535 -22.278  1.00 97.45           H  
ATOM   2055 HD22 LEU A 140     -14.393   1.118 -22.715  1.00 97.45           H  
ATOM   2056 HD23 LEU A 140     -15.636  -0.049 -22.239  1.00 97.45           H  
ATOM   2057  N   ASN A 141     -15.935  -3.387 -19.049  1.00 94.95           N  
ATOM   2058  H   ASN A 141     -15.585  -3.486 -19.992  1.00 94.95           H  
ATOM   2059  CA  ASN A 141     -15.969  -4.574 -18.192  1.00 94.95           C  
ATOM   2060  HA  ASN A 141     -16.772  -4.472 -17.463  1.00 94.95           H  
ATOM   2061  C   ASN A 141     -14.663  -4.756 -17.414  1.00 94.95           C  
ATOM   2062  CB  ASN A 141     -16.251  -5.812 -19.047  1.00 94.95           C  
ATOM   2063  HB2 ASN A 141     -15.443  -5.943 -19.767  1.00 94.95           H  
ATOM   2064  HB3 ASN A 141     -16.282  -6.695 -18.409  1.00 94.95           H  
ATOM   2065  O   ASN A 141     -14.661  -5.350 -16.335  1.00 94.95           O  
ATOM   2066  CG  ASN A 141     -17.572  -5.717 -19.774  1.00 94.95           C  
ATOM   2067  ND2 ASN A 141     -17.539  -5.810 -21.080  1.00 94.95           N  
ATOM   2068 HD21 ASN A 141     -16.635  -5.804 -21.531  1.00 94.95           H  
ATOM   2069 HD22 ASN A 141     -18.397  -5.631 -21.580  1.00 94.95           H  
ATOM   2070  OD1 ASN A 141     -18.630  -5.560 -19.184  1.00 94.95           O  
ATOM   2071  N   ASN A 142     -13.551  -4.266 -17.962  1.00 94.50           N  
ATOM   2072  H   ASN A 142     -13.621  -3.814 -18.863  1.00 94.50           H  
ATOM   2073  CA  ASN A 142     -12.221  -4.436 -17.395  1.00 94.50           C  
ATOM   2074  HA  ASN A 142     -12.306  -4.557 -16.315  1.00 94.50           H  
ATOM   2075  C   ASN A 142     -11.350  -3.200 -17.661  1.00 94.50           C  
ATOM   2076  CB  ASN A 142     -11.617  -5.718 -17.999  1.00 94.50           C  
ATOM   2077  HB2 ASN A 142     -12.369  -6.508 -18.001  1.00 94.50           H  
ATOM   2078  HB3 ASN A 142     -11.321  -5.537 -19.032  1.00 94.50           H  
ATOM   2079  O   ASN A 142     -11.464  -2.570 -18.710  1.00 94.50           O  
ATOM   2080  CG  ASN A 142     -10.406  -6.199 -17.229  1.00 94.50           C  
ATOM   2081  ND2 ASN A 142     -10.470  -7.355 -16.616  1.00 94.50           N  
ATOM   2082 HD21 ASN A 142      -9.621  -7.643 -16.149  1.00 94.50           H  
ATOM   2083 HD22 ASN A 142     -11.270  -7.959 -16.740  1.00 94.50           H  
ATOM   2084  OD1 ASN A 142      -9.408  -5.522 -17.108  1.00 94.50           O  
ATOM   2085  N   LEU A 143     -10.435  -2.877 -16.746  1.00 94.85           N  
ATOM   2086  H   LEU A 143     -10.416  -3.399 -15.882  1.00 94.85           H  
ATOM   2087  CA  LEU A 143      -9.436  -1.821 -16.930  1.00 94.85           C  
ATOM   2088  HA  LEU A 143      -9.965  -0.873 -17.031  1.00 94.85           H  
ATOM   2089  C   LEU A 143      -8.582  -2.003 -18.192  1.00 94.85           C  
ATOM   2090  CB  LEU A 143      -8.547  -1.747 -15.681  1.00 94.85           C  
ATOM   2091  HB2 LEU A 143      -9.210  -1.701 -14.817  1.00 94.85           H  
ATOM   2092  HB3 LEU A 143      -7.982  -0.815 -15.703  1.00 94.85           H  
ATOM   2093  O   LEU A 143      -8.137  -1.018 -18.773  1.00 94.85           O  
ATOM   2094  CG  LEU A 143      -7.560  -2.924 -15.531  1.00 94.85           C  
ATOM   2095  HG  LEU A 143      -7.975  -3.832 -15.968  1.00 94.85           H  
ATOM   2096  CD1 LEU A 143      -6.177  -2.658 -16.132  1.00 94.85           C  
ATOM   2097 HD11 LEU A 143      -6.239  -2.368 -17.181  1.00 94.85           H  
ATOM   2098 HD12 LEU A 143      -5.684  -1.857 -15.581  1.00 94.85           H  
ATOM   2099 HD13 LEU A 143      -5.569  -3.560 -16.067  1.00 94.85           H  
ATOM   2100  CD2 LEU A 143      -7.322  -3.193 -14.062  1.00 94.85           C  
ATOM   2101 HD21 LEU A 143      -6.957  -2.289 -13.575  1.00 94.85           H  
ATOM   2102 HD22 LEU A 143      -6.599  -4.005 -13.986  1.00 94.85           H  
ATOM   2103 HD23 LEU A 143      -8.253  -3.512 -13.594  1.00 94.85           H  
ATOM   2104  N   THR A 144      -8.347  -3.241 -18.636  1.00 94.21           N  
ATOM   2105  H   THR A 144      -8.708  -4.032 -18.122  1.00 94.21           H  
ATOM   2106  CA  THR A 144      -7.557  -3.505 -19.847  1.00 94.21           C  
ATOM   2107  HA  THR A 144      -6.638  -2.923 -19.796  1.00 94.21           H  
ATOM   2108  C   THR A 144      -8.282  -3.066 -21.117  1.00 94.21           C  
ATOM   2109  CB  THR A 144      -7.167  -4.985 -19.965  1.00 94.21           C  
ATOM   2110  HB  THR A 144      -6.602  -5.129 -20.885  1.00 94.21           H  
ATOM   2111  O   THR A 144      -7.644  -2.925 -22.152  1.00 94.21           O  
ATOM   2112  CG2 THR A 144      -6.296  -5.445 -18.795  1.00 94.21           C  
ATOM   2113 HG21 THR A 144      -5.396  -4.832 -18.741  1.00 94.21           H  
ATOM   2114 HG22 THR A 144      -6.008  -6.485 -18.950  1.00 94.21           H  
ATOM   2115 HG23 THR A 144      -6.842  -5.370 -17.855  1.00 94.21           H  
ATOM   2116  OG1 THR A 144      -8.317  -5.801 -20.008  1.00 94.21           O  
ATOM   2117  HG1 THR A 144      -8.710  -5.708 -20.879  1.00 94.21           H  
ATOM   2118  N   GLU A 145      -9.597  -2.834 -21.045  1.00 97.01           N  
ATOM   2119  H   GLU A 145     -10.060  -2.944 -20.155  1.00 97.01           H  
ATOM   2120  CA  GLU A 145     -10.407  -2.306 -22.147  1.00 97.01           C  
ATOM   2121  HA  GLU A 145     -10.016  -2.682 -23.092  1.00 97.01           H  
ATOM   2122  C   GLU A 145     -10.361  -0.772 -22.232  1.00 97.01           C  
ATOM   2123  CB  GLU A 145     -11.871  -2.772 -22.016  1.00 97.01           C  
ATOM   2124  HB2 GLU A 145     -12.439  -2.376 -22.858  1.00 97.01           H  
ATOM   2125  HB3 GLU A 145     -12.286  -2.345 -21.103  1.00 97.01           H  
ATOM   2126  O   GLU A 145     -10.929  -0.214 -23.168  1.00 97.01           O  
ATOM   2127  CG  GLU A 145     -12.066  -4.298 -22.003  1.00 97.01           C  
ATOM   2128  HG2 GLU A 145     -11.710  -4.701 -22.951  1.00 97.01           H  
ATOM   2129  HG3 GLU A 145     -11.459  -4.732 -21.208  1.00 97.01           H  
ATOM   2130  CD  GLU A 145     -13.533  -4.721 -21.781  1.00 97.01           C  
ATOM   2131  OE1 GLU A 145     -13.850  -5.910 -22.011  1.00 97.01           O  
ATOM   2132  OE2 GLU A 145     -14.354  -3.903 -21.298  1.00 97.01           O  
ATOM   2133  N   ILE A 146      -9.717  -0.071 -21.283  1.00 97.84           N  
ATOM   2134  H   ILE A 146      -9.238  -0.570 -20.546  1.00 97.84           H  
ATOM   2135  CA  ILE A 146      -9.581   1.392 -21.349  1.00 97.84           C  
ATOM   2136  HA  ILE A 146     -10.577   1.820 -21.466  1.00 97.84           H  
ATOM   2137  C   ILE A 146      -8.724   1.731 -22.574  1.00 97.84           C  
ATOM   2138  CB  ILE A 146      -8.975   2.001 -20.065  1.00 97.84           C  
ATOM   2139  HB  ILE A 146      -7.972   1.598 -19.925  1.00 97.84           H  
ATOM   2140  O   ILE A 146      -7.554   1.334 -22.584  1.00 97.84           O  
ATOM   2141  CG1 ILE A 146      -9.823   1.678 -18.815  1.00 97.84           C  
ATOM   2142 HG12 ILE A 146     -10.130   0.632 -18.828  1.00 97.84           H  
ATOM   2143 HG13 ILE A 146     -10.728   2.285 -18.819  1.00 97.84           H  
ATOM   2144  CG2 ILE A 146      -8.889   3.534 -20.219  1.00 97.84           C  
ATOM   2145 HG21 ILE A 146      -8.247   3.811 -21.055  1.00 97.84           H  
ATOM   2146 HG22 ILE A 146      -8.477   3.997 -19.322  1.00 97.84           H  
ATOM   2147 HG23 ILE A 146      -9.881   3.949 -20.398  1.00 97.84           H  
ATOM   2148  CD1 ILE A 146      -9.061   1.927 -17.509  1.00 97.84           C  
ATOM   2149 HD11 ILE A 146      -9.658   1.572 -16.669  1.00 97.84           H  
ATOM   2150 HD12 ILE A 146      -8.869   2.992 -17.375  1.00 97.84           H  
ATOM   2151 HD13 ILE A 146      -8.114   1.389 -17.522  1.00 97.84           H  
ATOM   2152  N   PRO A 147      -9.252   2.462 -23.575  1.00 97.41           N  
ATOM   2153  CA  PRO A 147      -8.508   2.769 -24.788  1.00 97.41           C  
ATOM   2154  HA  PRO A 147      -8.317   1.832 -25.310  1.00 97.41           H  
ATOM   2155  C   PRO A 147      -7.181   3.465 -24.495  1.00 97.41           C  
ATOM   2156  CB  PRO A 147      -9.427   3.637 -25.649  1.00 97.41           C  
ATOM   2157  HB2 PRO A 147      -9.275   3.455 -26.713  1.00 97.41           H  
ATOM   2158  HB3 PRO A 147      -9.276   4.691 -25.419  1.00 97.41           H  
ATOM   2159  O   PRO A 147      -7.087   4.343 -23.635  1.00 97.41           O  
ATOM   2160  CG  PRO A 147     -10.821   3.211 -25.194  1.00 97.41           C  
ATOM   2161  HG2 PRO A 147     -11.561   3.993 -25.364  1.00 97.41           H  
ATOM   2162  HG3 PRO A 147     -11.108   2.291 -25.704  1.00 97.41           H  
ATOM   2163  CD  PRO A 147     -10.626   2.929 -23.707  1.00 97.41           C  
ATOM   2164  HD2 PRO A 147     -11.355   2.185 -23.386  1.00 97.41           H  
ATOM   2165  HD3 PRO A 147     -10.753   3.845 -23.129  1.00 97.41           H  
ATOM   2166  N   GLU A 148      -6.153   3.052 -25.222  1.00 95.98           N  
ATOM   2167  H   GLU A 148      -6.307   2.365 -25.946  1.00 95.98           H  
ATOM   2168  CA  GLU A 148      -4.819   3.618 -25.128  1.00 95.98           C  
ATOM   2169  HA  GLU A 148      -4.678   4.019 -24.124  1.00 95.98           H  
ATOM   2170  C   GLU A 148      -4.661   4.771 -26.137  1.00 95.98           C  
ATOM   2171  CB  GLU A 148      -3.810   2.476 -25.336  1.00 95.98           C  
ATOM   2172  HB2 GLU A 148      -3.872   2.093 -26.354  1.00 95.98           H  
ATOM   2173  HB3 GLU A 148      -4.032   1.675 -24.630  1.00 95.98           H  
ATOM   2174  O   GLU A 148      -4.968   4.598 -27.313  1.00 95.98           O  
ATOM   2175  CG  GLU A 148      -2.419   3.014 -25.060  1.00 95.98           C  
ATOM   2176  HG2 GLU A 148      -2.452   3.473 -24.072  1.00 95.98           H  
ATOM   2177  HG3 GLU A 148      -2.202   3.782 -25.802  1.00 95.98           H  
ATOM   2178  CD  GLU A 148      -1.273   2.001 -25.067  1.00 95.98           C  
ATOM   2179  OE1 GLU A 148      -0.135   2.517 -24.973  1.00 95.98           O  
ATOM   2180  OE2 GLU A 148      -1.525   0.780 -25.052  1.00 95.98           O  
ATOM   2181  N   GLY A 149      -4.192   5.942 -25.691  1.00 92.55           N  
ATOM   2182  H   GLY A 149      -4.031   6.062 -24.701  1.00 92.55           H  
ATOM   2183  CA  GLY A 149      -3.887   7.077 -26.576  1.00 92.55           C  
ATOM   2184  HA2 GLY A 149      -4.005   8.011 -26.027  1.00 92.55           H  
ATOM   2185  HA3 GLY A 149      -4.595   7.091 -27.405  1.00 92.55           H  
ATOM   2186  C   GLY A 149      -2.463   7.033 -27.146  1.00 92.55           C  
ATOM   2187  O   GLY A 149      -1.540   6.580 -26.463  1.00 92.55           O  
ATOM   2188  N   GLU A 150      -2.268   7.533 -28.370  1.00 87.88           N  
ATOM   2189  H   GLU A 150      -3.076   7.832 -28.898  1.00 87.88           H  
ATOM   2190  CA  GLU A 150      -0.962   7.566 -29.063  1.00 87.88           C  
ATOM   2191  HA  GLU A 150      -0.323   6.782 -28.657  1.00 87.88           H  
ATOM   2192  C   GLU A 150      -0.182   8.886 -28.874  1.00 87.88           C  
ATOM   2193  CB  GLU A 150      -1.149   7.264 -30.563  1.00 87.88           C  
ATOM   2194  HB2 GLU A 150      -0.185   7.378 -31.058  1.00 87.88           H  
ATOM   2195  HB3 GLU A 150      -1.844   7.988 -30.988  1.00 87.88           H  
ATOM   2196  O   GLU A 150       1.007   8.948 -29.182  1.00 87.88           O  
ATOM   2197  CG  GLU A 150      -1.660   5.837 -30.832  1.00 87.88           C  
ATOM   2198  HG2 GLU A 150      -2.665   5.737 -30.420  1.00 87.88           H  
ATOM   2199  HG3 GLU A 150      -1.011   5.136 -30.307  1.00 87.88           H  
ATOM   2200  CD  GLU A 150      -1.694   5.464 -32.328  1.00 87.88           C  
ATOM   2201  OE1 GLU A 150      -1.827   4.252 -32.617  1.00 87.88           O  
ATOM   2202  OE2 GLU A 150      -1.590   6.373 -33.184  1.00 87.88           O  
ATOM   2203  N   GLY A 151      -0.813   9.933 -28.336  1.00 92.07           N  
ATOM   2204  H   GLY A 151      -1.769   9.819 -28.032  1.00 92.07           H  
ATOM   2205  CA  GLY A 151      -0.212  11.257 -28.152  1.00 92.07           C  
ATOM   2206  HA2 GLY A 151      -0.157  11.752 -29.122  1.00 92.07           H  
ATOM   2207  HA3 GLY A 151       0.800  11.154 -27.761  1.00 92.07           H  
ATOM   2208  C   GLY A 151      -1.018  12.136 -27.191  1.00 92.07           C  
ATOM   2209  O   GLY A 151      -1.832  11.602 -26.431  1.00 92.07           O  
ATOM   2210  N   PRO A 152      -0.805  13.466 -27.208  1.00 96.44           N  
ATOM   2211  CA  PRO A 152      -1.604  14.398 -26.423  1.00 96.44           C  
ATOM   2212  HA  PRO A 152      -1.415  14.186 -25.371  1.00 96.44           H  
ATOM   2213  C   PRO A 152      -3.100  14.253 -26.716  1.00 96.44           C  
ATOM   2214  CB  PRO A 152      -1.081  15.800 -26.749  1.00 96.44           C  
ATOM   2215  HB2 PRO A 152      -1.645  16.236 -27.573  1.00 96.44           H  
ATOM   2216  HB3 PRO A 152      -1.110  16.454 -25.878  1.00 96.44           H  
ATOM   2217  O   PRO A 152      -3.475  14.219 -27.895  1.00 96.44           O  
ATOM   2218  CG  PRO A 152       0.354  15.535 -27.203  1.00 96.44           C  
ATOM   2219  HG2 PRO A 152       1.004  15.442 -26.333  1.00 96.44           H  
ATOM   2220  HG3 PRO A 152       0.719  16.316 -27.871  1.00 96.44           H  
ATOM   2221  CD  PRO A 152       0.246  14.185 -27.913  1.00 96.44           C  
ATOM   2222  HD2 PRO A 152       1.199  13.660 -27.865  1.00 96.44           H  
ATOM   2223  HD3 PRO A 152      -0.053  14.338 -28.950  1.00 96.44           H  
ATOM   2224  N   PRO A 153      -3.958  14.169 -25.682  1.00 97.90           N  
ATOM   2225  CA  PRO A 153      -5.386  13.969 -25.877  1.00 97.90           C  
ATOM   2226  HA  PRO A 153      -5.554  13.034 -26.412  1.00 97.90           H  
ATOM   2227  C   PRO A 153      -5.982  15.119 -26.692  1.00 97.90           C  
ATOM   2228  CB  PRO A 153      -5.985  13.865 -24.471  1.00 97.90           C  
ATOM   2229  HB2 PRO A 153      -6.990  14.284 -24.418  1.00 97.90           H  
ATOM   2230  HB3 PRO A 153      -5.990  12.821 -24.160  1.00 97.90           H  
ATOM   2231  O   PRO A 153      -5.628  16.279 -26.503  1.00 97.90           O  
ATOM   2232  CG  PRO A 153      -4.997  14.639 -23.598  1.00 97.90           C  
ATOM   2233  HG2 PRO A 153      -5.007  14.279 -22.569  1.00 97.90           H  
ATOM   2234  HG3 PRO A 153      -5.220  15.705 -23.641  1.00 97.90           H  
ATOM   2235  CD  PRO A 153      -3.655  14.364 -24.269  1.00 97.90           C  
ATOM   2236  HD2 PRO A 153      -2.984  15.209 -24.114  1.00 97.90           H  
ATOM   2237  HD3 PRO A 153      -3.216  13.453 -23.863  1.00 97.90           H  
ATOM   2238  N   GLN A 154      -6.899  14.789 -27.595  1.00 96.47           N  
ATOM   2239  H   GLN A 154      -7.033  13.805 -27.775  1.00 96.47           H  
ATOM   2240  CA  GLN A 154      -7.648  15.724 -28.441  1.00 96.47           C  
ATOM   2241  HA  GLN A 154      -7.286  16.740 -28.284  1.00 96.47           H  
ATOM   2242  C   GLN A 154      -9.143  15.720 -28.107  1.00 96.47           C  
ATOM   2243  CB  GLN A 154      -7.442  15.343 -29.916  1.00 96.47           C  
ATOM   2244  HB2 GLN A 154      -7.853  14.348 -30.088  1.00 96.47           H  
ATOM   2245  HB3 GLN A 154      -7.992  16.047 -30.541  1.00 96.47           H  
ATOM   2246  O   GLN A 154      -9.891  16.599 -28.531  1.00 96.47           O  
ATOM   2247  CG  GLN A 154      -5.971  15.345 -30.355  1.00 96.47           C  
ATOM   2248  HG2 GLN A 154      -5.917  15.103 -31.417  1.00 96.47           H  
ATOM   2249  HG3 GLN A 154      -5.427  14.570 -29.815  1.00 96.47           H  
ATOM   2250  CD  GLN A 154      -5.303  16.697 -30.139  1.00 96.47           C  
ATOM   2251  NE2 GLN A 154      -4.190  16.740 -29.445  1.00 96.47           N  
ATOM   2252 HE21 GLN A 154      -3.881  15.910 -28.958  1.00 96.47           H  
ATOM   2253 HE22 GLN A 154      -3.833  17.658 -29.222  1.00 96.47           H  
ATOM   2254  OE1 GLN A 154      -5.776  17.726 -30.597  1.00 96.47           O  
ATOM   2255  N   THR A 155      -9.606  14.728 -27.341  1.00 96.93           N  
ATOM   2256  H   THR A 155      -8.949  14.017 -27.052  1.00 96.93           H  
ATOM   2257  CA  THR A 155     -11.003  14.612 -26.907  1.00 96.93           C  
ATOM   2258  HA  THR A 155     -11.514  15.548 -27.130  1.00 96.93           H  
ATOM   2259  C   THR A 155     -11.117  14.387 -25.401  1.00 96.93           C  
ATOM   2260  CB  THR A 155     -11.745  13.499 -27.662  1.00 96.93           C  
ATOM   2261  HB  THR A 155     -12.804  13.582 -27.418  1.00 96.93           H  
ATOM   2262  O   THR A 155     -10.203  13.877 -24.755  1.00 96.93           O  
ATOM   2263  CG2 THR A 155     -11.601  13.576 -29.181  1.00 96.93           C  
ATOM   2264 HG21 THR A 155     -11.886  14.568 -29.529  1.00 96.93           H  
ATOM   2265 HG22 THR A 155     -12.249  12.832 -29.646  1.00 96.93           H  
ATOM   2266 HG23 THR A 155     -10.571  13.377 -29.477  1.00 96.93           H  
ATOM   2267  OG1 THR A 155     -11.306  12.231 -27.246  1.00 96.93           O  
ATOM   2268  HG1 THR A 155     -10.609  11.967 -27.851  1.00 96.93           H  
ATOM   2269  N   LYS A 156     -12.279  14.734 -24.830  1.00 97.16           N  
ATOM   2270  H   LYS A 156     -12.957  15.224 -25.396  1.00 97.16           H  
ATOM   2271  CA  LYS A 156     -12.598  14.453 -23.419  1.00 97.16           C  
ATOM   2272  HA  LYS A 156     -11.918  15.019 -22.782  1.00 97.16           H  
ATOM   2273  C   LYS A 156     -12.383  12.977 -23.064  1.00 97.16           C  
ATOM   2274  CB  LYS A 156     -14.048  14.888 -23.129  1.00 97.16           C  
ATOM   2275  HB2 LYS A 156     -14.703  14.493 -23.905  1.00 97.16           H  
ATOM   2276  HB3 LYS A 156     -14.096  15.977 -23.150  1.00 97.16           H  
ATOM   2277  O   LYS A 156     -11.890  12.674 -21.983  1.00 97.16           O  
ATOM   2278  CG  LYS A 156     -14.542  14.383 -21.760  1.00 97.16           C  
ATOM   2279  HG2 LYS A 156     -14.598  13.294 -21.770  1.00 97.16           H  
ATOM   2280  HG3 LYS A 156     -13.810  14.654 -20.999  1.00 97.16           H  
ATOM   2281  CD  LYS A 156     -15.926  14.901 -21.354  1.00 97.16           C  
ATOM   2282  HD2 LYS A 156     -16.104  14.598 -20.322  1.00 97.16           H  
ATOM   2283  HD3 LYS A 156     -15.952  15.989 -21.411  1.00 97.16           H  
ATOM   2284  CE  LYS A 156     -17.003  14.287 -22.261  1.00 97.16           C  
ATOM   2285  HE2 LYS A 156     -16.989  14.806 -23.219  1.00 97.16           H  
ATOM   2286  HE3 LYS A 156     -16.751  13.241 -22.437  1.00 97.16           H  
ATOM   2287  NZ  LYS A 156     -18.350  14.356 -21.645  1.00 97.16           N  
ATOM   2288  HZ1 LYS A 156     -19.068  14.042 -22.283  1.00 97.16           H  
ATOM   2289  HZ2 LYS A 156     -18.386  13.718 -20.863  1.00 97.16           H  
ATOM   2290  HZ3 LYS A 156     -18.567  15.282 -21.306  1.00 97.16           H  
ATOM   2291  N   GLU A 157     -12.782  12.065 -23.951  1.00 97.79           N  
ATOM   2292  H   GLU A 157     -13.082  12.369 -24.866  1.00 97.79           H  
ATOM   2293  CA  GLU A 157     -12.628  10.629 -23.710  1.00 97.79           C  
ATOM   2294  HA  GLU A 157     -13.064  10.389 -22.740  1.00 97.79           H  
ATOM   2295  C   GLU A 157     -11.152  10.229 -23.625  1.00 97.79           C  
ATOM   2296  CB  GLU A 157     -13.388   9.828 -24.780  1.00 97.79           C  
ATOM   2297  HB2 GLU A 157     -14.448  10.066 -24.690  1.00 97.79           H  
ATOM   2298  HB3 GLU A 157     -13.049  10.118 -25.775  1.00 97.79           H  
ATOM   2299  O   GLU A 157     -10.776   9.509 -22.703  1.00 97.79           O  
ATOM   2300  CG  GLU A 157     -13.170   8.316 -24.587  1.00 97.79           C  
ATOM   2301  HG2 GLU A 157     -13.137   8.105 -23.519  1.00 97.79           H  
ATOM   2302  HG3 GLU A 157     -12.202   8.049 -25.010  1.00 97.79           H  
ATOM   2303  CD  GLU A 157     -14.244   7.414 -25.205  1.00 97.79           C  
ATOM   2304  OE1 GLU A 157     -14.317   6.251 -24.727  1.00 97.79           O  
ATOM   2305  OE2 GLU A 157     -15.019   7.884 -26.067  1.00 97.79           O  
ATOM   2306  N   GLU A 158     -10.309  10.738 -24.525  1.00 98.15           N  
ATOM   2307  H   GLU A 158     -10.664  11.346 -25.250  1.00 98.15           H  
ATOM   2308  CA  GLU A 158      -8.865  10.490 -24.491  1.00 98.15           C  
ATOM   2309  HA  GLU A 158      -8.682   9.415 -24.510  1.00 98.15           H  
ATOM   2310  C   GLU A 158      -8.222  11.025 -23.207  1.00 98.15           C  
ATOM   2311  CB  GLU A 158      -8.200  11.110 -25.722  1.00 98.15           C  
ATOM   2312  HB2 GLU A 158      -7.120  11.113 -25.581  1.00 98.15           H  
ATOM   2313  HB3 GLU A 158      -8.541  12.141 -25.818  1.00 98.15           H  
ATOM   2314  O   GLU A 158      -7.465  10.293 -22.574  1.00 98.15           O  
ATOM   2315  CG  GLU A 158      -8.517  10.324 -27.005  1.00 98.15           C  
ATOM   2316  HG2 GLU A 158      -9.582  10.097 -27.036  1.00 98.15           H  
ATOM   2317  HG3 GLU A 158      -7.975   9.378 -26.979  1.00 98.15           H  
ATOM   2318  CD  GLU A 158      -8.145  11.102 -28.272  1.00 98.15           C  
ATOM   2319  OE1 GLU A 158      -8.592  10.674 -29.355  1.00 98.15           O  
ATOM   2320  OE2 GLU A 158      -7.528  12.181 -28.145  1.00 98.15           O  
ATOM   2321  N   LEU A 159      -8.574  12.242 -22.769  1.00 98.34           N  
ATOM   2322  H   LEU A 159      -9.185  12.800 -23.348  1.00 98.34           H  
ATOM   2323  CA  LEU A 159      -8.052  12.826 -21.526  1.00 98.34           C  
ATOM   2324  HA  LEU A 159      -6.963  12.838 -21.591  1.00 98.34           H  
ATOM   2325  C   LEU A 159      -8.428  11.986 -20.293  1.00 98.34           C  
ATOM   2326  CB  LEU A 159      -8.564  14.274 -21.392  1.00 98.34           C  
ATOM   2327  HB2 LEU A 159      -8.301  14.831 -22.291  1.00 98.34           H  
ATOM   2328  HB3 LEU A 159      -9.652  14.251 -21.324  1.00 98.34           H  
ATOM   2329  O   LEU A 159      -7.581  11.704 -19.446  1.00 98.34           O  
ATOM   2330  CG  LEU A 159      -8.009  15.025 -20.163  1.00 98.34           C  
ATOM   2331  HG  LEU A 159      -8.193  14.448 -19.257  1.00 98.34           H  
ATOM   2332  CD1 LEU A 159      -6.510  15.296 -20.289  1.00 98.34           C  
ATOM   2333 HD11 LEU A 159      -6.168  15.913 -19.458  1.00 98.34           H  
ATOM   2334 HD12 LEU A 159      -5.952  14.360 -20.274  1.00 98.34           H  
ATOM   2335 HD13 LEU A 159      -6.308  15.834 -21.216  1.00 98.34           H  
ATOM   2336  CD2 LEU A 159      -8.722  16.366 -20.011  1.00 98.34           C  
ATOM   2337 HD21 LEU A 159      -8.564  16.964 -20.908  1.00 98.34           H  
ATOM   2338 HD22 LEU A 159      -9.790  16.206 -19.865  1.00 98.34           H  
ATOM   2339 HD23 LEU A 159      -8.320  16.909 -19.155  1.00 98.34           H  
ATOM   2340  N   VAL A 160      -9.689  11.552 -20.194  1.00 98.39           N  
ATOM   2341  H   VAL A 160     -10.338  11.816 -20.922  1.00 98.39           H  
ATOM   2342  CA  VAL A 160     -10.167  10.725 -19.070  1.00 98.39           C  
ATOM   2343  HA  VAL A 160      -9.852  11.193 -18.138  1.00 98.39           H  
ATOM   2344  C   VAL A 160      -9.543   9.327 -19.101  1.00 98.39           C  
ATOM   2345  CB  VAL A 160     -11.705  10.642 -19.071  1.00 98.39           C  
ATOM   2346  HB  VAL A 160     -12.035  10.309 -20.055  1.00 98.39           H  
ATOM   2347  O   VAL A 160      -9.178   8.793 -18.052  1.00 98.39           O  
ATOM   2348  CG1 VAL A 160     -12.246   9.664 -18.015  1.00 98.39           C  
ATOM   2349 HG11 VAL A 160     -11.809   9.895 -17.044  1.00 98.39           H  
ATOM   2350 HG12 VAL A 160     -13.331   9.750 -17.946  1.00 98.39           H  
ATOM   2351 HG13 VAL A 160     -11.995   8.639 -18.290  1.00 98.39           H  
ATOM   2352  CG2 VAL A 160     -12.339  12.008 -18.774  1.00 98.39           C  
ATOM   2353 HG21 VAL A 160     -12.117  12.311 -17.751  1.00 98.39           H  
ATOM   2354 HG22 VAL A 160     -11.947  12.770 -19.448  1.00 98.39           H  
ATOM   2355 HG23 VAL A 160     -13.419  11.953 -18.907  1.00 98.39           H  
ATOM   2356  N   ASN A 161      -9.393   8.721 -20.282  1.00 98.26           N  
ATOM   2357  H   ASN A 161      -9.711   9.196 -21.115  1.00 98.26           H  
ATOM   2358  CA  ASN A 161      -8.717   7.431 -20.433  1.00 98.26           C  
ATOM   2359  HA  ASN A 161      -9.190   6.696 -19.780  1.00 98.26           H  
ATOM   2360  C   ASN A 161      -7.250   7.521 -20.010  1.00 98.26           C  
ATOM   2361  CB  ASN A 161      -8.826   6.959 -21.891  1.00 98.26           C  
ATOM   2362  HB2 ASN A 161      -8.507   7.761 -22.558  1.00 98.26           H  
ATOM   2363  HB3 ASN A 161      -8.158   6.112 -22.045  1.00 98.26           H  
ATOM   2364  O   ASN A 161      -6.766   6.656 -19.281  1.00 98.26           O  
ATOM   2365  CG  ASN A 161     -10.220   6.516 -22.272  1.00 98.26           C  
ATOM   2366  ND2 ASN A 161     -10.510   6.439 -23.549  1.00 98.26           N  
ATOM   2367 HD21 ASN A 161      -9.825   6.762 -24.218  1.00 98.26           H  
ATOM   2368 HD22 ASN A 161     -11.469   6.280 -23.823  1.00 98.26           H  
ATOM   2369  OD1 ASN A 161     -11.050   6.195 -21.439  1.00 98.26           O  
ATOM   2370  N   ASP A 162      -6.561   8.579 -20.424  1.00 98.32           N  
ATOM   2371  H   ASP A 162      -7.000   9.243 -21.046  1.00 98.32           H  
ATOM   2372  CA  ASP A 162      -5.173   8.823 -20.062  1.00 98.32           C  
ATOM   2373  HA  ASP A 162      -4.578   7.955 -20.346  1.00 98.32           H  
ATOM   2374  C   ASP A 162      -4.999   9.025 -18.545  1.00 98.32           C  
ATOM   2375  CB  ASP A 162      -4.677  10.018 -20.874  1.00 98.32           C  
ATOM   2376  HB2 ASP A 162      -5.221  10.920 -20.594  1.00 98.32           H  
ATOM   2377  HB3 ASP A 162      -4.826   9.827 -21.937  1.00 98.32           H  
ATOM   2378  O   ASP A 162      -4.163   8.356 -17.927  1.00 98.32           O  
ATOM   2379  CG  ASP A 162      -3.203  10.197 -20.605  1.00 98.32           C  
ATOM   2380  OD1 ASP A 162      -2.867  10.924 -19.649  1.00 98.32           O  
ATOM   2381  OD2 ASP A 162      -2.379   9.514 -21.247  1.00 98.32           O  
ATOM   2382  N   LEU A 163      -5.863   9.840 -17.925  1.00 98.23           N  
ATOM   2383  H   LEU A 163      -6.487  10.388 -18.499  1.00 98.23           H  
ATOM   2384  CA  LEU A 163      -5.928  10.015 -16.471  1.00 98.23           C  
ATOM   2385  HA  LEU A 163      -5.002  10.483 -16.139  1.00 98.23           H  
ATOM   2386  C   LEU A 163      -6.070   8.667 -15.752  1.00 98.23           C  
ATOM   2387  CB  LEU A 163      -7.121  10.934 -16.133  1.00 98.23           C  
ATOM   2388  HB2 LEU A 163      -8.021  10.512 -16.580  1.00 98.23           H  
ATOM   2389  HB3 LEU A 163      -6.964  11.914 -16.582  1.00 98.23           H  
ATOM   2390  O   LEU A 163      -5.305   8.353 -14.835  1.00 98.23           O  
ATOM   2391  CG  LEU A 163      -7.369  11.103 -14.622  1.00 98.23           C  
ATOM   2392  HG  LEU A 163      -7.397  10.127 -14.138  1.00 98.23           H  
ATOM   2393  CD1 LEU A 163      -6.279  11.943 -13.962  1.00 98.23           C  
ATOM   2394 HD11 LEU A 163      -6.361  12.980 -14.288  1.00 98.23           H  
ATOM   2395 HD12 LEU A 163      -6.377  11.884 -12.878  1.00 98.23           H  
ATOM   2396 HD13 LEU A 163      -5.290  11.584 -14.247  1.00 98.23           H  
ATOM   2397  CD2 LEU A 163      -8.731  11.753 -14.388  1.00 98.23           C  
ATOM   2398 HD21 LEU A 163      -8.758  12.724 -14.884  1.00 98.23           H  
ATOM   2399 HD22 LEU A 163      -9.516  11.120 -14.802  1.00 98.23           H  
ATOM   2400 HD23 LEU A 163      -8.903  11.877 -13.319  1.00 98.23           H  
ATOM   2401  N   LEU A 164      -7.038   7.848 -16.172  1.00 98.19           N  
ATOM   2402  H   LEU A 164      -7.626   8.160 -16.931  1.00 98.19           H  
ATOM   2403  CA  LEU A 164      -7.273   6.539 -15.568  1.00 98.19           C  
ATOM   2404  HA  LEU A 164      -7.490   6.684 -14.510  1.00 98.19           H  
ATOM   2405  C   LEU A 164      -6.023   5.658 -15.656  1.00 98.19           C  
ATOM   2406  CB  LEU A 164      -8.473   5.862 -16.252  1.00 98.19           C  
ATOM   2407  HB2 LEU A 164      -8.356   5.953 -17.332  1.00 98.19           H  
ATOM   2408  HB3 LEU A 164      -8.460   4.800 -16.006  1.00 98.19           H  
ATOM   2409  O   LEU A 164      -5.607   5.076 -14.653  1.00 98.19           O  
ATOM   2410  CG  LEU A 164      -9.836   6.440 -15.840  1.00 98.19           C  
ATOM   2411  HG  LEU A 164      -9.818   7.529 -15.878  1.00 98.19           H  
ATOM   2412  CD1 LEU A 164     -10.914   5.931 -16.799  1.00 98.19           C  
ATOM   2413 HD11 LEU A 164     -11.887   6.304 -16.480  1.00 98.19           H  
ATOM   2414 HD12 LEU A 164     -10.704   6.314 -17.798  1.00 98.19           H  
ATOM   2415 HD13 LEU A 164     -10.910   4.841 -16.823  1.00 98.19           H  
ATOM   2416  CD2 LEU A 164     -10.212   6.008 -14.420  1.00 98.19           C  
ATOM   2417 HD21 LEU A 164     -10.197   4.922 -14.336  1.00 98.19           H  
ATOM   2418 HD22 LEU A 164      -9.515   6.441 -13.702  1.00 98.19           H  
ATOM   2419 HD23 LEU A 164     -11.210   6.375 -14.181  1.00 98.19           H  
ATOM   2420  N   ARG A 165      -5.405   5.585 -16.838  1.00 97.58           N  
ATOM   2421  H   ARG A 165      -5.772   6.145 -17.594  1.00 97.58           H  
ATOM   2422  CA  ARG A 165      -4.282   4.682 -17.117  1.00 97.58           C  
ATOM   2423  HA  ARG A 165      -4.493   3.702 -16.689  1.00 97.58           H  
ATOM   2424  C   ARG A 165      -2.971   5.115 -16.480  1.00 97.58           C  
ATOM   2425  CB  ARG A 165      -4.116   4.513 -18.631  1.00 97.58           C  
ATOM   2426  HB2 ARG A 165      -3.204   3.949 -18.825  1.00 97.58           H  
ATOM   2427  HB3 ARG A 165      -4.025   5.493 -19.101  1.00 97.58           H  
ATOM   2428  O   ARG A 165      -2.206   4.240 -16.087  1.00 97.58           O  
ATOM   2429  CG  ARG A 165      -5.309   3.754 -19.231  1.00 97.58           C  
ATOM   2430  HG2 ARG A 165      -5.395   2.775 -18.760  1.00 97.58           H  
ATOM   2431  HG3 ARG A 165      -6.234   4.297 -19.036  1.00 97.58           H  
ATOM   2432  CD  ARG A 165      -5.151   3.582 -20.742  1.00 97.58           C  
ATOM   2433  HD2 ARG A 165      -4.886   4.538 -21.193  1.00 97.58           H  
ATOM   2434  HD3 ARG A 165      -6.099   3.262 -21.174  1.00 97.58           H  
ATOM   2435  NE  ARG A 165      -4.117   2.585 -21.028  1.00 97.58           N  
ATOM   2436  HE  ARG A 165      -3.162   2.906 -21.092  1.00 97.58           H  
ATOM   2437  NH1 ARG A 165      -5.394   0.660 -21.016  1.00 97.58           N  
ATOM   2438 HH11 ARG A 165      -6.221   1.192 -21.249  1.00 97.58           H  
ATOM   2439 HH12 ARG A 165      -5.430  -0.333 -21.199  1.00 97.58           H  
ATOM   2440  NH2 ARG A 165      -3.192   0.595 -21.344  1.00 97.58           N  
ATOM   2441 HH21 ARG A 165      -3.216  -0.378 -21.612  1.00 97.58           H  
ATOM   2442 HH22 ARG A 165      -2.323   1.110 -21.326  1.00 97.58           H  
ATOM   2443  CZ  ARG A 165      -4.256   1.284 -21.114  1.00 97.58           C  
ATOM   2444  N   ARG A 166      -2.692   6.417 -16.376  1.00 96.81           N  
ATOM   2445  H   ARG A 166      -3.350   7.068 -16.781  1.00 96.81           H  
ATOM   2446  CA  ARG A 166      -1.388   6.929 -15.914  1.00 96.81           C  
ATOM   2447  HA  ARG A 166      -0.669   6.110 -15.878  1.00 96.81           H  
ATOM   2448  C   ARG A 166      -1.398   7.486 -14.496  1.00 96.81           C  
ATOM   2449  CB  ARG A 166      -0.838   7.953 -16.918  1.00 96.81           C  
ATOM   2450  HB2 ARG A 166      -1.525   8.795 -17.007  1.00 96.81           H  
ATOM   2451  HB3 ARG A 166       0.117   8.322 -16.545  1.00 96.81           H  
ATOM   2452  O   ARG A 166      -0.365   7.415 -13.837  1.00 96.81           O  
ATOM   2453  CG  ARG A 166      -0.618   7.313 -18.298  1.00 96.81           C  
ATOM   2454  HG2 ARG A 166      -0.145   6.341 -18.162  1.00 96.81           H  
ATOM   2455  HG3 ARG A 166      -1.576   7.170 -18.799  1.00 96.81           H  
ATOM   2456  CD  ARG A 166       0.306   8.141 -19.189  1.00 96.81           C  
ATOM   2457  HD2 ARG A 166       1.269   8.239 -18.690  1.00 96.81           H  
ATOM   2458  HD3 ARG A 166       0.460   7.600 -20.123  1.00 96.81           H  
ATOM   2459  NE  ARG A 166      -0.267   9.457 -19.500  1.00 96.81           N  
ATOM   2460  HE  ARG A 166      -1.183   9.480 -19.925  1.00 96.81           H  
ATOM   2461  NH1 ARG A 166       1.561  10.758 -19.101  1.00 96.81           N  
ATOM   2462 HH11 ARG A 166       2.027  11.653 -19.149  1.00 96.81           H  
ATOM   2463 HH12 ARG A 166       2.127   9.927 -19.006  1.00 96.81           H  
ATOM   2464  NH2 ARG A 166      -0.334  11.696 -19.768  1.00 96.81           N  
ATOM   2465 HH21 ARG A 166       0.095  12.611 -19.763  1.00 96.81           H  
ATOM   2466 HH22 ARG A 166      -1.318  11.593 -19.970  1.00 96.81           H  
ATOM   2467  CZ  ARG A 166       0.319  10.631 -19.453  1.00 96.81           C  
ATOM   2468  N   GLN A 167      -2.543   7.970 -14.008  1.00 95.87           N  
ATOM   2469  H   GLN A 167      -3.347   8.015 -14.616  1.00 95.87           H  
ATOM   2470  CA  GLN A 167      -2.665   8.543 -12.665  1.00 95.87           C  
ATOM   2471  HA  GLN A 167      -1.662   8.628 -12.248  1.00 95.87           H  
ATOM   2472  C   GLN A 167      -3.451   7.644 -11.704  1.00 95.87           C  
ATOM   2473  CB  GLN A 167      -3.248   9.964 -12.762  1.00 95.87           C  
ATOM   2474  HB2 GLN A 167      -2.628  10.555 -13.437  1.00 95.87           H  
ATOM   2475  HB3 GLN A 167      -4.247   9.899 -13.195  1.00 95.87           H  
ATOM   2476  O   GLN A 167      -2.960   7.323 -10.624  1.00 95.87           O  
ATOM   2477  CG  GLN A 167      -3.377  10.721 -11.429  1.00 95.87           C  
ATOM   2478  HG2 GLN A 167      -4.038  10.175 -10.756  1.00 95.87           H  
ATOM   2479  HG3 GLN A 167      -3.845  11.683 -11.637  1.00 95.87           H  
ATOM   2480  CD  GLN A 167      -2.057  10.992 -10.710  1.00 95.87           C  
ATOM   2481  NE2 GLN A 167      -2.062  11.752  -9.643  1.00 95.87           N  
ATOM   2482 HE21 GLN A 167      -2.868  12.314  -9.408  1.00 95.87           H  
ATOM   2483 HE22 GLN A 167      -1.164  12.077  -9.315  1.00 95.87           H  
ATOM   2484  OE1 GLN A 167      -0.989  10.504 -11.044  1.00 95.87           O  
ATOM   2485  N   CYS A 168      -4.653   7.192 -12.068  1.00 95.83           N  
ATOM   2486  H   CYS A 168      -5.039   7.497 -12.950  1.00 95.83           H  
ATOM   2487  CA  CYS A 168      -5.507   6.468 -11.116  1.00 95.83           C  
ATOM   2488  HA  CYS A 168      -5.447   6.965 -10.148  1.00 95.83           H  
ATOM   2489  C   CYS A 168      -5.067   5.013 -10.885  1.00 95.83           C  
ATOM   2490  CB  CYS A 168      -6.964   6.518 -11.584  1.00 95.83           C  
ATOM   2491  HB2 CYS A 168      -7.057   6.002 -12.540  1.00 95.83           H  
ATOM   2492  HB3 CYS A 168      -7.588   6.005 -10.853  1.00 95.83           H  
ATOM   2493  O   CYS A 168      -5.134   4.515  -9.763  1.00 95.83           O  
ATOM   2494  SG  CYS A 168      -7.540   8.232 -11.750  1.00 95.83           S  
ATOM   2495  HG  CYS A 168      -7.260   8.644 -10.510  1.00 95.83           H  
ATOM   2496  N   LEU A 169      -4.611   4.310 -11.928  1.00 95.77           N  
ATOM   2497  H   LEU A 169      -4.636   4.745 -12.839  1.00 95.77           H  
ATOM   2498  CA  LEU A 169      -4.260   2.884 -11.848  1.00 95.77           C  
ATOM   2499  HA  LEU A 169      -4.944   2.415 -11.140  1.00 95.77           H  
ATOM   2500  C   LEU A 169      -2.867   2.606 -11.249  1.00 95.77           C  
ATOM   2501  CB  LEU A 169      -4.483   2.223 -13.223  1.00 95.77           C  
ATOM   2502  HB2 LEU A 169      -3.973   2.819 -13.979  1.00 95.77           H  
ATOM   2503  HB3 LEU A 169      -4.031   1.231 -13.222  1.00 95.77           H  
ATOM   2504  O   LEU A 169      -2.430   1.457 -11.223  1.00 95.77           O  
ATOM   2505  CG  LEU A 169      -5.964   2.069 -13.626  1.00 95.77           C  
ATOM   2506  HG  LEU A 169      -6.466   3.036 -13.615  1.00 95.77           H  
ATOM   2507  CD1 LEU A 169      -6.051   1.484 -15.034  1.00 95.77           C  
ATOM   2508 HD11 LEU A 169      -5.527   2.132 -15.737  1.00 95.77           H  
ATOM   2509 HD12 LEU A 169      -5.596   0.493 -15.059  1.00 95.77           H  
ATOM   2510 HD13 LEU A 169      -7.095   1.418 -15.340  1.00 95.77           H  
ATOM   2511  CD2 LEU A 169      -6.751   1.138 -12.699  1.00 95.77           C  
ATOM   2512 HD21 LEU A 169      -6.842   1.585 -11.709  1.00 95.77           H  
ATOM   2513 HD22 LEU A 169      -7.756   0.989 -13.096  1.00 95.77           H  
ATOM   2514 HD23 LEU A 169      -6.248   0.174 -12.623  1.00 95.77           H  
ATOM   2515  N   ARG A 170      -2.186   3.626 -10.710  1.00 93.98           N  
ATOM   2516  H   ARG A 170      -2.626   4.535 -10.720  1.00 93.98           H  
ATOM   2517  CA  ARG A 170      -0.845   3.515 -10.105  1.00 93.98           C  
ATOM   2518  HA  ARG A 170      -0.146   3.108 -10.835  1.00 93.98           H  
ATOM   2519  C   ARG A 170      -0.792   2.548  -8.926  1.00 93.98           C  
ATOM   2520  CB  ARG A 170      -0.366   4.913  -9.686  1.00 93.98           C  
ATOM   2521  HB2 ARG A 170      -1.166   5.435  -9.161  1.00 93.98           H  
ATOM   2522  HB3 ARG A 170       0.480   4.809  -9.007  1.00 93.98           H  
ATOM   2523  O   ARG A 170       0.189   1.828  -8.799  1.00 93.98           O  
ATOM   2524  CG  ARG A 170       0.083   5.732 -10.909  1.00 93.98           C  
ATOM   2525  HG2 ARG A 170      -0.675   5.681 -11.691  1.00 93.98           H  
ATOM   2526  HG3 ARG A 170       1.009   5.299 -11.288  1.00 93.98           H  
ATOM   2527  CD  ARG A 170       0.335   7.212 -10.620  1.00 93.98           C  
ATOM   2528  HD2 ARG A 170       0.854   7.662 -11.466  1.00 93.98           H  
ATOM   2529  HD3 ARG A 170      -0.627   7.712 -10.512  1.00 93.98           H  
ATOM   2530  NE  ARG A 170       1.117   7.402  -9.400  1.00 93.98           N  
ATOM   2531  HE  ARG A 170       1.737   6.667  -9.091  1.00 93.98           H  
ATOM   2532  NH1 ARG A 170       0.163   9.396  -8.700  1.00 93.98           N  
ATOM   2533 HH11 ARG A 170      -0.036  10.011  -7.925  1.00 93.98           H  
ATOM   2534 HH12 ARG A 170      -0.180   9.609  -9.626  1.00 93.98           H  
ATOM   2535  NH2 ARG A 170       1.316   8.112  -7.331  1.00 93.98           N  
ATOM   2536 HH21 ARG A 170       1.778   7.234  -7.143  1.00 93.98           H  
ATOM   2537 HH22 ARG A 170       1.164   8.742  -6.557  1.00 93.98           H  
ATOM   2538  CZ  ARG A 170       0.870   8.322  -8.504  1.00 93.98           C  
ATOM   2539  N   CYS A 171      -1.857   2.462  -8.134  1.00 92.01           N  
ATOM   2540  H   CYS A 171      -2.590   3.145  -8.261  1.00 92.01           H  
ATOM   2541  CA  CYS A 171      -1.960   1.543  -6.994  1.00 92.01           C  
ATOM   2542  HA  CYS A 171      -0.971   1.402  -6.558  1.00 92.01           H  
ATOM   2543  C   CYS A 171      -2.486   0.146  -7.370  1.00 92.01           C  
ATOM   2544  CB  CYS A 171      -2.868   2.180  -5.930  1.00 92.01           C  
ATOM   2545  HB2 CYS A 171      -2.875   1.543  -5.045  1.00 92.01           H  
ATOM   2546  HB3 CYS A 171      -3.887   2.264  -6.310  1.00 92.01           H  
ATOM   2547  O   CYS A 171      -2.701  -0.683  -6.489  1.00 92.01           O  
ATOM   2548  SG  CYS A 171      -2.261   3.824  -5.470  1.00 92.01           S  
ATOM   2549  HG  CYS A 171      -3.078   4.049  -4.437  1.00 92.01           H  
ATOM   2550  N   HIS A 172      -2.809  -0.107  -8.640  1.00 93.75           N  
ATOM   2551  H   HIS A 172      -2.538   0.547  -9.360  1.00 93.75           H  
ATOM   2552  CA  HIS A 172      -3.532  -1.311  -9.035  1.00 93.75           C  
ATOM   2553  HA  HIS A 172      -4.203  -1.577  -8.219  1.00 93.75           H  
ATOM   2554  C   HIS A 172      -2.600  -2.513  -9.256  1.00 93.75           C  
ATOM   2555  CB  HIS A 172      -4.399  -0.998 -10.259  1.00 93.75           C  
ATOM   2556  HB2 HIS A 172      -4.961  -0.081 -10.083  1.00 93.75           H  
ATOM   2557  HB3 HIS A 172      -3.763  -0.853 -11.132  1.00 93.75           H  
ATOM   2558  O   HIS A 172      -1.425  -2.356  -9.571  1.00 93.75           O  
ATOM   2559  CG  HIS A 172      -5.369  -2.108 -10.519  1.00 93.75           C  
ATOM   2560  CD2 HIS A 172      -6.351  -2.517  -9.664  1.00 93.75           C  
ATOM   2561  HD2 HIS A 172      -6.620  -2.056  -8.725  1.00 93.75           H  
ATOM   2562  ND1 HIS A 172      -5.320  -3.008 -11.558  1.00 93.75           N  
ATOM   2563  HD1 HIS A 172      -4.759  -2.929 -12.394  1.00 93.75           H  
ATOM   2564  CE1 HIS A 172      -6.265  -3.935 -11.337  1.00 93.75           C  
ATOM   2565  HE1 HIS A 172      -6.489  -4.776 -11.977  1.00 93.75           H  
ATOM   2566  NE2 HIS A 172      -6.911  -3.668 -10.203  1.00 93.75           N  
ATOM   2567  N   VAL A 173      -3.125  -3.741  -9.173  1.00 93.67           N  
ATOM   2568  H   VAL A 173      -4.111  -3.827  -8.967  1.00 93.67           H  
ATOM   2569  CA  VAL A 173      -2.318  -4.979  -9.214  1.00 93.67           C  
ATOM   2570  HA  VAL A 173      -1.524  -4.866  -8.476  1.00 93.67           H  
ATOM   2571  C   VAL A 173      -1.607  -5.234 -10.551  1.00 93.67           C  
ATOM   2572  CB  VAL A 173      -3.144  -6.218  -8.808  1.00 93.67           C  
ATOM   2573  HB  VAL A 173      -2.462  -7.063  -8.711  1.00 93.67           H  
ATOM   2574  O   VAL A 173      -0.829  -6.173 -10.659  1.00 93.67           O  
ATOM   2575  CG1 VAL A 173      -3.825  -6.029  -7.447  1.00 93.67           C  
ATOM   2576 HG11 VAL A 173      -4.617  -5.283  -7.514  1.00 93.67           H  
ATOM   2577 HG12 VAL A 173      -3.091  -5.711  -6.706  1.00 93.67           H  
ATOM   2578 HG13 VAL A 173      -4.265  -6.973  -7.126  1.00 93.67           H  
ATOM   2579  CG2 VAL A 173      -4.201  -6.588  -9.854  1.00 93.67           C  
ATOM   2580 HG21 VAL A 173      -4.876  -5.747 -10.013  1.00 93.67           H  
ATOM   2581 HG22 VAL A 173      -3.729  -6.864 -10.797  1.00 93.67           H  
ATOM   2582 HG23 VAL A 173      -4.784  -7.439  -9.503  1.00 93.67           H  
ATOM   2583  N   TYR A 174      -1.857  -4.435 -11.588  1.00 92.94           N  
ATOM   2584  H   TYR A 174      -2.433  -3.623 -11.420  1.00 92.94           H  
ATOM   2585  CA  TYR A 174      -1.116  -4.518 -12.853  1.00 92.94           C  
ATOM   2586  HA  TYR A 174      -0.894  -5.560 -13.081  1.00 92.94           H  
ATOM   2587  C   TYR A 174       0.240  -3.804 -12.765  1.00 92.94           C  
ATOM   2588  CB  TYR A 174      -1.978  -3.970 -13.997  1.00 92.94           C  
ATOM   2589  HB2 TYR A 174      -1.316  -3.685 -14.815  1.00 92.94           H  
ATOM   2590  HB3 TYR A 174      -2.493  -3.065 -13.676  1.00 92.94           H  
ATOM   2591  O   TYR A 174       1.185  -4.196 -13.448  1.00 92.94           O  
ATOM   2592  CG  TYR A 174      -2.990  -4.970 -14.532  1.00 92.94           C  
ATOM   2593  CD1 TYR A 174      -2.905  -5.398 -15.872  1.00 92.94           C  
ATOM   2594  HD1 TYR A 174      -2.139  -5.001 -16.522  1.00 92.94           H  
ATOM   2595  CD2 TYR A 174      -3.993  -5.503 -13.693  1.00 92.94           C  
ATOM   2596  HD2 TYR A 174      -4.061  -5.197 -12.660  1.00 92.94           H  
ATOM   2597  CE1 TYR A 174      -3.813  -6.352 -16.369  1.00 92.94           C  
ATOM   2598  HE1 TYR A 174      -3.753  -6.684 -17.395  1.00 92.94           H  
ATOM   2599  CE2 TYR A 174      -4.912  -6.445 -14.190  1.00 92.94           C  
ATOM   2600  HE2 TYR A 174      -5.690  -6.835 -13.551  1.00 92.94           H  
ATOM   2601  OH  TYR A 174      -5.707  -7.780 -16.011  1.00 92.94           O  
ATOM   2602  HH  TYR A 174      -6.435  -7.917 -15.400  1.00 92.94           H  
ATOM   2603  CZ  TYR A 174      -4.822  -6.870 -15.531  1.00 92.94           C  
ATOM   2604  N   SER A 175       0.362  -2.820 -11.873  1.00 92.44           N  
ATOM   2605  H   SER A 175      -0.411  -2.609 -11.258  1.00 92.44           H  
ATOM   2606  CA  SER A 175       1.596  -2.091 -11.620  1.00 92.44           C  
ATOM   2607  HA  SER A 175       2.248  -2.193 -12.486  1.00 92.44           H  
ATOM   2608  C   SER A 175       2.335  -2.660 -10.396  1.00 92.44           C  
ATOM   2609  CB  SER A 175       1.276  -0.595 -11.472  1.00 92.44           C  
ATOM   2610  HB2 SER A 175       0.439  -0.317 -12.113  1.00 92.44           H  
ATOM   2611  HB3 SER A 175       2.152  -0.010 -11.754  1.00 92.44           H  
ATOM   2612  O   SER A 175       1.921  -3.632  -9.758  1.00 92.44           O  
ATOM   2613  OG  SER A 175       0.975  -0.344 -10.119  1.00 92.44           O  
ATOM   2614  HG  SER A 175       0.633   0.543  -9.991  1.00 92.44           H  
ATOM   2615  N   LYS A 176       3.474  -2.044 -10.066  1.00 93.00           N  
ATOM   2616  H   LYS A 176       3.690  -1.207 -10.588  1.00 93.00           H  
ATOM   2617  CA  LYS A 176       4.259  -2.328  -8.853  1.00 93.00           C  
ATOM   2618  HA  LYS A 176       3.924  -3.266  -8.411  1.00 93.00           H  
ATOM   2619  C   LYS A 176       4.052  -1.284  -7.749  1.00 93.00           C  
ATOM   2620  CB  LYS A 176       5.738  -2.463  -9.231  1.00 93.00           C  
ATOM   2621  HB2 LYS A 176       6.040  -1.577  -9.791  1.00 93.00           H  
ATOM   2622  HB3 LYS A 176       6.341  -2.526  -8.325  1.00 93.00           H  
ATOM   2623  O   LYS A 176       4.824  -1.272  -6.791  1.00 93.00           O  
ATOM   2624  CG  LYS A 176       6.005  -3.720 -10.060  1.00 93.00           C  
ATOM   2625  HG2 LYS A 176       5.381  -3.724 -10.954  1.00 93.00           H  
ATOM   2626  HG3 LYS A 176       5.775  -4.601  -9.460  1.00 93.00           H  
ATOM   2627  CD  LYS A 176       7.477  -3.741 -10.474  1.00 93.00           C  
ATOM   2628  HD2 LYS A 176       8.111  -3.677  -9.590  1.00 93.00           H  
ATOM   2629  HD3 LYS A 176       7.669  -2.892 -11.130  1.00 93.00           H  
ATOM   2630  CE  LYS A 176       7.743  -5.047 -11.212  1.00 93.00           C  
ATOM   2631  HE2 LYS A 176       6.942  -5.177 -11.939  1.00 93.00           H  
ATOM   2632  HE3 LYS A 176       7.678  -5.872 -10.502  1.00 93.00           H  
ATOM   2633  NZ  LYS A 176       9.060  -5.030 -11.893  1.00 93.00           N  
ATOM   2634  HZ1 LYS A 176       9.810  -4.884 -11.233  1.00 93.00           H  
ATOM   2635  HZ2 LYS A 176       9.062  -4.296 -12.586  1.00 93.00           H  
ATOM   2636  HZ3 LYS A 176       9.198  -5.903 -12.383  1.00 93.00           H  
ATOM   2637  N   GLY A 177       3.092  -0.378  -7.916  1.00 93.72           N  
ATOM   2638  H   GLY A 177       2.422  -0.494  -8.663  1.00 93.72           H  
ATOM   2639  CA  GLY A 177       2.947   0.794  -7.061  1.00 93.72           C  
ATOM   2640  HA2 GLY A 177       2.018   1.310  -7.304  1.00 93.72           H  
ATOM   2641  HA3 GLY A 177       2.878   0.477  -6.020  1.00 93.72           H  
ATOM   2642  C   GLY A 177       4.107   1.788  -7.190  1.00 93.72           C  
ATOM   2643  O   GLY A 177       5.136   1.533  -7.840  1.00 93.72           O  
ATOM   2644  N   ASP A 178       3.945   2.931  -6.533  1.00 93.86           N  
ATOM   2645  H   ASP A 178       3.058   3.115  -6.087  1.00 93.86           H  
ATOM   2646  CA  ASP A 178       4.982   3.949  -6.402  1.00 93.86           C  
ATOM   2647  HA  ASP A 178       5.326   4.216  -7.401  1.00 93.86           H  
ATOM   2648  C   ASP A 178       6.200   3.467  -5.620  1.00 93.86           C  
ATOM   2649  CB  ASP A 178       4.407   5.204  -5.755  1.00 93.86           C  
ATOM   2650  HB2 ASP A 178       3.785   4.951  -4.896  1.00 93.86           H  
ATOM   2651  HB3 ASP A 178       5.217   5.845  -5.407  1.00 93.86           H  
ATOM   2652  O   ASP A 178       6.133   2.574  -4.771  1.00 93.86           O  
ATOM   2653  CG  ASP A 178       3.613   5.953  -6.797  1.00 93.86           C  
ATOM   2654  OD1 ASP A 178       4.251   6.731  -7.541  1.00 93.86           O  
ATOM   2655  OD2 ASP A 178       2.394   5.719  -6.895  1.00 93.86           O  
ATOM   2656  N   ASN A 179       7.343   4.091  -5.897  1.00 92.93           N  
ATOM   2657  H   ASN A 179       7.316   4.877  -6.531  1.00 92.93           H  
ATOM   2658  CA  ASN A 179       8.611   3.773  -5.259  1.00 92.93           C  
ATOM   2659  HA  ASN A 179       8.624   2.697  -5.084  1.00 92.93           H  
ATOM   2660  C   ASN A 179       8.746   4.411  -3.866  1.00 92.93           C  
ATOM   2661  CB  ASN A 179       9.760   4.102  -6.221  1.00 92.93           C  
ATOM   2662  HB2 ASN A 179       9.891   5.183  -6.268  1.00 92.93           H  
ATOM   2663  HB3 ASN A 179       9.527   3.740  -7.223  1.00 92.93           H  
ATOM   2664  O   ASN A 179       9.746   5.056  -3.561  1.00 92.93           O  
ATOM   2665  CG  ASN A 179      11.048   3.439  -5.773  1.00 92.93           C  
ATOM   2666  ND2 ASN A 179      12.164   4.114  -5.904  1.00 92.93           N  
ATOM   2667 HD21 ASN A 179      12.978   3.718  -5.456  1.00 92.93           H  
ATOM   2668 HD22 ASN A 179      12.114   5.097  -6.129  1.00 92.93           H  
ATOM   2669  OD1 ASN A 179      11.072   2.290  -5.353  1.00 92.93           O  
ATOM   2670  N   TYR A 180       7.738   4.208  -3.019  1.00 93.83           N  
ATOM   2671  H   TYR A 180       6.953   3.669  -3.356  1.00 93.83           H  
ATOM   2672  CA  TYR A 180       7.777   4.547  -1.601  1.00 93.83           C  
ATOM   2673  HA  TYR A 180       8.651   5.172  -1.414  1.00 93.83           H  
ATOM   2674  C   TYR A 180       7.940   3.294  -0.743  1.00 93.83           C  
ATOM   2675  CB  TYR A 180       6.545   5.364  -1.201  1.00 93.83           C  
ATOM   2676  HB2 TYR A 180       6.624   5.628  -0.147  1.00 93.83           H  
ATOM   2677  HB3 TYR A 180       5.652   4.749  -1.317  1.00 93.83           H  
ATOM   2678  O   TYR A 180       7.617   2.177  -1.162  1.00 93.83           O  
ATOM   2679  CG  TYR A 180       6.380   6.650  -1.981  1.00 93.83           C  
ATOM   2680  CD1 TYR A 180       7.407   7.613  -1.947  1.00 93.83           C  
ATOM   2681  HD1 TYR A 180       8.315   7.437  -1.390  1.00 93.83           H  
ATOM   2682  CD2 TYR A 180       5.206   6.900  -2.718  1.00 93.83           C  
ATOM   2683  HD2 TYR A 180       4.410   6.171  -2.748  1.00 93.83           H  
ATOM   2684  CE1 TYR A 180       7.251   8.836  -2.622  1.00 93.83           C  
ATOM   2685  HE1 TYR A 180       8.025   9.588  -2.576  1.00 93.83           H  
ATOM   2686  CE2 TYR A 180       5.049   8.127  -3.394  1.00 93.83           C  
ATOM   2687  HE2 TYR A 180       4.139   8.341  -3.936  1.00 93.83           H  
ATOM   2688  OH  TYR A 180       5.883  10.328  -3.897  1.00 93.83           O  
ATOM   2689  HH  TYR A 180       6.639  10.902  -3.759  1.00 93.83           H  
ATOM   2690  CZ  TYR A 180       6.062   9.111  -3.324  1.00 93.83           C  
ATOM   2691  N   LEU A 181       8.433   3.491   0.483  1.00 93.00           N  
ATOM   2692  H   LEU A 181       8.624   4.446   0.751  1.00 93.00           H  
ATOM   2693  CA  LEU A 181       8.875   2.426   1.384  1.00 93.00           C  
ATOM   2694  HA  LEU A 181       9.783   1.994   0.962  1.00 93.00           H  
ATOM   2695  C   LEU A 181       7.847   1.295   1.551  1.00 93.00           C  
ATOM   2696  CB  LEU A 181       9.202   3.061   2.748  1.00 93.00           C  
ATOM   2697  HB2 LEU A 181       8.278   3.481   3.144  1.00 93.00           H  
ATOM   2698  HB3 LEU A 181       9.918   3.871   2.607  1.00 93.00           H  
ATOM   2699  O   LEU A 181       8.240   0.125   1.530  1.00 93.00           O  
ATOM   2700  CG  LEU A 181       9.752   2.082   3.798  1.00 93.00           C  
ATOM   2701  HG  LEU A 181       9.055   1.253   3.923  1.00 93.00           H  
ATOM   2702  CD1 LEU A 181      11.097   1.508   3.389  1.00 93.00           C  
ATOM   2703 HD11 LEU A 181      11.519   0.915   4.201  1.00 93.00           H  
ATOM   2704 HD12 LEU A 181      11.788   2.310   3.127  1.00 93.00           H  
ATOM   2705 HD13 LEU A 181      10.937   0.864   2.525  1.00 93.00           H  
ATOM   2706  CD2 LEU A 181       9.925   2.762   5.149  1.00 93.00           C  
ATOM   2707 HD21 LEU A 181       8.987   3.229   5.448  1.00 93.00           H  
ATOM   2708 HD22 LEU A 181      10.711   3.513   5.077  1.00 93.00           H  
ATOM   2709 HD23 LEU A 181      10.203   2.023   5.900  1.00 93.00           H  
ATOM   2710  N   TYR A 182       6.565   1.637   1.728  1.00 94.33           N  
ATOM   2711  H   TYR A 182       6.335   2.620   1.748  1.00 94.33           H  
ATOM   2712  CA  TYR A 182       5.471   0.681   1.957  1.00 94.33           C  
ATOM   2713  HA  TYR A 182       5.880  -0.329   1.998  1.00 94.33           H  
ATOM   2714  C   TYR A 182       4.436   0.623   0.829  1.00 94.33           C  
ATOM   2715  CB  TYR A 182       4.790   0.977   3.305  1.00 94.33           C  
ATOM   2716  HB2 TYR A 182       4.360   1.977   3.246  1.00 94.33           H  
ATOM   2717  HB3 TYR A 182       3.967   0.277   3.443  1.00 94.33           H  
ATOM   2718  O   TYR A 182       3.524  -0.198   0.904  1.00 94.33           O  
ATOM   2719  CG  TYR A 182       5.664   0.898   4.547  1.00 94.33           C  
ATOM   2720  CD1 TYR A 182       6.785   0.045   4.613  1.00 94.33           C  
ATOM   2721  HD1 TYR A 182       7.050  -0.581   3.774  1.00 94.33           H  
ATOM   2722  CD2 TYR A 182       5.322   1.676   5.668  1.00 94.33           C  
ATOM   2723  HD2 TYR A 182       4.419   2.267   5.642  1.00 94.33           H  
ATOM   2724  CE1 TYR A 182       7.599   0.036   5.761  1.00 94.33           C  
ATOM   2725  HE1 TYR A 182       8.479  -0.588   5.806  1.00 94.33           H  
ATOM   2726  CE2 TYR A 182       6.154   1.702   6.803  1.00 94.33           C  
ATOM   2727  HE2 TYR A 182       5.902   2.336   7.641  1.00 94.33           H  
ATOM   2728  OH  TYR A 182       8.123   0.905   7.925  1.00 94.33           O  
ATOM   2729  HH  TYR A 182       7.847   1.562   8.569  1.00 94.33           H  
ATOM   2730  CZ  TYR A 182       7.305   0.889   6.842  1.00 94.33           C  
ATOM   2731  N   VAL A 183       4.580   1.451  -0.209  1.00 95.47           N  
ATOM   2732  H   VAL A 183       5.367   2.083  -0.216  1.00 95.47           H  
ATOM   2733  CA  VAL A 183       3.677   1.444  -1.373  1.00 95.47           C  
ATOM   2734  HA  VAL A 183       2.674   1.154  -1.059  1.00 95.47           H  
ATOM   2735  C   VAL A 183       4.131   0.428  -2.401  1.00 95.47           C  
ATOM   2736  CB  VAL A 183       3.574   2.828  -2.026  1.00 95.47           C  
ATOM   2737  HB  VAL A 183       4.567   3.152  -2.338  1.00 95.47           H  
ATOM   2738  O   VAL A 183       3.301  -0.269  -2.975  1.00 95.47           O  
ATOM   2739  CG1 VAL A 183       2.670   2.807  -3.256  1.00 95.47           C  
ATOM   2740 HG11 VAL A 183       3.149   2.256  -4.066  1.00 95.47           H  
ATOM   2741 HG12 VAL A 183       1.724   2.321  -3.017  1.00 95.47           H  
ATOM   2742 HG13 VAL A 183       2.465   3.823  -3.592  1.00 95.47           H  
ATOM   2743  CG2 VAL A 183       3.009   3.823  -1.015  1.00 95.47           C  
ATOM   2744 HG21 VAL A 183       2.003   3.519  -0.726  1.00 95.47           H  
ATOM   2745 HG22 VAL A 183       2.960   4.821  -1.450  1.00 95.47           H  
ATOM   2746 HG23 VAL A 183       3.651   3.840  -0.134  1.00 95.47           H  
ATOM   2747  N   ARG A 184       5.445   0.293  -2.623  1.00 94.82           N  
ATOM   2748  H   ARG A 184       6.097   0.905  -2.152  1.00 94.82           H  
ATOM   2749  CA  ARG A 184       5.919  -0.646  -3.636  1.00 94.82           C  
ATOM   2750  HA  ARG A 184       5.436  -0.353  -4.568  1.00 94.82           H  
ATOM   2751  C   ARG A 184       5.478  -2.066  -3.294  1.00 94.82           C  
ATOM   2752  CB  ARG A 184       7.435  -0.583  -3.820  1.00 94.82           C  
ATOM   2753  HB2 ARG A 184       7.778   0.451  -3.793  1.00 94.82           H  
ATOM   2754  HB3 ARG A 184       7.920  -1.125  -3.009  1.00 94.82           H  
ATOM   2755  O   ARG A 184       5.773  -2.571  -2.211  1.00 94.82           O  
ATOM   2756  CG  ARG A 184       7.788  -1.236  -5.169  1.00 94.82           C  
ATOM   2757  HG2 ARG A 184       7.045  -1.974  -5.472  1.00 94.82           H  
ATOM   2758  HG3 ARG A 184       8.724  -1.790  -5.098  1.00 94.82           H  
ATOM   2759  CD  ARG A 184       7.904  -0.187  -6.265  1.00 94.82           C  
ATOM   2760  HD2 ARG A 184       8.480   0.661  -5.894  1.00 94.82           H  
ATOM   2761  HD3 ARG A 184       6.903   0.166  -6.515  1.00 94.82           H  
ATOM   2762  NE  ARG A 184       8.599  -0.740  -7.438  1.00 94.82           N  
ATOM   2763  HE  ARG A 184       9.297  -1.446  -7.252  1.00 94.82           H  
ATOM   2764  NH1 ARG A 184       7.615   0.630  -8.999  1.00 94.82           N  
ATOM   2765 HH11 ARG A 184       7.584   1.081  -9.903  1.00 94.82           H  
ATOM   2766 HH12 ARG A 184       6.899   0.902  -8.341  1.00 94.82           H  
ATOM   2767  NH2 ARG A 184       9.354  -0.650  -9.570  1.00 94.82           N  
ATOM   2768 HH21 ARG A 184      10.198  -1.109  -9.258  1.00 94.82           H  
ATOM   2769 HH22 ARG A 184       9.341  -0.145 -10.444  1.00 94.82           H  
ATOM   2770  CZ  ARG A 184       8.508  -0.255  -8.658  1.00 94.82           C  
ATOM   2771  N   HIS A 185       4.870  -2.735  -4.262  1.00 94.66           N  
ATOM   2772  H   HIS A 185       4.658  -2.229  -5.111  1.00 94.66           H  
ATOM   2773  CA  HIS A 185       4.431  -4.121  -4.186  1.00 94.66           C  
ATOM   2774  HA  HIS A 185       4.950  -4.613  -3.364  1.00 94.66           H  
ATOM   2775  C   HIS A 185       4.801  -4.893  -5.466  1.00 94.66           C  
ATOM   2776  CB  HIS A 185       2.927  -4.138  -3.850  1.00 94.66           C  
ATOM   2777  HB2 HIS A 185       2.570  -5.167  -3.805  1.00 94.66           H  
ATOM   2778  HB3 HIS A 185       2.794  -3.712  -2.856  1.00 94.66           H  
ATOM   2779  O   HIS A 185       5.330  -4.343  -6.435  1.00 94.66           O  
ATOM   2780  CG  HIS A 185       2.054  -3.362  -4.809  1.00 94.66           C  
ATOM   2781  CD2 HIS A 185       1.414  -2.175  -4.561  1.00 94.66           C  
ATOM   2782  HD2 HIS A 185       1.420  -1.622  -3.633  1.00 94.66           H  
ATOM   2783  ND1 HIS A 185       1.727  -3.721  -6.099  1.00 94.66           N  
ATOM   2784  HD1 HIS A 185       1.980  -4.574  -6.576  1.00 94.66           H  
ATOM   2785  CE1 HIS A 185       0.927  -2.775  -6.615  1.00 94.66           C  
ATOM   2786  HE1 HIS A 185       0.508  -2.784  -7.611  1.00 94.66           H  
ATOM   2787  NE2 HIS A 185       0.719  -1.807  -5.716  1.00 94.66           N  
ATOM   2788  N   GLY A 186       4.575  -6.209  -5.468  1.00 93.65           N  
ATOM   2789  H   GLY A 186       4.123  -6.613  -4.661  1.00 93.65           H  
ATOM   2790  CA  GLY A 186       4.646  -7.013  -6.692  1.00 93.65           C  
ATOM   2791  HA2 GLY A 186       5.540  -6.750  -7.258  1.00 93.65           H  
ATOM   2792  HA3 GLY A 186       4.697  -8.070  -6.432  1.00 93.65           H  
ATOM   2793  C   GLY A 186       3.415  -6.784  -7.573  1.00 93.65           C  
ATOM   2794  O   GLY A 186       2.445  -6.192  -7.120  1.00 93.65           O  
ATOM   2795  N   SER A 187       3.419  -7.276  -8.809  1.00 93.93           N  
ATOM   2796  H   SER A 187       4.223  -7.776  -9.161  1.00 93.93           H  
ATOM   2797  CA  SER A 187       2.226  -7.288  -9.666  1.00 93.93           C  
ATOM   2798  HA  SER A 187       1.552  -6.491  -9.350  1.00 93.93           H  
ATOM   2799  C   SER A 187       1.448  -8.607  -9.528  1.00 93.93           C  
ATOM   2800  CB  SER A 187       2.604  -6.959 -11.115  1.00 93.93           C  
ATOM   2801  HB2 SER A 187       2.922  -5.917 -11.161  1.00 93.93           H  
ATOM   2802  HB3 SER A 187       1.734  -7.080 -11.761  1.00 93.93           H  
ATOM   2803  O   SER A 187       1.977  -9.624  -9.067  1.00 93.93           O  
ATOM   2804  OG  SER A 187       3.667  -7.783 -11.572  1.00 93.93           O  
ATOM   2805  HG  SER A 187       4.036  -7.372 -12.357  1.00 93.93           H  
ATOM   2806  N   GLY A 188       0.167  -8.575  -9.888  1.00 94.06           N  
ATOM   2807  H   GLY A 188      -0.186  -7.685 -10.210  1.00 94.06           H  
ATOM   2808  CA  GLY A 188      -0.800  -9.667  -9.825  1.00 94.06           C  
ATOM   2809  HA2 GLY A 188      -1.794  -9.264 -10.015  1.00 94.06           H  
ATOM   2810  HA3 GLY A 188      -0.590 -10.395 -10.609  1.00 94.06           H  
ATOM   2811  C   GLY A 188      -0.828 -10.347  -8.460  1.00 94.06           C  
ATOM   2812  O   GLY A 188      -1.024  -9.700  -7.432  1.00 94.06           O  
ATOM   2813  N   CYS A 189      -0.612 -11.663  -8.423  1.00 94.06           N  
ATOM   2814  H   CYS A 189      -0.398 -12.139  -9.288  1.00 94.06           H  
ATOM   2815  CA  CYS A 189      -0.665 -12.431  -7.174  1.00 94.06           C  
ATOM   2816  HA  CYS A 189      -1.635 -12.259  -6.706  1.00 94.06           H  
ATOM   2817  C   CYS A 189       0.404 -11.990  -6.157  1.00 94.06           C  
ATOM   2818  CB  CYS A 189      -0.528 -13.929  -7.489  1.00 94.06           C  
ATOM   2819  HB2 CYS A 189       0.454 -14.132  -7.915  1.00 94.06           H  
ATOM   2820  HB3 CYS A 189      -0.628 -14.502  -6.568  1.00 94.06           H  
ATOM   2821  O   CYS A 189       0.180 -12.079  -4.947  1.00 94.06           O  
ATOM   2822  SG  CYS A 189      -1.798 -14.472  -8.669  1.00 94.06           S  
ATOM   2823  HG  CYS A 189      -2.859 -13.973  -8.029  1.00 94.06           H  
ATOM   2824  N   ALA A 190       1.553 -11.487  -6.623  1.00 95.24           N  
ATOM   2825  H   ALA A 190       1.645 -11.328  -7.616  1.00 95.24           H  
ATOM   2826  CA  ALA A 190       2.631 -11.027  -5.751  1.00 95.24           C  
ATOM   2827  HA  ALA A 190       2.805 -11.784  -4.986  1.00 95.24           H  
ATOM   2828  C   ALA A 190       2.296  -9.725  -5.013  1.00 95.24           C  
ATOM   2829  CB  ALA A 190       3.920 -10.878  -6.563  1.00 95.24           C  
ATOM   2830  HB1 ALA A 190       4.273 -11.860  -6.878  1.00 95.24           H  
ATOM   2831  HB2 ALA A 190       3.755 -10.243  -7.433  1.00 95.24           H  
ATOM   2832  HB3 ALA A 190       4.685 -10.410  -5.944  1.00 95.24           H  
ATOM   2833  O   ALA A 190       2.906  -9.468  -3.977  1.00 95.24           O  
ATOM   2834  N   ALA A 191       1.325  -8.935  -5.490  1.00 94.83           N  
ATOM   2835  H   ALA A 191       0.849  -9.186  -6.345  1.00 94.83           H  
ATOM   2836  CA  ALA A 191       0.870  -7.732  -4.791  1.00 94.83           C  
ATOM   2837  HA  ALA A 191       1.700  -7.030  -4.711  1.00 94.83           H  
ATOM   2838  C   ALA A 191       0.381  -8.061  -3.370  1.00 94.83           C  
ATOM   2839  CB  ALA A 191      -0.247  -7.074  -5.614  1.00 94.83           C  
ATOM   2840  HB1 ALA A 191       0.071  -6.918  -6.645  1.00 94.83           H  
ATOM   2841  HB2 ALA A 191      -0.496  -6.107  -5.178  1.00 94.83           H  
ATOM   2842  HB3 ALA A 191      -1.139  -7.700  -5.615  1.00 94.83           H  
ATOM   2843  O   ALA A 191       0.661  -7.341  -2.414  1.00 94.83           O  
ATOM   2844  N   CYS A 192      -0.300  -9.203  -3.221  1.00 92.87           N  
ATOM   2845  H   CYS A 192      -0.532  -9.718  -4.059  1.00 92.87           H  
ATOM   2846  CA  CYS A 192      -0.864  -9.644  -1.949  1.00 92.87           C  
ATOM   2847  HA  CYS A 192      -0.917  -8.797  -1.265  1.00 92.87           H  
ATOM   2848  C   CYS A 192      -0.029 -10.727  -1.261  1.00 92.87           C  
ATOM   2849  CB  CYS A 192      -2.292 -10.151  -2.184  1.00 92.87           C  
ATOM   2850  HB2 CYS A 192      -2.762 -10.347  -1.221  1.00 92.87           H  
ATOM   2851  HB3 CYS A 192      -2.268 -11.078  -2.757  1.00 92.87           H  
ATOM   2852  O   CYS A 192       0.004 -10.788  -0.035  1.00 92.87           O  
ATOM   2853  SG  CYS A 192      -3.299  -8.933  -3.076  1.00 92.87           S  
ATOM   2854  HG  CYS A 192      -2.945  -7.842  -2.391  1.00 92.87           H  
ATOM   2855  N   HIS A 193       0.608 -11.620  -2.017  1.00 94.38           N  
ATOM   2856  H   HIS A 193       0.509 -11.576  -3.021  1.00 94.38           H  
ATOM   2857  CA  HIS A 193       1.263 -12.789  -1.428  1.00 94.38           C  
ATOM   2858  HA  HIS A 193       0.829 -12.978  -0.446  1.00 94.38           H  
ATOM   2859  C   HIS A 193       2.750 -12.604  -1.157  1.00 94.38           C  
ATOM   2860  CB  HIS A 193       0.969 -14.032  -2.267  1.00 94.38           C  
ATOM   2861  HB2 HIS A 193       1.564 -14.859  -1.880  1.00 94.38           H  
ATOM   2862  HB3 HIS A 193       1.243 -13.864  -3.309  1.00 94.38           H  
ATOM   2863  O   HIS A 193       3.320 -13.427  -0.453  1.00 94.38           O  
ATOM   2864  CG  HIS A 193      -0.473 -14.434  -2.153  1.00 94.38           C  
ATOM   2865  CD2 HIS A 193      -1.436 -14.387  -3.123  1.00 94.38           C  
ATOM   2866  HD2 HIS A 193      -1.294 -14.060  -4.143  1.00 94.38           H  
ATOM   2867  ND1 HIS A 193      -1.070 -14.881  -0.999  1.00 94.38           N  
ATOM   2868  HD1 HIS A 193      -0.611 -14.970  -0.103  1.00 94.38           H  
ATOM   2869  CE1 HIS A 193      -2.361 -15.117  -1.271  1.00 94.38           C  
ATOM   2870  HE1 HIS A 193      -3.088 -15.477  -0.558  1.00 94.38           H  
ATOM   2871  NE2 HIS A 193      -2.636 -14.826  -2.552  1.00 94.38           N  
ATOM   2872  N   LEU A 194       3.376 -11.533  -1.645  1.00 95.49           N  
ATOM   2873  H   LEU A 194       2.854 -10.849  -2.173  1.00 95.49           H  
ATOM   2874  CA  LEU A 194       4.779 -11.245  -1.369  1.00 95.49           C  
ATOM   2875  HA  LEU A 194       5.191 -12.023  -0.726  1.00 95.49           H  
ATOM   2876  C   LEU A 194       4.937  -9.949  -0.570  1.00 95.49           C  
ATOM   2877  CB  LEU A 194       5.579 -11.267  -2.681  1.00 95.49           C  
ATOM   2878  HB2 LEU A 194       5.092 -10.599  -3.392  1.00 95.49           H  
ATOM   2879  HB3 LEU A 194       6.574 -10.869  -2.485  1.00 95.49           H  
ATOM   2880  O   LEU A 194       4.083  -9.061  -0.555  1.00 95.49           O  
ATOM   2881  CG  LEU A 194       5.724 -12.651  -3.350  1.00 95.49           C  
ATOM   2882  HG  LEU A 194       4.742 -12.995  -3.675  1.00 95.49           H  
ATOM   2883  CD1 LEU A 194       6.630 -12.536  -4.577  1.00 95.49           C  
ATOM   2884 HD11 LEU A 194       6.634 -13.482  -5.117  1.00 95.49           H  
ATOM   2885 HD12 LEU A 194       6.284 -11.747  -5.244  1.00 95.49           H  
ATOM   2886 HD13 LEU A 194       7.652 -12.313  -4.270  1.00 95.49           H  
ATOM   2887  CD2 LEU A 194       6.346 -13.714  -2.443  1.00 95.49           C  
ATOM   2888 HD21 LEU A 194       6.498 -14.635  -3.006  1.00 95.49           H  
ATOM   2889 HD22 LEU A 194       7.304 -13.379  -2.045  1.00 95.49           H  
ATOM   2890 HD23 LEU A 194       5.670 -13.949  -1.620  1.00 95.49           H  
ATOM   2891  N   GLN A 195       6.045  -9.857   0.159  1.00 94.80           N  
ATOM   2892  H   GLN A 195       6.717 -10.609   0.107  1.00 94.80           H  
ATOM   2893  CA  GLN A 195       6.325  -8.752   1.065  1.00 94.80           C  
ATOM   2894  HA  GLN A 195       5.432  -8.132   1.149  1.00 94.80           H  
ATOM   2895  C   GLN A 195       7.440  -7.870   0.500  1.00 94.80           C  
ATOM   2896  CB  GLN A 195       6.600  -9.335   2.465  1.00 94.80           C  
ATOM   2897  HB2 GLN A 195       5.649  -9.669   2.881  1.00 94.80           H  
ATOM   2898  HB3 GLN A 195       7.209 -10.231   2.350  1.00 94.80           H  
ATOM   2899  O   GLN A 195       8.606  -8.245   0.515  1.00 94.80           O  
ATOM   2900  CG  GLN A 195       7.333  -8.416   3.464  1.00 94.80           C  
ATOM   2901  HG2 GLN A 195       7.542  -7.435   3.037  1.00 94.80           H  
ATOM   2902  HG3 GLN A 195       8.309  -8.861   3.657  1.00 94.80           H  
ATOM   2903  CD  GLN A 195       6.666  -8.223   4.818  1.00 94.80           C  
ATOM   2904  NE2 GLN A 195       7.421  -7.788   5.799  1.00 94.80           N  
ATOM   2905 HE21 GLN A 195       6.988  -7.645   6.700  1.00 94.80           H  
ATOM   2906 HE22 GLN A 195       8.424  -7.830   5.689  1.00 94.80           H  
ATOM   2907  OE1 GLN A 195       5.469  -8.394   5.017  1.00 94.80           O  
ATOM   2908  N   TYR A 196       7.092  -6.660   0.065  1.00 93.84           N  
ATOM   2909  H   TYR A 196       6.115  -6.454  -0.089  1.00 93.84           H  
ATOM   2910  CA  TYR A 196       8.058  -5.679  -0.438  1.00 93.84           C  
ATOM   2911  HA  TYR A 196       9.013  -6.175  -0.610  1.00 93.84           H  
ATOM   2912  C   TYR A 196       8.265  -4.525   0.531  1.00 93.84           C  
ATOM   2913  CB  TYR A 196       7.579  -5.138  -1.777  1.00 93.84           C  
ATOM   2914  HB2 TYR A 196       8.168  -4.263  -2.050  1.00 93.84           H  
ATOM   2915  HB3 TYR A 196       6.539  -4.828  -1.672  1.00 93.84           H  
ATOM   2916  O   TYR A 196       7.281  -3.956   0.984  1.00 93.84           O  
ATOM   2917  CG  TYR A 196       7.669  -6.156  -2.882  1.00 93.84           C  
ATOM   2918  CD1 TYR A 196       8.780  -6.154  -3.746  1.00 93.84           C  
ATOM   2919  HD1 TYR A 196       9.554  -5.410  -3.630  1.00 93.84           H  
ATOM   2920  CD2 TYR A 196       6.646  -7.110  -3.033  1.00 93.84           C  
ATOM   2921  HD2 TYR A 196       5.782  -7.101  -2.385  1.00 93.84           H  
ATOM   2922  CE1 TYR A 196       8.866  -7.110  -4.775  1.00 93.84           C  
ATOM   2923  HE1 TYR A 196       9.710  -7.103  -5.449  1.00 93.84           H  
ATOM   2924  CE2 TYR A 196       6.731  -8.062  -4.059  1.00 93.84           C  
ATOM   2925  HE2 TYR A 196       5.935  -8.775  -4.213  1.00 93.84           H  
ATOM   2926  OH  TYR A 196       7.889  -8.980  -5.930  1.00 93.84           O  
ATOM   2927  HH  TYR A 196       8.700  -8.920  -6.440  1.00 93.84           H  
ATOM   2928  CZ  TYR A 196       7.835  -8.062  -4.932  1.00 93.84           C  
ATOM   2929  N   THR A 197       9.509  -4.175   0.841  1.00 92.17           N  
ATOM   2930  H   THR A 197      10.264  -4.670   0.388  1.00 92.17           H  
ATOM   2931  CA  THR A 197       9.870  -2.955   1.580  1.00 92.17           C  
ATOM   2932  HA  THR A 197       9.010  -2.290   1.657  1.00 92.17           H  
ATOM   2933  C   THR A 197      10.963  -2.247   0.792  1.00 92.17           C  
ATOM   2934  CB  THR A 197      10.398  -3.260   2.995  1.00 92.17           C  
ATOM   2935  HB  THR A 197      11.333  -3.815   2.906  1.00 92.17           H  
ATOM   2936  O   THR A 197      11.919  -2.907   0.384  1.00 92.17           O  
ATOM   2937  CG2 THR A 197      10.676  -1.990   3.798  1.00 92.17           C  
ATOM   2938 HG21 THR A 197      11.536  -1.469   3.376  1.00 92.17           H  
ATOM   2939 HG22 THR A 197      10.907  -2.248   4.831  1.00 92.17           H  
ATOM   2940 HG23 THR A 197       9.809  -1.330   3.773  1.00 92.17           H  
ATOM   2941  OG1 THR A 197       9.515  -4.060   3.755  1.00 92.17           O  
ATOM   2942  HG1 THR A 197       9.839  -4.962   3.691  1.00 92.17           H  
ATOM   2943  N   ASP A 198      10.845  -0.935   0.583  1.00 89.11           N  
ATOM   2944  H   ASP A 198      10.010  -0.467   0.905  1.00 89.11           H  
ATOM   2945  CA  ASP A 198      11.860  -0.141  -0.138  1.00 89.11           C  
ATOM   2946  HA  ASP A 198      11.445   0.851  -0.320  1.00 89.11           H  
ATOM   2947  C   ASP A 198      12.189  -0.738  -1.520  1.00 89.11           C  
ATOM   2948  CB  ASP A 198      13.120   0.037   0.732  1.00 89.11           C  
ATOM   2949  HB2 ASP A 198      13.582  -0.935   0.905  1.00 89.11           H  
ATOM   2950  HB3 ASP A 198      12.864   0.451   1.708  1.00 89.11           H  
ATOM   2951  O   ASP A 198      13.336  -1.030  -1.868  1.00 89.11           O  
ATOM   2952  CG  ASP A 198      14.141   0.962   0.074  1.00 89.11           C  
ATOM   2953  OD1 ASP A 198      13.703   2.030  -0.398  1.00 89.11           O  
ATOM   2954  OD2 ASP A 198      15.340   0.564   0.041  1.00 89.11           O  
ATOM   2955  N   GLY A 199      11.148  -1.087  -2.275  1.00 89.14           N  
ATOM   2956  H   GLY A 199      10.225  -0.823  -1.961  1.00 89.14           H  
ATOM   2957  CA  GLY A 199      11.316  -1.672  -3.602  1.00 89.14           C  
ATOM   2958  HA2 GLY A 199      10.361  -1.605  -4.125  1.00 89.14           H  
ATOM   2959  HA3 GLY A 199      12.034  -1.067  -4.155  1.00 89.14           H  
ATOM   2960  C   GLY A 199      11.801  -3.126  -3.646  1.00 89.14           C  
ATOM   2961  O   GLY A 199      11.872  -3.706  -4.731  1.00 89.14           O  
ATOM   2962  N   LYS A 200      12.134  -3.736  -2.504  1.00 91.64           N  
ATOM   2963  H   LYS A 200      12.063  -3.197  -1.652  1.00 91.64           H  
ATOM   2964  CA  LYS A 200      12.812  -5.038  -2.428  1.00 91.64           C  
ATOM   2965  HA  LYS A 200      13.051  -5.381  -3.435  1.00 91.64           H  
ATOM   2966  C   LYS A 200      11.934  -6.084  -1.775  1.00 91.64           C  
ATOM   2967  CB  LYS A 200      14.118  -4.895  -1.638  1.00 91.64           C  
ATOM   2968  HB2 LYS A 200      13.882  -4.461  -0.667  1.00 91.64           H  
ATOM   2969  HB3 LYS A 200      14.560  -5.877  -1.472  1.00 91.64           H  
ATOM   2970  O   LYS A 200      11.234  -5.804  -0.807  1.00 91.64           O  
ATOM   2971  CG  LYS A 200      15.136  -4.012  -2.373  1.00 91.64           C  
ATOM   2972  HG2 LYS A 200      15.598  -4.577  -3.183  1.00 91.64           H  
ATOM   2973  HG3 LYS A 200      14.633  -3.146  -2.804  1.00 91.64           H  
ATOM   2974  CD  LYS A 200      16.207  -3.508  -1.402  1.00 91.64           C  
ATOM   2975  HD2 LYS A 200      15.701  -3.104  -0.525  1.00 91.64           H  
ATOM   2976  HD3 LYS A 200      16.860  -4.325  -1.095  1.00 91.64           H  
ATOM   2977  CE  LYS A 200      17.013  -2.390  -2.074  1.00 91.64           C  
ATOM   2978  HE2 LYS A 200      17.946  -2.794  -2.467  1.00 91.64           H  
ATOM   2979  HE3 LYS A 200      16.428  -2.011  -2.912  1.00 91.64           H  
ATOM   2980  NZ  LYS A 200      17.255  -1.260  -1.139  1.00 91.64           N  
ATOM   2981  HZ1 LYS A 200      17.722  -0.485  -1.588  1.00 91.64           H  
ATOM   2982  HZ2 LYS A 200      17.740  -1.523  -0.293  1.00 91.64           H  
ATOM   2983  HZ3 LYS A 200      16.387  -0.837  -0.841  1.00 91.64           H  
ATOM   2984  N   LEU A 201      12.035  -7.314  -2.265  1.00 92.54           N  
ATOM   2985  H   LEU A 201      12.653  -7.477  -3.047  1.00 92.54           H  
ATOM   2986  CA  LEU A 201      11.426  -8.463  -1.613  1.00 92.54           C  
ATOM   2987  HA  LEU A 201      10.376  -8.226  -1.446  1.00 92.54           H  
ATOM   2988  C   LEU A 201      12.097  -8.702  -0.250  1.00 92.54           C  
ATOM   2989  CB  LEU A 201      11.528  -9.666  -2.558  1.00 92.54           C  
ATOM   2990  HB2 LEU A 201      11.186  -9.364  -3.547  1.00 92.54           H  
ATOM   2991  HB3 LEU A 201      12.574  -9.962  -2.636  1.00 92.54           H  
ATOM   2992  O   LEU A 201      13.324  -8.728  -0.140  1.00 92.54           O  
ATOM   2993  CG  LEU A 201      10.700 -10.879  -2.114  1.00 92.54           C  
ATOM   2994  HG  LEU A 201      10.988 -11.175  -1.105  1.00 92.54           H  
ATOM   2995  CD1 LEU A 201       9.199 -10.609  -2.156  1.00 92.54           C  
ATOM   2996 HD11 LEU A 201       8.678 -11.510  -1.833  1.00 92.54           H  
ATOM   2997 HD12 LEU A 201       8.928  -9.805  -1.471  1.00 92.54           H  
ATOM   2998 HD13 LEU A 201       8.889 -10.347  -3.167  1.00 92.54           H  
ATOM   2999  CD2 LEU A 201      10.993 -12.022  -3.078  1.00 92.54           C  
ATOM   3000 HD21 LEU A 201      10.262 -12.818  -2.940  1.00 92.54           H  
ATOM   3001 HD22 LEU A 201      11.994 -12.414  -2.893  1.00 92.54           H  
ATOM   3002 HD23 LEU A 201      10.915 -11.685  -4.111  1.00 92.54           H  
ATOM   3003  N   THR A 202      11.286  -8.847   0.789  1.00 93.72           N  
ATOM   3004  H   THR A 202      10.295  -8.915   0.607  1.00 93.72           H  
ATOM   3005  CA  THR A 202      11.705  -8.975   2.186  1.00 93.72           C  
ATOM   3006  HA  THR A 202      12.754  -9.267   2.217  1.00 93.72           H  
ATOM   3007  C   THR A 202      10.914 -10.079   2.873  1.00 93.72           C  
ATOM   3008  CB  THR A 202      11.555  -7.655   2.970  1.00 93.72           C  
ATOM   3009  HB  THR A 202      11.799  -7.847   4.015  1.00 93.72           H  
ATOM   3010  O   THR A 202       9.821 -10.438   2.443  1.00 93.72           O  
ATOM   3011  CG2 THR A 202      12.501  -6.570   2.467  1.00 93.72           C  
ATOM   3012 HG21 THR A 202      13.513  -6.967   2.390  1.00 93.72           H  
ATOM   3013 HG22 THR A 202      12.502  -5.738   3.172  1.00 93.72           H  
ATOM   3014 HG23 THR A 202      12.183  -6.211   1.488  1.00 93.72           H  
ATOM   3015  OG1 THR A 202      10.251  -7.120   2.898  1.00 93.72           O  
ATOM   3016  HG1 THR A 202       9.920  -7.332   2.022  1.00 93.72           H  
ATOM   3017  N   SER A 203      11.452 -10.605   3.971  1.00 92.02           N  
ATOM   3018  H   SER A 203      12.318 -10.239   4.340  1.00 92.02           H  
ATOM   3019  CA  SER A 203      10.739 -11.580   4.787  1.00 92.02           C  
ATOM   3020  HA  SER A 203      10.324 -12.341   4.126  1.00 92.02           H  
ATOM   3021  C   SER A 203       9.591 -10.933   5.569  1.00 92.02           C  
ATOM   3022  CB  SER A 203      11.719 -12.264   5.740  1.00 92.02           C  
ATOM   3023  HB2 SER A 203      11.211 -13.082   6.252  1.00 92.02           H  
ATOM   3024  HB3 SER A 203      12.561 -12.665   5.175  1.00 92.02           H  
ATOM   3025  O   SER A 203       9.593  -9.734   5.857  1.00 92.02           O  
ATOM   3026  OG  SER A 203      12.213 -11.346   6.691  1.00 92.02           O  
ATOM   3027  HG  SER A 203      12.296 -11.805   7.531  1.00 92.02           H  
ATOM   3028  N   SER A 204       8.629 -11.747   6.005  1.00 86.38           N  
ATOM   3029  H   SER A 204       8.663 -12.714   5.716  1.00 86.38           H  
ATOM   3030  CA  SER A 204       7.539 -11.336   6.909  1.00 86.38           C  
ATOM   3031  HA  SER A 204       7.241 -10.324   6.638  1.00 86.38           H  
ATOM   3032  C   SER A 204       7.946 -11.276   8.392  1.00 86.38           C  
ATOM   3033  CB  SER A 204       6.316 -12.228   6.691  1.00 86.38           C  
ATOM   3034  HB2 SER A 204       5.986 -12.107   5.659  1.00 86.38           H  
ATOM   3035  HB3 SER A 204       5.505 -11.911   7.346  1.00 86.38           H  
ATOM   3036  O   SER A 204       7.104 -11.390   9.286  1.00 86.38           O  
ATOM   3037  OG  SER A 204       6.624 -13.594   6.937  1.00 86.38           O  
ATOM   3038  HG  SER A 204       6.522 -14.064   6.106  1.00 86.38           H  
ATOM   3039  N   GLY A 205       9.246 -11.166   8.668  1.00 86.76           N  
ATOM   3040  H   GLY A 205       9.885 -11.047   7.896  1.00 86.76           H  
ATOM   3041  CA  GLY A 205       9.813 -11.154  10.014  1.00 86.76           C  
ATOM   3042  HA2 GLY A 205       9.850 -10.125  10.372  1.00 86.76           H  
ATOM   3043  HA3 GLY A 205       9.184 -11.728  10.694  1.00 86.76           H  
ATOM   3044  C   GLY A 205      11.222 -11.736  10.067  1.00 86.76           C  
ATOM   3045  O   GLY A 205      11.694 -12.371   9.120  1.00 86.76           O  
ATOM   3046  N   GLU A 206      11.899 -11.514  11.186  1.00 86.52           N  
ATOM   3047  H   GLU A 206      11.464 -11.004  11.942  1.00 86.52           H  
ATOM   3048  CA  GLU A 206      13.245 -12.027  11.425  1.00 86.52           C  
ATOM   3049  HA  GLU A 206      13.907 -11.612  10.664  1.00 86.52           H  
ATOM   3050  C   GLU A 206      13.290 -13.562  11.324  1.00 86.52           C  
ATOM   3051  CB  GLU A 206      13.718 -11.523  12.790  1.00 86.52           C  
ATOM   3052  HB2 GLU A 206      13.140 -12.013  13.574  1.00 86.52           H  
ATOM   3053  HB3 GLU A 206      13.537 -10.449  12.837  1.00 86.52           H  
ATOM   3054  O   GLU A 206      12.366 -14.256  11.749  1.00 86.52           O  
ATOM   3055  CG  GLU A 206      15.214 -11.777  13.012  1.00 86.52           C  
ATOM   3056  HG2 GLU A 206      15.398 -12.852  12.989  1.00 86.52           H  
ATOM   3057  HG3 GLU A 206      15.769 -11.324  12.190  1.00 86.52           H  
ATOM   3058  CD  GLU A 206      15.724 -11.211  14.345  1.00 86.52           C  
ATOM   3059  OE1 GLU A 206      16.917 -11.453  14.629  1.00 86.52           O  
ATOM   3060  OE2 GLU A 206      14.930 -10.556  15.057  1.00 86.52           O  
ATOM   3061  N   GLY A 207      14.344 -14.093  10.698  1.00 87.82           N  
ATOM   3062  H   GLY A 207      15.084 -13.473  10.401  1.00 87.82           H  
ATOM   3063  CA  GLY A 207      14.547 -15.535  10.514  1.00 87.82           C  
ATOM   3064  HA2 GLY A 207      14.400 -16.030  11.474  1.00 87.82           H  
ATOM   3065  HA3 GLY A 207      15.575 -15.708  10.198  1.00 87.82           H  
ATOM   3066  C   GLY A 207      13.623 -16.217   9.496  1.00 87.82           C  
ATOM   3067  O   GLY A 207      13.811 -17.399   9.218  1.00 87.82           O  
ATOM   3068  N   LYS A 208      12.643 -15.511   8.920  1.00 91.26           N  
ATOM   3069  H   LYS A 208      12.530 -14.545   9.194  1.00 91.26           H  
ATOM   3070  CA  LYS A 208      11.762 -16.064   7.881  1.00 91.26           C  
ATOM   3071  HA  LYS A 208      11.661 -17.132   8.073  1.00 91.26           H  
ATOM   3072  C   LYS A 208      12.360 -15.897   6.479  1.00 91.26           C  
ATOM   3073  CB  LYS A 208      10.370 -15.432   7.959  1.00 91.26           C  
ATOM   3074  HB2 LYS A 208      10.457 -14.348   7.876  1.00 91.26           H  
ATOM   3075  HB3 LYS A 208       9.774 -15.791   7.120  1.00 91.26           H  
ATOM   3076  O   LYS A 208      13.099 -14.936   6.252  1.00 91.26           O  
ATOM   3077  CG  LYS A 208       9.646 -15.782   9.264  1.00 91.26           C  
ATOM   3078  HG2 LYS A 208      10.181 -15.358  10.113  1.00 91.26           H  
ATOM   3079  HG3 LYS A 208       9.583 -16.864   9.375  1.00 91.26           H  
ATOM   3080  CD  LYS A 208       8.240 -15.190   9.199  1.00 91.26           C  
ATOM   3081  HD2 LYS A 208       7.706 -15.633   8.358  1.00 91.26           H  
ATOM   3082  HD3 LYS A 208       8.327 -14.115   9.040  1.00 91.26           H  
ATOM   3083  CE  LYS A 208       7.457 -15.442  10.484  1.00 91.26           C  
ATOM   3084  HE2 LYS A 208       7.307 -16.515  10.606  1.00 91.26           H  
ATOM   3085  HE3 LYS A 208       8.047 -15.080  11.326  1.00 91.26           H  
ATOM   3086  NZ  LYS A 208       6.160 -14.726  10.419  1.00 91.26           N  
ATOM   3087  HZ1 LYS A 208       6.325 -13.739  10.279  1.00 91.26           H  
ATOM   3088  HZ2 LYS A 208       5.630 -14.849  11.270  1.00 91.26           H  
ATOM   3089  HZ3 LYS A 208       5.620 -15.047   9.628  1.00 91.26           H  
ATOM   3090  N   PRO A 209      11.984 -16.747   5.508  1.00 92.67           N  
ATOM   3091  CA  PRO A 209      12.394 -16.556   4.126  1.00 92.67           C  
ATOM   3092  HA  PRO A 209      13.483 -16.531   4.088  1.00 92.67           H  
ATOM   3093  C   PRO A 209      11.825 -15.240   3.567  1.00 92.67           C  
ATOM   3094  CB  PRO A 209      11.912 -17.797   3.362  1.00 92.67           C  
ATOM   3095  HB2 PRO A 209      12.706 -18.198   2.731  1.00 92.67           H  
ATOM   3096  HB3 PRO A 209      11.034 -17.573   2.756  1.00 92.67           H  
ATOM   3097  O   PRO A 209      10.619 -15.032   3.496  1.00 92.67           O  
ATOM   3098  CG  PRO A 209      11.564 -18.819   4.439  1.00 92.67           C  
ATOM   3099  HG2 PRO A 209      10.740 -19.464   4.132  1.00 92.67           H  
ATOM   3100  HG3 PRO A 209      12.448 -19.412   4.671  1.00 92.67           H  
ATOM   3101  CD  PRO A 209      11.194 -17.963   5.643  1.00 92.67           C  
ATOM   3102  HD2 PRO A 209      11.430 -18.512   6.555  1.00 92.67           H  
ATOM   3103  HD3 PRO A 209      10.133 -17.716   5.606  1.00 92.67           H  
ATOM   3104  N   ASN A 210      12.706 -14.307   3.224  1.00 92.33           N  
ATOM   3105  H   ASN A 210      13.585 -14.398   3.713  1.00 92.33           H  
ATOM   3106  CA  ASN A 210      12.870 -13.918   1.837  1.00 92.33           C  
ATOM   3107  HA  ASN A 210      13.404 -14.796   1.475  1.00 92.33           H  
ATOM   3108  C   ASN A 210      11.656 -13.808   0.901  1.00 92.33           C  
ATOM   3109  CB  ASN A 210      13.834 -12.739   1.680  1.00 92.33           C  
ATOM   3110  HB2 ASN A 210      13.299 -11.833   1.395  1.00 92.33           H  
ATOM   3111  HB3 ASN A 210      14.367 -12.559   2.613  1.00 92.33           H  
ATOM   3112  O   ASN A 210      10.901 -12.842   0.870  1.00 92.33           O  
ATOM   3113  CG  ASN A 210      14.832 -13.110   0.602  1.00 92.33           C  
ATOM   3114  ND2 ASN A 210      16.043 -12.636   0.723  1.00 92.33           N  
ATOM   3115 HD21 ASN A 210      16.756 -13.186   0.265  1.00 92.33           H  
ATOM   3116 HD22 ASN A 210      16.264 -12.026   1.497  1.00 92.33           H  
ATOM   3117  OD1 ASN A 210      14.587 -13.920  -0.278  1.00 92.33           O  
ATOM   3118  N   HIS A 211      11.593 -14.821   0.053  1.00 94.64           N  
ATOM   3119  H   HIS A 211      12.253 -15.573   0.193  1.00 94.64           H  
ATOM   3120  CA  HIS A 211      10.672 -15.047  -1.038  1.00 94.64           C  
ATOM   3121  HA  HIS A 211      10.169 -14.112  -1.284  1.00 94.64           H  
ATOM   3122  C   HIS A 211       9.603 -16.040  -0.573  1.00 94.64           C  
ATOM   3123  CB  HIS A 211      11.518 -15.522  -2.233  1.00 94.64           C  
ATOM   3124  HB2 HIS A 211      11.791 -16.569  -2.100  1.00 94.64           H  
ATOM   3125  HB3 HIS A 211      12.440 -14.941  -2.236  1.00 94.64           H  
ATOM   3126  O   HIS A 211       9.366 -17.065  -1.204  1.00 94.64           O  
ATOM   3127  CG  HIS A 211      10.897 -15.347  -3.594  1.00 94.64           C  
ATOM   3128  CD2 HIS A 211       9.608 -15.614  -3.973  1.00 94.64           C  
ATOM   3129  HD2 HIS A 211       8.819 -16.014  -3.352  1.00 94.64           H  
ATOM   3130  ND1 HIS A 211      11.550 -14.858  -4.704  1.00 94.64           N  
ATOM   3131  HD1 HIS A 211      12.534 -14.641  -4.771  1.00 94.64           H  
ATOM   3132  CE1 HIS A 211      10.677 -14.825  -5.724  1.00 94.64           C  
ATOM   3133  HE1 HIS A 211      10.904 -14.530  -6.738  1.00 94.64           H  
ATOM   3134  NE2 HIS A 211       9.477 -15.259  -5.318  1.00 94.64           N  
ATOM   3135  N   ALA A 212       9.010 -15.764   0.589  1.00 94.74           N  
ATOM   3136  H   ALA A 212       9.266 -14.917   1.075  1.00 94.74           H  
ATOM   3137  CA  ALA A 212       7.912 -16.552   1.127  1.00 94.74           C  
ATOM   3138  HA  ALA A 212       7.996 -17.579   0.773  1.00 94.74           H  
ATOM   3139  C   ALA A 212       6.574 -15.990   0.652  1.00 94.74           C  
ATOM   3140  CB  ALA A 212       7.986 -16.571   2.656  1.00 94.74           C  
ATOM   3141  HB1 ALA A 212       7.124 -17.108   3.052  1.00 94.74           H  
ATOM   3142  HB2 ALA A 212       7.978 -15.551   3.042  1.00 94.74           H  
ATOM   3143  HB3 ALA A 212       8.895 -17.079   2.978  1.00 94.74           H  
ATOM   3144  O   ALA A 212       6.301 -14.797   0.828  1.00 94.74           O  
ATOM   3145  N   PHE A 213       5.717 -16.865   0.139  1.00 94.66           N  
ATOM   3146  H   PHE A 213       6.002 -17.829   0.038  1.00 94.66           H  
ATOM   3147  CA  PHE A 213       4.329 -16.533  -0.132  1.00 94.66           C  
ATOM   3148  HA  PHE A 213       4.299 -15.526  -0.548  1.00 94.66           H  
ATOM   3149  C   PHE A 213       3.541 -16.553   1.176  1.00 94.66           C  
ATOM   3150  CB  PHE A 213       3.744 -17.462  -1.191  1.00 94.66           C  
ATOM   3151  HB2 PHE A 213       2.674 -17.271  -1.280  1.00 94.66           H  
ATOM   3152  HB3 PHE A 213       3.873 -18.491  -0.855  1.00 94.66           H  
ATOM   3153  O   PHE A 213       3.450 -17.565   1.872  1.00 94.66           O  
ATOM   3154  CG  PHE A 213       4.389 -17.285  -2.551  1.00 94.66           C  
ATOM   3155  CD1 PHE A 213       3.813 -16.429  -3.510  1.00 94.66           C  
ATOM   3156  HD1 PHE A 213       2.886 -15.918  -3.292  1.00 94.66           H  
ATOM   3157  CD2 PHE A 213       5.588 -17.955  -2.852  1.00 94.66           C  
ATOM   3158  HD2 PHE A 213       6.040 -18.612  -2.124  1.00 94.66           H  
ATOM   3159  CE1 PHE A 213       4.431 -16.245  -4.758  1.00 94.66           C  
ATOM   3160  HE1 PHE A 213       3.987 -15.591  -5.494  1.00 94.66           H  
ATOM   3161  CE2 PHE A 213       6.206 -17.774  -4.100  1.00 94.66           C  
ATOM   3162  HE2 PHE A 213       7.128 -18.291  -4.321  1.00 94.66           H  
ATOM   3163  CZ  PHE A 213       5.629 -16.918  -5.053  1.00 94.66           C  
ATOM   3164  HZ  PHE A 213       6.114 -16.777  -6.008  1.00 94.66           H  
ATOM   3165  N   ILE A 214       2.980 -15.405   1.538  1.00 92.67           N  
ATOM   3166  H   ILE A 214       3.102 -14.615   0.920  1.00 92.67           H  
ATOM   3167  CA  ILE A 214       2.304 -15.201   2.815  1.00 92.67           C  
ATOM   3168  HA  ILE A 214       2.449 -16.091   3.426  1.00 92.67           H  
ATOM   3169  C   ILE A 214       0.796 -15.057   2.644  1.00 92.67           C  
ATOM   3170  CB  ILE A 214       2.924 -14.028   3.602  1.00 92.67           C  
ATOM   3171  HB  ILE A 214       2.372 -13.935   4.538  1.00 92.67           H  
ATOM   3172  O   ILE A 214       0.274 -14.680   1.591  1.00 92.67           O  
ATOM   3173  CG1 ILE A 214       2.816 -12.689   2.848  1.00 92.67           C  
ATOM   3174 HG12 ILE A 214       1.796 -12.546   2.491  1.00 92.67           H  
ATOM   3175 HG13 ILE A 214       3.484 -12.698   1.986  1.00 92.67           H  
ATOM   3176  CG2 ILE A 214       4.385 -14.358   3.962  1.00 92.67           C  
ATOM   3177 HG21 ILE A 214       4.453 -15.370   4.361  1.00 92.67           H  
ATOM   3178 HG22 ILE A 214       5.013 -14.292   3.074  1.00 92.67           H  
ATOM   3179 HG23 ILE A 214       4.746 -13.656   4.714  1.00 92.67           H  
ATOM   3180  CD1 ILE A 214       3.176 -11.486   3.717  1.00 92.67           C  
ATOM   3181 HD11 ILE A 214       4.215 -11.537   4.041  1.00 92.67           H  
ATOM   3182 HD12 ILE A 214       2.515 -11.435   4.582  1.00 92.67           H  
ATOM   3183 HD13 ILE A 214       3.046 -10.592   3.108  1.00 92.67           H  
ATOM   3184  N   ARG A 215       0.080 -15.307   3.741  1.00 90.07           N  
ATOM   3185  H   ARG A 215       0.579 -15.610   4.565  1.00 90.07           H  
ATOM   3186  CA  ARG A 215      -1.264 -14.761   3.906  1.00 90.07           C  
ATOM   3187  HA  ARG A 215      -1.852 -15.046   3.034  1.00 90.07           H  
ATOM   3188  C   ARG A 215      -1.142 -13.229   3.988  1.00 90.07           C  
ATOM   3189  CB  ARG A 215      -1.912 -15.362   5.155  1.00 90.07           C  
ATOM   3190  HB2 ARG A 215      -1.886 -16.448   5.070  1.00 90.07           H  
ATOM   3191  HB3 ARG A 215      -1.344 -15.069   6.038  1.00 90.07           H  
ATOM   3192  O   ARG A 215      -0.334 -12.767   4.797  1.00 90.07           O  
ATOM   3193  CG  ARG A 215      -3.368 -14.908   5.313  1.00 90.07           C  
ATOM   3194  HG2 ARG A 215      -3.929 -15.163   4.413  1.00 90.07           H  
ATOM   3195  HG3 ARG A 215      -3.410 -13.831   5.471  1.00 90.07           H  
ATOM   3196  CD  ARG A 215      -3.986 -15.622   6.517  1.00 90.07           C  
ATOM   3197  HD2 ARG A 215      -3.864 -16.696   6.372  1.00 90.07           H  
ATOM   3198  HD3 ARG A 215      -3.445 -15.328   7.416  1.00 90.07           H  
ATOM   3199  NE  ARG A 215      -5.411 -15.286   6.678  1.00 90.07           N  
ATOM   3200  HE  ARG A 215      -5.686 -14.343   6.440  1.00 90.07           H  
ATOM   3201  NH1 ARG A 215      -6.119 -17.298   7.526  1.00 90.07           N  
ATOM   3202 HH11 ARG A 215      -6.862 -17.868   7.903  1.00 90.07           H  
ATOM   3203 HH12 ARG A 215      -5.164 -17.626   7.515  1.00 90.07           H  
ATOM   3204  NH2 ARG A 215      -7.589 -15.668   7.224  1.00 90.07           N  
ATOM   3205 HH21 ARG A 215      -7.766 -14.679   7.328  1.00 90.07           H  
ATOM   3206 HH22 ARG A 215      -8.316 -16.269   7.586  1.00 90.07           H  
ATOM   3207  CZ  ARG A 215      -6.362 -16.078   7.135  1.00 90.07           C  
ATOM   3208  N   PRO A 216      -1.910 -12.457   3.197  1.00 90.81           N  
ATOM   3209  CA  PRO A 216      -1.822 -11.001   3.218  1.00 90.81           C  
ATOM   3210  HA  PRO A 216      -0.831 -10.707   2.871  1.00 90.81           H  
ATOM   3211  C   PRO A 216      -2.064 -10.449   4.625  1.00 90.81           C  
ATOM   3212  CB  PRO A 216      -2.872 -10.499   2.220  1.00 90.81           C  
ATOM   3213  HB2 PRO A 216      -3.813 -10.298   2.731  1.00 90.81           H  
ATOM   3214  HB3 PRO A 216      -2.531  -9.611   1.689  1.00 90.81           H  
ATOM   3215  O   PRO A 216      -2.999 -10.867   5.304  1.00 90.81           O  
ATOM   3216  CG  PRO A 216      -3.060 -11.682   1.271  1.00 90.81           C  
ATOM   3217  HG2 PRO A 216      -2.293 -11.670   0.497  1.00 90.81           H  
ATOM   3218  HG3 PRO A 216      -4.054 -11.686   0.822  1.00 90.81           H  
ATOM   3219  CD  PRO A 216      -2.835 -12.896   2.161  1.00 90.81           C  
ATOM   3220  HD2 PRO A 216      -2.420 -13.703   1.558  1.00 90.81           H  
ATOM   3221  HD3 PRO A 216      -3.778 -13.200   2.618  1.00 90.81           H  
ATOM   3222  N   GLY A 217      -1.219  -9.527   5.074  1.00 89.53           N  
ATOM   3223  H   GLY A 217      -0.468  -9.222   4.472  1.00 89.53           H  
ATOM   3224  CA  GLY A 217      -1.415  -8.779   6.312  1.00 89.53           C  
ATOM   3225  HA2 GLY A 217      -0.494  -8.815   6.894  1.00 89.53           H  
ATOM   3226  HA3 GLY A 217      -2.214  -9.218   6.909  1.00 89.53           H  
ATOM   3227  C   GLY A 217      -1.762  -7.320   6.032  1.00 89.53           C  
ATOM   3228  O   GLY A 217      -1.863  -6.895   4.881  1.00 89.53           O  
ATOM   3229  N   LYS A 218      -1.870  -6.523   7.102  1.00 91.28           N  
ATOM   3230  H   LYS A 218      -1.818  -6.957   8.012  1.00 91.28           H  
ATOM   3231  CA  LYS A 218      -2.142  -5.074   7.043  1.00 91.28           C  
ATOM   3232  HA  LYS A 218      -3.183  -4.914   6.762  1.00 91.28           H  
ATOM   3233  C   LYS A 218      -1.299  -4.352   5.982  1.00 91.28           C  
ATOM   3234  CB  LYS A 218      -1.905  -4.486   8.449  1.00 91.28           C  
ATOM   3235  HB2 LYS A 218      -2.615  -4.933   9.144  1.00 91.28           H  
ATOM   3236  HB3 LYS A 218      -0.897  -4.740   8.776  1.00 91.28           H  
ATOM   3237  O   LYS A 218      -1.815  -3.540   5.227  1.00 91.28           O  
ATOM   3238  CG  LYS A 218      -2.064  -2.958   8.499  1.00 91.28           C  
ATOM   3239  HG2 LYS A 218      -1.345  -2.510   7.813  1.00 91.28           H  
ATOM   3240  HG3 LYS A 218      -3.070  -2.683   8.182  1.00 91.28           H  
ATOM   3241  CD  LYS A 218      -1.794  -2.392   9.901  1.00 91.28           C  
ATOM   3242  HD2 LYS A 218      -0.843  -2.773  10.273  1.00 91.28           H  
ATOM   3243  HD3 LYS A 218      -2.597  -2.676  10.582  1.00 91.28           H  
ATOM   3244  CE  LYS A 218      -1.718  -0.866   9.784  1.00 91.28           C  
ATOM   3245  HE2 LYS A 218      -2.692  -0.474   9.494  1.00 91.28           H  
ATOM   3246  HE3 LYS A 218      -1.018  -0.612   8.988  1.00 91.28           H  
ATOM   3247  NZ  LYS A 218      -1.278  -0.189  11.020  1.00 91.28           N  
ATOM   3248  HZ1 LYS A 218      -2.049  -0.055  11.658  1.00 91.28           H  
ATOM   3249  HZ2 LYS A 218      -0.446  -0.555  11.462  1.00 91.28           H  
ATOM   3250  HZ3 LYS A 218      -1.147   0.788  10.803  1.00 91.28           H  
ATOM   3251  N   ARG A 219      -0.006  -4.673   5.908  1.00 91.10           N  
ATOM   3252  H   ARG A 219       0.323  -5.397   6.530  1.00 91.10           H  
ATOM   3253  CA  ARG A 219       0.959  -4.013   5.019  1.00 91.10           C  
ATOM   3254  HA  ARG A 219       0.899  -2.935   5.166  1.00 91.10           H  
ATOM   3255  C   ARG A 219       0.680  -4.252   3.533  1.00 91.10           C  
ATOM   3256  CB  ARG A 219       2.351  -4.506   5.413  1.00 91.10           C  
ATOM   3257  HB2 ARG A 219       2.413  -4.538   6.501  1.00 91.10           H  
ATOM   3258  HB3 ARG A 219       2.484  -5.520   5.035  1.00 91.10           H  
ATOM   3259  O   ARG A 219       0.905  -3.360   2.733  1.00 91.10           O  
ATOM   3260  CG  ARG A 219       3.474  -3.590   4.910  1.00 91.10           C  
ATOM   3261  HG2 ARG A 219       3.314  -2.581   5.288  1.00 91.10           H  
ATOM   3262  HG3 ARG A 219       3.495  -3.560   3.821  1.00 91.10           H  
ATOM   3263  CD  ARG A 219       4.803  -4.123   5.458  1.00 91.10           C  
ATOM   3264  HD2 ARG A 219       4.731  -4.247   6.539  1.00 91.10           H  
ATOM   3265  HD3 ARG A 219       5.575  -3.378   5.266  1.00 91.10           H  
ATOM   3266  NE  ARG A 219       5.125  -5.414   4.825  1.00 91.10           N  
ATOM   3267  HE  ARG A 219       4.547  -6.213   5.040  1.00 91.10           H  
ATOM   3268  NH1 ARG A 219       6.755  -4.665   3.474  1.00 91.10           N  
ATOM   3269 HH11 ARG A 219       7.177  -4.137   4.226  1.00 91.10           H  
ATOM   3270 HH12 ARG A 219       7.091  -4.468   2.542  1.00 91.10           H  
ATOM   3271  NH2 ARG A 219       5.339  -6.175   2.704  1.00 91.10           N  
ATOM   3272 HH21 ARG A 219       5.690  -5.900   1.798  1.00 91.10           H  
ATOM   3273 HH22 ARG A 219       4.455  -6.656   2.792  1.00 91.10           H  
ATOM   3274  CZ  ARG A 219       5.749  -5.435   3.680  1.00 91.10           C  
ATOM   3275  N   GLN A 220       0.176  -5.430   3.169  1.00 93.67           N  
ATOM   3276  H   GLN A 220      -0.039  -6.114   3.880  1.00 93.67           H  
ATOM   3277  CA  GLN A 220      -0.217  -5.729   1.790  1.00 93.67           C  
ATOM   3278  HA  GLN A 220       0.584  -5.447   1.106  1.00 93.67           H  
ATOM   3279  C   GLN A 220      -1.445  -4.904   1.400  1.00 93.67           C  
ATOM   3280  CB  GLN A 220      -0.496  -7.230   1.639  1.00 93.67           C  
ATOM   3281  HB2 GLN A 220      -1.013  -7.387   0.692  1.00 93.67           H  
ATOM   3282  HB3 GLN A 220      -1.154  -7.574   2.436  1.00 93.67           H  
ATOM   3283  O   GLN A 220      -1.451  -4.285   0.343  1.00 93.67           O  
ATOM   3284  CG  GLN A 220       0.782  -8.078   1.613  1.00 93.67           C  
ATOM   3285  HG2 GLN A 220       0.484  -9.115   1.462  1.00 93.67           H  
ATOM   3286  HG3 GLN A 220       1.399  -7.770   0.769  1.00 93.67           H  
ATOM   3287  CD  GLN A 220       1.606  -8.090   2.890  1.00 93.67           C  
ATOM   3288  NE2 GLN A 220       2.919  -8.127   2.773  1.00 93.67           N  
ATOM   3289 HE21 GLN A 220       3.254  -8.334   1.842  1.00 93.67           H  
ATOM   3290 HE22 GLN A 220       3.413  -8.439   3.597  1.00 93.67           H  
ATOM   3291  OE1 GLN A 220       1.101  -8.123   4.004  1.00 93.67           O  
ATOM   3292  N   CYS A 221      -2.441  -4.817   2.286  1.00 94.16           N  
ATOM   3293  H   CYS A 221      -2.401  -5.366   3.133  1.00 94.16           H  
ATOM   3294  CA  CYS A 221      -3.633  -4.003   2.051  1.00 94.16           C  
ATOM   3295  HA  CYS A 221      -4.093  -4.310   1.112  1.00 94.16           H  
ATOM   3296  C   CYS A 221      -3.284  -2.510   1.927  1.00 94.16           C  
ATOM   3297  CB  CYS A 221      -4.636  -4.229   3.194  1.00 94.16           C  
ATOM   3298  HB2 CYS A 221      -5.576  -3.744   2.932  1.00 94.16           H  
ATOM   3299  HB3 CYS A 221      -4.259  -3.771   4.108  1.00 94.16           H  
ATOM   3300  O   CYS A 221      -3.735  -1.842   0.999  1.00 94.16           O  
ATOM   3301  SG  CYS A 221      -4.933  -5.998   3.496  1.00 94.16           S  
ATOM   3302  HG  CYS A 221      -5.920  -5.817   4.377  1.00 94.16           H  
ATOM   3303  N   LEU A 222      -2.442  -2.000   2.832  1.00 95.05           N  
ATOM   3304  H   LEU A 222      -2.122  -2.598   3.581  1.00 95.05           H  
ATOM   3305  CA  LEU A 222      -2.003  -0.602   2.839  1.00 95.05           C  
ATOM   3306  HA  LEU A 222      -2.869   0.037   2.667  1.00 95.05           H  
ATOM   3307  C   LEU A 222      -1.032  -0.249   1.709  1.00 95.05           C  
ATOM   3308  CB  LEU A 222      -1.382  -0.241   4.200  1.00 95.05           C  
ATOM   3309  HB2 LEU A 222      -0.910   0.737   4.110  1.00 95.05           H  
ATOM   3310  HB3 LEU A 222      -0.600  -0.963   4.434  1.00 95.05           H  
ATOM   3311  O   LEU A 222      -0.789   0.928   1.503  1.00 95.05           O  
ATOM   3312  CG  LEU A 222      -2.374  -0.163   5.369  1.00 95.05           C  
ATOM   3313  HG  LEU A 222      -2.838  -1.135   5.532  1.00 95.05           H  
ATOM   3314  CD1 LEU A 222      -1.623   0.239   6.635  1.00 95.05           C  
ATOM   3315 HD11 LEU A 222      -0.817  -0.468   6.831  1.00 95.05           H  
ATOM   3316 HD12 LEU A 222      -1.203   1.236   6.503  1.00 95.05           H  
ATOM   3317 HD13 LEU A 222      -2.329   0.283   7.465  1.00 95.05           H  
ATOM   3318  CD2 LEU A 222      -3.467   0.875   5.149  1.00 95.05           C  
ATOM   3319 HD21 LEU A 222      -3.035   1.846   4.911  1.00 95.05           H  
ATOM   3320 HD22 LEU A 222      -4.067   0.969   6.055  1.00 95.05           H  
ATOM   3321 HD23 LEU A 222      -4.117   0.567   4.330  1.00 95.05           H  
ATOM   3322  N   SER A 223      -0.507  -1.208   0.946  1.00 95.02           N  
ATOM   3323  H   SER A 223      -0.685  -2.180   1.158  1.00 95.02           H  
ATOM   3324  CA  SER A 223       0.302  -0.868  -0.234  1.00 95.02           C  
ATOM   3325  HA  SER A 223       1.057  -0.144   0.072  1.00 95.02           H  
ATOM   3326  C   SER A 223      -0.521  -0.191  -1.340  1.00 95.02           C  
ATOM   3327  CB  SER A 223       1.052  -2.093  -0.755  1.00 95.02           C  
ATOM   3328  HB2 SER A 223       1.802  -1.757  -1.471  1.00 95.02           H  
ATOM   3329  HB3 SER A 223       1.574  -2.574   0.073  1.00 95.02           H  
ATOM   3330  O   SER A 223       0.029   0.567  -2.129  1.00 95.02           O  
ATOM   3331  OG  SER A 223       0.203  -3.030  -1.391  1.00 95.02           O  
ATOM   3332  HG  SER A 223      -0.453  -3.378  -0.782  1.00 95.02           H  
ATOM   3333  N   CYS A 224      -1.846  -0.392  -1.339  1.00 94.65           N  
ATOM   3334  H   CYS A 224      -2.209  -1.078  -0.693  1.00 94.65           H  
ATOM   3335  CA  CYS A 224      -2.783   0.248  -2.266  1.00 94.65           C  
ATOM   3336  HA  CYS A 224      -2.234   0.887  -2.958  1.00 94.65           H  
ATOM   3337  C   CYS A 224      -3.804   1.133  -1.531  1.00 94.65           C  
ATOM   3338  CB  CYS A 224      -3.511  -0.836  -3.080  1.00 94.65           C  
ATOM   3339  HB2 CYS A 224      -4.057  -0.367  -3.899  1.00 94.65           H  
ATOM   3340  HB3 CYS A 224      -4.228  -1.347  -2.437  1.00 94.65           H  
ATOM   3341  O   CYS A 224      -4.133   2.221  -1.991  1.00 94.65           O  
ATOM   3342  SG  CYS A 224      -2.372  -2.079  -3.762  1.00 94.65           S  
ATOM   3343  HG  CYS A 224      -1.854  -1.347  -4.753  1.00 94.65           H  
ATOM   3344  N   HIS A 225      -4.300   0.692  -0.369  1.00 94.84           N  
ATOM   3345  H   HIS A 225      -3.996  -0.209  -0.028  1.00 94.84           H  
ATOM   3346  CA  HIS A 225      -5.289   1.421   0.435  1.00 94.84           C  
ATOM   3347  HA  HIS A 225      -5.891   2.025  -0.244  1.00 94.84           H  
ATOM   3348  C   HIS A 225      -4.645   2.426   1.414  1.00 94.84           C  
ATOM   3349  CB  HIS A 225      -6.243   0.432   1.129  1.00 94.84           C  
ATOM   3350  HB2 HIS A 225      -6.903   0.991   1.791  1.00 94.84           H  
ATOM   3351  HB3 HIS A 225      -5.671  -0.263   1.744  1.00 94.84           H  
ATOM   3352  O   HIS A 225      -5.084   2.524   2.560  1.00 94.84           O  
ATOM   3353  CG  HIS A 225      -7.139  -0.331   0.191  1.00 94.84           C  
ATOM   3354  CD2 HIS A 225      -6.970  -1.613  -0.256  1.00 94.84           C  
ATOM   3355  HD2 HIS A 225      -6.141  -2.265  -0.023  1.00 94.84           H  
ATOM   3356  ND1 HIS A 225      -8.324   0.130  -0.336  1.00 94.84           N  
ATOM   3357  HD1 HIS A 225      -8.702   1.061  -0.230  1.00 94.84           H  
ATOM   3358  CE1 HIS A 225      -8.857  -0.850  -1.082  1.00 94.84           C  
ATOM   3359  HE1 HIS A 225      -9.780  -0.782  -1.639  1.00 94.84           H  
ATOM   3360  NE2 HIS A 225      -8.070  -1.934  -1.056  1.00 94.84           N  
ATOM   3361  N   TYR A 226      -3.609   3.146   0.973  1.00 93.82           N  
ATOM   3362  H   TYR A 226      -3.356   3.059  -0.001  1.00 93.82           H  
ATOM   3363  CA  TYR A 226      -2.966   4.240   1.717  1.00 93.82           C  
ATOM   3364  HA  TYR A 226      -3.179   4.118   2.779  1.00 93.82           H  
ATOM   3365  C   TYR A 226      -3.500   5.618   1.294  1.00 93.82           C  
ATOM   3366  CB  TYR A 226      -1.442   4.181   1.552  1.00 93.82           C  
ATOM   3367  HB2 TYR A 226      -0.990   4.893   2.243  1.00 93.82           H  
ATOM   3368  HB3 TYR A 226      -1.082   3.204   1.875  1.00 93.82           H  
ATOM   3369  O   TYR A 226      -4.466   5.713   0.540  1.00 93.82           O  
ATOM   3370  CG  TYR A 226      -0.942   4.487   0.152  1.00 93.82           C  
ATOM   3371  CD1 TYR A 226      -0.924   3.486  -0.836  1.00 93.82           C  
ATOM   3372  HD1 TYR A 226      -1.233   2.479  -0.596  1.00 93.82           H  
ATOM   3373  CD2 TYR A 226      -0.515   5.790  -0.171  1.00 93.82           C  
ATOM   3374  HD2 TYR A 226      -0.539   6.584   0.560  1.00 93.82           H  
ATOM   3375  CE1 TYR A 226      -0.492   3.794  -2.141  1.00 93.82           C  
ATOM   3376  HE1 TYR A 226      -0.486   3.037  -2.912  1.00 93.82           H  
ATOM   3377  CE2 TYR A 226      -0.050   6.093  -1.461  1.00 93.82           C  
ATOM   3378  HE2 TYR A 226       0.289   7.093  -1.689  1.00 93.82           H  
ATOM   3379  OH  TYR A 226       0.398   5.382  -3.703  1.00 93.82           O  
ATOM   3380  HH  TYR A 226       0.626   6.309  -3.812  1.00 93.82           H  
ATOM   3381  CZ  TYR A 226      -0.044   5.094  -2.453  1.00 93.82           C  
ATOM   3382  N   GLY A 227      -2.886   6.697   1.793  1.00 91.93           N  
ATOM   3383  H   GLY A 227      -2.092   6.567   2.404  1.00 91.93           H  
ATOM   3384  CA  GLY A 227      -3.311   8.067   1.502  1.00 91.93           C  
ATOM   3385  HA2 GLY A 227      -3.329   8.227   0.424  1.00 91.93           H  
ATOM   3386  HA3 GLY A 227      -2.617   8.785   1.939  1.00 91.93           H  
ATOM   3387  C   GLY A 227      -4.700   8.304   2.081  1.00 91.93           C  
ATOM   3388  O   GLY A 227      -4.998   7.809   3.167  1.00 91.93           O  
ATOM   3389  N   ASN A 228      -5.582   8.969   1.342  1.00 93.95           N  
ATOM   3390  H   ASN A 228      -5.269   9.360   0.465  1.00 93.95           H  
ATOM   3391  CA  ASN A 228      -6.964   9.195   1.771  1.00 93.95           C  
ATOM   3392  HA  ASN A 228      -6.982   9.127   2.859  1.00 93.95           H  
ATOM   3393  C   ASN A 228      -7.926   8.073   1.309  1.00 93.95           C  
ATOM   3394  CB  ASN A 228      -7.362  10.645   1.438  1.00 93.95           C  
ATOM   3395  HB2 ASN A 228      -7.146  10.868   0.393  1.00 93.95           H  
ATOM   3396  HB3 ASN A 228      -8.432  10.778   1.596  1.00 93.95           H  
ATOM   3397  O   ASN A 228      -9.017   8.324   0.780  1.00 93.95           O  
ATOM   3398  CG  ASN A 228      -6.653  11.669   2.323  1.00 93.95           C  
ATOM   3399  ND2 ASN A 228      -6.899  12.935   2.108  1.00 93.95           N  
ATOM   3400 HD21 ASN A 228      -7.617  13.222   1.458  1.00 93.95           H  
ATOM   3401 HD22 ASN A 228      -6.502  13.596   2.759  1.00 93.95           H  
ATOM   3402  OD1 ASN A 228      -5.890  11.361   3.228  1.00 93.95           O  
ATOM   3403  N   HIS A 229      -7.530   6.809   1.507  1.00 93.55           N  
ATOM   3404  H   HIS A 229      -6.632   6.680   1.952  1.00 93.55           H  
ATOM   3405  CA  HIS A 229      -8.339   5.606   1.259  1.00 93.55           C  
ATOM   3406  HA  HIS A 229      -9.299   5.909   0.840  1.00 93.55           H  
ATOM   3407  C   HIS A 229      -8.660   4.832   2.551  1.00 93.55           C  
ATOM   3408  CB  HIS A 229      -7.652   4.698   0.225  1.00 93.55           C  
ATOM   3409  HB2 HIS A 229      -6.654   4.444   0.582  1.00 93.55           H  
ATOM   3410  HB3 HIS A 229      -8.210   3.765   0.134  1.00 93.55           H  
ATOM   3411  O   HIS A 229      -8.053   5.034   3.596  1.00 93.55           O  
ATOM   3412  CG  HIS A 229      -7.557   5.297  -1.157  1.00 93.55           C  
ATOM   3413  CD2 HIS A 229      -6.424   5.433  -1.915  1.00 93.55           C  
ATOM   3414  HD2 HIS A 229      -5.424   5.134  -1.637  1.00 93.55           H  
ATOM   3415  ND1 HIS A 229      -8.607   5.778  -1.912  1.00 93.55           N  
ATOM   3416  HD1 HIS A 229      -9.564   5.896  -1.612  1.00 93.55           H  
ATOM   3417  CE1 HIS A 229      -8.115   6.203  -3.087  1.00 93.55           C  
ATOM   3418  HE1 HIS A 229      -8.686   6.668  -3.877  1.00 93.55           H  
ATOM   3419  NE2 HIS A 229      -6.794   6.003  -3.137  1.00 93.55           N  
ATOM   3420  N   VAL A 230      -9.615   3.899   2.473  1.00 93.31           N  
ATOM   3421  H   VAL A 230     -10.077   3.773   1.584  1.00 93.31           H  
ATOM   3422  CA  VAL A 230     -10.209   3.210   3.640  1.00 93.31           C  
ATOM   3423  HA  VAL A 230     -10.646   3.972   4.286  1.00 93.31           H  
ATOM   3424  C   VAL A 230      -9.234   2.415   4.519  1.00 93.31           C  
ATOM   3425  CB  VAL A 230     -11.345   2.269   3.200  1.00 93.31           C  
ATOM   3426  HB  VAL A 230     -11.706   1.737   4.080  1.00 93.31           H  
ATOM   3427  O   VAL A 230      -9.535   2.131   5.675  1.00 93.31           O  
ATOM   3428  CG1 VAL A 230     -12.522   3.062   2.618  1.00 93.31           C  
ATOM   3429 HG11 VAL A 230     -13.356   2.388   2.422  1.00 93.31           H  
ATOM   3430 HG12 VAL A 230     -12.844   3.810   3.343  1.00 93.31           H  
ATOM   3431 HG13 VAL A 230     -12.235   3.562   1.693  1.00 93.31           H  
ATOM   3432  CG2 VAL A 230     -10.893   1.220   2.171  1.00 93.31           C  
ATOM   3433 HG21 VAL A 230     -11.723   0.544   1.962  1.00 93.31           H  
ATOM   3434 HG22 VAL A 230     -10.074   0.625   2.577  1.00 93.31           H  
ATOM   3435 HG23 VAL A 230     -10.579   1.694   1.242  1.00 93.31           H  
ATOM   3436  N   GLY A 231      -8.063   2.036   4.003  1.00 95.06           N  
ATOM   3437  H   GLY A 231      -7.800   2.376   3.089  1.00 95.06           H  
ATOM   3438  CA  GLY A 231      -7.041   1.391   4.827  1.00 95.06           C  
ATOM   3439  HA2 GLY A 231      -6.258   0.995   4.180  1.00 95.06           H  
ATOM   3440  HA3 GLY A 231      -7.485   0.568   5.388  1.00 95.06           H  
ATOM   3441  C   GLY A 231      -6.415   2.372   5.819  1.00 95.06           C  
ATOM   3442  O   GLY A 231      -6.230   2.026   6.986  1.00 95.06           O  
ATOM   3443  N   SER A 232      -6.154   3.603   5.380  1.00 95.32           N  
ATOM   3444  H   SER A 232      -6.302   3.819   4.405  1.00 95.32           H  
ATOM   3445  CA  SER A 232      -5.702   4.697   6.240  1.00 95.32           C  
ATOM   3446  HA  SER A 232      -4.844   4.368   6.825  1.00 95.32           H  
ATOM   3447  C   SER A 232      -6.788   5.164   7.215  1.00 95.32           C  
ATOM   3448  CB  SER A 232      -5.270   5.877   5.383  1.00 95.32           C  
ATOM   3449  HB2 SER A 232      -6.095   6.143   4.722  1.00 95.32           H  
ATOM   3450  HB3 SER A 232      -5.037   6.728   6.024  1.00 95.32           H  
ATOM   3451  O   SER A 232      -6.447   5.461   8.358  1.00 95.32           O  
ATOM   3452  OG  SER A 232      -4.148   5.603   4.579  1.00 95.32           O  
ATOM   3453  HG  SER A 232      -4.137   6.356   3.983  1.00 95.32           H  
ATOM   3454  N   ASP A 233      -8.075   5.147   6.827  1.00 95.94           N  
ATOM   3455  H   ASP A 233      -8.270   5.039   5.842  1.00 95.94           H  
ATOM   3456  CA  ASP A 233      -9.205   5.368   7.754  1.00 95.94           C  
ATOM   3457  HA  ASP A 233      -9.202   6.390   8.133  1.00 95.94           H  
ATOM   3458  C   ASP A 233      -9.078   4.414   8.948  1.00 95.94           C  
ATOM   3459  CB  ASP A 233     -10.566   5.096   7.085  1.00 95.94           C  
ATOM   3460  HB2 ASP A 233     -10.484   4.199   6.472  1.00 95.94           H  
ATOM   3461  HB3 ASP A 233     -11.289   4.882   7.872  1.00 95.94           H  
ATOM   3462  O   ASP A 233      -8.987   4.837  10.105  1.00 95.94           O  
ATOM   3463  CG  ASP A 233     -11.192   6.198   6.238  1.00 95.94           C  
ATOM   3464  OD1 ASP A 233     -10.935   7.383   6.507  1.00 95.94           O  
ATOM   3465  OD2 ASP A 233     -12.021   5.829   5.367  1.00 95.94           O  
ATOM   3466  N   PHE A 234      -8.984   3.115   8.634  1.00 97.08           N  
ATOM   3467  H   PHE A 234      -9.048   2.863   7.658  1.00 97.08           H  
ATOM   3468  CA  PHE A 234      -8.903   2.046   9.622  1.00 97.08           C  
ATOM   3469  HA  PHE A 234      -9.801   2.077  10.238  1.00 97.08           H  
ATOM   3470  C   PHE A 234      -7.705   2.214  10.559  1.00 97.08           C  
ATOM   3471  CB  PHE A 234      -8.858   0.698   8.892  1.00 97.08           C  
ATOM   3472  HB2 PHE A 234      -9.690   0.649   8.190  1.00 97.08           H  
ATOM   3473  HB3 PHE A 234      -7.939   0.635   8.308  1.00 97.08           H  
ATOM   3474  O   PHE A 234      -7.806   1.930  11.755  1.00 97.08           O  
ATOM   3475  CG  PHE A 234      -8.944  -0.502   9.812  1.00 97.08           C  
ATOM   3476  CD1 PHE A 234      -7.794  -1.255  10.120  1.00 97.08           C  
ATOM   3477  HD1 PHE A 234      -6.837  -0.953   9.722  1.00 97.08           H  
ATOM   3478  CD2 PHE A 234     -10.186  -0.866  10.362  1.00 97.08           C  
ATOM   3479  HD2 PHE A 234     -11.065  -0.278  10.144  1.00 97.08           H  
ATOM   3480  CE1 PHE A 234      -7.893  -2.381  10.959  1.00 97.08           C  
ATOM   3481  HE1 PHE A 234      -7.011  -2.950  11.217  1.00 97.08           H  
ATOM   3482  CE2 PHE A 234     -10.285  -1.993  11.194  1.00 97.08           C  
ATOM   3483  HE2 PHE A 234     -11.246  -2.273  11.599  1.00 97.08           H  
ATOM   3484  CZ  PHE A 234      -9.141  -2.754  11.488  1.00 97.08           C  
ATOM   3485  HZ  PHE A 234      -9.223  -3.613  12.138  1.00 97.08           H  
ATOM   3486  N   ASP A 235      -6.580   2.696  10.026  1.00 95.47           N  
ATOM   3487  H   ASP A 235      -6.581   2.934   9.044  1.00 95.47           H  
ATOM   3488  CA  ASP A 235      -5.355   2.900  10.793  1.00 95.47           C  
ATOM   3489  HA  ASP A 235      -5.346   2.129  11.563  1.00 95.47           H  
ATOM   3490  C   ASP A 235      -5.272   4.234  11.543  1.00 95.47           C  
ATOM   3491  CB  ASP A 235      -4.127   2.705   9.893  1.00 95.47           C  
ATOM   3492  HB2 ASP A 235      -3.910   3.629   9.356  1.00 95.47           H  
ATOM   3493  HB3 ASP A 235      -4.332   1.922   9.163  1.00 95.47           H  
ATOM   3494  O   ASP A 235      -4.340   4.424  12.322  1.00 95.47           O  
ATOM   3495  CG  ASP A 235      -2.914   2.264  10.714  1.00 95.47           C  
ATOM   3496  OD1 ASP A 235      -3.103   1.483  11.686  1.00 95.47           O  
ATOM   3497  OD2 ASP A 235      -1.756   2.409  10.257  1.00 95.47           O  
ATOM   3498  N   GLY A 236      -6.214   5.158  11.342  1.00 96.38           N  
ATOM   3499  H   GLY A 236      -6.967   4.963  10.697  1.00 96.38           H  
ATOM   3500  CA  GLY A 236      -6.145   6.476  11.971  1.00 96.38           C  
ATOM   3501  HA2 GLY A 236      -5.817   6.369  13.005  1.00 96.38           H  
ATOM   3502  HA3 GLY A 236      -7.137   6.928  11.993  1.00 96.38           H  
ATOM   3503  C   GLY A 236      -5.172   7.423  11.271  1.00 96.38           C  
ATOM   3504  O   GLY A 236      -4.471   8.173  11.939  1.00 96.38           O  
ATOM   3505  N   SER A 237      -5.062   7.367   9.945  1.00 94.87           N  
ATOM   3506  H   SER A 237      -5.668   6.737   9.440  1.00 94.87           H  
ATOM   3507  CA  SER A 237      -4.116   8.175   9.169  1.00 94.87           C  
ATOM   3508  HA  SER A 237      -3.551   8.827   9.836  1.00 94.87           H  
ATOM   3509  C   SER A 237      -4.819   9.066   8.149  1.00 94.87           C  
ATOM   3510  CB  SER A 237      -3.105   7.270   8.471  1.00 94.87           C  
ATOM   3511  HB2 SER A 237      -3.632   6.510   7.894  1.00 94.87           H  
ATOM   3512  HB3 SER A 237      -2.498   7.868   7.791  1.00 94.87           H  
ATOM   3513  O   SER A 237      -5.731   8.632   7.445  1.00 94.87           O  
ATOM   3514  OG  SER A 237      -2.270   6.647   9.427  1.00 94.87           O  
ATOM   3515  HG  SER A 237      -2.824   6.311  10.135  1.00 94.87           H  
ATOM   3516  N   TYR A 238      -4.355  10.306   8.031  1.00 94.00           N  
ATOM   3517  H   TYR A 238      -3.632  10.613   8.666  1.00 94.00           H  
ATOM   3518  CA  TYR A 238      -4.824  11.266   7.033  1.00 94.00           C  
ATOM   3519  HA  TYR A 238      -5.370  10.746   6.247  1.00 94.00           H  
ATOM   3520  C   TYR A 238      -3.636  11.950   6.373  1.00 94.00           C  
ATOM   3521  CB  TYR A 238      -5.767  12.263   7.713  1.00 94.00           C  
ATOM   3522  HB2 TYR A 238      -5.248  12.761   8.533  1.00 94.00           H  
ATOM   3523  HB3 TYR A 238      -6.587  11.694   8.151  1.00 94.00           H  
ATOM   3524  O   TYR A 238      -2.728  12.396   7.062  1.00 94.00           O  
ATOM   3525  CG  TYR A 238      -6.343  13.319   6.798  1.00 94.00           C  
ATOM   3526  CD1 TYR A 238      -5.557  14.389   6.331  1.00 94.00           C  
ATOM   3527  HD1 TYR A 238      -4.513  14.461   6.599  1.00 94.00           H  
ATOM   3528  CD2 TYR A 238      -7.683  13.215   6.400  1.00 94.00           C  
ATOM   3529  HD2 TYR A 238      -8.301  12.418   6.787  1.00 94.00           H  
ATOM   3530  CE1 TYR A 238      -6.091  15.324   5.427  1.00 94.00           C  
ATOM   3531  HE1 TYR A 238      -5.468  16.115   5.036  1.00 94.00           H  
ATOM   3532  CE2 TYR A 238      -8.220  14.149   5.501  1.00 94.00           C  
ATOM   3533  HE2 TYR A 238      -9.251  14.095   5.184  1.00 94.00           H  
ATOM   3534  OH  TYR A 238      -7.961  16.004   4.085  1.00 94.00           O  
ATOM   3535  HH  TYR A 238      -7.271  16.501   3.639  1.00 94.00           H  
ATOM   3536  CZ  TYR A 238      -7.420  15.177   4.995  1.00 94.00           C  
ATOM   3537  N   GLU A 239      -3.618  12.039   5.054  1.00 93.30           N  
ATOM   3538  H   GLU A 239      -4.423  11.747   4.518  1.00 93.30           H  
ATOM   3539  CA  GLU A 239      -2.490  12.602   4.316  1.00 93.30           C  
ATOM   3540  HA  GLU A 239      -1.561  12.197   4.717  1.00 93.30           H  
ATOM   3541  C   GLU A 239      -2.421  14.132   4.430  1.00 93.30           C  
ATOM   3542  CB  GLU A 239      -2.636  12.140   2.875  1.00 93.30           C  
ATOM   3543  HB2 GLU A 239      -2.902  11.082   2.866  1.00 93.30           H  
ATOM   3544  HB3 GLU A 239      -3.451  12.697   2.412  1.00 93.30           H  
ATOM   3545  O   GLU A 239      -3.428  14.814   4.249  1.00 93.30           O  
ATOM   3546  CG  GLU A 239      -1.356  12.307   2.075  1.00 93.30           C  
ATOM   3547  HG2 GLU A 239      -0.991  13.331   2.147  1.00 93.30           H  
ATOM   3548  HG3 GLU A 239      -0.619  11.623   2.497  1.00 93.30           H  
ATOM   3549  CD  GLU A 239      -1.657  11.947   0.626  1.00 93.30           C  
ATOM   3550  OE1 GLU A 239      -1.963  12.884  -0.139  1.00 93.30           O  
ATOM   3551  OE2 GLU A 239      -1.742  10.741   0.305  1.00 93.30           O  
ATOM   3552  N   GLN A 240      -1.245  14.683   4.735  1.00 92.61           N  
ATOM   3553  H   GLN A 240      -0.424  14.099   4.800  1.00 92.61           H  
ATOM   3554  CA  GLN A 240      -1.069  16.134   4.867  1.00 92.61           C  
ATOM   3555  HA  GLN A 240      -1.895  16.523   5.462  1.00 92.61           H  
ATOM   3556  C   GLN A 240      -1.151  16.850   3.508  1.00 92.61           C  
ATOM   3557  CB  GLN A 240       0.233  16.451   5.627  1.00 92.61           C  
ATOM   3558  HB2 GLN A 240       1.088  16.048   5.083  1.00 92.61           H  
ATOM   3559  HB3 GLN A 240       0.342  17.533   5.694  1.00 92.61           H  
ATOM   3560  O   GLN A 240      -1.137  16.228   2.444  1.00 92.61           O  
ATOM   3561  CG  GLN A 240       0.192  15.866   7.049  1.00 92.61           C  
ATOM   3562  HG2 GLN A 240       0.224  14.778   6.993  1.00 92.61           H  
ATOM   3563  HG3 GLN A 240      -0.760  16.130   7.510  1.00 92.61           H  
ATOM   3564  CD  GLN A 240       1.316  16.339   7.964  1.00 92.61           C  
ATOM   3565  NE2 GLN A 240       1.669  15.586   8.984  1.00 92.61           N  
ATOM   3566 HE21 GLN A 240       1.277  14.663   9.105  1.00 92.61           H  
ATOM   3567 HE22 GLN A 240       2.556  15.823   9.405  1.00 92.61           H  
ATOM   3568  OE1 GLN A 240       1.902  17.395   7.831  1.00 92.61           O  
ATOM   3569  N   ASP A 241      -1.284  18.176   3.532  1.00 92.25           N  
ATOM   3570  H   ASP A 241      -1.264  18.657   4.420  1.00 92.25           H  
ATOM   3571  CA  ASP A 241      -1.302  18.990   2.314  1.00 92.25           C  
ATOM   3572  HA  ASP A 241      -2.119  18.644   1.681  1.00 92.25           H  
ATOM   3573  C   ASP A 241       0.002  18.832   1.506  1.00 92.25           C  
ATOM   3574  CB  ASP A 241      -1.575  20.459   2.677  1.00 92.25           C  
ATOM   3575  HB2 ASP A 241      -1.424  21.076   1.791  1.00 92.25           H  
ATOM   3576  HB3 ASP A 241      -0.861  20.777   3.437  1.00 92.25           H  
ATOM   3577  O   ASP A 241       1.069  18.617   2.073  1.00 92.25           O  
ATOM   3578  CG  ASP A 241      -3.005  20.688   3.182  1.00 92.25           C  
ATOM   3579  OD1 ASP A 241      -3.938  20.193   2.508  1.00 92.25           O  
ATOM   3580  OD2 ASP A 241      -3.175  21.372   4.218  1.00 92.25           O  
ATOM   3581  N   HIS A 242      -0.086  18.933   0.173  1.00 92.49           N  
ATOM   3582  H   HIS A 242      -0.992  19.087  -0.246  1.00 92.49           H  
ATOM   3583  CA  HIS A 242       1.065  18.724  -0.724  1.00 92.49           C  
ATOM   3584  HA  HIS A 242       1.552  17.780  -0.483  1.00 92.49           H  
ATOM   3585  C   HIS A 242       2.138  19.809  -0.607  1.00 92.49           C  
ATOM   3586  CB  HIS A 242       0.590  18.672  -2.184  1.00 92.49           C  
ATOM   3587  HB2 HIS A 242       0.028  19.578  -2.411  1.00 92.49           H  
ATOM   3588  HB3 HIS A 242       1.470  18.660  -2.827  1.00 92.49           H  
ATOM   3589  O   HIS A 242       3.307  19.557  -0.882  1.00 92.49           O  
ATOM   3590  CG  HIS A 242      -0.243  17.475  -2.561  1.00 92.49           C  
ATOM   3591  CD2 HIS A 242      -0.478  16.351  -1.812  1.00 92.49           C  
ATOM   3592  HD2 HIS A 242      -0.126  16.163  -0.808  1.00 92.49           H  
ATOM   3593  ND1 HIS A 242      -0.827  17.270  -3.793  1.00 92.49           N  
ATOM   3594  HD1 HIS A 242      -0.716  17.839  -4.620  1.00 92.49           H  
ATOM   3595  CE1 HIS A 242      -1.390  16.055  -3.784  1.00 92.49           C  
ATOM   3596  HE1 HIS A 242      -1.872  15.592  -4.632  1.00 92.49           H  
ATOM   3597  NE2 HIS A 242      -1.219  15.463  -2.595  1.00 92.49           N  
ATOM   3598  N   ASP A 243       1.747  21.029  -0.232  1.00 91.41           N  
ATOM   3599  H   ASP A 243       0.796  21.163   0.080  1.00 91.41           H  
ATOM   3600  CA  ASP A 243       2.714  22.102  -0.063  1.00 91.41           C  
ATOM   3601  HA  ASP A 243       3.386  22.084  -0.921  1.00 91.41           H  
ATOM   3602  C   ASP A 243       3.544  21.841   1.191  1.00 91.41           C  
ATOM   3603  CB  ASP A 243       2.023  23.465  -0.085  1.00 91.41           C  
ATOM   3604  HB2 ASP A 243       1.311  23.540   0.738  1.00 91.41           H  
ATOM   3605  HB3 ASP A 243       1.443  23.533  -1.005  1.00 91.41           H  
ATOM   3606  O   ASP A 243       3.037  21.891   2.313  1.00 91.41           O  
ATOM   3607  CG  ASP A 243       2.995  24.648  -0.044  1.00 91.41           C  
ATOM   3608  OD1 ASP A 243       3.914  24.729   0.810  1.00 91.41           O  
ATOM   3609  OD2 ASP A 243       2.805  25.587  -0.837  1.00 91.41           O  
ATOM   3610  N   TRP A 244       4.836  21.603   0.983  1.00 84.16           N  
ATOM   3611  H   TRP A 244       5.123  21.483   0.022  1.00 84.16           H  
ATOM   3612  CA  TRP A 244       5.811  21.275   2.023  1.00 84.16           C  
ATOM   3613  HA  TRP A 244       5.565  20.287   2.412  1.00 84.16           H  
ATOM   3614  C   TRP A 244       5.836  22.246   3.219  1.00 84.16           C  
ATOM   3615  CB  TRP A 244       7.197  21.218   1.371  1.00 84.16           C  
ATOM   3616  HB2 TRP A 244       7.881  20.753   2.081  1.00 84.16           H  
ATOM   3617  HB3 TRP A 244       7.151  20.571   0.495  1.00 84.16           H  
ATOM   3618  O   TRP A 244       6.277  21.865   4.304  1.00 84.16           O  
ATOM   3619  CG  TRP A 244       7.775  22.543   0.960  1.00 84.16           C  
ATOM   3620  CD1 TRP A 244       7.180  23.455   0.155  1.00 84.16           C  
ATOM   3621  HD1 TRP A 244       6.212  23.331  -0.306  1.00 84.16           H  
ATOM   3622  CD2 TRP A 244       9.072  23.116   1.308  1.00 84.16           C  
ATOM   3623  CE2 TRP A 244       9.194  24.382   0.663  1.00 84.16           C  
ATOM   3624  CE3 TRP A 244      10.172  22.685   2.082  1.00 84.16           C  
ATOM   3625  HE3 TRP A 244      10.121  21.720   2.564  1.00 84.16           H  
ATOM   3626  NE1 TRP A 244       8.013  24.539  -0.017  1.00 84.16           N  
ATOM   3627  HE1 TRP A 244       7.835  25.282  -0.678  1.00 84.16           H  
ATOM   3628  CH2 TRP A 244      11.423  24.713   1.531  1.00 84.16           C  
ATOM   3629  HH2 TRP A 244      12.333  25.293   1.584  1.00 84.16           H  
ATOM   3630  CZ2 TRP A 244      10.344  25.176   0.763  1.00 84.16           C  
ATOM   3631  HZ2 TRP A 244      10.414  26.105   0.216  1.00 84.16           H  
ATOM   3632  CZ3 TRP A 244      11.334  23.474   2.192  1.00 84.16           C  
ATOM   3633  HZ3 TRP A 244      12.178  23.108   2.758  1.00 84.16           H  
ATOM   3634  N   SER A 245       5.338  23.484   3.079  1.00 86.60           N  
ATOM   3635  H   SER A 245       4.945  23.731   2.182  1.00 86.60           H  
ATOM   3636  CA  SER A 245       5.198  24.423   4.206  1.00 86.60           C  
ATOM   3637  HA  SER A 245       6.158  24.463   4.720  1.00 86.60           H  
ATOM   3638  C   SER A 245       4.159  23.987   5.251  1.00 86.60           C  
ATOM   3639  CB  SER A 245       4.886  25.835   3.704  1.00 86.60           C  
ATOM   3640  HB2 SER A 245       4.919  26.523   4.548  1.00 86.60           H  
ATOM   3641  HB3 SER A 245       5.644  26.135   2.981  1.00 86.60           H  
ATOM   3642  O   SER A 245       4.215  24.446   6.396  1.00 86.60           O  
ATOM   3643  OG  SER A 245       3.613  25.916   3.098  1.00 86.60           O  
ATOM   3644  HG  SER A 245       3.633  25.360   2.316  1.00 86.60           H  
ATOM   3645  N   TYR A 246       3.248  23.083   4.885  1.00 87.20           N  
ATOM   3646  H   TYR A 246       3.250  22.773   3.924  1.00 87.20           H  
ATOM   3647  CA  TYR A 246       2.268  22.457   5.774  1.00 87.20           C  
ATOM   3648  HA  TYR A 246       2.187  23.051   6.684  1.00 87.20           H  
ATOM   3649  C   TYR A 246       2.673  21.042   6.219  1.00 87.20           C  
ATOM   3650  CB  TYR A 246       0.894  22.461   5.096  1.00 87.20           C  
ATOM   3651  HB2 TYR A 246       0.964  21.880   4.176  1.00 87.20           H  
ATOM   3652  HB3 TYR A 246       0.175  21.962   5.744  1.00 87.20           H  
ATOM   3653  O   TYR A 246       2.018  20.487   7.103  1.00 87.20           O  
ATOM   3654  CG  TYR A 246       0.366  23.848   4.778  1.00 87.20           C  
ATOM   3655  CD1 TYR A 246      -0.185  24.654   5.791  1.00 87.20           C  
ATOM   3656  HD1 TYR A 246      -0.241  24.269   6.798  1.00 87.20           H  
ATOM   3657  CD2 TYR A 246       0.446  24.336   3.465  1.00 87.20           C  
ATOM   3658  HD2 TYR A 246       0.894  23.703   2.714  1.00 87.20           H  
ATOM   3659  CE1 TYR A 246      -0.660  25.945   5.485  1.00 87.20           C  
ATOM   3660  HE1 TYR A 246      -1.084  26.559   6.265  1.00 87.20           H  
ATOM   3661  CE2 TYR A 246      -0.030  25.621   3.145  1.00 87.20           C  
ATOM   3662  HE2 TYR A 246       0.037  25.990   2.132  1.00 87.20           H  
ATOM   3663  OH  TYR A 246      -1.042  27.675   3.869  1.00 87.20           O  
ATOM   3664  HH  TYR A 246      -1.380  28.104   4.659  1.00 87.20           H  
ATOM   3665  CZ  TYR A 246      -0.584  26.427   4.158  1.00 87.20           C  
ATOM   3666  N   SER A 247       3.762  20.483   5.680  1.00 82.64           N  
ATOM   3667  H   SER A 247       4.250  20.973   4.944  1.00 82.64           H  
ATOM   3668  CA  SER A 247       4.280  19.169   6.070  1.00 82.64           C  
ATOM   3669  HA  SER A 247       3.446  18.467   6.083  1.00 82.64           H  
ATOM   3670  C   SER A 247       4.919  19.196   7.460  1.00 82.64           C  
ATOM   3671  CB  SER A 247       5.297  18.639   5.054  1.00 82.64           C  
ATOM   3672  HB2 SER A 247       5.794  17.762   5.466  1.00 82.64           H  
ATOM   3673  HB3 SER A 247       6.052  19.400   4.854  1.00 82.64           H  
ATOM   3674  O   SER A 247       5.822  19.978   7.761  1.00 82.64           O  
ATOM   3675  OG  SER A 247       4.656  18.272   3.854  1.00 82.64           O  
ATOM   3676  HG  SER A 247       4.779  17.329   3.724  1.00 82.64           H  
ATOM   3677  N   THR A 248       4.480  18.285   8.326  1.00 80.98           N  
ATOM   3678  H   THR A 248       3.711  17.708   8.016  1.00 80.98           H  
ATOM   3679  CA  THR A 248       4.975  18.111   9.696  1.00 80.98           C  
ATOM   3680  HA  THR A 248       5.915  18.657   9.773  1.00 80.98           H  
ATOM   3681  C   THR A 248       5.242  16.631  10.010  1.00 80.98           C  
ATOM   3682  CB  THR A 248       4.005  18.710  10.728  1.00 80.98           C  
ATOM   3683  HB  THR A 248       4.417  18.549  11.724  1.00 80.98           H  
ATOM   3684  O   THR A 248       4.507  15.765   9.535  1.00 80.98           O  
ATOM   3685  CG2 THR A 248       3.783  20.211  10.559  1.00 80.98           C  
ATOM   3686 HG21 THR A 248       4.743  20.728  10.553  1.00 80.98           H  
ATOM   3687 HG22 THR A 248       3.272  20.413   9.618  1.00 80.98           H  
ATOM   3688 HG23 THR A 248       3.173  20.588  11.380  1.00 80.98           H  
ATOM   3689  OG1 THR A 248       2.750  18.079  10.674  1.00 80.98           O  
ATOM   3690  HG1 THR A 248       2.440  18.157   9.768  1.00 80.98           H  
ATOM   3691  N   PRO A 249       6.239  16.294  10.856  1.00 80.39           N  
ATOM   3692  CA  PRO A 249       7.062  17.196  11.661  1.00 80.39           C  
ATOM   3693  HA  PRO A 249       6.438  17.931  12.169  1.00 80.39           H  
ATOM   3694  C   PRO A 249       8.129  17.927  10.838  1.00 80.39           C  
ATOM   3695  CB  PRO A 249       7.712  16.288  12.712  1.00 80.39           C  
ATOM   3696  HB2 PRO A 249       7.031  16.163  13.554  1.00 80.39           H  
ATOM   3697  HB3 PRO A 249       8.673  16.672  13.055  1.00 80.39           H  
ATOM   3698  O   PRO A 249       8.785  17.328   9.993  1.00 80.39           O  
ATOM   3699  CG  PRO A 249       7.864  14.953  11.980  1.00 80.39           C  
ATOM   3700  HG2 PRO A 249       7.901  14.112  12.673  1.00 80.39           H  
ATOM   3701  HG3 PRO A 249       8.756  14.971  11.353  1.00 80.39           H  
ATOM   3702  CD  PRO A 249       6.616  14.907  11.101  1.00 80.39           C  
ATOM   3703  HD2 PRO A 249       5.807  14.402  11.628  1.00 80.39           H  
ATOM   3704  HD3 PRO A 249       6.829  14.391  10.164  1.00 80.39           H  
ATOM   3705  N   PHE A 250       8.378  19.199  11.165  1.00 75.07           N  
ATOM   3706  H   PHE A 250       7.768  19.683  11.808  1.00 75.07           H  
ATOM   3707  CA  PHE A 250       9.563  19.906  10.677  1.00 75.07           C  
ATOM   3708  HA  PHE A 250       9.605  19.817   9.592  1.00 75.07           H  
ATOM   3709  C   PHE A 250      10.808  19.246  11.277  1.00 75.07           C  
ATOM   3710  CB  PHE A 250       9.498  21.397  11.040  1.00 75.07           C  
ATOM   3711  HB2 PHE A 250       9.511  21.502  12.125  1.00 75.07           H  
ATOM   3712  HB3 PHE A 250      10.393  21.884  10.652  1.00 75.07           H  
ATOM   3713  O   PHE A 250      11.149  19.461  12.445  1.00 75.07           O  
ATOM   3714  CG  PHE A 250       8.291  22.124  10.488  1.00 75.07           C  
ATOM   3715  CD1 PHE A 250       8.134  22.271   9.097  1.00 75.07           C  
ATOM   3716  HD1 PHE A 250       8.860  21.863   8.410  1.00 75.07           H  
ATOM   3717  CD2 PHE A 250       7.313  22.640  11.361  1.00 75.07           C  
ATOM   3718  HD2 PHE A 250       7.426  22.534  12.430  1.00 75.07           H  
ATOM   3719  CE1 PHE A 250       6.998  22.918   8.582  1.00 75.07           C  
ATOM   3720  HE1 PHE A 250       6.851  22.986   7.514  1.00 75.07           H  
ATOM   3721  CE2 PHE A 250       6.180  23.291  10.844  1.00 75.07           C  
ATOM   3722  HE2 PHE A 250       5.417  23.677  11.505  1.00 75.07           H  
ATOM   3723  CZ  PHE A 250       6.021  23.425   9.453  1.00 75.07           C  
ATOM   3724  HZ  PHE A 250       5.140  23.895   9.040  1.00 75.07           H  
ATOM   3725  N   ALA A 251      11.461  18.380  10.511  1.00 70.80           N  
ATOM   3726  H   ALA A 251      11.093  18.163   9.596  1.00 70.80           H  
ATOM   3727  CA  ALA A 251      12.635  17.671  10.986  1.00 70.80           C  
ATOM   3728  HA  ALA A 251      12.555  17.543  12.065  1.00 70.80           H  
ATOM   3729  C   ALA A 251      13.907  18.462  10.679  1.00 70.80           C  
ATOM   3730  CB  ALA A 251      12.677  16.279  10.375  1.00 70.80           C  
ATOM   3731  HB1 ALA A 251      13.426  15.668  10.879  1.00 70.80           H  
ATOM   3732  HB2 ALA A 251      12.959  16.384   9.328  1.00 70.80           H  
ATOM   3733  HB3 ALA A 251      11.701  15.801  10.461  1.00 70.80           H  
ATOM   3734  O   ALA A 251      14.151  18.885   9.556  1.00 70.80           O  
ATOM   3735  N   THR A 252      14.780  18.587  11.676  1.00 70.81           N  
ATOM   3736  H   THR A 252      14.515  18.272  12.598  1.00 70.81           H  
ATOM   3737  CA  THR A 252      16.140  19.129  11.497  1.00 70.81           C  
ATOM   3738  HA  THR A 252      16.119  19.905  10.732  1.00 70.81           H  
ATOM   3739  C   THR A 252      17.138  18.073  11.024  1.00 70.81           C  
ATOM   3740  CB  THR A 252      16.642  19.754  12.801  1.00 70.81           C  
ATOM   3741  HB  THR A 252      17.672  20.089  12.678  1.00 70.81           H  
ATOM   3742  O   THR A 252      18.325  18.357  10.868  1.00 70.81           O  
ATOM   3743  CG2 THR A 252      15.793  20.954  13.219  1.00 70.81           C  
ATOM   3744 HG21 THR A 252      14.769  20.649  13.433  1.00 70.81           H  
ATOM   3745 HG22 THR A 252      15.776  21.683  12.408  1.00 70.81           H  
ATOM   3746 HG23 THR A 252      16.225  21.428  14.100  1.00 70.81           H  
ATOM   3747  OG1 THR A 252      16.573  18.820  13.861  1.00 70.81           O  
ATOM   3748  HG1 THR A 252      16.396  19.336  14.651  1.00 70.81           H  
ATOM   3749  N   ARG A 253      16.680  16.830  10.850  1.00 72.08           N  
ATOM   3750  H   ARG A 253      15.680  16.694  10.899  1.00 72.08           H  
ATOM   3751  CA  ARG A 253      17.490  15.689  10.431  1.00 72.08           C  
ATOM   3752  HA  ARG A 253      18.444  16.045  10.043  1.00 72.08           H  
ATOM   3753  C   ARG A 253      16.773  14.960   9.308  1.00 72.08           C  
ATOM   3754  CB  ARG A 253      17.753  14.743  11.613  1.00 72.08           C  
ATOM   3755  HB2 ARG A 253      18.313  13.882  11.247  1.00 72.08           H  
ATOM   3756  HB3 ARG A 253      16.802  14.390  12.010  1.00 72.08           H  
ATOM   3757  O   ARG A 253      15.621  14.572   9.468  1.00 72.08           O  
ATOM   3758  CG  ARG A 253      18.554  15.420  12.733  1.00 72.08           C  
ATOM   3759  HG2 ARG A 253      17.981  16.251  13.144  1.00 72.08           H  
ATOM   3760  HG3 ARG A 253      19.494  15.798  12.330  1.00 72.08           H  
ATOM   3761  CD  ARG A 253      18.843  14.417  13.852  1.00 72.08           C  
ATOM   3762  HD2 ARG A 253      17.895  14.006  14.199  1.00 72.08           H  
ATOM   3763  HD3 ARG A 253      19.453  13.609  13.448  1.00 72.08           H  
ATOM   3764  NE  ARG A 253      19.546  15.063  14.976  1.00 72.08           N  
ATOM   3765  HE  ARG A 253      19.782  16.036  14.846  1.00 72.08           H  
ATOM   3766  NH1 ARG A 253      19.570  13.250  16.378  1.00 72.08           N  
ATOM   3767 HH11 ARG A 253      19.107  12.716  15.657  1.00 72.08           H  
ATOM   3768 HH12 ARG A 253      19.800  12.823  17.264  1.00 72.08           H  
ATOM   3769  NH2 ARG A 253      20.468  15.182  17.051  1.00 72.08           N  
ATOM   3770 HH21 ARG A 253      20.706  16.148  16.877  1.00 72.08           H  
ATOM   3771 HH22 ARG A 253      20.703  14.749  17.933  1.00 72.08           H  
ATOM   3772  CZ  ARG A 253      19.857  14.497  16.126  1.00 72.08           C  
ATOM   3773  N   ALA A 254      17.487  14.761   8.210  1.00 69.83           N  
ATOM   3774  H   ALA A 254      18.423  15.138   8.164  1.00 69.83           H  
ATOM   3775  CA  ALA A 254      17.081  13.877   7.133  1.00 69.83           C  
ATOM   3776  HA  ALA A 254      15.994  13.914   7.053  1.00 69.83           H  
ATOM   3777  C   ALA A 254      17.522  12.423   7.427  1.00 69.83           C  
ATOM   3778  CB  ALA A 254      17.677  14.419   5.827  1.00 69.83           C  
ATOM   3779  HB1 ALA A 254      17.319  15.433   5.649  1.00 69.83           H  
ATOM   3780  HB2 ALA A 254      18.765  14.426   5.884  1.00 69.83           H  
ATOM   3781  HB3 ALA A 254      17.376  13.796   4.985  1.00 69.83           H  
ATOM   3782  O   ALA A 254      18.517  12.223   8.134  1.00 69.83           O  
ATOM   3783  N   PRO A 255      16.829  11.412   6.871  1.00 69.87           N  
ATOM   3784  CA  PRO A 255      15.604  11.537   6.079  1.00 69.87           C  
ATOM   3785  HA  PRO A 255      15.651  12.397   5.411  1.00 69.87           H  
ATOM   3786  C   PRO A 255      14.348  11.660   6.959  1.00 69.87           C  
ATOM   3787  CB  PRO A 255      15.577  10.276   5.213  1.00 69.87           C  
ATOM   3788  HB2 PRO A 255      16.181  10.436   4.320  1.00 69.87           H  
ATOM   3789  HB3 PRO A 255      14.564   9.986   4.937  1.00 69.87           H  
ATOM   3790  O   PRO A 255      14.216  10.962   7.966  1.00 69.87           O  
ATOM   3791  CG  PRO A 255      16.250   9.226   6.100  1.00 69.87           C  
ATOM   3792  HG2 PRO A 255      15.512   8.793   6.776  1.00 69.87           H  
ATOM   3793  HG3 PRO A 255      16.725   8.444   5.507  1.00 69.87           H  
ATOM   3794  CD  PRO A 255      17.275  10.026   6.905  1.00 69.87           C  
ATOM   3795  HD2 PRO A 255      18.254   9.952   6.431  1.00 69.87           H  
ATOM   3796  HD3 PRO A 255      17.325   9.659   7.930  1.00 69.87           H  
ATOM   3797  N   VAL A 256      13.402  12.512   6.549  1.00 72.59           N  
ATOM   3798  H   VAL A 256      13.551  13.036   5.699  1.00 72.59           H  
ATOM   3799  CA  VAL A 256      12.016  12.432   7.036  1.00 72.59           C  
ATOM   3800  HA  VAL A 256      12.022  12.259   8.112  1.00 72.59           H  
ATOM   3801  C   VAL A 256      11.373  11.241   6.347  1.00 72.59           C  
ATOM   3802  CB  VAL A 256      11.201  13.711   6.760  1.00 72.59           C  
ATOM   3803  HB  VAL A 256      11.142  13.898   5.688  1.00 72.59           H  
ATOM   3804  O   VAL A 256      11.330  11.176   5.120  1.00 72.59           O  
ATOM   3805  CG1 VAL A 256       9.785  13.605   7.343  1.00 72.59           C  
ATOM   3806 HG11 VAL A 256       9.816  13.424   8.418  1.00 72.59           H  
ATOM   3807 HG12 VAL A 256       9.243  14.531   7.152  1.00 72.59           H  
ATOM   3808 HG13 VAL A 256       9.228  12.809   6.848  1.00 72.59           H  
ATOM   3809  CG2 VAL A 256      11.890  14.889   7.438  1.00 72.59           C  
ATOM   3810 HG21 VAL A 256      12.059  14.612   8.479  1.00 72.59           H  
ATOM   3811 HG22 VAL A 256      11.258  15.775   7.379  1.00 72.59           H  
ATOM   3812 HG23 VAL A 256      12.840  15.108   6.951  1.00 72.59           H  
ATOM   3813  N   LEU A 257      10.925  10.257   7.124  1.00 81.75           N  
ATOM   3814  H   LEU A 257      10.969  10.358   8.128  1.00 81.75           H  
ATOM   3815  CA  LEU A 257      10.330   9.060   6.551  1.00 81.75           C  
ATOM   3816  HA  LEU A 257      10.900   8.797   5.660  1.00 81.75           H  
ATOM   3817  C   LEU A 257       8.890   9.355   6.114  1.00 81.75           C  
ATOM   3818  CB  LEU A 257      10.429   7.894   7.554  1.00 81.75           C  
ATOM   3819  HB2 LEU A 257       9.741   8.083   8.378  1.00 81.75           H  
ATOM   3820  HB3 LEU A 257      11.439   7.845   7.960  1.00 81.75           H  
ATOM   3821  O   LEU A 257       8.008   9.486   6.959  1.00 81.75           O  
ATOM   3822  CG  LEU A 257      10.089   6.543   6.899  1.00 81.75           C  
ATOM   3823  HG  LEU A 257       9.168   6.642   6.325  1.00 81.75           H  
ATOM   3824  CD1 LEU A 257      11.201   6.078   5.948  1.00 81.75           C  
ATOM   3825 HD11 LEU A 257      10.755   5.770   5.002  1.00 81.75           H  
ATOM   3826 HD12 LEU A 257      11.907   6.880   5.738  1.00 81.75           H  
ATOM   3827 HD13 LEU A 257      11.761   5.246   6.376  1.00 81.75           H  
ATOM   3828  CD2 LEU A 257       9.856   5.479   7.974  1.00 81.75           C  
ATOM   3829 HD21 LEU A 257      10.750   5.366   8.587  1.00 81.75           H  
ATOM   3830 HD22 LEU A 257       9.021   5.780   8.606  1.00 81.75           H  
ATOM   3831 HD23 LEU A 257       9.615   4.527   7.501  1.00 81.75           H  
ATOM   3832  N   ARG A 258       8.659   9.381   4.800  1.00 90.11           N  
ATOM   3833  H   ARG A 258       9.462   9.426   4.189  1.00 90.11           H  
ATOM   3834  CA  ARG A 258       7.332   9.395   4.170  1.00 90.11           C  
ATOM   3835  HA  ARG A 258       6.566   9.654   4.902  1.00 90.11           H  
ATOM   3836  C   ARG A 258       7.017   8.004   3.613  1.00 90.11           C  
ATOM   3837  CB  ARG A 258       7.290  10.479   3.083  1.00 90.11           C  
ATOM   3838  HB2 ARG A 258       8.139  10.368   2.410  1.00 90.11           H  
ATOM   3839  HB3 ARG A 258       6.377  10.341   2.504  1.00 90.11           H  
ATOM   3840  O   ARG A 258       7.220   7.750   2.426  1.00 90.11           O  
ATOM   3841  CG  ARG A 258       7.271  11.900   3.665  1.00 90.11           C  
ATOM   3842  HG2 ARG A 258       8.180  12.100   4.232  1.00 90.11           H  
ATOM   3843  HG3 ARG A 258       6.417  11.997   4.337  1.00 90.11           H  
ATOM   3844  CD  ARG A 258       7.124  12.924   2.533  1.00 90.11           C  
ATOM   3845  HD2 ARG A 258       6.756  13.872   2.926  1.00 90.11           H  
ATOM   3846  HD3 ARG A 258       6.370  12.576   1.828  1.00 90.11           H  
ATOM   3847  NE  ARG A 258       8.399  13.189   1.860  1.00 90.11           N  
ATOM   3848  HE  ARG A 258       9.154  13.506   2.452  1.00 90.11           H  
ATOM   3849  NH1 ARG A 258       7.694  13.090  -0.338  1.00 90.11           N  
ATOM   3850 HH11 ARG A 258       6.753  12.796  -0.119  1.00 90.11           H  
ATOM   3851 HH12 ARG A 258       8.019  13.083  -1.294  1.00 90.11           H  
ATOM   3852  NH2 ARG A 258       9.778  13.600   0.113  1.00 90.11           N  
ATOM   3853 HH21 ARG A 258       9.884  13.592  -0.891  1.00 90.11           H  
ATOM   3854 HH22 ARG A 258      10.518  13.982   0.683  1.00 90.11           H  
ATOM   3855  CZ  ARG A 258       8.601  13.297   0.561  1.00 90.11           C  
ATOM   3856  N   PRO A 259       6.578   7.045   4.452  1.00 90.73           N  
ATOM   3857  CA  PRO A 259       6.468   5.649   4.031  1.00 90.73           C  
ATOM   3858  HA  PRO A 259       7.454   5.302   3.720  1.00 90.73           H  
ATOM   3859  C   PRO A 259       5.489   5.421   2.872  1.00 90.73           C  
ATOM   3860  CB  PRO A 259       6.016   4.890   5.274  1.00 90.73           C  
ATOM   3861  HB2 PRO A 259       6.880   4.452   5.775  1.00 90.73           H  
ATOM   3862  HB3 PRO A 259       5.282   4.129   5.007  1.00 90.73           H  
ATOM   3863  O   PRO A 259       5.649   4.458   2.120  1.00 90.73           O  
ATOM   3864  CG  PRO A 259       5.374   5.944   6.171  1.00 90.73           C  
ATOM   3865  HG2 PRO A 259       4.331   6.088   5.886  1.00 90.73           H  
ATOM   3866  HG3 PRO A 259       5.450   5.685   7.227  1.00 90.73           H  
ATOM   3867  CD  PRO A 259       6.163   7.202   5.839  1.00 90.73           C  
ATOM   3868  HD2 PRO A 259       5.537   8.083   5.980  1.00 90.73           H  
ATOM   3869  HD3 PRO A 259       7.039   7.252   6.485  1.00 90.73           H  
ATOM   3870  N   TYR A 260       4.506   6.315   2.747  1.00 93.22           N  
ATOM   3871  H   TYR A 260       4.462   7.067   3.421  1.00 93.22           H  
ATOM   3872  CA  TYR A 260       3.469   6.307   1.722  1.00 93.22           C  
ATOM   3873  HA  TYR A 260       3.603   5.418   1.105  1.00 93.22           H  
ATOM   3874  C   TYR A 260       3.565   7.500   0.756  1.00 93.22           C  
ATOM   3875  CB  TYR A 260       2.100   6.187   2.399  1.00 93.22           C  
ATOM   3876  HB2 TYR A 260       1.336   6.155   1.622  1.00 93.22           H  
ATOM   3877  HB3 TYR A 260       1.918   7.078   2.999  1.00 93.22           H  
ATOM   3878  O   TYR A 260       2.597   7.823   0.081  1.00 93.22           O  
ATOM   3879  CG  TYR A 260       1.935   4.947   3.257  1.00 93.22           C  
ATOM   3880  CD1 TYR A 260       1.721   3.691   2.657  1.00 93.22           C  
ATOM   3881  HD1 TYR A 260       1.659   3.609   1.582  1.00 93.22           H  
ATOM   3882  CD2 TYR A 260       1.978   5.054   4.658  1.00 93.22           C  
ATOM   3883  HD2 TYR A 260       2.127   6.023   5.111  1.00 93.22           H  
ATOM   3884  CE1 TYR A 260       1.546   2.545   3.456  1.00 93.22           C  
ATOM   3885  HE1 TYR A 260       1.360   1.587   2.993  1.00 93.22           H  
ATOM   3886  CE2 TYR A 260       1.789   3.917   5.464  1.00 93.22           C  
ATOM   3887  HE2 TYR A 260       1.786   4.018   6.539  1.00 93.22           H  
ATOM   3888  OH  TYR A 260       1.391   1.567   5.650  1.00 93.22           O  
ATOM   3889  HH  TYR A 260       1.269   1.844   6.561  1.00 93.22           H  
ATOM   3890  CZ  TYR A 260       1.571   2.659   4.861  1.00 93.22           C  
ATOM   3891  N   GLY A 261       4.722   8.167   0.708  1.00 92.34           N  
ATOM   3892  H   GLY A 261       5.504   7.828   1.251  1.00 92.34           H  
ATOM   3893  CA  GLY A 261       4.983   9.307  -0.175  1.00 92.34           C  
ATOM   3894  HA2 GLY A 261       6.042   9.312  -0.432  1.00 92.34           H  
ATOM   3895  HA3 GLY A 261       4.397   9.202  -1.088  1.00 92.34           H  
ATOM   3896  C   GLY A 261       4.668  10.680   0.401  1.00 92.34           C  
ATOM   3897  O   GLY A 261       5.257  11.659  -0.041  1.00 92.34           O  
ATOM   3898  N   MET A 262       3.852  10.744   1.452  1.00 92.59           N  
ATOM   3899  H   MET A 262       3.373   9.901   1.733  1.00 92.59           H  
ATOM   3900  CA  MET A 262       3.484  11.981   2.147  1.00 92.59           C  
ATOM   3901  HA  MET A 262       4.143  12.798   1.852  1.00 92.59           H  
ATOM   3902  C   MET A 262       3.588  11.828   3.665  1.00 92.59           C  
ATOM   3903  CB  MET A 262       2.051  12.357   1.762  1.00 92.59           C  
ATOM   3904  HB2 MET A 262       1.419  11.495   1.978  1.00 92.59           H  
ATOM   3905  HB3 MET A 262       1.713  13.199   2.367  1.00 92.59           H  
ATOM   3906  O   MET A 262       3.519  10.712   4.198  1.00 92.59           O  
ATOM   3907  CG  MET A 262       1.893  12.709   0.282  1.00 92.59           C  
ATOM   3908  HG2 MET A 262       2.119  11.817  -0.302  1.00 92.59           H  
ATOM   3909  HG3 MET A 262       0.853  12.981   0.100  1.00 92.59           H  
ATOM   3910  SD  MET A 262       2.931  14.043  -0.351  1.00 92.59           S  
ATOM   3911  CE  MET A 262       2.416  15.417   0.714  1.00 92.59           C  
ATOM   3912  HE1 MET A 262       1.333  15.538   0.682  1.00 92.59           H  
ATOM   3913  HE2 MET A 262       2.899  16.332   0.370  1.00 92.59           H  
ATOM   3914  HE3 MET A 262       2.727  15.232   1.742  1.00 92.59           H  
ATOM   3915  N   GLU A 263       3.741  12.947   4.374  1.00 91.65           N  
ATOM   3916  H   GLU A 263       3.894  13.826   3.901  1.00 91.65           H  
ATOM   3917  CA  GLU A 263       3.492  13.004   5.811  1.00 91.65           C  
ATOM   3918  HA  GLU A 263       4.075  12.218   6.292  1.00 91.65           H  
ATOM   3919  C   GLU A 263       2.012  12.743   6.117  1.00 91.65           C  
ATOM   3920  CB  GLU A 263       3.908  14.352   6.423  1.00 91.65           C  
ATOM   3921  HB2 GLU A 263       3.581  14.342   7.463  1.00 91.65           H  
ATOM   3922  HB3 GLU A 263       3.385  15.170   5.928  1.00 91.65           H  
ATOM   3923  O   GLU A 263       1.117  13.028   5.320  1.00 91.65           O  
ATOM   3924  CG  GLU A 263       5.420  14.615   6.448  1.00 91.65           C  
ATOM   3925  HG2 GLU A 263       5.608  15.436   7.140  1.00 91.65           H  
ATOM   3926  HG3 GLU A 263       5.922  13.732   6.842  1.00 91.65           H  
ATOM   3927  CD  GLU A 263       6.023  15.004   5.096  1.00 91.65           C  
ATOM   3928  OE1 GLU A 263       7.267  14.899   4.998  1.00 91.65           O  
ATOM   3929  OE2 GLU A 263       5.257  15.376   4.177  1.00 91.65           O  
ATOM   3930  N   LEU A 264       1.748  12.214   7.312  1.00 91.89           N  
ATOM   3931  H   LEU A 264       2.512  12.069   7.957  1.00 91.89           H  
ATOM   3932  CA  LEU A 264       0.406  11.850   7.757  1.00 91.89           C  
ATOM   3933  HA  LEU A 264      -0.319  12.149   7.000  1.00 91.89           H  
ATOM   3934  C   LEU A 264       0.060  12.590   9.052  1.00 91.89           C  
ATOM   3935  CB  LEU A 264       0.306  10.322   7.932  1.00 91.89           C  
ATOM   3936  HB2 LEU A 264       0.964  10.033   8.752  1.00 91.89           H  
ATOM   3937  HB3 LEU A 264      -0.714  10.079   8.228  1.00 91.89           H  
ATOM   3938  O   LEU A 264       0.899  12.745   9.941  1.00 91.89           O  
ATOM   3939  CG  LEU A 264       0.676   9.478   6.694  1.00 91.89           C  
ATOM   3940  HG  LEU A 264       1.694   9.705   6.380  1.00 91.89           H  
ATOM   3941  CD1 LEU A 264       0.635   7.997   7.071  1.00 91.89           C  
ATOM   3942 HD11 LEU A 264       0.803   7.387   6.183  1.00 91.89           H  
ATOM   3943 HD12 LEU A 264       1.406   7.786   7.812  1.00 91.89           H  
ATOM   3944 HD13 LEU A 264      -0.339   7.743   7.490  1.00 91.89           H  
ATOM   3945  CD2 LEU A 264      -0.263   9.703   5.510  1.00 91.89           C  
ATOM   3946 HD21 LEU A 264      -0.044   8.995   4.711  1.00 91.89           H  
ATOM   3947 HD22 LEU A 264      -0.094  10.703   5.111  1.00 91.89           H  
ATOM   3948 HD23 LEU A 264      -1.304   9.599   5.818  1.00 91.89           H  
ATOM   3949  N   HIS A 265      -1.180  13.041   9.186  1.00 92.58           N  
ATOM   3950  H   HIS A 265      -1.799  12.934   8.395  1.00 92.58           H  
ATOM   3951  CA  HIS A 265      -1.800  13.314  10.472  1.00 92.58           C  
ATOM   3952  HA  HIS A 265      -1.081  13.826  11.111  1.00 92.58           H  
ATOM   3953  C   HIS A 265      -2.194  11.989  11.133  1.00 92.58           C  
ATOM   3954  CB  HIS A 265      -3.027  14.218  10.300  1.00 92.58           C  
ATOM   3955  HB2 HIS A 265      -3.748  13.710   9.660  1.00 92.58           H  
ATOM   3956  HB3 HIS A 265      -3.495  14.368  11.273  1.00 92.58           H  
ATOM   3957  O   HIS A 265      -2.786  11.116  10.497  1.00 92.58           O  
ATOM   3958  CG  HIS A 265      -2.734  15.573   9.711  1.00 92.58           C  
ATOM   3959  CD2 HIS A 265      -3.423  16.181   8.698  1.00 92.58           C  
ATOM   3960  HD2 HIS A 265      -4.288  15.783   8.190  1.00 92.58           H  
ATOM   3961  ND1 HIS A 265      -1.776  16.468  10.136  1.00 92.58           N  
ATOM   3962  HD1 HIS A 265      -1.026  16.287  10.788  1.00 92.58           H  
ATOM   3963  CE1 HIS A 265      -1.886  17.582   9.392  1.00 92.58           C  
ATOM   3964  HE1 HIS A 265      -1.228  18.437   9.445  1.00 92.58           H  
ATOM   3965  NE2 HIS A 265      -2.880  17.453   8.506  1.00 92.58           N  
ATOM   3966  N   ASN A 266      -1.894  11.867  12.427  1.00 91.92           N  
ATOM   3967  H   ASN A 266      -1.427  12.637  12.884  1.00 91.92           H  
ATOM   3968  CA  ASN A 266      -2.339  10.748  13.253  1.00 91.92           C  
ATOM   3969  HA  ASN A 266      -2.475   9.863  12.631  1.00 91.92           H  
ATOM   3970  C   ASN A 266      -3.689  11.107  13.881  1.00 91.92           C  
ATOM   3971  CB  ASN A 266      -1.275  10.420  14.313  1.00 91.92           C  
ATOM   3972  HB2 ASN A 266      -1.135  11.281  14.967  1.00 91.92           H  
ATOM   3973  HB3 ASN A 266      -1.632   9.587  14.918  1.00 91.92           H  
ATOM   3974  O   ASN A 266      -3.760  11.928  14.798  1.00 91.92           O  
ATOM   3975  CG  ASN A 266       0.049  10.010  13.701  1.00 91.92           C  
ATOM   3976  ND2 ASN A 266       1.119  10.705  14.010  1.00 91.92           N  
ATOM   3977 HD21 ASN A 266       1.042  11.544  14.568  1.00 91.92           H  
ATOM   3978 HD22 ASN A 266       1.946  10.454  13.488  1.00 91.92           H  
ATOM   3979  OD1 ASN A 266       0.161   9.065  12.949  1.00 91.92           O  
ATOM   3980  N   LEU A 267      -4.750  10.506  13.363  1.00 95.43           N  
ATOM   3981  H   LEU A 267      -4.578   9.804  12.658  1.00 95.43           H  
ATOM   3982  CA  LEU A 267      -6.116  10.605  13.859  1.00 95.43           C  
ATOM   3983  HA  LEU A 267      -6.202  11.475  14.511  1.00 95.43           H  
ATOM   3984  C   LEU A 267      -6.459   9.376  14.713  1.00 95.43           C  
ATOM   3985  CB  LEU A 267      -7.068  10.799  12.662  1.00 95.43           C  
ATOM   3986  HB2 LEU A 267      -7.053   9.895  12.054  1.00 95.43           H  
ATOM   3987  HB3 LEU A 267      -8.083  10.928  13.040  1.00 95.43           H  
ATOM   3988  O   LEU A 267      -5.645   8.475  14.909  1.00 95.43           O  
ATOM   3989  CG  LEU A 267      -6.731  12.000  11.755  1.00 95.43           C  
ATOM   3990  HG  LEU A 267      -5.785  11.821  11.243  1.00 95.43           H  
ATOM   3991  CD1 LEU A 267      -7.821  12.162  10.703  1.00 95.43           C  
ATOM   3992 HD11 LEU A 267      -7.585  12.998  10.043  1.00 95.43           H  
ATOM   3993 HD12 LEU A 267      -8.787  12.342  11.174  1.00 95.43           H  
ATOM   3994 HD13 LEU A 267      -7.878  11.254  10.103  1.00 95.43           H  
ATOM   3995  CD2 LEU A 267      -6.630  13.319  12.526  1.00 95.43           C  
ATOM   3996 HD21 LEU A 267      -5.786  13.289  13.216  1.00 95.43           H  
ATOM   3997 HD22 LEU A 267      -6.458  14.133  11.822  1.00 95.43           H  
ATOM   3998 HD23 LEU A 267      -7.555  13.503  13.073  1.00 95.43           H  
ATOM   3999  N   VAL A 268      -7.674   9.339  15.261  1.00 95.95           N  
ATOM   4000  H   VAL A 268      -8.334  10.063  15.016  1.00 95.95           H  
ATOM   4001  CA  VAL A 268      -8.145   8.172  16.015  1.00 95.95           C  
ATOM   4002  HA  VAL A 268      -7.356   7.906  16.720  1.00 95.95           H  
ATOM   4003  C   VAL A 268      -8.377   6.991  15.054  1.00 95.95           C  
ATOM   4004  CB  VAL A 268      -9.374   8.524  16.875  1.00 95.95           C  
ATOM   4005  HB  VAL A 268      -9.080   9.343  17.531  1.00 95.95           H  
ATOM   4006  O   VAL A 268      -9.142   7.158  14.102  1.00 95.95           O  
ATOM   4007  CG1 VAL A 268     -10.604   8.995  16.088  1.00 95.95           C  
ATOM   4008 HG11 VAL A 268     -11.380   9.320  16.781  1.00 95.95           H  
ATOM   4009 HG12 VAL A 268     -11.002   8.185  15.477  1.00 95.95           H  
ATOM   4010 HG13 VAL A 268     -10.338   9.836  15.448  1.00 95.95           H  
ATOM   4011  CG2 VAL A 268      -9.780   7.355  17.775  1.00 95.95           C  
ATOM   4012 HG21 VAL A 268     -10.182   6.547  17.164  1.00 95.95           H  
ATOM   4013 HG22 VAL A 268      -8.914   6.994  18.331  1.00 95.95           H  
ATOM   4014 HG23 VAL A 268     -10.545   7.683  18.478  1.00 95.95           H  
ATOM   4015  N   PRO A 269      -7.752   5.814  15.266  1.00 97.35           N  
ATOM   4016  CA  PRO A 269      -8.014   4.629  14.446  1.00 97.35           C  
ATOM   4017  HA  PRO A 269      -7.870   4.877  13.394  1.00 97.35           H  
ATOM   4018  C   PRO A 269      -9.439   4.103  14.628  1.00 97.35           C  
ATOM   4019  CB  PRO A 269      -6.976   3.582  14.869  1.00 97.35           C  
ATOM   4020  HB2 PRO A 269      -7.411   2.892  15.592  1.00 97.35           H  
ATOM   4021  HB3 PRO A 269      -6.590   3.032  14.011  1.00 97.35           H  
ATOM   4022  O   PRO A 269     -10.112   4.450  15.601  1.00 97.35           O  
ATOM   4023  CG  PRO A 269      -5.879   4.396  15.550  1.00 97.35           C  
ATOM   4024  HG2 PRO A 269      -5.190   4.788  14.802  1.00 97.35           H  
ATOM   4025  HG3 PRO A 269      -5.343   3.808  16.295  1.00 97.35           H  
ATOM   4026  CD  PRO A 269      -6.651   5.547  16.182  1.00 97.35           C  
ATOM   4027  HD2 PRO A 269      -7.050   5.243  17.149  1.00 97.35           H  
ATOM   4028  HD3 PRO A 269      -5.984   6.402  16.295  1.00 97.35           H  
ATOM   4029  N   ASP A 270      -9.889   3.203  13.757  1.00 97.96           N  
ATOM   4030  H   ASP A 270      -9.299   2.929  12.984  1.00 97.96           H  
ATOM   4031  CA  ASP A 270     -11.172   2.518  13.945  1.00 97.96           C  
ATOM   4032  HA  ASP A 270     -11.961   3.270  13.969  1.00 97.96           H  
ATOM   4033  C   ASP A 270     -11.191   1.740  15.272  1.00 97.96           C  
ATOM   4034  CB  ASP A 270     -11.443   1.569  12.772  1.00 97.96           C  
ATOM   4035  HB2 ASP A 270     -11.176   2.067  11.840  1.00 97.96           H  
ATOM   4036  HB3 ASP A 270     -10.801   0.693  12.864  1.00 97.96           H  
ATOM   4037  O   ASP A 270     -10.210   1.100  15.656  1.00 97.96           O  
ATOM   4038  CG  ASP A 270     -12.905   1.118  12.719  1.00 97.96           C  
ATOM   4039  OD1 ASP A 270     -13.273   0.297  13.584  1.00 97.96           O  
ATOM   4040  OD2 ASP A 270     -13.705   1.570  11.869  1.00 97.96           O  
ATOM   4041  N   ILE A 271     -12.318   1.737  15.982  1.00 97.31           N  
ATOM   4042  H   ILE A 271     -13.104   2.265  15.632  1.00 97.31           H  
ATOM   4043  CA  ILE A 271     -12.463   0.983  17.230  1.00 97.31           C  
ATOM   4044  HA  ILE A 271     -11.708   1.368  17.916  1.00 97.31           H  
ATOM   4045  C   ILE A 271     -12.182  -0.512  17.040  1.00 97.31           C  
ATOM   4046  CB  ILE A 271     -13.849   1.234  17.854  1.00 97.31           C  
ATOM   4047  HB  ILE A 271     -14.004   2.313  17.864  1.00 97.31           H  
ATOM   4048  O   ILE A 271     -11.635  -1.145  17.939  1.00 97.31           O  
ATOM   4049  CG1 ILE A 271     -13.850   0.753  19.321  1.00 97.31           C  
ATOM   4050 HG12 ILE A 271     -13.795  -0.335  19.352  1.00 97.31           H  
ATOM   4051 HG13 ILE A 271     -12.969   1.153  19.822  1.00 97.31           H  
ATOM   4052  CG2 ILE A 271     -14.991   0.590  17.041  1.00 97.31           C  
ATOM   4053 HG21 ILE A 271     -14.877   0.828  15.984  1.00 97.31           H  
ATOM   4054 HG22 ILE A 271     -14.985  -0.495  17.150  1.00 97.31           H  
ATOM   4055 HG23 ILE A 271     -15.955   0.980  17.369  1.00 97.31           H  
ATOM   4056  CD1 ILE A 271     -15.081   1.206  20.111  1.00 97.31           C  
ATOM   4057 HD11 ILE A 271     -14.972   0.905  21.153  1.00 97.31           H  
ATOM   4058 HD12 ILE A 271     -15.174   2.291  20.061  1.00 97.31           H  
ATOM   4059 HD13 ILE A 271     -15.982   0.744  19.705  1.00 97.31           H  
ATOM   4060  N   HIS A 272     -12.498  -1.091  15.883  1.00 95.70           N  
ATOM   4061  H   HIS A 272     -12.898  -0.523  15.150  1.00 95.70           H  
ATOM   4062  CA  HIS A 272     -12.178  -2.481  15.575  1.00 95.70           C  
ATOM   4063  HA  HIS A 272     -12.575  -3.119  16.365  1.00 95.70           H  
ATOM   4064  C   HIS A 272     -10.660  -2.692  15.527  1.00 95.70           C  
ATOM   4065  CB  HIS A 272     -12.852  -2.875  14.257  1.00 95.70           C  
ATOM   4066  HB2 HIS A 272     -12.586  -3.901  14.003  1.00 95.70           H  
ATOM   4067  HB3 HIS A 272     -12.471  -2.233  13.463  1.00 95.70           H  
ATOM   4068  O   HIS A 272     -10.163  -3.636  16.147  1.00 95.70           O  
ATOM   4069  CG  HIS A 272     -14.354  -2.756  14.283  1.00 95.70           C  
ATOM   4070  CD2 HIS A 272     -15.259  -3.630  14.819  1.00 95.70           C  
ATOM   4071  HD2 HIS A 272     -15.032  -4.561  15.318  1.00 95.70           H  
ATOM   4072  ND1 HIS A 272     -15.069  -1.704  13.773  1.00 95.70           N  
ATOM   4073  HD1 HIS A 272     -14.651  -0.862  13.402  1.00 95.70           H  
ATOM   4074  CE1 HIS A 272     -16.372  -1.937  13.979  1.00 95.70           C  
ATOM   4075  HE1 HIS A 272     -17.175  -1.277  13.684  1.00 95.70           H  
ATOM   4076  NE2 HIS A 272     -16.538  -3.100  14.630  1.00 95.70           N  
ATOM   4077  N   GLN A 273      -9.918  -1.774  14.895  1.00 94.85           N  
ATOM   4078  H   GLN A 273     -10.385  -0.977  14.487  1.00 94.85           H  
ATOM   4079  CA  GLN A 273      -8.451  -1.761  14.897  1.00 94.85           C  
ATOM   4080  HA  GLN A 273      -8.096  -2.703  14.478  1.00 94.85           H  
ATOM   4081  C   GLN A 273      -7.914  -1.649  16.327  1.00 94.85           C  
ATOM   4082  CB  GLN A 273      -7.945  -0.608  14.006  1.00 94.85           C  
ATOM   4083  HB2 GLN A 273      -8.453  -0.672  13.043  1.00 94.85           H  
ATOM   4084  HB3 GLN A 273      -8.218   0.358  14.430  1.00 94.85           H  
ATOM   4085  O   GLN A 273      -7.093  -2.468  16.744  1.00 94.85           O  
ATOM   4086  CG  GLN A 273      -6.430  -0.618  13.741  1.00 94.85           C  
ATOM   4087  HG2 GLN A 273      -6.070  -1.644  13.667  1.00 94.85           H  
ATOM   4088  HG3 GLN A 273      -6.261  -0.140  12.775  1.00 94.85           H  
ATOM   4089  CD  GLN A 273      -5.593   0.142  14.773  1.00 94.85           C  
ATOM   4090  NE2 GLN A 273      -4.353   0.452  14.471  1.00 94.85           N  
ATOM   4091 HE21 GLN A 273      -4.099   0.534  13.497  1.00 94.85           H  
ATOM   4092 HE22 GLN A 273      -3.917   1.072  15.139  1.00 94.85           H  
ATOM   4093  OE1 GLN A 273      -6.013   0.497  15.862  1.00 94.85           O  
ATOM   4094  N   GLN A 274      -8.457  -0.720  17.122  1.00 95.13           N  
ATOM   4095  H   GLN A 274      -9.083  -0.054  16.692  1.00 95.13           H  
ATOM   4096  CA  GLN A 274      -8.044  -0.509  18.515  1.00 95.13           C  
ATOM   4097  HA  GLN A 274      -6.976  -0.291  18.534  1.00 95.13           H  
ATOM   4098  C   GLN A 274      -8.292  -1.745  19.393  1.00 95.13           C  
ATOM   4099  CB  GLN A 274      -8.810   0.675  19.118  1.00 95.13           C  
ATOM   4100  HB2 GLN A 274      -9.880   0.477  19.054  1.00 95.13           H  
ATOM   4101  HB3 GLN A 274      -8.551   0.743  20.175  1.00 95.13           H  
ATOM   4102  O   GLN A 274      -7.607  -1.961  20.393  1.00 95.13           O  
ATOM   4103  CG  GLN A 274      -8.515   2.035  18.470  1.00 95.13           C  
ATOM   4104  HG2 GLN A 274      -7.469   2.301  18.627  1.00 95.13           H  
ATOM   4105  HG3 GLN A 274      -8.691   1.987  17.396  1.00 95.13           H  
ATOM   4106  CD  GLN A 274      -9.397   3.122  19.076  1.00 95.13           C  
ATOM   4107  NE2 GLN A 274      -9.908   4.046  18.303  1.00 95.13           N  
ATOM   4108 HE21 GLN A 274     -10.478   4.759  18.735  1.00 95.13           H  
ATOM   4109 HE22 GLN A 274      -9.794   4.025  17.299  1.00 95.13           H  
ATOM   4110  OE1 GLN A 274      -9.677   3.152  20.266  1.00 95.13           O  
ATOM   4111  N   ARG A 275      -9.281  -2.578  19.039  1.00 94.01           N  
ATOM   4112  H   ARG A 275      -9.834  -2.312  18.237  1.00 94.01           H  
ATOM   4113  CA  ARG A 275      -9.580  -3.853  19.714  1.00 94.01           C  
ATOM   4114  HA  ARG A 275      -9.215  -3.786  20.739  1.00 94.01           H  
ATOM   4115  C   ARG A 275      -8.801  -5.046  19.155  1.00 94.01           C  
ATOM   4116  CB  ARG A 275     -11.100  -4.090  19.736  1.00 94.01           C  
ATOM   4117  HB2 ARG A 275     -11.301  -5.070  20.169  1.00 94.01           H  
ATOM   4118  HB3 ARG A 275     -11.472  -4.097  18.711  1.00 94.01           H  
ATOM   4119  O   ARG A 275      -8.949  -6.152  19.684  1.00 94.01           O  
ATOM   4120  CG  ARG A 275     -11.884  -3.042  20.544  1.00 94.01           C  
ATOM   4121  HG2 ARG A 275     -11.795  -2.060  20.080  1.00 94.01           H  
ATOM   4122  HG3 ARG A 275     -12.938  -3.322  20.538  1.00 94.01           H  
ATOM   4123  CD  ARG A 275     -11.405  -2.893  21.991  1.00 94.01           C  
ATOM   4124  HD2 ARG A 275     -10.370  -2.553  21.986  1.00 94.01           H  
ATOM   4125  HD3 ARG A 275     -11.440  -3.859  22.494  1.00 94.01           H  
ATOM   4126  NE  ARG A 275     -12.205  -1.884  22.706  1.00 94.01           N  
ATOM   4127  HE  ARG A 275     -11.883  -0.932  22.608  1.00 94.01           H  
ATOM   4128  NH1 ARG A 275     -13.796  -3.283  23.585  1.00 94.01           N  
ATOM   4129 HH11 ARG A 275     -13.363  -4.047  23.086  1.00 94.01           H  
ATOM   4130 HH12 ARG A 275     -14.664  -3.418  24.084  1.00 94.01           H  
ATOM   4131  NH2 ARG A 275     -13.896  -1.088  23.994  1.00 94.01           N  
ATOM   4132 HH21 ARG A 275     -14.733  -1.234  24.542  1.00 94.01           H  
ATOM   4133 HH22 ARG A 275     -13.530  -0.156  23.866  1.00 94.01           H  
ATOM   4134  CZ  ARG A 275     -13.290  -2.091  23.425  1.00 94.01           C  
ATOM   4135  N   GLY A 276      -7.935  -4.813  18.172  1.00 92.10           N  
ATOM   4136  H   GLY A 276      -7.874  -3.872  17.811  1.00 92.10           H  
ATOM   4137  CA  GLY A 276      -6.998  -5.779  17.608  1.00 92.10           C  
ATOM   4138  HA2 GLY A 276      -6.786  -6.563  18.335  1.00 92.10           H  
ATOM   4139  HA3 GLY A 276      -6.068  -5.259  17.384  1.00 92.10           H  
ATOM   4140  C   GLY A 276      -7.466  -6.447  16.318  1.00 92.10           C  
ATOM   4141  O   GLY A 276      -6.761  -7.327  15.833  1.00 92.10           O  
ATOM   4142  N   MET A 277      -8.626  -6.074  15.764  1.00 92.94           N  
ATOM   4143  H   MET A 277      -9.115  -5.272  16.133  1.00 92.94           H  
ATOM   4144  CA  MET A 277      -9.054  -6.612  14.473  1.00 92.94           C  
ATOM   4145  HA  MET A 277      -8.981  -7.698  14.512  1.00 92.94           H  
ATOM   4146  C   MET A 277      -8.127  -6.140  13.354  1.00 92.94           C  
ATOM   4147  CB  MET A 277     -10.509  -6.256  14.132  1.00 92.94           C  
ATOM   4148  HB2 MET A 277     -10.705  -6.553  13.101  1.00 92.94           H  
ATOM   4149  HB3 MET A 277     -10.650  -5.178  14.200  1.00 92.94           H  
ATOM   4150  O   MET A 277      -7.536  -5.060  13.384  1.00 92.94           O  
ATOM   4151  CG  MET A 277     -11.508  -6.984  15.033  1.00 92.94           C  
ATOM   4152  HG2 MET A 277     -11.411  -8.056  14.857  1.00 92.94           H  
ATOM   4153  HG3 MET A 277     -11.248  -6.786  16.073  1.00 92.94           H  
ATOM   4154  SD  MET A 277     -13.248  -6.525  14.802  1.00 92.94           S  
ATOM   4155  CE  MET A 277     -13.548  -6.997  13.075  1.00 92.94           C  
ATOM   4156  HE1 MET A 277     -13.413  -8.073  12.960  1.00 92.94           H  
ATOM   4157  HE2 MET A 277     -12.867  -6.465  12.410  1.00 92.94           H  
ATOM   4158  HE3 MET A 277     -14.572  -6.739  12.804  1.00 92.94           H  
ATOM   4159  N   THR A 278      -8.047  -6.968  12.330  1.00 91.18           N  
ATOM   4160  H   THR A 278      -8.580  -7.824  12.392  1.00 91.18           H  
ATOM   4161  CA  THR A 278      -7.330  -6.737  11.086  1.00 91.18           C  
ATOM   4162  HA  THR A 278      -6.756  -5.813  11.162  1.00 91.18           H  
ATOM   4163  C   THR A 278      -8.321  -6.594   9.937  1.00 91.18           C  
ATOM   4164  CB  THR A 278      -6.358  -7.892  10.806  1.00 91.18           C  
ATOM   4165  HB  THR A 278      -5.740  -7.612   9.953  1.00 91.18           H  
ATOM   4166  O   THR A 278      -9.490  -6.963  10.046  1.00 91.18           O  
ATOM   4167  CG2 THR A 278      -5.427  -8.205  11.977  1.00 91.18           C  
ATOM   4168 HG21 THR A 278      -4.910  -7.298  12.292  1.00 91.18           H  
ATOM   4169 HG22 THR A 278      -5.994  -8.601  12.819  1.00 91.18           H  
ATOM   4170 HG23 THR A 278      -4.694  -8.951  11.670  1.00 91.18           H  
ATOM   4171  OG1 THR A 278      -7.061  -9.067  10.465  1.00 91.18           O  
ATOM   4172  HG1 THR A 278      -7.656  -9.271  11.190  1.00 91.18           H  
ATOM   4173  N   CYS A 279      -7.838  -6.135   8.782  1.00 91.86           N  
ATOM   4174  H   CYS A 279      -6.900  -5.762   8.745  1.00 91.86           H  
ATOM   4175  CA  CYS A 279      -8.647  -6.059   7.566  1.00 91.86           C  
ATOM   4176  HA  CYS A 279      -9.436  -5.321   7.710  1.00 91.86           H  
ATOM   4177  C   CYS A 279      -9.315  -7.407   7.227  1.00 91.86           C  
ATOM   4178  CB  CYS A 279      -7.747  -5.624   6.397  1.00 91.86           C  
ATOM   4179  HB2 CYS A 279      -8.375  -5.337   5.554  1.00 91.86           H  
ATOM   4180  HB3 CYS A 279      -7.127  -6.467   6.089  1.00 91.86           H  
ATOM   4181  O   CYS A 279     -10.444  -7.430   6.747  1.00 91.86           O  
ATOM   4182  SG  CYS A 279      -6.658  -4.234   6.842  1.00 91.86           S  
ATOM   4183  HG  CYS A 279      -7.613  -3.320   7.037  1.00 91.86           H  
ATOM   4184  N   LEU A 280      -8.633  -8.531   7.495  1.00 88.80           N  
ATOM   4185  H   LEU A 280      -7.772  -8.453   8.016  1.00 88.80           H  
ATOM   4186  CA  LEU A 280      -9.099  -9.875   7.141  1.00 88.80           C  
ATOM   4187  HA  LEU A 280      -9.500  -9.847   6.128  1.00 88.80           H  
ATOM   4188  C   LEU A 280     -10.228 -10.409   8.030  1.00 88.80           C  
ATOM   4189  CB  LEU A 280      -7.929 -10.865   7.196  1.00 88.80           C  
ATOM   4190  HB2 LEU A 280      -8.352 -11.857   7.036  1.00 88.80           H  
ATOM   4191  HB3 LEU A 280      -7.500 -10.847   8.198  1.00 88.80           H  
ATOM   4192  O   LEU A 280     -10.868 -11.398   7.657  1.00 88.80           O  
ATOM   4193  CG  LEU A 280      -6.805 -10.677   6.167  1.00 88.80           C  
ATOM   4194  HG  LEU A 280      -6.265  -9.750   6.357  1.00 88.80           H  
ATOM   4195  CD1 LEU A 280      -5.861 -11.868   6.329  1.00 88.80           C  
ATOM   4196 HD11 LEU A 280      -6.444 -12.788   6.302  1.00 88.80           H  
ATOM   4197 HD12 LEU A 280      -5.328 -11.782   7.276  1.00 88.80           H  
ATOM   4198 HD13 LEU A 280      -5.144 -11.883   5.507  1.00 88.80           H  
ATOM   4199  CD2 LEU A 280      -7.309 -10.687   4.723  1.00 88.80           C  
ATOM   4200 HD21 LEU A 280      -6.466 -10.646   4.034  1.00 88.80           H  
ATOM   4201 HD22 LEU A 280      -7.902 -11.581   4.530  1.00 88.80           H  
ATOM   4202 HD23 LEU A 280      -7.927  -9.807   4.542  1.00 88.80           H  
ATOM   4203  N   ASP A 281     -10.473  -9.791   9.186  1.00 89.03           N  
ATOM   4204  H   ASP A 281      -9.917  -8.991   9.454  1.00 89.03           H  
ATOM   4205  CA  ASP A 281     -11.592 -10.167  10.052  1.00 89.03           C  
ATOM   4206  HA  ASP A 281     -11.579 -11.248  10.195  1.00 89.03           H  
ATOM   4207  C   ASP A 281     -12.942  -9.822   9.410  1.00 89.03           C  
ATOM   4208  CB  ASP A 281     -11.432  -9.519  11.430  1.00 89.03           C  
ATOM   4209  HB2 ASP A 281     -11.323  -8.439  11.330  1.00 89.03           H  
ATOM   4210  HB3 ASP A 281     -12.329  -9.725  12.014  1.00 89.03           H  
ATOM   4211  O   ASP A 281     -13.904 -10.565   9.595  1.00 89.03           O  
ATOM   4212  CG  ASP A 281     -10.240 -10.119  12.170  1.00 89.03           C  
ATOM   4213  OD1 ASP A 281     -10.332 -11.309  12.536  1.00 89.03           O  
ATOM   4214  OD2 ASP A 281      -9.220  -9.418  12.340  1.00 89.03           O  
ATOM   4215  N   CYS A 282     -12.984  -8.770   8.584  1.00 88.28           N  
ATOM   4216  H   CYS A 282     -12.159  -8.190   8.520  1.00 88.28           H  
ATOM   4217  CA  CYS A 282     -14.121  -8.449   7.717  1.00 88.28           C  
ATOM   4218  HA  CYS A 282     -15.018  -8.932   8.103  1.00 88.28           H  
ATOM   4219  C   CYS A 282     -13.896  -8.987   6.291  1.00 88.28           C  
ATOM   4220  CB  CYS A 282     -14.363  -6.930   7.743  1.00 88.28           C  
ATOM   4221  HB2 CYS A 282     -13.492  -6.405   7.351  1.00 88.28           H  
ATOM   4222  HB3 CYS A 282     -15.220  -6.693   7.112  1.00 88.28           H  
ATOM   4223  O   CYS A 282     -14.723  -9.723   5.754  1.00 88.28           O  
ATOM   4224  SG  CYS A 282     -14.698  -6.373   9.443  1.00 88.28           S  
ATOM   4225  HG  CYS A 282     -14.890  -5.083   9.151  1.00 88.28           H  
ATOM   4226  N   HIS A 283     -12.732  -8.719   5.695  1.00 87.66           N  
ATOM   4227  H   HIS A 283     -12.072  -8.128   6.180  1.00 87.66           H  
ATOM   4228  CA  HIS A 283     -12.392  -9.113   4.325  1.00 87.66           C  
ATOM   4229  HA  HIS A 283     -13.318  -9.227   3.761  1.00 87.66           H  
ATOM   4230  C   HIS A 283     -11.664 -10.460   4.269  1.00 87.66           C  
ATOM   4231  CB  HIS A 283     -11.602  -7.994   3.643  1.00 87.66           C  
ATOM   4232  HB2 HIS A 283     -10.679  -7.802   4.190  1.00 87.66           H  
ATOM   4233  HB3 HIS A 283     -11.333  -8.318   2.638  1.00 87.66           H  
ATOM   4234  O   HIS A 283     -10.481 -10.554   3.949  1.00 87.66           O  
ATOM   4235  CG  HIS A 283     -12.392  -6.723   3.520  1.00 87.66           C  
ATOM   4236  CD2 HIS A 283     -12.099  -5.526   4.114  1.00 87.66           C  
ATOM   4237  HD2 HIS A 283     -11.257  -5.321   4.758  1.00 87.66           H  
ATOM   4238  ND1 HIS A 283     -13.554  -6.552   2.798  1.00 87.66           N  
ATOM   4239  HD1 HIS A 283     -14.139  -7.264   2.385  1.00 87.66           H  
ATOM   4240  CE1 HIS A 283     -13.931  -5.272   2.930  1.00 87.66           C  
ATOM   4241  HE1 HIS A 283     -14.830  -4.849   2.506  1.00 87.66           H  
ATOM   4242  NE2 HIS A 283     -13.078  -4.611   3.730  1.00 87.66           N  
ATOM   4243  N   SER A 284     -12.386 -11.545   4.546  1.00 78.19           N  
ATOM   4244  H   SER A 284     -13.325 -11.359   4.868  1.00 78.19           H  
ATOM   4245  CA  SER A 284     -11.841 -12.913   4.695  1.00 78.19           C  
ATOM   4246  HA  SER A 284     -11.084 -12.874   5.478  1.00 78.19           H  
ATOM   4247  C   SER A 284     -11.159 -13.544   3.460  1.00 78.19           C  
ATOM   4248  CB  SER A 284     -12.963 -13.841   5.173  1.00 78.19           C  
ATOM   4249  HB2 SER A 284     -13.381 -13.453   6.103  1.00 78.19           H  
ATOM   4250  HB3 SER A 284     -12.556 -14.833   5.367  1.00 78.19           H  
ATOM   4251  O   SER A 284     -10.774 -14.713   3.496  1.00 78.19           O  
ATOM   4252  OG  SER A 284     -13.988 -13.933   4.192  1.00 78.19           O  
ATOM   4253  HG  SER A 284     -14.543 -13.156   4.292  1.00 78.19           H  
ATOM   4254  N   GLY A 285     -11.047 -12.832   2.336  1.00 76.25           N  
ATOM   4255  H   GLY A 285     -11.222 -11.841   2.417  1.00 76.25           H  
ATOM   4256  CA  GLY A 285     -10.506 -13.341   1.068  1.00 76.25           C  
ATOM   4257  HA2 GLY A 285     -10.096 -12.508   0.497  1.00 76.25           H  
ATOM   4258  HA3 GLY A 285      -9.688 -14.030   1.281  1.00 76.25           H  
ATOM   4259  C   GLY A 285     -11.525 -14.072   0.186  1.00 76.25           C  
ATOM   4260  O   GLY A 285     -11.453 -13.994  -1.040  1.00 76.25           O  
ATOM   4261  N   ALA A 286     -12.535 -14.722   0.776  1.00 72.93           N  
ATOM   4262  H   ALA A 286     -12.551 -14.769   1.784  1.00 72.93           H  
ATOM   4263  CA  ALA A 286     -13.649 -15.283   0.004  1.00 72.93           C  
ATOM   4264  HA  ALA A 286     -13.249 -15.952  -0.758  1.00 72.93           H  
ATOM   4265  C   ALA A 286     -14.433 -14.176  -0.720  1.00 72.93           C  
ATOM   4266  CB  ALA A 286     -14.550 -16.095   0.941  1.00 72.93           C  
ATOM   4267  HB1 ALA A 286     -13.975 -16.900   1.399  1.00 72.93           H  
ATOM   4268  HB2 ALA A 286     -15.380 -16.517   0.375  1.00 72.93           H  
ATOM   4269  HB3 ALA A 286     -14.945 -15.447   1.724  1.00 72.93           H  
ATOM   4270  O   ALA A 286     -14.784 -14.329  -1.883  1.00 72.93           O  
ATOM   4271  N   GLU A 287     -14.648 -13.043  -0.058  1.00 70.91           N  
ATOM   4272  H   GLU A 287     -14.363 -12.976   0.909  1.00 70.91           H  
ATOM   4273  CA  GLU A 287     -15.214 -11.839  -0.672  1.00 70.91           C  
ATOM   4274  HA  GLU A 287     -16.176 -12.059  -1.136  1.00 70.91           H  
ATOM   4275  C   GLU A 287     -14.290 -11.267  -1.756  1.00 70.91           C  
ATOM   4276  CB  GLU A 287     -15.422 -10.822   0.447  1.00 70.91           C  
ATOM   4277  HB2 GLU A 287     -14.443 -10.608   0.876  1.00 70.91           H  
ATOM   4278  HB3 GLU A 287     -16.048 -11.262   1.224  1.00 70.91           H  
ATOM   4279  O   GLU A 287     -14.731 -11.005  -2.870  1.00 70.91           O  
ATOM   4280  CG  GLU A 287     -16.070  -9.520  -0.034  1.00 70.91           C  
ATOM   4281  HG2 GLU A 287     -17.139  -9.684  -0.170  1.00 70.91           H  
ATOM   4282  HG3 GLU A 287     -15.648  -9.222  -0.994  1.00 70.91           H  
ATOM   4283  CD  GLU A 287     -15.825  -8.379   0.954  1.00 70.91           C  
ATOM   4284  OE1 GLU A 287     -16.030  -7.217   0.556  1.00 70.91           O  
ATOM   4285  OE2 GLU A 287     -15.415  -8.644   2.107  1.00 70.91           O  
ATOM   4286  N   LEU A 288     -12.985 -11.168  -1.469  1.00 74.10           N  
ATOM   4287  H   LEU A 288     -12.693 -11.376  -0.525  1.00 74.10           H  
ATOM   4288  CA  LEU A 288     -11.985 -10.616  -2.397  1.00 74.10           C  
ATOM   4289  HA  LEU A 288     -12.300  -9.613  -2.686  1.00 74.10           H  
ATOM   4290  C   LEU A 288     -11.857 -11.426  -3.699  1.00 74.10           C  
ATOM   4291  CB  LEU A 288     -10.611 -10.531  -1.702  1.00 74.10           C  
ATOM   4292  HB2 LEU A 288     -10.252 -11.544  -1.521  1.00 74.10           H  
ATOM   4293  HB3 LEU A 288      -9.913 -10.063  -2.396  1.00 74.10           H  
ATOM   4294  O   LEU A 288     -11.388 -10.907  -4.706  1.00 74.10           O  
ATOM   4295  CG  LEU A 288     -10.569  -9.743  -0.378  1.00 74.10           C  
ATOM   4296  HG  LEU A 288     -11.239 -10.210   0.344  1.00 74.10           H  
ATOM   4297  CD1 LEU A 288      -9.152  -9.759   0.199  1.00 74.10           C  
ATOM   4298 HD11 LEU A 288      -8.790 -10.780   0.322  1.00 74.10           H  
ATOM   4299 HD12 LEU A 288      -9.150  -9.266   1.171  1.00 74.10           H  
ATOM   4300 HD13 LEU A 288      -8.474  -9.223  -0.464  1.00 74.10           H  
ATOM   4301  CD2 LEU A 288     -10.974  -8.286  -0.569  1.00 74.10           C  
ATOM   4302 HD21 LEU A 288     -10.922  -7.756   0.381  1.00 74.10           H  
ATOM   4303 HD22 LEU A 288     -10.282  -7.811  -1.264  1.00 74.10           H  
ATOM   4304 HD23 LEU A 288     -11.996  -8.210  -0.940  1.00 74.10           H  
ATOM   4305  N   SER A 289     -12.285 -12.691  -3.677  1.00 67.03           N  
ATOM   4306  H   SER A 289     -12.661 -13.022  -2.800  1.00 67.03           H  
ATOM   4307  CA  SER A 289     -12.342 -13.599  -4.829  1.00 67.03           C  
ATOM   4308  HA  SER A 289     -11.735 -13.181  -5.632  1.00 67.03           H  
ATOM   4309  C   SER A 289     -13.756 -13.757  -5.415  1.00 67.03           C  
ATOM   4310  CB  SER A 289     -11.720 -14.950  -4.452  1.00 67.03           C  
ATOM   4311  HB2 SER A 289     -10.663 -14.799  -4.233  1.00 67.03           H  
ATOM   4312  HB3 SER A 289     -11.792 -15.639  -5.294  1.00 67.03           H  
ATOM   4313  O   SER A 289     -13.966 -14.610  -6.273  1.00 67.03           O  
ATOM   4314  OG  SER A 289     -12.344 -15.527  -3.316  1.00 67.03           O  
ATOM   4315  HG  SER A 289     -12.069 -14.994  -2.566  1.00 67.03           H  
ATOM   4316  N   GLY A 290     -14.740 -12.978  -4.944  1.00 62.49           N  
ATOM   4317  H   GLY A 290     -14.509 -12.276  -4.257  1.00 62.49           H  
ATOM   4318  CA  GLY A 290     -16.126 -12.988  -5.434  1.00 62.49           C  
ATOM   4319  HA2 GLY A 290     -16.119 -13.004  -6.524  1.00 62.49           H  
ATOM   4320  HA3 GLY A 290     -16.608 -12.065  -5.113  1.00 62.49           H  
ATOM   4321  C   GLY A 290     -16.992 -14.160  -4.948  1.00 62.49           C  
ATOM   4322  O   GLY A 290     -18.096 -14.360  -5.445  1.00 62.49           O  
ATOM   4323  N   LYS A 291     -16.527 -14.961  -3.981  1.00 64.55           N  
ATOM   4324  H   LYS A 291     -15.636 -14.715  -3.574  1.00 64.55           H  
ATOM   4325  CA  LYS A 291     -17.232 -16.161  -3.486  1.00 64.55           C  
ATOM   4326  HA  LYS A 291     -17.704 -16.650  -4.338  1.00 64.55           H  
ATOM   4327  C   LYS A 291     -18.361 -15.847  -2.500  1.00 64.55           C  
ATOM   4328  CB  LYS A 291     -16.194 -17.115  -2.869  1.00 64.55           C  
ATOM   4329  HB2 LYS A 291     -15.755 -16.646  -1.989  1.00 64.55           H  
ATOM   4330  HB3 LYS A 291     -15.401 -17.281  -3.598  1.00 64.55           H  
ATOM   4331  O   LYS A 291     -19.274 -16.657  -2.344  1.00 64.55           O  
ATOM   4332  CG  LYS A 291     -16.779 -18.475  -2.454  1.00 64.55           C  
ATOM   4333  HG2 LYS A 291     -17.525 -18.337  -1.671  1.00 64.55           H  
ATOM   4334  HG3 LYS A 291     -17.250 -18.942  -3.319  1.00 64.55           H  
ATOM   4335  CD  LYS A 291     -15.686 -19.398  -1.906  1.00 64.55           C  
ATOM   4336  HD2 LYS A 291     -15.221 -18.932  -1.038  1.00 64.55           H  
ATOM   4337  HD3 LYS A 291     -14.930 -19.548  -2.678  1.00 64.55           H  
ATOM   4338  CE  LYS A 291     -16.303 -20.746  -1.510  1.00 64.55           C  
ATOM   4339  HE2 LYS A 291     -16.832 -21.146  -2.376  1.00 64.55           H  
ATOM   4340  HE3 LYS A 291     -17.039 -20.577  -0.724  1.00 64.55           H  
ATOM   4341  NZ  LYS A 291     -15.266 -21.710  -1.060  1.00 64.55           N  
ATOM   4342  HZ1 LYS A 291     -14.763 -21.358  -0.258  1.00 64.55           H  
ATOM   4343  HZ2 LYS A 291     -14.599 -21.876  -1.800  1.00 64.55           H  
ATOM   4344  HZ3 LYS A 291     -15.683 -22.599  -0.823  1.00 64.55           H  
ATOM   4345  N   LYS A 292     -18.265 -14.736  -1.771  1.00 70.88           N  
ATOM   4346  H   LYS A 292     -17.534 -14.080  -2.009  1.00 70.88           H  
ATOM   4347  CA  LYS A 292     -19.217 -14.342  -0.723  1.00 70.88           C  
ATOM   4348  HA  LYS A 292     -20.165 -14.849  -0.899  1.00 70.88           H  
ATOM   4349  C   LYS A 292     -19.486 -12.837  -0.778  1.00 70.88           C  
ATOM   4350  CB  LYS A 292     -18.680 -14.724   0.667  1.00 70.88           C  
ATOM   4351  HB2 LYS A 292     -17.662 -14.351   0.780  1.00 70.88           H  
ATOM   4352  HB3 LYS A 292     -19.295 -14.234   1.422  1.00 70.88           H  
ATOM   4353  O   LYS A 292     -18.587 -12.106  -1.186  1.00 70.88           O  
ATOM   4354  CG  LYS A 292     -18.712 -16.240   0.919  1.00 70.88           C  
ATOM   4355  HG2 LYS A 292     -19.708 -16.620   0.691  1.00 70.88           H  
ATOM   4356  HG3 LYS A 292     -17.982 -16.738   0.281  1.00 70.88           H  
ATOM   4357  CD  LYS A 292     -18.390 -16.529   2.390  1.00 70.88           C  
ATOM   4358  HD2 LYS A 292     -19.096 -15.977   3.011  1.00 70.88           H  
ATOM   4359  HD3 LYS A 292     -17.383 -16.176   2.615  1.00 70.88           H  
ATOM   4360  CE  LYS A 292     -18.505 -18.024   2.707  1.00 70.88           C  
ATOM   4361  HE2 LYS A 292     -17.733 -18.563   2.157  1.00 70.88           H  
ATOM   4362  HE3 LYS A 292     -19.480 -18.369   2.362  1.00 70.88           H  
ATOM   4363  NZ  LYS A 292     -18.376 -18.258   4.169  1.00 70.88           N  
ATOM   4364  HZ1 LYS A 292     -18.481 -19.234   4.406  1.00 70.88           H  
ATOM   4365  HZ2 LYS A 292     -17.491 -17.917   4.518  1.00 70.88           H  
ATOM   4366  HZ3 LYS A 292     -19.097 -17.751   4.662  1.00 70.88           H  
ATOM   4367  N   PRO A 293     -20.677 -12.382  -0.351  1.00 73.60           N  
ATOM   4368  CA  PRO A 293     -20.909 -10.963  -0.120  1.00 73.60           C  
ATOM   4369  HA  PRO A 293     -20.723 -10.396  -1.032  1.00 73.60           H  
ATOM   4370  C   PRO A 293     -19.988 -10.435   0.987  1.00 73.60           C  
ATOM   4371  CB  PRO A 293     -22.387 -10.846   0.266  1.00 73.60           C  
ATOM   4372  HB2 PRO A 293     -22.991 -10.745  -0.635  1.00 73.60           H  
ATOM   4373  HB3 PRO A 293     -22.575 -10.012   0.943  1.00 73.60           H  
ATOM   4374  O   PRO A 293     -19.511 -11.201   1.831  1.00 73.60           O  
ATOM   4375  CG  PRO A 293     -22.679 -12.190   0.930  1.00 73.60           C  
ATOM   4376  HG2 PRO A 293     -22.342 -12.166   1.966  1.00 73.60           H  
ATOM   4377  HG3 PRO A 293     -23.737 -12.448   0.876  1.00 73.60           H  
ATOM   4378  CD  PRO A 293     -21.814 -13.163   0.129  1.00 73.60           C  
ATOM   4379  HD2 PRO A 293     -21.504 -13.988   0.769  1.00 73.60           H  
ATOM   4380  HD3 PRO A 293     -22.378 -13.537  -0.725  1.00 73.60           H  
ATOM   4381  N   SER A 294     -19.763  -9.125   0.970  1.00 78.71           N  
ATOM   4382  H   SER A 294     -20.120  -8.563   0.211  1.00 78.71           H  
ATOM   4383  CA  SER A 294     -19.010  -8.410   1.996  1.00 78.71           C  
ATOM   4384  HA  SER A 294     -18.009  -8.837   2.067  1.00 78.71           H  
ATOM   4385  C   SER A 294     -19.670  -8.537   3.359  1.00 78.71           C  
ATOM   4386  CB  SER A 294     -18.906  -6.924   1.634  1.00 78.71           C  
ATOM   4387  HB2 SER A 294     -18.186  -6.435   2.289  1.00 78.71           H  
ATOM   4388  HB3 SER A 294     -19.882  -6.454   1.762  1.00 78.71           H  
ATOM   4389  O   SER A 294     -20.894  -8.424   3.465  1.00 78.71           O  
ATOM   4390  OG  SER A 294     -18.515  -6.764   0.287  1.00 78.71           O  
ATOM   4391  HG  SER A 294     -17.557  -6.824   0.283  1.00 78.71           H  
ATOM   4392  N   VAL A 295     -18.856  -8.716   4.399  1.00 87.00           N  
ATOM   4393  H   VAL A 295     -17.860  -8.742   4.233  1.00 87.00           H  
ATOM   4394  CA  VAL A 295     -19.328  -8.703   5.788  1.00 87.00           C  
ATOM   4395  HA  VAL A 295     -20.112  -9.452   5.901  1.00 87.00           H  
ATOM   4396  C   VAL A 295     -19.941  -7.339   6.098  1.00 87.00           C  
ATOM   4397  CB  VAL A 295     -18.187  -9.042   6.766  1.00 87.00           C  
ATOM   4398  HB  VAL A 295     -17.360  -8.349   6.616  1.00 87.00           H  
ATOM   4399  O   VAL A 295     -19.336  -6.301   5.835  1.00 87.00           O  
ATOM   4400  CG1 VAL A 295     -18.633  -8.955   8.231  1.00 87.00           C  
ATOM   4401 HG11 VAL A 295     -19.515  -9.577   8.389  1.00 87.00           H  
ATOM   4402 HG12 VAL A 295     -18.876  -7.925   8.492  1.00 87.00           H  
ATOM   4403 HG13 VAL A 295     -17.830  -9.288   8.888  1.00 87.00           H  
ATOM   4404  CG2 VAL A 295     -17.685 -10.470   6.511  1.00 87.00           C  
ATOM   4405 HG21 VAL A 295     -16.915 -10.726   7.239  1.00 87.00           H  
ATOM   4406 HG22 VAL A 295     -17.252 -10.540   5.513  1.00 87.00           H  
ATOM   4407 HG23 VAL A 295     -18.515 -11.173   6.590  1.00 87.00           H  
ATOM   4408  N   GLN A 296     -21.149  -7.345   6.648  1.00 88.07           N  
ATOM   4409  H   GLN A 296     -21.578  -8.240   6.836  1.00 88.07           H  
ATOM   4410  CA  GLN A 296     -21.877  -6.160   7.082  1.00 88.07           C  
ATOM   4411  HA  GLN A 296     -21.430  -5.275   6.629  1.00 88.07           H  
ATOM   4412  C   GLN A 296     -21.788  -6.006   8.602  1.00 88.07           C  
ATOM   4413  CB  GLN A 296     -23.345  -6.251   6.628  1.00 88.07           C  
ATOM   4414  HB2 GLN A 296     -23.861  -5.339   6.928  1.00 88.07           H  
ATOM   4415  HB3 GLN A 296     -23.821  -7.089   7.137  1.00 88.07           H  
ATOM   4416  O   GLN A 296     -21.637  -6.980   9.338  1.00 88.07           O  
ATOM   4417  CG  GLN A 296     -23.526  -6.438   5.114  1.00 88.07           C  
ATOM   4418  HG2 GLN A 296     -24.590  -6.433   4.880  1.00 88.07           H  
ATOM   4419  HG3 GLN A 296     -23.131  -7.411   4.820  1.00 88.07           H  
ATOM   4420  CD  GLN A 296     -22.850  -5.337   4.308  1.00 88.07           C  
ATOM   4421  NE2 GLN A 296     -21.901  -5.671   3.466  1.00 88.07           N  
ATOM   4422 HE21 GLN A 296     -21.405  -4.912   3.021  1.00 88.07           H  
ATOM   4423 HE22 GLN A 296     -21.596  -6.633   3.426  1.00 88.07           H  
ATOM   4424  OE1 GLN A 296     -23.149  -4.162   4.448  1.00 88.07           O  
ATOM   4425  N   CYS A 297     -21.971  -4.785   9.111  1.00 90.75           N  
ATOM   4426  H   CYS A 297     -22.039  -3.999   8.480  1.00 90.75           H  
ATOM   4427  CA  CYS A 297     -21.939  -4.515  10.555  1.00 90.75           C  
ATOM   4428  HA  CYS A 297     -20.938  -4.728  10.932  1.00 90.75           H  
ATOM   4429  C   CYS A 297     -22.934  -5.400  11.336  1.00 90.75           C  
ATOM   4430  CB  CYS A 297     -22.271  -3.029  10.791  1.00 90.75           C  
ATOM   4431  HB2 CYS A 297     -22.056  -2.775  11.829  1.00 90.75           H  
ATOM   4432  HB3 CYS A 297     -23.332  -2.859  10.610  1.00 90.75           H  
ATOM   4433  O   CYS A 297     -22.646  -5.884  12.433  1.00 90.75           O  
ATOM   4434  SG  CYS A 297     -21.324  -1.928   9.697  1.00 90.75           S  
ATOM   4435  HG  CYS A 297     -20.100  -2.300  10.084  1.00 90.75           H  
ATOM   4436  N   VAL A 298     -24.114  -5.636  10.755  1.00 89.90           N  
ATOM   4437  H   VAL A 298     -24.267  -5.263   9.829  1.00 89.90           H  
ATOM   4438  CA  VAL A 298     -25.195  -6.416  11.373  1.00 89.90           C  
ATOM   4439  HA  VAL A 298     -25.338  -6.047  12.389  1.00 89.90           H  
ATOM   4440  C   VAL A 298     -24.870  -7.904  11.514  1.00 89.90           C  
ATOM   4441  CB  VAL A 298     -26.528  -6.225  10.627  1.00 89.90           C  
ATOM   4442  HB  VAL A 298     -27.281  -6.854  11.100  1.00 89.90           H  
ATOM   4443  O   VAL A 298     -25.407  -8.529  12.426  1.00 89.90           O  
ATOM   4444  CG1 VAL A 298     -27.000  -4.769  10.743  1.00 89.90           C  
ATOM   4445 HG11 VAL A 298     -27.985  -4.670  10.287  1.00 89.90           H  
ATOM   4446 HG12 VAL A 298     -27.075  -4.487  11.793  1.00 89.90           H  
ATOM   4447 HG13 VAL A 298     -26.309  -4.096  10.236  1.00 89.90           H  
ATOM   4448  CG2 VAL A 298     -26.452  -6.608   9.143  1.00 89.90           C  
ATOM   4449 HG21 VAL A 298     -27.441  -6.515   8.693  1.00 89.90           H  
ATOM   4450 HG22 VAL A 298     -26.130  -7.644   9.035  1.00 89.90           H  
ATOM   4451 HG23 VAL A 298     -25.761  -5.960   8.605  1.00 89.90           H  
ATOM   4452  N   ASP A 299     -23.951  -8.446  10.707  1.00 87.54           N  
ATOM   4453  H   ASP A 299     -23.490  -7.872  10.015  1.00 87.54           H  
ATOM   4454  CA  ASP A 299     -23.537  -9.856  10.786  1.00 87.54           C  
ATOM   4455  HA  ASP A 299     -24.417 -10.492  10.687  1.00 87.54           H  
ATOM   4456  C   ASP A 299     -22.877 -10.185  12.135  1.00 87.54           C  
ATOM   4457  CB  ASP A 299     -22.561 -10.194   9.646  1.00 87.54           C  
ATOM   4458  HB2 ASP A 299     -22.215 -11.219   9.781  1.00 87.54           H  
ATOM   4459  HB3 ASP A 299     -21.688  -9.545   9.715  1.00 87.54           H  
ATOM   4460  O   ASP A 299     -22.951 -11.319  12.610  1.00 87.54           O  
ATOM   4461  CG  ASP A 299     -23.178 -10.096   8.249  1.00 87.54           C  
ATOM   4462  OD1 ASP A 299     -24.364 -10.466   8.104  1.00 87.54           O  
ATOM   4463  OD2 ASP A 299     -22.442  -9.700   7.319  1.00 87.54           O  
ATOM   4464  N   CYS A 300     -22.276  -9.175  12.777  1.00 90.06           N  
ATOM   4465  H   CYS A 300     -22.220  -8.293  12.290  1.00 90.06           H  
ATOM   4466  CA  CYS A 300     -21.702  -9.277  14.116  1.00 90.06           C  
ATOM   4467  HA  CYS A 300     -21.553 -10.328  14.359  1.00 90.06           H  
ATOM   4468  C   CYS A 300     -22.614  -8.699  15.200  1.00 90.06           C  
ATOM   4469  CB  CYS A 300     -20.337  -8.576  14.134  1.00 90.06           C  
ATOM   4470  HB2 CYS A 300     -20.440  -7.563  13.744  1.00 90.06           H  
ATOM   4471  HB3 CYS A 300     -19.968  -8.516  15.158  1.00 90.06           H  
ATOM   4472  O   CYS A 300     -22.800  -9.313  16.249  1.00 90.06           O  
ATOM   4473  SG  CYS A 300     -19.134  -9.489  13.137  1.00 90.06           S  
ATOM   4474  HG  CYS A 300     -18.204  -8.532  13.071  1.00 90.06           H  
ATOM   4475  N   HIS A 301     -23.154  -7.499  14.980  1.00 91.35           N  
ATOM   4476  H   HIS A 301     -22.958  -7.041  14.102  1.00 91.35           H  
ATOM   4477  CA  HIS A 301     -23.755  -6.709  16.057  1.00 91.35           C  
ATOM   4478  HA  HIS A 301     -23.255  -6.958  16.993  1.00 91.35           H  
ATOM   4479  C   HIS A 301     -25.250  -6.984  16.291  1.00 91.35           C  
ATOM   4480  CB  HIS A 301     -23.481  -5.224  15.782  1.00 91.35           C  
ATOM   4481  HB2 HIS A 301     -23.852  -4.952  14.794  1.00 91.35           H  
ATOM   4482  HB3 HIS A 301     -24.020  -4.635  16.524  1.00 91.35           H  
ATOM   4483  O   HIS A 301     -25.744  -6.731  17.394  1.00 91.35           O  
ATOM   4484  CG  HIS A 301     -22.025  -4.852  15.907  1.00 91.35           C  
ATOM   4485  CD2 HIS A 301     -21.155  -4.508  14.907  1.00 91.35           C  
ATOM   4486  HD2 HIS A 301     -21.378  -4.442  13.853  1.00 91.35           H  
ATOM   4487  ND1 HIS A 301     -21.330  -4.762  17.088  1.00 91.35           N  
ATOM   4488  HD1 HIS A 301     -21.709  -4.959  18.004  1.00 91.35           H  
ATOM   4489  CE1 HIS A 301     -20.075  -4.378  16.810  1.00 91.35           C  
ATOM   4490  HE1 HIS A 301     -19.287  -4.220  17.531  1.00 91.35           H  
ATOM   4491  NE2 HIS A 301     -19.923  -4.219  15.493  1.00 91.35           N  
ATOM   4492  N   ALA A 302     -25.983  -7.494  15.291  1.00 84.62           N  
ATOM   4493  H   ALA A 302     -25.528  -7.742  14.424  1.00 84.62           H  
ATOM   4494  CA  ALA A 302     -27.442  -7.660  15.364  1.00 84.62           C  
ATOM   4495  HA  ALA A 302     -27.833  -6.942  16.085  1.00 84.62           H  
ATOM   4496  C   ALA A 302     -27.902  -9.048  15.853  1.00 84.62           C  
ATOM   4497  CB  ALA A 302     -28.053  -7.304  14.003  1.00 84.62           C  
ATOM   4498  HB1 ALA A 302     -27.688  -6.332  13.669  1.00 84.62           H  
ATOM   4499  HB2 ALA A 302     -29.138  -7.262  14.092  1.00 84.62           H  
ATOM   4500  HB3 ALA A 302     -27.795  -8.065  13.268  1.00 84.62           H  
ATOM   4501  O   ALA A 302     -29.101  -9.270  16.038  1.00 84.62           O  
ATOM   4502  N   LEU A 303     -26.980  -9.990  16.081  1.00 74.36           N  
ATOM   4503  H   LEU A 303     -26.008  -9.764  15.926  1.00 74.36           H  
ATOM   4504  CA  LEU A 303     -27.336 -11.349  16.496  1.00 74.36           C  
ATOM   4505  HA  LEU A 303     -28.045 -11.744  15.769  1.00 74.36           H  
ATOM   4506  C   LEU A 303     -28.037 -11.360  17.862  1.00 74.36           C  
ATOM   4507  CB  LEU A 303     -26.098 -12.255  16.503  1.00 74.36           C  
ATOM   4508  HB2 LEU A 303     -26.368 -13.207  16.958  1.00 74.36           H  
ATOM   4509  HB3 LEU A 303     -25.335 -11.789  17.127  1.00 74.36           H  
ATOM   4510  O   LEU A 303     -27.501 -10.891  18.869  1.00 74.36           O  
ATOM   4511  CG  LEU A 303     -25.499 -12.534  15.115  1.00 74.36           C  
ATOM   4512  HG  LEU A 303     -25.225 -11.596  14.632  1.00 74.36           H  
ATOM   4513  CD1 LEU A 303     -24.251 -13.380  15.308  1.00 74.36           C  
ATOM   4514 HD11 LEU A 303     -23.736 -13.470  14.352  1.00 74.36           H  
ATOM   4515 HD12 LEU A 303     -24.548 -14.364  15.671  1.00 74.36           H  
ATOM   4516 HD13 LEU A 303     -23.590 -12.902  16.031  1.00 74.36           H  
ATOM   4517  CD2 LEU A 303     -26.446 -13.330  14.213  1.00 74.36           C  
ATOM   4518 HD21 LEU A 303     -27.314 -12.725  13.951  1.00 74.36           H  
ATOM   4519 HD22 LEU A 303     -25.932 -13.587  13.287  1.00 74.36           H  
ATOM   4520 HD23 LEU A 303     -26.770 -14.245  14.709  1.00 74.36           H  
ATOM   4521  N   GLY A 304     -29.246 -11.927  17.888  1.00 66.15           N  
ATOM   4522  H   GLY A 304     -29.620 -12.293  17.024  1.00 66.15           H  
ATOM   4523  CA  GLY A 304     -30.086 -12.010  19.085  1.00 66.15           C  
ATOM   4524  HA2 GLY A 304     -29.491 -12.385  19.918  1.00 66.15           H  
ATOM   4525  HA3 GLY A 304     -30.892 -12.720  18.897  1.00 66.15           H  
ATOM   4526  C   GLY A 304     -30.729 -10.684  19.511  1.00 66.15           C  
ATOM   4527  O   GLY A 304     -31.126 -10.564  20.668  1.00 66.15           O  
ATOM   4528  N   VAL A 305     -30.796  -9.682  18.621  1.00 60.40           N  
ATOM   4529  H   VAL A 305     -30.352  -9.813  17.723  1.00 60.40           H  
ATOM   4530  CA  VAL A 305     -31.475  -8.391  18.870  1.00 60.40           C  
ATOM   4531  HA  VAL A 305     -31.532  -8.232  19.947  1.00 60.40           H  
ATOM   4532  C   VAL A 305     -32.934  -8.400  18.376  1.00 60.40           C  
ATOM   4533  CB  VAL A 305     -30.650  -7.218  18.289  1.00 60.40           C  
ATOM   4534  HB  VAL A 305     -30.559  -7.344  17.210  1.00 60.40           H  
ATOM   4535  O   VAL A 305     -33.749  -7.604  18.836  1.00 60.40           O  
ATOM   4536  CG1 VAL A 305     -31.281  -5.845  18.557  1.00 60.40           C  
ATOM   4537 HG11 VAL A 305     -32.220  -5.745  18.011  1.00 60.40           H  
ATOM   4538 HG12 VAL A 305     -30.619  -5.048  18.217  1.00 60.40           H  
ATOM   4539 HG13 VAL A 305     -31.470  -5.718  19.623  1.00 60.40           H  
ATOM   4540  CG2 VAL A 305     -29.239  -7.179  18.903  1.00 60.40           C  
ATOM   4541 HG21 VAL A 305     -28.673  -6.350  18.479  1.00 60.40           H  
ATOM   4542 HG22 VAL A 305     -28.700  -8.100  18.681  1.00 60.40           H  
ATOM   4543 HG23 VAL A 305     -29.308  -7.054  19.984  1.00 60.40           H  
ATOM   4544  N   SER A 306     -33.319  -9.333  17.500  1.00 53.15           N  
ATOM   4545  H   SER A 306     -32.649 -10.010  17.164  1.00 53.15           H  
ATOM   4546  CA  SER A 306     -34.726  -9.565  17.157  1.00 53.15           C  
ATOM   4547  HA  SER A 306     -35.214  -8.604  16.990  1.00 53.15           H  
ATOM   4548  C   SER A 306     -35.436 -10.274  18.311  1.00 53.15           C  
ATOM   4549  CB  SER A 306     -34.840 -10.373  15.857  1.00 53.15           C  
ATOM   4550  HB2 SER A 306     -34.544  -9.741  15.020  1.00 53.15           H  
ATOM   4551  HB3 SER A 306     -35.870 -10.694  15.703  1.00 53.15           H  
ATOM   4552  O   SER A 306     -35.028 -11.361  18.705  1.00 53.15           O  
ATOM   4553  OG  SER A 306     -33.985 -11.500  15.894  1.00 53.15           O  
ATOM   4554  HG  SER A 306     -34.330 -12.120  16.542  1.00 53.15           H  
ATOM   4555  N   GLY A 307     -36.527  -9.691  18.817  1.00 48.55           N  
ATOM   4556  H   GLY A 307     -36.780  -8.781  18.458  1.00 48.55           H  
ATOM   4557  CA  GLY A 307     -37.407 -10.284  19.839  1.00 48.55           C  
ATOM   4558  HA2 GLY A 307     -36.804 -10.535  20.712  1.00 48.55           H  
ATOM   4559  HA3 GLY A 307     -38.156  -9.550  20.134  1.00 48.55           H  
ATOM   4560  C   GLY A 307     -38.144 -11.561  19.407  1.00 48.55           C  
ATOM   4561  O   GLY A 307     -39.042 -12.017  20.112  1.00 48.55           O  
ATOM   4562  N   ASP A 308     -37.763 -12.141  18.271  1.00 42.48           N  
ATOM   4563  H   ASP A 308     -36.952 -11.763  17.801  1.00 42.48           H  
ATOM   4564  CA  ASP A 308     -38.178 -13.466  17.853  1.00 42.48           C  
ATOM   4565  HA  ASP A 308     -39.236 -13.600  18.077  1.00 42.48           H  
ATOM   4566  C   ASP A 308     -37.364 -14.473  18.663  1.00 42.48           C  
ATOM   4567  CB  ASP A 308     -37.995 -13.627  16.337  1.00 42.48           C  
ATOM   4568  HB2 ASP A 308     -36.953 -13.439  16.077  1.00 42.48           H  
ATOM   4569  HB3 ASP A 308     -38.236 -14.654  16.062  1.00 42.48           H  
ATOM   4570  O   ASP A 308     -36.180 -14.694  18.419  1.00 42.48           O  
ATOM   4571  CG  ASP A 308     -38.900 -12.683  15.534  1.00 42.48           C  
ATOM   4572  OD1 ASP A 308     -39.992 -12.335  16.037  1.00 42.48           O  
ATOM   4573  OD2 ASP A 308     -38.485 -12.303  14.418  1.00 42.48           O  
ATOM   4574  N   ALA A 309     -38.022 -15.061  19.661  1.00 39.59           N  
ATOM   4575  H   ALA A 309     -38.959 -14.724  19.829  1.00 39.59           H  
ATOM   4576  CA  ALA A 309     -37.501 -16.046  20.605  1.00 39.59           C  
ATOM   4577  HA  ALA A 309     -36.609 -15.622  21.068  1.00 39.59           H  
ATOM   4578  C   ALA A 309     -37.060 -17.386  19.967  1.00 39.59           C  
ATOM   4579  CB  ALA A 309     -38.567 -16.231  21.694  1.00 39.59           C  
ATOM   4580  HB1 ALA A 309     -39.460 -16.689  21.267  1.00 39.59           H  
ATOM   4581  HB2 ALA A 309     -38.823 -15.265  22.130  1.00 39.59           H  
ATOM   4582  HB3 ALA A 309     -38.175 -16.876  22.480  1.00 39.59           H  
ATOM   4583  O   ALA A 309     -37.108 -18.432  20.614  1.00 39.59           O  
ATOM   4584  N   SER A 310     -36.623 -17.392  18.705  1.00 41.05           N  
ATOM   4585  H   SER A 310     -36.550 -16.499  18.238  1.00 41.05           H  
ATOM   4586  CA  SER A 310     -35.761 -18.455  18.202  1.00 41.05           C  
ATOM   4587  HA  SER A 310     -36.053 -19.401  18.659  1.00 41.05           H  
ATOM   4588  C   SER A 310     -34.330 -18.150  18.649  1.00 41.05           C  
ATOM   4589  CB  SER A 310     -35.904 -18.646  16.687  1.00 41.05           C  
ATOM   4590  HB2 SER A 310     -35.295 -19.497  16.384  1.00 41.05           H  
ATOM   4591  HB3 SER A 310     -36.945 -18.862  16.447  1.00 41.05           H  
ATOM   4592  O   SER A 310     -33.541 -17.575  17.899  1.00 41.05           O  
ATOM   4593  OG  SER A 310     -35.486 -17.509  15.965  1.00 41.05           O  
ATOM   4594  HG  SER A 310     -34.686 -17.186  16.384  1.00 41.05           H  
ATOM   4595  N   ASP A 311     -34.009 -18.546  19.880  1.00 48.33           N  
ATOM   4596  H   ASP A 311     -34.756 -18.924  20.445  1.00 48.33           H  
ATOM   4597  CA  ASP A 311     -32.686 -18.480  20.529  1.00 48.33           C  
ATOM   4598  HA  ASP A 311     -32.352 -17.442  20.518  1.00 48.33           H  
ATOM   4599  C   ASP A 311     -31.574 -19.293  19.803  1.00 48.33           C  
ATOM   4600  CB  ASP A 311     -32.849 -18.917  22.008  1.00 48.33           C  
ATOM   4601  HB2 ASP A 311     -31.878 -19.199  22.415  1.00 48.33           H  
ATOM   4602  HB3 ASP A 311     -33.484 -19.802  22.053  1.00 48.33           H  
ATOM   4603  O   ASP A 311     -30.537 -19.590  20.386  1.00 48.33           O  
ATOM   4604  CG  ASP A 311     -33.397 -17.831  22.946  1.00 48.33           C  
ATOM   4605  OD1 ASP A 311     -33.006 -16.652  22.785  1.00 48.33           O  
ATOM   4606  OD2 ASP A 311     -34.148 -18.192  23.882  1.00 48.33           O  
ATOM   4607  N   ASP A 312     -31.753 -19.624  18.519  1.00 52.32           N  
ATOM   4608  H   ASP A 312     -32.573 -19.243  18.068  1.00 52.32           H  
ATOM   4609  CA  ASP A 312     -30.915 -20.541  17.731  1.00 52.32           C  
ATOM   4610  HA  ASP A 312     -30.017 -20.758  18.311  1.00 52.32           H  
ATOM   4611  C   ASP A 312     -30.376 -19.926  16.422  1.00 52.32           C  
ATOM   4612  CB  ASP A 312     -31.685 -21.864  17.500  1.00 52.32           C  
ATOM   4613  HB2 ASP A 312     -32.752 -21.689  17.634  1.00 52.32           H  
ATOM   4614  HB3 ASP A 312     -31.563 -22.201  16.471  1.00 52.32           H  
ATOM   4615  O   ASP A 312     -29.970 -20.638  15.497  1.00 52.32           O  
ATOM   4616  CG  ASP A 312     -31.253 -23.029  18.404  1.00 52.32           C  
ATOM   4617  OD1 ASP A 312     -30.178 -22.957  19.040  1.00 52.32           O  
ATOM   4618  OD2 ASP A 312     -32.001 -24.034  18.406  1.00 52.32           O  
ATOM   4619  N   VAL A 313     -30.323 -18.592  16.307  1.00 55.85           N  
ATOM   4620  H   VAL A 313     -30.665 -18.029  17.072  1.00 55.85           H  
ATOM   4621  CA  VAL A 313     -29.627 -17.960  15.171  1.00 55.85           C  
ATOM   4622  HA  VAL A 313     -29.882 -18.524  14.274  1.00 55.85           H  
ATOM   4623  C   VAL A 313     -28.119 -18.092  15.376  1.00 55.85           C  
ATOM   4624  CB  VAL A 313     -30.066 -16.513  14.889  1.00 55.85           C  
ATOM   4625  HB  VAL A 313     -29.776 -15.865  15.717  1.00 55.85           H  
ATOM   4626  O   VAL A 313     -27.471 -17.270  16.026  1.00 55.85           O  
ATOM   4627  CG1 VAL A 313     -29.414 -16.005  13.591  1.00 55.85           C  
ATOM   4628 HG11 VAL A 313     -29.696 -16.643  12.753  1.00 55.85           H  
ATOM   4629 HG12 VAL A 313     -28.329 -16.000  13.688  1.00 55.85           H  
ATOM   4630 HG13 VAL A 313     -29.743 -14.985  13.390  1.00 55.85           H  
ATOM   4631  CG2 VAL A 313     -31.586 -16.424  14.703  1.00 55.85           C  
ATOM   4632 HG21 VAL A 313     -31.873 -15.402  14.455  1.00 55.85           H  
ATOM   4633 HG22 VAL A 313     -32.094 -16.700  15.627  1.00 55.85           H  
ATOM   4634 HG23 VAL A 313     -31.911 -17.092  13.906  1.00 55.85           H  
ATOM   4635  N   SER A 314     -27.560 -19.163  14.814  1.00 59.42           N  
ATOM   4636  H   SER A 314     -28.180 -19.844  14.400  1.00 59.42           H  
ATOM   4637  CA  SER A 314     -26.115 -19.361  14.746  1.00 59.42           C  
ATOM   4638  HA  SER A 314     -25.735 -19.359  15.767  1.00 59.42           H  
ATOM   4639  C   SER A 314     -25.469 -18.234  13.930  1.00 59.42           C  
ATOM   4640  CB  SER A 314     -25.769 -20.712  14.124  1.00 59.42           C  
ATOM   4641  HB2 SER A 314     -24.704 -20.743  13.895  1.00 59.42           H  
ATOM   4642  HB3 SER A 314     -26.333 -20.853  13.202  1.00 59.42           H  
ATOM   4643  O   SER A 314     -25.977 -17.900  12.855  1.00 59.42           O  
ATOM   4644  OG  SER A 314     -26.065 -21.746  15.041  1.00 59.42           O  
ATOM   4645  HG  SER A 314     -26.977 -21.667  15.328  1.00 59.42           H  
ATOM   4646  N   PRO A 315     -24.351 -17.655  14.401  1.00 65.43           N  
ATOM   4647  CA  PRO A 315     -23.605 -16.664  13.640  1.00 65.43           C  
ATOM   4648  HA  PRO A 315     -24.204 -15.755  13.575  1.00 65.43           H  
ATOM   4649  C   PRO A 315     -23.265 -17.163  12.230  1.00 65.43           C  
ATOM   4650  CB  PRO A 315     -22.341 -16.392  14.458  1.00 65.43           C  
ATOM   4651  HB2 PRO A 315     -22.030 -15.351  14.369  1.00 65.43           H  
ATOM   4652  HB3 PRO A 315     -21.538 -17.056  14.141  1.00 65.43           H  
ATOM   4653  O   PRO A 315     -22.809 -18.293  12.052  1.00 65.43           O  
ATOM   4654  CG  PRO A 315     -22.748 -16.743  15.888  1.00 65.43           C  
ATOM   4655  HG2 PRO A 315     -21.896 -17.057  16.492  1.00 65.43           H  
ATOM   4656  HG3 PRO A 315     -23.240 -15.898  16.369  1.00 65.43           H  
ATOM   4657  CD  PRO A 315     -23.737 -17.882  15.700  1.00 65.43           C  
ATOM   4658  HD2 PRO A 315     -24.473 -17.858  16.503  1.00 65.43           H  
ATOM   4659  HD3 PRO A 315     -23.209 -18.835  15.691  1.00 65.43           H  
ATOM   4660  N   SER A 316     -23.451 -16.313  11.219  1.00 73.12           N  
ATOM   4661  H   SER A 316     -23.834 -15.397  11.404  1.00 73.12           H  
ATOM   4662  CA  SER A 316     -23.054 -16.617   9.834  1.00 73.12           C  
ATOM   4663  HA  SER A 316     -23.427 -17.606   9.569  1.00 73.12           H  
ATOM   4664  C   SER A 316     -21.527 -16.630   9.658  1.00 73.12           C  
ATOM   4665  CB  SER A 316     -23.686 -15.586   8.891  1.00 73.12           C  
ATOM   4666  HB2 SER A 316     -23.394 -15.801   7.863  1.00 73.12           H  
ATOM   4667  HB3 SER A 316     -24.772 -15.640   8.972  1.00 73.12           H  
ATOM   4668  O   SER A 316     -20.997 -17.256   8.733  1.00 73.12           O  
ATOM   4669  OG  SER A 316     -23.250 -14.288   9.250  1.00 73.12           O  
ATOM   4670  HG  SER A 316     -23.721 -13.616   8.752  1.00 73.12           H  
ATOM   4671  N   LEU A 317     -20.815 -15.946  10.557  1.00 81.16           N  
ATOM   4672  H   LEU A 317     -21.334 -15.452  11.270  1.00 81.16           H  
ATOM   4673  CA  LEU A 317     -19.365 -15.821  10.569  1.00 81.16           C  
ATOM   4674  HA  LEU A 317     -18.994 -15.938   9.551  1.00 81.16           H  
ATOM   4675  C   LEU A 317     -18.736 -16.916  11.430  1.00 81.16           C  
ATOM   4676  CB  LEU A 317     -18.976 -14.419  11.063  1.00 81.16           C  
ATOM   4677  HB2 LEU A 317     -19.324 -14.304  12.089  1.00 81.16           H  
ATOM   4678  HB3 LEU A 317     -17.889 -14.339  11.069  1.00 81.16           H  
ATOM   4679  O   LEU A 317     -19.026 -17.044  12.614  1.00 81.16           O  
ATOM   4680  CG  LEU A 317     -19.551 -13.264  10.225  1.00 81.16           C  
ATOM   4681  HG  LEU A 317     -20.641 -13.306  10.241  1.00 81.16           H  
ATOM   4682  CD1 LEU A 317     -19.120 -11.949  10.854  1.00 81.16           C  
ATOM   4683 HD11 LEU A 317     -18.034 -11.852  10.848  1.00 81.16           H  
ATOM   4684 HD12 LEU A 317     -19.487 -11.918  11.880  1.00 81.16           H  
ATOM   4685 HD13 LEU A 317     -19.561 -11.114  10.309  1.00 81.16           H  
ATOM   4686  CD2 LEU A 317     -19.075 -13.291   8.772  1.00 81.16           C  
ATOM   4687 HD21 LEU A 317     -17.987 -13.249   8.731  1.00 81.16           H  
ATOM   4688 HD22 LEU A 317     -19.488 -12.422   8.260  1.00 81.16           H  
ATOM   4689 HD23 LEU A 317     -19.449 -14.183   8.270  1.00 81.16           H  
ATOM   4690  N   ALA A 318     -17.817 -17.681  10.837  1.00 81.09           N  
ATOM   4691  H   ALA A 318     -17.620 -17.509   9.862  1.00 81.09           H  
ATOM   4692  CA  ALA A 318     -17.195 -18.841  11.483  1.00 81.09           C  
ATOM   4693  HA  ALA A 318     -17.984 -19.521  11.803  1.00 81.09           H  
ATOM   4694  C   ALA A 318     -16.364 -18.498  12.734  1.00 81.09           C  
ATOM   4695  CB  ALA A 318     -16.323 -19.545  10.436  1.00 81.09           C  
ATOM   4696  HB1 ALA A 318     -15.882 -20.438  10.878  1.00 81.09           H  
ATOM   4697  HB2 ALA A 318     -16.935 -19.840   9.583  1.00 81.09           H  
ATOM   4698  HB3 ALA A 318     -15.525 -18.881  10.106  1.00 81.09           H  
ATOM   4699  O   ALA A 318     -16.103 -19.370  13.558  1.00 81.09           O  
ATOM   4700  N   ASN A 319     -15.920 -17.249  12.865  1.00 86.53           N  
ATOM   4701  H   ASN A 319     -16.184 -16.562  12.173  1.00 86.53           H  
ATOM   4702  CA  ASN A 319     -15.133 -16.759  13.991  1.00 86.53           C  
ATOM   4703  HA  ASN A 319     -14.709 -17.613  14.519  1.00 86.53           H  
ATOM   4704  C   ASN A 319     -15.970 -16.009  15.039  1.00 86.53           C  
ATOM   4705  CB  ASN A 319     -13.960 -15.927  13.454  1.00 86.53           C  
ATOM   4706  HB2 ASN A 319     -13.322 -15.669  14.300  1.00 86.53           H  
ATOM   4707  HB3 ASN A 319     -13.365 -16.528  12.767  1.00 86.53           H  
ATOM   4708  O   ASN A 319     -15.404 -15.448  15.974  1.00 86.53           O  
ATOM   4709  CG  ASN A 319     -14.377 -14.656  12.733  1.00 86.53           C  
ATOM   4710  ND2 ASN A 319     -13.606 -13.603  12.860  1.00 86.53           N  
ATOM   4711 HD21 ASN A 319     -12.846 -13.607  13.525  1.00 86.53           H  
ATOM   4712 HD22 ASN A 319     -13.881 -12.760  12.377  1.00 86.53           H  
ATOM   4713  OD1 ASN A 319     -15.356 -14.627  12.002  1.00 86.53           O  
ATOM   4714  N   LEU A 320     -17.295 -16.005  14.906  1.00 89.21           N  
ATOM   4715  H   LEU A 320     -17.712 -16.516  14.141  1.00 89.21           H  
ATOM   4716  CA  LEU A 320     -18.217 -15.417  15.866  1.00 89.21           C  
ATOM   4717  HA  LEU A 320     -17.656 -14.871  16.625  1.00 89.21           H  
ATOM   4718  C   LEU A 320     -19.001 -16.536  16.552  1.00 89.21           C  
ATOM   4719  CB  LEU A 320     -19.109 -14.426  15.107  1.00 89.21           C  
ATOM   4720  HB2 LEU A 320     -19.682 -14.982  14.365  1.00 89.21           H  
ATOM   4721  HB3 LEU A 320     -18.465 -13.728  14.572  1.00 89.21           H  
ATOM   4722  O   LEU A 320     -19.516 -17.435  15.892  1.00 89.21           O  
ATOM   4723  CG  LEU A 320     -20.085 -13.619  15.975  1.00 89.21           C  
ATOM   4724  HG  LEU A 320     -20.781 -14.287  16.483  1.00 89.21           H  
ATOM   4725  CD1 LEU A 320     -19.373 -12.744  17.006  1.00 89.21           C  
ATOM   4726 HD11 LEU A 320     -20.086 -12.061  17.469  1.00 89.21           H  
ATOM   4727 HD12 LEU A 320     -18.941 -13.370  17.786  1.00 89.21           H  
ATOM   4728 HD13 LEU A 320     -18.587 -12.164  16.523  1.00 89.21           H  
ATOM   4729  CD2 LEU A 320     -20.862 -12.679  15.069  1.00 89.21           C  
ATOM   4730 HD21 LEU A 320     -20.169 -12.008  14.562  1.00 89.21           H  
ATOM   4731 HD22 LEU A 320     -21.563 -12.088  15.658  1.00 89.21           H  
ATOM   4732 HD23 LEU A 320     -21.409 -13.230  14.304  1.00 89.21           H  
ATOM   4733  N   ARG A 321     -19.114 -16.484  17.880  1.00 88.28           N  
ATOM   4734  H   ARG A 321     -18.611 -15.761  18.375  1.00 88.28           H  
ATOM   4735  CA  ARG A 321     -19.948 -17.416  18.650  1.00 88.28           C  
ATOM   4736  HA  ARG A 321     -20.648 -17.893  17.963  1.00 88.28           H  
ATOM   4737  C   ARG A 321     -20.787 -16.689  19.689  1.00 88.28           C  
ATOM   4738  CB  ARG A 321     -19.103 -18.557  19.235  1.00 88.28           C  
ATOM   4739  HB2 ARG A 321     -18.515 -19.003  18.433  1.00 88.28           H  
ATOM   4740  HB3 ARG A 321     -19.780 -19.321  19.616  1.00 88.28           H  
ATOM   4741  O   ARG A 321     -20.357 -15.689  20.266  1.00 88.28           O  
ATOM   4742  CG  ARG A 321     -18.164 -18.129  20.371  1.00 88.28           C  
ATOM   4743  HG2 ARG A 321     -18.748 -17.727  21.198  1.00 88.28           H  
ATOM   4744  HG3 ARG A 321     -17.471 -17.365  20.017  1.00 88.28           H  
ATOM   4745  CD  ARG A 321     -17.371 -19.343  20.866  1.00 88.28           C  
ATOM   4746  HD2 ARG A 321     -16.709 -19.675  20.067  1.00 88.28           H  
ATOM   4747  HD3 ARG A 321     -18.055 -20.158  21.101  1.00 88.28           H  
ATOM   4748  NE  ARG A 321     -16.555 -19.002  22.041  1.00 88.28           N  
ATOM   4749  HE  ARG A 321     -15.665 -18.562  21.856  1.00 88.28           H  
ATOM   4750  NH1 ARG A 321     -17.932 -19.755  23.725  1.00 88.28           N  
ATOM   4751 HH11 ARG A 321     -18.156 -19.760  24.710  1.00 88.28           H  
ATOM   4752 HH12 ARG A 321     -18.618 -20.036  23.039  1.00 88.28           H  
ATOM   4753  NH2 ARG A 321     -16.032 -18.720  24.226  1.00 88.28           N  
ATOM   4754 HH21 ARG A 321     -16.297 -18.706  25.200  1.00 88.28           H  
ATOM   4755 HH22 ARG A 321     -15.277 -18.124  23.917  1.00 88.28           H  
ATOM   4756  CZ  ARG A 321     -16.838 -19.171  23.316  1.00 88.28           C  
ATOM   4757  N   ALA A 322     -21.975 -17.219  19.948  1.00 84.59           N  
ATOM   4758  H   ALA A 322     -22.251 -18.059  19.460  1.00 84.59           H  
ATOM   4759  CA  ALA A 322     -22.780 -16.812  21.088  1.00 84.59           C  
ATOM   4760  HA  ALA A 322     -22.600 -15.756  21.294  1.00 84.59           H  
ATOM   4761  C   ALA A 322     -22.362 -17.611  22.333  1.00 84.59           C  
ATOM   4762  CB  ALA A 322     -24.264 -16.966  20.738  1.00 84.59           C  
ATOM   4763  HB1 ALA A 322     -24.494 -18.011  20.534  1.00 84.59           H  
ATOM   4764  HB2 ALA A 322     -24.506 -16.366  19.860  1.00 84.59           H  
ATOM   4765  HB3 ALA A 322     -24.874 -16.630  21.576  1.00 84.59           H  
ATOM   4766  O   ALA A 322     -22.178 -18.826  22.269  1.00 84.59           O  
ATOM   4767  N   ASP A 323     -22.214 -16.923  23.463  1.00 84.18           N  
ATOM   4768  H   ASP A 323     -22.359 -15.924  23.422  1.00 84.18           H  
ATOM   4769  CA  ASP A 323     -22.020 -17.510  24.791  1.00 84.18           C  
ATOM   4770  HA  ASP A 323     -22.196 -18.584  24.746  1.00 84.18           H  
ATOM   4771  C   ASP A 323     -23.064 -16.902  25.739  1.00 84.18           C  
ATOM   4772  CB  ASP A 323     -20.573 -17.303  25.262  1.00 84.18           C  
ATOM   4773  HB2 ASP A 323     -20.367 -16.235  25.341  1.00 84.18           H  
ATOM   4774  HB3 ASP A 323     -19.900 -17.721  24.513  1.00 84.18           H  
ATOM   4775  O   ASP A 323     -22.895 -15.813  26.305  1.00 84.18           O  
ATOM   4776  CG  ASP A 323     -20.281 -17.980  26.607  1.00 84.18           C  
ATOM   4777  OD1 ASP A 323     -21.131 -18.767  27.079  1.00 84.18           O  
ATOM   4778  OD2 ASP A 323     -19.178 -17.723  27.139  1.00 84.18           O  
ATOM   4779  N   GLY A 324     -24.231 -17.549  25.796  1.00 81.39           N  
ATOM   4780  H   GLY A 324     -24.311 -18.416  25.284  1.00 81.39           H  
ATOM   4781  CA  GLY A 324     -25.435 -16.988  26.402  1.00 81.39           C  
ATOM   4782  HA2 GLY A 324     -26.263 -17.685  26.273  1.00 81.39           H  
ATOM   4783  HA3 GLY A 324     -25.263 -16.846  27.469  1.00 81.39           H  
ATOM   4784  C   GLY A 324     -25.826 -15.653  25.755  1.00 81.39           C  
ATOM   4785  O   GLY A 324     -26.088 -15.570  24.557  1.00 81.39           O  
ATOM   4786  N   LYS A 325     -25.852 -14.577  26.552  1.00 79.04           N  
ATOM   4787  H   LYS A 325     -25.578 -14.710  27.515  1.00 79.04           H  
ATOM   4788  CA  LYS A 325     -26.147 -13.213  26.067  1.00 79.04           C  
ATOM   4789  HA  LYS A 325     -26.855 -13.285  25.242  1.00 79.04           H  
ATOM   4790  C   LYS A 325     -24.935 -12.483  25.483  1.00 79.04           C  
ATOM   4791  CB  LYS A 325     -26.796 -12.368  27.172  1.00 79.04           C  
ATOM   4792  HB2 LYS A 325     -26.139 -12.328  28.041  1.00 79.04           H  
ATOM   4793  HB3 LYS A 325     -26.930 -11.353  26.798  1.00 79.04           H  
ATOM   4794  O   LYS A 325     -25.083 -11.371  24.987  1.00 79.04           O  
ATOM   4795  CG  LYS A 325     -28.170 -12.911  27.582  1.00 79.04           C  
ATOM   4796  HG2 LYS A 325     -28.776 -13.065  26.690  1.00 79.04           H  
ATOM   4797  HG3 LYS A 325     -28.052 -13.862  28.101  1.00 79.04           H  
ATOM   4798  CD  LYS A 325     -28.880 -11.909  28.499  1.00 79.04           C  
ATOM   4799  HD2 LYS A 325     -28.288 -11.754  29.401  1.00 79.04           H  
ATOM   4800  HD3 LYS A 325     -28.984 -10.962  27.971  1.00 79.04           H  
ATOM   4801  CE  LYS A 325     -30.267 -12.445  28.867  1.00 79.04           C  
ATOM   4802  HE2 LYS A 325     -30.151 -13.351  29.463  1.00 79.04           H  
ATOM   4803  HE3 LYS A 325     -30.783 -12.720  27.947  1.00 79.04           H  
ATOM   4804  NZ  LYS A 325     -31.061 -11.430  29.602  1.00 79.04           N  
ATOM   4805  HZ1 LYS A 325     -31.980 -11.793  29.811  1.00 79.04           H  
ATOM   4806  HZ2 LYS A 325     -30.603 -11.161  30.461  1.00 79.04           H  
ATOM   4807  HZ3 LYS A 325     -31.181 -10.608  29.027  1.00 79.04           H  
ATOM   4808  N   LYS A 326     -23.737 -13.059  25.562  1.00 86.54           N  
ATOM   4809  H   LYS A 326     -23.676 -14.016  25.881  1.00 86.54           H  
ATOM   4810  CA  LYS A 326     -22.522 -12.447  25.018  1.00 86.54           C  
ATOM   4811  HA  LYS A 326     -22.647 -11.365  24.981  1.00 86.54           H  
ATOM   4812  C   LYS A 326     -22.302 -12.922  23.590  1.00 86.54           C  
ATOM   4813  CB  LYS A 326     -21.317 -12.757  25.913  1.00 86.54           C  
ATOM   4814  HB2 LYS A 326     -20.417 -12.357  25.447  1.00 86.54           H  
ATOM   4815  HB3 LYS A 326     -21.199 -13.837  25.999  1.00 86.54           H  
ATOM   4816  O   LYS A 326     -22.615 -14.058  23.246  1.00 86.54           O  
ATOM   4817  CG  LYS A 326     -21.480 -12.137  27.309  1.00 86.54           C  
ATOM   4818  HG2 LYS A 326     -22.382 -12.522  27.784  1.00 86.54           H  
ATOM   4819  HG3 LYS A 326     -21.557 -11.053  27.220  1.00 86.54           H  
ATOM   4820  CD  LYS A 326     -20.274 -12.497  28.179  1.00 86.54           C  
ATOM   4821  HD2 LYS A 326     -20.197 -13.582  28.237  1.00 86.54           H  
ATOM   4822  HD3 LYS A 326     -19.368 -12.103  27.719  1.00 86.54           H  
ATOM   4823  CE  LYS A 326     -20.440 -11.917  29.587  1.00 86.54           C  
ATOM   4824  HE2 LYS A 326     -21.386 -12.272  29.996  1.00 86.54           H  
ATOM   4825  HE3 LYS A 326     -20.485 -10.830  29.516  1.00 86.54           H  
ATOM   4826  NZ  LYS A 326     -19.315 -12.340  30.455  1.00 86.54           N  
ATOM   4827  HZ1 LYS A 326     -19.276 -13.349  30.497  1.00 86.54           H  
ATOM   4828  HZ2 LYS A 326     -19.422 -11.978  31.392  1.00 86.54           H  
ATOM   4829  HZ3 LYS A 326     -18.436 -12.018  30.075  1.00 86.54           H  
ATOM   4830  N   LEU A 327     -21.746 -12.042  22.771  1.00 89.87           N  
ATOM   4831  H   LEU A 327     -21.510 -11.127  23.126  1.00 89.87           H  
ATOM   4832  CA  LEU A 327     -21.201 -12.389  21.465  1.00 89.87           C  
ATOM   4833  HA  LEU A 327     -21.433 -13.423  21.209  1.00 89.87           H  
ATOM   4834  C   LEU A 327     -19.686 -12.271  21.559  1.00 89.87           C  
ATOM   4835  CB  LEU A 327     -21.796 -11.466  20.396  1.00 89.87           C  
ATOM   4836  HB2 LEU A 327     -21.628 -10.436  20.710  1.00 89.87           H  
ATOM   4837  HB3 LEU A 327     -21.276 -11.631  19.453  1.00 89.87           H  
ATOM   4838  O   LEU A 327     -19.175 -11.257  22.037  1.00 89.87           O  
ATOM   4839  CG  LEU A 327     -23.302 -11.650  20.170  1.00 89.87           C  
ATOM   4840  HG  LEU A 327     -23.820 -11.491  21.115  1.00 89.87           H  
ATOM   4841  CD1 LEU A 327     -23.790 -10.602  19.181  1.00 89.87           C  
ATOM   4842 HD11 LEU A 327     -24.878 -10.624  19.110  1.00 89.87           H  
ATOM   4843 HD12 LEU A 327     -23.367 -10.803  18.197  1.00 89.87           H  
ATOM   4844 HD13 LEU A 327     -23.479  -9.604  19.491  1.00 89.87           H  
ATOM   4845  CD2 LEU A 327     -23.673 -13.038  19.648  1.00 89.87           C  
ATOM   4846 HD21 LEU A 327     -23.460 -13.800  20.399  1.00 89.87           H  
ATOM   4847 HD22 LEU A 327     -24.735 -13.071  19.407  1.00 89.87           H  
ATOM   4848 HD23 LEU A 327     -23.106 -13.256  18.743  1.00 89.87           H  
ATOM   4849  N   LEU A 328     -18.982 -13.324  21.165  1.00 91.74           N  
ATOM   4850  H   LEU A 328     -19.469 -14.121  20.782  1.00 91.74           H  
ATOM   4851  CA  LEU A 328     -17.534 -13.423  21.268  1.00 91.74           C  
ATOM   4852  HA  LEU A 328     -17.126 -12.488  21.652  1.00 91.74           H  
ATOM   4853  C   LEU A 328     -16.956 -13.639  19.874  1.00 91.74           C  
ATOM   4854  CB  LEU A 328     -17.156 -14.548  22.248  1.00 91.74           C  
ATOM   4855  HB2 LEU A 328     -16.073 -14.673  22.244  1.00 91.74           H  
ATOM   4856  HB3 LEU A 328     -17.593 -15.479  21.885  1.00 91.74           H  
ATOM   4857  O   LEU A 328     -17.302 -14.607  19.196  1.00 91.74           O  
ATOM   4858  CG  LEU A 328     -17.624 -14.314  23.698  1.00 91.74           C  
ATOM   4859  HG  LEU A 328     -18.702 -14.156  23.714  1.00 91.74           H  
ATOM   4860  CD1 LEU A 328     -17.325 -15.543  24.550  1.00 91.74           C  
ATOM   4861 HD11 LEU A 328     -17.737 -15.420  25.552  1.00 91.74           H  
ATOM   4862 HD12 LEU A 328     -17.785 -16.420  24.096  1.00 91.74           H  
ATOM   4863 HD13 LEU A 328     -16.248 -15.698  24.618  1.00 91.74           H  
ATOM   4864  CD2 LEU A 328     -16.943 -13.109  24.354  1.00 91.74           C  
ATOM   4865 HD21 LEU A 328     -17.250 -13.036  25.397  1.00 91.74           H  
ATOM   4866 HD22 LEU A 328     -15.861 -13.226  24.300  1.00 91.74           H  
ATOM   4867 HD23 LEU A 328     -17.237 -12.197  23.834  1.00 91.74           H  
ATOM   4868  N   LEU A 329     -16.092 -12.721  19.452  1.00 92.38           N  
ATOM   4869  H   LEU A 329     -15.872 -11.956  20.075  1.00 92.38           H  
ATOM   4870  CA  LEU A 329     -15.365 -12.787  18.190  1.00 92.38           C  
ATOM   4871  HA  LEU A 329     -15.870 -13.475  17.513  1.00 92.38           H  
ATOM   4872  C   LEU A 329     -13.950 -13.295  18.455  1.00 92.38           C  
ATOM   4873  CB  LEU A 329     -15.351 -11.388  17.551  1.00 92.38           C  
ATOM   4874  HB2 LEU A 329     -16.379 -11.042  17.440  1.00 92.38           H  
ATOM   4875  HB3 LEU A 329     -14.837 -10.707  18.229  1.00 92.38           H  
ATOM   4876  O   LEU A 329     -13.208 -12.671  19.216  1.00 92.38           O  
ATOM   4877  CG  LEU A 329     -14.672 -11.325  16.171  1.00 92.38           C  
ATOM   4878  HG  LEU A 329     -13.719 -11.853  16.193  1.00 92.38           H  
ATOM   4879  CD1 LEU A 329     -15.567 -11.935  15.092  1.00 92.38           C  
ATOM   4880 HD11 LEU A 329     -15.693 -13.004  15.261  1.00 92.38           H  
ATOM   4881 HD12 LEU A 329     -15.112 -11.786  14.112  1.00 92.38           H  
ATOM   4882 HD13 LEU A 329     -16.543 -11.451  15.089  1.00 92.38           H  
ATOM   4883  CD2 LEU A 329     -14.401  -9.870  15.797  1.00 92.38           C  
ATOM   4884 HD21 LEU A 329     -13.910  -9.826  14.825  1.00 92.38           H  
ATOM   4885 HD22 LEU A 329     -15.335  -9.309  15.749  1.00 92.38           H  
ATOM   4886 HD23 LEU A 329     -13.740  -9.412  16.533  1.00 92.38           H  
ATOM   4887  N   LYS A 330     -13.553 -14.385  17.800  1.00 92.42           N  
ATOM   4888  H   LYS A 330     -14.221 -14.837  17.191  1.00 92.42           H  
ATOM   4889  CA  LYS A 330     -12.150 -14.789  17.707  1.00 92.42           C  
ATOM   4890  HA  LYS A 330     -11.647 -14.525  18.637  1.00 92.42           H  
ATOM   4891  C   LYS A 330     -11.488 -13.996  16.579  1.00 92.42           C  
ATOM   4892  CB  LYS A 330     -12.038 -16.316  17.539  1.00 92.42           C  
ATOM   4893  HB2 LYS A 330     -12.576 -16.800  18.354  1.00 92.42           H  
ATOM   4894  HB3 LYS A 330     -12.478 -16.626  16.591  1.00 92.42           H  
ATOM   4895  O   LYS A 330     -11.830 -14.166  15.408  1.00 92.42           O  
ATOM   4896  CG  LYS A 330     -10.559 -16.731  17.595  1.00 92.42           C  
ATOM   4897  HG2 LYS A 330     -10.107 -16.262  18.469  1.00 92.42           H  
ATOM   4898  HG3 LYS A 330     -10.050 -16.354  16.708  1.00 92.42           H  
ATOM   4899  CD  LYS A 330     -10.321 -18.246  17.694  1.00 92.42           C  
ATOM   4900  HD2 LYS A 330     -10.834 -18.631  18.576  1.00 92.42           H  
ATOM   4901  HD3 LYS A 330     -10.684 -18.748  16.797  1.00 92.42           H  
ATOM   4902  CE  LYS A 330      -8.799 -18.429  17.846  1.00 92.42           C  
ATOM   4903  HE2 LYS A 330      -8.302 -18.132  16.923  1.00 92.42           H  
ATOM   4904  HE3 LYS A 330      -8.457 -17.726  18.605  1.00 92.42           H  
ATOM   4905  NZ  LYS A 330      -8.373 -19.793  18.253  1.00 92.42           N  
ATOM   4906  HZ1 LYS A 330      -8.480 -20.476  17.516  1.00 92.42           H  
ATOM   4907  HZ2 LYS A 330      -8.839 -20.075  19.103  1.00 92.42           H  
ATOM   4908  HZ3 LYS A 330      -7.399 -19.769  18.518  1.00 92.42           H  
ATOM   4909  N   ILE A 331     -10.558 -13.117  16.934  1.00 90.00           N  
ATOM   4910  H   ILE A 331     -10.284 -13.063  17.905  1.00 90.00           H  
ATOM   4911  CA  ILE A 331      -9.793 -12.335  15.956  1.00 90.00           C  
ATOM   4912  HA  ILE A 331     -10.477 -11.923  15.213  1.00 90.00           H  
ATOM   4913  C   ILE A 331      -8.826 -13.263  15.212  1.00 90.00           C  
ATOM   4914  CB  ILE A 331      -9.087 -11.152  16.653  1.00 90.00           C  
ATOM   4915  HB  ILE A 331      -8.577 -11.526  17.540  1.00 90.00           H  
ATOM   4916  O   ILE A 331      -8.217 -14.157  15.798  1.00 90.00           O  
ATOM   4917  CG1 ILE A 331     -10.141 -10.122  17.111  1.00 90.00           C  
ATOM   4918 HG12 ILE A 331     -10.617  -9.689  16.231  1.00 90.00           H  
ATOM   4919 HG13 ILE A 331     -10.914 -10.618  17.699  1.00 90.00           H  
ATOM   4920  CG2 ILE A 331      -8.042 -10.497  15.731  1.00 90.00           C  
ATOM   4921 HG21 ILE A 331      -7.277 -11.215  15.434  1.00 90.00           H  
ATOM   4922 HG22 ILE A 331      -7.504  -9.707  16.255  1.00 90.00           H  
ATOM   4923 HG23 ILE A 331      -8.515 -10.088  14.838  1.00 90.00           H  
ATOM   4924  CD1 ILE A 331      -9.569  -8.990  17.969  1.00 90.00           C  
ATOM   4925 HD11 ILE A 331      -9.180  -9.390  18.905  1.00 90.00           H  
ATOM   4926 HD12 ILE A 331     -10.358  -8.263  18.163  1.00 90.00           H  
ATOM   4927 HD13 ILE A 331      -8.771  -8.464  17.446  1.00 90.00           H  
ATOM   4928  N   GLN A 332      -8.670 -13.072  13.906  1.00 82.73           N  
ATOM   4929  H   GLN A 332      -9.174 -12.320  13.459  1.00 82.73           H  
ATOM   4930  CA  GLN A 332      -7.727 -13.851  13.113  1.00 82.73           C  
ATOM   4931  HA  GLN A 332      -7.928 -14.908  13.285  1.00 82.73           H  
ATOM   4932  C   GLN A 332      -6.280 -13.569  13.533  1.00 82.73           C  
ATOM   4933  CB  GLN A 332      -7.911 -13.561  11.622  1.00 82.73           C  
ATOM   4934  HB2 GLN A 332      -7.876 -12.485  11.451  1.00 82.73           H  
ATOM   4935  HB3 GLN A 332      -7.089 -14.024  11.077  1.00 82.73           H  
ATOM   4936  O   GLN A 332      -5.810 -12.437  13.495  1.00 82.73           O  
ATOM   4937  CG  GLN A 332      -9.233 -14.127  11.087  1.00 82.73           C  
ATOM   4938  HG2 GLN A 332     -10.068 -13.676  11.623  1.00 82.73           H
[truncated: 238,149 more chars]
