# Supplementary material for: Comparison of cable bacteria genera reveals details of their conduction machinery
Source: EMBO Rep. 2025 Feb 17;26(7):1749–67. doi: 10.1038/s44319-025-00387-8 (PMC11976967; doi:10.1038/s44319-025-00387-8)
Supplement: Supplementary file 4 — Dataset EV2 [file 44319_2025_387_MOESM4_ESM.zip › DatasetEV2/Foldseek_2024_09_11_12_44_54.json]

[{"queries":[{"header":"job ALPHAFOLD MONOMER V2.0 PREDICTION FOR MICROCIN C TRANSPORT SYSTEM SUBSTRATE-BINDING PROTEIN (A0A521G2F4)","sequence":"MFKTLLFGLMLAFLALLAPTKSHAAHGVSIDGKLKYPAGYSQFDYTSAAAKKGGSLTLHDIGSFDKMNPYTLKGTPPFGLDNFVFEPLAVSSLDEPFAAYGLIAKDIELAADKKSVTFTLDERAKFSDGYPVMAEDVKYSLDTLKSDKAHPSYQIYLQDISNAEILEPLKIRFNFAKVNRELHMLAAQLPVLNKKYYEKNGFGEDSKADPMLPPVGSGPYLVKEVNPGKAITYARNPNYWAADHPARKGMFNFDTVMVKYFKDQIVGVEAFKAGDFDYMWVNVAKQWQRDLTGRQFDSGKLLRKEFPHNNNAGMQGFLFNTRRPFFNDRKVRQALGLAFDFEWANSSLFFNQYTRNNSYFSNSELAATGLPSEAELKLLKPLQEKYSEAMPPEVFTQPLVAPSTTPPNSLRGNLKLAQQMLTEQGWQIKDGVLTGKDGTKFEFEILLSGSFFDRVMAPYVKNLEKLGIKAKYRLIDPALYEDRIKSFNFDMIVHSFSQSQSPGNEQRDNWASSSASHQGSGNVAGVQSPIVDSLVDSLIYAQSQDELTAACKALDRVLWYGYYVVPNWYLAYHRVAFASKLKLPEKLPLYYNPYQQLWTWWTEEGK"}],"mode":"3diaa","results":[{"db":"afdb-proteome","alignments":{"0":[{"query":"job","target":"AF-Q9I2T4-F1-model_v4","seqId":41.5,"alnLength":595,"missmatches":333,"gapsopened":7,"qStartPos":14,"qEndPos":606,"dbStartPos":15,"dbEndPos":596,"prob":"1.00","eval":"2.84e-75","score":2811,"qLen":606,"dbLen":615,"qAln":"LALLAPTKSHAAHGVSIDGK-LKYPAGYSQFDYTSAAAKKGGSLTLHDIGSFDKMNPYTLKGTPPFGLDNFVFEPLAVSSLDEPFAAYGLIAKDIELAADKKSVTFTLDERAKFSDGYPVMAEDVKYSLDTLKSDKAHPSYQIYLQDISNAEILEPLKIRFNFAK-VNRELHMLAAQLPVLNKKYYEKNGFGEDSKADPMLPPVGSGPYLVKEVNPGKAITYARNPNYWAADHPARKGMFNFDTVMVKYFKDQIVGVEAFKAGDFDYMWVNVAKQWQRDLTGRQFDSGKLLRKEFPHNNNAGMQGFLFNTRRPFFNDRKVRQALGLAFDFEWANSSLFFNQYTRNNSYFSNSELAATGLPSEAELKLLKPLQEKYSEAMPPEVFTQPLVAPSTTPPNSLRGNLKLAQQMLTEQGWQIKDGVLTGKDGTKFEFEILLSGSFFDRVMAPYVKNLEKLGIKAKYRLIDPALYEDRIKSFNFDMIVHSFSQSQSPGNEQRDNWASSSASHQGSGNVAGVQSPIVDSLVDSLIYAQSQDELTAACKALDRVLWYGYYVVPNWYLAYHRVAFASKLKLPEKLPLYYNPYQQLWTWWTEEGK","dbAln":"LGCCGPLLAAPKHALTLYDEPPKYPADFKHFDYVNPDAPKGGILRQADFGGFDSLNPFIGKGVSAPSL-GLIYDTLAFQSQDEPFTEYGLLAEKIEKAPDNSYVRFYLRPQARFSDGTPVTAEDVVFTFETLV-SKGDPMYRNYYADVDKVVAEDKLRVRFDFKHAGNRELPLILGQIAILPKHWWADRDF----SKTGMEIPVGSGPYRIAKVDPGRSISYERVKDWWAKDLPVSRGLYNFDTITIDSYRDMSVALEAFKAGQYDVNLEYSAKDWATGYESPALRDGRFIKASIHNHNPVGMQGFAFNIRRPVFQDRRVRQAISLLFDFEWSNKQLFFSSYKRTNSYFENSEMAAHQLPSEAELKILEPLRGK----IPDEAFDQVFQNPVNDGSGVIREQRRKAYQLLTEAGYRIENNRMVGPDGQPLSFEFMLFQANMERVILPFKRNLAELGIDMQIRRVDVSQFVNRLRSRDFDMTSATWPQSNSPGNEQREFWHSSSADKAGSRNFIGLKDPAIDSLVESLIQSDSRQSLIDHTRALDRVLSWGYYVVPNYYVDTWRVAYWNRFGRPKVTPLYD---WGLMTWWQTSDK","tCa":"55.191,-32.654,57.795,55.179,-31.596,54.124,54.641,-27.878,53.354,53.978,-27.140,49.651,55.672,-23.976,48.603,53.756,-20.793,47.776,54.387,-19.603,44.224,52.306,-16.447,43.470,51.239,-16.609,39.882,50.763,-13.064,38.510,47.097,-11.971,38.557,47.261,-8.779,36.431,46.524,-8.573,32.685,42.880,-9.211,31.760,41.664,-5.653,31.469,39.943,-6.852,28.300,39.406,-3.625,26.303,35.667,-2.985,26.409,36.137,-0.632,23.486,32.615,0.428,22.402,31.210,-2.306,20.178,31.674,-0.260,16.973,28.839,-1.011,14.534,30.379,-3.089,11.744,29.238,-1.926,8.250,26.923,-4.465,6.740,25.842,-5.198,3.133,22.168,-4.955,4.190,19.912,-3.534,6.913,16.911,-5.310,8.457,14.278,-3.728,10.707,15.069,-5.855,13.799,18.783,-6.590,13.134,17.929,-10.179,12.094,20.110,-11.801,9.394,18.854,-10.791,5.967,17.513,-13.551,3.738,20.371,-12.944,1.252,23.905,-13.282,2.713,26.688,-10.841,1.910,28.086,-13.116,-0.877,24.734,-13.787,-2.634,24.792,-13.655,-6.458,21.170,-12.694,-7.296,17.690,-12.711,-5.751,15.578,-15.918,-5.904,12.822,-14.093,-7.851,15.031,-13.370,-10.932,16.567,-15.242,-13.871,20.266,-14.110,-13.593,20.839,-15.160,-17.162,17.730,-13.403,-18.535,18.517,-12.118,-22.085,18.796,-8.408,-22.395,17.050,-6.602,-25.313,13.702,-5.930,-26.995,10.808,-3.584,-26.207,8.235,-3.337,-23.421,5.162,-1.204,-24.269,2.881,-0.016,-21.428,-0.154,2.215,-20.921,-0.595,5.024,-18.368,-3.663,7.129,-17.446,-4.286,10.900,-17.372,-1.025,12.060,-19.048,1.863,14.019,-17.475,3.231,17.606,-17.404,6.352,17.076,-15.235,9.644,15.136,-15.361,10.239,16.157,-11.722,8.603,13.470,-9.547,9.687,15.134,-6.281,7.269,18.132,-6.162,3.525,18.418,-5.460,3.040,20.583,-8.604,1.932,19.092,-11.952,1.521,15.428,-12.993,4.807,13.471,-12.976,5.721,11.204,-15.919,5.230,7.451,-15.277,8.219,5.383,-14.262,10.610,8.298,-13.544,12.011,6.052,-10.760,13.879,4.099,-13.508,16.368,6.962,-14.045,17.563,7.270,-10.401,19.401,4.878,-8.107,18.605,4.767,-4.388,21.136,4.338,-1.555,19.737,0.795,-1.014,17.471,-1.662,-2.897,14.395,-2.942,-1.032,13.953,-6.715,-1.475,10.584,-7.701,-3.001,10.392,-11.000,-1.008,11.268,-9.714,2.487,8.917,-7.600,4.674,11.374,-4.816,5.042,15.003,-5.438,4.025,17.372,-3.000,2.268,20.391,-4.300,0.290,23.233,-1.919,-0.695,22.764,-0.374,-4.178,24.642,2.968,-4.438,25.824,2.072,-0.922,28.189,-0.926,-0.823,27.658,-1.102,2.952,25.379,0.452,5.584,26.319,1.147,9.230,23.617,2.047,11.775,24.103,2.936,15.445,22.987,0.164,17.867,20.577,2.711,19.331,19.521,3.895,15.827,20.886,7.423,16.547,22.620,7.557,13.130,23.010,5.758,9.806,26.148,5.893,7.593,26.276,4.847,3.920,29.554,3.834,2.241,29.173,4.743,-1.466,30.544,2.559,-4.276,33.547,4.295,-5.954,32.273,2.990,-9.241,28.825,4.662,-8.857,28.166,7.010,-11.821,25.417,9.221,-13.208,24.472,8.542,-16.866,26.619,11.550,-17.925,29.714,9.863,-16.402,29.793,12.103,-13.288,30.687,10.250,-10.044,27.939,9.868,-7.525,29.274,11.367,-4.266,28.250,12.014,-0.649,27.649,15.654,-1.723,24.892,14.449,-4.105,23.245,12.677,-1.142,23.517,15.818,1.037,22.196,17.973,-1.844,19.343,15.513,-2.552,18.186,15.342,1.082,18.387,19.123,1.670,16.644,19.845,-1.673,13.767,17.391,-1.003,13.209,18.707,2.567,13.449,22.396,1.526,11.916,22.491,-1.993,10.291,19.073,-2.580,6.765,17.886,-1.838,5.838,18.750,1.792,5.695,15.045,2.394,9.545,14.887,2.288,9.900,17.443,5.117,7.331,15.529,7.194,8.806,12.094,6.360,12.416,13.154,7.127,11.462,15.456,10.048,13.504,13.330,12.508,16.787,13.763,10.593,18.954,16.352,12.414,21.576,16.623,9.652,23.182,14.894,6.670,27.011,15.062,6.496,29.411,14.181,3.690,32.266,12.826,5.853,34.232,12.467,2.604,33.617,11.835,-1.119,32.238,8.291,-0.500,30.927,8.479,3.106,27.614,10.110,4.009,26.067,10.050,7.502,22.570,10.986,8.674,22.397,11.976,12.356,18.950,11.796,13.991,17.302,14.111,16.526,16.009,11.062,18.445,17.460,7.551,18.835,15.392,4.343,18.603,13.643,4.876,15.234,14.384,1.495,13.582,12.672,2.364,10.267,14.403,5.690,9.505,17.776,4.045,8.563,15.998,1.781,6.076,13.758,4.581,4.760,16.880,6.707,4.129,18.124,3.766,1.970,15.102,4.338,-0.321,15.982,7.961,-1.180,16.474,8.554,-4.929,19.863,10.287,-5.366,19.835,13.421,-7.517,22.875,14.718,-9.457,23.849,17.839,-7.656,25.714,19.110,-10.742,22.498,18.864,-12.815,19.899,20.090,-10.274,21.839,22.809,-8.375,21.422,25.493,-11.082,17.725,24.642,-11.717,14.462,25.762,-10.104,13.570,22.438,-8.454,10.054,23.702,-7.533,8.927,23.925,-11.197,7.490,21.403,-13.608,9.684,20.851,-16.676,10.255,18.760,-19.817,14.046,19.060,-19.663,15.358,15.471,-19.562,17.141,14.981,-16.203,20.431,13.227,-15.759,20.338,10.276,-13.322,22.316,7.147,-12.316,19.579,4.497,-12.818,19.366,1.541,-15.244,17.455,3.695,-17.775,17.536,7.218,-19.181,14.709,9.102,-20.920,15.223,8.695,-24.691,12.140,10.644,-25.875,9.211,12.656,-24.476,5.966,13.627,-26.233,4.333,15.804,-23.524,1.086,14.396,-22.242,1.205,11.555,-24.845,4.246,9.246,-24.544,7.606,8.642,-22.856,10.344,6.192,-23.908,13.219,4.901,-21.739,16.419,3.349,-23.120,18.596,0.948,-21.106,22.028,2.263,-20.078,24.127,-0.588,-21.521,27.188,0.472,-19.469,25.106,1.053,-16.298,27.600,0.969,-13.425,25.469,-1.369,-11.226,24.410,-3.905,-13.917,26.560,-6.726,-12.452,25.675,-6.147,-8.759,23.822,-9.042,-7.037,20.932,-6.730,-6.406,20.810,-5.848,-10.149,21.596,-9.176,-11.843,18.553,-10.451,-13.779,16.725,-7.056,-13.526,16.074,-4.319,-16.131,16.194,-6.652,-19.128,14.399,-4.423,-21.701,16.442,-2.133,-23.990,13.383,0.132,-24.442,10.394,0.863,-22.183,7.658,2.983,-23.851,4.622,4.307,-21.926,1.634,5.740,-23.849,-0.902,7.934,-21.999,-4.628,7.177,-22.438,-7.545,9.451,-21.495,-10.060,6.562,-21.481,-9.717,3.092,-19.940,-12.012,1.416,-22.507,-9.892,2.799,-25.379,-6.759,1.607,-23.539,-8.332,-1.864,-23.126,-9.153,-2.020,-26.886,-5.597,-0.844,-27.699,-4.244,-3.639,-25.444,-6.401,-6.284,-27.224,-5.089,-4.950,-30.574,-1.440,-5.410,-29.432,-0.588,-1.694,-29.253,0.857,-2.232,-25.753,2.136,-5.334,-23.992,0.972,-5.448,-20.344,-2.092,-4.229,-18.407,-2.710,-4.283,-14.643,-6.499,-4.643,-14.255,-8.398,-3.233,-11.252,-11.958,-3.565,-12.687,-13.651,-6.858,-11.759,-16.029,-6.326,-14.712,-13.304,-5.804,-17.326,-11.263,-8.704,-15.893,-14.351,-10.979,-16.161,-15.560,-9.903,-19.612,-13.669,-6.923,-21.117,-10.657,-8.969,-22.345,-12.767,-11.406,-24.446,-11.247,-11.316,-27.953,-9.766,-13.479,-30.758,-6.371,-12.778,-29.347,-7.375,-14.166,-25.922,-8.984,-17.270,-27.517,-5.865,-18.142,-29.571,-3.595,-17.402,-26.562,-1.726,-14.442,-28.113,-2.308,-12.742,-24.753,-2.663,-14.306,-21.284,-4.775,-13.335,-18.265,-2.839,-14.190,-15.060,-3.943,-13.788,-11.439,-0.621,-13.445,-9.563,-1.025,-14.002,-5.793,0.378,-11.200,-3.599,1.261,-11.050,0.112,0.789,-7.279,0.401,-1.211,-6.333,3.519,-4.464,-4.862,2.245,-5.459,-3.564,5.708,-9.121,-2.705,6.400,-11.693,-1.318,4.001,-15.175,-1.032,5.546,-18.253,0.991,6.393,-16.957,2.903,9.437,-19.314,3.585,12.350,-18.828,7.006,13.950,-19.160,5.768,17.558,-19.393,9.397,18.697,-23.044,8.965,17.581,-25.213,7.541,20.418,-26.864,5.128,18.022,-23.472,3.414,17.412,-22.134,3.240,21.007,-23.629,-0.234,21.652,-21.510,-3.038,20.132,-24.666,-5.175,19.586,-26.201,-2.445,17.388,-23.011,-2.274,15.276,-22.888,-6.108,15.083,-26.596,-6.256,14.100,-26.018,-3.668,11.343,-22.869,-5.547,10.178,-24.857,-8.824,9.836,-27.107,-7.155,7.219,-24.348,-6.580,4.628,-24.783,-9.433,2.099,-21.276,-9.966,0.670,-21.956,-13.258,-1.162,-24.776,-11.633,-3.151,-22.773,-8.413,-3.738,-19.652,-10.344,-4.874,-21.666,-12.622,-7.204,-23.961,-9.949,-8.706,-21.751,-6.818,-8.685,-18.153,-8.103,-8.704,-18.237,-11.336,-10.769,-17.136,-13.285,-7.660,-13.714,-11.588,-8.003,-13.141,-10.481,-4.364,-12.477,-12.074,-0.962,-14.248,-11.016,2.256,-12.065,-8.957,4.631,-12.004,-10.546,8.142,-8.919,-8.707,9.530,-7.458,-5.187,9.961,-4.147,-6.721,8.732,-5.772,-8.835,5.996,-3.742,-10.744,3.373,-0.766,-10.979,5.770,0.725,-13.156,8.539,-0.365,-10.358,10.971,-4.058,-11.266,10.425,-5.775,-13.099,13.333,-7.241,-15.988,11.288,-6.483,-18.635,13.984,-7.124,-18.973,17.747,-4.739,-16.801,19.823,-1.378,-18.345,20.337,0.146,-18.537,23.845,2.141,-15.389,22.960,-1.045,-13.545,21.901,-2.844,-14.734,25.086,0.031,-13.338,27.212,-0.558,-9.938,25.529,-4.378,-10.169,25.918,-4.637,-11.628,29.478,-3.950,-8.313,31.332,-6.919,-6.904,29.381,-9.451,-9.586,30.505,-12.830,-7.968,31.326,-11.800,-4.787,29.423,-11.908,-6.302,25.895,-14.482,-8.634,24.241,-14.331,-12.146,25.782,-14.455,-13.675,22.260,-10.946,-12.245,21.629,-9.562,-14.948,23.972,-11.230,-18.078,22.558,-12.912,-17.357,19.178,-11.881,-16.582,15.604,-13.664,-13.514,14.196,-15.589,-14.311,10.990,-18.091,-12.224,9.031,-21.380,-14.012,8.256,-21.359,-16.208,5.202,-24.586,-16.913,3.258,-25.647,-18.573,-0.043,-25.560,-15.284,-2.030,-29.301,-15.625,-2.848,-30.040,-12.205,-1.298,-32.047,-14.019,1.430,-30.241,-13.370,4.737,-33.017,-14.700,7.009,-30.687,-16.219,9.634,-28.458,-13.106,9.810,-31.612,-10.930,9.995,-33.010,-13.028,12.873,-29.661,-12.671,14.723,-29.591,-8.903,13.990,-33.181,-8.541,15.303,-32.251,-10.484,18.467,-29.140,-8.331,19.093,-31.227,-5.158,18.573,-33.935,-6.480,20.944,-31.253,-7.297,23.559,-30.040,-3.692,23.029,-33.555,-2.458,23.998,-34.781,-1.808,20.428,-38.252,-2.848,19.189,-40.399,-2.548,16.046,-43.031,0.231,16.301,-45.028,1.351,13.221,-42.630,-0.580,10.941,-39.627,1.315,12.410,-36.835,0.000,14.632,-37.162,2.242,17.743,-34.598,2.537,20.570,-35.002,2.587,24.370,-35.090,6.412,24.058,-38.113,6.168,21.706,-36.037,7.423,18.727,-35.952,5.567,15.386,-32.820,3.738,14.578,-32.012,6.153,11.740,-28.638,7.324,10.373,-26.891,8.932,7.386,-24.555,7.007,5.086,-22.286,9.707,3.609,-20.410,9.119,0.325,-18.864,10.981,-2.628,-18.381,8.151,-5.187,-21.519,7.277,-7.201,-20.204,3.759,-7.995,-20.293,2.908,-4.250,-24.095,3.488,-4.177,-24.586,0.191,-6.080,-22.871,-1.605,-3.153,-24.785,0.306,-0.436,-28.319,0.042,-1.954,-28.638,-3.722,-1.200,-27.359,-3.028,2.308,-29.951,-0.229,2.706,-32.728,-2.644,1.642,-31.598,-5.322,4.129,-31.567,-2.678,6.906,-35.056,-1.385,5.959,-36.513,-4.928,6.342,-35.753,-4.573,10.087,-37.193,-1.014,10.065,-33.682,0.555,10.205,-33.528,3.812,8.212,-30.223,4.267,6.364,-30.111,7.560,4.441,-27.625,7.576,1.544,-26.048,11.048,1.174,-23.818,11.701,-1.826,-21.698,14.854,-1.326,-18.917,16.579,-3.280,-15.269,15.820,-2.410,-14.727,19.163,-0.606,-17.849,18.645,1.542,-16.825,14.991,2.170,-13.310,15.982,3.333,-14.676,18.831,5.494,-17.274,16.544,7.153,-14.633,13.825,7.739,-12.359,16.452,9.371,-15.203,17.884,11.510,-16.382,14.323,12.395,-19.819,15.249,10.997,-20.974,11.877,9.581,-22.780,8.820,11.044,-21.394,6.156,8.664,-18.998,6.324,5.694,-16.668,4.165,3.602,-13.111,4.280,5.029,-9.743,2.557,4.532,-6.868,1.821,6.958,-3.995,0.544,4.789,-1.247,-1.481,6.372,2.429,-1.794,5.444,4.403,-5.027,5.916,5.727,-3.394,9.149,2.927,-1.395,10.847,4.063,1.077,13.481,3.481,4.723,14.427,0.518,5.137,12.027,-1.489,2.831,14.368,-1.729,5.821,16.764,-3.341,7.855,13.976,-5.799,4.976,13.309,-6.870,3.601,16.721,-5.335,5.431,19.712,-7.584,7.699,21.881,-5.143,10.612,21.401,-6.041,10.725,17.666,-9.851,10.432,18.123,-10.649,14.184,18.298,-7.698,15.545,16.265,-8.795,17.247,13.023,-7.285,15.238,10.145,-6.415,12.049,12.069,-7.414,8.678,10.581,-9.323,7.677,13.751,-12.544,8.263,11.805,-14.355,5.838,14.154,-13.677,8.021,17.222,-12.163,5.103,19.154,-11.215,5.977,22.746,-10.277,2.748,24.550,-7.372,2.457,27.036,-7.125,-1.277,26.350,-6.722,-0.662,22.589,-4.319,2.212,23.408,-2.157,-0.274,25.348,-2.206,-2.740,22.411,-1.211,0.056,19.980,1.690,1.145,22.238,2.881,-2.463,22.736,2.710,-3.107,18.950,4.840,0.013,18.306,7.302,-1.257,20.952,7.641,-4.694,19.255,11.321,-5.729,19.192,11.210,-8.591,16.635,9.171,-9.800,13.640,7.474,-12.498,15.754,6.701,-9.962,18.517,5.119,-7.639,15.901,2.992,-10.535,14.544,1.822,-11.461,18.071,0.933,-7.834,18.951,-0.735,-7.126,15.566,-2.902,-10.273,15.960,-3.761,-9.274,19.556,-4.818,-5.786,18.348,-6.639,-7.313,15.319,-8.788,-9.590,17.532,-9.841,-6.739,19.845,-10.620,-4.379,16.914,-12.461,-7.116,14.940,-14.601,-8.179,17.916,-15.296,-4.456,18.550,-17.453,-4.318,15.338,-16.165,-0.812,14.548,-16.611,-1.365,10.776,-18.700,-3.489,8.406,-15.756,-5.179,6.616,-15.850,-5.017,2.868,-13.565,-7.101,0.621,-10.149,-7.326,-1.064,-8.098,-8.950,-3.848,-4.971,-10.978,-2.975,-3.737,-11.114,-6.599,-2.295,-8.793,-9.207,-4.508,-9.345,-12.296,-1.960,-9.083,-15.126,-2.887,-9.348,-18.822,0.225,-9.651,-21.034,1.177,-10.457,-24.653,2.804,-13.896,-24.969,6.318,-12.754,-25.925,7.893,-12.494,-22.463,9.741,-14.898,-20.185,9.164,-14.702,-16.419,11.201,-16.028,-13.482,10.053,-19.264,-11.994,9.594,-17.467,-8.639,7.504,-14.286,-8.480,8.450,-11.855,-5.681,6.094,-11.725,-2.782,5.520,-7.953,-2.677,5.865,-7.083,-6.389,4.726,-8.731,-9.646,8.340,-8.379,-10.810,7.944,-6.705,-14.249,11.593,-5.586,-14.238,12.629,-9.270,-13.771,10.992,-10.235,-17.112,12.768,-10.512,-20.490,11.761,-10.570,-24.170,11.780,-14.098,-25.677,10.335,-13.153,-29.104,9.767,-10.008,-31.187,6.082,-10.933,-31.730,3.538,-12.622,-29.459,3.178,-16.356,-30.152,-0.115,-18.296,-30.024,0.015,-20.724,-27.122,0.091,-23.762,-29.459,3.111,-22.423,-31.384,5.069,-21.966,-28.127,4.481,-25.592,-27.003,6.058,-26.619,-30.340,8.849,-23.999,-30.223,9.802,-25.061,-26.659,10.191,-28.710,-27.801,12.603,-27.667,-30.578,14.789,-25.820,-28.018,15.998,-28.812,-25.949,19.798,-28.825,-26.389,21.370,-31.944,-27.907,22.535,-34.249,-25.102,26.144,-35.222,-25.565","tSeq":"MIRPRFTPLLAALLLGCCGPLLAAPKHALTLYDEPPKYPADFKHFDYVNPDAPKGGILRQADFGGFDSLNPFIGKGVSAPSLGLIYDTLAFQSQDEPFTEYGLLAEKIEKAPDNSYVRFYLRPQARFSDGTPVTAEDVVFTFETLVSKGDPMYRNYYADVDKVVAEDKLRVRFDFKHAGNRELPLILGQIAILPKHWWADRDFSKTGMEIPVGSGPYRIAKVDPGRSISYERVKDWWAKDLPVSRGLYNFDTITIDSYRDMSVALEAFKAGQYDVNLEYSAKDWATGYESPALRDGRFIKASIHNHNPVGMQGFAFNIRRPVFQDRRVRQAISLLFDFEWSNKQLFFSSYKRTNSYFENSEMAAHQLPSEAELKILEPLRGKIPDEAFDQVFQNPVNDGSGVIREQRRKAYQLLTEAGYRIENNRMVGPDGQPLSFEFMLFQANMERVILPFKRNLAELGIDMQIRRVDVSQFVNRLRSRDFDMTSATWPQSNSPGNEQREFWHSSSADKAGSRNFIGLKDPAIDSLVESLIQSDSRQSLIDHTRALDRVLSWGYYVVPNYYVDTWRVAYWNRFGRPKVTPLYDWGLMTWWQTSDKALPSKAQAEATQDAEPERE","taxId":208964,"taxName":"Pseudomonas aeruginosa PAO1","description":"Probable binding protein component of ABC transporter","href":[{"label":"AFDB","accession":"Q9I2T4","href":"https://www.alphafold.ebi.ac.uk/entry/Q9I2T4"},{"label":"UniProt","accession":"Q9I2T4","href":"https://www.uniprot.org/uniprot/Q9I2T4"}],"id":"result-0-0","active":false}],"1":[{"query":"job","target":"AF-Q9I257-F1-model_v4","seqId":39.8,"alnLength":595,"missmatches":342,"gapsopened":8,"qStartPos":16,"qEndPos":606,"dbStartPos":12,"dbEndPos":594,"prob":"1.00","eval":"5.35e-75","score":2763,"qLen":606,"dbLen":602,"qAln":"LLAPT-KSHAAHGVSIDGK-LKYPAGYSQFDYTSAAAKKGGSLTLHDIGSFDKMNPYTLKGTPP-FGLDNFVFEPLAVSSLDEPFAAYGLIAKDIELAADKKSVTFTLDERAKFSDGYPVMAEDVKYSLDTLKSDKAHPSYQIYLQDISNAEILEPLKIRFNFAK-VNRELHMLAAQLPVLNKKYYEKNGFGEDSKADPMLPPVGSGPYLVKEVNPGKAITYARNPNYWAADHPARKGMFNFDTVMVKYFKDQIVGVEAFKAGDFDYMWVNVAKQWQRDLTGRQFDSGKLLRKEFPHNNNAGMQGFLFNTRRPFFNDRKVRQALGLAFDFEWANSSLFFNQYTRNNSYFSNSELAATGLPSEAELKLLKPLQEKYSEAMPPEVFTQPLVAPSTTPPNSLRGNLKLAQQMLTEQGWQIKDGVLTGKDGTKFEFEILLSGSFFDRVMAPYVKNLEKLGIKAKYRLIDPALYEDRIKSFNFDMIVHSFSQSQSPGNEQRDNWASSSASHQGSGNVAGVQSPIVDSLVDSLIYAQSQDELTAACKALDRVLWYGYYVVPNWYLAYHRVAFASKLKLPEKLPLYYNPYQQLWTWWTEEGK","dbAln":"LLASLARSEPRHAITLYDEPAKYPPGFQHFDFVDPQAPKGGSLRRMESGSFDTLNPFANRGTPISMTQAALIYETLGFQSLDEPFTEYGYLARYIEKAPDNSWVRFHIDPRARFSDGVAVTAEDVKFSFDSLV-EQGSPFWRAYYKEVREPVVEDRLRIRFDFRHAGNRELPLVLAQLYVLPRHWWQGRDFNRSS----MQPPLGSGPYRLEKAEAGRSVSYRRNPDWWARDLPVGRGLYNFERIRFDYYRDSGVALQAFKAGQADINVETSVKAWSSGYDSPALRDGRLRQESFPYPYPASLQGLVFNLRRPLFEDRRVRQALSLLFDFEWTNRQLFGGRYKRLRSYFDNSEMAARGLPGADELALLEPLR----GQIPEEVFGQAYAPPVNDGSGDIHERLVQAYRLLGEAGWHAVDGRLLDTAGRPLRFDLLLQGKSLERALLPFQRNLARIGIDMRLRQVDASQYIERIRARDYDMIVSSFSQSNSPGNEQYSFWHSSSYADPGGYNRIGLKDPAIDRLVQAVVEADSRAALETAVRALDRVLQWGYYLIPTWYSDEVWIASWNRFGRPPQAPRYS---LGLNTWWEVRER","tCa":"62.948,-4.142,50.248,59.915,-3.676,48.251,58.264,-5.466,45.447,57.889,-4.133,41.898,54.281,-3.023,41.252,53.879,-3.995,37.588,51.091,-1.625,36.460,49.425,-3.712,33.753,47.701,-0.843,31.945,44.864,-2.911,30.497,44.077,-0.776,27.482,40.409,-1.636,27.464,40.173,-0.695,23.839,36.431,-0.366,24.079,35.695,-1.854,20.670,33.856,1.169,19.370,31.622,-1.231,17.415,32.684,0.251,14.059,29.668,-0.197,11.788,31.120,-2.238,8.912,29.836,-1.424,5.383,27.442,-4.209,4.318,26.304,-5.335,0.841,22.720,-5.499,2.235,20.713,-4.243,5.233,17.726,-5.976,6.857,15.195,-4.518,9.292,16.389,-6.511,12.350,20.072,-6.899,11.323,19.400,-10.597,10.567,21.462,-12.186,7.749,20.078,-11.200,4.406,18.826,-14.113,2.243,21.486,-13.438,-0.438,25.060,-13.485,0.963,27.902,-11.253,-0.122,28.892,-12.191,-3.652,25.556,-13.759,-4.666,25.336,-13.944,-8.484,21.605,-13.176,-9.026,18.298,-13.410,-7.151,16.490,-16.793,-7.072,13.382,-15.239,-8.689,15.242,-14.427,-11.977,16.605,-16.330,-14.976,20.132,-14.851,-15.464,20.100,-16.308,-19.037,16.750,-14.680,-19.931,17.040,-13.385,-23.550,17.168,-9.692,-23.998,14.887,-8.392,-26.805,11.298,-7.959,-28.015,8.591,-5.754,-26.480,6.128,-5.399,-23.584,2.893,-3.366,-24.004,0.990,-2.237,-20.874,-2.106,-0.189,-20.061,-2.283,2.651,-17.513,-5.398,4.270,-16.042,-5.977,8.016,-16.584,-3.528,10.432,-18.284,-0.233,12.306,-17.726,1.003,15.847,-18.584,4.518,15.677,-17.090,7.381,13.179,-17.387,8.654,14.184,-13.933,7.269,11.369,-11.729,8.013,13.494,-8.652,6.188,16.713,-9.691,3.679,18.205,-7.228,1.859,19.963,-10.129,0.051,18.368,-13.082,-0.409,14.619,-13.664,2.976,12.804,-13.567,3.932,9.551,-15.073,3.635,6.718,-12.519,6.298,5.645,-9.996,6.468,2.306,-11.892,7.581,4.348,-14.938,9.957,6.415,-12.755,11.783,3.175,-11.767,12.615,2.575,-15.462,14.456,5.938,-15.666,15.750,6.463,-12.094,17.664,4.107,-9.795,17.535,4.127,-5.983,20.467,3.902,-3.527,19.424,0.317,-2.623,17.450,-2.395,-4.468,14.513,-3.757,-2.459,14.402,-7.563,-2.709,11.094,-8.876,-4.093,11.194,-12.172,-2.088,12.206,-10.782,1.336,9.830,-8.774,3.577,12.090,-5.702,3.761,15.735,-6.122,2.643,17.800,-3.529,0.730,20.757,-4.728,-1.375,23.487,-2.402,-2.697,22.483,-0.734,-6.001,23.714,2.805,-6.784,25.237,2.360,-3.311,27.676,-0.588,-3.424,27.638,-0.710,0.394,25.342,0.552,3.171,26.623,1.349,6.686,24.268,2.227,9.584,24.753,3.133,13.243,24.037,0.236,15.671,21.481,2.538,17.275,20.070,3.625,13.864,21.083,7.273,14.526,22.580,7.564,11.006,23.009,5.729,7.685,25.933,6.052,5.207,25.869,5.059,1.521,29.051,4.201,-0.404,28.324,5.079,-4.064,29.637,2.559,-6.601,32.499,4.249,-8.542,31.069,2.555,-11.594,27.624,4.213,-11.095,26.748,6.320,-14.180,23.835,8.384,-15.437,22.649,7.642,-18.999,24.822,10.526,-20.333,27.954,8.865,-18.877,28.226,11.330,-15.957,29.231,9.700,-12.661,26.609,9.423,-9.926,27.937,11.209,-6.818,26.997,11.931,-3.196,26.039,15.451,-4.408,23.383,13.932,-6.727,21.958,11.993,-3.763,21.887,15.129,-1.578,20.354,17.177,-4.441,17.690,14.469,-4.959,16.768,14.393,-1.256,16.617,18.215,-1.038,14.617,18.512,-4.308,12.010,15.934,-3.194,11.619,17.493,0.289,11.520,21.116,-0.992,9.820,20.894,-4.418,8.208,17.425,-4.607,4.760,16.461,-3.341,3.993,17.065,0.377,4.413,13.365,0.805,8.237,13.599,0.498,8.591,16.208,3.268,6.395,14.090,5.566,8.196,10.861,4.514,11.724,12.230,5.153,10.792,14.394,8.182,12.980,12.331,10.574,16.095,13.131,8.500,18.045,15.964,10.152,20.426,16.453,7.201,22.251,14.792,4.295,26.022,15.121,4.785,28.286,14.748,1.735,31.479,13.279,3.265,33.195,13.016,-0.139,32.458,12.396,-3.842,31.253,8.795,-3.198,30.098,8.975,0.466,26.857,10.459,1.793,25.617,10.123,5.383,22.075,10.899,6.578,21.985,11.982,10.226,18.639,11.448,11.968,16.826,13.660,14.472,16.259,10.623,16.734,17.955,7.204,17.025,16.098,3.858,17.049,14.099,4.148,13.785,15.082,0.797,12.183,13.070,1.466,8.984,14.533,4.890,8.090,17.892,3.482,6.792,16.001,1.136,4.480,13.561,3.891,3.455,16.553,6.110,2.540,17.978,3.239,0.415,14.767,3.646,-1.655,15.703,7.284,-2.416,15.585,7.876,-6.194,18.794,9.576,-7.414,18.273,12.457,-9.874,21.188,13.846,-11.975,21.995,17.189,-10.330,23.769,18.498,-13.453,20.554,17.936,-15.460,17.960,19.148,-12.904,19.860,22.080,-11.323,18.349,25.418,-12.392,15.262,23.730,-13.944,11.733,24.300,-12.657,10.981,20.906,-11.051,7.200,21.543,-11.316,7.107,22.865,-14.905,5.073,20.517,-17.113,7.739,19.046,-19.417,7.607,16.497,-22.253,11.425,16.516,-22.444,12.755,12.967,-21.798,14.282,12.943,-18.319,17.900,11.953,-17.854,18.517,9.158,-15.291,20.764,6.158,-14.434,18.104,3.435,-14.923,17.786,0.397,-17.217,15.708,2.354,-19.772,15.601,5.718,-21.513,12.326,7.391,-22.442,12.232,6.945,-26.252,8.920,8.689,-27.065,6.058,10.353,-25.161,2.649,11.583,-26.350,0.952,13.658,-23.641,-1.936,11.787,-21.949,-1.852,8.941,-24.542,1.330,6.829,-24.470,4.942,6.481,-23.285,7.595,4.175,-24.809,10.872,3.147,-23.141,13.943,1.609,-24.811,16.466,-0.568,-22.933,19.710,1.289,-22.164,22.443,-0.872,-23.770,25.019,1.047,-21.740,23.170,0.554,-18.420,26.053,0.365,-15.928,24.294,-2.006,-13.462,23.211,-4.612,-16.073,25.899,-7.095,-14.917,25.446,-6.540,-11.145,23.852,-9.405,-9.143,20.795,-7.175,-8.463,20.448,-6.363,-12.216,21.117,-9.785,-13.813,18.024,-11.511,-15.244,16.021,-8.241,-14.914,14.765,-5.727,-17.490,14.728,-8.177,-20.399,12.483,-6.190,-22.787,14.105,-4.025,-25.490,10.984,-1.814,-25.434,8.312,-1.149,-22.800,5.183,0.811,-23.835,2.418,2.223,-21.609,-0.910,3.238,-23.215,-3.250,5.402,-21.105,-7.010,4.797,-20.847,-9.588,6.898,-18.979,-12.247,4.176,-19.428,-11.631,0.634,-18.162,-14.167,-0.868,-20.616,-12.243,0.635,-23.575,-8.961,-0.537,-21.978,-10.381,-4.074,-21.680,-11.437,-4.095,-25.361,-7.998,-2.771,-26.442,-6.332,-5.522,-24.333,-8.544,-8.270,-25.886,-7.624,-6.869,-29.328,-3.963,-7.554,-28.376,-2.976,-3.869,-28.021,-1.674,-4.629,-24.501,0.106,-7.796,-23.329,-0.758,-7.940,-19.600,-3.612,-6.573,-17.474,-3.776,-6.657,-13.677,-7.569,-6.875,-13.253,-9.239,-5.200,-10.253,-12.906,-5.622,-11.363,-14.617,-8.897,-10.363,-17.160,-8.256,-13.153,-14.465,-7.837,-15.832,-12.542,-10.896,-14.523,-15.641,-13.146,-14.503,-16.954,-12.479,-18.033,-15.175,-9.454,-19.574,-12.308,-11.578,-21.012,-14.496,-14.116,-22.892,-13.059,-14.199,-26.425,-11.737,-16.532,-29.172,-8.324,-15.778,-27.858,-9.252,-17.063,-24.359,-10.871,-20.216,-25.834,-7.805,-21.061,-27.974,-5.347,-20.281,-25.132,-3.765,-17.193,-26.750,-5.208,-15.233,-23.798,-4.653,-16.649,-20.272,-6.526,-15.801,-17.049,-4.466,-16.639,-13.923,-5.126,-15.880,-10.241,-2.230,-15.649,-7.748,-2.260,-15.291,-3.927,-2.156,-11.647,-2.931,1.292,-11.471,-1.280,0.689,-8.479,0.990,-1.510,-7.962,4.062,-5.065,-7.234,3.052,-5.923,-3.542,3.256,-8.434,-3.603,6.137,-11.588,-1.924,4.781,-14.437,-1.323,7.247,-17.404,0.713,8.450,-15.516,2.769,11.078,-17.318,3.952,14.215,-16.437,7.412,15.543,-15.957,6.738,19.288,-16.114,10.526,19.804,-19.896,10.008,19.394,-21.541,8.897,22.683,-23.689,6.684,20.525,-20.677,4.414,19.814,-18.850,4.528,23.197,-20.547,1.296,24.374,-18.872,-1.809,22.902,-22.203,-3.742,22.990,-23.793,-1.166,20.650,-20.886,-1.547,18.185,-21.020,-5.367,18.517,-24.823,-5.360,17.958,-24.403,-3.220,14.815,-21.688,-5.626,13.551,-24.136,-8.588,13.826,-26.465,-6.894,11.300,-23.897,-6.755,8.465,-24.671,-9.783,6.256,-21.409,-10.269,4.358,-22.403,-13.748,3.030,-25.544,-12.346,1.383,-23.657,-9.266,0.110,-20.833,-11.434,-1.326,-23.215,-13.974,-2.931,-25.680,-11.437,-4.388,-23.360,-8.553,-5.374,-19.862,-10.067,-5.756,-20.588,-13.588,-7.096,-18.930,-15.086,-3.975,-15.443,-13.842,-5.011,-14.449,-11.839,-1.901,-13.259,-13.044,1.513,-14.526,-11.707,4.848,-12.078,-9.436,6.656,-11.746,-10.505,10.333,-8.387,-8.980,11.402,-6.660,-5.591,11.128,-3.719,-7.589,9.651,-5.604,-10.237,7.602,-3.752,-12.155,4.865,-0.594,-12.123,7.028,1.153,-14.200,9.717,0.505,-11.202,12.032,-3.296,-11.703,12.005,-4.390,-12.986,15.455,-6.180,-16.361,15.191,-7.489,-18.843,17.788,-6.504,-18.241,21.445,-3.378,-16.233,22.406,-0.167,-18.119,22.642,2.166,-17.899,25.677,4.213,-15.037,24.177,1.022,-13.085,23.368,-0.259,-13.742,26.935,2.993,-12.265,28.339,1.972,-8.950,26.692,-1.787,-9.309,27.402,-1.882,-10.485,31.076,-0.510,-7.150,32.444,-3.495,-5.553,30.685,-6.152,-7.801,32.342,-9.159,-5.714,33.483,-8.180,-2.962,30.977,-8.823,-5.028,27.807,-11.824,-7.241,26.861,-11.882,-10.440,28.963,-12.762,-12.333,25.747,-9.162,-11.652,24.549,-7.899,-14.324,26.985,-10.508,-17.078,26.592,-12.397,-16.640,23.275,-11.338,-16.733,19.626,-12.738,-13.705,17.761,-14.778,-14.234,14.591,-16.970,-11.817,12.601,-20.560,-12.913,12.389,-21.125,-15.529,9.761,-24.578,-15.961,8.141,-25.803,-18.550,5.579,-26.105,-15.809,2.911,-29.915,-16.294,2.583,-30.481,-12.813,4.076,-32.200,-14.428,7.076,-30.277,-13.052,10.059,-33.016,-13.717,12.674,-30.589,-15.190,15.238,-28.262,-12.179,14.792,-31.226,-9.758,15.107,-32.149,-11.451,18.421,-28.508,-11.265,19.588,-28.204,-7.598,18.496,-31.520,-6.724,20.220,-30.313,-8.331,23.479,-26.932,-6.531,23.374,-28.779,-3.251,22.657,-31.191,-3.985,25.549,-28.208,-4.605,27.862,-26.849,-1.242,26.595,-30.091,0.511,27.694,-31.864,0.578,24.290,-35.577,-0.361,24.099,-38.091,-0.730,21.241,-40.927,1.850,21.253,-43.242,2.231,18.213,-40.849,0.411,15.861,-37.923,2.668,16.934,-35.029,1.783,19.244,-34.823,4.465,21.989,-32.424,5.156,24.871,-33.504,5.921,28.462,-33.939,9.609,27.447,-36.279,8.627,24.555,-33.647,9.520,21.905,-33.738,7.250,18.816,-30.761,5.111,17.788,-29.995,7.100,14.616,-26.753,7.923,12.805,-25.264,8.859,9.423,-22.959,6.677,7.343,-20.986,9.302,5.408,-19.997,8.228,1.870,-17.735,9.770,-0.750,-19.921,9.177,-3.829,-21.980,6.103,-4.764,-19.503,3.226,-5.227,-20.335,1.385,-1.956,-24.024,2.414,-1.534,-25.407,-0.756,-3.179,-23.352,-2.939,-0.798,-24.583,-0.965,2.266,-28.355,-0.927,1.496,-28.732,-4.494,2.920,-27.059,-3.380,6.130,-29.359,-0.312,6.251,-32.432,-2.578,5.855,-31.166,-4.979,8.559,-30.750,-2.037,10.976,-34.262,-0.714,10.174,-35.765,-4.155,11.025,-34.826,-3.558,14.719,-35.779,0.154,14.745,-32.310,1.651,14.030,-32.206,4.607,11.592,-28.920,4.554,9.665,-28.775,7.212,6.924,-26.445,6.887,3.933,-25.135,10.459,3.484,-23.301,11.193,0.226,-20.967,14.193,-0.043,-18.419,15.477,-2.569,-14.669,14.978,-2.038,-14.067,18.430,-0.493,-16.926,18.104,2.015,-15.792,14.521,2.797,-12.209,15.677,3.546,-13.481,18.594,5.671,-15.804,16.309,7.690,-12.947,13.791,8.158,-10.563,16.564,9.354,-13.254,18.031,11.642,-14.083,14.489,12.911,-17.683,15.381,11.975,-19.118,11.947,11.121,-20.882,9.096,12.964,-19.640,6.332,10.644,-17.457,6.268,7.513,-15.943,3.759,5.128,-12.188,3.762,5.804,-9.134,1.583,5.206,-6.039,0.846,7.337,-3.382,-0.640,5.051,-0.624,-2.640,6.778,2.893,-3.257,5.445,4.766,-6.570,5.726,6.529,-4.881,8.693,4.132,-2.574,10.608,5.739,0.147,12.674,5.429,3.911,13.216,2.119,4.162,11.280,0.459,2.280,14.200,0.857,5.516,16.212,-1.128,7.326,13.499,-3.878,4.647,13.482,-4.469,3.616,17.115,-2.362,5.523,19.671,-3.963,8.211,21.915,-1.455,10.816,20.669,-3.261,10.718,17.278,-6.755,11.119,18.861,-6.897,14.905,18.248,-4.631,15.108,15.155,-6.797,16.620,12.337,-4.382,15.253,9.795,-4.026,11.888,11.597,-5.333,8.433,10.630,-7.024,7.740,14.019,-10.463,7.952,12.408,-11.845,5.669,15.151,-10.956,8.115,17.929,-9.062,5.524,19.978,-7.663,6.861,23.250,-6.801,3.770,25.307,-3.660,3.357,27.466,-3.785,-0.420,27.035,-3.807,-0.105,23.216,-1.064,2.554,23.559,1.160,0.012,25.355,0.550,-2.598,22.607,1.354,-0.019,19.885,4.588,0.763,21.777,5.439,-2.978,21.912,4.957,-3.199,18.092,7.316,-0.253,17.459,9.885,-1.383,20.065,9.909,-5.015,18.777,13.541,-6.059,18.222,12.947,-9.168,16.050,10.442,-10.566,13.525,9.141,-12.998,16.179,8.681,-10.189,18.739,6.879,-8.068,16.098,4.486,-10.917,15.171,3.721,-11.513,18.878,3.148,-7.785,19.577,0.990,-7.308,16.439,-1.119,-10.419,17.244,-1.627,-9.086,20.800,-2.640,-5.649,19.409,-4.886,-7.167,16.678,-6.644,-9.408,19.248,-7.527,-6.418,21.471,-8.628,-4.362,18.415,-10.828,-7.244,17.131,-12.565,-7.603,20.516,-12.932,-3.773,20.624,-15.498,-3.811,17.708,-14.145,-0.442,16.515,-15.253,-1.168,12.925,-17.364,-3.666,10.952,-14.826,-5.396,8.643,-16.027,-5.630,5.101,-14.114,-7.877,2.631,-10.923,-8.362,0.583,-9.432,-10.314,-2.336,-6.644,-12.732,-1.332,-5.890,-13.070,-5.083,-4.200,-10.985,-7.752,-5.904,-11.595,-11.127,-3.679,-11.491,-14.232,-4.824,-11.711,-17.838,-1.792,-12.229,-20.137,-0.972,-13.026,-23.781,0.980,-16.305,-24.078,4.122,-14.882,-25.766,6.313,-14.504,-22.646,8.626,-16.707,-20.603,8.733,-16.360,-16.802,11.251,-17.614,-14.223,10.114,-20.937,-12.665,9.837,-19.114,-9.320,7.970,-15.799,-9.098,9.123,-13.414,-6.341,7.112,-13.735,-3.201,6.145,-10.000,-3.037,5.806,-9.085,-6.753,4.539,-10.181,-10.173,8.222,-9.968,-11.147,7.212,-8.491,-14.546,10.738,-7.117,-15.043,12.005,-10.751,-14.792,9.911,-11.867,-17.825,11.182,-12.087,-21.430,9.733,-12.283,-24.958,9.739,-15.832,-26.394,7.601,-14.977,-29.475,6.736,-11.776,-31.357,3.034,-12.830,-31.318,0.723,-14.951,-29.155,-0.155,-18.328,-30.730,-2.847,-20.974,-29.957,-1.771,-23.366,-27.191,-3.113,-26.932,-26.734,-3.143,-26.446,-22.906,-6.551,-24.671,-23.348,-8.423,-27.813,-24.583","tSeq":"MPGRILVFACCLLASLARSEPRHAITLYDEPAKYPPGFQHFDFVDPQAPKGGSLRRMESGSFDTLNPFANRGTPISMTQAALIYETLGFQSLDEPFTEYGYLARYIEKAPDNSWVRFHIDPRARFSDGVAVTAEDVKFSFDSLVEQGSPFWRAYYKEVREPVVEDRLRIRFDFRHAGNRELPLVLAQLYVLPRHWWQGRDFNRSSMQPPLGSGPYRLEKAEAGRSVSYRRNPDWWARDLPVGRGLYNFERIRFDYYRDSGVALQAFKAGQADINVETSVKAWSSGYDSPALRDGRLRQESFPYPYPASLQGLVFNLRRPLFEDRRVRQALSLLFDFEWTNRQLFGGRYKRLRSYFDNSEMAARGLPGADELALLEPLRGQIPEEVFGQAYAPPVNDGSGDIHERLVQAYRLLGEAGWHAVDGRLLDTAGRPLRFDLLLQGKSLERALLPFQRNLARIGIDMRLRQVDASQYIERIRARDYDMIVSSFSQSNSPGNEQYSFWHSSSYADPGGYNRIGLKDPAIDRLVQAVVEADSRAALETAVRALDRVLQWGYYLIPTWYSDEVWIASWNRFGRPPQAPRYSLGLNTWWEVRERAAPSREAQ","taxId":208964,"taxName":"Pseudomonas aeruginosa PAO1","description":"Probable binding protein component of ABC transporter","href":[{"label":"AFDB","accession":"Q9I257","href":"https://www.alphafold.ebi.ac.uk/entry/Q9I257"},{"label":"UniProt","accession":"Q9I257","href":"https://www.uniprot.org/uniprot/Q9I257"}],"id":"result-0-0","active":false}],"2":[{"query":"job","target":"AF-O25845-F1-model_v4","seqId":41.6,"alnLength":595,"missmatches":327,"gapsopened":8,"qStartPos":16,"qEndPos":604,"dbStartPos":10,"dbEndPos":590,"prob":"1.00","eval":"4.23e-74","score":2526,"qLen":606,"dbLen":594,"qAln":"LLAPTKSHAAHGVSIDGKLKYPAGYSQFDYTSAAAKKGGSLTLHDIGSFDKMNPYTLKGTPPFGLDNFVFEPLAVSSLDEPFAAYGLIAKDIELAADKKSVTFTLDERAKFSDGYPVMAEDVKYSLDTLKSDKAHPSYQIYLQDISNAEILEPLKIRFNFAKV-NRELHMLAAQLPVLNKKYYEKNGFGEDSKADPMLPPVGSGPYLVKEVNPGKAITYARNPNYWAADHPARKGMFNFDTVMVKYFKDQIVGVEAFKAGDFDYMWVNVAKQWQRDLTGRQFDSGKLLRKEFPHNNNAGMQGFLFNTRRPFFNDRKVRQALGLAFDFEWANSSLFFNQYTRNNSYFSNSELAATGLPSEAELKLLKPLQEKYSEAMPPEVFTQPLVAPST----TPPNSLRGNLKLAQQMLTEQGWQIKDGVLTGKDGTKFEFEILLSGSFFDRVMAPYVKNLEKLGIKAKYRLIDPALYEDRIKSFNFDMIVHSFSQSQSPGNEQRDNWASSSASHQGSGNVAGVQSPIVDSLVDSLIYAQSQDELTAACKALDRVLWYGYYVVPNWYLAYHRVAFASKLKLPEKLPLY-YNPYQQLWTWWTEE","dbAln":"LGVFCFLEATPYLYLGEEPKYKDNFTHFEYANPNAKKGGVLRNDAIGTFDSLNPFALKGTKAEGLD-LIYDTLMVQSLDEPFAEYPLIAKDAEVAKDNSYVIFTIDKRARFSNNAPILASDVKFSFDTIM-KLGSPIYRQYYQDVKKAVVLDKHHVKFIFKTTENKELPLILGQLQIFSKKAFQEDYF----EKNPLLIPVSSGPYVIASFDVGKKITYQRNPNYWARNLPSRKGQFNFDQIKFEYYKDETIALQAFLSGAYDWRLESTAKVWARGYVGKAMDNKEITKYLIAHKMPSGMQGFFFNTRREIFKDKRVREALFYAFDFEWANKNLFFSQYKRTTSFFSNSIYASPPLPSPEEKALLAPYEKS----LDERVFKEPYVVPRTDGVDVLGYNLRENLKYAQKLLESTGFSYKNMRLVDKNNKPFSFTLLLNSPAFERLALAFAKNLRVLGIEMKIQRVDLSQYVNRIKSYDFDMIVGVIGQSSFPGNEQRFYFGSLSAKEKGTRNYAGISSKAVDDLIEKIINAKDYKEQLAAIQAMDRVLLWGFYVIPHFYLPNYRIAAYNYIGMPEISPSYGFSP----YLWWIKE","tCa":"25.457,-20.870,68.206,25.668,-20.497,64.376,23.078,-18.138,62.842,22.134,-18.874,59.209,21.230,-15.443,57.813,18.433,-15.776,55.243,19.154,-12.785,52.990,15.832,-11.633,51.488,16.559,-10.605,47.880,14.052,-7.778,47.561,14.709,-7.178,43.859,13.812,-3.503,43.390,11.989,-3.701,40.057,12.602,-0.166,38.819,9.346,-0.206,36.808,9.671,1.931,33.682,6.668,4.274,33.612,4.283,3.251,30.824,3.638,6.198,28.454,0.291,7.034,26.757,2.180,7.477,23.448,4.901,6.047,21.188,6.975,8.159,18.742,10.086,8.161,16.531,12.213,11.277,15.996,10.165,14.343,16.988,8.379,14.557,20.368,4.613,13.826,20.163,2.352,16.774,19.700,-0.585,15.451,21.798,0.880,14.993,25.313,-0.822,16.031,28.599,-4.553,16.904,28.492,-5.049,15.352,25.031,-8.787,15.887,24.363,-8.918,15.366,20.554,-6.723,15.604,17.460,-6.561,19.202,16.143,-7.581,17.899,12.687,-10.827,16.457,14.200,-14.014,18.417,14.980,-15.062,17.276,18.512,-18.522,18.803,17.916,-19.113,17.017,14.578,-22.752,15.837,14.540,-23.301,12.077,14.369,-25.706,10.921,11.626,-26.426,10.105,7.987,-24.721,8.039,5.272,-21.323,8.465,3.648,-21.504,6.950,0.124,-18.128,6.108,-1.479,-17.063,4.501,-4.755,-14.892,1.415,-5.181,-13.361,0.115,-8.447,-13.624,-3.509,-9.649,-14.875,-6.176,-7.202,-14.116,-7.926,-3.895,-14.279,-11.644,-2.969,-12.776,-11.399,0.541,-13.673,-9.659,3.810,-10.183,-10.666,5.092,-7.630,-7.819,4.789,-4.803,-10.075,5.955,-5.135,-12.993,3.494,-2.899,-13.424,0.447,-5.781,-14.887,-1.624,-8.668,-12.947,-3.191,-9.513,-9.239,-3.561,-10.355,-7.543,-0.248,-13.429,-5.357,0.296,-12.987,-1.578,0.603,-13.344,-0.091,4.112,-12.229,-3.236,6.040,-10.058,-0.963,8.243,-13.360,0.368,9.703,-14.019,-2.967,11.478,-10.574,-3.325,13.135,-9.053,-1.227,15.894,-5.265,-1.295,16.377,-3.306,-1.283,19.664,-2.376,2.390,19.073,-3.412,4.921,16.401,-1.013,6.977,14.272,-1.618,10.730,14.020,-2.149,12.117,10.501,-0.490,15.503,11.312,2.770,13.991,12.669,5.416,12.046,10.712,5.427,9.200,13.227,3.543,9.381,16.555,0.945,6.955,18.014,-1.730,7.557,20.680,-3.949,5.413,22.970,-6.544,3.091,21.439,-6.970,-0.582,22.566,-3.706,-0.037,24.468,-4.098,2.849,26.936,-0.282,3.007,27.319,2.950,1.220,26.358,6.176,0.411,28.265,9.263,0.057,26.042,12.279,-1.539,27.760,15.305,0.751,28.286,17.353,-1.715,26.188,14.498,-2.025,23.626,14.348,-5.815,24.299,10.535,-5.749,24.734,7.334,-3.711,24.782,4.381,-4.171,27.187,0.941,-2.897,26.114,-1.736,-2.248,28.755,-5.221,-3.081,27.392,-7.948,-0.570,28.313,-10.499,-2.236,30.629,-13.216,-0.436,28.566,-12.060,-2.145,25.312,-14.927,-4.194,23.796,-15.635,-6.087,20.591,-18.900,-5.395,18.702,-20.417,-8.480,20.441,-19.653,-6.841,23.876,-16.835,-9.332,24.669,-13.818,-7.744,26.458,-10.731,-7.241,24.437,-7.987,-8.993,26.484,-4.192,-9.499,26.203,-5.052,-13.051,25.054,-6.859,-11.645,21.976,-3.765,-9.535,21.122,-1.412,-12.546,21.366,-3.926,-14.609,19.374,-4.208,-11.909,16.660,-0.397,-11.668,16.277,0.194,-15.453,16.219,-2.670,-15.964,13.743,-1.507,-13.227,11.299,2.062,-14.640,11.492,0.772,-18.176,10.763,-2.079,-17.609,8.278,-1.657,-14.004,7.026,0.021,-12.713,3.859,3.811,-13.364,3.774,4.360,-9.589,4.112,3.348,-9.772,7.806,5.985,-12.423,8.601,8.599,-10.035,7.170,7.122,-6.881,8.766,7.095,-8.531,12.229,10.196,-10.698,11.647,12.101,-9.036,14.537,9.419,-10.142,17.059,10.536,-13.262,18.976,7.133,-13.857,20.652,4.072,-12.296,22.281,3.566,-13.163,25.998,0.352,-12.629,27.990,1.502,-11.352,31.406,-2.091,-11.044,32.692,-5.606,-10.117,31.448,-4.529,-6.572,30.480,-0.736,-6.766,29.888,0.829,-8.204,26.716,4.629,-8.310,26.324,6.319,-8.529,22.907,9.890,-9.850,23.243,12.253,-8.865,20.405,15.009,-10.849,18.646,17.146,-7.665,18.483,17.516,-4.483,20.589,18.451,-2.428,17.514,15.026,-2.222,15.792,13.635,1.016,17.285,10.542,1.086,15.016,9.229,-2.308,16.202,7.144,-0.974,19.161,5.305,1.368,16.843,4.874,-1.416,14.257,3.306,-3.556,17.020,1.059,-0.579,17.967,-0.416,-0.951,14.437,-1.417,-4.608,15.044,-5.103,-5.101,14.121,-6.900,-7.034,16.889,-9.458,-9.832,16.341,-11.475,-11.939,18.796,-9.870,-15.256,19.757,-13.307,-16.501,20.928,-15.121,-15.657,17.659,-12.271,-16.639,15.321,-12.910,-19.191,12.567,-9.811,-20.422,10.707,-12.060,-20.973,7.646,-12.042,-17.115,7.315,-8.483,-17.420,5.912,-9.122,-20.485,3.708,-12.668,-21.679,2.874,-15.107,-18.877,3.859,-13.437,-15.544,2.994,-16.866,-13.941,3.109,-17.441,-14.828,6.786,-18.387,-11.631,8.665,-15.820,-11.309,11.494,-16.510,-10.008,14.930,-15.429,-6.346,14.733,-13.171,-4.580,17.255,-13.540,-1.251,15.365,-16.138,1.551,15.077,-18.192,-0.253,12.428,-19.642,-3.707,11.703,-20.370,-5.192,8.262,-24.168,-4.748,7.929,-24.590,-6.218,4.420,-22.741,-6.898,1.159,-23.415,-7.925,-2.460,-20.245,-9.297,-4.058,-18.979,-6.950,-6.798,-21.827,-4.391,-6.270,-21.748,-2.940,-2.724,-20.731,-3.201,0.923,-22.467,-1.342,3.794,-20.891,-0.630,7.199,-23.120,0.380,10.161,-21.700,2.456,13.046,-21.616,0.347,16.221,-23.833,2.303,18.682,-21.929,0.562,21.439,-18.483,1.416,19.991,-16.325,1.315,23.118,-13.744,3.964,22.090,-16.264,6.617,20.859,-15.245,8.980,23.716,-11.464,8.404,23.659,-9.444,11.553,22.764,-7.917,9.646,19.855,-11.430,8.961,18.418,-13.372,12.125,19.434,-14.776,13.925,16.353,-14.306,10.854,14.101,-16.657,8.276,12.530,-19.540,10.766,12.349,-21.717,8.878,9.796,-24.298,6.239,10.824,-23.494,4.273,7.652,-20.494,4.030,5.334,-21.349,2.603,1.886,-19.012,1.570,-0.934,-20.559,1.099,-4.390,-18.430,-0.899,-6.848,-18.006,0.491,-10.372,-16.377,-1.262,-13.330,-14.166,1.797,-14.015,-13.420,5.414,-13.018,-15.371,6.857,-15.967,-18.614,5.203,-14.816,-17.821,6.157,-11.182,-17.338,9.823,-12.209,-20.717,9.884,-13.984,-22.368,8.234,-10.950,-20.746,10.881,-8.679,-21.938,13.790,-10.868,-25.444,12.260,-10.678,-25.403,12.155,-6.826,-24.972,8.368,-6.457,-22.198,9.029,-3.880,-20.828,11.907,-1.870,-17.120,12.500,-2.647,-14.154,11.528,-4.881,-10.363,11.519,-4.644,-9.341,12.461,-8.214,-6.102,10.776,-9.317,-6.328,11.848,-13.015,-5.266,15.377,-14.088,-7.395,15.197,-17.260,-10.521,14.283,-15.263,-9.770,17.045,-12.707,-9.418,19.616,-15.537,-12.330,18.581,-17.781,-14.350,15.744,-16.188,-16.154,17.692,-13.403,-18.974,19.195,-15.521,-22.807,19.175,-15.505,-25.767,20.324,-13.398,-24.363,19.479,-9.932,-21.216,21.522,-10.752,-23.196,24.396,-12.369,-25.585,24.522,-9.370,-22.511,24.512,-7.057,-23.722,21.333,-5.329,-20.125,19.982,-5.629,-16.945,21.731,-4.393,-13.414,20.975,-5.682,-10.600,21.104,-3.073,-6.832,21.130,-3.713,-5.087,20.246,-0.430,-1.266,20.334,-0.200,0.380,17.508,1.798,3.824,16.607,3.214,3.535,12.860,2.454,6.376,11.048,0.675,5.177,10.263,-2.805,7.094,6.954,-2.924,7.361,5.574,-6.462,4.678,4.999,-9.037,6.251,3.581,-12.231,6.670,0.827,-14.820,8.147,-2.045,-12.781,10.355,-4.507,-14.718,9.999,-8.172,-13.734,13.736,-9.022,-13.545,12.678,-12.663,-13.087,12.063,-12.543,-16.903,15.193,-13.127,-19.068,14.433,-10.040,-21.247,14.833,-7.714,-18.198,17.779,-9.344,-16.362,20.405,-7.067,-17.963,20.438,-3.596,-16.345,21.614,-2.004,-19.646,18.378,-3.186,-21.302,16.318,-1.650,-18.453,18.395,1.564,-18.678,17.846,1.742,-22.468,14.065,1.372,-21.960,14.178,4.134,-19.286,15.732,6.607,-21.773,12.837,5.855,-24.184,10.233,7.303,-21.742,9.093,10.863,-22.592,7.592,12.482,-19.474,7.711,16.130,-20.683,5.589,15.211,-23.719,3.172,13.158,-21.550,2.879,15.929,-18.890,2.241,18.674,-21.480,-0.086,16.719,-23.789,-1.872,14.194,-21.490,-1.677,15.691,-17.973,-2.121,19.482,-18.441,1.307,20.075,-16.813,-0.204,19.204,-13.400,2.346,16.535,-12.344,5.938,16.650,-11.082,8.505,14.075,-12.268,9.334,11.347,-9.735,13.163,11.261,-9.464,13.727,8.936,-6.459,12.074,6.002,-4.657,11.659,8.623,-1.877,10.573,11.596,-4.025,8.870,14.471,-2.165,10.979,13.721,0.948,14.437,14.332,2.466,15.323,10.634,1.896,15.928,11.113,-1.848,19.609,10.493,-2.673,21.758,13.576,-3.436,23.273,13.807,-6.948,26.622,12.448,-5.681,27.026,10.217,-2.596,27.729,11.937,0.726,30.773,10.767,2.777,28.367,8.828,4.880,26.772,7.163,1.815,30.259,6.353,0.431,31.255,4.666,3.723,28.089,2.507,3.612,28.599,1.664,-0.098,32.374,0.930,0.047,31.919,-2.835,0.769,29.941,-3.110,-2.443,32.143,-1.029,-4.818,32.964,-4.109,-6.963,29.307,-5.293,-7.095,27.726,-1.895,-7.891,27.832,0.262,-11.014,30.894,2.533,-10.725,28.588,5.421,-11.725,26.929,5.021,-8.287,30.081,6.620,-6.821,31.218,8.967,-9.600,28.201,10.231,-11.594,24.931,12.027,-10.831,21.872,9.855,-11.482,20.064,11.633,-14.358,16.330,11.150,-14.893,15.958,11.707,-18.680,14.200,14.759,-19.874,13.100,15.635,-23.436,12.455,19.418,-23.150,16.096,20.617,-23.083,19.094,21.075,-25.394,20.275,18.451,-27.950,22.330,16.432,-25.419,21.934,13.091,-23.610,19.408,13.290,-20.745,17.651,16.384,-22.203,16.556,15.447,-25.777,14.507,12.422,-26.927,16.677,11.754,-30.034,19.943,11.763,-28.052,18.286,9.614,-25.351,17.153,7.095,-28.025,20.645,7.009,-29.610,22.088,6.246,-26.158,19.389,3.592,-25.551,20.194,2.004,-28.955,23.938,1.848,-28.152,23.157,0.243,-24.769,20.916,-2.388,-26.446,23.631,-3.066,-29.073,26.186,-3.500,-26.251,23.947,-6.300,-24.885,24.079,-8.288,-28.167,20.808,-7.040,-29.705,20.836,-5.833,-33.334,18.438,-3.632,-35.348,17.245,-5.563,-38.455,14.132,-5.155,-40.661,12.681,-2.449,-38.380,13.000,-4.793,-35.352,15.392,-5.234,-32.443,16.464,-8.912,-32.514,18.651,-11.112,-30.298,21.555,-13.294,-31.487,18.971,-15.935,-32.577,16.977,-13.312,-34.574,14.164,-13.444,-31.962,12.327,-10.069,-31.782,12.472,-8.045,-28.575,8.816,-8.147,-27.468,7.141,-7.965,-24.028,3.739,-7.307,-22.373,2.717,-4.348,-20.221,-0.123,-5.619,-18.018,-2.764,-3.021,-17.030,-6.040,-2.980,-15.071,-6.985,0.655,-15.869,-7.479,2.746,-19.055,-5.868,5.632,-17.247,-2.349,4.317,-18.000,-3.178,2.971,-21.512,-2.573,6.400,-23.122,0.757,6.720,-21.284,1.691,3.147,-22.297,0.836,3.845,-25.987,3.115,6.920,-25.935,5.903,4.813,-24.407,5.279,1.979,-26.935,5.636,4.543,-29.772,9.123,5.522,-28.527,10.081,1.848,-28.024,9.095,1.153,-31.675,11.814,3.622,-32.795,14.264,1.251,-31.057,12.592,-1.685,-32.909,10.987,-2.952,-29.655,7.398,-4.292,-29.539,5.579,-3.471,-26.286,2.157,-5.174,-26.179,-0.472,-3.563,-23.910,-2.754,-6.113,-22.203,-5.665,-4.840,-20.085,-7.273,-7.376,-17.697,-9.886,-7.147,-14.913,-8.784,-6.324,-11.340,-9.021,-9.918,-10.035,-6.904,-11.245,-12.923,-4.443,-8.344,-12.383,-4.132,-8.993,-8.610,-3.665,-12.748,-9.155,-1.001,-12.220,-11.858,0.882,-9.654,-9.701,0.826,-11.968,-6.648,2.239,-14.781,-8.834,4.769,-12.503,-10.653,3.073,-13.474,-13.939,3.891,-10.308,-15.910,6.750,-8.798,-17.933,5.965,-5.186,-16.902,3.277,-3.514,-14.726,2.297,-0.112,-13.476,3.266,-0.448,-9.797,3.214,1.823,-6.744,5.552,1.537,-3.742,4.379,3.989,-1.075,6.950,5.238,1.456,6.270,6.057,5.107,7.446,9.341,6.634,9.916,7.105,8.550,11.056,4.220,6.295,11.798,0.970,8.057,10.529,-2.636,8.272,8.347,-2.343,5.127,11.514,-2.088,2.975,11.950,-5.881,3.473,8.698,-6.666,1.628,9.362,-3.922,-0.961,13.002,-4.623,-1.919,14.516,-7.548,0.065,15.888,-10.664,-1.711,13.593,-12.938,0.329,10.640,-10.948,-1.049,11.881,-11.407,-4.649,11.126,-15.169,-4.276,8.094,-15.034,-1.940,4.762,-14.779,-3.821,2.437,-11.905,-2.886,5.102,-9.456,-1.668,5.595,-5.972,-3.133,9.072,-6.718,-4.538,7.452,-6.395,-7.979,10.822,-5.993,-9.718,12.376,-9.100,-8.080,15.258,-7.090,-6.542,17.816,-9.508,-5.064,20.949,-7.617,-3.969,23.210,-8.084,-0.935,23.863,-4.313,-0.913,20.102,-3.623,-0.740,19.573,-6.323,1.936,22.408,-4.986,4.125,21.230,-1.369,3.619,17.675,-2.363,4.686,19.161,-3.789,7.909,21.188,-0.563,8.337,17.977,1.507,7.985,16.143,-0.694,10.533,19.040,-0.878,13.042,20.136,2.801,12.716,21.265,4.357,16.011,20.114,7.892,15.070,18.313,9.862,12.354,21.637,10.793,10.670,22.696,7.138,10.225,19.185,6.241,9.000,19.059,9.124,6.467,22.475,8.126,5.056,21.365,4.463,4.789,18.085,5.396,3.022,19.935,7.727,0.594,22.515,4.984,-0.090,19.666,2.487,-0.725,17.779,4.954,-3.001,21.001,5.406,-5.017,21.589,1.627,-5.351,17.924,1.096,-6.393,18.014,3.981,-8.935,21.226,2.700,-10.573,19.535,-0.741,-10.675,16.942,0.657,-13.188,14.221,-1.584,-11.654,11.484,0.980,-12.447,10.780,3.676,-15.018,9.640,6.444,-12.609,6.477,8.119,-13.603,5.322,11.212,-11.693,3.510,12.423,-8.556,0.991,15.024,-7.348,1.937,16.985,-4.169,-1.716,17.523,-3.495,-4.946,15.645,-2.854,-7.593,16.474,-5.481,-10.948,16.031,-3.716,-14.400,16.618,-5.219,-17.268,16.455,-2.674,-20.959,17.371,-2.433,-21.619,20.547,-0.426,-23.702,18.807,2.284,-20.437,17.067,3.317,-18.682,18.928,6.168,-14.868,18.664,6.438,-12.504,19.703,9.279,-10.978,23.150,9.017,-7.513,21.611,9.523,-6.344,19.059,6.960,-3.730,16.660,8.396,-0.246,16.936,6.932,0.513,13.186,6.726,-2.863,11.809,5.633,-6.558,12.329,4.959,-9.674,10.539,6.214,-13.311,10.980,5.097,-14.139,9.473,8.499,-13.330,12.904,10.029,-16.243,14.345,7.988,-19.960,14.701,8.854,-23.334,15.631,7.345,-23.838,19.402,7.857,-26.535,20.177,10.439,-28.990,21.743,7.949,-28.834,18.544,5.830,-29.346,15.959,8.639,-33.170,15.731,8.219","tSeq":"MVFKILGLWLGVFCFLEATPYLYLGEEPKYKDNFTHFEYANPNAKKGGVLRNDAIGTFDSLNPFALKGTKAEGLDLIYDTLMVQSLDEPFAEYPLIAKDAEVAKDNSYVIFTIDKRARFSNNAPILASDVKFSFDTIMKLGSPIYRQYYQDVKKAVVLDKHHVKFIFKTTENKELPLILGQLQIFSKKAFQEDYFEKNPLLIPVSSGPYVIASFDVGKKITYQRNPNYWARNLPSRKGQFNFDQIKFEYYKDETIALQAFLSGAYDWRLESTAKVWARGYVGKAMDNKEITKYLIAHKMPSGMQGFFFNTRREIFKDKRVREALFYAFDFEWANKNLFFSQYKRTTSFFSNSIYASPPLPSPEEKALLAPYEKSLDERVFKEPYVVPRTDGVDVLGYNLRENLKYAQKLLESTGFSYKNMRLVDKNNKPFSFTLLLNSPAFERLALAFAKNLRVLGIEMKIQRVDLSQYVNRIKSYDFDMIVGVIGQSSFPGNEQRFYFGSLSAKEKGTRNYAGISSKAVDDLIEKIINAKDYKEQLAAIQAMDRVLLWGFYVIPHFYLPNYRIAAYNYIGMPEISPSYGFSPYLWWIKEKDLQ","taxId":85962,"taxName":"Helicobacter pylori 26695","description":"Oligopeptide ABC transporter, periplasmic oligopeptide-binding protein (OppA)","href":[{"label":"AFDB","accession":"O25845","href":"https://www.alphafold.ebi.ac.uk/entry/O25845"},{"label":"UniProt","accession":"O25845","href":"https://www.uniprot.org/uniprot/O25845"}],"id":"result-0-0","active":false}],"3":[{"query":"job","target":"AF-Q9I2T3-F1-model_v4","seqId":38.2,"alnLength":615,"missmatches":351,"gapsopened":10,"qStartPos":8,"qEndPos":606,"dbStartPos":5,"dbEndPos":606,"prob":"1.00","eval":"2.60e-69","score":2475,"qLen":606,"dbLen":609,"qAln":"GLMLAFLALLAPTKS--HAAHGVSIDGKLKYPAGYSQFDYTSAAAKKGGSLTLHDIGSFDKMNPYTLKGTPPFG---LDNF----VFEPLAVSS------LDEPFAAYGLIAKDIELAADKKSVTFTLDERAKFSDGYPVMAEDVKYSLDTLKSDKAHPSYQIYLQDISNAEILEPLKIRFNFAK-VNRELHMLAAQLPVLNKKYYEKNGFGEDSKADPMLPPVGSGPYLVKEVNPGKAITYARNPNYWAADHPARKGMFNFDTVMVKYFKDQIVGVEAFKAGDFDYMWVNVAKQWQRDLTGRQFDSGKLLRKEFPHNNNAGMQGFLFNTRRPFFNDRKVRQALGLAFDFEWANSSLFFNQYTRNNSYFSNSELAATGLPSEAELKLLKPLQEKYSEAMPPEVFTQPLVAPSTTPPNSLRGNLKLAQQMLTEQGWQIKDGVLTGKDGTKFEFEILLSGSFFDRVMAPYVKNLEKLGIKAKYRLIDPALYEDRIKSFNFDMIVHSFSQSQSPGNEQRDNWASSSASHQGSGNVAGVQSPIVDSLVDSLIYAQSQDELTAACKALDRVLWYGYYVVPNWYLAYHRVAFASKLKLPEKLPLYYNPYQQLWTWWTEEGK","dbAln":"SFLILGLAVSLPSFAAITQSHGYAQFGTLKYPANFQHFDWTNPDAPKGGTLRLMASGSFDTLNPYTLKGTSPIGTGDFLQYGVNELNEPLMVGTGLYDPSGDEPASSYGLIAKSVEYAENRSWVVFNLRPEARFHDGRPITASDVAFSYRTLV-KQGHPMYRTYLQEVKRVDILTPHRVRFVLRRSGNPLLILRLGELPVLPQHYWKDRDF----RATTFTAPLGSGPYRIVEVDPGRRLVFERVKGWWGEKLPVNRGKYNFDRVVVDFYRDNGVAFEAFKAGEFDFYIEHQAKNWLNNYRFPAVLRGDVIRTEIPHQIPSQTQALFMNTRRAVFKERALRQALGEMFDFEWTNRALFSNSYLRSRSYYPNSEFAASGVPEGQEWLYLSPYRKQ----LPAQLFKQPFSLPTTEGRGIPRETLRHALGLLADAGWKLSGDRLLNKKGEPLRFEILLVNPSLERILQPYRENLASIGIDARLRTVDRAQYKQRLDQFDYDMILMTLPQTLSPGLEQWQYFHSSQVKVKGSKNYAGIANPVVDAMLNRLLGAHSRDEQVAAARALDRTLLWQYYSIPNWYLNSHRLAYRNRFAFV-ATPPYTLG---LRAWWQKNLE","tCa":"43.893,35.472,46.594,43.484,31.653,47.249,39.805,31.220,46.158,40.008,31.978,42.394,42.150,28.907,41.523,39.369,26.278,41.944,36.922,27.702,39.349,39.360,27.437,36.397,40.003,23.677,36.890,36.292,22.777,36.385,36.128,24.044,32.758,39.121,22.022,31.443,37.413,18.573,31.771,34.455,19.215,29.445,35.592,16.803,26.722,33.921,18.175,23.552,30.967,15.860,23.093,31.356,15.594,19.313,27.754,14.763,18.354,28.202,11.403,16.555,27.540,11.932,12.826,26.401,8.763,11.021,27.422,8.546,7.330,25.923,5.704,5.211,25.159,4.610,1.571,21.461,4.569,2.611,19.094,4.748,5.596,17.141,2.148,7.569,14.451,3.288,10.020,15.927,0.769,12.486,19.044,-1.436,12.478,21.410,-1.990,9.522,20.627,-2.076,5.786,20.248,-5.621,4.386,22.646,-4.749,1.524,26.188,-3.649,2.555,27.853,-0.574,1.097,29.730,-2.732,-1.483,26.690,-4.756,-2.634,26.569,-5.318,-6.409,22.825,-5.924,-6.988,19.672,-6.929,-5.107,19.311,-10.691,-4.448,16.059,-10.754,-6.465,17.691,-9.232,-9.610,19.906,-10.823,-12.281,22.791,-8.321,-12.862,23.352,-9.945,-16.307,19.676,-9.850,-17.323,19.660,-9.326,-21.148,18.473,-5.947,-22.181,16.120,-5.631,-25.194,12.729,-6.395,-26.760,9.239,-4.924,-26.279,7.025,-5.311,-23.199,3.279,-4.722,-23.844,1.117,-3.900,-20.769,-2.381,-2.792,-19.782,-3.378,0.033,-17.396,-6.797,0.334,-15.717,-8.971,3.368,-16.624,-7.423,6.434,-18.339,-4.968,9.309,-17.711,-5.621,13.060,-18.275,-2.184,14.445,-17.308,1.523,13.474,-17.335,2.105,15.781,-14.342,2.164,13.244,-11.474,2.829,15.865,-8.810,-0.544,17.697,-8.526,-4.085,17.017,-7.293,-5.483,18.171,-10.674,-6.043,15.304,-13.115,-4.993,11.617,-13.044,-1.476,10.744,-14.240,-0.420,7.196,-15.308,1.073,6.435,-11.947,-2.320,7.286,-10.388,-3.954,4.439,-12.396,-4.522,0.831,-11.248,-1.412,-1.449,-11.141,0.729,1.035,-13.147,3.245,1.318,-10.266,4.003,-2.447,-10.529,5.515,-2.150,-14.046,8.668,-0.195,-13.069,7.996,2.471,-15.720,6.568,5.890,-14.772,6.572,9.639,-15.519,8.285,10.524,-12.192,11.693,12.114,-11.730,14.251,10.083,-9.763,14.237,10.446,-5.946,17.227,11.039,-3.671,16.940,7.384,-2.492,15.118,4.162,-3.520,13.601,1.344,-1.359,10.667,3.461,-0.117,7.951,5.567,-1.782,6.462,5.157,-5.261,9.436,5.402,-7.650,11.324,2.171,-6.792,9.864,0.657,-3.575,11.780,-1.974,-1.677,11.516,-5.591,-2.827,12.757,-7.374,0.280,13.579,-4.911,3.100,11.064,-2.949,5.233,11.571,0.748,5.752,15.067,0.848,4.196,16.371,3.025,1.346,19.611,3.052,-0.711,21.304,6.019,-2.421,20.079,6.846,-5.944,20.781,10.528,-6.773,22.314,10.684,-3.273,25.488,8.558,-3.034,25.323,8.855,0.785,23.399,10.370,3.713,24.787,12.080,6.836,22.591,12.559,9.943,22.782,13.342,13.648,21.900,10.498,16.055,18.923,12.559,17.304,17.786,12.977,13.638,17.573,16.794,13.985,19.147,17.234,10.505,20.196,15.231,7.428,22.697,15.976,4.605,22.349,14.301,1.195,25.647,14.028,-0.716,24.762,14.046,-4.444,26.426,12.018,-7.216,28.525,14.234,-9.555,27.464,11.714,-12.219,23.705,12.379,-11.717,22.032,13.801,-14.875,18.666,14.847,-16.275,17.767,13.488,-19.749,18.932,16.833,-21.262,22.453,16.116,-19.915,22.345,18.818,-17.196,23.806,17.920,-13.775,21.409,17.287,-10.905,22.383,19.764,-8.140,21.504,20.758,-4.551,19.633,23.705,-6.144,17.291,21.256,-7.946,16.660,19.417,-4.638,15.910,22.686,-2.782,13.720,23.837,-5.712,11.851,20.481,-5.706,11.095,20.661,-1.954,9.871,24.288,-2.173,7.803,23.670,-5.340,6.131,20.441,-4.084,5.233,21.884,-0.634,3.848,25.096,-2.207,2.310,23.806,-5.456,2.275,19.972,-5.436,-0.324,17.465,-4.220,-1.375,18.290,-0.599,0.268,15.048,0.514,3.739,16.592,-0.045,2.938,19.322,2.518,1.685,16.660,4.980,4.811,14.480,4.555,7.310,17.384,4.613,5.681,19.689,7.264,8.456,18.829,9.782,11.114,20.464,7.545,12.204,23.751,9.156,14.568,24.731,6.295,16.670,23.406,3.392,20.300,24.637,3.189,22.529,24.327,0.095,25.989,23.552,1.545,27.719,22.936,-1.825,26.578,22.080,-5.395,26.517,18.453,-4.294,25.539,18.827,-0.599,22.037,19.683,0.648,20.996,19.838,4.327,17.466,19.503,5.724,16.988,20.911,9.237,13.971,19.480,11.100,11.459,21.247,13.377,11.301,18.173,15.670,14.095,15.673,16.395,13.562,11.922,16.838,11.205,10.894,13.962,12.903,7.854,12.298,10.624,7.912,9.197,11.395,11.509,8.123,14.781,10.711,6.537,13.038,8.056,4.392,10.318,10.604,3.430,13.030,13.122,2.473,14.751,10.288,0.564,11.449,9.801,-1.364,11.570,13.445,-2.605,11.493,13.458,-6.439,14.171,15.746,-7.757,12.448,18.126,-10.217,14.646,19.934,-12.799,14.602,23.516,-11.586,15.506,24.890,-15.053,12.512,23.058,-16.586,9.853,23.882,-13.955,10.829,27.466,-12.911,9.108,29.204,-15.878,6.166,26.763,-16.193,2.769,26.521,-14.501,3.502,23.646,-12.122,-0.269,23.173,-11.526,-1.086,22.800,-15.243,-2.331,19.535,-16.655,-0.219,18.609,-19.706,0.279,15.827,-22.284,3.860,17.058,-22.831,6.270,14.512,-21.318,8.042,16.112,-18.317,11.765,16.423,-18.370,12.802,13.200,-16.581,16.027,11.762,-15.158,15.042,8.065,-14.753,15.670,4.901,-16.830,12.775,5.599,-19.173,11.376,8.578,-21.110,7.912,8.963,-22.685,8.246,8.941,-26.512,4.590,8.518,-27.611,1.402,9.923,-26.040,-2.142,9.092,-27.124,-4.072,11.108,-24.489,-5.963,8.766,-22.190,-5.375,5.744,-24.501,-1.660,4.880,-24.875,1.864,5.618,-23.673,5.188,4.424,-25.065,8.321,4.470,-22.925,11.839,4.051,-24.386,14.845,2.976,-22.282,17.388,5.820,-22.082,20.624,4.531,-23.667,23.605,5.601,-21.528,21.369,6.506,-18.558,23.605,7.948,-15.826,22.202,5.605,-13.125,22.479,2.357,-15.171,25.543,0.950,-13.345,24.374,1.769,-9.791,23.909,-1.353,-7.585,20.320,-0.355,-6.916,19.661,-0.437,-10.711,21.718,-3.529,-11.716,19.374,-6.099,-13.317,16.449,-3.627,-13.608,14.793,-1.757,-16.491,15.612,-4.494,-19.016,13.103,-3.606,-21.798,13.981,-1.230,-24.665,10.318,-0.336,-25.280,7.384,-0.415,-22.844,3.951,0.079,-24.495,1.009,0.728,-22.146,-2.585,0.688,-23.442,-5.342,2.091,-21.185,-8.574,0.078,-20.803,-11.726,1.591,-19.268,-13.250,-1.926,-19.000,-11.354,-4.934,-17.595,-13.544,-7.462,-19.476,-12.401,-5.857,-22.747,-8.812,-5.798,-21.402,-9.082,-9.544,-20.604,-10.335,-10.391,-24.114,-7.455,-8.310,-25.548,-5.098,-10.222,-23.200,-6.438,-13.549,-24.589,-5.924,-12.243,-28.148,-2.220,-11.354,-27.627,-2.424,-7.543,-27.381,-0.402,-7.389,-24.121,1.971,-9.453,-22.001,0.794,-9.332,-18.339,-2.618,-9.435,-16.613,-2.964,-8.911,-12.833,-6.270,-10.545,-11.839,-8.308,-8.853,-9.085,-11.530,-10.864,-9.748,-11.736,-14.290,-8.048,-14.527,-15.438,-10.392,-12.548,-14.517,-13.535,-9.373,-16.215,-12.204,-11.190,-19.528,-11.563,-13.410,-19.827,-14.636,-11.875,-17.861,-17.495,-8.133,-18.824,-17.516,-8.792,-21.973,-19.625,-8.442,-20.263,-23.028,-6.257,-21.806,-25.785,-3.068,-19.878,-25.073,-3.096,-21.062,-21.425,-3.791,-24.664,-22.553,-0.832,-24.492,-24.999,1.498,-22.991,-22.333,1.899,-19.707,-24.277,0.403,-18.009,-21.186,1.569,-18.927,-17.664,-1.157,-18.616,-15.014,0.372,-18.349,-11.502,-0.425,-17.372,-7.907,2.664,-15.678,-6.398,2.694,-15.400,-2.553,3.641,-12.090,-1.076,4.226,-10.464,2.353,2.859,-7.043,1.310,0.804,-5.801,4.316,-2.837,-6.038,3.569,-5.209,-3.195,4.497,-7.414,-3.575,7.584,-10.807,-4.349,6.016,-13.538,-4.675,8.679,-17.005,-3.746,9.890,-16.289,-0.991,12.489,-18.719,-0.604,15.433,-19.163,3.035,16.569,-18.765,2.757,20.383,-20.140,6.326,20.629,-23.509,4.535,20.171,-24.990,3.039,23.363,-25.628,-0.329,21.670,-21.873,-0.927,21.073,-20.568,0.115,24.549,-20.651,-3.458,25.890,-17.675,-5.681,24.966,-19.687,-8.933,25.169,-22.268,-7.550,22.705,-19.498,-6.590,20.240,-18.025,-10.103,20.608,-21.446,-11.721,19.965,-21.896,-9.616,16.795,-18.476,-10.820,15.548,-19.528,-14.466,16.121,-22.498,-14.016,13.738,-20.203,-13.248,10.754,-19.908,-16.475,8.712,-16.640,-15.878,6.836,-16.408,-19.478,5.514,-19.922,-19.260,4.009,-19.203,-15.773,2.579,-15.848,-16.882,1.095,-17.311,-20.081,-0.443,-20.688,-18.755,-1.673,-19.658,-15.242,-2.811,-15.866,-15.414,-3.340,-15.336,-19.047,-4.483,-12.847,-19.657,-1.621,-10.553,-16.918,-3.000,-9.671,-15.095,0.268,-8.162,-15.594,3.732,-9.910,-14.598,6.983,-8.352,-11.456,8.446,-7.469,-12.188,12.110,-5.525,-8.953,12.743,-5.530,-5.178,12.257,-2.213,-5.872,10.426,-3.100,-8.722,8.026,-0.343,-10.318,6.042,2.375,-8.695,8.206,4.725,-9.436,11.128,2.687,-6.942,13.231,-0.224,-9.410,13.476,-0.553,-10.759,17.032,-0.296,-14.564,17.302,-0.226,-17.084,20.179,-0.211,-15.660,23.720,1.842,-12.489,24.411,5.530,-13.315,24.889,8.834,-11.469,25.498,8.627,-7.702,24.902,4.936,-7.903,23.885,4.143,-9.491,27.273,6.239,-6.813,29.063,4.257,-4.011,27.369,0.875,-5.585,28.275,1.675,-6.860,31.814,1.312,-3.444,33.561,-2.194,-3.373,32.202,-3.414,-6.807,33.467,-6.274,-5.179,35.448,-7.449,-3.287,32.305,-7.103,-6.238,29.861,-9.058,-9.532,29.619,-7.291,-12.250,31.545,-7.729,-14.656,28.579,-5.540,-12.355,26.425,-2.548,-13.698,28.427,-3.716,-17.360,28.572,-5.032,-18.292,25.099,-4.572,-17.265,21.455,-7.066,-14.849,20.014,-9.523,-16.690,17.732,-12.526,-15.829,15.573,-15.263,-18.476,15.087,-14.809,-20.826,12.127,-17.803,-22.513,10.436,-18.133,-25.288,7.804,-19.591,-22.397,5.709,-23.100,-24.015,6.012,-24.407,-21.306,8.400,-23.743,-20.483,12.071,-23.394,-23.607,14.289,-25.853,-24.072,17.098,-22.969,-23.889,19.618,-21.920,-20.484,18.216,-25.559,-19.263,18.374,-25.793,-20.387,22.039,-22.479,-18.693,22.921,-23.507,-15.452,21.143,-26.880,-15.483,22.999,-24.993,-16.037,26.303,-22.740,-13.026,25.595,-25.851,-10.958,24.727,-27.533,-12.028,28.020,-24.369,-10.976,29.924,-24.658,-7.642,28.057,-28.266,-7.270,29.385,-30.142,-8.438,26.242,-32.809,-11.177,26.515,-34.461,-13.044,23.640,-38.260,-12.441,23.864,-40.199,-13.856,20.892,-38.418,-12.814,17.653,-36.509,-9.927,19.303,-33.677,-9.212,21.713,-34.991,-6.737,24.318,-33.111,-4.771,26.967,-34.378,-4.231,30.537,-36.584,-1.355,29.217,-38.265,-3.560,26.549,-36.380,-1.708,23.764,-35.314,-3.907,20.802,-31.705,-4.397,19.868,-31.647,-2.424,16.593,-28.921,-0.660,14.570,-28.059,0.609,11.060,-25.267,-0.781,8.858,-24.491,2.233,6.643,-23.260,1.460,3.093,-21.857,3.598,0.248,-22.182,0.981,-2.537,-25.128,-1.368,-3.298,-22.634,-4.152,-4.106,-21.960,-4.386,-0.342,-25.629,-5.359,0.302,-25.086,-8.725,-1.431,-22.143,-9.292,0.947,-23.801,-8.110,4.198,-27.357,-9.422,3.521,-26.450,-12.920,4.850,-24.860,-11.305,7.825,-28.120,-9.391,8.455,-30.071,-12.683,8.170,-27.674,-14.348,10.646,-28.219,-11.411,13.053,-32.015,-11.642,12.596,-31.848,-15.387,13.435,-30.828,-14.385,17.000,-33.351,-11.499,17.194,-31.072,-8.576,16.173,-32.710,-5.918,13.955,-29.739,-4.903,11.802,-30.679,-2.671,8.838,-28.624,-2.232,5.668,-28.791,1.355,4.373,-27.100,2.427,1.141,-26.590,6.181,0.579,-24.816,8.379,-1.977,-21.126,9.336,-1.526,-21.844,12.920,-0.326,-24.345,11.767,2.335,-21.987,8.895,3.327,-19.032,11.298,3.767,-21.118,13.793,5.805,-22.262,10.980,8.155,-18.671,9.642,8.493,-17.217,13.099,9.281,-19.795,13.506,12.109,-19.612,9.830,13.271,-23.358,9.611,12.483,-23.463,5.825,11.905,-23.835,2.636,13.993,-21.734,0.215,11.886,-19.729,0.777,8.675,-17.475,-1.217,6.341,-14.088,0.526,6.053,-10.515,-0.034,4.834,-7.463,1.282,6.757,-4.212,1.177,4.721,-1.309,-0.660,6.392,2.426,-0.393,5.611,5.787,-2.161,6.169,6.290,0.315,9.062,3.144,1.395,10.987,3.501,4.928,12.167,1.453,8.085,12.914,-1.526,6.833,10.845,-2.103,4.189,13.568,-2.656,7.074,16.029,-5.214,8.592,13.602,-7.001,5.206,13.537,-6.980,4.114,17.186,-5.915,6.859,19.658,-8.525,8.249,22.116,-7.625,11.850,21.137,-9.151,11.138,17.681,-12.618,10.176,19.057,-14.012,13.760,18.970,-11.982,14.976,15.954,-14.477,15.433,13.076,-13.392,13.483,9.975,-10.830,11.433,11.935,-10.231,7.774,11.055,-11.127,6.570,14.583,-14.212,4.961,13.053,-14.941,2.727,16.084,-14.666,5.633,18.608,-11.820,3.833,20.440,-11.124,5.502,23.805,-8.952,2.909,25.575,-5.943,3.892,27.739,-4.225,0.635,26.983,-4.644,1.264,23.216,-3.243,4.786,23.779,-0.317,3.289,25.749,0.461,0.742,22.980,0.359,3.555,20.373,2.894,5.474,22.509,5.119,2.347,22.536,4.713,1.953,18.737,5.604,5.599,17.971,8.356,5.550,20.657,10.048,2.339,19.378,13.869,2.514,19.046,14.271,-0.874,17.272,12.365,-3.101,14.833,11.812,-5.682,17.609,10.302,-2.991,19.859,8.141,-1.773,16.940,6.971,-5.343,16.165,6.324,-6.100,19.865,4.418,-2.808,20.299,2.360,-3.395,17.120,1.502,-6.990,18.223,0.553,-5.698,21.699,-1.623,-3.035,20.030,-3.164,-5.616,17.625,-3.899,-8.091,20.471,-5.420,-5.308,22.605,-7.663,-4.198,19.696,-8.715,-7.781,18.763,-9.639,-8.679,22.378,-11.792,-5.501,22.574,-13.819,-6.492,19.450,-13.997,-2.912,18.100,-14.340,-4.361,14.578,-15.352,-7.547,12.739,-12.348,-8.347,10.500,-13.153,-9.158,6.868,-10.610,-10.802,4.519,-7.444,-10.312,2.449,-5.275,-11.824,-0.310,-1.615,-12.788,0.279,-0.784,-13.616,-3.367,-0.643,-11.931,-6.766,-2.855,-13.599,-9.394,-0.658,-13.162,-12.485,-1.093,-14.370,-16.056,1.785,-13.624,-18.450,3.203,-14.594,-21.869,5.729,-17.481,-21.597,8.576,-15.331,-22.991,9.795,-13.653,-19.767,12.270,-14.673,-17.042,12.969,-13.356,-13.530,15.104,-14.544,-10.579,12.486,-14.585,-7.793,9.484,-12.446,-6.876,10.608,-10.463,-3.807,8.205,-10.366,-0.898,7.161,-6.744,-1.225,6.681,-6.363,-5.015,6.023,-8.309,-8.235,9.468,-6.981,-9.207,8.489,-6.703,-12.928,11.261,-4.096,-13.315,13.809,-6.940,-12.789,12.187,-9.251,-15.390,13.717,-9.744,-18.862,12.818,-11.408,-22.184,14.022,-15.023,-22.603,16.313,-15.695,-25.589,17.500,-12.351,-26.826,19.443,-14.589,-29.234,21.392,-12.426,-31.651,20.260,-9.553,-33.596,23.941,-8.686,-33.958","tSeq":"MRRLSFLILGLAVSLPSFAAITQSHGYAQFGTLKYPANFQHFDWTNPDAPKGGTLRLMASGSFDTLNPYTLKGTSPIGTGDFLQYGVNELNEPLMVGTGLYDPSGDEPASSYGLIAKSVEYAENRSWVVFNLRPEARFHDGRPITASDVAFSYRTLVKQGHPMYRTYLQEVKRVDILTPHRVRFVLRRSGNPLLILRLGELPVLPQHYWKDRDFRATTFTAPLGSGPYRIVEVDPGRRLVFERVKGWWGEKLPVNRGKYNFDRVVVDFYRDNGVAFEAFKAGEFDFYIEHQAKNWLNNYRFPAVLRGDVIRTEIPHQIPSQTQALFMNTRRAVFKERALRQALGEMFDFEWTNRALFSNSYLRSRSYYPNSEFAASGVPEGQEWLYLSPYRKQLPAQLFKQPFSLPTTEGRGIPRETLRHALGLLADAGWKLSGDRLLNKKGEPLRFEILLVNPSLERILQPYRENLASIGIDARLRTVDRAQYKQRLDQFDYDMILMTLPQTLSPGLEQWQYFHSSQVKVKGSKNYAGIANPVVDAMLNRLLGAHSRDEQVAAARALDRTLLWQYYSIPNWYLNSHRLAYRNRFAFVATPPYTLGLRAWWQKNLETSR","taxId":208964,"taxName":"Pseudomonas aeruginosa PAO1","description":"Probable solute-binding protein","href":[{"label":"AFDB","accession":"Q9I2T3","href":"https://www.alphafold.ebi.ac.uk/entry/Q9I2T3"},{"label":"UniProt","accession":"Q9I2T3","href":"https://www.uniprot.org/uniprot/Q9I2T3"}],"id":"result-0-0","active":false}],"4":[{"query":"job","target":"AF-Q8ZNK0-F1-model_v4","seqId":34.9,"alnLength":607,"missmatches":373,"gapsopened":11,"qStartPos":6,"qEndPos":606,"dbStartPos":2,"dbEndPos":592,"prob":"1.00","eval":"1.50e-63","score":2230,"qLen":606,"dbLen":601,"qAln":"LFGLMLAFLALLAPTKSHAA----HGVSIDGKLKYPAGYSQFDYTSAAAKKGGSLTLHDIGSFDKMNPYTLKGTPPFGLDNFVFEPLAVSSLDEPFAAYGLIAKDIELAADKKSVTFTLDERAKFSDGYPVMAEDVKYSLDTLKSDKAHPSYQIYLQDISNAEILEPLKIRFNFAKVNRELHMLAAQLPVLNKKYYEKNGFGEDSKADPMLPPVGSGPYLVKEVNPGKAITYARNPNYWAADHPARKGMFNFDTVMVKYFKDQIVGVEAFKAGDFDYMWVNVAKQWQRDLTGRQFDSGKLLRKEFPHNNNAGMQGFLFNTRRPFFNDRKVRQALGLAFDFEWANSSLFFNQYTRNNSYFSNSELAATGLPSEAELKLLKPLQEKYSEAMPPEVFTQPLVAPSTTPPNSLRGNLKLAQQMLTEQGWQIKDGVLTG-KDGTKFEFEILLSGSFFDRVMAPYVKNLEKLGIKAKYRLIDPALYEDRIKSFNFDMIVHSFSQSQSPGNEQRDNWASSSASHQGSGNVAGVQSPIVDSLVDSLIYAQ-SQDELTAACKALDRVLWYGYYVVPNWYLAYHRVAFASKLKLPEKLPLYYNPYQQLWTWWTEEGK","dbAln":"IARVMLLLVALVSAGAQAQEIKESYAFAVLGEPKYAFNFEHFDYVNPAAPKGGQMTLSAIGTFDNFNRYSLRGNPGVRTE-ALYDTLFTTSDDEPGSYYPLIADHARYAADYSWVEISINPRARFHDGTPITARDVAFTFHKFM-TEGVPQFRLVYKG-TTVKAIAPLTVRIELAKPGKEDMLSLFSLPIMPEKFW-KNHKLSDP---LSTPPLASGPYRITQWKMGQYIVYSRVKNYWAANLPVNRGRFNLDTIRYDYYLDDNVAFEAFKAGAFDLRLENDAKNWATRYIGKNFDNHYIIKEEQKNESAQDTRWLAFNIQRPVFKDRRVREAVTLAFDFEWMNKALFYNAWSRTNSYFQNTEYAARNYPDADELVLLAPMKKD----LPPEVFTQIYQPPVSNGDGYDRENLLKADALLTQAGWVINGQQRVNSVTGKPLTFELLLPASSNSQWVLPFQHNLQRLGITMTIRQVDNSQLTNRMRSRDYDMMPRLWRAMPWPSSDLQISWASEYIDSS--YNAPGVQSPVVDKLIAQIIAAQGDKAKLVPLGRALDRVLTWNYYMLPMWYMAQDRLARWDKFSHPAIRPVYT---IGLDTWWYDVNK","tCa":"63.874,-14.319,29.936,62.341,-10.887,29.008,62.269,-11.615,25.233,60.163,-14.796,25.720,57.529,-12.917,27.792,57.161,-10.178,25.131,56.563,-12.784,22.370,53.750,-14.417,24.410,52.154,-10.976,25.023,52.221,-10.149,21.271,50.626,-13.552,20.474,47.904,-13.005,23.137,47.128,-9.485,21.809,47.031,-10.834,18.214,44.455,-13.545,19.106,41.878,-10.874,20.143,41.882,-9.026,16.766,39.071,-10.842,14.953,39.076,-8.863,11.685,35.468,-7.789,10.952,34.050,-10.166,8.303,33.683,-8.208,5.034,30.972,-9.455,2.626,30.339,-8.490,-1.025,26.950,-8.626,-2.826,25.070,-7.358,-5.895,21.526,-7.992,-4.571,19.988,-7.749,-1.094,16.789,-8.968,0.601,15.437,-7.877,4.011,14.463,-11.539,4.586,16.055,-14.607,2.980,17.797,-14.401,-0.415,16.839,-12.308,-3.490,14.802,-14.161,-6.070,16.974,-13.067,-9.040,20.583,-14.283,-9.331,23.464,-11.868,-10.091,23.353,-12.758,-13.845,19.574,-12.402,-14.357,18.649,-10.764,-17.675,15.230,-9.272,-16.785,12.440,-9.675,-14.224,10.018,-12.596,-14.822,7.045,-10.186,-14.889,8.307,-8.269,-17.981,8.482,-8.730,-21.755,12.093,-7.779,-22.728,10.941,-7.530,-26.405,8.028,-5.150,-25.577,7.760,-2.462,-28.328,8.801,0.985,-27.335,6.282,3.687,-28.432,2.744,5.104,-28.169,0.996,7.101,-25.431,-1.140,6.544,-22.333,-3.452,9.135,-20.731,-4.297,8.610,-17.022,-6.405,10.539,-14.486,-5.289,12.215,-11.246,-7.770,13.566,-8.659,-7.354,17.105,-7.218,-4.583,19.517,-8.336,-0.806,20.168,-8.312,1.150,23.425,-7.774,4.781,22.195,-7.772,7.234,19.501,-8.943,8.987,18.761,-5.619,7.615,15.638,-3.935,9.628,16.565,-0.795,8.240,20.117,-0.343,6.708,20.915,3.044,4.145,23.165,1.234,1.859,22.904,-1.825,0.755,19.850,-3.866,3.519,18.114,-5.881,2.829,16.859,-9.334,1.848,13.158,-9.619,4.862,10.851,-10.317,7.420,13.538,-9.339,8.920,10.945,-6.921,10.016,8.842,-9.952,12.132,11.637,-11.497,15.271,10.344,-9.707,17.102,7.014,-9.922,18.002,5.271,-6.623,21.150,3.338,-5.633,19.079,0.126,-5.768,15.522,-0.520,-7.026,12.950,-2.944,-5.559,11.336,-5.870,-7.381,7.524,-5.951,-7.707,7.327,-9.769,-7.188,9.393,-10.142,-3.973,9.047,-8.112,-0.749,12.008,-6.050,0.467,14.472,-7.015,-2.329,17.062,-4.540,-3.734,18.721,-4.837,-7.174,21.488,-2.638,-8.686,20.453,0.565,-10.306,22.932,3.442,-9.701,24.876,0.937,-7.579,26.963,-1.778,-9.256,27.725,-3.811,-6.107,28.387,-3.242,-2.397,30.789,-4.452,0.285,29.600,-4.435,3.898,30.116,-5.575,7.467,28.122,-8.743,8.282,26.121,-6.714,10.866,25.397,-3.826,8.420,27.281,-1.370,10.672,28.766,-0.040,7.395,28.411,-0.483,3.606,30.696,0.698,0.772,28.743,0.996,-2.509,30.441,1.012,-5.931,28.654,3.370,-8.388,28.041,2.327,-12.014,30.434,4.511,-14.130,27.700,4.765,-16.705,25.271,6.439,-14.219,24.081,9.800,-15.661,21.706,12.683,-15.012,19.533,13.901,-17.928,22.080,16.679,-18.681,24.744,13.979,-19.252,26.640,14.744,-16.017,27.911,11.698,-14.082,26.162,10.600,-10.969,28.966,10.514,-8.367,29.505,9.517,-4.726,29.241,13.268,-3.960,25.611,13.379,-5.222,24.806,10.477,-2.852,26.495,12.132,0.156,24.923,15.510,-0.769,21.448,13.906,-1.120,21.656,12.223,2.311,22.935,15.437,3.953,20.099,17.433,2.292,17.476,15.040,3.745,19.244,15.079,7.151,19.059,18.930,7.224,15.939,19.926,5.240,13.965,16.649,5.012,11.021,15.453,7.097,11.637,15.101,10.874,11.137,11.384,10.849,13.943,10.794,8.300,16.321,12.868,10.452,15.330,10.910,13.587,15.789,7.458,11.975,19.183,8.303,10.418,20.497,10.381,13.354,24.273,9.840,13.548,24.420,8.021,10.179,27.192,9.290,7.873,27.307,9.144,4.054,30.709,10.037,2.542,32.231,10.062,-0.942,35.417,8.030,-0.268,36.191,7.908,-4.013,34.565,9.484,-7.111,32.481,6.311,-7.620,32.588,4.882,-4.053,30.261,5.954,-1.219,30.620,4.748,2.412,27.516,4.573,4.627,28.103,4.070,8.378,25.083,3.618,10.663,25.069,4.866,14.252,23.756,1.388,15.184,24.116,-1.797,13.062,20.884,-2.508,11.293,20.120,-4.370,8.034,16.648,-2.824,7.528,17.878,0.743,8.203,20.861,0.243,5.849,18.709,-1.212,3.031,16.117,1.593,3.361,18.904,4.028,2.339,19.362,2.043,-0.926,15.939,3.309,-2.100,16.882,6.942,-1.319,16.530,8.909,-4.598,19.834,10.392,-5.758,19.510,14.141,-6.347,21.991,16.208,-8.439,24.257,18.274,-6.162,24.634,20.749,-9.080,20.898,21.617,-9.013,19.963,21.145,-5.351,22.926,23.018,-3.817,21.106,26.161,-5.047,17.575,25.008,-4.052,15.932,24.261,-0.694,14.497,20.705,-0.543,11.580,22.063,1.535,10.591,24.665,-1.121,8.216,24.195,-4.095,9.675,24.140,-7.575,7.783,26.039,-10.328,9.791,24.206,-13.058,10.822,20.523,-13.383,14.184,19.879,-11.752,17.203,18.266,-13.328,16.473,14.506,-13.101,17.991,11.049,-13.858,14.998,8.653,-14.187,13.380,6.977,-17.244,11.012,9.911,-17.871,11.329,13.711,-17.938,8.529,16.289,-17.662,8.173,17.907,-21.130,4.808,19.734,-21.009,2.498,20.924,-18.226,-0.246,23.320,-17.237,-0.283,23.964,-13.481,-3.251,22.238,-11.795,-4.520,20.771,-15.132,-2.051,18.310,-16.726,1.496,16.893,-16.733,3.186,15.118,-19.693,6.090,12.700,-19.087,8.250,11.780,-22.114,10.474,8.668,-22.079,14.209,9.463,-22.112,15.326,7.782,-25.365,18.996,7.774,-24.218,18.208,6.700,-20.626,21.537,5.468,-19.231,20.014,2.491,-17.334,17.615,1.344,-20.116,19.644,-1.869,-20.677,20.113,-2.844,-17.006,18.347,-6.144,-16.100,16.009,-4.259,-13.739,14.846,-2.029,-16.657,14.789,-4.421,-19.675,11.133,-4.728,-20.759,10.084,-1.686,-18.629,9.161,1.942,-19.430,7.795,0.998,-22.855,5.543,4.061,-23.351,6.976,7.163,-25.066,4.444,9.456,-23.356,2.608,9.225,-20.026,0.037,12.019,-19.537,-1.807,12.758,-16.282,-5.009,14.839,-16.494,-6.281,16.354,-13.224,-9.975,16.129,-12.286,-11.730,17.943,-9.420,-13.537,14.751,-8.361,-13.646,11.043,-9.145,-17.166,11.075,-10.645,-16.146,13.649,-13.286,-13.001,11.558,-13.922,-15.146,8.399,-14.225,-17.514,9.925,-16.803,-14.461,11.340,-18.643,-12.923,7.815,-18.626,-16.118,6.332,-20.148,-15.971,9.099,-22.785,-12.322,8.121,-23.569,-10.571,11.212,-22.157,-8.116,8.840,-20.416,-7.143,5.232,-20.823,-7.081,3.370,-17.484,-8.943,3.440,-14.156,-8.559,1.547,-10.889,-11.947,1.187,-9.147,-12.107,1.021,-5.347,-15.885,1.672,-5.079,-17.950,-1.533,-5.084,-21.157,0.214,-6.219,-19.470,2.031,-9.144,-17.847,-1.251,-10.296,-21.122,-3.228,-10.104,-23.484,-0.656,-11.620,-21.711,2.053,-13.668,-19.254,0.176,-15.979,-21.990,-0.144,-18.641,-22.873,1.232,-22.108,-21.719,1.164,-25.747,-17.934,1.330,-25.127,-18.195,-1.694,-22.759,-20.762,-3.541,-24.958,-18.415,-3.156,-27.944,-15.466,-4.288,-25.751,-13.618,-1.014,-26.386,-13.285,-0.817,-22.583,-12.108,-4.031,-20.884,-13.411,-4.568,-17.329,-11.198,-6.999,-15.359,-11.083,-8.286,-11.780,-7.780,-9.847,-10.705,-7.153,-11.693,-7.421,-4.578,-9.843,-5.289,-2.668,-12.248,-3.020,-0.069,-9.695,-1.866,-0.091,-8.355,1.701,-3.273,-6.249,1.932,-4.469,-3.194,3.796,-7.244,-4.534,6.071,-10.120,-2.779,7.886,-10.915,-3.351,11.576,-12.839,-1.858,14.507,-10.485,-1.267,17.456,-11.916,-1.899,20.932,-10.362,0.540,23.413,-9.612,-2.164,26.029,-8.648,0.542,28.549,-12.401,1.264,28.752,-14.171,-0.815,31.442,-16.752,-1.946,28.945,-14.097,-3.575,26.678,-11.782,-4.899,29.433,-13.360,-8.388,29.218,-12.447,-10.391,26.075,-15.921,-12.038,26.017,-17.586,-8.627,25.548,-15.328,-7.941,22.516,-16.089,-11.434,21.124,-19.855,-10.946,21.663,-19.722,-7.541,19.917,-17.741,-9.223,17.080,-20.466,-11.920,16.724,-23.053,-9.137,16.182,-21.154,-7.934,13.058,-22.923,-9.516,10.050,-20.255,-9.204,7.338,-21.982,-11.548,4.831,-25.211,-9.538,4.886,-23.295,-6.212,4.691,-21.073,-7.466,1.813,-24.110,-8.759,-0.143,-26.601,-5.953,0.583,-24.335,-2.867,0.698,-21.178,-3.877,-1.198,-22.285,-6.207,-4.065,-20.086,-9.042,-2.665,-17.061,-6.834,-3.481,-15.096,-7.404,-0.242,-13.195,-10.320,1.316,-13.316,-11.184,5.032,-10.262,-10.067,7.024,-8.920,-12.852,9.293,-5.234,-12.025,10.002,-2.946,-9.075,10.832,-0.578,-10.619,8.236,-3.354,-11.063,5.642,-2.259,-13.089,2.579,1.212,-13.876,4.016,2.973,-16.987,5.394,2.897,-15.262,8.828,-0.916,-15.580,9.036,-2.048,-18.173,11.625,-3.982,-20.594,9.326,-3.499,-23.961,11.111,-3.056,-25.364,14.627,0.222,-24.168,16.208,3.081,-26.202,14.940,6.035,-27.391,17.065,7.973,-24.117,16.621,4.877,-22.033,17.482,4.296,-24.268,20.559,7.884,-23.682,21.808,7.069,-19.946,21.693,3.513,-20.140,23.127,3.654,-22.968,25.738,5.671,-20.961,28.343,2.902,-18.363,28.183,-0.063,-20.812,28.068,-1.553,-19.581,31.396,-1.813,-15.996,30.063,-3.371,-17.077,26.730,-6.875,-18.074,25.572,-7.217,-21.890,25.445,-8.448,-21.428,21.853,-4.903,-20.346,20.888,-3.989,-24.061,21.298,-7.305,-25.819,20.532,-9.020,-23.966,17.650,-8.302,-22.430,14.247,-9.389,-18.763,14.347,-12.204,-17.767,11.982,-14.271,-14.547,12.072,-17.955,-15.096,12.536,-19.698,-16.292,9.443,-23.457,-15.914,8.772,-25.801,-17.020,5.966,-26.081,-13.308,4.957,-29.887,-13.045,5.543,-29.586,-10.203,8.137,-30.748,-12.265,11.156,-27.916,-14.466,12.402,-29.760,-16.076,15.328,-26.909,-18.540,16.002,-24.207,-15.872,16.481,-26.628,-13.754,18.591,-27.273,-16.753,20.893,-23.504,-17.295,21.266,-23.085,-13.542,21.975,-25.875,-13.635,24.615,-24.193,-16.581,26.371,-20.764,-14.815,26.338,-22.252,-11.538,27.692,-24.101,-13.471,30.432,-20.868,-15.297,31.382,-19.187,-11.841,31.448,-21.742,-10.615,34.044,-23.980,-8.762,31.519,-27.657,-9.723,32.018,-30.912,-8.600,30.342,-33.072,-6.201,32.394,-36.116,-5.143,30.346,-34.757,-4.287,26.869,-31.264,-3.370,28.159,-28.095,-5.359,28.798,-26.899,-4.307,32.293,-23.926,-5.209,34.504,-25.248,-7.616,37.178,-23.253,-5.916,39.981,-23.451,-2.194,39.099,-26.800,-2.084,37.206,-25.101,0.126,34.558,-26.168,-0.461,30.916,-23.757,-1.904,28.353,-23.290,1.333,26.392,-20.346,2.438,24.214,-19.488,5.059,21.556,-18.465,4.262,17.980,-16.304,7.218,16.898,-16.236,7.897,13.125,-14.902,10.515,10.704,-17.775,12.519,9.320,-16.339,11.795,5.837,-16.404,7.999,6.398,-18.700,5.430,4.797,-21.228,4.774,7.607,-23.607,2.431,5.684,-22.376,-0.591,7.702,-22.847,1.163,11.076,-26.680,1.129,11.375,-26.994,-2.625,10.610,-24.305,-3.249,13.188,-26.077,-0.973,15.724,-29.375,-2.837,15.077,-27.714,-6.217,15.725,-26.242,-4.852,18.989,-29.710,-3.558,20.045,-30.999,-7.162,19.721,-28.429,-8.039,22.433,-29.698,-5.122,24.618,-26.447,-3.217,23.824,-26.565,0.538,23.187,-23.959,1.607,20.609,-23.957,5.403,20.116,-22.694,6.724,16.756,-20.391,9.772,16.966,-19.316,11.406,13.692,-16.605,14.087,14.045,-14.236,16.108,11.832,-10.680,14.816,11.233,-9.118,17.246,13.750,-11.474,16.137,16.544,-11.006,12.459,15.501,-7.198,12.845,15.659,-7.333,14.591,19.054,-9.677,11.936,20.526,-7.448,9.174,19.045,-4.310,10.727,20.623,-6.069,11.182,23.988,-7.601,7.646,23.782,-11.011,9.328,24.129,-13.159,6.705,22.339,-14.724,3.306,23.108,-14.609,1.863,19.551,-13.197,3.209,16.265,-12.395,2.035,12.702,-8.808,1.356,11.955,-6.884,0.538,8.805,-4.310,-2.164,9.556,-1.627,-1.593,6.909,-0.344,-4.370,4.635,2.451,-6.112,6.551,4.492,-8.387,4.253,6.569,-9.459,7.222,6.743,-8.930,11.029,8.848,-5.789,11.077,10.095,-3.715,14.032,7.089,-1.377,13.458,4.932,-3.909,15.369,6.204,-2.246,18.587,4.505,1.095,17.798,1.204,-0.779,17.246,1.181,-3.413,20.023,3.991,-3.096,22.615,2.912,-1.925,26.100,5.571,0.835,26.156,3.909,2.316,23.042,0.418,2.544,24.636,0.375,6.317,23.856,1.045,5.555,20.161,-1.892,6.379,17.884,-1.067,3.053,16.150,-1.800,1.115,19.382,-5.504,1.828,18.843,-6.757,-1.003,21.102,-4.456,0.134,23.864,-2.820,-3.309,24.230,-0.649,-3.903,27.290,0.387,-7.580,27.311,3.657,-9.168,28.527,2.911,-11.960,26.087,2.614,-9.558,23.124,5.728,-7.652,24.320,7.740,-10.904,24.537,6.668,-11.970,21.011,7.525,-8.505,19.600,10.939,-8.515,21.362,11.698,-11.911,19.759,10.495,-10.637,16.348,12.919,-7.684,16.751,15.757,-10.058,17.784,14.975,-12.344,14.784,14.986,-9.557,12.124,16.739,-10.760,8.956,16.029,-14.452,9.816,13.013,-15.564,7.751,12.981,-19.082,9.268,12.690,-17.692,12.821,10.128,-15.006,11.832,7.555,-17.466,10.350,6.551,-19.139,13.672,6.953,-15.839,15.475,4.559,-14.087,13.031,1.982,-16.915,13.320,2.310,-16.966,17.135,1.742,-13.170,17.300,-1.144,-13.216,14.753,-2.903,-16.025,16.676,-2.433,-14.307,20.066,-3.823,-10.991,18.697,-6.820,-12.571,16.877,-7.860,-14.795,19.825,-7.646,-11.786,22.193,-10.271,-9.916,20.057,-8.370,-6.611,20.428,-9.985,-5.628,17.114,-13.108,-6.835,15.245,-12.098,-7.956,11.704,-14.087,-6.222,9.062,-12.882,-6.716,5.459,-10.289,-6.067,2.732,-10.111,-5.764,-1.074,-8.837,-9.155,-2.364,-9.004,-8.032,-6.022,-7.667,-5.258,-8.219,-10.541,-3.831,-10.288,-9.197,-2.419,-13.556,-11.065,-0.812,-16.442,-9.017,0.126,-19.530,-9.349,1.135,-23.184,-8.174,-1.835,-25.309,-5.000,-0.305,-26.780,-2.444,-1.694,-24.287,-0.779,-5.083,-23.776,1.005,-6.289,-20.622,3.260,-9.260,-19.670,1.741,-12.721,-19.110,3.194,-12.788,-15.580,1.814,-9.960,-13.453,4.000,-8.689,-10.603,2.775,-9.623,-7.201,2.686,-6.158,-5.572,1.424,-3.892,-8.418,-0.406,-3.700,-11.767,3.106,-3.279,-13.250,2.019,-0.322,-15.443,5.649,0.441,-16.421,5.925,-3.074,-17.979,2.948,-2.326,-20.298,3.302,-1.275,-23.968,1.123,0.419,-26.596,-0.355,-2.267,-28.900,-0.883,-0.904,-32.430,-3.050,-3.919,-33.422,-5.407,-3.518,-30.432,-5.482,0.272,-30.952,-6.451,-0.160,-34.648,-9.752,-1.785,-33.500,-10.701,1.387,-31.565,-12.633,4.313,-33.097,-10.251,6.776,-34.771,-10.707,9.375,-31.980,-9.634,6.720,-29.408,-6.542,5.220,-31.128","tSeq":"MIARVMLLLVALVSAGAQAQEIKESYAFAVLGEPKYAFNFEHFDYVNPAAPKGGQMTLSAIGTFDNFNRYSLRGNPGVRTEALYDTLFTTSDDEPGSYYPLIADHARYAADYSWVEISINPRARFHDGTPITARDVAFTFHKFMTEGVPQFRLVYKGTTVKAIAPLTVRIELAKPGKEDMLSLFSLPIMPEKFWKNHKLSDPLSTPPLASGPYRITQWKMGQYIVYSRVKNYWAANLPVNRGRFNLDTIRYDYYLDDNVAFEAFKAGAFDLRLENDAKNWATRYIGKNFDNHYIIKEEQKNESAQDTRWLAFNIQRPVFKDRRVREAVTLAFDFEWMNKALFYNAWSRTNSYFQNTEYAARNYPDADELVLLAPMKKDLPPEVFTQIYQPPVSNGDGYDRENLLKADALLTQAGWVINGQQRVNSVTGKPLTFELLLPASSNSQWVLPFQHNLQRLGITMTIRQVDNSQLTNRMRSRDYDMMPRLWRAMPWPSSDLQISWASEYIDSSYNAPGVQSPVVDKLIAQIIAAQGDKAKLVPLGRALDRVLTWNYYMLPMWYMAQDRLARWDKFSHPAIRPVYTIGLDTWWYDVNKAAKLPAARR","taxId":99287,"taxName":"Salmonella enterica subsp. enterica serovar Typhimurium str. LT2","description":"Putative ABC transporter periplasmic binding protein","href":[{"label":"AFDB","accession":"Q8ZNK0","href":"https://www.alphafold.ebi.ac.uk/entry/Q8ZNK0"},{"label":"UniProt","accession":"Q8ZNK0","href":"https://www.uniprot.org/uniprot/Q8ZNK0"}],"id":"result-0-0","active":false}],"5":[{"query":"job","target":"AF-A0A0H3H0V8-F1-model_v4","seqId":35,"alnLength":605,"missmatches":369,"gapsopened":11,"qStartPos":9,"qEndPos":606,"dbStartPos":5,"dbEndPos":592,"prob":"1.00","eval":"3.53e-62","score":2171,"qLen":606,"dbLen":601,"qAln":"LMLAFLALLAPTKSHA----AHGVSIDGKLKYPAGYSQFDYTSAAAKKGGSLTLHDIGSFDKMNPYTLKGTPPFGLDNFVFEPLAVSSLDEPFAAYGLIAKDIELAADKKSVTFTLDERAKFSDGYPVMAEDVKYSLDTLKSDKAHPSYQIYLQDISNAEILEPLKIRFNFAKVNRELHMLAAQLPVLNKKYYEKNGFGEDSKADPM-LPPVGSGPYLVKEVNPGKAITYARNPNYWAADHPARKGMFNFDTVMVKYFKDQIVGVEAFKAGDFDYMWVNVAKQWQRDLTGRQFDSGKLLRKEFPHNNNAGMQGFLFNTRRPFFNDRKVRQALGLAFDFEWANSSLFFNQYTRNNSYFSNSELAATGLPSEAELKLLKPLQEKYSEAMPPEVFTQPLVAPSTTPPNSLRGNLKLAQQMLTEQGWQIKDGVLTGKD-GTKFEFEILLSGSFFDRVMAPYVKNLEKLGIKAKYRLIDPALYEDRIKSFNFDMIVHSFSQSQSPGNEQRDNWASSSASHQGSGNVAGVQSPIVDSLVDSLI-YAQSQDELTAACKALDRVLWYGYYVVPNWYLAYHRVAFASKLKLPEKLPLYYNPYQQLWTWWTEEGK","dbAln":"LFLILLALFSLDAKAQTIQESVAFAIIGEPKYAAGFSHFDYVNPRAPKGGTLTLAAIGTFDNFNRYALRGNPAVRTE-ALYDTLFTTSDDEPGSYYPLIAERARYAEDYSWMEIALNPHARFHDGTPITARDVAFTFNKFM-TEGVPQFRLFYKG-TTVKAIAPLTVRIDLGQPGKENMLSLLSLPVMPEAFWR-----QHKLSDPLSKPPLASGPYRISAWRMGQYIIYSRVADYWAADLPVNRGRWNFDTLRYDYYLDDNVAFEAFKAGAVDRREETVAKNWATRYVGRNFSRGYIIKDEHTNTSAQDTQWLAFNIQRPIFADRRVRQAITLAFDFEWMNKALFYSAYQRANSYFQNTEYAARSLPDAAELALLTPMKNE----LPPELFSQVYQPPVSRGDGFDRANLLKADALLNAAGWTVKNQRRVNAATGKPLRFELLLPAGGNDRWVLPFQHNLQRLGIVMDIRQVDNSQYSNRRRSRDYDMMPSLWRAMPWPGTDLQISWASDYIHSS--YNAPGVQSPVVDKLIAQILQWQGNKQKLIPLGRALDRVLTWNNYMLPMWYMAQDRTAWWNKFSFPATRPIYS---SGLDTWWYDVNK","tCa":"-9.906,-39.583,-64.200,-8.078,-39.765,-60.805,-5.015,-37.486,-61.204,-6.892,-34.126,-61.342,-8.750,-34.272,-57.978,-5.601,-34.139,-55.801,-4.575,-30.572,-56.787,-7.847,-28.955,-55.569,-7.501,-30.430,-52.040,-4.097,-28.747,-51.453,-5.545,-25.248,-52.118,-8.235,-25.571,-49.383,-5.614,-26.180,-46.650,-4.412,-22.623,-46.945,-4.907,-22.535,-43.185,-4.257,-18.815,-42.672,-1.002,-19.215,-40.739,-1.856,-15.772,-39.308,1.657,-14.485,-38.618,1.554,-13.554,-34.905,1.232,-9.745,-34.693,4.388,-8.273,-33.110,4.059,-5.040,-31.088,6.979,-2.761,-30.086,7.034,-0.257,-27.184,9.356,1.820,-24.980,6.740,2.375,-22.215,3.922,0.254,-20.764,0.766,0.699,-18.672,-1.281,-2.119,-17.106,-4.396,-0.016,-17.838,-4.726,2.585,-20.588,-1.639,4.343,-21.993,1.490,5.628,-20.173,1.264,9.261,-19.182,4.769,10.054,-20.530,5.465,9.726,-24.268,8.511,8.124,-25.881,11.407,10.583,-25.390,9.983,12.496,-22.397,12.788,14.472,-20.734,11.851,14.072,-17.016,8.795,13.342,-14.837,6.421,16.281,-14.118,6.873,15.766,-10.345,10.660,16.445,-10.427,12.925,19.480,-10.713,15.487,18.360,-13.363,17.802,21.191,-12.102,17.556,20.148,-8.414,21.023,20.643,-6.832,22.887,17.544,-5.929,24.386,17.656,-2.396,24.064,17.424,1.389,22.863,14.826,3.915,19.401,13.492,4.811,19.100,11.704,8.196,16.028,9.466,8.759,14.806,7.212,11.580,14.289,3.456,11.156,12.319,1.528,13.816,13.725,-1.814,15.079,17.105,-3.282,14.028,19.016,-4.902,11.132,21.544,-7.784,11.009,22.059,-8.244,7.241,22.038,-6.621,3.782,19.841,-9.145,1.919,16.217,-8.065,1.498,15.448,-11.631,0.272,16.930,-13.545,3.254,14.518,-15.970,4.937,16.151,-15.245,8.357,17.388,-12.093,10.139,16.434,-8.430,9.543,17.738,-6.795,6.329,18.894,-3.252,6.479,16.333,-0.600,5.418,16.540,0.291,1.675,18.399,-2.921,0.714,15.497,-3.528,-1.736,16.694,-0.463,-3.742,20.304,-1.639,-4.266,19.499,-3.018,-7.750,18.179,-1.323,-10.876,15.161,-2.971,-12.546,14.466,-3.601,-16.249,11.842,-0.814,-16.075,10.919,1.567,-13.221,7.463,2.801,-12.131,6.228,6.409,-12.081,4.951,7.784,-8.743,2.155,9.846,-10.427,0.387,7.027,-12.343,-0.458,3.469,-11.220,0.992,0.435,-13.010,3.202,2.282,-15.569,6.707,1.090,-16.619,9.445,3.339,-18.078,12.927,2.445,-19.445,15.694,1.849,-17.012,18.017,-1.116,-17.774,15.685,-1.865,-20.711,15.459,0.513,-23.686,12.427,-1.086,-25.392,10.582,-4.383,-25.844,8.811,-6.246,-28.629,6.042,-8.692,-27.632,3.194,-10.831,-28.943,-0.266,-9.198,-29.120,-1.520,-12.019,-26.842,1.283,-11.306,-24.293,2.528,-14.922,-24.654,6.137,-13.657,-25.011,8.352,-10.537,-24.823,11.848,-9.655,-26.118,13.632,-6.851,-24.224,16.544,-4.828,-25.645,18.978,-3.812,-22.867,20.858,-0.493,-22.658,24.527,-1.133,-23.679,25.544,1.414,-21.094,23.874,-0.478,-18.184,26.534,-1.113,-15.477,27.000,-2.534,-11.990,28.960,-0.432,-9.446,32.168,-2.366,-10.297,31.836,-1.201,-13.934,30.800,-4.654,-15.224,28.096,-4.696,-17.937,24.603,-5.637,-16.996,23.729,-8.350,-19.543,20.748,-10.477,-20.596,22.411,-13.292,-18.592,22.069,-11.331,-15.300,18.341,-10.883,-16.034,17.831,-14.582,-16.878,19.984,-15.617,-13.871,17.994,-13.333,-11.519,14.597,-14.686,-12.645,15.852,-18.295,-12.396,17.313,-17.601,-8.903,13.861,-16.417,-7.741,12.213,-19.405,-9.496,14.517,-21.832,-7.568,15.303,-20.113,-4.233,12.629,-17.379,-4.017,9.388,-17.361,-2.030,6.779,-20.004,-3.018,4.338,-17.407,-4.176,6.781,-16.016,-6.790,7.445,-19.559,-8.077,3.701,-20.307,-8.282,2.854,-16.954,-9.936,5.528,-17.379,-12.656,5.106,-21.166,-13.034,5.998,-22.192,-16.606,7.542,-18.770,-17.382,11.097,-18.843,-18.785,13.622,-15.985,-19.000,16.585,-16.515,-21.370,19.535,-14.516,-22.687,19.108,-14.933,-26.475,21.841,-12.343,-27.161,24.223,-10.373,-24.877,21.739,-7.464,-24.710,18.519,-9.352,-25.605,16.287,-11.073,-23.031,13.473,-13.445,-24.145,10.529,-13.929,-21.757,8.049,-16.705,-22.632,5.063,-16.833,-20.242,3.563,-20.110,-19.036,0.162,-18.471,-19.708,-0.365,-15.303,-21.822,-1.171,-12.310,-19.721,-0.464,-8.546,-19.811,-0.212,-8.018,-16.025,2.010,-11.105,-15.534,4.279,-9.954,-18.405,4.569,-6.358,-17.134,5.120,-7.352,-13.468,8.452,-8.918,-14.559,9.646,-5.458,-15.746,9.969,-4.321,-12.097,12.155,-7.346,-11.243,15.586,-6.245,-9.914,18.599,-7.279,-11.993,21.116,-8.967,-9.678,24.758,-9.638,-10.723,25.168,-13.286,-11.769,28.871,-13.128,-10.776,28.065,-12.334,-7.114,24.835,-14.295,-6.611,25.987,-17.539,-8.272,28.183,-17.929,-5.145,25.488,-16.834,-2.634,22.162,-18.423,-1.680,19.261,-15.950,-1.994,17.938,-17.169,1.392,21.243,-16.492,3.229,22.063,-13.303,5.190,24.856,-11.188,3.807,27.464,-9.943,6.331,28.797,-7.399,3.761,27.005,-5.215,1.164,26.578,-7.030,-2.131,27.664,-5.741,-5.494,24.860,-3.363,-6.610,23.833,-1.132,-9.564,21.353,1.466,-8.196,21.810,5.212,-7.468,23.220,4.549,-3.980,25.801,2.186,-2.459,26.215,1.214,1.207,29.334,3.130,2.371,29.310,2.774,6.190,27.347,0.889,8.875,27.163,-0.429,12.408,24.915,-3.508,12.644,21.593,-2.699,14.367,22.570,0.980,14.991,23.014,2.862,11.685,23.470,2.529,7.919,24.816,5.152,5.475,24.149,5.224,1.718,26.335,7.394,-0.553,25.115,8.533,-3.990,27.066,6.893,-6.824,28.771,9.857,-8.531,29.218,7.873,-11.793,25.764,6.236,-11.677,25.324,4.940,-15.238,21.591,5.859,-15.387,21.852,9.349,-13.778,20.932,11.132,-17.050,17.972,8.881,-17.965,14.596,10.727,-18.022,13.351,8.594,-15.110,16.314,9.717,-12.912,16.762,13.428,-13.836,15.897,15.545,-10.773,15.915,12.455,-8.460,18.449,11.042,-5.950,19.641,14.531,-5.018,21.278,13.720,-1.636,24.983,12.770,-1.498,24.346,10.874,1.753,21.271,9.058,3.079,21.728,8.110,6.762,19.322,5.822,8.638,19.619,5.767,12.446,17.922,2.796,14.147,15.712,3.223,17.222,14.104,0.436,19.278,11.258,2.808,20.240,9.350,5.268,18.050,9.030,7.851,20.846,12.845,7.916,21.148,13.051,8.343,17.343,10.448,11.132,17.622,12.364,12.942,20.391,15.555,12.497,18.309,13.654,14.086,15.383,12.515,17.019,17.605,16.143,17.404,18.755,17.387,17.495,15.109,19.236,14.168,15.014,16.568,13.007,12.520,15.690,15.353,9.638,12.258,14.070,8.494,9.394,11.988,9.926,6.056,10.614,8.721,3.341,10.424,11.417,0.608,7.772,11.198,-0.688,8.319,14.778,-3.363,11.061,14.890,-2.851,11.625,18.634,0.905,12.183,18.218,0.424,14.668,15.332,-2.202,16.714,17.220,-0.482,16.819,20.614,3.273,16.147,20.289,4.415,18.111,17.174,4.637,21.287,19.307,7.433,23.281,21.006,10.154,25.875,20.332,11.528,24.317,17.117,7.995,24.199,15.599,7.004,27.738,16.736,10.265,29.133,15.292,9.543,27.405,11.939,12.692,25.266,12.255,10.434,22.193,11.944,7.759,22.389,9.218,4.493,20.423,9.539,2.523,19.448,6.412,-0.824,17.698,5.958,-1.075,16.722,2.286,-4.479,15.489,1.055,-3.912,12.003,-0.426,-6.078,11.463,-3.530,-4.477,8.123,-4.548,-6.235,4.778,-4.022,-6.425,4.259,-0.238,-6.147,1.425,2.247,-9.516,1.365,4.083,-10.618,-0.099,7.445,-13.792,-2.236,7.608,-15.569,-4.785,9.811,-16.307,-8.030,7.939,-19.624,-9.718,8.774,-19.290,-13.505,8.485,-22.465,-13.906,6.377,-22.126,-17.701,6.661,-23.387,-17.177,10.238,-27.229,-17.269,10.331,-27.219,-14.153,12.446,-25.602,-12.200,9.547,-27.434,-13.858,6.612,-30.017,-11.018,6.528,-28.759,-7.757,4.949,-31.085,-5.679,7.202,-29.291,-7.002,10.318,-25.887,-5.986,8.870,-27.294,-2.551,7.891,-28.814,-2.064,11.385,-25.465,-2.919,13.028,-23.771,-0.473,10.600,-26.207,2.287,11.735,-24.953,1.787,15.333,-21.377,2.723,14.272,-20.952,6.412,15.225,-17.956,7.359,13.061,-18.377,11.165,13.475,-18.181,10.875,17.275,-15.338,8.291,17.195,-13.314,10.406,14.709,-13.809,13.614,16.749,-13.402,12.114,20.240,-10.807,9.363,19.680,-9.014,10.312,16.446,-8.830,14.154,16.569,-10.929,14.321,13.353,-7.930,12.793,11.520,-9.796,10.177,9.418,-12.287,10.100,6.523,-15.272,7.733,6.172,-14.648,4.733,3.909,-17.448,4.543,1.289,-16.025,2.403,-1.566,-13.852,-0.676,-2.168,-12.230,1.494,-4.877,-11.768,4.453,-2.497,-10.461,7.583,-4.266,-10.683,6.022,-7.767,-12.868,6.371,-10.890,-14.160,2.820,-10.183,-15.941,4.017,-7.005,-19.769,4.083,-7.327,-20.226,7.835,-6.557,-23.372,8.488,-8.704,-26.531,6.624,-9.748,-25.852,3.846,-12.303,-25.094,5.193,-15.695,-26.302,3.488,-18.912,-23.229,1.203,-19.002,-23.694,0.185,-15.341,-27.450,-0.353,-15.986,-26.668,-2.645,-18.964,-24.552,-4.793,-16.597,-26.915,-4.679,-13.583,-30.441,-4.818,-15.123,-30.202,-8.524,-16.166,-29.530,-9.301,-12.504,-31.989,-6.745,-11.012,-34.063,-9.367,-9.112,-30.932,-10.540,-7.221,-29.967,-6.945,-6.291,-31.106,-4.477,-3.594,-33.645,-2.109,-5.222,-31.990,0.910,-3.563,-28.894,0.205,-5.712,-30.744,1.640,-8.754,-32.390,4.664,-7.032,-29.887,5.817,-4.364,-26.187,6.593,-4.025,-24.639,4.487,-1.234,-23.620,6.582,1.781,-22.407,5.251,5.154,-24.482,6.436,8.047,-23.679,9.926,9.131,-24.317,11.113,12.719,-24.158,14.519,14.427,-20.969,13.334,16.229,-22.501,14.047,19.694,-22.274,10.372,20.815,-26.038,9.668,20.705,-27.495,9.201,17.224,-31.171,8.637,18.054,-32.089,8.952,14.352,-29.821,6.109,13.155,-30.813,3.946,16.175,-34.505,4.355,15.231,-33.697,3.311,11.643,-31.710,0.337,13.041,-34.653,-0.666,15.293,-37.057,-0.565,12.323,-34.680,-2.724,10.204,-34.222,-5.239,13.079,-37.996,-5.456,13.698,-38.528,-5.956,9.940,-35.845,-8.703,10.131,-37.811,-10.493,12.900,-35.632,-9.141,15.783,-37.858,-7.681,18.534,-37.052,-6.269,22.009,-38.055,-8.485,24.974,-36.804,-7.679,28.521,-34.318,-5.110,27.136,-32.776,-7.828,24.893,-33.021,-8.031,21.100,-34.417,-11.530,20.392,-35.531,-13.428,17.289,-39.350,-13.404,17.463,-39.663,-17.011,16.200,-36.798,-18.728,18.088,-36.424,-16.500,21.203,-32.612,-16.531,20.664,-30.802,-13.250,21.512,-29.093,-11.177,18.824,-25.609,-11.975,20.176,-22.297,-12.227,18.273,-18.504,-12.175,18.726,-16.161,-9.409,17.585,-12.787,-11.129,17.111,-9.784,-8.805,17.635,-6.014,-9.349,17.382,-3.866,-8.378,20.288,-2.111,-5.008,19.826,-4.649,-3.631,17.299,-6.488,-0.301,17.611,-9.486,-1.217,19.848,-10.540,2.257,21.121,-13.591,2.218,18.796,-14.859,-1.150,20.119,-16.443,-0.130,23.473,-18.329,2.868,21.994,-19.593,0.581,19.267,-20.583,-2.096,21.839,-22.452,0.552,23.897,-24.385,1.723,20.814,-25.336,-1.917,20.096,-26.502,-2.397,23.734,-29.014,0.451,23.182,-30.530,-1.734,20.428,-30.607,-4.685,22.921,-27.759,-6.350,20.929,-24.925,-8.182,22.713,-21.495,-7.904,21.053,-18.884,-10.068,22.809,-15.344,-8.674,22.522,-12.808,-11.474,21.945,-9.177,-10.340,21.873,-6.693,-13.106,20.964,-2.995,-13.476,20.093,-1.930,-13.175,16.426,-1.543,-16.962,16.000,-5.068,-17.655,17.308,-6.446,-14.716,15.237,-4.783,-16.086,12.072,-6.086,-19.614,12.781,-9.684,-18.449,13.403,-9.582,-16.210,10.283,-8.416,-19.179,8.155,-11.099,-21.484,9.618,-13.865,-18.807,9.335,-14.323,-19.171,13.103,-15.560,-15.621,13.833,-18.857,-13.711,13.650,-17.292,-10.267,12.972,-13.686,-9.073,12.597,-11.606,-6.070,11.470,-10.639,-6.205,7.876,-8.135,-3.999,6.064,-9.282,-3.519,2.458,-6.158,-2.655,0.452,-5.893,0.295,-1.950,-7.223,-0.972,-5.290,-6.206,1.474,-8.058,-8.019,-0.757,-10.513,-10.200,-3.918,-10.679,-7.393,-6.442,-10.532,-7.344,-10.262,-10.389,-7.080,-10.185,-6.554,-10.838,-9.423,-6.481,-11.483,-13.160,-7.099,-9.564,-14.153,-3.938,-11.609,-11.615,-1.925,-15.128,-11.966,-3.393,-15.631,-14.933,-5.779,-17.616,-17.962,-4.542,-14.853,-20.440,-5.511,-12.553,-18.533,-3.129,-14.930,-18.768,-0.105,-12.208,-20.810,1.699,-9.697,-17.969,1.107,-8.895,-15.978,4.250,-9.157,-12.864,2.009,-12.869,-13.552,1.367,-13.411,-12.201,4.886,-17.219,-11.831,4.613,-17.623,-15.203,2.979,-19.412,-13.864,-0.128,-21.048,-16.396,-2.449,-23.031,-14.509,-5.112,-23.671,-15.392,-8.787,-23.954,-11.667,-9.414,-20.530,-10.943,-7.865,-19.022,-13.932,-9.742,-20.451,-12.696,-13.088,-19.003,-9.192,-12.517,-15.597,-10.612,-11.481,-15.539,-12.944,-14.539,-16.106,-9.914,-16.815,-13.458,-7.892,-14.924,-11.044,-10.814,-15.539,-12.078,-10.982,-19.239,-11.531,-7.207,-19.766,-8.186,-6.868,-17.910,-6.120,-3.953,-19.265,-9.165,-2.359,-21.000,-9.802,0.853,-19.009,-13.033,1.797,-20.828,-14.561,-1.654,-20.188,-13.328,-1.791,-16.549,-14.850,1.590,-15.476,-18.533,0.465,-15.514,-17.568,-2.971,-14.266,-15.651,-1.529,-11.266,-18.555,0.829,-10.424,-21.118,-1.990,-10.845,-19.096,-4.297,-8.529,-18.428,-1.546,-5.923,-22.157,-0.700,-5.906,-23.264,-4.362,-5.564,-20.797,-4.951,-2.673,-21.607,-1.712,-0.776,-25.413,-2.095,-1.087,-25.167,-5.738,0.106,-23.481,-4.496,3.357,-21.051,-7.460,3.434,-18.761,-5.195,5.483,-19.306,-2.181,7.770,-17.286,0.830,6.490,-15.080,2.295,9.122,-12.501,4.854,7.892,-9.241,5.689,6.096,-6.361,8.170,6.495,-6.972,10.732,3.703,-3.851,12.776,4.592,-0.108,12.170,4.531,1.339,13.835,7.652,5.013,14.799,7.319,7.299,16.928,9.499,10.875,17.956,8.612,13.714,20.294,9.604,13.665,23.399,7.337,16.803,22.568,5.290,15.086,20.825,2.343,13.250,21.864,-0.827,11.082,19.725,-3.130,9.223,20.059,-6.483,5.986,22.088,-6.636,4.203,18.973,-7.947,4.027,16.141,-5.420,3.574,12.691,-6.997,0.250,11.083,-6.419,1.384,7.677,-5.051,4.524,8.719,-3.090,6.025,11.313,-0.738,8.504,11.941,-3.596,11.374,11.959,-1.029,13.846,10.952,-3.777,12.966,14.190,-5.672,13.863,16.376,-2.636,17.193,18.256,-2.392,19.299,19.928,0.311,18.651,23.708,0.291,21.686,25.696,1.496,19.619,28.910,1.907,16.930,27.247,4.057,19.654,25.415,6.031,21.424,28.748,6.766,18.297,29.838,8.734,18.778,26.892,11.146,21.023,26.861,14.240,24.606,25.965,13.322,24.316,22.488,14.943,21.250,21.802,12.726,22.492,22.956,9.277","tSeq":"MYARLFLILLALFSLDAKAQTIQESVAFAIIGEPKYAAGFSHFDYVNPRAPKGGTLTLAAIGTFDNFNRYALRGNPAVRTEALYDTLFTTSDDEPGSYYPLIAERARYAEDYSWMEIALNPHARFHDGTPITARDVAFTFNKFMTEGVPQFRLFYKGTTVKAIAPLTVRIDLGQPGKENMLSLLSLPVMPEAFWRQHKLSDPLSKPPLASGPYRISAWRMGQYIIYSRVADYWAADLPVNRGRWNFDTLRYDYYLDDNVAFEAFKAGAVDRREETVAKNWATRYVGRNFSRGYIIKDEHTNTSAQDTQWLAFNIQRPIFADRRVRQAITLAFDFEWMNKALFYSAYQRANSYFQNTEYAARSLPDAAELALLTPMKNELPPELFSQVYQPPVSRGDGFDRANLLKADALLNAAGWTVKNQRRVNAATGKPLRFELLLPAGGNDRWVLPFQHNLQRLGIVMDIRQVDNSQYSNRRRSRDYDMMPSLWRAMPWPGTDLQISWASDYIHSSYNAPGVQSPVVDKLIAQILQWQGNKQKLIPLGRALDRVLTWNNYMLPMWYMAQDRTAWWNKFSFPATRPIYSSGLDTWWYDVNKAATLPADRR","taxId":1125630,"taxName":"Klebsiella pneumoniae subsp. pneumoniae HS11286","description":"Oligopeptide ABC transporter periplasmic substrate-binding protein","href":[{"label":"AFDB","accession":"A0A0H3H0V8","href":"https://www.alphafold.ebi.ac.uk/entry/A0A0H3H0V8"},{"label":"UniProt","accession":"A0A0H3H0V8","href":"https://www.uniprot.org/uniprot/A0A0H3H0V8"}],"id":"result-0-0","active":false}],"6":[{"query":"job","target":"AF-P33913-F1-model_v4","seqId":34.1,"alnLength":612,"missmatches":371,"gapsopened":15,"qStartPos":6,"qEndPos":606,"dbStartPos":2,"dbEndPos":592,"prob":"1.00","eval":"6.31e-63","score":2163,"qLen":606,"dbLen":604,"qAln":"LFGLMLAFLALLAPTKSHAA----HGVSIDGKLKYPAGYSQFDYTSAAAKKGGSLTLHDIGSFDKMNPYTLKGTPPFGLDNFVFEPLAVSSLDEPFAAYGLIAKDIELAADKKSVTFTLDERAKFSDGYPVMAEDVKYSLDTLKSDKAHPSYQIYLQDISNAEILEPLKIRFNFAKV-NRELHMLAAQLPVLNKKYYEKNGFGEDSKADPM-LPPVGSGPYLVKEVNPGKAITYARNPNYWAADHPARKGMFNFDTVMVKYFKDQIVGVEAFKAGDFDYMWVNVAKQWQRDLTGRQFDSGKLLRKEFPHNNNAGMQGFLFNTRRPFFNDRKVRQALGLAFDFEWANSSLFFNQYTRNNSYFSNSELAATGLPSEAELKLLKPLQEKYSEAMPPEVFTQPLVAPSTTPPNSLRGNLKLAQQMLTEQGWQIKDGVLTG-KDGTKFEFEILLSGSFFDRVMAPYVKNLEKLGIKAKYRLIDPALYEDRIKSFNFDMIVH---SFSQSQSPGNEQRDNWASSSASHQGSGNVAGVQSPIVDSLVDSLIYAQ-SQDELTAACKALDRVLWYGYYVVPNWYLAYHRVAFASKLKLPEKLPLYYNPYQQLWTWWTEEGK","dbAln":"IVRILLLFIALFTFGVQAQAIKESYAFAVLGEPRYAFNFNHFDYVNPAAPKGGQITLSALGTFDNFNRYALRGNPGARTE-QLYDTLFTTSDDEPGSYYPLIAESARYADDYSWVEVAINPRARFHDGSPITARDVEFTFQKFM-TEGVPQFRLVYKG-TTVKAIAPLTVRIELAKPGKEDMLSL-FSLPVFPEKYWK-----DHKLSDPLATPPLASGPYRVTSWKMGQNIVYSRVKDYWAANLPVNRGRWNFDTIRYDYYLDDNVAFEAFKAGAFDLRMENDAKNWATRYTGKNFDKKYIIKDEQKNESAQDTRWLAFNIQRPVFSDRRVREAITLAFDFEWMNKALFYNAWSRTNSYFQNTEYAARNYPDAAELVLLAPMKKD----LPSEVFTQIYQPPVSKGDGYDRDNLLKADKLLNEAGWVLKGQQRVNATTGQPLSFELLLPASSNSQWVLPFQHSLQRLGINMDIRKVDNSQITNRMRSRDYDMMPRVWRAMPW---PSSDLQISWSSEYINST--YNAPGVQSPVIDSLINQIIAAQGNKEKLLPLGRALDRVLTWNYYMLPMWYMAEDRLAWWDKFSQPAVRPIYS---LGIDTWWYDVNK","tCa":"-19.013,-2.312,-67.744,-17.739,-5.340,-65.702,-14.097,-4.137,-65.411,-15.226,-0.799,-63.895,-17.255,-2.594,-61.170,-14.276,-4.804,-60.172,-11.972,-1.768,-59.757,-14.608,-0.128,-57.505,-14.698,-3.284,-55.319,-10.874,-3.363,-54.966,-10.942,0.339,-53.997,-13.697,-0.357,-51.407,-11.659,-3.240,-49.884,-8.488,-1.091,-49.611,-10.201,1.520,-47.368,-10.371,-1.049,-44.504,-6.581,-1.520,-44.036,-6.142,1.097,-41.312,-2.363,1.022,-40.810,-1.944,0.559,-37.025,-0.946,3.940,-35.547,2.609,3.824,-34.140,3.151,6.168,-31.160,6.486,7.167,-29.564,6.876,8.212,-25.900,9.578,9.067,-23.376,7.318,8.588,-20.313,4.037,6.808,-19.529,1.153,7.194,-17.059,-1.594,4.633,-16.319,-4.093,7.530,-16.176,-3.647,10.970,-17.758,-0.238,12.326,-18.830,3.118,12.128,-16.980,3.896,15.220,-14.946,7.569,15.399,-16.027,8.329,16.303,-19.663,11.055,14.530,-21.700,13.582,17.327,-20.888,13.026,17.351,-17.100,16.247,17.613,-15.074,15.126,16.032,-11.749,11.927,15.274,-9.810,10.322,18.197,-7.889,10.549,16.207,-4.621,14.392,16.052,-4.705,17.321,18.388,-4.061,19.576,17.866,-7.143,22.435,19.568,-5.188,22.085,17.198,-2.172,25.615,16.139,-1.058,26.583,12.575,-1.553,28.154,10.990,1.581,27.754,9.773,5.176,25.727,6.832,6.511,22.226,5.900,7.662,21.511,2.962,10.012,17.948,1.535,9.846,16.233,-1.280,11.768,14.519,-4.404,10.421,12.279,-6.730,12.475,12.911,-10.512,12.584,15.775,-12.120,10.600,17.043,-12.837,7.061,18.642,-16.012,5.621,19.113,-15.083,1.937,19.594,-12.323,-0.662,16.858,-13.473,-3.080,13.619,-11.521,-2.687,12.021,-14.041,-5.113,12.948,-17.246,-3.205,9.983,-19.485,-2.366,11.546,-20.292,1.065,13.521,-18.414,3.749,13.593,-14.685,4.624,15.237,-12.326,2.089,17.467,-9.572,3.276,15.934,-6.076,3.680,16.293,-3.968,0.474,17.120,-7.028,-1.687,14.132,-6.025,-3.890,16.084,-2.869,-4.953,19.222,-4.668,-6.213,18.098,-4.433,-9.868,17.317,-1.547,-12.197,14.051,-1.805,-14.187,13.176,-0.741,-17.753,11.226,2.200,-16.266,10.994,3.504,-12.676,7.945,5.051,-10.955,7.639,8.615,-9.625,6.857,8.965,-5.893,4.568,12.014,-6.534,2.419,10.443,-9.297,0.220,7.320,-9.184,1.268,4.847,-11.877,3.798,6.976,-13.838,6.848,5.410,-15.566,10.064,7.291,-16.439,13.092,5.882,-18.332,15.717,4.074,-16.387,17.270,1.205,-18.424,14.903,2.318,-21.196,15.634,5.437,-23.254,12.246,5.579,-25.021,9.548,3.286,-26.411,7.465,3.016,-29.573,4.131,1.204,-29.302,0.731,0.267,-30.674,-2.027,2.799,-29.834,-3.891,-0.131,-28.168,-0.759,-1.400,-26.313,-0.913,-4.755,-28.158,2.873,-4.323,-28.541,5.723,-2.064,-27.351,9.313,-1.760,-28.620,11.618,-0.433,-25.865,14.937,1.188,-26.820,17.653,0.350,-24.235,20.118,3.045,-23.128,23.554,1.968,-24.540,25.123,3.115,-21.322,23.068,0.637,-19.202,25.472,-1.508,-17.098,25.525,-4.233,-14.460,27.889,-3.785,-11.468,30.621,-5.820,-13.240,30.643,-3.379,-16.189,28.819,-5.723,-18.599,26.099,-4.177,-20.799,22.489,-4.567,-19.953,20.979,-5.832,-23.233,17.618,-6.759,-24.768,18.491,-10.427,-24.035,18.651,-9.754,-20.257,15.096,-8.352,-20.474,13.826,-11.327,-22.528,15.681,-13.745,-20.183,14.210,-12.070,-17.071,10.621,-12.192,-18.381,11.066,-15.869,-19.371,12.556,-16.660,-15.909,9.426,-15.207,-14.253,7.171,-17.025,-16.768,8.861,-20.393,-15.906,9.944,-20.088,-12.244,7.979,-17.048,-10.991,4.890,-16.934,-8.784,1.698,-18.426,-10.321,-0.093,-15.140,-10.500,2.626,-13.548,-12.683,2.431,-16.523,-15.076,-1.389,-16.290,-15.191,-1.462,-12.513,-15.868,1.196,-12.661,-18.627,0.014,-15.943,-20.199,0.686,-15.661,-23.953,2.741,-12.448,-23.604,6.100,-12.538,-25.423,9.259,-10.546,-24.638,11.916,-10.721,-27.395,15.369,-9.241,-28.002,14.826,-8.083,-31.616,18.141,-6.165,-31.552,20.966,-5.849,-28.968,19.354,-2.681,-27.546,15.722,-3.254,-28.646,13.138,-5.339,-26.761,9.708,-6.117,-28.283,6.881,-6.864,-25.822,3.657,-8.277,-27.341,0.620,-8.883,-25.108,-1.817,-11.742,-25.696,-4.551,-9.082,-25.385,-4.103,-5.286,-25.753,-3.848,-3.743,-22.345,-2.190,-0.517,-21.120,-1.920,-1.523,-17.425,-0.540,-5.006,-18.213,1.989,-3.439,-20.626,3.132,-0.695,-18.208,3.406,-3.093,-15.232,6.070,-5.008,-17.225,8.136,-1.761,-17.356,8.709,-2.055,-13.576,9.967,-5.653,-13.922,13.573,-5.962,-12.628,16.214,-6.718,-15.260,18.314,-9.720,-14.191,21.822,-10.437,-15.567,21.241,-13.495,-17.763,24.887,-14.557,-17.240,24.330,-14.962,-13.467,20.711,-16.149,-13.326,20.956,-18.734,-16.140,22.931,-20.835,-13.609,20.676,-20.033,-10.590,17.056,-21.012,-9.864,14.785,-18.047,-9.006,13.154,-20.161,-6.245,16.488,-20.920,-4.511,17.921,-18.930,-1.560,21.172,-17.165,-2.314,23.847,-17.380,0.428,25.812,-14.515,-1.233,24.619,-11.271,-2.897,23.962,-11.756,-6.600,25.350,-9.721,-9.442,23.209,-6.547,-9.560,22.711,-3.208,-11.405,21.056,-0.818,-8.885,22.448,2.230,-7.004,23.680,0.079,-4.099,25.517,-3.231,-3.658,25.864,-5.419,-0.555,29.437,-5.006,0.808,29.249,-6.645,4.267,26.778,-8.780,6.233,26.257,-11.086,9.181,23.484,-13.532,8.270,20.303,-12.811,10.284,21.927,-9.843,12.132,22.992,-7.057,9.722,23.391,-5.999,6.080,25.604,-3.128,4.824,24.894,-1.552,1.416,27.469,0.764,-0.209,26.564,3.275,-2.939,27.984,2.347,-6.355,30.315,5.313,-7.005,30.330,4.616,-10.782,26.582,3.859,-10.962,25.835,4.117,-14.687,22.425,5.824,-14.181,23.545,8.296,-11.443,23.103,11.297,-13.800,19.684,10.305,-15.204,16.918,12.826,-14.285,15.135,10.127,-12.248,18.270,9.645,-10.053,19.539,13.260,-9.660,19.168,14.228,-5.979,18.473,10.567,-4.958,20.660,7.827,-3.402,22.644,10.349,-1.372,24.033,8.017,1.341,27.388,6.294,0.768,26.304,3.590,3.250,22.872,2.179,4.146,23.020,-0.253,7.103,20.175,-2.495,8.324,20.385,-3.907,11.874,17.985,-6.756,12.733,16.008,-6.953,15.993,13.901,-9.925,17.153,11.705,-7.658,19.320,10.287,-4.232,18.476,10.586,-2.894,22.038,14.293,-3.827,21.984,14.537,-2.083,18.582,12.689,0.941,20.027,14.983,1.230,23.064,17.999,0.709,20.755,16.657,3.545,18.541,16.365,5.861,21.590,19.975,4.931,22.474,21.214,5.850,18.946,21.873,2.315,17.648,19.881,3.242,14.511,18.711,6.447,12.950,15.044,6.300,11.835,11.850,4.632,13.086,8.313,4.493,11.726,5.747,4.095,14.538,2.440,2.321,13.879,1.487,1.866,17.569,-0.627,4.793,18.821,0.203,4.135,22.495,3.988,3.937,21.904,3.863,7.177,19.846,1.845,9.063,22.506,3.709,7.847,25.594,7.199,6.471,24.823,8.818,9.028,22.429,9.966,11.077,25.460,13.151,11.779,27.479,16.495,13.606,27.233,17.240,12.909,23.531,13.740,14.134,22.489,13.795,17.128,24.916,17.164,18.177,23.459,15.771,17.576,19.918,18.530,15.070,19.180,15.608,12.861,18.116,12.985,14.608,15.966,9.432,13.290,16.538,7.177,14.243,13.592,3.670,13.524,12.255,3.465,13.976,8.478,0.033,14.100,6.800,-0.289,11.279,4.245,-2.391,12.423,1.276,-1.896,9.218,-0.766,-4.581,6.527,-1.052,-4.879,4.816,2.349,-5.267,1.311,3.733,-8.630,1.499,5.555,-10.105,-0.763,8.268,-13.687,-2.071,8.065,-16.026,-4.722,9.489,-17.529,-6.848,6.692,-21.152,-7.953,7.141,-21.682,-11.370,5.529,-24.920,-10.342,3.763,-25.471,-13.989,2.765,-26.456,-14.482,6.430,-30.196,-13.805,6.949,-29.322,-11.624,9.891,-27.411,-9.181,7.607,-29.696,-9.366,4.537,-31.531,-6.142,5.526,-29.540,-2.916,4.970,-31.258,-1.224,7.965,-29.796,-3.876,10.305,-26.274,-3.193,8.945,-26.852,0.586,9.286,-28.196,0.167,12.858,-25.112,-1.894,13.797,-22.925,0.801,12.145,-24.654,3.479,14.305,-23.660,1.476,17.422,-19.928,1.849,16.568,-18.654,4.737,18.748,-15.461,5.645,16.861,-14.924,9.040,18.607,-14.922,7.410,22.049,-12.781,4.445,20.888,-10.256,6.760,19.143,-9.986,9.042,22.208,-10.018,6.362,24.933,-8.101,3.491,23.281,-6.085,5.107,20.476,-5.013,8.551,21.824,-6.892,10.204,18.901,-4.309,8.575,16.572,-6.789,7.454,13.869,-8.909,9.148,11.190,-12.483,8.061,10.376,-12.783,5.988,7.187,-15.560,7.280,4.881,-14.703,5.948,1.378,-13.367,2.866,-0.443,-11.271,5.398,-2.420,-10.023,7.134,0.749,-7.929,10.257,0.039,-8.606,10.156,-3.739,-10.674,12.100,-6.301,-12.826,8.937,-6.703,-14.181,9.283,-3.136,-17.882,10.294,-3.165,-17.640,13.501,-1.044,-20.500,15.593,-2.557,-23.975,15.061,-4.051,-23.826,13.058,-7.318,-22.839,15.279,-10.140,-24.447,15.198,-13.615,-22.034,12.479,-14.830,-22.693,10.318,-11.740,-26.470,10.862,-12.240,-26.262,9.634,-15.874,-24.596,6.432,-14.586,-26.931,5.958,-11.582,-30.340,7.056,-13.007,-30.965,3.815,-15.006,-30.386,1.894,-11.788,-32.318,4.251,-9.439,-35.032,1.663,-8.580,-32.401,-0.773,-7.214,-30.532,1.909,-5.204,-31.134,3.535,-1.791,-32.766,6.958,-2.170,-29.890,8.450,-0.106,-27.530,7.717,-3.025,-29.296,10.682,-4.718,-30.449,12.829,-1.768,-27.680,12.701,0.891,-23.910,12.959,1.369,-22.635,9.782,3.072,-20.997,10.305,6.472,-20.129,7.601,9.032,-21.904,8.061,12.307,-20.296,10.635,14.506,-20.671,10.704,18.322,-19.653,13.172,21.054,-16.945,10.655,22.126,-18.371,10.480,25.704,-19.095,6.712,25.457,-22.912,7.002,25.349,-24.275,8.039,21.951,-27.983,8.227,22.824,-28.833,9.926,19.503,-27.301,7.215,17.285,-28.769,4.477,19.545,-32.251,6.025,19.089,-31.748,6.044,15.297,-30.521,2.414,15.480,-33.560,1.440,17.622,-35.891,2.969,15.008,-34.134,1.207,12.071,-34.217,-2.154,13.930,-37.937,-1.733,14.739,-38.614,-0.851,11.071,-36.561,-3.944,10.085,-38.873,-6.096,12.269,-36.333,-6.513,15.141,-38.449,-5.590,18.194,-37.283,-5.406,21.837,-38.619,-8.213,24.094,-37.099,-8.577,27.591,-34.069,-6.399,26.674,-33.334,-8.705,23.683,-33.909,-7.901,20.000,-36.086,-10.594,18.397,-37.514,-10.966,14.890,-41.224,-10.125,15.303,-42.205,-12.940,12.889,-39.723,-15.772,13.604,-38.991,-15.008,17.298,-35.248,-15.522,16.596,-32.834,-13.288,18.573,-30.707,-10.694,16.778,-27.468,-12.613,17.402,-24.279,-12.935,15.300,-20.599,-13.957,15.495,-17.686,-11.521,15.257,-14.821,-13.659,13.925,-11.335,-12.408,14.910,-7.745,-13.603,14.466,-6.292,-14.408,17.843,-3.378,-12.066,16.964,-5.701,-9.119,16.149,-6.081,-5.886,18.112,-9.385,-6.485,19.952,-9.530,-3.432,22.288,-12.420,-1.954,20.241,-14.468,-5.184,20.343,-15.848,-5.098,23.927,-16.951,-1.423,23.704,-18.675,-2.257,20.450,-20.287,-5.353,22.040,-21.544,-3.179,24.951,-23.069,-0.640,22.522,-24.835,-3.529,20.739,-26.059,-5.006,24.073,-27.800,-1.656,24.795,-29.749,-2.175,21.547,-30.600,-5.745,22.732,-28.219,-7.241,20.110,-25.974,-10.195,20.994,-22.509,-10.160,19.380,-20.566,-13.366,20.121,-16.790,-12.792,20.008,-14.937,-15.685,18.323,-11.122,-15.561,18.410,-9.402,-18.238,16.279,-6.000,-19.013,14.715,-5.074,-17.908,11.167,-5.746,-21.368,9.679,-9.325,-21.236,11.021,-9.738,-17.643,9.708,-8.525,-18.775,6.261,-10.822,-21.827,6.283,-13.860,-19.790,7.463,-13.186,-17.140,4.769,-12.975,-19.833,2.054,-16.199,-21.478,3.295,-17.958,-18.117,4.024,-18.489,-19.463,7.561,-18.627,-16.144,9.466,-21.266,-13.488,10.238,-18.999,-10.421,10.727,-15.223,-9.953,10.440,-12.560,-7.198,10.290,-11.148,-6.440,6.920,-8.469,-4.147,5.556,-9.584,-2.429,2.350,-6.322,-1.723,0.512,-5.301,1.731,-0.728,-6.829,2.097,-4.208,-5.359,5.103,-6.065,-7.724,4.487,-8.952,-10.661,2.159,-9.827,-8.723,-0.774,-11.181,-9.957,-4.084,-12.629,-9.058,-5.652,-9.235,-12.409,-4.288,-7.934,-14.051,-7.367,-9.541,-12.438,-9.826,-7.089,-13.923,-7.851,-4.161,-17.358,-6.749,-5.434,-18.517,-8.571,-8.601,-21.147,-11.330,-8.254,-18.984,-13.702,-10.348,-16.330,-13.403,-7.620,-18.735,-14.138,-4.700,-16.523,-17.140,-3.744,-13.452,-14.846,-3.618,-12.019,-14.327,-0.124,-11.771,-10.639,-1.172,-15.576,-10.400,-1.634,-15.840,-10.401,2.163,-19.407,-8.996,2.314,-20.608,-11.478,-0.256,-22.031,-8.795,-2.588,-24.225,-9.916,-5.485,-25.665,-6.855,-7.259,-26.427,-6.191,-10.954,-25.887,-2.545,-10.097,-22.350,-3.132,-8.788,-21.576,-5.563,-11.653,-22.684,-2.899,-14.180,-20.479,-0.225,-12.547,-17.485,-2.617,-12.344,-17.929,-3.692,-16.004,-17.968,-0.003,-17.028,-14.867,0.642,-14.864,-13.146,-2.300,-16.641,-14.268,-0.943,-20.054,-13.014,2.560,-19.066,-9.492,1.489,-17.927,-6.831,3.982,-19.050,-9.494,6.746,-19.382,-9.207,9.112,-16.386,-12.222,11.254,-17.375,-14.527,8.203,-17.597,-13.154,6.544,-14.418,-13.790,9.637,-12.225,-17.639,9.533,-12.174,-17.547,5.754,-12.274,-15.319,5.577,-9.148,-17.548,8.076,-7.279,-20.734,6.274,-8.407,-19.326,2.920,-7.177,-18.019,4.396,-3.870,-21.424,6.024,-3.211,-23.394,2.846,-4.032,-21.103,0.727,-1.786,-21.162,3.179,1.174,-24.965,3.699,1.091,-25.496,-0.096,0.971,-23.626,-0.606,4.311,-21.919,-3.795,3.063,-19.114,-2.888,5.478,-18.988,-0.759,8.661,-16.264,1.940,8.321,-13.836,1.900,11.156,-10.674,4.014,10.676,-7.308,4.635,8.987,-3.904,6.224,9.679,-3.924,9.716,8.068,-0.319,10.540,9.080,3.112,8.931,8.811,4.621,8.939,12.323,8.399,9.374,12.066,11.154,9.658,14.647,14.769,10.196,13.521,18.149,11.311,14.880,18.804,14.912,13.699,21.733,14.176,11.344,19.733,14.264,8.076,18.307,16.980,5.829,15.312,16.437,3.526,14.056,18.097,0.305,11.585,20.977,0.693,8.902,18.857,-1.023,8.105,15.391,0.299,6.880,12.900,-2.325,3.250,12.073,-2.012,3.538,8.253,-2.252,6.826,7.730,-0.322,8.841,8.848,2.714,11.531,9.804,0.154,14.329,8.459,2.438,16.443,7.995,-0.729,16.171,11.785,-1.376,17.545,12.638,2.113,21.252,13.437,2.673,23.734,13.254,5.565,24.109,16.739,7.120,27.571,17.168,8.682,26.497,20.361,10.541,23.439,18.699,12.124,25.463,15.548,12.914,28.156,17.619,14.718,25.503,18.718,17.295,24.658,15.121,18.290,26.497,13.562,21.254,29.385,11.490,19.977,27.822,8.006,19.788,29.372,6.772,23.058,30.562,3.236,22.231,28.003,1.694,24.644,28.506,-1.852,23.338,32.123,-3.032,22.820","tSeq":"MIVRILLLFIALFTFGVQAQAIKESYAFAVLGEPRYAFNFNHFDYVNPAAPKGGQITLSALGTFDNFNRYALRGNPGARTEQLYDTLFTTSDDEPGSYYPLIAESARYADDYSWVEVAINPRARFHDGSPITARDVEFTFQKFMTEGVPQFRLVYKGTTVKAIAPLTVRIELAKPGKEDMLSLFSLPVFPEKYWKDHKLSDPLATPPLASGPYRVTSWKMGQNIVYSRVKDYWAANLPVNRGRWNFDTIRYDYYLDDNVAFEAFKAGAFDLRMENDAKNWATRYTGKNFDKKYIIKDEQKNESAQDTRWLAFNIQRPVFSDRRVREAITLAFDFEWMNKALFYNAWSRTNSYFQNTEYAARNYPDAAELVLLAPMKKDLPSEVFTQIYQPPVSKGDGYDRDNLLKADKLLNEAGWVLKGQQRVNATTGQPLSFELLLPASSNSQWVLPFQHSLQRLGINMDIRKVDNSQITNRMRSRDYDMMPRVWRAMPWPSSDLQISWSSEYINSTYNAPGVQSPVIDSLINQIIAAQGNKEKLLPLGRALDRVLTWNYYMLPMWYMAEDRLAWWDKFSQPAVRPIYSLGIDTWWYDVNKAAKLPSASKQGE","taxId":83333,"taxName":"Escherichia coli K-12","description":"Uncharacterized protein YejA","href":[{"label":"AFDB","accession":"P33913","href":"https://www.alphafold.ebi.ac.uk/entry/P33913"},{"label":"UniProt","accession":"P33913","href":"https://www.uniprot.org/uniprot/P33913"}],"id":"result-0-0","active":false}],"7":[{"query":"job","target":"AF-Q32HX7-F1-model_v4","seqId":34.2,"alnLength":607,"missmatches":373,"gapsopened":13,"qStartPos":4,"qEndPos":602,"dbStartPos":2,"dbEndPos":590,"prob":"1.00","eval":"2.50e-62","score":2154,"qLen":606,"dbLen":606,"qAln":"TLLFGLMLAFLALLAPTKSHAA----HGVSIDGKLKYPAGYSQFDYTSAAAKKGGSLTLHDIGSFDKMNPYTLKGTPPFGLDNFVFEPLAVSSLDEPFAAYGLIAKDIELAADKKSVTFTLDERAKFSDGYPVMAEDVKYSLDTLKSDKAHPSYQIYLQDISNAEILEPLKIRFNFAKVNRELHMLAAQ-LPVLNKKYYEKNGFGEDSKADPM-LPPVGSGPYLVKEVNPGKAITYARNPNYWAADHPARKGMFNFDTVMVKYFKDQIVGVEAFKAGDFDYMWVNVAKQWQRDLTGRQFDSGKLLRKEFPHNNNAGMQGFLFNTRRPFFNDRKVRQALGLAFDFEWANSSLFFNQYTRNNSYFSNSELAATGLPSEAELKLLKPLQEKYSEAMPPEVFTQPLVAPSTTPPNSLRGNLKLAQQMLTEQGWQIKDGVLTG-KDGTKFEFEILLSGSFFDRVMAPYVKNLEKLGIKAKYRLIDPALYEDRIKSFNFDMIVHSFSQSQSPGNEQRDNWASSSASHQGSGNVAGVQSPIVDSLVDSLIYAQ-SQDELTAACKALDRVLWYGYYVVPNWYLAYHRVAFASKLKLPEKLPLYYNPYQQLWTWWT","dbAln":"QMIVRILLLFIALFTFGAQAQAIKESYAFAVLGEPRYAFNFNHFDYVNPAAPKGGQITLSALGTFDNFNRYALRGNPGARTE-QLYDTLFTTSDDEPGSYYPLIAESARYADDYSWVEVAINPRARFHDGSPITARDVEFTFQKFM-TEGVPQFRLVYKG-TTVKAIAPLTVRIKLAKPGKE-DMLSLFSLPVFPEKYWK-----DHKLSDPLATPPLASGPYRITSWKMGQNIVYSRVKDYWAANLPVNRGRWNFDTIRYDYYLDDNVAFEAFKAGAFDLRMENDAKNWATRYTGKNFDKKYIIKDEQKNESAQDTRWLAFNIQRPVFSDRRGREAITLAFDFEWMNKALFYNAWSRTNSYFQNTEYAARNYPDAAELVLLAPMKKD----LPSEVFTQIYQPPVSKGDSYDRDNLLKADKLLNEAGWVLKGQQRVNATTGQPLSFELLLPSSSNSQWVLPFQHSLQRLGINMDIRKVDNSQITNRMRSRDYDMMPRVWRAMPWPSSDLQISWSSEYINST--YNAPGVQSPVIDSLINQIIAAQGNKEKLLPLGRALDRVLTWNYYMLPMWYMAEDRLAWWDKFSQPAVRPVYS---LGIDTWWY","tCa":"-11.592,-11.244,-71.829,-11.538,-7.483,-70.902,-14.700,-7.736,-68.721,-13.255,-10.520,-66.508,-10.056,-8.505,-65.872,-12.162,-5.518,-64.678,-14.118,-7.698,-62.195,-10.884,-9.254,-60.849,-9.333,-5.781,-60.325,-12.486,-4.702,-58.412,-12.155,-7.778,-56.153,-8.447,-7.030,-55.498,-9.389,-3.400,-54.674,-12.195,-4.589,-52.326,-9.807,-7.013,-50.552,-7.102,-4.320,-50.129,-9.474,-1.986,-48.195,-9.662,-4.583,-45.363,-5.870,-4.741,-44.737,-5.730,-1.994,-42.088,-2.052,-1.959,-41.077,-1.975,-2.115,-37.243,-1.274,1.423,-35.966,2.133,1.633,-34.242,2.435,4.117,-31.340,5.751,5.378,-29.916,6.221,6.688,-26.359,8.932,7.609,-23.845,6.656,7.618,-20.758,3.453,5.790,-19.806,0.575,6.232,-17.350,-2.018,3.555,-16.486,-4.675,6.302,-16.558,-4.366,9.637,-18.371,-0.997,11.060,-19.475,2.351,11.143,-17.599,2.952,14.377,-15.721,6.577,14.720,-16.913,7.251,15.487,-20.595,9.848,13.479,-22.580,12.466,16.267,-22.080,11.958,16.721,-18.311,15.182,17.351,-16.391,14.285,15.893,-12.953,11.168,15.141,-10.876,9.448,18.121,-9.149,9.851,16.423,-5.737,13.696,16.402,-5.904,16.555,18.889,-5.519,18.831,18.221,-8.593,21.563,20.130,-6.834,21.324,17.965,-3.675,24.904,17.134,-2.502,26.034,13.578,-2.729,27.703,12.268,0.482,27.349,11.290,4.149,25.503,8.368,5.748,22.030,7.447,6.924,21.478,4.651,9.476,17.978,3.079,9.458,16.365,0.334,11.553,14.729,-2.929,10.493,12.608,-5.175,12.739,13.400,-8.906,13.115,16.309,-10.533,11.210,17.572,-11.480,7.723,19.267,-14.700,6.516,19.702,-14.020,2.778,20.093,-11.439,-0.009,17.406,-12.822,-2.349,14.098,-10.970,-2.095,12.597,-13.697,-4.345,13.619,-16.720,-2.208,10.702,-18.952,-1.142,12.338,-19.483,2.304,14.271,-17.337,4.820,14.207,-13.555,5.441,15.752,-11.323,2.733,17.883,-8.398,3.707,16.186,-4.963,3.911,16.419,-3.047,0.574,17.408,-6.174,-1.413,14.367,-5.467,-3.656,16.177,-2.318,-4.958,19.374,-4.085,-6.101,18.201,-4.187,-9.749,17.225,-1.505,-12.243,13.930,-2.050,-14.122,12.963,-1.287,-17.738,10.925,1.690,-16.447,10.707,3.229,-12.944,7.584,4.678,-11.286,7.226,8.302,-10.099,6.400,8.928,-6.404,3.994,11.838,-7.206,1.865,9.954,-9.773,-0.098,6.702,-9.408,0.900,4.181,-11.968,3.333,6.278,-14.059,6.418,4.740,-15.760,9.527,6.715,-16.812,12.655,5.487,-18.690,15.328,3.764,-16.718,16.966,0.779,-18.516,14.469,1.482,-21.314,14.979,4.547,-23.528,11.633,4.327,-25.374,8.975,1.834,-26.482,6.847,1.273,-29.586,3.609,-0.707,-29.174,0.372,-1.791,-30.823,-2.591,0.593,-30.398,-4.458,-2.343,-28.761,-1.531,-3.133,-26.372,-1.191,-6.691,-27.787,2.593,-6.168,-28.125,5.426,-3.744,-27.307,9.041,-3.350,-28.496,11.289,-1.756,-25.843,14.548,-0.057,-26.894,17.332,-0.567,-24.292,19.684,2.302,-23.424,23.126,1.309,-24.850,24.680,2.775,-21.761,22.774,0.381,-19.422,25.290,-1.502,-17.211,25.497,-4.011,-14.380,27.897,-3.233,-11.487,30.653,-5.313,-13.155,30.538,-3.096,-16.279,28.764,-5.681,-18.468,25.985,-4.377,-20.756,22.395,-4.878,-19.838,20.923,-6.462,-22.995,17.594,-7.655,-24.413,18.675,-11.202,-23.424,18.836,-10.245,-19.708,15.224,-9.009,-19.988,14.080,-12.193,-21.781,16.065,-14.332,-19.280,14.538,-12.485,-16.295,10.957,-12.895,-17.571,11.597,-16.611,-18.260,13.135,-17.039,-14.760,9.942,-15.609,-13.193,7.758,-17.721,-15.550,9.591,-20.921,-14.450,10.730,-20.289,-10.848,8.683,-17.231,-9.797,5.576,-17.064,-7.617,2.451,-18.825,-8.997,0.476,-15.657,-9.405,3.086,-14.094,-11.739,3.031,-17.250,-13.890,-0.798,-17.218,-13.987,-1.047,-13.511,-14.955,1.608,-13.741,-17.708,0.587,-17.190,-19.015,1.093,-17.128,-22.807,3.028,-13.818,-22.737,6.359,-13.959,-24.608,9.409,-11.750,-23.935,12.050,-12.042,-26.703,15.433,-10.453,-27.467,14.851,-9.609,-31.159,18.059,-7.517,-31.302,20.885,-6.882,-28.778,19.103,-3.737,-27.498,15.494,-4.543,-28.541,13.025,-6.593,-26.517,9.669,-7.650,-28.002,6.894,-8.380,-25.488,3.724,-9.998,-26.892,0.799,-10.435,-24.484,-1.526,-13.439,-24.645,-4.379,-10.889,-24.558,-4.094,-7.127,-25.295,-3.825,-5.256,-22.049,-2.266,-1.885,-21.099,-1.889,-2.658,-17.366,-0.327,-6.097,-17.989,2.078,-4.525,-20.533,3.112,-1.716,-18.133,3.417,-4.074,-15.133,6.218,-5.870,-17.040,8.124,-2.527,-17.275,8.604,-2.566,-13.472,10.149,-6.060,-13.600,13.777,-6.065,-12.331,16.417,-6.910,-14.944,18.632,-9.755,-13.696,22.149,-10.431,-15.064,21.666,-13.687,-17.009,25.347,-14.573,-16.431,24.829,-14.710,-12.630,21.259,-16.023,-12.360,21.598,-18.799,-14.980,23.668,-20.635,-12.322,21.415,-19.669,-9.358,17.845,-20.741,-8.545,15.481,-17.794,-7.923,13.858,-19.780,-5.071,17.195,-20.314,-3.258,18.627,-18.075,-0.496,21.819,-16.253,-1.389,24.535,-16.208,1.319,26.431,-13.431,-0.560,25.145,-10.313,-2.391,24.379,-11.014,-6.047,25.670,-9.121,-9.043,23.336,-6.116,-9.460,22.723,-2.868,-11.434,21.018,-0.352,-9.080,22.304,2.862,-7.414,23.639,0.957,-4.375,25.600,-2.252,-3.745,26.022,-4.218,-0.497,29.600,-3.639,0.771,29.517,-4.959,4.372,27.143,-7.013,6.550,26.748,-9.111,9.666,24.084,-11.736,8.949,20.870,-10.999,10.905,22.386,-7.857,12.551,23.317,-5.205,9.942,23.641,-4.393,6.227,25.741,-1.549,4.734,24.908,-0.218,1.248,27.429,2.023,-0.561,26.409,4.321,-3.441,27.803,3.234,-6.826,29.980,6.251,-7.720,29.948,5.289,-11.446,26.232,4.366,-11.508,25.416,4.309,-15.235,21.943,5.894,-14.790,22.977,8.607,-12.266,22.372,11.395,-14.836,18.972,10.150,-16.098,16.115,12.605,-15.304,14.484,9.982,-13.009,17.690,9.766,-10.866,18.852,13.415,-10.755,18.536,14.697,-7.172,18.031,11.105,-5.862,20.334,8.560,-4.149,22.219,11.294,-2.291,23.699,9.206,0.570,27.114,7.566,0.066,26.167,4.993,2.733,22.803,3.535,3.777,23.051,1.304,6.879,20.283,-0.929,8.269,20.586,-2.087,11.903,18.295,-4.950,12.971,16.354,-5.013,16.249,14.388,-7.990,17.614,12.177,-5.670,19.696,10.623,-2.369,18.636,10.916,-0.773,22.091,14.664,-1.562,22.045,14.800,-0.056,18.523,12.872,2.997,19.776,15.184,3.580,22.763,18.192,2.988,20.443,16.743,5.654,18.057,16.409,8.171,20.935,20.037,7.383,21.876,21.127,8.083,18.247,22.004,4.521,17.179,19.957,5.174,14.011,18.689,8.264,12.281,15.013,7.890,11.240,11.899,6.184,12.642,8.342,5.848,11.375,5.866,5.571,14.281,2.677,3.545,13.794,1.771,3.421,17.527,-0.368,6.409,18.564,0.442,6.008,22.280,4.230,5.892,21.706,3.973,8.967,19.422,1.921,10.957,21.977,3.881,10.013,25.104,7.403,8.706,24.355,8.846,11.117,21.713,9.979,13.420,24.561,13.155,14.369,26.487,16.431,16.314,26.078,17.125,15.451,22.411,13.565,16.491,21.377,13.590,19.596,23.658,16.888,20.669,22.057,15.389,19.864,18.600,18.209,17.422,17.883,15.374,15.032,16.984,12.653,16.507,14.754,9.160,15.098,15.436,6.794,15.668,12.481,3.249,14.707,11.441,2.773,14.923,7.670,-0.676,14.715,6.055,-0.890,11.750,3.652,-3.348,12.507,0.839,-2.502,9.369,-1.193,-4.922,6.428,-1.396,-5.050,4.859,2.087,-5.307,1.418,3.626,-8.634,1.569,5.527,-9.977,-0.567,8.408,-13.491,-2.051,8.380,-15.678,-4.708,10.021,-17.122,-7.084,7.418,-20.681,-8.284,8.019,-21.086,-11.834,6.679,-24.399,-11.032,4.941,-24.870,-14.750,4.193,-25.696,-15.069,7.920,-29.425,-14.507,8.637,-28.471,-12.117,11.399,-26.861,-9.747,8.827,-29.304,-10.244,5.914,-31.227,-6.989,6.604,-29.424,-3.736,5.679,-31.115,-1.815,8.549,-29.648,-4.277,11.078,-26.139,-3.617,9.680,-26.775,0.169,9.714,-27.993,-0.023,13.350,-24.830,-1.935,14.336,-22.799,0.719,12.441,-24.559,3.484,14.467,-23.400,1.727,17.672,-19.719,2.179,16.664,-18.599,5.318,18.557,-15.448,6.204,16.592,-15.079,9.763,18.044,-15.054,8.468,21.624,-12.749,5.534,20.748,-10.335,7.772,18.775,-10.111,10.326,21.618,-10.084,7.891,24.567,-8.035,4.978,23.168,-6.123,6.336,20.164,-5.087,9.901,21.181,-7.072,11.267,18.185,-4.480,9.562,15.936,-6.937,8.082,13.391,-9.167,9.513,10.650,-12.712,8.265,9.963,-12.984,5.969,6.928,-15.876,6.925,4.602,-14.997,5.398,1.181,-13.541,2.256,-0.441,-11.585,4.732,-2.626,-10.405,6.744,0.404,-8.508,9.927,-0.560,-9.173,9.485,-4.316,-11.336,11.179,-6.970,-13.325,7.901,-7.163,-14.688,8.405,-3.617,-18.450,9.242,-3.622,-18.237,12.569,-1.739,-21.170,14.456,-3.359,-24.661,13.695,-4.705,-24.512,11.459,-7.811,-23.689,13.515,-10.813,-25.332,13.105,-14.242,-22.788,10.440,-15.297,-23.325,8.458,-12.063,-27.126,8.793,-12.527,-26.913,7.355,-16.079,-25.039,4.330,-14.651,-27.334,3.901,-11.606,-30.786,4.698,-13.123,-31.256,1.279,-14.845,-30.638,-0.362,-11.472,-32.611,2.130,-9.303,-35.214,-0.487,-8.223,-32.484,-2.718,-6.707,-30.695,0.147,-4.886,-31.335,1.975,-1.582,-33.129,5.297,-2.165,-30.310,7.082,-0.268,-27.935,6.227,-3.161,-29.839,8.957,-5.065,-30.965,11.306,-2.290,-28.179,11.454,0.362,-24.423,11.870,0.808,-23.025,8.884,2.739,-21.361,9.763,6.053,-20.302,7.327,8.795,-22.012,7.994,12.083,-20.464,10.823,14.017,-20.759,11.288,17.814,-19.669,14.072,20.200,-16.947,11.711,21.539,-17.409,13.082,25.128,-20.179,10.768,26.433,-22.493,7.938,25.360,-23.969,8.500,21.877,-27.673,8.556,22.776,-28.677,10.053,19.402,-27.173,7.355,17.158,-28.451,4.630,19.538,-32.015,6.003,19.319,-31.646,5.828,15.517,-30.240,2.278,15.870,-33.192,1.292,18.149,-35.648,2.530,15.488,-33.847,0.703,12.640,-33.701,-2.520,14.714,-37.455,-2.303,15.445,-38.115,-1.696,11.717,-35.843,-4.690,10.916,-38.039,-6.852,13.217,-35.533,-6.921,16.145,-37.775,-5.992,19.111,-36.683,-5.545,22.753,-37.828,-8.254,25.222,-36.301,-8.291,28.735,-33.347,-6.064,27.690,-32.534,-8.472,24.799,-33.173,-7.924,21.079,-35.195,-10.821,19.625,-36.565,-11.496,16.140,-40.309,-10.741,16.436,-41.162,-13.765,14.234,-38.615,-16.455,15.215,-37.920,-15.386,18.843,-34.163,-15.830,18.161,-31.885,-13.362,20.018,-29.870,-10.811,18.042,-26.537,-12.517,18.813,-23.405,-12.808,16.650,-19.684,-13.660,16.829,-16.908,-11.111,16.324,-13.996,-13.226,15.056,-10.541,-11.752,15.822,-6.905,-12.771,15.341,-5.292,-13.361,18.697,-2.553,-10.883,17.626,-5.087,-8.120,16.769,-5.425,-4.814,18.600,-8.758,-5.353,20.416,-9.002,-2.131,22.510,-12.009,-0.943,20.443,-13.883,-4.255,20.832,-15.193,-3.954,24.433,-16.482,-0.367,23.956,-18.214,-1.543,20.803,-19.654,-4.581,22.659,-20.950,-2.273,25.449,-22.667,0.001,22.902,-24.322,-3.095,21.373,-25.395,-4.457,24.818,-27.355,-1.194,25.408,-29.318,-1.911,22.213,-29.962,-5.427,23.639,-27.537,-6.959,21.078,-25.127,-9.720,22.114,-21.702,-9.682,20.417,-19.541,-12.700,21.323,-15.799,-11.995,21.059,-13.842,-14.901,19.526,-10.037,-14.636,19.410,-8.287,-17.340,17.336,-4.929,-17.996,15.641,-4.268,-17.066,11.995,-4.779,-20.655,10.763,-8.294,-20.668,12.283,-9.002,-17.200,10.795,-7.922,-18.510,7.372,-10.003,-21.704,7.740,-13.095,-19.764,8.939,-12.696,-17.338,5.999,-12.438,-20.227,3.494,-15.494,-21.945,5.027,-17.365,-18.618,5.564,-17.720,-19.738,9.209,-17.848,-16.288,10.883,-20.499,-13.592,11.543,-18.344,-10.425,11.769,-14.606,-9.825,11.372,-12.062,-6.985,10.960,-10.736,-6.411,7.510,-8.163,-4.110,5.967,-9.390,-2.648,2.671,-6.172,-1.917,0.770,-5.301,1.477,-0.735,-6.852,1.539,-4.225,-5.610,4.515,-6.290,-7.976,3.564,-9.099,-10.806,1.040,-9.766,-8.732,-1.898,-10.903,-9.878,-5.330,-12.114,-8.936,-6.681,-8.635,-12.323,-5.346,-7.405,-13.894,-8.546,-8.840,-12.067,-10.754,-6.302,-13.563,-8.645,-3.471,-17.107,-7.868,-4.696,-18.256,-9.929,-7.714,-20.761,-12.768,-7.158,-18.473,-15.153,-9.126,-15.835,-14.596,-6.399,-18.192,-15.262,-3.442,-15.897,-18.165,-2.393,-12.881,-15.793,-2.401,-11.473,-14.905,1.028,-11.337,-11.308,-0.311,-15.155,-11.194,-0.693,-15.347,-10.994,3.102,-18.942,-9.661,3.229,-20.105,-12.355,0.852,-21.649,-9.886,-1.629,-23.796,-11.246,-4.461,-25.411,-8.394,-6.414,-26.231,-8.091,-10.143,-25.862,-4.354,-9.645,-22.311,-4.664,-8.269,-21.437,-7.276,-10.937,-22.722,-4.856,-13.620,-20.606,-1.981,-12.235,-17.514,-4.225,-11.886,-17.938,-5.562,-15.462,-18.181,-1.955,-16.712,-15.090,-1.030,-14.643,-13.235,-4.008,-16.233,-14.434,-2.924,-19.714,-13.350,0.695,-18.959,-9.778,-0.125,-17.797,-7.241,2.397,-19.134,-10.025,5.023,-19.618,-9.879,7.577,-16.768,-12.994,9.505,-17.891,-15.138,6.334,-17.908,-13.688,4.962,-14.630,-14.446,8.184,-12.669,-18.285,7.909,-12.554,-18.025,4.133,-12.373,-15.758,4.308,-9.275,-18.096,6.826,-7.573,-21.194,4.785,-8.521,-19.620,1.595,-7.071,-18.346,3.353,-3.888,-21.814,4.866,-3.316,-23.627,1.543,-3.874,-21.203,-0.302,-1.522,-21.317,2.339,1.266,-25.132,2.700,1.224,-25.519,-1.115,1.383,-23.560,-1.322,4.725,-21.717,-4.496,3.686,-18.910,-3.253,5.956,-18.843,-0.884,8.965,-16.259,1.905,8.370,-13.777,2.194,11.157,-10.714,4.384,10.452,-7.403,5.023,8.666,-4.062,6.799,9.204,-4.265,10.200,7.425,-0.714,11.229,8.436,2.791,9.799,8.236,4.476,10.203,11.647,8.247,10.671,11.298,11.012,11.345,13.795,14.588,11.914,12.570,17.937,13.275,13.782,18.453,16.810,12.363,21.386,16.033,10.033,19.316,15.767,6.822,17.719,18.224,4.393,14.733,17.403,2.170,13.323,18.757,-1.122,10.751,21.582,-0.819,8.084,19.260,-2.276,7.493,15.848,-0.722,6.260,13.138,-3.130,2.680,12.229,-2.614,3.120,8.408,-2.601,6.467,8.128,-0.730,8.590,9.505,2.109,11.153,10.288,-0.633,14.060,9.308,1.701,16.171,8.691,-1.448,15.712,12.390,-2.403,17.094,13.573,0.982,20.771,14.570,1.411,23.322,14.796,4.238,23.546,18.405,5.504,26.983,19.200,6.974,25.717,22.454,8.577,22.804,20.712,10.350,25.050,17.782,11.381,27.616,20.178,12.940,24.923,21.298,15.465,24.519,17.724,16.814,26.627,16.423,19.749,30.088,15.308,18.611,29.187,11.588,19.015,26.496,12.284,16.346,28.517,14.501,13.963,30.292,11.432,12.484,28.662,8.505,10.643,31.104,5.851,12.065","tSeq":"MQMIVRILLLFIALFTFGAQAQAIKESYAFAVLGEPRYAFNFNHFDYVNPAAPKGGQITLSALGTFDNFNRYALRGNPGARTEQLYDTLFTTSDDEPGSYYPLIAESARYADDYSWVEVAINPRARFHDGSPITARDVEFTFQKFMTEGVPQFRLVYKGTTVKAIAPLTVRIKLAKPGKEDMLSLFSLPVFPEKYWKDHKLSDPLATPPLASGPYRITSWKMGQNIVYSRVKDYWAANLPVNRGRWNFDTIRYDYYLDDNVAFEAFKAGAFDLRMENDAKNWATRYTGKNFDKKYIIKDEQKNESAQDTRWLAFNIQRPVFSDRRGREAITLAFDFEWMNKALFYNAWSRTNSYFQNTEYAARNYPDAAELVLLAPMKKDLPSEVFTQIYQPPVSKGDSYDRDNLLKADKLLNEAGWVLKGQQRVNATTGQPLSFELLLPSSSNSQWVLPFQHSLQRLGINMDIRKVDNSQITNRMRSRDYDMMPRVWRAMPWPSSDLQISWSSEYINSTYNAPGVQSPVIDSLINQIIAAQGNKEKLLPLGRALDRVLTWNYYMLPMWYMAEDRLAWWDKFSQPAVRPVYSLGIDTWWYDVNKAAKLPSARQQGE","taxId":300267,"taxName":"Shigella dysenteriae Sd197","description":"SBP_bac_5 domain-containing protein","href":[{"label":"AFDB","accession":"Q32HX7","href":"https://www.alphafold.ebi.ac.uk/entry/Q32HX7"},{"label":"UniProt","accession":"Q32HX7","href":"https://www.uniprot.org/uniprot/Q32HX7"}],"id":"result-0-0","active":false}],"8":[{"query":"job","target":"AF-Q0P844-F1-model_v4","seqId":17,"alnLength":609,"missmatches":394,"gapsopened":24,"qStartPos":6,"qEndPos":602,"dbStartPos":2,"dbEndPos":511,"prob":"1.00","eval":"9.48e-32","score":916,"qLen":606,"dbLen":511,"qAln":"LFGLMLAFLALLAPTKSHAAHGVSIDGKLKYPAGYSQFDYTSAAAKKGGSLTLHDIGSFDKMNPYTLKGTPPFGLDNFVFEPLAVSSLDEPFAAYGLIAKDIELAADKKSVTFTLDERAKFSDGYPVMAEDVKYSLDTLKSDK--AHPSYQIYLQDISNAEILEPLKIRFNFAKVNRELHMLAAQLPVLNKKYYEKNGFGEDSKADPMLPPVGSGPYLVKEVNPGKAITYARNPNYWAADHPARKGMFNFDTVMVKYFKDQIVGVEAFKAGDFDYMWVNVAKQWQRDLTGRQFDSGKLLRKEFPHNNNAGMQGFLFNTRRPFFNDRKVRQALGLAFDFEWANSSLFFNQYTRNNSYFSNSELAATGLPSEAELKLLKPLQEKYSEAMPPEVFTQPLVAPSTTPPNSLRGNLKLAQQMLTEQGWQ-IKDGVLTGKDGTKFEFEI-LLS-GSFFDRVMAPYVKNLEKLGIKAKYRLIDPALYEDRIKSFNFDMIVHSFSQSQSPGNE--QRDNWASS--SASHQGSGNVAGVQSPIVDSLVDSLIYAQSQDELTAACKALDRVLWYGYYVVPNWYLAYHRVAFASKLK--LPEKLPLYYNPY-QQLWTWWT","dbAln":"LRWFVLLFLLFLNLEAKIPKD----------------------------TLIIAVENEIARINPAYSEDHDA--VINLVFSGLTRF--DENMSLKPDLAKSWDISKDGLVYDIFLRDDVLWHDGVKFSADDVKFSIEAFKNPKNNS--SIYVNFEDIKSVEILNPSHVKITLFKPYPAFLD-ALSIGMLPKHLLE--NENLNTSSFNQN-PIGTGPYKFVKWKKGEYVEFKANEHFY-------LDKVKTPRLIIKHIFDPSIASAELKNGKIDAALIDVSLLNIFKNDE------NFGILREKSAD---YRALMFNLDNEFLKDLKVRQALNYAVDKESIVKNLLHDYAFVANHPLERSWANSKNF-----------------------------KIYKYDP--------KKAEDLLVSAGFKKNKDGNFEK-DGKILEFEIWAMSNDPLRVSLAGILQSEFRKIGVVSKVVAKPAGSFD----YSKVDSFLIGWGSPLDP--DFHTFRVFESSQDSALNDEGWNFGHYHDKKVDIALQKARNTSNLEERKKYYKDFIDALYENPPFIFLAYL-DFALVYNKDLKGIKTRTLGHHGVGFTWNVYEWSK","tCa":"-30.434,-52.162,-23.927,-26.843,-50.725,-24.028,-27.645,-47.503,-25.989,-29.794,-45.848,-23.271,-27.123,-45.757,-20.518,-24.760,-43.353,-22.372,-27.448,-40.617,-22.595,-28.148,-40.656,-18.826,-24.460,-39.946,-18.030,-24.517,-36.739,-20.152,-27.573,-35.545,-18.151,-25.225,-34.947,-15.288,-25.162,-31.690,-17.264,-23.300,-29.404,-14.876,-25.479,-28.705,-11.919,-22.496,-26.509,-11.081,-23.671,-26.048,-7.493,-24.928,-22.438,-7.514,-23.274,-20.642,-4.570,-25.795,-20.778,-1.677,-27.771,-17.579,-1.052,-26.265,-17.297,2.483,-22.703,-17.607,1.080,-20.479,-15.007,-0.649,-17.263,-16.118,-2.424,-14.737,-13.369,-3.308,-11.444,-14.015,-5.120,-8.245,-12.196,-4.101,-4.831,-12.423,-5.797,-2.791,-12.488,-2.544,-2.529,-14.859,0.439,-1.017,-13.595,3.713,1.311,-15.727,5.866,-0.188,-14.498,9.185,-3.709,-13.182,9.934,-2.480,-10.592,12.459,-2.452,-6.752,12.246,1.078,-6.650,13.636,2.267,-8.310,10.388,0.127,-6.351,7.894,1.996,-5.222,4.751,-0.957,-3.088,3.513,-1.916,-5.576,0.732,-4.362,-7.862,2.582,-8.139,-8.346,2.437,-8.455,-10.814,5.382,-7.095,-8.907,8.449,-9.675,-6.100,8.048,-12.513,-8.701,8.043,-11.434,-10.087,11.437,-9.898,-7.043,13.210,-11.048,-3.451,13.814,-8.850,-0.409,14.563,-9.590,2.535,16.873,-10.265,4.474,13.638,-11.432,3.526,10.118,-12.048,5.103,6.684,-15.350,5.691,4.844,-16.157,5.607,1.103,-14.451,9.027,0.696,-11.323,7.933,2.617,-12.368,10.277,5.455,-11.222,9.188,8.933,-14.057,7.952,11.210,-14.454,6.533,14.725,-14.414,2.758,15.005,-13.378,1.056,18.298,-12.873,4.626,19.537,-16.104,6.657,19.802,-14.122,9.938,19.972,-10.705,11.448,20.767,-9.214,14.775,21.899,-5.751,15.951,20.745,-3.539,18.447,22.603,-2.655,21.687,20.791,0.961,20.492,20.334,-0.223,17.151,18.847,1.619,15.165,21.581,-1.291,13.883,23.766,-4.264,11.813,22.532,-7.170,11.237,24.970,-9.057,8.300,23.384,-12.583,7.372,24.546,-13.588,3.761,23.775,-16.897,2.101,22.948,-18.512,0.044,25.758,-20.664,-2.225,23.499,-17.744,-4.045,21.800,-17.122,-7.786,22.233,-14.273,-9.931,20.959,-15.541,-12.823,18.801,-15.165,-15.134,21.868,-17.495,-12.886,23.943,-14.800,-11.157,26.059,-15.367,-7.390,26.428,-12.945,-5.094,24.561,-11.144,-2.538,26.798,-8.310,-0.016,27.295,-6.117,-2.991,28.322,-6.376,-4.436,24.780,-5.410,-1.055,23.245,-2.361,-0.776,25.530,-1.349,-4.405,24.870,-1.731,-3.994,21.070,0.359,-0.792,20.882,3.054,-2.211,23.209,3.112,-5.371,21.029,3.479,-3.377,17.753,6.385,-1.404,19.301,8.203,-4.407,20.818,11.290,-5.055,18.609,11.177,-8.694,19.686,7.837,-9.065,17.850,9.292,-8.133,14.391,6.176,-6.044,13.768,6.125,-4.782,10.154,4.108,-1.763,11.419,6.626,-0.765,14.161,7.534,2.474,12.314,3.909,3.672,12.662,4.091,3.370,16.493,7.800,4.101,17.242,7.114,7.725,18.270,4.737,6.608,21.076,6.201,7.589,24.471,3.461,6.191,26.771,0.070,4.441,26.824,-1.841,5.255,30.040,-5.138,3.595,31.041,-7.310,6.159,32.869,-10.277,3.727,32.999,-11.571,0.756,30.925,-12.993,3.092,28.274,-10.320,5.856,28.317,-6.709,5.671,27.110,-4.223,8.569,27.081,-1.418,8.243,24.494,1.625,10.547,24.636,4.072,10.941,21.692,7.747,11.993,21.686,7.068,14.169,18.594,3.937,15.262,16.683,2.883,12.481,14.275,-0.229,13.541,12.280,-0.511,10.161,10.472,-0.989,8.527,13.927,-4.804,8.573,13.653,-4.488,6.699,10.322,-2.085,4.222,12.013,-4.797,3.626,14.646,-6.891,2.082,11.823,-4.684,-1.027,12.204,-6.575,-3.867,13.923,-6.273,-4.280,17.717,-5.013,-7.529,19.344,-6.796,-9.457,22.152,-4.682,-9.132,25.267,-6.381,-12.090,27.017,-5.230,-14.473,24.234,-1.789,-13.029,23.406,-0.204,-11.514,26.580,1.621,-14.803,27.358,2.184,-15.839,23.713,5.069,-15.426,21.288,3.410,-13.366,18.531,5.991,-14.598,15.976,5.018,-18.272,16.423,1.597,-18.224,18.155,-1.197,-20.444,16.826,-3.289,-17.216,16.874,-1.663,-16.280,13.530,-3.760,-19.103,11.963,-6.769,-18.972,14.374,-7.363,-15.229,14.891,-9.868,-13.792,17.269,-10.869,-10.179,16.523,-13.640,-7.551,16.886,-14.331,-7.137,13.131,-17.351,-8.078,10.976,-16.251,-11.642,10.345,-15.201,-14.490,12.674,-12.500,-16.872,11.417,-13.679,-20.453,10.703,-10.797,-22.112,8.812,-7.853,-21.498,6.494,-7.074,-23.938,3.673,-3.634,-22.664,2.660,-3.241,-22.034,-1.091,-7.060,-22.230,-1.536,-9.281,-20.109,0.771,-10.128,-18.574,4.143,-13.679,-19.232,5.433,-15.568,-16.888,7.774,-18.963,-16.585,9.470,-20.762,-13.297,10.287,-20.104,-11.667,13.668,-23.654,-11.509,15.091,-22.408,-8.915,17.643,-20.661,-6.588,15.166,-21.042,-3.172,16.812,-21.087,-0.977,13.674,-23.932,-2.751,11.832,-25.586,-6.119,11.173,-23.435,-8.249,8.866,-25.747,-9.068,5.951,-24.027,-12.203,4.591,-23.758,-15.094,7.101,-20.882,-16.837,5.330,-17.882,-15.256,3.555,-15.182,-17.139,1.607,-12.049,-15.274,0.502,-10.632,-17.490,-2.285,-6.952,-17.119,-3.274,-6.633,-17.036,-7.087,-3.278,-15.719,-8.346,-4.080,-16.155,-12.067,-6.544,-13.500,-13.369,-7.564,-15.854,-16.119,-8.585,-18.485,-13.532,-10.401,-15.798,-11.483,-12.236,-14.630,-14.650,-13.230,-18.207,-15.610,-14.463,-19.020,-12.076,-16.478,-15.750,-11.950,-18.076,-16.596,-15.340,-18.954,-20.116,-14.120,-20.554,-18.685,-10.929,-17.901,-20.302,-8.682,-17.049,-16.847,-7.286,-19.331,-13.782,-6.903,-16.754,-10.957,-7.166,-13.102,-10.407,-8.128,-10.702,-7.759,-9.335,-10.267,-8.736,-13.013,-7.335,-7.821,-15.250,-8.210,-5.049,-17.720,-7.306,-7.221,-20.751,-9.977,-9.784,-19.695,-12.880,-7.304,-19.186,-14.205,-7.897,-22.739,-15.407,-11.321,-21.431,-17.895,-9.464,-19.156,-18.726,-6.083,-20.826,-21.665,-7.508,-22.841,-22.861,-10.139,-20.337,-26.070,-9.081,-18.568,-25.212,-11.249,-15.510,-22.080,-9.225,-14.596,-21.438,-5.724,-13.244,-18.102,-3.948,-13.825,-17.047,-1.238,-11.343,-13.958,0.862,-12.078,-12.275,1.209,-8.665,-9.866,4.148,-8.422,-6.597,3.389,-6.623,-3.473,4.979,-5.157,-1.532,1.950,-6.525,1.437,2.937,-8.750,3.927,0.918,-10.813,7.542,2.141,-11.100,11.016,0.979,-12.125,13.101,1.168,-8.931,16.843,1.736,-9.455,19.427,0.125,-7.202,21.951,2.906,-6.397,24.711,0.377,-5.630,24.635,-0.557,-9.343,27.659,0.976,-11.071,25.589,2.751,-13.778,22.251,3.419,-12.022,24.033,5.349,-9.225,24.777,8.089,-11.823,22.173,10.886,-11.642,22.363,11.690,-15.389,21.775,8.003,-16.226,18.613,7.899,-14.048,17.418,11.208,-15.575,18.132,9.961,-19.135,16.206,6.718,-18.507,13.254,8.809,-17.226,13.280,10.899,-20.460,13.477,7.658,-22.510,10.019,6.330,-21.494,6.750,7.077,-23.335,4.441,6.800,-20.314,1.398,8.024,-22.312,1.888,5.180,-24.821,2.144,2.727,-21.888,-1.130,3.995,-20.304,-3.043,4.089,-23.622,-1.829,0.891,-25.276,-1.117,-1.468,-22.340,-3.522,-0.211,-19.638,-6.556,0.589,-21.882,-7.284,3.837,-19.958,-7.639,1.916,-16.638,-4.619,4.002,-15.577,-3.078,7.471,-15.735,0.561,8.572,-16.079,2.543,8.564,-12.822,5.152,11.291,-12.200,5.525,10.987,-8.390,4.143,8.820,-5.536,1.532,11.333,-4.369,-0.706,12.131,-7.389,-3.721,10.482,-5.651,-3.018,12.229,-2.293,-4.150,15.515,-0.703,-0.373,16.194,-0.711,-0.391,16.359,-4.545,1.030,19.733,-5.592,-0.482,20.922,-8.909,2.859,22.605,-9.749,5.702,20.081,-10.211,8.213,19.289,-12.986,7.908,16.117,-15.103,10.172,13.934,-17.263,8.461,14.331,-20.659,9.263,11.717,-23.340,12.411,13.125,-25.047,14.777,10.412,-26.377,17.099,13.056,-27.741,17.481,14.700,-24.314,18.060,11.206,-22.877,20.962,10.698,-25.350,22.369,14.204,-24.629,22.329,13.447,-20.873,24.211,10.141,-21.434,26.804,11.922,-23.630,27.091,14.553,-20.864,27.720,11.666,-18.381,30.752,10.613,-20.505,29.132,7.780,-22.520,29.706,7.342,-26.275,27.907,5.055,-28.739,30.092,2.104,-29.820,29.998,0.434,-33.291,26.782,-1.457,-32.358,25.027,1.807,-31.386,25.213,1.008,-27.642,26.376,3.556,-25.047,29.786,2.659,-23.571,32.068,4.300,-20.976,35.571,3.094,-20.054,35.151,-0.085,-22.150,31.873,-1.012,-20.376,28.512,-1.048,-22.184,25.708,0.761,-20.327,23.857,-2.433,-19.357,21.577,-3.548,-16.503,18.812,-6.037,-15.626,15.108,-5.112,-15.353,13.578,-7.417,-12.727,9.890,-8.356,-12.445,7.745,-10.956,-10.676,6.827,-13.678,-13.228,3.395,-14.152,-11.589,2.585,-10.485,-12.378,1.983,-10.308,-16.164,1.644,-6.520,-15.986,5.115,-6.093,-14.373,6.621,-8.487,-16.988,4.953,-6.543,-19.844,6.201,-3.218,-18.419,9.745,-4.671,-18.162,9.633,-5.691,-21.866,8.386,-2.221,-22.885,11.116,-0.512,-20.808,13.747,-2.800,-22.403,12.451,-1.741,-25.851,12.408,1.984,-24.923,15.973,1.816,-23.514,17.198,-0.042,-26.638,15.947,2.840,-28.857,18.441,5.195,-27.155,21.275,2.580,-27.129,20.964,1.398,-23.500,21.280,-2.385,-23.094,18.886,-4.037,-20.641,17.757,-7.604,-19.891,14.350,-8.607,-18.523,14.583,-11.086,-15.626,11.227,-12.572,-14.593,11.341,-14.885,-11.545,8.725,-16.145,-9.041,7.894,-13.826,-6.226,10.131,-14.417,-3.156,12.795,-16.277,-5.217,15.099,-13.185,-5.168,15.885,-10.176,-2.938,14.637,-6.926,-4.536,17.449,-4.949,-2.800,20.178,-6.983,-4.579,19.097,-6.635,-8.247,20.085,-3.837,-10.690,16.477,-2.631,-11.069,12.958,-3.852,-10.208,9.394,-3.239,-11.455,8.120,-2.035,-8.068,4.693,-0.761,-7.098,3.317,1.035,-4.018,0.644,3.452,-2.867,-2.154,4.049,-0.371,-5.130,6.438,-0.080,-4.059,6.860,3.574,-1.673,9.513,4.950,1.234,10.103,2.503,3.736,9.274,5.304,3.015,5.502,5.136,4.199,5.143,1.503,6.794,7.951,1.306,8.809,7.921,4.573,9.589,4.171,4.591,10.210,4.048,0.809,12.384,7.144,0.191,13.895,8.331,3.511,17.597,7.482,3.951,17.227,5.913,7.443,14.653,3.548,5.862,17.348,2.009,3.611,16.840,-1.773,3.832,20.647,-2.164,4.211,20.596,0.044,7.347,17.189,-0.959,8.783,15.743,-4.508,8.569,12.272,-2.889,8.565,13.233,-0.378,5.793,11.425,-0.331,2.406,14.037,1.820,0.613,15.196,-1.243,-1.350,16.959,0.959,-3.957,19.553,2.240,-1.427,18.387,5.782,-2.232,19.926,8.680,-0.267,18.984,12.362,-0.698,19.333,15.041,1.983,16.545,17.212,0.471,14.152,14.216,0.483,15.107,13.412,4.108,14.560,17.012,5.280,11.248,17.267,3.360,9.828,13.920,4.598,10.998,14.435,8.220,9.307,17.871,8.225,6.149,16.499,6.526,6.002,13.635,9.089,6.566,15.862,12.157,4.316,18.876,11.367,0.612,18.976,12.388,-0.253,21.930,10.109,-1.748,20.519,6.884,-0.699,23.490,4.710,2.896,23.283,5.977,2.819,19.505,5.318,1.620,20.201,1.744,4.634,22.517,1.342,7.032,19.847,2.683,5.510,17.156,0.402,5.937,19.610,-2.517,9.608,20.061,-1.533,9.820,16.236,-1.486,8.242,15.932,-4.987,10.645,18.602,-6.329,13.610,16.827,-4.677,12.527,13.479,-6.205,12.345,15.222,-9.610,15.899,16.612,-9.145,17.265,13.236,-7.925,14.944,10.487,-9.247,15.088,7.186,-7.393,12.482,5.746,-9.739,10.876,5.977,-13.140,7.230,6.464,-12.126,5.112,4.850,-14.896,1.383,4.717,-14.090,-1.231,4.835,-11.360,-3.621,1.859,-11.791,-7.399,1.770,-11.505,-8.959,-1.664,-10.820,-11.975,-3.399,-12.393,-14.201,-5.031,-9.774,-16.282,-7.587,-11.707,-19.201,-9.081,-9.764,-22.496,-10.978,-10.138,-25.285,-8.378,-10.616,-27.422,-10.172,-7.995,-24.892,-8.807,-5.467,-26.099,-5.639,-3.720,-24.370,-3.212,-1.354,-20.982,-2.934,-3.149,-19.509,0.546,-2.565,-16.407,1.827,-4.387,-13.546,3.694,-2.684,-9.956,4.650,-3.510,-8.045,1.348,-3.161,-4.453,0.783,-2.024,-1.690,-1.376,-3.522,-2.924,-4.672,-5.038,-6.496,-3.286,-4.911,-6.520,-3.702,-1.104,-9.754,-2.480,0.500,-12.280,-3.391,-2.259,-13.946,-5.588,0.421,-14.063,-2.721,2.971,-17.896,-2.731,3.213,-18.373,-6.478,2.501,-20.405,-6.736,5.738,-23.085,-4.687,3.873,-23.034,-7.025,0.820,-25.956,-9.387,0.075,-27.387,-11.619,-2.713","tSeq":"MLRWFVLLFLLFLNLEAKIPKDTLIIAVENEIARINPAYSEDHDAVINLVFSGLTRFDENMSLKPDLAKSWDISKDGLVYDIFLRDDVLWHDGVKFSADDVKFSIEAFKNPKNNSSIYVNFEDIKSVEILNPSHVKITLFKPYPAFLDALSIGMLPKHLLENENLNTSSFNQNPIGTGPYKFVKWKKGEYVEFKANEHFYLDKVKTPRLIIKHIFDPSIASAELKNGKIDAALIDVSLLNIFKNDENFGILREKSADYRALMFNLDNEFLKDLKVRQALNYAVDKESIVKNLLHDYAFVANHPLERSWANSKNFKIYKYDPKKAEDLLVSAGFKKNKDGNFEKDGKILEFEIWAMSNDPLRVSLAGILQSEFRKIGVVSKVVAKPAGSFDYSKVDSFLIGWGSPLDPDFHTFRVFESSQDSALNDEGWNFGHYHDKKVDIALQKARNTSNLEERKKYYKDFIDALYENPPFIFLAYLDFALVYNKDLKGIKTRTLGHHGVGFTWNVYEWSK","taxId":192222,"taxName":"Campylobacter jejuni subsp. jejuni NCTC 11168 = ATCC 700819","description":"Putative peptide ABC-transport system periplasmic peptide-binding protein","href":[{"label":"AFDB","accession":"Q0P844","href":"https://www.alphafold.ebi.ac.uk/entry/Q0P844"},{"label":"UniProt","accession":"Q0P844","href":"https://www.uniprot.org/uniprot/Q0P844"}],"id":"result-0-0","active":false}],"9":[{"query":"job","target":"AF-P33590-F1-model_v4","seqId":16.4,"alnLength":603,"missmatches":385,"gapsopened":30,"qStartPos":17,"qEndPos":596,"dbStartPos":12,"dbEndPos":518,"prob":"1.00","eval":"2.81e-30","score":858,"qLen":606,"dbLen":524,"qAln":"LAPTKSHAAHGVSIDGKLKYPAGYSQFDYTSAAAKKGGSLTLHDIGSFDKMNPYTLKGTPPFGLDNFVFEPLAVSSLD-EPFAAYGLIAKDIELAADKKSVTFTLDERAKFSDGYPVMAEDVKYSLDTLKSDKAHPSYQIYLQ---DISNAEILEPLKIRFNFAKVNRELH-MLAAQ--LPVLNKKYYEKNGFGEDSKADPMLPPVGSGPYLVKEVNPGKAITYARNPNYWAADHPARKGMFNFDTVMVKYFKDQIVGVEAFKAGDFDYMWVN----VAKQWQRDLTGRQFDSGKLLRKEFPHNNNAGMQGFLFNTRRPFFNDRKVRQALGLAFDFEWANSSLFFNQYTRNNSYFSNSELAATGLPSEAELKLLKPLQEKYSEAMP-PEVFTQPLVAPSTTPPNSLRGNLKLAQQMLTEQGWQIKDG--VLTGKDGTKFEFEILL-SGSFFDRVMA-PYVKNLEKLGIKAKYRLIDPALYEDRIKSFNFDMIVH-SFSQSQSPGNEQRDNWASSSA--SHQGSGNVA--GVQ-SPIVDSLVDSLIYAQSQDELTAACKALDRVLWYGYYVVPNWYLAYHRVAFASKL-KLPEKLPLYYNPYQQ","dbAln":"LLACASFIVH---------------------AAAPD--EITTAWPVNVGPLNPHLYT-PNQMFAQSMVYEPLVKYQADGS---VIPWLAKSWTHSEDGKTWTFTLRDDVKFSNGEPFDAEAAAENFRAVLDNR---QRHAWLELANQIVDVKALSKTELQITLKSAYYPFLQELALPRPFRFIAPSQFKNHETMNGIKA-----PIGTGPWILQESKLNQYDVFVRNENYW-------GEKPAIKKITFNVIPDPTTRAVAFETGDIDLLYGNEGLLPLDTFAR-----FSQNPAYHTQLSQPIE---TVMLALNTAKAPTNELAVREALNYAVNKKSLIDNALYGTQQVADTLFAPS--------------------------VPYANLGLKPS-QYDPQ----------KAKALLEKAGWTLPAGKDIREKN-GQPLRIELSFIGTDALSKSMAEIIQADMRQIGADVSLIGEEESSIYARQRDGRFGMIFHRTWGAPYDPHAFL-----SSMRVPSHA--DFQAQQGLADKPLIDKEIGEVLATHDETQRQALYRDILTRLHDEAVYLPISYI-SMMVVSKPELGNIPYAPIATEIPFEQ","tCa":"95.010,30.669,9.900,91.876,32.891,9.668,88.633,33.030,10.052,85.159,32.072,11.404,82.204,34.320,10.502,78.481,33.868,10.696,75.548,33.442,8.549,72.300,32.638,10.390,69.739,31.255,7.903,66.133,31.692,9.101,64.227,28.406,8.837,60.758,29.769,8.162,58.726,26.594,8.556,55.910,27.458,6.181,53.038,25.594,7.827,51.221,25.090,4.543,47.785,24.434,6.057,46.497,21.920,3.522,42.840,22.850,3.711,41.904,19.465,2.271,38.555,20.661,0.941,36.522,17.533,1.800,34.743,16.713,-1.446,30.974,16.298,-1.063,30.290,12.551,-0.507,29.667,10.657,-3.666,28.849,7.401,-1.812,25.972,6.631,0.579,25.887,3.736,3.045,22.333,2.925,4.226,20.708,0.048,6.157,17.749,-2.196,5.251,16.231,-5.145,7.180,16.748,-7.495,4.255,18.505,-7.783,0.879,16.818,-6.073,-2.110,15.985,-9.525,-3.586,16.481,-10.706,-7.215,14.895,-7.457,-8.408,12.319,-9.010,-10.774,10.032,-6.024,-11.612,7.161,-8.364,-12.494,7.199,-10.076,-9.070,6.459,-9.132,-5.471,8.243,-10.674,-2.446,11.180,-11.102,-2.065,11.761,-8.085,-4.372,11.961,-4.774,-2.501,9.864,-2.000,-4.143,12.377,0.846,-3.565,15.134,-1.165,-5.301,12.783,-2.109,-8.162,12.125,1.650,-8.566,15.891,2.358,-8.643,16.493,-0.054,-11.564,13.151,-0.091,-13.457,11.027,2.790,-14.783,7.311,3.198,-15.668,5.764,4.771,-18.713,4.559,7.708,-16.555,5.581,9.132,-13.152,3.199,9.850,-10.255,3.246,13.269,-8.503,2.393,14.113,-4.886,-0.866,15.844,-5.994,-2.102,12.688,-7.803,-1.177,14.000,-11.287,0.949,12.039,-13.770,3.843,13.446,-15.837,5.884,12.211,-18.828,8.637,9.691,-18.125,9.595,6.897,-20.585,6.515,8.089,-22.500,6.966,11.734,-23.584,3.245,12.077,-24.457,0.025,10.060,-24.903,-3.400,10.278,-26.564,-6.620,8.291,-26.047,-9.774,7.424,-27.988,-13.050,9.205,-27.147,-14.307,6.085,-25.300,-11.024,6.041,-23.303,-10.284,2.379,-24.208,-7.433,2.800,-26.739,-4.302,4.702,-25.606,-1.306,5.534,-27.844,1.946,6.460,-26.041,4.780,8.276,-27.813,8.000,6.833,-26.313,11.392,8.465,-25.864,13.946,7.576,-28.588,17.066,8.334,-26.461,16.537,5.582,-23.834,18.751,2.505,-23.410,18.673,-0.404,-20.994,21.783,-0.491,-18.764,23.271,-3.259,-20.999,23.085,-0.836,-24.007,19.993,-2.393,-25.686,17.409,0.168,-26.908,14.257,0.786,-25.034,11.469,0.905,-27.671,7.774,0.018,-28.155,8.629,-3.628,-28.983,10.559,-3.984,-25.704,7.593,-2.353,-23.888,5.008,-4.658,-25.570,7.103,-7.743,-24.680,7.182,-6.665,-20.997,3.380,-6.122,-20.981,2.916,-9.566,-22.613,5.155,-11.226,-19.981,3.106,-9.564,-17.177,-0.272,-10.420,-18.804,0.763,-14.069,-19.387,0.903,-14.163,-15.537,-2.351,-12.151,-15.073,-3.610,-14.289,-12.128,-0.603,-13.086,-10.079,-1.541,-9.444,-10.892,-5.388,-9.747,-10.613,-5.441,-7.665,-7.372,-4.409,-4.639,-9.506,-7.473,-3.634,-11.536,-5.302,-2.296,-14.407,-4.021,-5.864,-14.914,-7.705,-6.904,-15.335,-8.467,-3.932,-17.655,-5.643,-4.412,-20.215,-6.872,-6.396,-23.257,-4.004,-5.835,-25.718,-0.644,-4.037,-26.060,0.912,-3.311,-29.485,4.028,-1.636,-30.858,2.574,0.468,-33.711,6.093,1.754,-34.490,9.482,2.005,-32.727,8.159,4.928,-30.623,4.367,4.292,-30.560,2.863,1.911,-27.982,-0.905,1.250,-28.092,-2.699,-0.107,-24.989,-6.351,-1.239,-25.245,-8.596,-1.463,-22.131,-11.927,-3.316,-21.580,-13.505,-0.091,-20.270,-12.622,3.489,-19.461,-10.381,3.343,-16.371,-9.162,6.690,-15.022,-6.519,5.259,-12.622,-4.805,3.764,-15.648,-1.965,6.327,-15.624,-1.653,6.253,-11.810,-1.443,2.416,-11.821,1.121,2.566,-14.683,3.348,4.673,-12.369,3.495,1.830,-9.803,6.835,0.193,-8.821,5.364,-2.992,-10.302,4.313,-4.799,-12.435,4.301,-2.353,-15.369,8.005,-1.395,-15.351,10.505,-2.432,-18.028,13.256,-5.083,-17.991,15.382,-5.725,-21.128,13.751,-8.564,-23.175,17.187,-10.227,-23.558,16.927,-10.986,-19.816,13.741,-13.066,-20.217,14.059,-16.809,-19.509,12.166,-18.760,-22.214,10.464,-15.510,-23.325,8.975,-15.074,-19.807,9.716,-13.377,-16.476,7.319,-15.402,-14.267,9.979,-18.122,-13.641,12.764,-15.530,-13.074,15.230,-13.401,-15.087,18.897,-13.659,-16.241,20.017,-10.274,-14.802,18.176,-7.151,-13.523,18.712,-4.970,-16.559,16.389,-1.927,-16.502,16.493,1.666,-17.847,16.750,3.375,-14.431,19.381,5.636,-12.818,20.805,2.709,-10.827,22.359,-0.676,-11.701,22.542,-3.593,-9.256,26.318,-4.292,-9.275,26.741,-6.788,-6.409,24.507,-8.739,-4.028,25.890,-10.634,-1.005,23.161,-12.595,0.729,22.609,-11.498,4.370,25.402,-8.870,4.017,24.723,-6.112,1.450,23.529,-4.921,-1.963,25.600,-2.425,-4.028,24.042,-0.060,-6.583,26.168,2.064,-8.949,25.135,5.101,-11.019,24.066,4.334,-14.598,26.576,6.438,-16.583,24.357,5.956,-19.679,21.155,7.102,-17.920,18.926,9.102,-20.288,17.859,11.598,-17.574,19.746,13.754,-15.059,22.634,11.674,-13.677,22.610,11.159,-9.879,25.192,13.183,-7.948,25.747,9.987,-5.927,27.875,7.339,-7.718,27.290,4.382,-5.356,24.712,3.214,-2.808,25.414,0.326,-0.396,22.429,-1.280,1.375,23.728,-3.102,4.469,21.416,-5.957,5.522,20.657,-5.234,9.202,17.373,-6.894,10.329,17.349,-5.465,13.800,16.162,-1.806,14.066,18.253,-1.139,17.130,21.356,-2.440,15.317,20.537,-0.115,12.376,20.412,2.864,14.782,23.723,1.860,16.416,25.319,1.439,12.961,24.168,4.999,12.116,25.619,6.379,15.396,28.949,4.587,14.848,29.033,6.185,11.352,28.748,2.875,9.428,25.443,4.194,7.949,25.022,7.620,6.257,21.233,7.528,5.655,18.194,5.897,7.272,15.085,6.392,5.065,11.698,4.654,5.652,8.565,4.323,7.855,8.020,3.181,11.494,9.708,-0.195,10.831,13.059,1.453,9.948,14.246,2.384,13.500,12.751,2.564,17.031,10.550,5.609,17.257,12.087,6.672,20.614,15.490,6.485,18.902,14.193,8.686,16.047,12.964,11.225,18.668,16.428,11.150,20.288,18.115,11.652,16.885,15.772,14.593,16.068,17.077,16.385,19.204,20.732,15.832,18.188,22.049,18.765,16.065,24.754,16.468,14.701,22.061,14.736,12.579,19.578,15.890,9.946,16.076,14.569,10.726,12.751,15.085,8.922,9.207,13.727,8.551,7.263,13.651,5.255,3.717,14.745,4.595,1.104,12.015,5.307,1.734,8.966,3.242,-0.789,6.480,4.774,-3.558,6.482,7.406,-3.634,4.089,10.383,-7.262,3.406,11.394,-9.655,1.018,13.050,-12.316,-0.352,10.702,-15.580,-0.618,12.704,-17.782,-3.559,11.666,-21.222,-2.133,10.785,-22.556,-5.731,10.414,-21.446,-6.900,13.911,-22.987,-5.949,17.264,-22.465,-3.566,18.952,-20.569,-1.735,16.183,-23.663,-2.185,13.958,-25.159,0.809,15.829,-24.084,4.205,14.412,-24.209,5.824,17.866,-21.710,3.217,19.116,-19.330,3.915,16.173,-19.652,7.705,16.669,-19.070,7.355,20.448,-15.909,5.268,19.831,-14.561,8.014,17.516,-15.127,10.581,20.324,-13.567,8.241,22.942,-9.947,7.962,21.691,-7.376,10.681,22.533,-5.484,10.337,19.233,-3.045,13.156,20.156,-2.084,11.604,23.517,-1.777,8.202,21.788,0.573,9.680,19.134,2.670,11.619,21.698,3.008,8.661,24.101,3.129,5.573,21.831,4.404,7.108,18.557,6.743,9.814,20.008,5.111,12.534,17.862,6.441,10.873,14.661,2.908,10.743,13.174,0.083,13.266,12.664,-3.486,13.017,14.018,-5.815,11.466,11.436,-9.368,12.893,11.451,-10.410,11.341,8.096,-9.772,8.048,6.254,-7.467,9.914,3.834,-5.304,12.976,4.527,-6.316,16.214,2.726,-3.179,15.758,0.695,-4.663,12.584,-0.871,-6.292,13.212,-4.289,-9.966,14.026,-4.049,-9.852,13.677,-0.216,-9.712,17.400,0.718,-13.447,17.402,1.480,-13.689,19.518,4.672,-15.166,16.575,6.639,-15.974,17.468,10.263,-13.551,15.780,12.722,-14.716,13.599,15.568,-12.441,15.328,18.102,-11.743,13.609,21.461,-14.817,14.262,23.664,-15.553,11.441,26.145,-18.581,13.382,27.470,-20.151,13.490,23.991,-19.279,9.774,23.631,-21.102,9.011,26.937,-24.114,11.109,25.835,-24.320,9.327,22.445,-24.216,5.922,24.192,-26.808,6.945,26.824,-29.117,8.286,24.082,-28.649,4.974,22.195,-29.772,3.076,25.350,-26.260,1.961,26.438,-26.692,2.950,30.112,-24.123,2.538,32.929,-25.731,0.358,35.659,-25.196,1.483,39.222,-21.947,0.046,40.648,-20.800,-1.238,37.229,-18.174,0.310,34.980,-19.405,-1.288,31.716,-22.498,-0.028,29.877,-25.418,-2.375,29.147,-28.290,-2.412,26.652,-31.051,-5.010,27.153,-28.802,-6.886,29.635,-25.929,-7.193,27.103,-22.590,-5.490,27.982,-21.047,-3.005,25.668,-18.281,-5.491,24.766,-16.233,-5.087,21.557,-13.393,-7.232,20.169,-10.338,-5.286,18.889,-8.289,-7.502,16.542,-4.598,-6.825,15.749,-1.353,-8.614,14.827,-0.059,-9.791,18.235,3.632,-9.426,17.239,3.158,-5.789,16.100,4.345,-3.814,19.144,2.985,-0.501,17.777,-0.490,-1.920,17.075,-0.445,-3.562,20.546,0.562,-0.326,22.338,-2.120,1.611,20.437,-4.704,-1.107,21.247,-3.929,-0.901,25.011,-4.307,2.909,24.960,-7.541,2.603,22.936,-8.822,-0.027,25.420,-8.034,2.319,28.357,-9.691,5.332,26.633,-12.816,3.346,25.630,-13.021,2.018,29.211,-13.618,5.631,30.395,-16.852,5.772,28.328,-17.926,2.340,29.683,-16.978,0.168,26.667,-15.279,-3.201,27.303,-12.660,-3.634,24.555,-11.342,-7.212,24.264,-7.841,-7.194,22.728,-7.425,-10.014,20.168,-3.736,-10.225,19.254,-3.225,-13.047,16.706,-0.843,-14.286,13.999,-1.015,-12.345,10.705,-2.635,-15.252,8.814,-5.418,-15.410,11.447,-5.952,-11.627,11.158,-6.330,-12.017,7.362,-8.867,-14.791,8.030,-10.744,-12.425,10.403,-10.717,-9.685,7.711,-12.114,-12.014,5.007,-14.633,-13.708,7.338,-15.873,-10.446,9.033,-14.920,-11.919,12.450,-14.084,-8.613,14.209,-15.854,-5.719,15.975,-12.821,-3.489,15.357,-9.683,-4.361,13.370,-6.479,-2.433,12.701,-6.104,-1.524,9.020,-4.062,0.836,6.826,-4.631,2.655,3.553,-2.184,1.661,0.809,-0.603,5.124,0.360,0.476,6.904,-2.823,-0.095,6.069,-5.599,-2.772,3.537,-4.584,-4.845,6.025,-2.529,-7.710,6.667,-3.006,-8.632,4.622,-6.070,-7.079,1.197,-5.403,-8.086,1.310,-1.716,-11.705,2.234,-2.678,-11.708,-0.474,-5.377,-10.828,-2.993,-2.636,-13.944,-1.954,-0.577,-16.073,-3.872,-3.175,-14.072,-7.124,-2.807,-15.344,-9.750,-0.299,-11.906,-10.674,0.878,-11.085,-7.160,2.183,-11.637,-5.861,5.721,-13.379,-2.747,4.315,-15.920,-4.798,2.334,-16.847,-6.716,5.514,-16.748,-3.548,7.660,-19.308,-1.854,5.340,-21.764,-4.787,4.894,-24.154,-3.373,7.539,-24.525,-0.017,5.719,-28.005,0.411,4.208,-26.395,2.254,1.242,-23.556,-0.282,0.686,-24.970,-1.198,-2.779,-24.957,2.495,-3.681,-21.385,2.988,-2.373,-20.250,-0.061,-4.407,-22.020,1.283,-7.518,-20.464,4.770,-7.095,-16.992,3.189,-6.650,-17.636,1.461,-10.021,-18.695,4.793,-11.585,-15.806,6.845,-10.095,-13.239,4.370,-11.509,-14.856,4.553,-14.978,-15.651,8.287,-15.349,-13.575,10.716,-17.449,-15.401,13.781,-16.041,-13.233,15.328,-13.298,-16.218,17.175,-11.775,-18.221,13.932,-11.643,-15.172,12.096,-10.195,-14.748,14.674,-7.395,-18.506,14.511,-6.662,-18.487,10.679,-6.456,-15.412,10.736,-4.172,-17.135,13.380,-2.010,-20.335,11.305,-1.710,-18.552,7.987,-0.979,-16.077,9.468,1.544,-18.744,11.650,3.230,-21.012,8.579,3.647,-18.186,6.465,5.137,-17.239,9.371,7.475,-20.813,10.249,8.583,-21.533,6.526,9.105,-18.333,6.424,11.263,-17.172,3.244,9.466,-13.579,4.179,10.387,-11.738,5.499,13.421,-8.731,7.203,11.763,-5.904,7.314,14.235,-2.760,8.668,12.552,-1.169,9.634,9.244,2.116,7.770,8.680,5.102,9.852,7.543,8.343,8.730,5.912,11.250,9.255,8.352,14.741,10.357,7.365,17.878,10.424,9.522,20.972,11.504,7.550,24.472,12.908,7.946,24.409,16.693,7.274,26.768,16.360,4.333,24.002,14.556,2.396,22.059,17.864,2.442,18.268,17.952,2.165,16.868,14.455,1.550,13.926,14.501,-0.904,10.767,12.505,-0.460,9.496,10.460,-3.394,5.804,10.899,-4.318,5.522,7.121,-4.089,6.012,5.867,-0.507,7.997,2.799,-1.641,10.580,4.925,-3.551,13.843,6.336,-2.171,14.887,9.231,-4.469,18.648,8.657,-4.233,19.020,10.164,-7.742,17.759,13.507,-6.316,20.104,13.641,-3.270,22.494,16.611,-3.641,25.338,16.353,-1.079,26.636,19.620,0.396,30.193,20.543,1.340,30.467,20.204,5.161","tSeq":"MLSTLRRTLFALLACASFIVHAAAPDEITTAWPVNVGPLNPHLYTPNQMFAQSMVYEPLVKYQADGSVIPWLAKSWTHSEDGKTWTFTLRDDVKFSNGEPFDAEAAAENFRAVLDNRQRHAWLELANQIVDVKALSKTELQITLKSAYYPFLQELALPRPFRFIAPSQFKNHETMNGIKAPIGTGPWILQESKLNQYDVFVRNENYWGEKPAIKKITFNVIPDPTTRAVAFETGDIDLLYGNEGLLPLDTFARFSQNPAYHTQLSQPIETVMLALNTAKAPTNELAVREALNYAVNKKSLIDNALYGTQQVADTLFAPSVPYANLGLKPSQYDPQKAKALLEKAGWTLPAGKDIREKNGQPLRIELSFIGTDALSKSMAEIIQADMRQIGADVSLIGEEESSIYARQRDGRFGMIFHRTWGAPYDPHAFLSSMRVPSHADFQAQQGLADKPLIDKEIGEVLATHDETQRQALYRDILTRLHDEAVYLPISYISMMVVSKPELGNIPYAPIATEIPFEQIKPVKP","taxId":83333,"taxName":"Escherichia coli K-12","description":"Nickel-binding periplasmic protein","href":[{"label":"AFDB","accession":"P33590","href":"https://www.alphafold.ebi.ac.uk/entry/P33590"},{"label":"UniProt","accession":"P33590","href":"https://www.uniprot.org/uniprot/P33590"}],"id":"result-0-0","active":false}],"10":[{"query":"job","target":"AF-Q2FZR2-F1-model_v4","seqId":16.8,"alnLength":646,"missmatches":418,"gapsopened":29,"qStartPos":1,"qEndPos":603,"dbStartPos":1,"dbEndPos":570,"prob":"1.00","eval":"5.96e-31","score":835,"qLen":606,"dbLen":571,"qAln":"MFKTLLFGLMLAFLALLAPTKSHAAHGVSIDGKLKYPAGYSQFDYTSAAAKKGGSLTLHDIGSFDKMNPYTLKGTPPFGLDN----FVFEPLAVSSLD-EPFAAYGLIAKDIELAADKKSVTFTLDERAKFSDGYPVMAEDVKYSLDTLKSDKAHPSYQIYLQDI--------------SNAEILEPLKIRFNFAKVNRELHMLAAQLPVLNKKYYEKNGFGEDSKADPMLP-PVGSGPYLVKEVNPGKAITYARNPNYWAADHPARKGMFNFDTVMVKYFKDQIVGVEAFKAGDFDYMWVNVAKQWQRDLTGRQFDSGKLLRKEFPHNNNAGMQGFL---FNTR-------RPFFNDRKVRQALGLAFDFEWANSSLFFNQYTRNNSYF-SNSELAATGLPSEAELKLLKPLQEKYSEAMPPEVFTQPLVAPSTTPPNSLRGNLKLAQQMLTEQGWQIK--DGVLTGKDGTKFEFEIL---LSGSFFDRVMAPYVKNLEKLGIKAKYRLIDPALYEDRIKSFN--FDMIVHSFSQSQSPGNEQRDNWASSSASHQGSGNVAGVQSPIVDSLVDSLI----YAQSQDELTAACKALDRVLWYGYYVVPNWYLAYHRVAFASKLK-LPEKLPLYYNPYQQLWTWWTE","dbAln":"MGKLIKYISILLIVVLVLSACGK---------SSNKDEGVKDATKTETSKHKGGTLNVALTAPPSGVYSSLLNST---HADSVVEGYFNESLLATDKKIR---PKAYIA-SWKDIEPAKKIEFKIKKGIKWHDGNELKIDDWIYSIEVLANKDYEGAYYPSVENIQGAKDYHEGKTDHISGLKKIDDYTMQVTFDKKQENYLTGFITGPLLSKKYLSDVPIKDLAKSDKIRKYPIGIGPYKVKKIVPGEAVQLVKFDDYW---QGK----PALDKINLKVI-DQAQIIKAMEKGDIDVANDATGAMAKDAKSSNA----GLKVLSAPSLDY-GLIGFVSHDYDKKANKTGKVRPKYEDKELRKAMLYAIDREKWIKAFFNGYASEINSFVPSMHWIAANP------------------KDL-----------------NDYKYDPEKAKKILDKLGYKDRDGDGFREDPKGNKFEINFKHNSGSNPTFEPRTAAIKDFWEKVGLKTNVKLVEFGKYNEDLANASKDMEVYFRSWAGGTDP--DPSDLY---HTDRP--QNEMRTVLPKSDQYLDDALDFEKVGIDEKKRKDIYVKWQKYMNDELPGLPMF-QGKSITIVNDKVRNLDIEIG---TD-QSLYNLTKE","tCa":"-7.630,-47.956,19.795,-6.377,-46.037,16.680,-8.755,-43.024,17.069,-7.851,-42.260,20.730,-4.115,-41.720,20.030,-4.719,-38.829,17.561,-6.516,-36.666,20.177,-3.797,-37.179,22.831,-1.128,-35.937,20.358,-3.020,-32.682,19.551,-3.722,-31.892,23.237,-0.039,-32.408,24.194,1.210,-29.768,21.691,-1.060,-27.086,23.262,0.088,-27.827,26.853,3.866,-27.540,26.179,3.692,-23.706,25.780,2.472,-23.092,29.379,5.291,-24.401,31.647,8.185,-21.894,31.211,7.656,-19.527,34.162,11.069,-20.243,35.736,12.784,-17.008,36.975,15.705,-15.867,34.820,16.702,-12.220,35.540,15.903,-9.176,33.339,18.822,-8.633,30.963,16.907,-8.079,27.665,16.969,-4.339,27.609,16.685,-5.211,23.901,19.353,-3.568,21.728,17.278,-1.429,19.308,17.719,-2.820,15.771,19.624,-0.562,13.354,17.845,0.961,10.306,20.974,0.716,8.102,24.202,-1.132,7.308,27.723,0.304,7.371,29.081,2.092,4.271,31.484,0.737,1.618,33.041,1.643,-1.764,33.239,-2.016,-2.923,32.360,-2.689,-6.610,31.302,-5.854,-8.492,29.829,-9.101,-7.163,26.350,-10.676,-6.954,23.614,-10.017,-4.376,21.096,-12.844,-3.753,17.683,-11.654,-2.402,14.889,-13.863,-1.014,11.298,-13.434,-2.196,8.848,-14.753,0.442,6.198,-15.323,-2.273,6.145,-15.938,-6.054,5.588,-12.840,-8.108,2.473,-12.853,-10.214,4.678,-11.551,-13.059,2.854,-8.169,-13.361,6.033,-6.096,-12.876,4.304,-2.694,-12.742,2.712,-1.093,-9.652,0.471,0.966,-11.995,-1.109,-2.394,-13.023,-2.601,-5.296,-11.015,0.731,-6.214,-9.349,1.411,-8.105,-6.108,3.801,-7.019,-3.338,6.376,-9.492,-4.721,6.028,-7.884,-8.187,6.497,-4.389,-6.673,9.618,-5.600,-4.825,10.993,-6.739,-8.228,9.895,-3.455,-9.930,11.804,-1.394,-7.311,15.093,-2.884,-8.619,14.527,-1.892,-12.277,12.073,1.078,-12.195,11.748,4.314,-10.175,9.170,6.944,-9.207,9.722,10.514,-10.458,9.313,11.904,-6.903,11.045,10.736,-3.729,9.588,10.878,-0.211,11.205,12.648,2.788,11.454,11.281,6.357,8.092,12.986,7.085,6.441,11.070,4.203,6.220,14.171,1.975,6.962,14.514,-1.772,10.577,15.425,-2.511,11.947,16.398,-5.940,13.963,13.532,-7.473,13.635,13.023,-11.262,10.713,15.488,-11.421,10.529,18.969,-9.913,7.312,21.040,-9.764,6.072,24.644,-9.511,2.562,25.856,-8.672,1.144,28.098,-11.411,-2.029,28.192,-9.296,-1.836,26.335,-5.942,-3.684,23.070,-6.007,-5.244,24.003,-9.413,-2.395,24.272,-11.957,1.147,22.874,-11.729,4.202,22.838,-14.008,6.284,19.638,-13.836,9.829,19.413,-15.235,11.779,16.138,-15.607,15.581,15.802,-15.761,17.185,15.413,-19.207,19.425,12.472,-20.223,17.620,9.763,-18.194,17.308,6.564,-20.284,14.969,3.600,-20.294,16.746,0.218,-20.325,16.087,-0.052,-24.108,18.201,3.120,-24.606,15.274,5.495,-25.319,15.281,8.754,-23.332,12.593,9.312,-20.653,10.187,11.987,-21.981,7.144,13.796,-20.556,5.129,11.717,-23.068,5.893,8.607,-20.940,4.304,10.340,-17.919,1.288,11.522,-19.968,0.925,7.985,-21.395,1.016,6.458,-17.881,-1.766,8.866,-16.767,-3.783,8.149,-19.956,-3.441,4.385,-19.276,-4.942,4.857,-15.765,-7.643,7.217,-17.123,-8.723,4.782,-19.883,-12.035,2.839,-19.656,-10.195,-0.338,-20.736,-7.871,-0.092,-17.694,-8.424,-3.247,-15.595,-6.833,-1.760,-12.420,-8.039,0.261,-9.402,-5.975,3.467,-9.874,-8.370,5.478,-12.084,-9.323,7.491,-8.926,-5.687,8.717,-8.729,-6.112,10.540,-12.103,-9.875,11.291,-12.124,-9.467,14.850,-10.763,-7.349,15.879,-13.802,-9.416,18.228,-16.004,-11.120,16.141,-18.723,-9.880,12.767,-17.362,-13.555,11.795,-16.942,-14.428,12.688,-20.562,-11.355,10.723,-21.721,-12.387,7.782,-19.493,-15.955,7.879,-20.906,-14.496,7.873,-24.474,-15.788,11.399,-25.315,-12.246,12.698,-26.045,-8.981,11.167,-27.303,-6.900,13.245,-24.836,-7.024,14.606,-21.273,-7.466,18.392,-21.642,-5.780,19.079,-18.265,-2.479,17.556,-19.556,-0.597,20.259,-21.504,2.783,19.238,-22.962,5.032,22.366,-23.058,8.187,20.603,-24.347,9.855,17.139,-24.172,10.555,17.556,-20.402,7.863,20.016,-19.201,4.102,19.605,-18.756,1.381,21.665,-17.093,-1.345,19.763,-15.207,-4.723,21.418,-14.503,-7.119,19.825,-11.973,-10.929,20.243,-11.783,-11.021,20.496,-7.957,-8.407,22.169,-5.749,-7.232,19.279,-3.541,-4.334,19.586,-1.025,-3.014,16.104,-1.945,-2.394,17.256,-5.566,1.261,16.058,-5.323,0.858,12.917,-3.160,-2.334,11.665,-4.868,-0.808,12.398,-8.307,0.692,9.414,-10.146,4.474,10.056,-10.173,5.518,6.491,-11.186,7.109,4.044,-11.549,6.100,4.893,-15.031,5.280,2.976,-18.223,7.465,3.590,-21.290,5.148,4.937,-24.027,7.553,3.998,-26.844,7.968,0.445,-25.485,4.299,-0.272,-24.605,2.048,1.823,-26.920,1.801,-1.109,-29.396,0.096,-3.170,-26.628,-3.666,-2.613,-26.090,-4.340,-1.220,-22.639,-6.583,-4.171,-21.611,-3.697,-6.497,-22.571,-0.834,-4.557,-20.880,-0.931,-6.709,-17.706,-0.911,-9.844,-19.928,1.865,-8.630,-22.278,5.278,-10.313,-22.435,6.675,-6.739,-22.388,5.383,-6.491,-18.779,5.661,-10.157,-17.743,8.921,-11.394,-19.337,10.770,-8.313,-20.657,9.927,-5.413,-18.270,11.922,-2.285,-18.601,12.364,0.724,-16.295,14.602,3.746,-15.601,16.200,2.211,-12.471,19.725,0.917,-11.747,19.225,-2.700,-12.703,17.720,-4.284,-15.862,15.761,-7.550,-15.924,17.957,-10.161,-17.655,15.761,-13.237,-17.088,12.504,-14.161,-15.343,11.807,-17.774,-14.359,8.055,-17.535,-13.643,7.245,-18.173,-10.005,10.902,-19.050,-9.169,13.465,-16.304,-9.895,14.308,-12.887,-11.365,17.873,-12.143,-12.558,18.985,-8.505,-12.989,22.206,-6.971,-14.367,23.560,-3.437,-13.815,22.415,-0.678,-16.181,25.711,1.033,-17.145,23.782,4.094,-18.483,21.997,4.642,-15.135,21.463,8.374,-14.638,23.018,8.614,-11.140,26.128,6.712,-12.329,27.211,3.088,-12.684,25.576,0.642,-10.216,27.936,-0.893,-7.755,26.778,-4.545,-8.044,27.147,-6.511,-11.289,24.010,-8.594,-10.650,20.978,-8.990,-8.397,19.268,-12.407,-8.179,15.805,-12.532,-6.602,14.835,-16.116,-5.644,11.530,-17.447,-4.303,12.289,-19.308,-1.048,9.879,-20.912,1.414,9.861,-18.639,4.476,10.916,-21.481,6.834,14.133,-22.045,4.792,15.211,-18.381,4.387,17.385,-18.163,7.542,19.103,-21.508,6.750,19.729,-20.306,3.169,21.219,-17.071,4.604,23.412,-19.056,7.067,24.795,-21.012,4.084,25.419,-17.754,2.137,22.934,-18.726,-0.617,20.956,-15.555,0.277,22.386,-12.160,1.319,19.137,-10.222,1.938,15.640,-11.159,3.109,13.274,-8.211,2.746,9.857,-8.435,4.450,11.236,-10.704,7.185,8.936,-11.892,9.975,9.603,-11.441,13.713,10.217,-15.210,13.897,12.920,-14.922,11.202,14.428,-11.945,13.109,14.629,-14.057,16.302,16.249,-16.947,14.395,18.725,-14.588,12.633,19.722,-12.945,15.969,20.455,-16.450,17.319,22.629,-17.276,14.273,26.443,-17.319,14.339,26.540,-16.895,10.531,26.987,-13.113,10.576,23.274,-12.274,10.141,22.128,-8.727,10.951,18.498,-7.798,11.666,17.405,-4.352,10.494,14.089,-2.863,11.636,12.253,0.416,11.002,8.728,1.732,11.626,6.500,0.810,8.722,3.205,1.969,7.208,1.925,-1.636,7.506,-1.164,-2.398,9.610,-3.712,-5.218,10.017,-7.452,-5.272,10.793,-10.495,-7.516,10.998,-13.019,-6.129,8.458,-16.803,-6.549,8.172,-18.512,-6.516,4.764,-21.181,-3.999,5.810,-23.053,-3.597,2.474,-23.641,-5.295,-0.858,-21.501,-3.995,-3.745,-21.833,-3.687,-7.519,-18.230,-3.736,-8.774,-19.250,-2.923,-12.373,-21.188,0.191,-11.284,-18.697,0.947,-8.456,-21.721,1.276,-6.131,-22.225,0.348,-2.468,-25.683,-1.250,-2.117,-27.975,-2.520,0.675,-26.793,-2.831,4.309,-25.821,-6.276,5.677,-27.374,-6.094,9.174,-25.439,-8.912,10.835,-22.578,-6.669,12.095,-24.286,-3.246,11.782,-24.288,-2.570,15.567,-21.051,-0.836,16.638,-21.434,-2.077,20.263,-21.296,-5.652,18.911,-18.077,-4.738,17.045,-16.692,-3.139,20.262,-17.520,-6.343,22.208,-15.751,-8.392,19.506,-12.599,-6.194,19.896,-12.703,-6.231,23.744,-12.719,-10.057,23.476,-9.310,-10.101,21.678,-6.047,-10.078,23.663,-4.225,-8.052,20.981,-1.046,-7.638,23.112,-0.769,-11.402,23.736,-1.691,-12.168,20.095,0.914,-9.650,18.804,3.572,-10.970,21.238,2.910,-14.575,20.123,2.996,-13.913,16.361,5.153,-10.780,15.750,8.019,-11.244,18.292,8.097,-7.510,19.194,7.867,-6.213,15.577,4.258,-4.996,15.893,2.153,-2.980,18.364,-1.586,-2.662,18.971,-3.372,0.222,17.229,-6.749,1.897,17.927,-6.673,3.804,14.589,-6.807,3.085,10.842,-3.668,5.284,10.442,-0.243,4.028,11.696,1.326,6.094,14.402,4.427,6.842,12.296,2.250,8.738,9.792,2.319,12.534,10.312,-1.538,12.622,10.368,-1.769,10.004,13.170,-3.957,10.803,16.192,-2.348,10.629,19.635,-3.385,7.268,21.200,-4.539,9.151,24.289,-7.190,10.956,22.177,-8.781,7.665,20.984,-11.034,5.146,22.755,-8.895,2.421,24.311,-9.928,-1.101,23.280,-7.768,-3.039,25.768,-8.575,-6.740,26.241,-11.595,-7.002,28.591,-13.582,-10.217,28.012,-15.879,-9.371,30.965,-16.751,-5.998,29.378,-17.288,-7.879,26.093,-19.733,-10.289,27.870,-21.558,-7.360,29.569,-21.995,-5.578,26.213,-23.236,-8.839,24.616,-25.680,-9.411,27.531,-26.955,-5.805,27.268,-27.445,-6.219,23.494,-29.415,-9.456,24.161,-26.811,-11.936,22.855,-27.553,-14.865,25.216,-26.949,-18.624,25.286,-30.632,-19.670,25.414,-30.233,-23.344,24.387,-27.247,-24.089,26.688,-24.825,-25.044,23.869,-22.199,-22.588,25.222,-22.763,-20.064,22.373,-24.958,-16.935,22.245,-28.016,-16.561,19.995,-28.805,-13.129,18.521,-31.375,-10.838,20.230,-34.088,-12.488,18.083,-33.075,-15.997,19.293,-31.441,-17.080,16.003,-28.056,-18.850,15.950,-25.304,-16.231,15.736,-22.234,-17.676,13.987,-19.218,-15.600,12.877,-18.093,-16.631,9.374,-14.439,-15.562,9.613,-12.554,-15.797,6.299,-8.766,-15.395,5.928,-6.275,-16.145,3.137,-3.990,-19.178,3.400,-0.417,-18.613,2.151,3.343,-19.124,2.631,3.198,-17.291,5.998,2.930,-20.126,8.590,1.452,-17.743,11.135,-1.859,-17.035,9.304,-3.655,-20.241,10.415,-2.655,-20.021,14.123,-3.299,-16.268,14.093,-6.824,-16.951,12.758,-7.409,-19.843,15.218,-6.339,-17.619,18.144,-8.885,-14.949,17.096,-11.579,-17.683,16.954,-10.587,-18.909,20.468,-10.900,-15.328,21.830,-14.427,-14.892,20.409,-15.562,-18.359,21.572,-14.448,-17.553,25.159,-17.121,-14.808,25.132,-19.688,-17.209,23.577,-19.369,-16.039,19.927,-19.301,-19.174,17.753,-16.725,-18.693,14.977,-16.405,-20.597,11.672,-12.944,-20.118,10.124,-12.509,-20.427,6.336,-9.042,-20.269,4.762,-8.889,-19.647,0.983,-6.114,-19.101,-1.591,-5.011,-15.449,-1.946,-6.380,-14.954,-5.499,-9.807,-16.249,-4.401,-9.614,-14.187,-1.183,-9.016,-10.954,-3.130,-11.768,-11.822,-5.643,-14.256,-12.348,-2.783,-13.300,-9.014,-1.130,-13.369,-7.104,-4.439,-16.848,-8.538,-5.225,-18.155,-8.364,-1.605,-19.078,-12.067,-1.978,-22.080,-13.237,0.100,-19.825,-15.635,2.087,-17.392,-12.766,2.855,-18.702,-11.532,6.243,-15.732,-11.070,8.622,-12.185,-11.015,7.235,-8.535,-10.297,8.147,-6.649,-7.714,6.056,-3.247,-6.033,6.102,-2.487,-2.794,4.229,0.800,-1.143,3.343,0.118,2.611,3.687,1.047,4.882,0.777,2.837,8.247,0.972,-0.482,10.118,0.629,-1.982,10.673,4.137,-5.426,10.473,2.479,-7.075,7.187,3.580,-9.989,7.792,1.146,-9.126,4.892,-1.199,-9.695,2.453,1.721,-12.557,4.162,3.636,-14.509,6.612,1.411,-17.888,5.212,0.298,-17.275,5.543,-3.481,-13.801,3.940,-3.546,-13.258,0.436,-5.020,-10.833,-0.354,-2.248,-13.392,0.399,0.501,-13.544,-3.403,1.012,-15.562,-2.923,4.224,-18.192,-1.273,1.956,-18.844,1.200,4.793,-21.262,4.091,4.182,-20.241,6.748,6.739,-21.260,10.220,5.464,-19.467,11.907,8.351,-16.285,9.938,7.544,-16.678,10.959,3.877,-17.180,14.622,4.869,-13.996,14.667,7.001,-12.005,13.020,4.175,-13.413,15.516,1.637,-12.710,18.376,4.103,-9.093,17.233,4.648,-8.663,17.319,0.834,-10.587,20.586,0.180,-7.866,23.176,-0.433,-10.311,26.025,0.350,-10.696,24.519,3.872,-7.078,23.554,4.659,-4.922,25.568,2.210,-1.230,24.753,2.801,-1.748,24.511,6.598,-0.532,20.991,7.463,-1.887,21.473,11.015,-5.437,22.244,9.783,-5.358,19.146,7.520,-4.060,17.025,10.438,-6.711,18.427,12.832,-9.441,17.222,10.416,-7.821,13.753,10.091,-7.647,13.581,13.925,-11.413,14.288,14.002,-11.854,11.545,11.354,-9.697,9.073,13.370,-11.726,9.836,16.537,-14.979,9.281,14.610,-13.728,5.997,13.034,-12.387,4.864,16.451,-15.899,5.280,17.970,-17.843,3.952,14.938,-15.316,1.067,14.704,-16.290,-0.029,11.138,-13.529,-2.532,11.433,-11.371,-3.743,14.353,-7.862,-2.196,14.170,-5.540,-4.919,15.247,-1.888,-3.880,14.826,0.673,-1.634,13.146,3.928,-3.216,11.893,7.619,-2.484,11.520,9.545,-3.181,8.321,12.136,-5.925,8.930,15.090,-6.730,6.667,17.658,-9.445,7.436,21.063,-9.075,5.737,24.400,-10.870,5.644,27.112,-8.785,7.372,28.844,-8.338,3.956,25.884,-6.301,2.594,26.689,-2.560,2.700,24.967,0.724,1.778,21.442,-0.549,2.614,18.987,1.702,4.513,15.379,0.545,5.019,14.092,3.820,6.533,11.330,5.546,4.555,12.720,8.626,2.795,16.403,7.608,2.773,18.660,9.293,0.200,20.606,6.000,-0.003,20.045,4.895,-3.597,20.012,1.229,-4.672,22.855,1.786,-7.190,25.223,2.286,-4.200,24.242,-1.069,-2.595,27.363,-3.262,-2.252,28.363,-6.728,-1.034,31.908,-7.341,0.265,33.724,-10.589,-0.638","tSeq":"MGKLIKYISILLIVVLVLSACGKSSNKDEGVKDATKTETSKHKGGTLNVALTAPPSGVYSSLLNSTHADSVVEGYFNESLLATDKKIRPKAYIASWKDIEPAKKIEFKIKKGIKWHDGNELKIDDWIYSIEVLANKDYEGAYYPSVENIQGAKDYHEGKTDHISGLKKIDDYTMQVTFDKKQENYLTGFITGPLLSKKYLSDVPIKDLAKSDKIRKYPIGIGPYKVKKIVPGEAVQLVKFDDYWQGKPALDKINLKVIDQAQIIKAMEKGDIDVANDATGAMAKDAKSSNAGLKVLSAPSLDYGLIGFVSHDYDKKANKTGKVRPKYEDKELRKAMLYAIDREKWIKAFFNGYASEINSFVPSMHWIAANPKDLNDYKYDPEKAKKILDKLGYKDRDGDGFREDPKGNKFEINFKHNSGSNPTFEPRTAAIKDFWEKVGLKTNVKLVEFGKYNEDLANASKDMEVYFRSWAGGTDPDPSDLYHTDRPQNEMRTVLPKSDQYLDDALDFEKVGIDEKKRKDIYVKWQKYMNDELPGLPMFQGKSITIVNDKVRNLDIEIGTDQSLYNLTKEA","taxId":93061,"taxName":"Staphylococcus aureus subsp. aureus NCTC 8325","description":"Oligopeptide ABC transporter, substrate-binding protein, putative","href":[{"label":"AFDB","accession":"Q2FZR2","href":"https://www.alphafold.ebi.ac.uk/entry/Q2FZR2"},{"label":"UniProt","accession":"Q2FZR2","href":"https://www.uniprot.org/uniprot/Q2FZR2"}],"id":"result-0-0","active":false}],"11":[{"query":"job","target":"AF-K0ETA3-F1-model_v4","seqId":16.9,"alnLength":614,"missmatches":394,"gapsopened":30,"qStartPos":17,"qEndPos":604,"dbStartPos":15,"dbEndPos":538,"prob":"1.00","eval":"2.65e-30","score":822,"qLen":606,"dbLen":539,"qAln":"LAPTKSHAAHGVSIDGKLKYPAGYSQFDYTSAAAKKGGSLTLHDIGSFD-KMNPYTLKGTP--PFGLDNFVFEPLAVSSLDEPFAAYGLIAKDIELAADKKSVTFTLDERAKFSDGYPVMAEDVKYSLDTL--KSDKAHPSYQIYLQDISNAEILEPLKIRFNFAKVNRELHMLAA--QLPVLNKKYYEKNGFGEDSKADPMLPPVGSGPYLVKEVNPGKAITYARNPNY-WA-ADHPARKGMFNFDTVMVKYFKDQIVGVEAFKAGDFDYMWVNV---AKQWQRDLTGRQFDSGKLLRKEFPHNNNAGMQGFLFNTRRPFFNDRKVRQALGLAFDFEWANSSLFFNQYTRNNSY-FSNSELAATGLPSEAELKLLKPLQEKYSEAMPPEVFTQPLVAPSTTPPNSLRGNL----KLAQQMLTEQGWQIKDG-VLTGKDGTKFEFEILLSGSF--FDRVMAPYVKNLEKLGIKAKYRLIDPALYEDRIKSFNFDMIVHSFSQSQSPGNEQ--RDNWASSSASHQGSGNVAGVQS-PIVDSLVDSLIYAQSQDELTAACKALDRVLWYGYYVVPNWYLAYHRVAFASK---LKLPEKLPLYYNPYQQLWTWWTEE","dbAln":"LAAATTLAACGT----DAAAPGGDA------GPPQPGGTLR-YGLSQAPTCSDPA--QAGTNQTLYVTRQIVDSLT-DQDPKTGELKPWLAQSWEVSPDAKVFTFHLTDGVTFSDGTPLTADSVKQTFDSVLRLGSAKAPLAGSYLTNYVGTTAVDELTARIEFSKPNAQFLQASSTTQLGILAAATTA-----KPAEQRCLGDNIGSGPFTYTNYRQDASATLAKRTGYQWGSAVFAHRGEA-YLDKIEFTVVPESGVRTGSLASGQLDAISDALPQDAPQLE-------ATGGRILSTANPG----VPFGFQTNVTRGPLRDPAVRQALLPAIDRKQLVDTVLGPQFKPATSVLASSTPGYR-----------------------------------------DFSARLAYDPAKAKALLNQAGWVPGGDGIRVK-DGARLSFSVLFSQVFAGNQAIIELVQQQLRQIGVELKLDLVSIAETTARQGTKDFDASYGNTTRA----DGDILRTS---FGLDGR---NLNAREAIPALDDALNGQLSTADTATRNTLIGTAQQQVLDAGLLIPTVEL-SQAIGASSTTQDLKFEASARL------QFFDTWLSG","tCa":"-35.095,76.365,22.328,-31.286,76.449,22.929,-28.502,77.502,21.127,-24.779,77.087,20.835,-21.505,75.740,19.952,-18.379,75.187,20.438,-15.554,74.369,18.598,-12.111,72.897,18.777,-9.168,71.612,20.335,-6.634,68.850,19.479,-4.526,66.530,21.436,-2.288,63.751,20.031,-2.161,60.344,21.745,0.061,57.754,19.993,-0.689,54.147,20.848,0.735,51.629,18.355,-1.293,48.424,18.440,0.365,46.220,15.792,-2.365,43.634,15.291,-0.487,41.057,13.217,-3.407,39.081,11.824,-1.832,35.638,12.046,-3.781,34.096,9.160,-3.462,30.615,10.616,-4.396,28.460,7.620,-6.533,25.948,9.505,-7.454,23.146,7.091,-11.116,23.618,6.215,-12.816,20.612,7.780,-16.300,21.103,6.359,-18.800,21.445,9.254,-19.985,17.986,9.954,-23.161,18.585,11.967,-22.991,16.987,15.443,-24.173,13.423,14.740,-24.610,12.804,18.510,-22.943,9.967,20.471,-22.314,6.605,18.860,-25.434,4.476,18.577,-25.038,0.661,18.720,-27.085,-1.199,16.130,-28.074,-1.079,12.471,-26.896,-2.517,9.156,-24.189,-0.768,7.142,-24.932,-1.384,3.446,-21.553,-1.153,1.689,-21.153,-0.992,-2.102,-17.977,-2.710,-3.413,-16.633,-1.906,-6.898,-15.581,-5.596,-7.163,-16.285,-8.861,-5.329,-14.257,-10.262,-2.413,-12.174,-13.023,-3.821,-11.402,-15.075,-0.667,-12.601,-14.937,2.968,-9.057,-15.854,4.164,-7.059,-12.631,4.727,-3.822,-14.435,3.970,-5.209,-15.136,0.460,-6.794,-11.690,-0.078,-5.854,-10.393,-3.549,-7.753,-7.067,-3.465,-8.481,-4.052,-1.237,-12.221,-4.853,-1.456,-11.437,-8.338,-0.084,-9.385,-6.738,2.740,-12.291,-4.404,3.641,-14.233,-7.606,4.458,-11.500,-9.885,5.871,-10.003,-7.276,8.268,-13.318,-7.352,10.192,-12.952,-11.117,10.888,-9.342,-11.188,12.223,-7.216,-9.234,14.681,-3.425,-8.803,14.328,-0.630,-9.173,16.921,0.010,-5.408,16.713,-1.870,-2.493,15.142,-0.381,0.536,13.334,-1.420,4.146,14.031,-2.497,5.575,10.638,-1.335,9.058,11.601,2.033,8.385,13.301,2.906,4.966,11.828,3.735,3.775,15.395,3.014,0.143,16.284,0.417,-0.189,19.073,-0.944,-3.034,21.236,-3.722,-5.221,19.934,-3.646,-9.020,20.423,-0.133,-8.505,21.890,0.144,-6.174,24.913,3.938,-5.897,24.451,6.815,-7.407,22.455,10.603,-7.835,22.409,12.852,-7.757,19.325,16.363,-9.259,19.410,19.144,-6.762,18.493,19.693,-8.687,15.329,15.932,-8.675,14.489,15.785,-12.508,14.285,13.712,-13.203,17.447,10.373,-11.568,18.328,8.662,-12.396,21.659,4.995,-11.315,21.982,3.130,-11.193,25.317,-0.514,-11.951,24.445,-3.639,-10.416,25.986,-5.303,-12.940,28.329,-8.974,-13.950,27.899,-8.980,-13.468,24.097,-11.187,-15.956,22.216,-12.023,-16.926,18.629,-15.587,-16.566,17.294,-16.224,-20.275,18.144,-15.305,-19.584,21.815,-11.911,-21.377,21.662,-9.098,-19.498,23.479,-6.454,-17.625,21.492,-2.985,-18.790,22.631,0.663,-18.748,21.457,-0.148,-22.033,19.622,-2.806,-20.174,17.581,-0.073,-17.746,16.430,2.142,-20.736,15.525,-0.651,-22.508,13.601,-1.574,-19.300,11.708,2.025,-18.639,10.535,2.810,-22.324,9.829,-0.383,-22.306,7.719,0.808,-19.359,5.564,3.849,-21.487,4.634,1.559,-24.463,3.852,-0.550,-22.231,1.541,2.665,-21.325,-0.338,3.636,-18.067,-2.074,1.220,-18.659,-5.003,-1.853,-18.529,-2.718,-0.452,-16.280,0.048,2.161,-14.146,-1.796,2.085,-11.176,0.571,1.729,-13.149,3.834,4.501,-15.520,2.655,6.762,-12.532,1.835,6.402,-11.322,5.461,7.467,-14.806,6.676,10.577,-14.951,4.448,13.241,-17.053,6.250,10.754,-18.007,9.030,12.064,-20.902,11.159,9.027,-21.249,13.455,6.999,-19.969,16.399,7.686,-21.473,19.851,4.947,-21.195,22.488,7.174,-20.449,25.509,3.938,-20.588,27.539,0.226,-20.012,26.773,0.652,-16.209,26.386,4.305,-15.932,25.222,4.917,-16.443,21.481,8.592,-16.524,20.386,8.979,-16.117,16.586,12.322,-16.984,14.945,13.958,-16.216,11.577,17.150,-17.708,10.098,18.056,-14.212,8.765,17.216,-10.704,10.084,13.614,-9.667,9.307,13.018,-6.257,11.017,10.008,-5.608,8.702,8.140,-8.509,10.402,7.163,-6.359,13.401,5.203,-4.082,11.032,3.969,-7.161,9.099,2.477,-8.356,12.425,-0.039,-5.459,12.110,-1.183,-6.517,8.612,-4.469,-8.300,7.822,-2.503,-10.998,5.898,-0.995,-12.263,9.189,-4.313,-11.927,11.078,-4.768,-14.707,13.638,-7.052,-17.654,12.770,-8.327,-20.669,14.733,-6.861,-24.174,14.265,-10.124,-25.325,12.615,-9.513,-22.735,9.856,-5.723,-23.193,9.577,-6.171,-26.996,9.212,-8.361,-26.581,6.081,-7.017,-26.816,2.507,-6.461,-23.482,0.739,-9.679,-23.664,-1.349,-11.928,-24.486,1.659,-10.745,-21.330,3.500,-12.277,-19.238,0.673,-15.820,-20.560,1.418,-16.686,-18.085,4.227,-16.489,-20.373,7.325,-13.230,-18.933,8.684,-13.082,-18.710,12.506,-11.131,-15.545,13.422,-10.482,-13.367,16.500,-12.006,-10.154,15.059,-15.068,-8.027,15.963,-17.259,-9.582,13.284,-18.192,-13.063,12.017,-19.339,-14.299,8.595,-23.103,-14.967,8.440,-23.083,-15.385,4.644,-20.217,-15.336,2.136,-20.339,-16.045,-1.603,-16.907,-16.065,-3.219,-16.750,-13.561,-6.101,-20.260,-12.245,-5.220,-21.096,-10.975,-1.687,-20.321,-10.945,2.065,-22.520,-10.451,5.167,-21.007,-9.960,8.641,-22.599,-9.947,12.126,-21.215,-8.304,15.288,-19.318,-10.622,17.637,-20.956,-10.716,21.079,-18.462,-10.604,23.997,-15.632,-8.937,21.999,-13.563,-6.900,24.518,-9.945,-7.019,23.209,-10.075,-4.230,20.591,-6.882,-2.552,19.328,-5.302,0.322,21.294,-5.844,2.374,18.077,-9.660,2.003,18.326,-11.652,4.991,19.637,-13.713,2.836,22.048,-13.675,-0.401,24.053,-16.228,-3.235,23.928,-18.232,-4.548,20.960,-18.490,-2.802,17.574,-21.471,-0.434,17.238,-22.905,-2.007,14.042,-25.008,-5.187,14.383,-24.353,-6.065,10.725,-22.325,-5.198,7.622,-23.748,-6.075,4.176,-21.174,-5.995,1.349,-22.830,-5.896,-2.091,-21.004,-5.625,-5.438,-22.067,-2.637,-7.570,-19.383,-2.302,-10.283,-20.661,0.817,-11.944,-19.569,3.991,-10.095,-22.601,6.096,-11.065,-24.882,3.292,-9.823,-22.953,3.026,-6.508,-23.137,6.827,-6.081,-26.855,6.910,-6.992,-27.555,4.074,-4.519,-25.694,6.008,-1.767,-27.477,9.290,-2.657,-30.852,7.492,-2.577,-30.008,5.883,0.809,-29.929,2.337,-0.650,-26.226,2.183,0.355,-24.575,3.809,3.399,-20.971,3.712,2.084,-19.216,2.854,-1.228,-15.693,1.949,-2.359,-13.683,3.778,-5.033,-15.647,7.056,-5.085,-14.555,8.941,-8.224,-13.867,12.727,-8.343,-16.658,13.302,-10.790,-19.110,11.572,-8.403,-18.209,13.871,-5.450,-20.744,16.669,-6.215,-23.528,14.142,-6.371,-22.527,12.613,-3.002,-22.050,16.057,-1.374,-25.458,17.294,-2.642,-27.046,14.701,-0.296,-24.774,15.698,2.641,-22.530,12.700,1.892,-18.724,12.937,2.058,-15.683,11.546,0.281,-13.398,10.060,2.931,-9.855,10.094,1.511,-6.399,9.023,2.696,-3.024,8.761,0.934,-1.863,5.150,0.504,1.572,4.544,2.071,4.333,2.874,0.174,5.784,3.523,-3.304,3.697,6.210,-5.101,2.784,6.013,-8.704,5.884,6.440,-10.899,8.000,5.214,-13.826,10.234,2.371,-12.605,13.054,2.409,-15.190,14.681,-0.731,-16.654,18.337,0.397,-16.649,19.309,-2.278,-19.240,16.955,-1.096,-22.036,16.894,1.579,-24.745,17.815,5.176,-23.794,17.023,4.393,-20.154,20.496,2.767,-19.976,21.860,6.347,-19.899,21.770,7.629,-16.281,21.563,11.208,-17.582,18.310,10.338,-19.388,16.859,8.957,-16.122,18.099,12.027,-14.183,16.629,14.384,-16.822,13.158,12.795,-16.332,13.035,13.851,-12.633,12.708,17.657,-13.195,10.935,17.093,-16.461,7.578,16.283,-14.788,5.175,18.926,-13.421,3.670,16.699,-10.717,1.355,19.505,-9.509,-0.125,19.823,-13.026,-0.708,16.035,-13.077,-2.794,16.325,-9.882,-4.609,19.575,-10.818,-5.458,18.494,-14.394,-6.226,14.759,-14.098,-7.062,14.199,-10.405,-8.292,16.475,-7.578,-7.610,17.908,-4.096,-7.638,14.428,-2.513,-4.418,13.485,-4.382,-0.863,14.725,-3.758,2.123,15.255,-6.062,4.753,12.655,-5.185,7.620,14.393,-3.330,9.719,11.199,-2.842,9.924,7.504,-3.840,7.776,6.914,-0.740,4.347,8.542,-0.294,4.069,11.187,2.472,1.939,8.800,4.601,4.741,6.179,4.680,6.798,5.757,7.883,10.324,6.843,7.201,9.229,9.184,4.351,11.686,11.965,3.463,10.766,15.058,1.425,12.730,15.351,-1.856,10.501,18.058,-3.451,13.609,20.203,-4.132,15.107,17.321,-6.188,11.759,16.693,-7.965,11.086,20.393,-8.736,9.743,20.987,-12.262,12.609,22.416,-14.368,12.488,21.553,-18.102,15.529,23.810,-18.649,17.617,21.676,-16.261,16.196,18.544,-17.956,17.280,19.888,-21.408,20.723,20.832,-20.021,21.266,17.323,-18.578,20.281,15.803,-21.950,22.513,18.252,-23.884,25.478,17.476,-21.586,24.854,13.751,-22.192,25.012,14.327,-26.001,21.242,14.009,-26.655,20.582,16.717,-29.305,17.152,17.666,-30.785,16.465,15.936,-34.071,14.435,17.289,-37.020,11.112,16.485,-35.266,12.306,17.886,-31.907,12.933,14.410,-30.407,16.554,13.966,-29.332,19.132,11.688,-31.007,22.517,10.378,-29.775,24.743,8.033,-31.841,21.843,7.376,-34.256,19.623,6.233,-31.338,16.354,8.163,-30.869,15.408,9.300,-27.334,12.306,7.069,-27.406,11.038,4.499,-24.885,7.849,2.578,-24.035,5.939,2.601,-20.731,4.223,-0.670,-19.779,1.041,-0.167,-17.718,-2.485,-1.427,-16.982,-5.776,0.145,-15.813,-5.171,-0.627,-12.125,-6.091,3.054,-11.535,-8.435,5.019,-13.839,-6.156,8.104,-13.879,-3.063,6.199,-15.133,-3.590,6.714,-18.888,-4.397,10.456,-18.667,-1.456,10.968,-16.277,0.912,9.179,-18.703,-0.508,11.106,-21.729,0.147,14.386,-19.874,3.649,13.151,-18.969,4.098,12.259,-22.696,3.275,15.904,-23.577,5.642,17.248,-20.878,8.450,14.875,-21.973,7.987,15.970,-25.640,8.880,19.549,-24.538,12.358,18.264,-23.550,12.682,16.153,-26.755,11.790,12.746,-25.217,9.322,10.399,-26.966,7.212,8.391,-24.490,5.233,5.485,-26.038,2.194,4.218,-24.099,2.063,0.394,-23.832,-1.317,-0.382,-22.262,-1.865,-4.099,-21.526,-3.730,-6.460,-19.172,-2.662,-6.938,-15.521,-1.675,-10.542,-16.355,0.490,-9.408,-19.296,1.981,-6.533,-17.241,2.955,-9.110,-14.577,4.367,-11.557,-17.162,6.484,-8.854,-18.874,7.580,-7.541,-15.438,8.731,-11.106,-14.628,10.760,-11.390,-17.864,11.978,-7.738,-17.724,10.456,-7.142,-21.193,9.664,-3.402,-20.854,11.657,-0.127,-21.036,9.695,1.452,-18.160,6.823,0.124,-16.032,4.212,2.470,-14.531,2.711,1.453,-11.183,2.572,1.858,-7.395,2.901,-0.560,-4.462,1.000,-0.100,-1.187,2.613,-0.875,2.185,2.703,0.979,5.546,6.465,0.248,5.857,9.708,1.451,4.192,10.911,-2.147,3.556,8.656,-1.870,0.491,11.778,-0.266,-1.086,13.777,-3.483,-0.504,10.999,-5.648,-1.954,10.759,-3.266,-4.972,14.419,-2.272,-5.602,16.569,-4.907,-3.793,18.698,-7.177,-6.031,16.956,-10.249,-4.570,13.609,-8.394,-4.631,11.420,-7.511,-7.626,14.281,-5.445,-9.120,12.129,-4.301,-12.069,15.059,-1.979,-12.812,17.314,-4.980,-13.621,19.972,-2.878,-11.879,23.407,-4.036,-10.798,24.837,-3.336,-7.333,24.695,0.230,-5.991,26.635,-0.194,-2.719,25.052,2.684,-0.861,21.545,1.544,-1.929,22.199,-2.169,-1.235,23.722,-1.376,2.197,20.700,0.815,3.067,18.171,-1.769,1.782,19.863,-4.748,3.520,20.900,-2.864,6.696,17.268,-1.924,7.444,16.434,-5.663,7.858,19.036,-6.017,10.673,18.170,-2.710,12.408,15.694,-3.142,15.292,15.992,0.531,16.368,13.305,2.579,14.565,15.262,5.891,14.352,18.387,4.216,12.923,16.191,2.168,10.544,14.451,5.378,9.320,17.917,6.851,8.602,18.717,3.871,6.327,15.268,4.142,4.655,16.086,7.851,4.075,19.404,6.946,2.394,17.601,4.331,0.240,15.040,6.945,-0.934,17.884,9.299,-1.920,19.832,6.582,-3.795,16.716,5.416,-5.719,16.230,9.035,-6.909,19.959,9.659,-7.603,20.127,6.479,-9.742,16.825,7.450,-11.478,15.323,4.024,-10.650,11.888,5.559,-9.938,10.505,8.723,-11.565,7.647,9.429,-9.107,4.437,11.222,-10.281,1.428,11.215,-7.891,0.556,9.630,-4.544,-2.295,7.115,-4.669,-5.231,8.064,-2.416,-8.164,5.879,-1.431,-11.570,7.579,-1.775,-14.642,6.178,0.033,-18.113,7.701,-0.352,-19.983,7.881,2.988,-23.597,8.962,3.545,-24.430,11.770,5.985,-25.627,8.984,8.343,-22.393,6.917,8.237,-20.218,8.052,11.179,-16.688,7.021,12.198,-15.883,5.083,9.023,-12.069,5.003,9.244,-8.955,3.771,7.459,-6.234,1.576,8.964,-2.549,2.383,8.289,-2.455,0.597,4.883,-5.509,2.675,3.788,-8.068,-0.151,4.234,-11.462,0.085,5.960,-12.017,-0.442,9.694,-15.652,-0.671,10.847,-15.174,-1.261,14.609,-15.932,2.379,15.568,-18.433,2.873,12.697,-22.075,3.664,13.588,-25.263,4.935,11.896,-26.761,8.230,13.119,-30.570,8.426,13.312,-31.286,4.688,12.668","tSeq":"MIRSRPRLVALAGALAAATTLAACGTDAAAPGGDAGPPQPGGTLRYGLSQAPTCSDPAQAGTNQTLYVTRQIVDSLTDQDPKTGELKPWLAQSWEVSPDAKVFTFHLTDGVTFSDGTPLTADSVKQTFDSVLRLGSAKAPLAGSYLTNYVGTTAVDELTARIEFSKPNAQFLQASSTTQLGILAAATTAKPAEQRCLGDNIGSGPFTYTNYRQDASATLAKRTGYQWGSAVFAHRGEAYLDKIEFTVVPESGVRTGSLASGQLDAISDALPQDAPQLEATGGRILSTANPGVPFGFQTNVTRGPLRDPAVRQALLPAIDRKQLVDTVLGPQFKPATSVLASSTPGYRDFSARLAYDPAKAKALLNQAGWVPGGDGIRVKDGARLSFSVLFSQVFAGNQAIIELVQQQLRQIGVELKLDLVSIAETTARQGTKDFDASYGNTTRADGDILRTSFGLDGRNLNAREAIPALDDALNGQLSTADTATRNTLIGTAQQQVLDAGLLIPTVELSQAIGASSTTQDLKFEASARLQFFDTWLSGR","taxId":1133849,"taxName":"Nocardia brasiliensis ATCC 700358","description":"Transporter peptide-binding protein","href":[{"label":"AFDB","accession":"K0ETA3","href":"https://www.alphafold.ebi.ac.uk/entry/K0ETA3"},{"label":"UniProt","accession":"K0ETA3","href":"https://www.uniprot.org/uniprot/K0ETA3"}],"id":"result-0-0","active":false}],"12":[{"query":"job","target":"AF-Q32AQ5-F1-model_v4","seqId":16,"alnLength":586,"missmatches":395,"gapsopened":29,"qStartPos":33,"qEndPos":596,"dbStartPos":8,"dbEndPos":518,"prob":"1.00","eval":"4.42e-29","score":808,"qLen":606,"dbLen":524,"qAln":"KLKYPAGYSQFDYTSAAAKKGGSLTLHDIGSFDKMNPYTLKGTPPFGLDNFVFEPLAVSSLDEPFAAYGLIAKDIELAADKKSVTFTLDERAKFSDGYPVMAEDVKYSLDTLKSDKAHPSYQIYL---QDISNAEILEPLKIRFNFAKVNRELHMLAAQ---LPVLNKKYYEKNGFGEDSKADPMLPPVGSGPYLVKEVNPGKAITYARNPNYWAADHPARKGMFNFDTVMVKYFKDQIVGVEAFKAGDFDYMWVN----VAKQWQRDLTGRQFDSGKLLRKEFPHNNNAGMQGFLFNTRRPFFNDRKVRQALGLAFDFEWANSSLFFNQYTRNNSYFSNSELAATGLPSEAELKLLKPLQEKYSEAMP-PEVFTQPLVAPSTTPPNSLRGNLKLAQQMLTEQGWQIKD--GVLTGKDGTKFEFEILLSGS-FFDRVMA-PYVKNLEKLGIKAKYRLIDPALYEDRIKSFNFDMIVHSFSQSQSPGNEQRDNWASSSA---SHQGSGNVA--GVQ-SPIVDSLVDSLIYAQSQDELTAACKALDRVLWYGYYVVPNWYLAYHRVAFASKL-KLPEKLPLYYNPYQQ","dbAln":"TLFALLACASFIVHAAAPD---EITTAWPVNVGPLNPHLYT-PNQMFAQSMVYEPLVKYQADGS--VIPWLAKSWTHSEDGKTWTFTLRDDVKFSNGEPFDAKAAAENFRAVLDNR---QRHAWLELANQIVDVKALSKTELQITLKSAYYPFLQELALPRPFRFIAPSQFKNHETMNGIKA-----PIGTGPWVLQESKLNQYDVFVRNENYW---GEK----PAIKKITFNVIPDPTTRAVTFETGDIDLLYGNEGLLPLDTFARFSQNP-----AYHTQLSQPIE---TVMLALNTAKAPTNELAVREALNYAVNKKSLIDNALYGTQQVADTLFASS--------------------------VPYANLGLKPR-QYDPQ----------KAKALLEKAGWTLPAGKDIREKN-GQPLRIELSFIGTDALSKSMAEIIQADMRQIGADVSLIGEEESSIYARQRDGRFVMIFHRT-WG-APYDPHAF---LSSMRVPSHA--DFQAQQGLADKPLIDKEIGEVLAPHDEAQRQALYRDILTRLHDEAVYLPISYI-SMMVVSKPELGNIPYAPIATEIPFEQ","tCa":"40.537,84.483,-19.314,37.635,83.353,-17.160,35.697,81.083,-15.883,33.353,78.539,-14.377,29.966,77.098,-15.360,27.581,74.788,-13.453,26.003,74.466,-10.532,24.379,71.933,-8.453,21.832,69.241,-8.712,20.550,66.618,-6.376,21.130,63.554,-4.315,18.393,61.036,-5.237,17.589,57.742,-3.458,19.020,54.292,-4.059,15.795,52.267,-4.121,17.103,48.692,-4.496,14.511,46.931,-6.687,13.132,43.684,-5.229,12.995,41.596,-8.410,10.344,39.024,-7.501,11.397,36.259,-9.912,8.032,35.174,-11.286,8.209,31.352,-11.572,8.456,30.215,-15.190,4.941,29.304,-16.454,6.211,25.826,-17.165,7.503,25.177,-13.603,5.025,24.216,-10.849,5.265,23.820,-7.064,2.975,21.438,-5.108,2.970,19.835,-1.628,3.014,16.283,-0.219,2.847,15.119,3.437,6.120,13.262,3.079,9.027,12.898,0.641,8.441,10.717,-2.463,10.804,8.077,-0.981,13.764,6.327,-2.689,11.486,5.563,-5.645,12.213,1.806,-5.687,9.661,0.464,-8.254,9.573,-2.938,-6.555,9.012,-1.760,-2.953,6.200,-0.252,-0.890,6.465,2.317,1.945,8.287,4.669,2.096,7.889,4.800,-1.724,4.956,6.960,-2.862,2.843,5.303,-5.630,2.170,8.493,-7.640,5.929,9.220,-7.764,6.775,5.604,-8.675,4.234,6.076,-11.504,5.915,9.322,-12.635,9.280,7.540,-13.117,8.356,3.899,-13.928,6.038,2.535,-16.635,4.059,-0.733,-17.032,3.877,-3.137,-19.917,0.212,-2.114,-20.401,-1.587,1.039,-19.193,-4.940,0.964,-17.374,-7.872,3.002,-18.798,-10.846,4.714,-17.148,-13.239,2.213,-18.840,-11.486,-0.741,-17.126,-9.584,-1.772,-20.311,-5.828,-1.797,-20.949,-3.917,-0.244,-23.885,-0.433,-0.923,-25.324,2.332,0.958,-23.501,5.905,-0.443,-23.275,4.414,-3.541,-24.929,3.103,-2.485,-28.368,1.255,-5.809,-28.869,0.798,-9.258,-27.281,-0.469,-12.774,-28.019,-1.336,-15.696,-25.713,-1.620,-19.496,-25.958,-5.089,-21.058,-26.370,-4.947,-22.116,-22.688,-4.200,-18.476,-21.662,-1.015,-19.442,-19.729,1.806,-18.367,-22.114,1.873,-14.669,-23.106,4.292,-13.213,-25.691,4.662,-9.403,-25.637,6.246,-7.516,-28.529,8.045,-4.571,-26.855,8.680,-1.125,-28.305,12.143,-0.694,-29.906,12.243,3.143,-29.596,12.273,3.243,-25.752,15.255,4.303,-23.614,15.713,4.669,-19.869,16.262,8.303,-18.802,20.052,7.632,-18.598,20.091,6.571,-22.316,20.280,2.774,-21.731,17.880,0.784,-23.981,14.676,-0.620,-22.720,14.428,-4.184,-24.126,13.055,-7.671,-23.312,16.244,-8.544,-21.370,15.830,-5.450,-19.147,12.126,-6.351,-18.681,12.928,-9.995,-17.744,15.609,-8.847,-15.256,13.019,-6.625,-13.497,10.484,-9.501,-13.282,13.252,-11.731,-11.845,14.199,-9.083,-9.238,10.500,-8.760,-8.206,9.912,-12.549,-8.066,13.101,-13.092,-6.007,11.068,-11.151,-3.364,7.756,-12.956,-4.146,6.648,-13.262,-0.476,6.571,-9.447,-0.125,4.109,-9.334,-3.083,1.778,-12.191,-1.908,-1.270,-9.833,-1.703,-1.058,-9.349,-5.506,-2.097,-12.700,-6.995,-0.127,-12.088,-10.242,3.049,-12.369,-8.121,1.820,-15.898,-7.186,0.708,-16.735,-10.777,3.955,-15.956,-12.675,5.953,-19.176,-13.238,8.543,-17.929,-15.773,9.590,-14.688,-17.507,12.082,-14.748,-20.408,13.340,-12.581,-23.262,12.835,-14.583,-26.489,14.436,-11.746,-28.511,15.297,-8.050,-28.021,11.576,-7.206,-28.412,9.800,-10.494,-27.491,9.023,-11.009,-23.768,7.344,-14.303,-22.783,5.451,-14.638,-19.467,4.136,-18.051,-18.338,1.330,-18.266,-15.724,0.004,-21.129,-13.535,-3.541,-20.413,-14.835,-5.328,-18.139,-17.350,-5.300,-15.422,-14.676,-7.978,-12.953,-15.805,-6.598,-9.766,-14.101,-3.195,-10.392,-15.608,-3.116,-7.224,-17.759,-4.783,-5.025,-15.095,-2.259,-6.179,-12.444,0.626,-5.473,-14.880,-0.727,-1.891,-15.214,-0.369,-1.212,-11.459,2.086,1.398,-10.042,4.057,-1.520,-8.607,5.714,-4.009,-8.605,5.716,-4.818,-12.337,7.279,-1.560,-13.618,10.796,-1.194,-15.029,14.059,0.297,-13.703,17.376,0.193,-15.640,19.107,-3.092,-14.615,22.398,-1.154,-14.187,20.760,0.355,-11.079,20.403,-3.038,-9.349,22.454,-3.571,-6.157,24.110,-7.012,-6.330,21.762,-7.910,-9.226,18.784,-7.213,-6.908,16.288,-4.465,-6.116,14.914,-5.937,-2.858,18.118,-4.714,-1.112,17.753,-1.191,-2.621,18.805,0.521,-5.889,21.558,2.949,-7.068,19.589,5.716,-8.882,15.853,5.677,-9.801,16.340,5.402,-13.541,13.020,4.530,-15.235,11.580,5.016,-18.759,8.880,7.469,-17.588,8.122,11.126,-18.419,9.686,12.309,-15.145,13.203,12.063,-13.664,13.881,12.505,-9.947,16.477,15.332,-9.986,16.864,16.005,-6.247,15.547,14.803,-2.888,16.015,16.688,0.401,14.713,14.833,3.428,11.822,16.612,5.212,12.118,19.576,2.764,11.370,18.785,-0.905,11.661,16.531,-3.960,12.346,17.965,-7.464,11.338,16.257,-10.728,12.352,17.416,-14.227,10.809,16.469,-17.585,12.582,13.618,-19.390,13.656,15.504,-22.543,14.411,12.117,-24.189,11.027,10.555,-23.299,9.736,8.147,-25.968,6.084,9.330,-25.677,4.285,12.703,-25.587,6.491,15.336,-23.918,4.888,16.907,-20.790,4.105,20.626,-21.027,5.524,21.110,-17.504,9.359,21.096,-17.302,9.726,20.882,-13.490,7.619,19.749,-10.524,8.687,20.612,-6.948,7.018,18.700,-4.077,7.263,20.597,-0.769,7.090,18.238,2.235,4.146,19.607,4.271,2.625,17.055,6.709,0.057,19.361,8.188,-3.130,19.926,6.095,-3.658,23.381,7.503,-0.082,24.330,6.553,-0.701,23.003,2.998,-3.805,25.243,2.739,-1.912,28.299,4.062,1.032,27.627,1.699,-1.487,27.527,-1.187,-3.120,30.816,-0.043,0.308,32.502,0.171,0.957,31.340,-3.436,4.026,29.284,-2.398,2.394,26.261,-4.102,0.469,26.151,-7.416,-1.356,22.808,-6.979,-2.819,20.536,-4.299,-3.981,17.107,-5.556,-5.111,14.265,-3.255,-7.897,12.504,-1.333,-10.225,13.853,1.432,-7.201,14.338,3.747,-5.499,16.764,1.297,-6.619,19.917,3.228,-9.335,20.911,5.768,-12.644,20.387,4.060,-14.099,23.678,5.402,-11.122,25.422,3.769,-11.689,23.459,0.524,-15.352,24.631,0.572,-14.147,28.230,1.144,-11.658,27.903,-1.756,-14.421,26.578,-4.079,-16.274,29.909,-3.583,-13.157,32.060,-4.172,-12.773,33.147,-7.849,-9.052,33.614,-7.234,-8.734,29.799,-6.946,-9.701,26.765,-9.035,-11.243,23.762,-7.245,-12.383,20.336,-8.489,-13.986,17.209,-7.010,-13.893,13.925,-8.979,-16.504,11.200,-9.099,-16.012,8.776,-6.172,-12.878,6.755,-6.441,-13.086,4.420,-3.382,-14.991,3.685,-0.141,-14.129,4.809,3.405,-15.564,2.444,6.056,-15.098,0.770,9.412,-13.970,-2.868,9.402,-15.809,-4.679,12.242,-13.850,-7.531,13.874,-16.065,-10.647,13.680,-13.494,-12.567,15.820,-13.498,-10.050,18.729,-16.253,-9.316,21.260,-18.637,-7.576,21.078,-18.380,-7.281,17.273,-18.306,-11.106,17.002,-22.121,-10.923,17.362,-23.950,-10.354,14.045,-26.728,-8.466,15.861,-24.123,-6.043,17.247,-22.592,-5.486,13.761,-26.071,-5.008,12.213,-27.111,-2.589,14.999,-23.900,-0.545,14.504,-24.674,-0.254,10.757,-28.149,1.133,11.644,-26.677,3.450,14.325,-24.569,5.905,12.273,-26.268,8.928,10.653,-24.019,8.765,7.564,-25.726,11.806,5.970,-25.258,13.983,9.076,-21.674,12.661,9.424,-20.909,13.670,5.802,-22.662,17.062,6.172,-20.918,17.891,9.485,-17.428,16.348,9.177,-17.089,16.145,5.360,-18.888,19.441,4.467,-21.077,17.597,1.920,-17.971,16.905,-0.232,-18.496,13.094,-0.236,-21.302,10.579,-0.919,-23.041,8.178,1.504,-21.720,4.616,1.185,-24.242,1.774,1.715,-22.017,-1.093,0.467,-18.305,-2.024,0.518,-18.046,-1.031,-3.171,-20.104,1.584,-5.046,-22.494,0.202,-7.700,-20.182,1.799,-10.323,-17.375,-0.623,-9.350,-17.111,-3.623,-11.733,-19.138,-6.575,-10.531,-20.469,-4.541,-7.538,-23.889,-3.531,-8.985,-25.619,-6.256,-6.947,-28.744,-4.515,-5.528,-27.521,-5.029,-1.927,-30.016,-3.738,0.671,-28.831,-0.567,2.496,-28.717,-0.351,6.274,-30.249,3.147,6.441,-29.913,5.184,9.688,-32.466,3.705,12.147,-31.553,3.974,15.861,-34.853,2.289,16.829,-34.045,-0.822,14.776,-30.457,-0.716,16.127,-31.809,-0.672,19.733,-34.273,-3.494,18.930,-31.483,-5.666,17.448,-29.364,-5.130,20.595,-32.299,-5.840,22.963,-33.152,-9.022,21.016,-29.469,-10.081,21.311,-29.569,-9.633,25.133,-27.778,-6.235,25.206,-30.200,-4.501,27.609,-30.023,-1.125,29.418,-29.385,-1.596,33.176,-31.497,0.515,35.480,-30.226,4.121,35.426,-27.429,3.454,32.878,-27.167,4.625,29.267,-24.771,1.773,28.333,-26.088,-1.726,27.575,-24.880,-4.847,29.411,-24.964,-8.556,28.513,-23.930,-11.106,31.175,-22.580,-8.224,33.320,-20.249,-7.028,30.514,-20.796,-3.470,29.164,-21.274,-2.978,25.496,-17.797,-1.412,25.183,-16.240,-1.111,21.703,-12.721,0.126,20.873,-12.480,2.309,17.728,-8.893,2.502,16.423,-7.759,5.344,14.119,-4.670,7.394,13.213,-4.583,10.019,15.993,-3.047,12.698,13.710,-5.787,12.217,11.060,-8.200,15.031,11.941,-10.854,13.649,9.548,-10.728,10.128,11.024,-10.867,11.726,14.510,-13.908,13.877,13.594,-15.715,10.869,12.084,-14.766,8.763,15.150,-16.276,11.352,17.561,-19.516,11.492,15.523,-19.603,7.668,15.394,-18.968,7.535,19.180,-21.828,10.026,19.783,-24.251,8.157,17.458,-23.344,4.740,18.945,-23.905,6.139,22.467,-27.524,6.943,21.453,-28.113,3.170,21.035,-26.253,2.322,24.301,-22.818,1.306,22.922,-19.702,2.740,24.642,-17.130,3.481,21.921,-13.549,3.996,23.190,-11.507,6.128,20.752,-8.002,4.668,20.209,-6.022,7.286,18.270,-2.460,6.002,17.652,0.540,6.425,15.338,0.085,4.993,11.818,2.727,2.302,12.479,0.718,1.096,15.518,-2.586,1.163,13.572,-0.943,-0.936,10.828,0.343,-3.318,13.524,-3.236,-3.620,14.878,-4.514,-4.293,11.325,-1.912,-7.041,10.738,-2.429,-8.818,14.095,-6.216,-8.260,14.551,-5.798,-6.126,17.736,-8.882,-3.983,16.949,-12.659,-4.177,17.535,-13.390,-1.472,14.939,-10.770,0.192,12.717,-10.900,2.800,9.947,-10.229,1.191,6.551,-10.499,2.011,2.824,-10.693,0.258,-0.549,-7.911,0.981,-3.062,-9.863,2.335,-6.077,-9.246,1.524,-9.748,-7.778,-0.791,-10.911,-7.510,-2.642,-7.590,-11.271,-2.616,-6.824,-12.633,-5.267,-6.513,-10.234,-8.009,-7.561,-6.962,-7.022,-5.857,-8.752,-5.736,-2.727,-10.636,-9.094,-2.482,-7.434,-11.065,-3.242,-5.838,-9.290,-0.265,-8.607,-10.540,2.139,-6.918,-14.003,1.978,-3.625,-12.629,3.396,-3.225,-13.060,7.193,-1.398,-9.807,7.542,-4.342,-7.714,6.202,-7.136,-5.982,8.143,-9.846,-7.705,6.052,-8.474,-11.209,6.740,-8.381,-10.472,10.498,-11.814,-8.778,10.448,-13.370,-11.843,8.721,-11.710,-14.550,10.903,-14.890,-15.047,12.995,-17.100,-15.808,9.960,-18.156,-19.463,9.666,-17.956,-19.093,5.851,-14.508,-17.383,5.841,-12.928,-20.568,4.362,-15.629,-20.560,1.682,-15.160,-16.817,0.964,-11.371,-17.338,0.672,-11.936,-20.328,-1.639,-14.394,-18.335,-3.818,-11.902,-15.407,-3.975,-9.368,-17.968,-5.290,-11.943,-19.334,-7.778,-13.158,-15.905,-9.052,-9.514,-15.016,-9.849,-9.118,-18.309,-11.781,-10.225,-19.046,-15.374,-13.982,-18.952,-15.500,-16.711,-17.815,-17.867,-18.141,-14.350,-17.168,-21.418,-15.686,-15.681,-19.598,-17.825,-13.086,-17.282,-14.861,-12.323,-20.315,-12.593,-11.703,-21.949,-15.308,-9.544,-18.798,-15.723,-7.404,-18.442,-11.938,-6.943,-22.163,-11.772,-6.046,-21.821,-14.536,-3.415,-18.619,-13.115,-1.850,-19.933,-9.521,-1.702,-23.420,-10.598,-0.522,-21.906,-12.703,2.311,-19.663,-9.816,3.457,-22.697,-7.455,3.291,-25.233,-9.786,5.009,-22.686,-10.672,7.721,-22.211,-6.880,8.206,-18.400,-7.208,8.168,-18.127,-3.507,7.235,-19.797,-0.220,8.144,-19.551,1.694,4.822,-19.393,5.377,5.539,-18.640,7.285,2.315,-17.524,6.974,-1.293,-14.621,9.435,-1.477,-13.400,11.548,-4.433,-10.110,13.084,-5.565,-9.839,16.783,-4.627,-7.943,19.456,-6.573,-7.074,23.040,-5.607,-4.989,24.913,-8.220,-4.005,28.332,-9.532,-6.340,29.072,-12.497,-3.306,29.473,-14.721,-2.762,25.684,-14.551,-6.166,25.245,-16.273,-8.311,22.137,-15.810,-6.482,19.429,-13.840,-7.016,15.874,-15.175,-7.659,12.810,-13.084,-5.578,9.671,-13.626,-7.443,6.392,-14.313,-5.396,4.896,-11.504,-6.571,6.580,-8.270,-3.028,6.670,-6.823,-1.521,8.371,-9.927,-1.284,12.129,-10.568,-1.386,12.907,-14.336,1.238,15.664,-14.211,2.213,14.856,-17.838,-1.300,16.001,-18.911,-1.256,19.411,-17.138,-1.351,22.175,-19.794,-1.017,25.758,-18.442,-3.373,28.311,-20.049,-0.409,30.532,-21.063,2.665,29.091,-22.841","tSeq":"MLSTLRRTLFALLACASFIVHAAAPDEITTAWPVNVGPLNPHLYTPNQMFAQSMVYEPLVKYQADGSVIPWLAKSWTHSEDGKTWTFTLRDDVKFSNGEPFDAKAAAENFRAVLDNRQRHAWLELANQIVDVKALSKTELQITLKSAYYPFLQELALPRPFRFIAPSQFKNHETMNGIKAPIGTGPWVLQESKLNQYDVFVRNENYWGEKPAIKKITFNVIPDPTTRAVTFETGDIDLLYGNEGLLPLDTFARFSQNPAYHTQLSQPIETVMLALNTAKAPTNELAVREALNYAVNKKSLIDNALYGTQQVADTLFASSVPYANLGLKPRQYDPQKAKALLEKAGWTLPAGKDIREKNGQPLRIELSFIGTDALSKSMAEIIQADMRQIGADVSLIGEEESSIYARQRDGRFVMIFHRTWGAPYDPHAFLSSMRVPSHADFQAQQGLADKPLIDKEIGEVLAPHDEAQRQALYRDILTRLHDEAVYLPISYISMMVVSKPELGNIPYAPIATEIPFEQIKPVKP","taxId":300267,"taxName":"Shigella dysenteriae Sd197","description":"Glutathione-binding protein GsiB","href":[{"label":"AFDB","accession":"Q32AQ5","href":"https://www.alphafold.ebi.ac.uk/entry/Q32AQ5"},{"label":"UniProt","accession":"Q32AQ5","href":"https://www.uniprot.org/uniprot/Q32AQ5"}],"id":"result-0-0","active":false}],"13":[{"query":"job","target":"AF-A0A0H3GX07-F1-model_v4","seqId":16.1,"alnLength":589,"missmatches":392,"gapsopened":31,"qStartPos":33,"qEndPos":596,"dbStartPos":5,"dbEndPos":516,"prob":"1.00","eval":"3.94e-29","score":794,"qLen":606,"dbLen":522,"qAln":"KLKYPAGYSQFDYTSAAAKKGGSLTLHDIGSFDKMNPYTLKGTPPFGLDNFVFEPLAVSSLDEPFAAYGLIAKDIELAADKKSVTFTLDERAKFSDGYPVMAEDVKYSLDTLKSDKAHPSYQIYL---QDISNAEILEPLKIRFNFAK-----VNRELHMLAAQLPVLNKKYYEKNGFGEDSKADPMLPPVGSGPYLVKEVNPGKAITYARNPNYWAADHPARKGMFNFDTVMVKYFKDQIVGVEAFKAGDFDYMW----VNVAKQWQRDLTGRQFDSGKLLRKEFPHNNNAGMQGFLFNTRRPFFNDRKVRQALGLAFDFEWANSSLFFNQYTRNNSYFSNSELAATGLPSEAELKLLKPLQEKYSEAMPPEVFTQPLVAPSTTPPNSLRGNLKLAQQMLTEQGWQIKDG--VLTGKDGTKFEFEILL-SGSFFDRVMA-PYVKNLEKLGIKAKYRLIDPALYEDRIKSFNFDMIVHSFSQSQSPGNEQRDNWASSSA---SHQGSGNVA--GVQSP---IVDSLVDSLIYAQSQDELTAACKALDRVLWYGYYVVPNWYLAYHRVAFASKL-KLPEKLPLYYNPYQQ","dbAln":"RLTLLALLACVPLLAQAAP--YQLTTAWPVNVGPLNPHLYT-PNQMFAQSMVYEPLVKYQADGS--VQPWLATRWRHSADGKTWWFTLRDDVAFSNGEPFNAQAAAANFRAVLANR---QRHAWLELANQITDVRALSATELQITLKSAYAPLLQELA--LPRPFRFIAPSQFIDGGTARGIKA-----PIGTGPWRLASSQLNQRDVLVRNERYW-----GRK--PALQQITIKVIPDATSRAVAFETGEIDMLYGDEGLLPLDTFERFRHHP-----GYVARLSAPAE---TVMLALNASQGPTREQAVREALNYAVDKQTLVDSVLYGTQQVADTLF------APSVP-----------------YAPQD-----LTPRRYDPTK--------ARALLEQAGWQQLEGQPWRQKA-GQPLAIELAFIGTDALAKSMAEIIQANLRQVGVQVTLVGEEESSIYARQREGRFGMIFNRT-WG-APYDPHAF---LSSMRVPSHA--DYQAQRGL--PDKALIDKEISEVLTTGDEAQRRKLYHDVLTRLHQDAVYLPISYV-SLMSVARQEVGEIPFAPVTSEIPFDQ","tCa":"1.786,22.626,-96.041,2.919,21.322,-93.306,3.598,18.746,-90.684,2.817,16.400,-88.342,2.215,14.303,-85.304,2.578,13.325,-82.054,0.032,11.137,-80.185,1.533,9.901,-76.877,-0.396,7.237,-74.906,-0.461,7.795,-71.134,-1.320,4.417,-69.540,-3.374,4.580,-66.313,-1.555,3.450,-63.183,-4.188,3.343,-60.426,-1.958,3.109,-57.356,-4.339,2.484,-54.407,-3.377,5.067,-51.858,-3.441,2.887,-48.757,-4.483,5.785,-46.525,-2.954,4.540,-43.266,-5.867,5.111,-40.837,-5.051,7.982,-38.477,-3.823,6.233,-35.292,-6.609,5.979,-32.668,-6.447,8.770,-30.041,-8.154,7.842,-26.758,-10.196,10.291,-24.644,-11.049,9.425,-21.008,-12.089,11.337,-17.855,-10.728,11.765,-14.313,-12.144,13.805,-11.385,-9.015,15.904,-11.208,-5.836,16.674,-13.176,-3.020,14.076,-13.058,-0.981,16.540,-10.932,2.666,17.635,-11.413,3.594,13.973,-11.763,6.357,14.036,-9.116,7.259,10.310,-8.709,8.325,10.849,-5.109,5.242,12.784,-3.877,1.590,12.031,-3.108,-1.450,14.350,-3.535,-2.014,16.134,-5.859,-0.180,13.496,-7.951,-2.446,10.764,-9.358,-0.967,7.248,-8.983,-2.206,5.898,-12.343,-0.562,8.840,-14.171,2.676,8.504,-12.137,2.625,4.852,-13.304,2.167,5.903,-16.953,5.348,8.050,-16.837,7.564,6.318,-14.210,8.674,2.673,-13.970,9.795,0.442,-11.047,12.805,-1.770,-10.710,10.445,-4.793,-10.650,6.827,-5.097,-11.846,4.005,-6.577,-9.745,1.966,-9.446,-11.291,-1.673,-10.508,-10.893,-0.557,-13.746,-9.126,1.210,-11.678,-6.421,4.715,-12.345,-7.875,7.239,-9.796,-9.189,9.030,-9.936,-12.574,12.090,-8.195,-14.093,11.471,-4.670,-15.356,14.164,-1.931,-15.204,16.145,-4.553,-13.241,16.777,-7.631,-15.441,17.880,-9.792,-12.453,18.883,-9.579,-8.783,20.733,-11.470,-6.032,21.005,-10.986,-2.245,23.356,-11.811,0.650,22.714,-14.943,2.737,21.333,-12.698,5.527,18.942,-10.977,3.047,20.297,-7.477,3.909,22.377,-6.632,0.781,20.759,-6.741,-2.690,22.488,-6.391,-6.093,20.343,-5.475,-9.138,21.662,-5.805,-12.695,19.943,-2.956,-14.624,19.054,-2.800,-18.322,21.615,-1.046,-20.587,19.104,-0.255,-23.404,16.919,2.169,-21.384,16.713,5.934,-21.939,14.639,8.553,-20.160,12.044,10.127,-22.470,14.338,13.152,-23.084,17.142,10.807,-24.297,19.272,10.792,-21.095,20.448,7.244,-20.146,18.835,5.336,-17.389,21.648,3.754,-15.308,22.602,2.760,-11.725,23.812,6.323,-10.975,20.385,7.716,-11.978,18.636,4.983,-9.913,20.819,5.693,-6.826,20.179,9.446,-7.256,16.388,8.823,-7.130,16.671,6.615,-3.997,18.736,9.372,-2.322,16.073,11.958,-3.280,13.306,9.762,-1.739,15.307,8.914,1.424,16.170,12.603,1.979,12.378,12.948,2.605,12.086,9.679,4.615,9.543,11.013,7.179,7.032,11.632,4.355,7.355,7.908,3.429,7.213,6.476,7.009,4.004,4.492,6.247,5.964,2.419,3.689,8.322,0.243,5.743,10.869,-0.168,2.880,11.527,3.584,3.280,12.446,2.833,6.947,14.443,-0.327,6.063,16.818,1.092,3.396,20.150,2.075,5.017,22.269,2.595,1.859,21.932,2.601,-1.955,24.998,2.522,-4.262,25.777,2.304,-7.966,28.612,-0.271,-8.143,28.853,0.048,-11.959,26.688,1.432,-14.796,24.420,-1.634,-14.437,24.982,-2.854,-10.827,22.780,-1.253,-8.135,23.315,-2.256,-4.477,20.597,-1.757,-1.821,21.377,-2.394,1.874,18.638,-2.955,4.500,18.408,-3.028,8.312,16.714,-6.468,8.224,15.709,-9.252,5.800,12.753,-7.086,4.687,10.277,-9.535,3.172,8.134,-7.184,0.982,11.129,-5.467,-0.547,10.341,-6.466,-4.162,6.586,-5.802,-3.814,7.241,-2.344,-2.281,9.744,-1.553,-5.092,6.932,-2.326,-7.601,4.626,0.359,-6.131,3.539,3.473,-8.122,5.587,5.506,-5.660,8.019,6.478,-4.213,10.641,4.118,-5.651,10.170,4.984,-9.359,12.671,6.930,-11.476,12.779,10.495,-12.859,15.758,11.891,-14.845,18.156,13.426,-12.254,18.505,16.528,-14.489,14.920,17.339,-13.422,15.888,17.620,-9.734,15.542,21.018,-8.018,18.419,21.800,-5.594,19.721,18.205,-5.692,16.367,16.462,-5.037,12.613,16.219,-5.679,11.108,17.009,-2.243,10.542,20.705,-3.199,9.387,19.987,-6.802,10.770,18.922,-10.223,11.525,20.800,-13.497,9.649,18.449,-15.888,8.174,14.926,-15.439,10.792,13.056,-17.406,10.502,9.314,-16.667,11.414,6.120,-18.588,7.771,5.000,-18.996,5.593,4.371,-22.073,3.864,7.737,-21.650,5.027,11.377,-21.556,3.007,14.293,-20.181,2.635,16.598,-23.228,0.381,19.259,-21.674,-1.711,20.062,-18.606,-4.624,22.542,-18.470,-5.845,23.109,-14.927,-9.499,22.077,-14.377,-9.789,21.104,-18.107,-7.515,18.261,-19.304,-4.163,16.456,-19.331,-2.668,15.114,-22.604,-0.197,12.200,-22.615,1.601,11.057,-25.801,3.380,7.766,-26.568,7.109,7.670,-25.780,8.533,6.936,-29.258,11.872,6.090,-27.561,10.300,3.605,-25.124,12.661,0.676,-24.470,9.761,-1.810,-24.179,6.739,-2.639,-26.350,5.277,0.569,-27.832,1.612,1.201,-26.905,-0.882,0.890,-29.750,-2.431,4.212,-28.662,-0.544,7.377,-29.687,-2.304,9.867,-27.380,-4.473,9.805,-24.256,-6.574,12.861,-23.359,-7.737,12.838,-19.718,-10.645,15.313,-19.279,-11.236,16.772,-15.806,-14.860,15.849,-14.925,-15.469,15.876,-11.135,-19.100,14.920,-11.248,-19.943,11.216,-11.791,-23.197,11.945,-13.689,-21.337,14.331,-16.020,-18.781,11.556,-16.734,-21.638,9.178,-17.700,-23.193,11.831,-19.982,-19.791,12.561,-21.581,-19.442,8.811,-22.336,-22.985,8.545,-23.801,-22.489,11.611,-26.030,-19.151,10.187,-27.293,-17.190,13.048,-25.716,-15.093,10.305,-24.032,-14.237,6.795,-25.300,-13.710,5.033,-21.942,-14.089,5.208,-18.147,-11.974,3.196,-15.657,-12.046,3.417,-11.830,-13.671,2.279,-8.552,-17.376,2.371,-7.467,-17.267,6.217,-7.592,-16.497,6.174,-11.361,-20.166,6.737,-12.434,-23.692,6.184,-11.002,-23.991,2.487,-10.463,-27.532,2.308,-11.931,-26.068,3.927,-15.064,-23.169,1.418,-15.059,-25.730,-1.440,-14.901,-27.623,0.162,-17.820,-24.323,0.442,-19.770,-23.559,-3.291,-19.225,-26.722,-4.117,-21.239,-26.053,-1.512,-23.966,-24.961,-3.140,-27.280,-22.577,-0.338,-28.224,-20.643,-0.490,-24.910,-18.181,-2.863,-23.206,-18.673,-2.706,-19.423,-16.724,-4.988,-17.030,-16.085,-5.598,-13.331,-12.700,-6.853,-12.072,-12.227,-9.451,-9.385,-12.423,-7.925,-5.869,-9.651,-5.435,-5.697,-10.106,-4.077,-2.116,-12.566,-3.777,0.817,-14.857,-0.906,1.879,-15.586,-0.933,5.639,-16.353,1.102,8.720,-13.463,1.439,11.178,-14.976,1.265,14.699,-13.119,3.351,17.309,-12.195,1.037,20.216,-10.908,4.138,22.121,-14.065,6.305,21.876,-17.723,6.459,22.929,-19.779,3.228,23.111,-17.547,1.665,20.446,-14.911,1.121,23.176,-17.039,-1.878,24.243,-16.372,-5.008,22.148,-19.993,-6.147,22.608,-21.121,-2.887,20.972,-18.716,-3.410,18.014,-19.844,-7.049,17.648,-23.519,-6.021,17.819,-22.920,-3.370,15.110,-21.441,-6.092,12.829,-24.562,-8.291,13.276,-26.942,-5.317,12.856,-26.095,-4.254,9.254,-27.881,-6.021,6.362,-24.879,-5.966,4.023,-26.720,-7.919,1.280,-29.625,-5.446,1.104,-27.086,-2.575,1.275,-25.050,-4.038,-1.633,-28.203,-4.760,-3.693,-29.991,-1.437,-3.035,-27.048,1.026,-3.002,-24.375,-0.845,-4.984,-26.817,-2.333,-7.572,-25.181,-5.770,-7.130,-21.917,-4.404,-8.639,-19.986,-5.256,-5.428,-19.609,-8.316,-3.157,-20.524,-8.598,0.555,-17.441,-8.343,2.793,-17.240,-10.547,5.910,-13.543,-9.877,6.704,-11.067,-6.953,6.454,-9.396,-8.588,3.416,-11.070,-10.742,0.763,-10.199,-14.477,0.878,-8.362,-13.904,-2.346,-5.858,-11.528,-0.651,-2.451,-13.136,0.119,-2.238,-14.422,3.656,-5.891,-13.493,4.405,-7.283,-16.173,6.781,-9.952,-18.388,5.332,-11.216,-19.633,8.748,-12.566,-16.328,10.144,-16.201,-16.788,11.228,-18.481,-14.226,9.486,-20.682,-11.858,11.448,-23.758,-12.216,9.207,-26.873,-10.010,9.588,-28.644,-11.068,12.830,-30.396,-8.122,14.546,-31.649,-10.525,17.247,-28.076,-11.498,18.194,-27.124,-7.797,18.004,-29.894,-6.938,20.531,-28.873,-9.835,22.827,-25.190,-8.744,22.828,-26.235,-5.164,23.691,-28.550,-6.377,26.508,-25.859,-8.679,27.959,-23.482,-5.672,27.873,-26.057,-3.622,29.871,-27.430,-1.536,26.940,-31.140,-1.709,27.825,-34.078,-0.676,25.617,-36.317,1.325,27.979,-40.069,1.237,27.271,-41.190,4.125,25.021,-37.569,5.251,24.379,-36.193,4.889,20.808,-32.629,4.312,21.987,-30.846,1.864,24.304,-29.213,3.332,27.429,-26.512,2.314,29.940,-26.109,4.269,33.201,-28.417,7.005,31.831,-26.238,7.563,28.708,-27.806,6.869,25.270,-26.153,4.399,22.875,-25.073,7.294,20.621,-22.359,6.922,17.937,-21.101,9.389,15.308,-20.632,8.080,11.737,-18.163,10.289,9.838,-18.052,10.340,6.013,-17.196,12.661,3.106,-20.404,14.722,2.739,-20.016,15.070,-1.061,-19.657,11.272,-1.484,-23.215,10.279,-2.432,-22.334,6.566,-2.130,-20.864,6.874,1.382,-23.941,8.971,2.313,-26.404,6.358,0.965,-24.548,3.566,2.790,-24.456,5.714,5.971,-28.265,6.269,5.873,-28.938,2.515,5.506,-26.407,1.766,8.272,-28.136,4.411,10.467,-31.560,2.841,9.688,-30.292,-0.703,10.429,-28.550,0.388,13.652,-31.773,2.175,14.755,-33.615,-1.206,14.632,-31.255,-2.470,17.381,-31.604,0.754,19.436,-28.354,2.531,18.398,-28.538,6.299,17.778,-26.247,7.066,14.814,-25.387,10.722,14.092,-24.344,11.152,10.440,-21.348,13.534,10.177,-20.832,14.432,6.513,-17.822,16.798,6.232,-15.205,18.022,3.747,-12.514,15.445,2.862,-9.803,17.515,4.608,-11.844,17.438,7.858,-12.475,13.669,7.538,-8.701,13.136,7.164,-8.159,15.310,10.269,-10.672,13.127,12.179,-8.829,9.970,10.993,-5.435,11.339,12.141,-6.768,12.677,15.463,-9.079,9.727,16.306,-12.152,12.059,16.458,-14.802,9.542,15.284,-17.068,6.786,16.659,-17.291,5.152,13.219,-15.620,6.316,9.994,-15.612,5.028,6.418,-12.255,3.478,5.465,-10.914,1.296,2.633,-7.994,-1.080,2.074,-5.515,-0.138,-0.670,-5.698,-3.262,-2.879,-2.819,-5.002,-4.657,0.069,-4.889,-4.008,-0.454,-2.960,-0.766,-2.836,-5.543,0.756,-2.094,-6.861,3.329,1.468,-5.888,4.146,1.538,-2.120,3.469,-1.989,-1.606,4.853,-0.921,-3.494,8.041,2.367,-1.531,8.168,0.308,1.693,8.217,-1.674,0.533,11.318,1.481,1.266,13.404,1.526,4.946,12.339,-0.338,7.394,14.659,-1.519,9.474,11.778,-3.727,6.668,10.326,-7.372,5.805,11.062,-6.429,2.158,11.789,-3.884,3.124,14.471,-6.439,5.393,16.185,-9.263,2.819,15.831,-7.104,0.046,17.376,-5.476,2.180,20.137,-8.065,0.969,22.694,-7.335,-2.748,22.127,-5.560,-4.421,25.084,-3.314,-6.256,22.622,-2.596,-3.276,20.297,1.078,-3.347,21.365,1.225,-7.074,20.497,-0.499,-6.462,17.123,2.036,-3.694,16.303,4.919,-5.957,17.382,3.625,-8.872,15.243,3.146,-6.519,12.259,6.829,-5.552,12.716,7.868,-9.246,12.979,5.804,-10.356,9.919,7.477,-7.622,7.816,10.999,-8.660,8.908,10.769,-12.474,9.179,12.634,-14.588,6.631,10.532,-17.617,7.735,7.409,-18.181,5.589,5.741,-20.438,8.201,6.248,-17.809,10.923,4.991,-15.148,8.450,1.724,-17.052,7.823,1.248,-17.509,11.593,1.843,-13.797,12.365,-0.579,-12.646,9.631,-3.151,-15.180,10.896,-2.804,-14.024,14.538,-2.954,-10.278,13.699,-5.951,-10.652,11.334,-7.726,-13.049,13.738,-7.312,-10.549,16.631,-8.620,-7.605,14.550,-11.562,-9.786,13.413,-12.353,-11.192,16.908,-12.185,-7.693,18.476,-14.587,-6.458,15.721,-12.354,-3.442,14.960,-13.977,-3.243,11.501,-17.437,-3.613,9.989,-16.553,-4.916,6.486,-19.207,-3.841,4.064,-18.156,-4.831,0.524,-15.238,-6.041,-1.574,-14.816,-3.455,-4.350,-14.211,-4.475,-7.983,-12.694,-1.973,-10.416,-15.098,-0.884,-13.186,-14.340,-0.302,-16.868,-16.712,1.071,-19.533,-15.504,1.554,-23.141,-16.944,2.126,-26.621,-16.924,-1.022,-28.787,-14.234,0.549,-31.038,-11.823,0.759,-28.062,-12.565,-2.905,-27.222,-12.035,-4.645,-23.880,-9.991,-2.712,-21.306,-7.623,-4.955,-19.297,-7.338,-4.462,-15.569,-3.864,-3.643,-14.236,-2.388,-5.926,-11.529,-1.827,-2.770,-9.515,-5.235,-1.353,-8.471,-4.042,2.251,-8.962,-2.701,1.660,-12.518,-4.620,1.996,-15.792,-3.019,-0.277,-18.453,-3.356,2.184,-21.332,-0.200,0.631,-22.890,-2.146,-2.663,-23.299,-5.261,-1.167,-24.972,-5.543,-2.315,-28.607,-8.507,-0.637,-30.385,-10.685,-2.964,-32.496,-10.733,-0.390,-35.333,-7.386,1.352,-36.090","tSeq":"MSIIRLTLLALLACVPLLAQAAPYQLTTAWPVNVGPLNPHLYTPNQMFAQSMVYEPLVKYQADGSVQPWLATRWRHSADGKTWWFTLRDDVAFSNGEPFNAQAAAANFRAVLANRQRHAWLELANQITDVRALSATELQITLKSAYAPLLQELALPRPFRFIAPSQFIDGGTARGIKAPIGTGPWRLASSQLNQRDVLVRNERYWGRKPALQQITIKVIPDATSRAVAFETGEIDMLYGDEGLLPLDTFERFRHHPGYVARLSAPAETVMLALNASQGPTREQAVREALNYAVDKQTLVDSVLYGTQQVADTLFAPSVPYAPQDLTPRRYDPTKARALLEQAGWQQLEGQPWRQKAGQPLAIELAFIGTDALAKSMAEIIQANLRQVGVQVTLVGEEESSIYARQREGRFGMIFNRTWGAPYDPHAFLSSMRVPSHADYQAQRGLPDKALIDKEISEVLTTGDEAQRRKLYHDVLTRLHQDAVYLPISYVSLMSVARQEVGEIPFAPVTSEIPFDQITPVTP","taxId":1125630,"taxName":"Klebsiella pneumoniae subsp. pneumoniae HS11286","description":"Nickel ABC transporter periplasmic substrate-binding protein","href":[{"label":"AFDB","accession":"A0A0H3GX07","href":"https://www.alphafold.ebi.ac.uk/entry/A0A0H3GX07"},{"label":"UniProt","accession":"A0A0H3GX07","href":"https://www.uniprot.org/uniprot/A0A0H3GX07"}],"id":"result-0-0","active":false}],"14":[{"query":"job","target":"AF-A0A077ZJ82-F1-model_v4","seqId":16.4,"alnLength":567,"missmatches":371,"gapsopened":23,"qStartPos":47,"qEndPos":592,"dbStartPos":5,"dbEndPos":489,"prob":"1.00","eval":"6.96e-28","score":790,"qLen":606,"dbLen":493,"qAln":"SAAAKKGGSLTLHDIGSFDKMNPYTLKGTPPFGLDNFVFEPLAVSSLDEPFAAYGLIAKDIELAADKKSVTFTLDERAKFSDGYPVMAEDVKYSLDTLKSDKAHPSYQIYLQDISNAEILEPLKIRFNFAKVNRELHMLAA--QLPVLNKKYYEKNGFGEDSKADPMLPPVGSGPYLVKEVNPGKAITYARNPNYWAADHPARKGMFNFDTVMVKYFKDQIVGVEAFKAGDFDY-MWVNVAKQWQRDLTGRQFDSGKLLRKEFPHNNNAGMQGF-LFNTRRPFFNDRKVRQALGLAFDFEWANSSLFFNQYTRNNS-YFSNSELAATGLPSEAELKLLKPLQEKYSEAMPPEVFTQPLVAPSTTPPNSLRGNLKLAQQMLTEQGWQIKDGVLTGKDGTKFEFEILLSGSF--FDRVMAPYVKNLEKLGIKAKYRLIDPALYEDRIKS---FNFD--MIVHSFSQSQSPGNEQ---RDNWASSS--ASHQGSGNVAGVQSPIVDSLVDSLIYAQSQDELTAACKALDRVLWYGYYVVPNWYLAYHRVAFASKLK----LPEKLPLYYN","dbAln":"AFAAK---DVVVAVGSNFTTLDPYDANDTLSQAVAKSFYQGLF--GLDKEMKLKNVLAESYTVSDDGLTYTVKLREGIKFQDGTDFNAAAVKANLDRASDPANHLKRYNLYKNIAKTEAIDPTTVKITLKQPFSAFINILAHPATAMISPAALEKYGK------EIGFHPVGTGPYELDTWNQTDFVKVKKFAGYWQPGLPK------LDSITWRPVADNNTRAAMLQTGEAQFAFPIPYEQAALLEKNK------NIELMASP----SIMQRYISMNVTQKPFDNPKVREALNYAINRPALVKVAFAGYATPATGVVPPSIAYA------------------------------QSYKPWPYDPVK--------ARELLKEAG---YPNG--------FSTTLWSSHNHSTAQKVLQFTQQQLAQVGIKAQVTAMDAGQRAAEVEGKGQKESGVRMFYTGWSAST--GEADWALSPLFASQNWPPTLF---NTAFYSNKQVDDFLAQALKTNDPAEKTRLYKAAQDIIWQESPWIPLV-VEKLVSAHSKNLTGFWIMPDTGFSFED","tCa":"51.787,6.232,-7.393,50.131,4.588,-4.382,46.602,3.937,-5.669,44.197,4.938,-2.929,42.301,1.636,-2.648,38.766,3.020,-2.637,37.245,1.221,0.367,34.309,-0.955,-0.769,30.993,0.770,0.026,28.797,-2.227,0.928,25.564,-1.507,2.831,23.263,-3.959,4.658,19.615,-2.883,5.076,17.560,-4.787,7.682,13.862,-4.930,6.668,10.794,-6.225,8.544,9.543,-8.897,6.082,10.327,-11.179,3.120,9.945,-10.066,-0.509,7.009,-11.348,-2.609,8.403,-10.659,-6.122,10.910,-8.322,-7.796,8.286,-7.610,-10.520,6.650,-4.379,-9.316,3.520,-5.012,-11.455,2.949,-8.293,-9.524,3.888,-7.054,-5.994,1.093,-6.119,-3.544,3.483,-4.969,-0.741,5.442,-1.675,-0.798,8.599,-3.386,0.573,9.150,-5.615,-2.483,8.411,-2.650,-4.795,10.864,-0.421,-2.830,13.667,-3.020,-3.021,12.825,-3.378,-6.733,13.697,0.339,-7.182,17.336,-0.854,-6.958,17.011,-2.080,-10.577,13.867,-0.270,-11.830,12.850,3.312,-12.614,9.448,4.660,-13.716,8.608,7.426,-16.195,7.852,9.498,-13.074,8.297,9.025,-9.315,7.488,10.605,-5.942,10.062,12.385,-3.740,10.283,12.121,0.067,7.648,14.936,0.257,5.311,12.869,-2.024,5.774,15.379,-4.891,5.822,14.338,-8.561,9.290,14.090,-10.163,10.307,13.405,-13.777,12.578,10.314,-13.902,12.917,8.519,-17.277,10.455,11.035,-18.739,11.778,14.502,-19.612,8.250,16.006,-19.725,4.592,15.300,-20.558,1.446,16.987,-21.893,-2.236,16.041,-21.482,-5.123,16.848,-23.863,-8.007,19.056,-22.646,-10.305,15.991,-22.591,-7.868,14.254,-20.175,-7.708,11.201,-22.495,-4.347,11.621,-24.296,-0.997,11.798,-22.466,2.068,12.596,-24.609,5.326,11.747,-22.774,8.782,12.881,-23.933,11.547,10.411,-22.943,15.181,11.038,-22.053,17.621,9.816,-24.739,20.714,7.603,-24.387,19.385,5.537,-21.434,20.321,1.826,-21.377,18.789,-1.177,-19.660,21.141,-3.356,-17.578,21.166,-5.910,-20.443,22.539,-3.216,-22.820,19.229,-2.686,-24.689,17.793,0.823,-25.202,15.167,2.535,-23.080,12.751,3.998,-25.665,9.051,4.499,-26.496,8.702,0.862,-27.673,9.998,-0.349,-24.278,7.447,1.895,-22.526,4.742,0.479,-24.840,5.748,-3.148,-24.075,5.547,-2.495,-20.309,2.191,-0.659,-20.409,0.670,-3.183,-22.869,1.760,-6.029,-20.544,0.406,-4.185,-17.477,-2.967,-3.343,-19.138,-3.561,-6.860,-20.572,-5.977,-8.779,-18.286,-4.622,-12.030,-19.620,-1.377,-11.433,-17.687,-3.285,-11.524,-14.347,-0.792,-9.067,-12.804,-1.787,-8.114,-9.242,-1.614,-4.402,-10.216,-3.762,-4.703,-13.410,-6.334,-2.358,-11.824,-3.835,0.540,-12.125,-3.515,0.043,-15.916,-6.958,-1.277,-17.031,-7.953,2.297,-17.990,-5.201,2.390,-20.676,-6.907,2.008,-24.079,-3.598,1.900,-26.003,0.071,2.889,-25.924,1.674,4.227,-29.151,5.403,4.695,-29.805,5.226,7.786,-32.051,9.038,7.931,-32.400,11.921,6.561,-30.228,11.493,9.341,-27.727,7.722,10.013,-27.899,5.053,7.831,-26.284,1.338,8.579,-26.751,-0.939,6.930,-24.153,-4.709,7.047,-24.753,-7.108,6.306,-21.855,-10.580,4.727,-22.114,-11.930,7.364,-19.659,-10.462,10.581,-18.164,-8.433,9.829,-15.076,-6.657,12.865,-13.554,-4.690,10.560,-11.185,-3.105,8.720,-14.169,0.163,10.686,-13.805,0.391,9.400,-10.197,-0.088,5.852,-11.521,2.896,6.480,-13.845,4.815,7.705,-10.734,3.719,4.665,-8.688,6.559,2.195,-7.875,4.560,-0.549,-9.581,5.001,1.280,-12.937,8.568,0.057,-13.567,10.285,0.161,-16.976,11.417,-3.469,-17.460,13.699,-4.515,-20.347,11.567,-5.928,-23.204,14.360,-8.327,-23.917,14.299,-9.487,-20.270,10.481,-9.780,-20.375,10.871,-12.046,-23.445,13.803,-14.030,-21.968,12.405,-14.673,-18.456,8.632,-14.436,-19.143,6.785,-15.338,-15.918,10.129,-15.608,-14.031,10.932,-11.900,-14.607,10.141,-11.491,-10.881,13.374,-13.442,-10.054,15.570,-11.918,-12.810,14.895,-8.158,-12.799,16.428,-6.098,-15.597,15.791,-2.334,-15.554,17.518,1.049,-16.034,18.205,1.573,-12.301,21.514,2.189,-10.492,21.961,-1.442,-9.297,21.926,-4.889,-10.957,20.808,-8.082,-9.218,23.853,-9.833,-7.725,21.867,-12.629,-6.052,18.514,-13.345,-4.373,18.230,-15.940,-1.624,14.439,-15.972,-1.177,14.558,-16.348,2.632,17.893,-14.696,3.476,18.507,-11.550,1.349,18.426,-9.638,-1.940,21.946,-8.421,-2.845,22.447,-5.804,-5.589,25.698,-4.487,-7.138,26.541,-1.133,-8.800,25.497,-0.859,-12.471,28.565,0.479,-14.323,26.383,1.547,-17.306,24.047,3.750,-15.204,22.779,6.762,-17.170,23.495,9.316,-14.388,27.281,9.915,-14.207,28.808,9.445,-10.739,25.852,7.362,-9.419,25.323,5.175,-7.533,27.962,5.827,-4.989,27.454,2.507,-3.150,29.058,-0.638,-4.589,26.265,-2.849,-3.199,23.041,-2.896,-1.190,21.988,-6.021,0.747,18.269,-6.004,1.647,17.894,-8.424,4.591,14.502,-9.548,5.970,14.601,-9.589,9.746,11.242,-10.608,11.235,12.385,-10.248,14.873,12.000,-6.565,15.744,14.697,-6.557,18.470,17.281,-8.349,16.271,16.612,-5.763,13.527,17.430,-2.916,15.958,20.406,-4.842,17.435,22.013,-5.158,13.969,22.398,-1.347,13.886,24.206,-1.472,17.264,26.634,-4.203,16.146,27.153,-2.384,12.799,25.909,-5.525,10.985,23.376,-3.207,9.313,23.751,0.478,8.385,19.963,1.003,7.968,16.932,-0.602,9.639,13.157,-0.210,9.301,10.819,-0.472,11.104,12.399,0.179,14.462,10.432,-1.246,17.421,9.485,1.558,19.732,11.001,-0.200,22.781,14.407,0.054,21.012,13.989,3.681,19.807,15.252,5.378,23.009,18.218,2.964,23.055,19.192,3.708,19.423,18.682,7.507,19.847,21.242,7.468,22.705,23.847,5.771,20.468,26.253,8.438,19.113,26.947,6.357,15.959,23.244,5.905,15.066,20.666,8.426,13.813,17.062,7.634,14.750,14.420,9.335,12.556,10.697,9.742,13.291,9.209,10.873,9.938,5.582,11.482,8.850,3.861,8.572,7.254,0.855,8.176,4.954,-0.240,5.175,7.077,-3.839,5.861,8.151,-4.958,3.647,11.065,-8.716,3.163,11.554,-11.534,0.835,12.558,-14.201,0.404,9.861,-17.789,-0.298,10.999,-20.101,-2.258,8.665,-22.725,0.517,8.271,-25.236,-1.948,6.739,-25.358,-4.175,9.853,-27.102,-3.603,13.228,-26.151,-1.669,15.340,-23.753,0.194,13.016,-26.634,1.105,10.639,-27.523,3.705,13.322,-25.357,6.867,12.881,-25.690,7.731,16.619,-23.971,4.425,17.465,-21.063,5.279,15.106,-20.820,8.777,16.650,-20.916,7.285,20.186,-18.015,4.908,19.419,-15.916,7.863,18.146,-16.355,9.613,21.541,-15.441,6.364,23.366,-11.787,6.290,22.146,-9.065,8.316,23.906,-6.819,8.806,20.845,-3.993,10.696,22.674,-3.858,7.853,25.171,-3.915,5.280,22.320,-0.910,7.072,20.744,1.033,6.734,24.043,-0.013,3.134,24.858,0.166,1.473,21.418,2.518,3.821,19.510,4.858,5.129,22.286,4.215,8.642,20.918,5.227,7.656,17.324,1.761,8.498,15.992,-0.692,11.430,15.949,-4.449,11.302,16.664,-6.213,11.159,13.393,-7.991,14.458,12.582,-9.228,13.170,9.171,-9.789,9.994,7.127,-6.778,10.881,4.909,-3.246,11.530,6.284,-2.300,15.172,5.999,0.692,14.349,3.843,-1.663,13.178,1.042,-2.620,15.740,-1.629,-6.155,17.139,-1.148,-6.462,15.673,2.378,-8.822,17.436,4.804,-8.578,17.851,8.575,-11.364,18.355,11.129,-11.839,19.219,14.784,-10.547,16.175,16.710,-13.051,13.811,18.248,-13.148,14.541,22.004,-12.835,11.665,24.439,-16.148,11.548,26.353,-17.420,8.205,27.702,-20.423,10.024,29.279,-21.532,11.402,25.907,-20.858,7.976,24.332,-23.187,6.244,26.854,-25.799,8.993,26.376,-25.723,8.515,22.583,-25.877,4.706,23.024,-28.951,5.135,25.282,-30.539,7.495,22.718,-29.749,4.857,20.053,-31.694,2.222,22.082,-28.630,0.544,23.724,-28.691,1.732,27.390,-26.664,-1.323,28.392,-24.544,-1.420,25.202,-24.291,-4.545,22.989,-21.960,-7.336,21.786,-19.978,-7.253,18.502,-16.792,-8.612,16.866,-13.576,-6.600,16.396,-11.372,-8.193,13.720,-7.820,-7.343,12.626,-5.063,-8.813,10.498,-2.523,-10.819,12.545,0.800,-8.980,12.882,3.831,-8.793,15.224,3.475,-4.988,15.516,1.253,-2.531,17.458,-2.049,-4.235,16.517,-2.353,-6.406,19.666,-1.900,-3.338,21.926,-4.420,-1.424,19.764,-7.004,-4.263,19.959,-6.692,-4.640,23.766,-6.833,-0.855,24.331,-9.857,-0.496,22.010,-11.667,-3.482,23.622,-11.032,-1.927,27.076,-12.301,1.522,25.966,-15.393,-0.047,24.333,-16.138,-2.023,27.539,-16.286,1.274,29.523,-19.314,2.249,27.374,-21.001,-1.193,27.612,-19.696,-2.583,24.285,-18.500,-6.214,24.472,-16.159,-6.619,21.488,-14.936,-10.171,20.747,-11.394,-9.668,19.393,-10.024,-11.872,16.583,-6.619,-11.545,14.875,-6.876,-13.335,11.495,-4.035,-14.916,9.520,-3.622,-13.901,5.852,-5.786,-16.810,4.595,-8.594,-16.067,7.089,-8.432,-12.318,6.235,-8.666,-13.076,2.493,-11.559,-15.536,3.031,-13.592,-13.591,5.650,-12.907,-9.887,4.872,-11.754,-9.528,1.247,-13.496,-12.527,-0.403,-17.071,-11.991,0.916,-19.870,-9.757,-0.413,-22.237,-7.723,1.817,-24.828,-10.525,2.159,-22.242,-13.117,3.286,-19.693,-10.956,5.155,-19.243,-11.559,8.890,-17.330,-8.231,9.156,-18.651,-6.096,12.045,-15.742,-3.933,13.258,-12.374,-4.196,11.485,-9.124,-2.628,12.732,-6.818,-2.011,9.764,-4.815,0.610,7.866,-4.221,2.018,4.379,-1.339,3.800,2.623,-2.307,5.848,-0.452,0.927,5.026,-2.327,-0.120,7.258,-5.270,0.265,10.336,-2.996,-3.253,11.580,-3.931,-6.802,11.407,-2.560,-8.456,8.993,-5.066,-6.282,6.077,-3.894,-6.894,7.227,-0.275,-10.703,7.440,-0.726,-12.054,5.420,-3.680,-10.722,2.002,-2.512,-12.226,2.576,0.931,-15.492,4.551,0.506,-16.679,4.277,-3.109,-19.745,1.999,-3.209,-18.406,-0.048,-6.141,-15.341,-0.972,-4.018,-17.107,-3.204,-1.469,-15.463,-6.636,-1.084,-14.829,-8.666,-3.085,-14.190,-5.886,-5.523,-11.867,-3.926,-3.203,-11.402,-2.682,0.372,-14.521,-0.735,1.446,-14.857,-2.981,4.512,-17.335,-0.507,6.030,-19.792,-1.290,3.192,-20.191,2.503,3.055,-22.145,4.080,0.168,-23.167,7.701,-0.464,-24.395,8.927,-3.863,-22.777,12.375,-3.446,-19.422,10.902,-2.317,-19.353,8.504,-5.314,-20.269,11.380,-7.669,-17.656,13.777,-6.196,-14.941,11.076,-6.452,-15.991,10.332,-10.069,-16.011,14.079,-10.915,-12.585,14.636,-9.275,-11.150,12.048,-11.717,-12.660,13.894,-14.742,-10.994,17.296,-14.080,-7.338,18.421,-14.166,-8.079,21.780,-12.450,-6.398,21.670,-8.987,-8.968,24.025,-7.572,-11.898,21.857,-8.705,-10.126,18.675,-7.506,-9.615,20.349,-4.091,-13.321,21.328,-3.961,-14.568,17.838,-4.942,-12.312,15.809,-2.598,-13.148,18.246,0.242,-16.906,17.820,-0.336,-16.518,14.008,-0.316,-14.380,13.997,2.877,-16.772,16.384,4.705,-19.657,13.934,4.143,-17.530,10.861,5.024,-16.311,12.481,8.287,-19.845,13.533,9.310,-21.426,10.130,8.492,-18.634,8.375,10.484,-18.410,4.977,8.694,-15.179,4.691,10.590,-13.436,5.358,13.858,-10.321,7.127,12.454,-7.725,6.258,15.017,-4.248,7.615,14.174,-1.748,8.412,11.439,1.507,6.529,12.146,5.008,7.974,12.199,7.634,5.833,10.446,10.431,4.983,12.907,13.616,4.111,10.977,17.278,4.216,12.037,20.624,4.203,10.193,24.381,4.414,10.772,25.629,8.024,10.608,28.166,6.748,8.044,25.197,5.943,5.764,24.027,9.162,4.080,21.470,9.726,1.303,19.290,6.778,2.442,15.719,7.557,3.563,12.416,5.931,4.415,9.604,7.359,2.249,6.146,8.126,3.742,4.759,5.163,1.796,7.333,2.912,3.597,9.501,2.765,0.444,13.174,3.827,0.251,14.937,6.789,-1.387,18.649,6.063,-1.972,19.535,7.791,-5.284,22.363,9.778,-3.595,23.142,7.167,-0.909,26.776,7.219,0.301,29.052,5.638,2.939,31.637,7.860,4.731","tSeq":"MASCAFAAKDVVVAVGSNFTTLDPYDANDTLSQAVAKSFYQGLFGLDKEMKLKNVLAESYTVSDDGLTYTVKLREGIKFQDGTDFNAAAVKANLDRASDPANHLKRYNLYKNIAKTEAIDPTTVKITLKQPFSAFINILAHPATAMISPAALEKYGKEIGFHPVGTGPYELDTWNQTDFVKVKKFAGYWQPGLPKLDSITWRPVADNNTRAAMLQTGEAQFAFPIPYEQAALLEKNKNIELMASPSIMQRYISMNVTQKPFDNPKVREALNYAINRPALVKVAFAGYATPATGVVPPSIAYAQSYKPWPYDPVKARELLKEAGYPNGFSTTLWSSHNHSTAQKVLQFTQQQLAQVGIKAQVTAMDAGQRAAEVEGKGQKESGVRMFYTGWSASTGEADWALSPLFASQNWPPTLFNTAFYSNKQVDDFLAQALKTNDPAEKTRLYKAAQDIIWQESPWIPLVVEKLVSAHSKNLTGFWIMPDTGFSFEDADLQ","taxId":36087,"taxName":"Trichuris trichiura","description":"SBP bac 5 domain containing protein","href":[{"label":"AFDB","accession":"A0A077ZJ82","href":"https://www.alphafold.ebi.ac.uk/entry/A0A077ZJ82"},{"label":"UniProt","accession":"A0A077ZJ82","href":"https://www.uniprot.org/uniprot/A0A077ZJ82"}],"id":"result-0-0","active":false}],"15":[{"query":"job","target":"AF-Q8ZQM3-F1-model_v4","seqId":16.6,"alnLength":584,"missmatches":372,"gapsopened":26,"qStartPos":33,"qEndPos":587,"dbStartPos":6,"dbEndPos":503,"prob":"1.00","eval":"2.35e-29","score":790,"qLen":606,"dbLen":512,"qAln":"KLKYPAGYSQFDYTSA-AAKKGGSLTLHDIGSFDKMNPYTLKGTPPFGLDNFVFEPLAVSSLDEPFAAYGLIAKDIELAADKKSVTFTLDERAKFSDGYPVMAEDVKYSLDTLKSDKAHPSYQ----IYLQDISNAEILEPLKIRFNFAKVNRELHMLAA--QLPVLNKKYYEKNGFGEDSKADPMLPPVGSGPYLVKEVNPGKAITYARNPNYWAADHPARKGMFNFDTVMVKYFKDQIVGVEAFKAGDFDY-MWVNVAKQWQRDLTGRQFDSGKLLRKEFPHNNNAGMQGF-LFNTRRPFFNDRKVRQALGLAFDFEWANSSLFFNQYTRNNSYFSNSELAATGLPSEAELKLLKPLQEKYSEAMPPE-VFTQPLVAPSTTPPNSLRGNLKLAQQMLTEQGWQIKDGVLTGKDGTKFEFE-IL---LSGSFFDRVMAPYVKNLEKLGIKAKYRLIDPALYEDRIKSF-----NFDMIVHSFSQSQSPGNEQ---RDNWASSS--ASHQGSGNVAGVQSPIVDSLVDSLIYAQSQDELTAACKALDRVLWYGYYVVPNWYLAYH-RVAFASKLK----LPEKL","dbAln":"THKWLAALGLASSIAAFPALAAKDVVVAVGSNFTTLDPYDANDTLSQAVAKSFYQGLF--GLDKDMKVKNVLAEGYTVSDDGLTYTITLRQGVKFQDGADFNAAAVKANLDRAS----NPDNHLKRYNLYKNIAKTEVVDPATVKITLKQPFSAFINILAHPATAMISPQALEKYGK------DIGFHPVGTGPYQLETWNQTDFVKVKKFAGYW------QQGLPKLDSITWRPVTDNNTRAAMLQTGEAQFAFPIPYEQAALLAKNK------NLELVASP----SIMQRYISMNVTQKPFDNPKVREALNYAINRQALVKVAFAGYATPATG------VV------------------------PPSIAYAQSYQPWPYDPAK--------ARELLKE-------------AGYPDGFSTTLWSSHNHSTAQKVLQFTQQQLAQIGVKARITAMDAGQRAAEVEGKGQKESGVRMFYTGWSAST--GEADWALSPLFASQNWPPTQF---NTAFYSNKQVDSDLAAALKTNDPQEKTRLYKEAQDIIWKESPWIPLV--VEKLVSAHSKNLTGFWIMPDTG","tCa":"52.540,19.288,-77.176,49.509,18.549,-74.963,47.925,15.112,-75.290,44.502,13.527,-75.902,41.798,12.514,-73.429,39.795,9.723,-75.123,36.215,9.034,-73.928,35.491,5.442,-72.840,31.764,4.657,-72.546,31.212,1.903,-69.941,27.808,0.207,-70.140,27.288,-1.574,-66.779,24.446,-4.132,-66.459,21.559,-3.623,-64.002,21.483,-5.976,-61.008,17.839,-6.559,-59.993,17.963,-6.201,-56.185,15.280,-8.547,-54.794,13.814,-6.533,-51.878,13.545,-9.066,-49.054,10.526,-7.669,-47.167,11.453,-8.624,-43.618,8.113,-8.939,-41.735,7.831,-5.738,-39.706,7.341,-7.186,-36.226,4.002,-5.663,-35.142,4.626,-3.138,-32.342,4.195,-4.653,-28.850,1.743,-1.980,-27.641,-0.300,-2.528,-24.451,-3.346,-0.615,-23.141,-3.863,-0.804,-19.350,-7.322,0.282,-18.133,-7.200,1.652,-14.549,-10.004,2.607,-12.122,-8.945,6.253,-11.449,-7.105,9.320,-12.793,-3.444,10.174,-12.112,-2.684,13.098,-9.754,1.018,13.662,-10.611,3.978,11.739,-12.065,6.154,13.113,-9.215,6.600,10.094,-6.895,7.398,12.446,-3.990,4.183,14.491,-4.502,1.794,11.610,-5.297,-0.509,10.541,-2.429,-2.284,7.834,-4.484,-0.714,4.428,-5.222,-1.853,4.461,-8.878,0.117,7.614,-9.825,3.177,6.195,-8.003,2.760,2.860,-9.850,2.563,4.636,-13.242,5.597,6.733,-12.154,7.576,3.435,-12.054,7.474,3.735,-15.873,9.935,6.664,-15.607,11.635,6.319,-12.191,13.353,3.653,-10.076,14.194,3.633,-6.350,17.475,2.655,-4.691,15.444,-0.294,-3.406,12.004,-1.652,-4.311,9.435,-4.176,-3.064,8.981,-7.644,-4.621,5.795,-9.700,-5.103,6.039,-10.782,-1.421,6.595,-7.193,-0.138,10.300,-7.934,0.544,12.998,-5.311,-0.050,15.031,-5.907,-3.242,18.052,-4.096,-4.722,17.327,-1.894,-7.793,19.673,1.100,-8.307,21.531,0.133,-5.108,23.817,-2.913,-4.908,23.410,-2.993,-1.096,23.863,-1.071,2.167,25.515,-1.149,5.594,24.142,0.343,8.836,26.122,1.715,11.803,25.727,-0.009,15.191,23.735,3.004,16.478,21.315,2.729,13.503,21.918,6.410,12.574,24.178,6.005,9.500,23.388,4.129,6.266,26.125,3.670,3.628,24.619,2.655,0.249,26.637,1.232,-2.657,25.175,2.302,-6.043,24.932,0.369,-9.316,27.384,1.746,-11.900,26.747,2.480,-15.602,23.073,3.532,-15.166,21.861,6.581,-17.168,18.877,8.876,-16.769,16.503,9.234,-19.734,18.136,12.613,-20.582,21.571,10.904,-20.815,22.843,12.151,-17.412,24.649,9.620,-15.189,22.964,8.105,-12.132,25.323,8.553,-9.146,25.513,9.567,-5.453,25.065,13.273,-6.333,21.713,12.406,-7.966,20.694,10.488,-4.811,21.692,13.495,-2.660,19.715,15.933,-4.865,16.554,13.775,-4.607,16.785,13.059,-0.851,17.702,16.678,0.033,14.700,17.761,-2.081,12.448,15.199,-0.315,13.698,16.049,3.219,13.402,19.846,2.742,10.066,21.052,4.239,10.209,24.183,2.029,9.515,21.981,-1.026,6.026,21.177,0.433,6.102,17.615,-0.981,3.150,15.433,0.123,5.607,12.603,1.003,7.968,14.773,3.140,6.882,12.778,6.230,8.770,9.681,4.948,12.031,11.675,4.634,11.825,14.140,7.578,14.028,11.755,9.621,16.951,12.298,7.193,19.500,14.577,8.907,21.832,14.656,5.876,22.757,12.925,2.622,26.513,12.815,1.814,28.356,11.866,-1.377,31.315,9.697,-0.309,32.222,8.975,-3.955,30.243,8.642,-7.236,29.076,5.114,-6.323,28.751,5.555,-2.516,26.162,7.636,-0.627,26.045,8.051,3.176,22.728,8.941,4.881,22.581,10.054,8.521,19.235,9.962,10.371,18.141,12.245,13.234,17.105,9.143,15.232,17.521,5.362,14.722,14.908,4.014,12.407,15.367,0.354,11.373,12.563,0.635,8.751,14.520,3.314,6.810,15.413,0.906,3.958,11.691,0.053,3.631,11.118,3.808,3.228,13.791,3.885,0.467,12.023,0.886,-1.171,8.662,2.727,-1.127,7.320,3.872,-4.560,7.602,7.439,-3.292,11.441,7.093,-3.169,12.438,7.185,-6.860,15.455,8.821,-8.558,14.602,11.907,-10.654,17.288,13.372,-12.971,18.950,16.376,-11.258,19.109,18.121,-14.686,15.343,17.610,-15.132,14.720,18.888,-11.579,16.808,22.011,-12.372,15.029,22.522,-15.735,11.411,21.797,-14.711,11.356,22.367,-10.916,7.711,22.111,-9.786,6.609,21.055,-13.323,8.637,17.804,-13.081,5.254,16.057,-12.657,4.575,16.808,-16.389,8.165,16.170,-17.590,9.234,12.896,-15.935,12.875,12.005,-16.407,14.275,9.042,-14.443,16.170,5.749,-14.956,13.005,3.694,-15.635,12.201,1.414,-18.594,9.891,3.894,-20.357,9.940,7.596,-21.335,6.857,9.828,-21.424,5.465,9.994,-24.980,2.403,12.094,-24.093,0.004,12.797,-21.226,-3.616,13.695,-21.867,-4.696,14.478,-18.289,-8.331,13.512,-19.076,-7.720,10.360,-21.182,-4.279,8.674,-21.010,-0.589,8.579,-20.134,1.317,7.036,-23.085,4.882,5.810,-22.454,7.432,4.459,-24.989,10.428,2.113,-24.511,13.642,3.828,-23.370,16.374,2.644,-25.779,19.063,3.523,-23.183,17.567,1.266,-20.470,20.347,-0.274,-18.379,18.762,-3.752,-18.063,19.721,-5.534,-21.299,16.782,-7.065,-23.211,14.221,-5.002,-21.219,11.618,-3.679,-21.458,10.045,-5.988,-24.064,6.947,-3.838,-24.755,7.309,-0.930,-27.209,4.685,1.166,-25.391,2.234,1.199,-22.484,-0.924,3.343,-22.583,-2.325,3.862,-19.059,-6.033,4.720,-19.509,-8.266,5.869,-16.608,-11.601,4.165,-16.912,-13.690,4.899,-13.797,-16.765,3.043,-15.130,-16.552,-0.627,-14.111,-18.539,-2.019,-17.078,-16.610,0.030,-19.671,-13.301,-1.199,-18.170,-14.463,-4.852,-18.320,-15.839,-4.307,-21.856,-12.452,-2.960,-23.048,-10.897,-6.319,-22.044,-13.676,-8.248,-23.845,-13.174,-6.196,-27.034,-9.344,-6.307,-26.734,-9.177,-2.486,-26.521,-7.294,-3.133,-23.246,-4.808,-5.979,-22.613,-4.901,-5.424,-18.803,-7.409,-3.985,-16.309,-7.467,-3.320,-12.546,-9.481,-3.350,-10.372,-11.965,-5.813,-11.688,-15.339,-5.539,-9.893,-16.357,-8.765,-8.282,-19.651,-8.677,-10.254,-17.666,-8.668,-13.541,-15.138,-11.351,-12.456,-17.350,-14.331,-13.456,-18.120,-12.756,-16.856,-14.435,-12.066,-17.604,-13.477,-15.638,-16.529,-15.727,-17.030,-19.322,-13.785,-15.180,-22.051,-11.239,-17.662,-23.472,-8.840,-14.819,-24.425,-8.730,-13.397,-20.867,-7.186,-14.535,-17.583,-8.815,-13.467,-14.304,-6.226,-13.143,-11.510,-7.097,-12.922,-7.804,-3.825,-12.114,-5.988,-3.180,-11.528,-2.264,-3.268,-7.913,-1.033,-1.969,-6.113,2.064,-5.391,-4.428,2.474,-6.715,-5.482,5.896,-10.351,-4.677,6.764,-11.352,-4.303,10.429,-13.780,-2.652,12.831,-11.975,-0.446,15.368,-13.637,-0.253,18.823,-13.065,2.856,20.961,-11.633,1.069,24.037,-12.010,4.240,26.162,-15.824,4.253,25.847,-18.496,2.077,27.481,-19.132,-0.741,26.759,-15.981,-1.228,24.668,-13.762,-0.471,27.707,-14.688,-4.032,28.797,-12.522,-6.724,27.086,-15.303,-9.312,27.417,-17.531,-7.054,25.300,-14.810,-6.798,22.598,-14.334,-10.603,22.751,-18.108,-11.174,22.477,-18.229,-8.958,19.370,-15.352,-10.992,17.806,-17.317,-14.268,18.271,-20.411,-12.588,16.747,-18.942,-12.194,13.232,-18.974,-15.057,10.703,-15.921,-14.017,8.648,-16.308,-16.879,6.116,-19.928,-15.875,5.427,-18.837,-12.201,5.295,-16.250,-13.108,2.605,-19.030,-14.693,0.483,-21.732,-12.052,1.107,-19.679,-8.835,0.893,-16.547,-9.841,-1.077,-17.963,-12.603,-3.360,-15.077,-14.869,-2.235,-12.374,-12.267,-3.134,-11.155,-11.913,0.460,-9.689,-14.149,3.199,-10.576,-14.031,6.924,-8.019,-11.991,8.841,-5.632,-14.231,10.843,-4.112,-11.328,12.845,-3.808,-7.526,13.198,-1.349,-7.454,10.234,-1.674,-9.174,6.802,0.445,-12.275,6.574,2.458,-10.917,3.703,3.805,-8.036,5.846,7.230,-8.619,7.446,6.976,-9.579,11.146,3.207,-10.233,10.863,1.873,-12.769,13.378,-0.871,-15.283,12.569,-3.408,-16.306,15.242,-6.327,-18.710,15.388,-9.235,-16.704,13.902,-12.065,-15.838,16.227,-14.681,-18.588,15.684,-18.265,-17.685,14.956,-20.106,-18.443,18.224,-23.171,-16.283,19.017,-23.867,-18.451,22.067,-20.420,-17.751,23.558,-20.870,-14.080,22.579,-24.138,-13.846,24.584,-22.490,-15.600,27.557,-19.601,-13.088,27.488,-22.079,-10.157,27.189,-24.072,-11.484,30.193,-20.834,-11.842,32.182,-19.968,-8.271,31.103,-23.305,-6.946,32.523,-25.185,-6.779,29.148,-27.495,-9.873,29.147,-29.896,-8.195,26.744,-27.083,-6.550,24.746,-26.827,-2.772,24.166,-27.225,-0.003,21.547,-24.235,1.474,19.673,-23.107,3.181,16.427,-21.157,1.533,13.586,-19.458,4.171,11.428,-17.573,3.508,8.165,-14.633,5.176,6.422,-16.389,4.138,3.157,-19.820,4.460,1.442,-19.383,2.149,-1.605,-21.477,-1.012,-2.242,-18.989,-3.446,-0.671,-18.804,-1.294,2.488,-22.661,-1.200,2.708,-22.792,-5.026,2.416,-20.194,-5.285,5.217,-22.135,-2.815,7.426,-25.542,-4.501,6.874,-24.061,-7.994,7.366,-22.294,-6.814,10.545,-25.509,-5.131,11.818,-27.450,-8.389,11.227,-24.776,-10.502,12.979,-24.621,-8.099,15.954,-28.439,-8.130,16.255,-28.302,-11.935,16.818,-26.457,-11.222,20.107,-28.696,-8.296,21.179,-26.316,-5.572,19.883,-28.272,-2.845,18.043,-25.789,-1.044,15.758,-26.875,2.150,13.953,-24.921,2.292,10.671,-23.426,5.493,9.215,-21.401,5.400,5.978,-19.308,8.586,5.711,-17.808,10.432,2.771,-14.123,11.413,2.943,-14.837,14.974,4.225,-17.159,13.737,7.000,-14.577,11.037,7.929,-11.803,13.658,8.173,-14.017,15.941,10.312,-15.617,13.267,12.563,-12.822,10.658,12.975,-9.389,11.963,11.912,-9.834,15.527,13.275,-11.274,14.573,16.722,-9.260,13.676,19.848,-10.356,11.127,22.494,-12.615,13.620,24.326,-14.318,14.984,21.181,-14.559,11.638,19.322,-18.023,10.279,18.506,-16.449,6.936,17.455,-17.992,3.797,18.989,-17.367,1.232,16.225,-15.542,2.203,13.002,-15.325,0.034,9.858,-12.167,0.885,7.880,-9.010,-0.646,6.392,-5.228,-0.227,6.452,-2.406,-1.218,4.077,1.266,-1.160,5.135,2.901,-0.007,1.876,6.396,-0.204,3.469,6.078,-4.028,3.626,6.995,-4.062,7.360,5.159,-4.152,10.691,5.863,-0.601,12.019,3.723,1.044,9.313,1.118,-1.710,9.957,1.091,-1.228,13.766,2.438,2.147,14.983,-0.117,4.445,13.221,-2.886,2.190,14.491,-1.940,1.003,18.014,0.785,3.296,19.403,-0.658,5.614,22.096,0.955,8.744,20.589,-0.840,7.998,17.279,-4.403,8.707,18.461,-6.336,11.129,16.236,-5.670,13.844,15.324,-2.009,12.733,15.241,-2.596,9.477,13.270,-5.120,6.629,12.810,-5.316,4.777,16.163,-9.096,5.328,16.017,-9.539,2.787,18.838,-7.725,5.196,21.186,-5.832,2.022,22.131,-2.998,2.423,24.663,-0.657,-0.204,26.137,2.759,0.629,27.622,4.316,-2.706,26.574,3.024,-2.379,22.980,4.361,1.214,22.859,7.748,0.066,24.230,7.992,-2.917,21.830,7.086,-0.867,18.720,9.490,1.933,19.760,12.286,-0.578,20.560,11.771,-2.444,17.249,12.524,0.836,15.410,15.809,1.277,17.375,17.293,-2.206,16.817,18.759,-3.553,13.559,18.910,-7.122,14.930,16.327,-9.159,12.962,15.838,-11.541,15.832,15.221,-8.737,18.337,12.882,-7.002,15.848,11.007,-10.335,15.454,10.666,-10.761,19.259,9.480,-7.171,19.859,6.917,-7.143,17.012,5.624,-10.586,18.135,5.185,-9.443,21.775,3.344,-6.307,20.597,1.040,-8.306,18.259,0.311,-10.992,20.927,-0.825,-8.275,23.367,-2.866,-6.419,20.703,-4.534,-9.705,19.591,-5.337,-10.674,23.219,-6.680,-7.200,24.124,-8.705,-7.081,20.852,-9.059,-3.313,20.257,-10.386,-4.439,16.840,-12.693,-6.892,15.126,-10.336,-8.102,12.347,-12.599,-8.959,9.361,-10.734,-9.866,6.144,-7.710,-9.311,3.936,-8.950,-8.364,0.442,-7.829,-10.058,-2.779,-6.803,-7.908,-5.759,-8.952,-8.932,-8.745,-7.421,-8.122,-12.153,-7.882,-9.502,-15.671,-5.607,-9.557,-18.733,-5.206,-10.916,-22.263,-3.610,-14.388,-22.235,-1.127,-13.000,-24.794,0.008,-10.422,-22.189,2.595,-12.032,-19.886,4.790,-10.554,-17.113,2.245,-7.782,-16.303,0.683,-8.106,-12.814,-0.594,-6.316,-9.687,1.642,-5.827,-6.628,0.054,-6.527,-3.194,0.161,-2.777,-2.537,-2.004,-2.193,-5.685,1.045,-1.099,-7.711,2.001,-2.645,-11.069,4.952,-4.802,-12.109,5.732,-4.784,-15.840,9.561,-4.967,-15.962,9.391,-8.374,-17.713,6.041,-7.711,-19.438,5.709,-9.190,-22.949,3.034,-9.440,-25.663,3.097,-12.804,-27.506","tSeq":"MTQFITHKWLAALGLASSIAAFPALAAKDVVVAVGSNFTTLDPYDANDTLSQAVAKSFYQGLFGLDKDMKVKNVLAEGYTVSDDGLTYTITLRQGVKFQDGADFNAAAVKANLDRASNPDNHLKRYNLYKNIAKTEVVDPATVKITLKQPFSAFINILAHPATAMISPQALEKYGKDIGFHPVGTGPYQLETWNQTDFVKVKKFAGYWQQGLPKLDSITWRPVTDNNTRAAMLQTGEAQFAFPIPYEQAALLAKNKNLELVASPSIMQRYISMNVTQKPFDNPKVREALNYAINRQALVKVAFAGYATPATGVVPPSIAYAQSYQPWPYDPAKARELLKEAGYPDGFSTTLWSSHNHSTAQKVLQFTQQQLAQIGVKARITAMDAGQRAAEVEGKGQKESGVRMFYTGWSASTGEADWALSPLFASQNWPPTQFNTAFYSNKQVDSDLAAALKTNDPQEKTRLYKEAQDIIWKESPWIPLVVEKLVSAHSKNLTGFWIMPDTGFSFDDADLK","taxId":99287,"taxName":"Salmonella enterica subsp. enterica serovar Typhimurium str. LT2","description":"Glutathione-binding protein GsiB","href":[{"label":"AFDB","accession":"Q8ZQM3","href":"https://www.alphafold.ebi.ac.uk/entry/Q8ZQM3"},{"label":"UniProt","accession":"Q8ZQM3","href":"https://www.uniprot.org/uniprot/Q8ZQM3"}],"id":"result-0-0","active":false}],"16":[{"query":"job","target":"AF-A0A0H3GKG5-F1-model_v4","seqId":16.9,"alnLength":597,"missmatches":360,"gapsopened":26,"qStartPos":9,"qEndPos":582,"dbStartPos":11,"dbEndPos":494,"prob":"1.00","eval":"4.96e-29","score":790,"qLen":606,"dbLen":513,"qAln":"LMLAFLALLAPTKSHAAHGVSIDGKLKYPAGYSQFDYTSAAAKKGGSLTLHDIGSFDKMNPYTLKGTPPFGLDNFVFEPLAVSSLDEPFAAYGLIAKDIELAADKKSVTFTLDERAKFSDGYPVMAEDVKYSLDTLKSDKAHPSYQIYLQDISNAEILEPLKIRFNFAKVNRELHMLAA--QLPVLNKKYYEKNGFGEDSKADPMLPPVGSGPYLVKEVNPGKAITYARNPNYWAADHPARKGMFNFDTVMVKYFKDQIVGVEAFKAGDFDY-MWVNVAK--QWQRDLTGRQFDSGKLLRKEFPHNNNAGMQGF-LFNTRRPFFNDRKVRQALGLAFDFEWANSSLFFNQYTRNNSYFSNSELAATGLPSEAELKLLKPLQEKYSEAMPPEVFT--QPLVAPSTTPPNSLRGNLKLAQQMLTEQGWQIKDGVLTGKDGTKFEFE-IL---LSGSFFDRVMAPYVKNLEKLGIKAKYRLIDPALYEDRIKS---FNFD--MIVHSFSQSQSPGNEQ---RDNWASSS--ASHQGSGNVAGVQSPIVDSLVDSLIYAQSQDELTAACKALDRVLWYGYYVVPNWYLAYH-RVAFASKLK","dbAln":"LALSIAAALASAPAFAAK----------------------------DVVVAVGSNFTTLDPYDANDTLSQAVAKSFYQGLF--GLDKEMKLQNVLAESYTVSPDGLVYTIKLHSGVKFQDGTDFNAEAVKANLDRASNPDNHLKRYNLYKNIASTEAVDPTTVKITLKQPFSAFINILAHPATAMISPAALKKYGK------DIGFHPVGTGPYKLDTWNQTDFVKVSKFDGYW------QPGLPKLDSITWRPVVDNNTRAAMLQTGEAQFAFPIPYEQAPLLAKNS--------KLELVASP----SIMQRYISMNVTQKPFDNPKVREAINYAINRQALVKVAFAGYATPATG------VV------------------------PP-SIAYAQTYTAWPYDPAK--------ARQLLKE-------------AGYPNGFSTTLWSSHNHSTAQKVLQFTQQQLAQVGIKAQVTAMDAGQRAAEVEGKGQKESGVRMFYTGWSAST--GEADWALSPLFASQNWPPTLF---NTAFYSNPQVDNALSEALKTTDPQQKTKLYKEAQDIIWKESPWVPLV--VEKLVSAHSKNLT","tCa":"49.636,-35.291,-68.332,47.917,-35.165,-64.892,48.403,-31.743,-63.244,48.381,-31.841,-59.388,45.635,-29.900,-57.728,47.217,-27.656,-55.063,46.577,-28.788,-51.448,46.535,-25.188,-50.071,42.757,-24.456,-49.959,41.666,-26.897,-47.197,43.406,-25.210,-44.211,41.745,-21.784,-44.733,38.120,-22.984,-44.265,38.701,-24.734,-40.892,39.875,-21.539,-39.108,36.880,-19.435,-40.285,34.235,-21.759,-38.724,35.716,-21.777,-35.171,35.635,-17.959,-34.684,31.875,-17.397,-35.309,30.446,-19.341,-32.304,30.578,-16.516,-29.832,27.827,-17.819,-27.471,24.847,-15.738,-28.556,23.957,-14.779,-24.965,20.288,-15.818,-24.925,18.198,-12.638,-24.583,17.315,-11.990,-20.913,13.591,-11.476,-21.609,11.076,-11.809,-18.738,7.275,-12.185,-18.904,5.448,-11.009,-15.746,1.823,-12.208,-15.471,-0.329,-9.866,-13.327,-3.914,-10.175,-12.008,-5.368,-6.961,-13.556,-5.102,-4.423,-16.396,-3.124,-1.168,-16.240,-5.146,2.079,-16.102,-2.403,4.619,-16.962,1.398,4.900,-17.048,1.053,8.277,-15.270,1.780,7.412,-11.614,0.133,10.671,-10.483,-3.116,9.721,-12.321,-3.108,6.037,-11.279,-5.431,4.906,-8.458,-4.342,1.239,-8.634,-0.982,0.050,-7.256,-0.310,-2.220,-10.266,-0.206,0.641,-12.817,2.106,2.573,-10.448,4.356,-0.503,-10.090,4.601,-0.973,-13.883,5.307,2.796,-14.061,8.517,2.078,-12.066,9.784,0.675,-15.400,9.922,4.231,-16.809,10.081,6.537,-13.754,11.883,6.883,-10.420,10.911,8.922,-7.346,13.119,11.192,-5.239,12.686,8.524,-2.548,11.373,4.943,-2.489,10.443,2.190,-0.026,12.358,-1.090,0.364,11.005,-4.589,1.077,10.935,-3.617,4.806,8.958,-0.398,4.055,12.016,1.712,5.006,12.739,5.015,3.251,15.460,4.854,0.563,17.239,7.671,-1.293,16.807,7.172,-5.083,17.150,10.373,-7.165,17.664,12.386,-3.967,21.097,12.115,-2.310,19.800,13.611,0.968,17.282,15.990,2.560,16.990,18.384,5.516,13.890,19.735,7.309,13.477,23.123,9.033,12.769,23.055,12.804,9.176,24.075,12.150,8.662,21.189,9.664,7.637,23.641,6.876,10.756,23.728,4.642,12.333,20.647,3.030,15.665,21.035,1.196,16.562,18.103,-1.118,19.976,17.463,-2.703,19.845,15.625,-6.079,22.191,13.263,-7.896,24.122,15.029,-10.674,24.569,13.690,-14.230,21.219,11.790,-14.362,19.386,11.913,-17.750,15.775,11.332,-18.784,15.069,8.721,-21.488,14.611,11.585,-24.011,18.171,12.826,-23.282,17.119,15.844,-21.157,18.695,16.500,-17.731,17.124,15.407,-14.451,17.487,18.476,-12.186,15.672,20.698,-9.650,13.540,22.331,-12.397,12.295,18.853,-13.393,11.343,18.145,-9.749,9.607,21.558,-9.559,7.651,20.918,-12.794,6.396,17.530,-11.500,5.455,18.716,-7.972,3.821,21.932,-9.278,1.850,19.707,-11.688,0.895,17.289,-8.859,-0.098,20.082,-6.409,-2.183,22.050,-8.960,-5.903,21.154,-8.541,-6.632,22.271,-12.137,-4.725,19.205,-13.395,-7.406,16.943,-11.781,-4.791,14.274,-10.964,-6.195,11.357,-8.929,-3.193,11.645,-6.548,-3.552,15.441,-5.975,-4.506,14.763,-2.334,-0.930,13.577,-1.596,0.540,16.890,-2.856,-2.168,19.456,-1.903,-0.108,20.414,1.182,2.734,21.754,-1.024,2.716,25.577,-0.885,5.676,25.988,-3.273,8.492,24.112,-5.011,11.704,26.088,-5.751,14.745,25.067,-7.821,17.456,26.813,-5.775,20.187,25.467,-8.092,20.401,22.493,-10.521,20.931,19.974,-7.689,18.944,21.669,-4.872,15.147,21.681,-4.465,13.384,23.623,-1.678,9.780,22.614,-0.858,7.606,24.719,1.448,4.477,23.190,3.013,1.306,25.074,3.983,1.398,23.351,7.396,3.862,21.012,9.173,3.576,17.513,7.895,6.360,15.204,9.138,5.231,12.357,6.814,6.000,14.516,3.725,9.157,12.555,2.771,7.066,9.347,2.916,4.677,11.059,0.471,7.698,11.759,-1.785,8.596,8.030,-1.465,5.055,7.010,-2.505,4.873,5.142,-5.879,2.801,8.008,-7.260,5.709,10.465,-6.757,7.819,9.824,-9.886,9.953,12.188,-12.015,8.442,12.693,-15.495,10.485,14.521,-18.179,9.310,18.159,-18.391,9.988,18.009,-22.169,7.714,14.932,-22.453,5.064,16.630,-20.264,5.222,19.687,-22.577,5.035,17.458,-25.702,2.311,14.978,-24.655,0.451,16.870,-21.888,-2.490,14.697,-20.779,-1.373,11.888,-23.160,1.794,11.345,-21.062,-0.013,8.216,-19.788,0.695,6.636,-23.245,4.178,8.165,-23.760,6.152,7.545,-20.545,9.507,9.274,-20.364,11.405,9.159,-17.045,14.811,8.259,-15.547,13.841,4.594,-14.953,15.663,1.439,-16.088,13.385,0.633,-19.052,11.795,2.464,-22.017,8.315,1.755,-23.388,8.427,-0.308,-26.596,4.661,-0.772,-26.904,1.457,-0.812,-24.885,-1.388,-2.985,-26.116,-4.025,-1.874,-23.588,-5.781,-5.278,-23.851,-2.767,-7.647,-23.891,0.637,-6.329,-22.718,3.094,-3.560,-21.897,6.533,-4.377,-23.398,9.613,-2.479,-22.171,13.276,-2.689,-23.293,16.465,-1.789,-21.371,17.486,1.876,-21.302,21.168,1.940,-22.366,21.449,5.437,-20.822,20.411,4.203,-17.344,22.385,6.191,-14.772,23.078,3.270,-12.373,26.108,1.300,-13.681,25.526,-2.352,-14.565,21.697,-2.043,-14.427,19.210,-3.130,-15.528,20.381,-6.689,-16.302,17.248,-7.859,-18.168,16.975,-6.970,-21.871,13.170,-6.664,-21.693,10.114,-7.081,-19.461,6.671,-7.983,-20.847,3.931,-7.161,-18.308,0.877,-9.304,-19.194,-2.564,-8.880,-17.555,-4.009,-12.295,-16.940,-7.223,-12.006,-14.896,-7.913,-15.769,-14.786,-6.026,-17.231,-11.811,-5.562,-20.726,-13.311,-4.278,-19.404,-16.665,-1.769,-17.185,-14.806,-0.515,-20.191,-12.777,-0.374,-22.359,-15.938,1.825,-19.743,-17.665,4.433,-20.276,-14.903,4.228,-24.083,-15.256,4.694,-23.923,-19.043,7.426,-21.241,-18.758,5.339,-18.725,-20.754,5.733,-16.475,-17.672,8.829,-16.212,-15.432,6.895,-14.311,-12.701,3.247,-14.176,-11.578,1.210,-12.307,-8.936,-1.126,-12.894,-7.199,-1.041,-16.628,-6.926,-4.435,-18.064,-5.866,-4.075,-20.026,-2.687,-5.615,-23.119,-4.368,-2.757,-23.216,-6.925,0.034,-22.535,-4.374,0.505,-26.250,-3.380,0.662,-27.194,-7.020,3.218,-24.486,-7.889,5.301,-25.375,-4.773,5.687,-28.946,-6.158,7.094,-27.692,-9.493,10.909,-28.054,-9.324,11.391,-25.151,-11.793,9.300,-22.688,-9.744,9.651,-20.898,-6.407,6.469,-20.094,-4.473,7.017,-16.996,-2.304,4.762,-16.034,0.616,6.028,-12.609,1.756,4.723,-10.218,4.442,2.211,-7.573,3.312,0.910,-4.314,4.791,-2.687,-5.388,3.982,-4.581,-5.377,7.300,-8.019,-7.066,7.320,-10.500,-5.936,9.994,-14.162,-5.478,10.889,-15.080,-1.929,11.950,-18.006,-1.630,14.407,-20.138,1.540,14.244,-19.464,2.750,17.814,-22.270,5.352,17.560,-24.898,2.606,17.085,-26.474,0.178,19.564,-25.253,-2.302,20.628,-21.744,-1.393,19.446,-21.776,1.828,21.531,-21.092,-0.517,24.492,-17.367,-1.454,24.841,-18.263,-4.806,26.411,-20.107,-5.756,23.201,-17.009,-4.838,21.125,-14.752,-6.856,23.480,-17.181,-9.807,23.356,-17.007,-9.792,19.537,-13.156,-9.740,19.721,-13.197,-12.857,21.979,-15.742,-14.574,19.676,-13.387,-14.746,16.643,-10.856,-17.594,16.314,-8.217,-15.803,14.190,-5.953,-18.895,13.931,-8.858,-20.950,12.549,-9.855,-18.018,10.281,-6.317,-18.019,8.779,-6.692,-21.738,7.914,-10.311,-21.606,6.685,-10.349,-18.334,4.710,-6.657,-17.669,3.901,-5.286,-21.257,3.605,-2.436,-20.269,5.979,-1.422,-17.220,3.839,-2.263,-14.696,6.572,-1.176,-13.960,10.172,-3.482,-12.931,13.051,-3.379,-9.170,13.544,-1.444,-8.156,16.700,-2.531,-4.474,16.548,-4.438,-1.874,14.475,-1.356,-1.334,12.238,0.752,-4.054,10.518,4.044,-4.562,12.263,6.048,-3.630,9.225,4.594,-0.080,9.237,6.754,2.514,11.044,5.499,3.336,14.570,3.155,0.304,14.600,2.388,-1.079,18.075,2.064,-4.778,18.926,-0.561,-5.908,21.471,-1.536,-9.229,23.022,-4.010,-10.611,20.471,-7.584,-11.223,21.644,-7.778,-14.915,22.639,-10.570,-17.027,21.271,-12.959,-17.322,24.248,-16.678,-17.779,23.459,-17.358,-18.267,27.176,-15.878,-14.848,28.052,-17.734,-13.395,25.031,-21.094,-14.691,26.355,-20.222,-13.388,29.845,-19.438,-9.899,28.457,-22.682,-9.939,26.378,-24.715,-10.868,29.501,-22.974,-8.098,31.466,-23.758,-5.744,28.541,-27.517,-6.579,28.793,-27.594,-9.140,25.896,-27.738,-12.585,27.631,-29.415,-14.055,24.571,-27.335,-11.956,22.135,-28.873,-9.762,19.389,-29.398,-9.450,15.605,-27.144,-7.254,13.422,-25.734,-6.799,9.881,-22.204,-7.663,8.699,-21.365,-5.843,5.457,-18.250,-6.397,3.306,-16.285,-4.066,1.033,-15.609,-7.212,-1.073,-17.567,-10.034,-2.799,-14.710,-12.366,-3.913,-14.311,-15.985,-2.675,-11.938,-15.164,0.211,-14.278,-12.408,1.464,-17.274,-14.832,1.355,-15.264,-17.388,3.398,-14.465,-14.631,5.939,-18.145,-13.535,6.124,-19.460,-17.116,6.559,-16.763,-17.972,9.130,-17.434,-14.765,11.110,-21.234,-15.331,10.903,-20.775,-18.881,12.285,-18.414,-17.669,15.053,-20.814,-14.852,16.044,-23.769,-17.291,16.131,-21.915,-19.397,18.765,-22.094,-16.373,21.122,-25.735,-15.500,20.263,-24.982,-12.787,17.651,-27.093,-13.308,14.503,-25.252,-11.473,11.702,-26.943,-11.004,8.312,-24.096,-10.956,5.767,-23.999,-8.688,2.691,-21.094,-8.593,0.213,-21.032,-5.411,-1.903,-19.634,-4.572,-5.303,-17.596,-1.359,-5.635,-20.588,0.790,-6.762,-22.828,-0.373,-3.892,-19.917,0.156,-1.428,-19.327,3.728,-2.670,-23.064,4.521,-2.370,-23.797,2.739,0.956,-20.537,3.186,2.943,-18.279,5.892,1.462,-21.044,8.346,0.424,-23.151,8.180,3.645,-22.447,10.192,6.817,-23.049,8.940,10.398,-26.786,9.817,10.386,-27.479,8.118,7.026,-25.074,5.161,7.363,-26.519,1.640,7.431,-23.127,0.306,8.652,-23.280,-1.941,11.746,-20.307,-4.259,11.150,-18.101,-3.776,8.061,-15.464,-6.250,6.814,-12.759,-4.470,4.786,-8.988,-3.930,4.570,-6.408,-1.125,4.558,-2.825,-0.840,3.251,-0.651,2.070,4.434,1.442,2.592,1.271,3.390,5.494,2.864,5.110,3.040,5.261,4.152,5.258,8.262,1.421,4.910,10.932,-0.381,8.192,9.999,-1.738,6.721,6.745,-2.655,3.533,8.693,-4.462,5.499,11.456,-5.713,8.994,10.491,-7.937,7.911,7.527,-9.485,5.273,9.757,-9.714,6.661,13.329,-9.423,10.471,13.189,-12.817,12.065,13.987,-12.745,14.401,10.955,-12.211,11.393,8.627,-15.713,9.894,8.980,-17.466,9.158,5.673,-18.047,10.912,3.386,-14.753,12.694,4.153,-12.690,9.475,4.393,-12.753,5.859,5.660,-13.328,5.939,9.445,-16.302,3.592,8.895,-16.478,2.912,12.645,-17.482,6.571,13.124,-14.856,6.412,15.884,-14.048,9.696,17.672,-11.598,10.314,20.529,-9.980,13.737,21.173,-6.885,12.160,22.654,-6.416,10.000,19.529,-7.080,13.052,17.302,-4.568,15.118,19.316,-1.884,12.375,19.267,-2.259,11.840,15.485,-2.262,15.606,14.769,0.776,16.304,17.018,2.686,13.382,15.437,2.376,15.234,12.094,3.719,18.495,13.650,6.949,17.003,15.081,10.035,15.739,13.209,11.518,14.159,16.379,11.399,10.348,15.949,11.152,9.773,19.661,8.250,12.222,19.996,6.567,10.621,16.944,7.023,7.165,18.572,5.377,8.364,21.830,2.430,10.066,20.082,1.663,7.159,17.716,1.911,4.749,20.701,-0.574,6.856,22.729,-3.047,6.857,19.814,-2.693,3.080,19.217,-2.976,2.197,22.963,-6.290,4.093,23.230,-7.636,2.668,19.934,-6.650,-0.890,21.001,-8.291,-0.455,24.445,-11.508,1.073,23.020,-11.645,-1.602,20.259,-13.633,0.249,17.549,-12.391,-2.633,15.363,-12.062,-6.399,15.261,-8.529,-6.772,13.824,-8.593,-10.094,11.890,-5.384,-10.770,9.924,-2.492,-9.323,7.959,-2.431,-11.037,4.539,0.645,-12.644,2.989,1.467,-11.832,-0.641,1.581,-15.122,-2.584,3.674,-14.954,-5.780,5.617,-17.498,-7.847,8.533,-17.276,-10.294,11.015,-19.358,-12.289,14.027,-20.271,-10.114,16.327,-18.726,-12.751,14.577,-15.341,-12.321,16.468,-13.559,-9.521,16.144,-10.003,-8.130,12.438,-9.803,-9.152,9.928,-9.687,-6.250,6.641,-8.284,-4.918,6.900,-5.359,-2.471,4.695,-5.396,0.683,2.503,-2.692,-0.854,1.811,-5.011,-3.864,4.347,-3.071,-5.959,7.209,-4.747,-7.841,11.000,-4.567,-7.443,12.922,-5.583,-10.572,15.804,-3.083,-10.974,18.223,-5.798,-9.774,16.384,-8.542,-11.705,18.457,-11.116,-13.622,17.968,-14.351,-15.566,20.721,-16.715,-14.411,21.717,-19.774,-16.521","tSeq":"MTQPVSRKWWLALSIAAALASAPAFAAKDVVVAVGSNFTTLDPYDANDTLSQAVAKSFYQGLFGLDKEMKLQNVLAESYTVSPDGLVYTIKLHSGVKFQDGTDFNAEAVKANLDRASNPDNHLKRYNLYKNIASTEAVDPTTVKITLKQPFSAFINILAHPATAMISPAALKKYGKDIGFHPVGTGPYKLDTWNQTDFVKVSKFDGYWQPGLPKLDSITWRPVVDNNTRAAMLQTGEAQFAFPIPYEQAPLLAKNSKLELVASPSIMQRYISMNVTQKPFDNPKVREAINYAINRQALVKVAFAGYATPATGVVPPSIAYAQTYTAWPYDPAKARQLLKEAGYPNGFSTTLWSSHNHSTAQKVLQFTQQQLAQVGIKAQVTAMDAGQRAAEVEGKGQKESGVRMFYTGWSASTGEADWALSPLFASQNWPPTLFNTAFYSNPQVDNALSEALKTTDPQQKTKLYKEAQDIIWKESPWVPLVVEKLVSAHSKNLTGFYIQPDTGFSFEQADLTP","taxId":1125630,"taxName":"Klebsiella pneumoniae subsp. pneumoniae HS11286","description":"Peptide ABC transporter periplasmic substrate-binding protein","href":[{"label":"AFDB","accession":"A0A0H3GKG5","href":"https://www.alphafold.ebi.ac.uk/entry/A0A0H3GKG5"},{"label":"UniProt","accession":"A0A0H3GKG5","href":"https://www.uniprot.org/uniprot/A0A0H3GKG5"}],"id":"result-0-0","active":false}],"17":[{"query":"job","target":"AF-A0A0H3GQV3-F1-model_v4","seqId":18.2,"alnLength":623,"missmatches":398,"gapsopened":31,"qStartPos":16,"qEndPos":604,"dbStartPos":23,"dbEndPos":567,"prob":"1.00","eval":"1.97e-28","score":790,"qLen":606,"dbLen":567,"qAln":"LLAPTKSHAAHGVSIDGKLKYPAGYSQFDYTSAAAKK------GGSLTLHDIGSFDKMNPYTLKGTPPFGLD----NFVFEPLA-VSSLDEPFAAYGLIAKDIELAADKKSVTFTLDERAKFSDGYPVMAEDVKYSLDTLKSDKAHPSYQIYLQDI--------------SNAEILEPLKIRFNFAKVNRELHMLAAQLPVLNKKYYEKNGFGEDS-----KADPMLPPVGSGPYLVKEVNPGKAITYARNPNYWAADHPARKGMFNFDTVMVKYFKDQIVGVEAFKAGDFDYMWVNVAKQWQRDLTGRQFDSGKLLRKEFPHNNNAGMQGFLFNTRRPFFNDRKVRQALGLAFDFEWANSSLFFNQYTRNNS-YFSNSELAATGLPSEAELKLLKPLQEKYSEAMPPEVFTQPLVAPSTTPPNSL-RGNLKLAQQMLTEQGWQIKDG-VLTGKDGTKFEFEILLSGS-FFDRVMAPYVKNLEKLGIKAKYRLIDPALYEDRIKSFNFDMIVHSFSQSQSPGNEQRDNWASSSASHQGSGNVAGVQSPIVDSLVDSLIYAQSQDELTAACKALDRVLWYGYYVVPNWYLAYHRVAFASKLKLPEKLPLYYNPYQQLWTWWTEE","dbAln":"LLGGVVAFSSA-VFAEGLLK----EGITPATDASQIPASAKLRTDTVVAGISEPQGIFNPYFFV----NGWDENVTNVIFSRLIDWDSQGK---LVPGLAESWTVSPDNKVYTIKLRPGLTFSDGSPLTAEDVAFTLTVLLDPSYDGDTDITLANIAGGADYKAGKADSVSGLKVIDPLTLQVTTTQPGATTLAKIGG-PVLSKAWYGK-GYQRGNLDYLRSLHGK--PLGNGPYVYDKYIPGQEIRFHANSHFY---RGT---PPT-PRFIYRVT-NPSTNFQLFQTGETDYDAFTSRPDDIEQL----KMLGFANINLY---GSSDYSQVEFNVHRPALQDKRVRQALIYGLDRQKLIDVVYQGYGKVAIEPIAPISWAF-------------------NAEG---------VN------PYPYDPAQ---AKKLLDEAGWKPGADGIR-AKDGQRLELTLLVSKKVLNDALIPIAKENWRQIGVLLKPQVVDFNALMAQRKAGNYDLASFSTSTLNDPHDGVWDFY-SSEA------KESGYHNAEVDKLINAGNAVLDIEQRKPIYHQLYKVLADDPPVILLGYR-EILSASSARVS-GFKPDIYNGLTGSLPDVKIVK","tCa":"55.738,63.566,-5.972,59.136,61.769,-6.237,60.203,58.912,-4.060,58.816,55.753,-5.750,60.833,53.630,-8.282,64.224,52.341,-7.831,64.753,49.519,-9.256,64.530,45.686,-9.517,67.555,43.475,-10.021,69.219,40.634,-8.356,68.701,37.023,-9.444,67.437,33.902,-8.067,69.815,31.594,-6.245,68.997,28.242,-4.624,65.763,26.499,-3.971,66.740,23.539,-1.787,65.736,22.148,1.626,62.561,22.923,3.523,60.128,19.954,3.189,59.164,18.776,6.691,55.900,20.497,7.641,53.637,17.958,9.405,50.352,17.326,7.555,48.217,16.898,10.623,45.272,16.569,8.202,42.451,16.480,10.737,40.051,14.360,8.697,36.878,15.565,10.401,35.067,12.290,9.838,31.523,13.710,9.844,30.244,11.177,12.391,26.918,9.826,11.152,27.091,8.326,14.685,26.206,11.663,16.402,22.696,11.653,14.864,21.899,8.066,15.935,21.593,8.864,19.688,18.905,11.517,18.902,16.670,9.628,16.437,13.166,8.587,17.497,12.917,4.790,17.753,10.245,2.796,15.919,7.021,2.336,17.967,4.909,4.628,20.187,6.777,7.237,22.260,4.181,8.267,24.914,3.158,11.839,25.772,5.244,13.450,28.571,2.602,15.926,29.944,-1.156,15.244,29.518,-1.874,18.553,31.308,-0.832,20.225,28.010,-3.878,18.727,26.195,-5.514,21.790,24.545,-8.620,23.110,26.171,-10.443,23.058,22.785,-9.711,19.309,22.524,-11.102,18.715,26.048,-14.444,20.316,24.992,-15.215,17.444,22.573,-16.350,14.764,25.045,-17.950,12.446,22.413,-15.943,13.285,19.263,-12.518,12.215,18.010,-11.061,14.132,15.041,-8.385,12.725,12.682,-6.556,14.455,9.804,-7.023,13.394,6.155,-5.457,15.054,3.083,-7.398,14.815,-0.205,-10.621,12.721,-0.138,-12.579,12.836,-3.441,-15.898,11.384,-2.144,-15.778,7.944,-3.850,-16.741,6.033,-0.676,-17.116,2.528,-2.125,-14.301,0.084,-1.147,-13.970,-1.150,-4.676,-14.268,2.086,-6.703,-12.040,4.612,-4.883,-9.153,5.982,-6.979,-6.921,7.178,-4.087,-5.828,5.967,-0.621,-7.626,8.860,1.148,-11.018,7.576,-0.030,-9.751,4.069,0.894,-9.063,5.322,4.462,-12.672,6.598,4.561,-14.102,3.311,3.194,-12.142,1.240,5.783,-14.120,3.123,8.485,-17.427,2.164,6.811,-16.642,-1.418,5.643,-15.054,-4.424,7.405,-13.035,-7.116,5.610,-14.050,-10.777,5.494,-10.419,-11.605,6.465,-8.336,-8.951,8.264,-4.589,-8.456,8.846,-2.844,-8.369,12.225,-0.099,-5.798,12.908,2.447,-8.435,11.699,0.775,-8.909,8.276,-0.825,-12.285,9.149,-4.361,-13.053,7.973,-6.824,-13.121,10.903,-10.605,-13.546,11.370,-12.606,-10.510,10.343,-16.253,-10.973,9.324,-15.137,-14.558,8.664,-14.884,-16.515,11.918,-12.700,-19.122,10.169,-11.701,-20.714,6.854,-10.387,-24.073,5.629,-8.163,-24.766,2.594,-8.114,-28.101,0.719,-4.825,-30.082,0.647,-4.266,-29.064,-3.001,-4.714,-25.371,-2.000,-7.585,-24.853,-4.499,-10.781,-24.967,-2.356,-11.380,-22.276,0.274,-14.400,-22.809,2.581,-15.114,-19.547,4.459,-17.392,-19.535,7.538,-19.068,-16.233,8.512,-19.745,-15.210,12.103,-23.405,-15.806,13.071,-25.692,-12.841,13.280,-23.681,-10.433,11.081,-25.573,-7.310,9.952,-24.938,-4.160,7.921,-25.180,-0.765,9.670,-28.931,-0.589,8.813,-29.514,-3.924,10.628,-30.032,-5.896,7.378,-28.403,-9.367,7.494,-24.975,-10.040,6.046,-24.687,-13.539,4.526,-22.524,-15.681,2.213,-24.722,-14.348,-0.645,-23.319,-10.835,-0.026,-19.767,-12.215,-0.207,-20.618,-14.136,-3.420,-22.286,-10.996,-4.863,-19.239,-8.856,-3.949,-16.784,-11.267,-5.652,-19.117,-11.456,-8.691,-19.110,-7.631,-9.016,-15.269,-7.680,-9.084,-15.514,-10.194,-11.980,-17.859,-7.847,-13.914,-16.633,-7.097,-17.489,-17.090,-3.410,-16.795,-15.252,-3.455,-13.439,-12.522,-0.779,-13.689,-11.413,-0.439,-10.043,-7.973,-1.314,-8.653,-8.957,-4.711,-7.176,-7.882,-7.407,-9.662,-9.890,-10.384,-8.413,-8.836,-12.390,-11.523,-5.484,-13.063,-9.785,-7.502,-15.161,-7.302,-8.089,-17.625,-10.212,-11.706,-18.330,-9.177,-13.112,-21.112,-11.405,-15.381,-19.696,-14.144,-14.348,-16.118,-13.134,-12.379,-15.475,-16.353,-15.297,-16.807,-18.450,-17.730,-14.614,-16.456,-15.485,-11.540,-16.959,-15.211,-12.435,-20.683,-19.014,-12.722,-21.194,-18.716,-16.513,-21.803,-20.482,-17.698,-18.603,-23.610,-16.430,-16.766,-22.197,-17.366,-13.328,-18.862,-17.843,-11.529,-18.786,-21.649,-11.124,-16.109,-21.388,-8.387,-18.458,-19.417,-6.033,-20.744,-21.784,-4.075,-22.980,-20.645,-1.197,-23.411,-23.796,0.933,-25.620,-22.106,3.579,-26.183,-18.503,4.813,-22.879,-18.569,6.741,-20.720,-20.739,4.437,-19.121,-19.746,1.119,-16.990,-22.222,-0.833,-14.528,-20.698,-3.337,-12.865,-23.006,-5.890,-9.792,-21.811,-7.823,-8.164,-23.306,-10.935,-4.716,-23.115,-9.265,-3.224,-22.480,-5.795,-2.477,-18.944,-4.838,-0.792,-17.525,-1.701,-2.651,-14.205,-2.130,-6.022,-15.856,-2.986,-7.368,-15.721,0.602,-6.548,-11.994,0.931,-8.097,-11.260,-2.494,-11.369,-13.105,-1.692,-11.214,-11.719,1.897,-12.017,-8.055,1.037,-14.845,-5.697,2.120,-18.384,-7.056,1.796,-21.085,-5.225,-0.214,-24.807,-5.688,0.580,-26.489,-7.582,-2.282,-29.838,-6.064,-1.162,-28.516,-2.469,-1.357,-25.870,-2.524,-4.111,-27.462,-5.416,-6.067,-30.878,-3.656,-6.367,-29.769,-1.872,-9.570,-26.743,-4.045,-10.433,-26.669,-5.059,-14.099,-23.704,-7.008,-15.490,-21.577,-4.621,-17.603,-23.289,-1.541,-16.040,-21.942,-0.405,-12.647,-23.585,3.081,-12.744,-26.046,2.123,-9.980,-23.174,1.126,-7.635,-21.471,4.456,-8.486,-24.644,6.403,-7.577,-24.204,4.997,-4.022,-20.700,6.494,-3.431,-22.250,9.335,-1.356,-24.651,6.879,0.396,-22.489,3.890,1.407,-24.199,1.120,3.330,-21.481,-0.805,5.224,-20.770,-3.114,8.203,-17.670,-1.376,9.661,-17.124,0.317,13.054,-18.725,3.646,12.008,-21.641,4.723,9.803,-21.191,7.496,7.224,-23.174,10.654,8.072,-21.931,13.418,5.776,-19.060,14.692,3.637,-18.388,18.448,3.521,-15.963,18.756,0.564,-12.601,20.133,1.523,-13.603,20.313,5.239,-14.569,16.991,6.882,-16.240,13.559,6.808,-18.533,12.807,9.785,-19.458,9.400,11.232,-21.394,7.933,14.170,-20.636,4.667,16.019,-22.260,1.625,14.380,-24.491,-0.002,17.009,-24.637,-3.091,14.725,-20.831,-3.538,14.529,-19.934,-7.223,15.017,-17.189,-6.377,17.584,-19.656,-4.198,19.562,-20.479,-0.478,19.320,-17.323,1.689,19.249,-16.940,3.449,22.523,-16.374,6.728,20.800,-19.821,7.902,19.555,-18.517,10.166,16.856,-15.521,9.923,14.528,-14.453,12.719,12.139,-11.873,12.740,9.384,-10.840,16.439,9.067,-9.124,17.591,5.853,-5.532,18.626,6.740,-2.304,19.165,4.769,1.454,19.304,5.544,1.207,23.058,6.103,-1.735,22.889,8.574,-1.733,19.396,10.183,0.764,20.343,12.941,-1.080,23.594,13.820,-4.473,21.824,13.893,-3.032,19.037,16.081,-1.220,21.549,18.367,-4.467,23.537,18.831,-6.476,20.327,19.455,-8.689,20.668,16.354,-7.345,17.178,15.489,-6.618,14.306,17.945,-4.627,12.309,15.324,-2.635,13.189,12.187,0.208,11.977,9.948,3.407,14.070,9.795,6.627,14.294,7.794,9.331,12.015,9.313,12.025,14.690,9.870,13.995,15.772,12.987,12.343,19.150,13.111,8.795,17.715,12.839,9.615,15.153,15.589,11.165,17.751,17.945,8.117,19.982,17.358,5.803,17.061,18.291,7.911,16.301,21.423,7.618,19.960,22.514,3.792,19.666,22.574,4.060,17.402,25.692,0.556,15.933,25.053,1.521,14.081,21.830,1.928,10.305,21.659,4.412,10.064,18.756,4.290,6.889,16.606,7.145,5.987,14.206,6.989,2.816,12.046,8.472,1.348,8.837,6.488,1.655,5.610,5.808,-1.400,3.413,6.417,0.710,0.269,9.842,1.351,-1.275,11.229,3.861,-3.788,12.902,2.734,-7.048,14.268,3.723,-10.461,12.896,1.300,-13.091,15.078,0.272,-16.059,13.561,0.226,-19.543,15.291,-2.970,-20.795,13.865,-2.332,-24.285,16.708,0.252,-24.396,19.808,-1.414,-25.956,22.173,0.087,-23.388,20.020,-1.278,-20.519,19.784,-4.849,-21.962,23.252,-5.708,-20.583,22.867,-6.417,-16.849,26.434,-5.124,-16.256,25.264,-1.650,-17.376,22.299,-1.842,-14.950,24.622,-3.082,-12.152,27.089,-0.264,-12.974,24.290,2.340,-12.653,23.477,0.947,-9.163,27.153,0.868,-8.047,27.519,4.335,-9.637,24.730,5.939,-7.500,25.405,7.155,-3.928,22.121,5.826,-2.536,23.272,6.394,1.080,23.855,10.115,0.375,20.414,10.227,-1.302,18.651,8.587,1.684,20.558,10.785,4.198,19.522,13.968,2.326,15.878,12.885,1.893,15.131,11.116,5.209,17.770,12.518,7.642,17.939,9.238,9.618,14.242,8.222,9.175,14.936,6.022,6.138,17.155,3.140,4.972,18.845,2.263,1.643,16.746,-0.363,-0.132,18.501,-3.717,-0.687,15.530,-5.974,-1.551,12.242,-5.199,-3.384,10.583,-5.554,-0.036,10.678,-3.444,3.162,12.292,-4.640,6.454,8.898,-4.844,8.087,8.035,-7.797,5.809,8.495,-11.422,6.935,10.172,-11.931,3.523,13.032,-9.439,4.113,16.445,-11.166,4.344,19.401,-9.143,3.020,21.869,-12.007,3.768,23.854,-12.718,0.582,21.859,-10.125,-1.406,24.340,-7.731,-3.044,23.736,-4.350,-1.329,25.429,-2.463,-4.212,27.514,-0.064,-2.064,28.511,3.159,-3.833,31.572,2.110,-5.881,32.368,4.254,-8.949,35.392,2.129,-9.573,33.344,-1.089,-9.752,30.740,0.803,-11.832,33.475,1.896,-14.292,34.828,-1.692,-14.448,31.361,-3.127,-15.226,30.855,-0.495,-17.963,34.344,-1.302,-19.336,33.463,-5.046,-19.386,30.132,-4.184,-21.077,32.207,-2.493,-23.838,31.285,1.115,-22.894,34.558,3.099,-23.259,35.152,6.746,-22.195,34.856,9.143,-25.112,36.858,12.375,-25.547,34.284,14.274,-23.431,34.432,11.513,-20.774,30.967,10.219,-21.774,31.188,6.498,-22.607,30.360,5.174,-26.097,29.826,1.741,-27.711,29.116,1.070,-31.425,28.714,4.820,-32.147,26.068,5.167,-29.385,26.788,7.449,-26.403,25.838,6.259,-22.899,23.215,9.002,-22.540,20.104,8.248,-20.454,16.876,10.139,-19.724,15.490,10.040,-16.167,11.718,10.572,-16.052,10.538,11.850,-12.650,7.667,13.604,-10.897,8.198,16.572,-8.536,8.941,14.950,-5.129,11.558,15.570,-2.386,13.171,12.231,-3.330,13.527,13.257,-7.006,14.722,16.823,-6.235,17.610,15.120,-4.375,18.022,12.205,-6.839,18.528,14.436,-9.932,21.693,16.363,-8.855,23.189,13.335,-7.074,22.585,11.000,-10.048,23.829,13.650,-12.551,27.069,14.145,-10.553,27.719,10.457,-9.772,26.778,9.074,-13.210,28.970,11.740,-14.867,31.936,10.396,-12.811,31.394,6.928,-14.351,30.914,8.464,-17.832,27.080,8.333,-18.082,25.190,11.443,-19.256,21.922,11.928,-17.329,19.064,13.997,-18.824,16.319,14.457,-16.194,12.754,14.887,-17.335,10.415,16.267,-14.655,6.664,15.843,-15.346,3.460,15.391,-13.332,2.773,11.877,-12.022,0.018,11.084,-14.564,2.285,12.193,-17.448,5.057,10.031,-15.931,2.756,6.979,-15.876,1.518,7.699,-19.432,5.113,7.948,-20.738,6.115,4.818,-18.771,3.162,2.953,-20.369,4.283,4.239,-23.807,7.918,3.008,-23.299,9.081,6.649,-23.694,11.802,6.522,-20.983,15.236,5.046,-20.217,14.826,5.389,-16.420,11.668,6.156,-14.395,11.570,7.134,-10.686,8.545,6.159,-8.557,7.524,4.316,-5.371,5.529,1.087,-5.123,2.128,1.042,-3.496,1.812,-0.458,-0.018,2.900,-4.132,-0.192,1.036,-6.525,2.124,2.428,-9.699,0.457,5.870,-10.029,-1.248,4.163,-11.548,-4.293,2.484,-8.228,-5.137,5.878,-6.419,-5.102,7.701,-8.955,-7.335,4.717,-9.379,-9.701,5.892,-6.204,-11.510,9.059,-8.223,-12.459,7.118,-11.270,-13.764,7.877,-11.446,-17.501,4.210,-11.458,-18.612,3.535,-8.330,-16.470,6.862,-6.473,-17.001,5.694,-5.387,-20.505,6.493,-1.669,-20.056,10.060,-2.332,-18.834,10.644,-5.422,-21.046,12.344,-7.243,-18.133,12.597,-11.029,-18.602,14.320,-13.660,-16.436,13.152,-17.297,-16.472,14.554,-18.059,-12.988,12.739,-14.977,-11.616,9.480,-16.207,-13.240,9.992,-19.711,-11.787,10.696,-18.370,-8.262,7.742,-15.913,-8.394,5.483,-18.836,-9.426,6.943,-21.133,-6.734,6.474,-18.387,-4.099,2.782,-17.966,-5.098,2.030,-21.746,-5.261,2.998,-22.223,-1.556,0.669,-20.919,1.192,2.881,-21.692,4.225,4.967,-18.605,5.115,7.983,-20.579,6.421,8.155,-22.564,3.148,7.825,-19.296,1.134,10.741,-17.507,2.916,13.592,-19.508,1.264,11.941,-19.066,-2.108,11.763,-15.247,-1.739,15.311,-15.141,-0.310,16.589,-16.973,-3.411,14.433,-14.699,-5.657,15.966,-11.509,-4.151,19.478,-12.907,-4.760,18.584,-13.577,-8.433,17.002,-10.079,-8.753,20.140,-8.549,-7.170,22.352,-10.378,-9.726,19.969,-9.376,-12.594,18.343,-6.095,-11.460,15.117,-4.799,-13.108,15.344,-1.591,-10.977,17.612,0.600,-8.840,16.217,0.201,-5.302,16.482,3.638,-3.616,15.021,3.575,-0.080,12.561,2.506,2.601,10.831,5.381,4.441,9.481,5.597,7.986,5.979,7.018,8.637,5.418,9.576,11.417,2.033,10.152,13.074,0.885,11.673,16.380,-2.188,11.327,18.611,-3.406,13.510,21.506,-3.011,11.915,24.975,-6.727,12.696,25.407,-7.450,9.746,23.061,-6.451,6.174,23.940,-6.524,3.184,21.563,-4.797,4.768,18.530,-2.468,2.061,17.162,-2.210,2.717,13.413,-0.141,0.201,11.511,0.819,-0.218,7.846,-1.736,-3.013,7.204,-4.835,-1.488,8.859,-4.004,2.250,8.987,-5.931,4.390,11.486,-9.098,2.312,10.971,-7.722,-0.860,12.651,-7.664,1.104,15.946,-11.002,2.959,15.639,-13.141,0.176,17.232,-11.021,0.471,20.402,-10.405,4.256,20.433,-11.605,5.918,23.672,-11.631,9.480,24.995,-9.639,9.475,28.267,-11.837,11.225,30.866","tSeq":"MSRLQQGLKTRQTRFALALKVALLGGVVAFSSAVFAEGLLKEGITPATDASQIPASAKLRTDTVVAGISEPQGIFNPYFFVNGWDENVTNVIFSRLIDWDSQGKLVPGLAESWTVSPDNKVYTIKLRPGLTFSDGSPLTAEDVAFTLTVLLDPSYDGDTDITLANIAGGADYKAGKADSVSGLKVIDPLTLQVTTTQPGATTLAKIGGPVLSKAWYGKGYQRGNLDYLRSLHGKPLGNGPYVYDKYIPGQEIRFHANSHFYRGTPPTPRFIYRVTNPSTNFQLFQTGETDYDAFTSRPDDIEQLKMLGFANINLYGSSDYSQVEFNVHRPALQDKRVRQALIYGLDRQKLIDVVYQGYGKVAIEPIAPISWAFNAEGVNPYPYDPAQAKKLLDEAGWKPGADGIRAKDGQRLELTLLVSKKVLNDALIPIAKENWRQIGVLLKPQVVDFNALMAQRKAGNYDLASFSTSTLNDPHDGVWDFYSSEAKESGYHNAEVDKLINAGNAVLDIEQRKPIYHQLYKVLADDPPVILLGYREILSASSARVSGFKPDIYNGLTGSLPDVKIVK","taxId":1125630,"taxName":"Klebsiella pneumoniae subsp. pneumoniae HS11286","description":"Oligopeptide ABC transport system oligopeptide-binding component","href":[{"label":"AFDB","accession":"A0A0H3GQV3","href":"https://www.alphafold.ebi.ac.uk/entry/A0A0H3GQV3"},{"label":"UniProt","accession":"A0A0H3GQV3","href":"https://www.uniprot.org/uniprot/A0A0H3GQV3"}],"id":"result-0-0","active":false}],"18":[{"query":"job","target":"AF-Q32IB6-F1-model_v4","seqId":16.3,"alnLength":581,"missmatches":384,"gapsopened":22,"qStartPos":33,"qEndPos":592,"dbStartPos":9,"dbEndPos":508,"prob":"1.00","eval":"1.31e-27","score":767,"qLen":606,"dbLen":512,"qAln":"KLKYPAGYSQFDYTSAAAKKGGSLTLHDIGSFDKMNPYTLKGTPPFGLDNFVFEPLAVSSLDEPFAAYGLIAKDIELAADKKSVTFTLDERAKFSDGYPVMAEDVKYSLDTLKSDKAHPSYQIYLQDISNAEILEPLKIRFNFAKVNRELHMLAA--QLPVLNKKYYEKNGFGEDSKADPMLPPVGSGPYLVKEVNPGKAITYARNPNYWAADHPARKGMFNFDTVMVKYFKDQIVGVEAFKAGDFDY-MWVNVAKQWQRDLTGRQFDSGKLLRKEFPHNNNAGMQGF-LFNTRRPFFNDRKVRQALGLAFDFEWANSSLFFNQYTRNNS-YFSNSELAATGLPSEAELKLLKPLQEKYSEAMPPEVFTQPLVAPSTTPPNSLRGNLKLAQQMLTEQGWQIKDGVLTGKDGTKFEFEILLSGSF--FDRVMAPYVKNLEKLGIKAKYRLIDPALYEDRIKSFN-----FDMIVHSFSQSQSPGNEQ---RDNWASSS--ASHQGSGNVAGVQSPIVDSLVDSLIYAQSQDELTAACKALDRVLWYGYYVVPNWYLAYHRVAFASKLK----LPEKLPLYYN","dbAln":"GLVALGIVTALMASCAFAAK--DVVVAVGSNFTTLDPYDANDTLSQAVAKSFYQGLF--GLDKEMKLKNVLAESYTVSDDGITYTVKLREGIKFQDGTDFNAAAVKANLDRASDPANHLKRYNLYKNIAKTEAIDPTTVKITLKQPFSAFINILAHPATAMISPAALEKYG-----KEIGFH-PVGTGPYELDTWNQTDFVKVKKFAGYWQPGLPK------LDSITWRPVADNNTRAAMLQTGEAQFAFPIPYEQAALLEKNK------NIELMASP----SIMQRYISMNVTQKPFDNPKVREALNYAINRPALVKVAFAGYATPATGVVPPSIAYA------------------------------QSYKPWPYDPVK--------ARELLKEAG-----------YPNGFSTTLWSSHNHSTAQKVLQFTQQQLAQVGIKAQVTAMDAGQRAAEVEGKGQKESGVRMFYTGWSAST--GEADWALSPLFASQNWPPTLF---NTAFYSNKQVDDFLAQALKTNDPAEKTSLYKAAQDIIWQESPWIPLV-VEKLVSAHSKNLTGFWIMPDTGFSFED","tCa":"-10.513,41.637,-102.653,-7.223,40.521,-100.951,-5.817,37.803,-99.408,-4.148,35.838,-97.264,-2.695,33.477,-95.015,-0.381,31.754,-92.487,0.009,30.050,-89.558,2.483,29.503,-86.721,2.428,27.870,-83.820,2.992,26.613,-80.244,1.852,25.948,-76.756,-1.176,25.873,-74.552,0.038,25.097,-70.995,-2.935,24.930,-68.587,-2.640,26.141,-64.975,-4.654,23.685,-62.842,-4.298,25.121,-59.316,-4.871,22.093,-57.030,-6.672,23.037,-53.821,-4.802,20.820,-51.384,-7.074,21.283,-48.388,-4.504,20.526,-45.688,-6.540,18.788,-42.968,-5.358,20.885,-40.039,-4.880,18.068,-37.489,-6.800,19.569,-34.543,-4.677,19.522,-31.360,-5.937,16.871,-28.904,-5.449,18.650,-25.552,-7.227,17.161,-22.509,-7.845,18.781,-19.100,-8.363,16.412,-16.139,-9.863,17.932,-12.958,-8.630,16.072,-9.839,-9.587,16.292,-6.144,-6.217,17.322,-4.590,-2.686,18.646,-5.163,0.214,16.342,-6.082,2.819,15.472,-3.406,5.682,14.402,-5.729,6.142,13.003,-9.248,8.582,10.376,-7.856,6.330,7.328,-7.331,8.773,5.812,-4.821,8.279,8.902,-2.576,4.481,9.190,-2.971,1.998,7.748,-0.456,-1.070,9.165,-2.250,-2.378,7.296,-5.304,-3.134,10.550,-7.182,0.540,11.614,-7.431,1.570,8.096,-8.550,-1.312,8.008,-11.088,-0.299,11.369,-12.601,3.302,10.071,-12.555,2.215,7.196,-14.850,2.199,9.897,-17.574,6.025,9.676,-17.682,6.732,6.372,-15.858,6.152,2.675,-16.527,6.836,-0.324,-14.267,8.173,-3.770,-15.169,4.561,-4.877,-14.638,1.256,-3.061,-14.068,-2.376,-3.627,-13.071,-5.289,-3.078,-15.481,-8.740,-1.597,-14.797,-9.774,-5.095,-13.551,-6.707,-5.193,-11.214,-5.119,-7.977,-13.340,-1.333,-8.295,-13.771,0.116,-7.178,-17.142,3.632,-7.270,-18.630,4.682,-3.651,-19.390,8.458,-3.061,-19.745,8.995,-6.732,-18.890,8.337,-9.315,-21.607,8.093,-12.188,-19.078,9.395,-13.532,-15.752,10.209,-16.765,-13.915,10.438,-17.460,-10.159,12.539,-20.173,-8.467,10.730,-22.929,-6.521,11.970,-21.391,-3.234,10.295,-18.055,-4.171,13.631,-16.219,-3.638,14.929,-15.644,-7.198,12.952,-13.694,-9.827,14.369,-13.647,-13.379,12.787,-10.924,-15.565,13.154,-10.691,-19.355,12.992,-7.067,-20.617,11.638,-5.697,-23.893,14.352,-4.434,-26.270,14.685,-1.091,-28.102,12.921,1.018,-25.402,14.242,4.574,-24.768,13.930,6.958,-21.837,12.695,10.492,-22.625,16.309,11.740,-22.308,17.346,9.334,-25.114,19.104,6.828,-22.796,18.327,3.092,-23.039,15.921,1.169,-20.824,17.882,-1.951,-19.803,18.717,-4.269,-16.874,21.224,-1.741,-15.445,18.468,0.921,-15.337,16.166,-1.535,-13.508,19.026,-2.297,-11.081,19.668,1.428,-10.409,15.963,1.999,-9.603,15.564,-1.075,-7.345,18.894,-0.436,-5.556,17.762,3.167,-4.911,14.329,1.984,-3.679,15.759,-0.765,-1.406,18.471,1.464,0.140,17.268,2.682,3.581,19.626,5.699,3.302,17.367,7.246,0.614,14.453,7.494,3.128,11.884,7.017,0.317,8.315,6.848,1.702,7.726,3.543,-0.170,10.959,1.857,1.069,8.836,-0.777,2.855,7.801,-2.183,-0.573,11.450,-2.859,-1.534,13.188,-3.620,1.811,12.800,-7.362,1.061,15.058,-7.034,-2.032,18.474,-8.498,-1.148,20.029,-7.534,-4.511,19.316,-6.697,-8.149,21.676,-8.127,-10.823,21.819,-7.095,-14.489,22.715,-10.478,-16.049,22.712,-9.022,-19.585,21.025,-5.935,-21.129,17.638,-7.713,-21.276,17.819,-9.987,-18.180,17.374,-8.865,-14.559,17.805,-11.293,-11.629,16.188,-10.135,-8.352,16.981,-12.061,-5.153,14.716,-11.623,-2.106,15.773,-11.957,1.550,12.654,-14.099,2.214,9.935,-15.594,-0.052,7.276,-13.088,-0.864,4.654,-14.292,-3.388,3.191,-10.746,-3.550,6.532,-9.402,-4.923,5.195,-9.508,-8.515,2.353,-7.201,-7.378,4.962,-4.846,-5.875,6.683,-4.771,-9.310,3.237,-3.887,-10.781,2.536,-1.251,-8.094,2.587,2.367,-9.415,5.413,3.133,-6.996,7.743,0.762,-8.943,8.526,3.236,-11.757,11.531,2.855,-14.096,13.310,6.237,-13.778,16.204,7.238,-16.086,19.519,6.535,-14.293,20.947,9.646,-16.035,18.045,11.747,-14.667,18.560,10.252,-11.184,22.231,11.352,-11.400,21.397,14.790,-12.905,18.493,15.781,-10.608,19.324,13.718,-7.487,16.821,14.662,-4.756,14.987,17.027,-7.184,14.017,14.078,-9.445,10.491,14.514,-8.012,10.204,17.864,-9.923,11.967,16.743,-13.149,10.624,13.262,-13.985,12.266,11.392,-16.828,10.850,7.950,-17.710,9.836,5.706,-20.650,6.134,6.699,-20.596,3.980,8.228,-23.358,4.238,11.820,-22.072,7.094,14.183,-21.104,6.796,16.891,-18.440,5.876,20.228,-20.081,5.554,22.200,-16.827,4.567,21.780,-13.178,2.966,24.735,-11.399,2.929,23.243,-7.886,-0.434,24.823,-6.940,-2.111,25.109,-10.365,-1.401,22.085,-12.612,0.907,19.421,-14.030,1.028,19.688,-17.855,2.519,16.869,-19.965,3.177,16.733,-23.750,3.359,13.753,-26.160,6.725,11.946,-26.227,7.677,11.579,-29.920,10.210,8.820,-29.078,7.607,6.563,-27.401,8.367,2.855,-27.830,4.768,1.887,-28.816,4.082,3.158,-32.378,0.988,5.331,-32.750,0.666,6.125,-28.998,-0.256,8.343,-27.283,-3.144,9.820,-29.314,-3.449,12.998,-27.186,-0.999,15.886,-27.722,-1.192,16.971,-24.060,-2.789,16.195,-20.694,-3.286,18.948,-18.088,-3.888,17.577,-14.561,-5.630,20.359,-12.579,-6.180,20.174,-8.790,-9.633,21.425,-7.983,-10.358,21.176,-4.241,-13.936,22.522,-4.526,-16.116,19.524,-5.460,-18.860,21.563,-7.184,-16.351,23.555,-9.270,-14.739,20.264,-10.395,-18.130,18.990,-11.670,-18.956,22.400,-13.204,-15.740,22.306,-15.287,-17.139,19.241,-17.129,-20.357,21.168,-17.918,-18.470,24.191,-19.268,-16.059,21.879,-21.161,-13.120,23.420,-19.249,-12.332,19.809,-18.226,-12.868,16.632,-20.303,-12.449,14.313,-17.253,-13.151,14.788,-13.529,-12.732,12.650,-10.393,-14.126,12.368,-7.780,-17.582,13.581,-8.606,-19.659,14.800,-5.620,-22.781,12.758,-5.315,-25.031,15.870,-5.355,-23.706,16.623,-8.881,-23.922,13.011,-10.176,-27.609,13.154,-11.246,-26.940,16.502,-12.970,-23.932,15.175,-14.929,-25.716,11.877,-15.834,-28.537,13.918,-17.455,-26.032,15.852,-19.604,-25.956,14.391,-23.147,-22.304,15.473,-23.598,-21.053,13.865,-20.347,-20.681,10.199,-19.340,-20.991,9.511,-15.601,-19.380,6.249,-14.429,-19.987,4.432,-11.131,-17.172,1.842,-11.086,-16.147,-0.636,-8.352,-13.472,0.596,-5.924,-11.011,-1.200,-3.657,-11.881,1.302,-0.877,-12.967,-0.670,2.199,-14.797,1.533,4.747,-14.885,0.243,8.339,-14.833,1.080,12.035,-12.013,-0.675,13.910,-12.655,-1.493,17.590,-9.630,-1.659,19.923,-10.129,-5.319,20.940,-7.796,-4.933,23.969,-9.805,-2.070,25.557,-12.977,-2.535,27.654,-15.675,-3.112,26.470,-14.343,-4.126,23.051,-12.325,-6.963,24.648,-15.738,-8.689,24.840,-16.607,-10.325,21.463,-20.329,-10.094,22.273,-19.983,-6.292,22.423,-18.259,-6.282,18.991,-21.010,-8.564,17.611,-23.714,-6.327,19.156,-22.259,-3.215,17.486,-22.324,-5.032,14.094,-26.110,-5.651,14.474,-26.644,-1.992,15.493,-25.629,-0.544,12.075,-28.167,-0.334,9.217,-25.647,-0.611,6.354,-28.210,-0.248,3.492,-29.446,2.898,5.140,-25.834,4.090,5.640,-25.225,3.571,1.887,-28.256,5.788,1.095,-27.577,8.489,3.723,-23.782,8.871,3.461,-23.012,7.490,-0.032,-26.204,8.365,-2.007,-26.223,4.744,-3.261,-22.574,4.933,-4.511,-21.445,2.170,-2.134,-22.357,-1.443,-1.278,-22.767,-2.923,2.236,-19.524,-4.702,3.081,-19.916,-8.512,3.038,-16.211,-9.053,3.914,-13.117,-7.304,5.344,-11.517,-7.227,1.850,-13.227,-5.638,-1.210,-14.350,-8.221,-3.689,-12.196,-6.720,-6.374,-9.058,-7.757,-4.412,-7.486,-11.142,-5.240,-8.263,-13.835,-2.623,-11.031,-11.749,-0.981,-13.816,-13.624,0.838,-17.501,-12.739,1.239,-19.919,-13.750,4.017,-23.604,-13.549,4.881,-24.299,-9.831,5.535,-24.706,-8.665,9.085,-28.456,-8.127,9.662,-29.667,-4.888,11.170,-31.223,-5.871,14.522,-31.169,-3.306,17.369,-33.150,-5.751,19.519,-30.478,-8.458,19.154,-27.776,-5.798,19.709,-29.364,-4.760,23.053,-29.766,-8.432,24.044,-26.060,-9.108,23.351,-25.099,-5.901,25.250,-27.217,-7.090,28.227,-25.597,-10.545,28.038,-22.209,-8.766,27.920,-23.047,-6.875,31.177,-24.101,-3.519,29.571,-27.946,-3.406,29.904,-27.848,0.378,29.742,-25.000,0.532,27.191,-21.803,2.558,27.818,-19.823,5.659,26.743,-16.881,5.534,24.295,-15.002,7.599,21.649,-15.467,7.395,17.856,-12.475,8.905,16.038,-11.933,9.585,12.325,-9.526,11.416,10.073,-10.811,14.907,9.142,-11.877,15.105,5.479,-14.315,17.016,3.219,-15.987,13.832,1.914,-18.635,11.416,3.284,-16.984,10.925,6.703,-19.014,13.617,8.563,-22.334,12.004,7.472,-20.959,8.536,8.333,-19.981,9.690,11.866,-23.361,11.351,12.593,-25.283,8.353,11.202,-23.083,5.938,13.190,-23.402,7.995,16.418,-27.209,8.044,15.930,-27.379,4.262,15.286,-25.159,3.593,18.333,-27.357,5.852,20.517,-30.415,3.676,19.662,-28.645,0.771,21.438,-27.490,2.879,24.423,-23.949,3.622,23.140,-22.800,7.233,23.654,-19.990,7.748,21.117,-18.006,11.010,21.406,-17.121,11.873,17.791,-13.744,13.464,16.964,-12.433,14.292,13.475,-8.623,14.606,13.727,-6.404,16.668,11.425,-3.407,14.923,9.821,-1.020,15.879,12.691,-3.455,14.704,15.404,-4.099,11.439,13.472,-0.341,10.796,13.174,0.209,11.587,16.890,-2.845,9.824,18.426,-3.518,6.870,16.060,-0.371,6.011,14.079,2.360,7.146,16.531,1.135,5.379,19.730,1.702,1.793,20.920,-0.996,-0.394,22.565,-0.128,0.760,26.119,-0.420,4.477,25.237,-3.081,4.436,22.486,-6.302,6.347,23.198,-7.911,4.647,20.149,-11.333,3.148,21.023,-13.407,3.177,17.822,-11.817,4.499,14.610,-13.681,5.197,11.360,-11.251,4.867,8.440,-10.654,3.052,5.156,-7.986,1.083,3.292,-7.173,0.492,-0.382,-5.044,-2.577,-1.145,-3.251,-0.892,-4.077,-1.307,-4.124,-4.791,-4.572,-5.797,-5.921,-3.948,-8.784,-3.581,-4.976,-9.923,-0.092,-1.645,-9.488,1.801,-1.738,-5.679,1.465,-5.478,-5.832,2.345,-4.902,-7.980,5.480,-1.315,-7.837,6.826,-1.161,-4.033,7.455,-4.507,-4.200,9.213,-4.677,-7.503,11.159,-1.154,-8.932,11.504,-0.015,-8.524,15.126,3.408,-7.115,14.166,1.595,-4.233,12.384,0.150,-2.490,15.471,0.944,1.243,15.561,3.529,2.655,15.414,4.722,-0.106,13.065,1.730,0.058,10.664,-2.094,0.355,10.558,-3.645,-2.406,12.713,-5.646,0.241,14.605,-7.860,-2.506,16.065,-4.784,-3.899,17.874,-6.049,-7.285,16.661,-3.840,-10.379,17.081,-4.582,-14.032,16.270,-1.829,-16.655,15.994,-3.640,-18.575,13.213,-4.297,-15.402,11.167,-0.620,-14.356,11.454,0.483,-17.898,10.493,-1.900,-18.142,7.495,-0.809,-14.690,6.231,2.874,-15.667,6.663,2.304,-19.018,4.872,0.364,-17.336,2.021,3.490,-15.222,1.355,5.707,-18.373,1.147,3.695,-20.252,-1.528,3.262,-19.423,-5.228,0.440,-21.985,-5.686,-2.781,-20.003,-6.330,-4.834,-22.764,-4.817,-2.806,-22.831,-1.579,-2.851,-19.001,-1.439,-6.672,-19.062,-1.878,-7.092,-21.576,0.996,-4.756,-19.684,3.365,-6.283,-16.227,2.751,-9.784,-17.772,3.094,-8.918,-19.384,6.468,-7.496,-16.069,7.731,-10.554,-14.067,6.558,-13.041,-16.633,8.013,-11.463,-16.151,11.474,-11.242,-12.343,11.129,-14.932,-12.127,10.086,-16.137,-14.396,12.939,-14.006,-12.625,15.571,-15.261,-9.170,14.361,-12.314,-6.852,15.197,-14.144,-4.420,12.887,-17.519,-3.090,11.862,-17.040,-3.481,8.082,-19.355,-0.733,6.749,-19.250,-0.443,2.937,-17.144,-0.741,-0.192,-17.286,2.571,-2.103,-18.067,3.041,-5.779,-15.833,5.487,-7.673,-17.957,8.246,-9.237,-16.117,9.816,-12.198,-17.417,11.672,-15.258,-15.970,12.584,-18.673,-16.904,14.287,-21.941,-18.250,11.757,-24.471,-15.597,13.168,-26.837,-12.929,11.796,-24.452,-12.507,8.051,-25.067,-9.936,5.598,-23.669,-9.691,7.425,-20.299,-10.727,5.506,-17.158,-10.662,5.718,-13.383,-9.020,2.590,-11.892,-10.373,0.878,-8.724,-7.322,2.155,-6.841,-8.315,5.742,-7.868,-5.520,5.845,-10.480,-6.041,6.548,-14.202,-5.727,4.304,-17.282,-5.202,6.379,-20.446,-2.832,4.374,-22.710,-5.435,4.452,-25.534,-6.955,7.830,-24.573,-8.306,9.796,-27.572,-10.409,12.914,-28.337,-13.129,12.846,-31.061","tSeq":"MARAVHRSGLVALGIVTALMASCAFAAKDVVVAVGSNFTTLDPYDANDTLSQAVAKSFYQGLFGLDKEMKLKNVLAESYTVSDDGITYTVKLREGIKFQDGTDFNAAAVKANLDRASDPANHLKRYNLYKNIAKTEAIDPTTVKITLKQPFSAFINILAHPATAMISPAALEKYGKEIGFHPVGTGPYELDTWNQTDFVKVKKFAGYWQPGLPKLDSITWRPVADNNTRAAMLQTGEAQFAFPIPYEQAALLEKNKNIELMASPSIMQRYISMNVTQKPFDNPKVREALNYAINRPALVKVAFAGYATPATGVVPPSIAYAQSYKPWPYDPVKARELLKEAGYPNGFSTTLWSSHNHSTAQKVLQFTQQQLAQVGIKAQVTAMDAGQRAAEVEGKGQKESGVRMFYTGWSASTGEADWALSPLFASQNWPPTLFNTAFYSNKQVDDFLAQALKTNDPAEKTSLYKAAQDIIWQESPWIPLVVEKLVSAHSKNLTGFWIMPDTGFSFEDADLQ","taxId":300267,"taxName":"Shigella dysenteriae Sd197","description":"Glutathione-binding protein GsiB","href":[{"label":"AFDB","accession":"Q32IB6","href":"https://www.alphafold.ebi.ac.uk/entry/Q32IB6"},{"label":"UniProt","accession":"Q32IB6","href":"https://www.uniprot.org/uniprot/Q32IB6"}],"id":"result-0-0","active":false}],"19":[{"query":"job","target":"AF-Q2FVE7-F1-model_v4","seqId":17.7,"alnLength":574,"missmatches":371,"gapsopened":32,"qStartPos":55,"qEndPos":603,"dbStartPos":35,"dbEndPos":532,"prob":"1.00","eval":"1.97e-28","score":762,"qLen":606,"dbLen":532,"qAln":"SLTLHDIGSFDKMNPYTLKGTPPFGLDNFVFEPLAVSSLDEPFAAYGLIAKDIELAADKKSVTFTLDERAKFSDGYPVMAEDVKYSLDTLKSDKAHPSYQIYLQ---DISNAEILEPLKIRFNFAKVNRELHMLAAQ---LPVLNKKYYEKNGFGED-SKADPMLPPVGSGPYLVKEVNPGKAITYARNPNYWAADHPARKGMFNFDTVMVKYFKDQIVGVEAFKAGDFDYMWVNVA-------KQWQRDLTGRQFDSGKLLRKEFPHNNNAGMQGFLFNTRRP--FFNDRKVRQALGLAFDFEWANSSLFFNQYTRNNSYFSNSELAATGLPSEAELKLLKPLQEKYSEAMPPEVFTQPLVAPSTTPPNSLRGNLKLAQQMLTEQGWQ-IKD-GVLTGKDGTKFEFEILLS--GSFFDRVMAPYVKNLEKLGIKAKYRLIDPALYEDRIKSFNFDMIVHSFSQSQSPGNEQRDNWASSSA-SHQGSGNVA--GVQS-PIVDSLVDSLIYAQSQDELTAACKALDRVLWYGYYVVPNWYLAYHRVAFASKL-KLPEKLPLYYNPYQQLWTWWTE","dbAln":"QLTYTTVKDIGDMNPHVYGGS--MSAESMIYEPLV--RNTKDGI-KPLLAKKWDVSEDGKTYTFHLRDDVKFHDGTPFDADAVKKNIDAVQENK---KLHSWLKISTLIDNVKVKDKYTVELNLKEAYQPALAELAMPRPYVFVSPKDF-KNGTTKDGVKKF-----DGTGPFKLGEHKKDESADFNKNDQYWGE---KSK----LNKVQAKVMPAGETAFLSMKKGETNFAFTDDRGTDSLDKDSLKQL-----KDTGDYQVKR-SQPMN--TKMLVVNSGKKDNAVSDKTVRQAIGHMVNRDKIAKEILDGQEKPATQLFAK------NV---TDIN-----------------FDMPTRK----------YDLKKAESLLDEAGWKKGKDSDVRQ-KDGKNLEMAMYYDKGSSSQKEQAEYLQAEFKKMGIKLNINGETSDKIAERRTSGDYDLMFNQTWGLLY--DPQS----TIAAFKEKNGYESATSGIENKDKIYNSIDDAFKIQNGKERSDAYKNILKQIDDEGIFIPIS-HGSMTVVAPKDLEKVSFTQSQYELPFNE---MQYK","tCa":"-20.347,91.659,-27.885,-21.276,88.572,-25.735,-22.359,85.505,-25.225,-20.605,82.461,-23.956,-20.995,80.584,-21.144,-22.491,78.051,-18.752,-21.660,74.325,-18.592,-20.085,72.811,-15.447,-21.141,70.219,-12.917,-21.028,66.459,-13.638,-18.269,64.597,-11.703,-19.033,61.993,-8.978,-20.015,58.396,-9.893,-17.178,56.073,-11.036,-15.182,54.072,-8.440,-16.589,50.634,-7.402,-16.035,47.904,-10.054,-12.571,46.249,-9.652,-12.803,43.227,-7.246,-14.011,40.526,-9.710,-11.008,39.694,-11.983,-8.654,37.833,-9.549,-9.719,34.171,-9.977,-9.117,33.896,-13.737,-5.388,34.948,-13.713,-3.979,31.827,-11.960,-5.786,29.446,-14.350,-4.680,31.272,-17.531,-1.041,31.428,-16.301,-1.054,27.661,-15.615,-2.637,27.009,-19.043,0.007,29.169,-20.825,2.736,27.290,-18.885,1.062,23.904,-19.630,0.901,23.267,-15.868,-1.280,21.419,-13.409,-1.009,22.113,-9.666,-3.143,19.611,-7.729,-4.390,20.078,-4.162,-3.690,17.137,-1.786,-3.869,16.608,2.000,-0.628,14.543,2.037,2.938,14.684,0.712,4.293,12.256,-1.927,6.065,10.227,0.817,8.857,7.698,0.187,8.995,7.523,-3.633,10.802,4.133,-3.453,8.294,1.961,-5.387,9.700,-1.159,-3.844,8.136,-0.148,-0.497,4.547,1.120,0.154,4.917,4.615,1.688,4.890,6.734,-1.522,1.954,8.296,-3.426,0.848,5.628,-5.935,-0.209,8.233,-8.532,3.165,10.021,-8.261,5.045,6.694,-8.585,2.944,5.702,-11.647,4.042,8.959,-13.346,7.765,8.122,-13.003,7.999,4.270,-12.831,6.700,1.661,-15.322,5.996,-2.120,-15.157,6.891,-4.745,-17.747,3.227,-4.961,-18.869,0.041,-2.908,-18.308,-3.302,-4.383,-17.162,-6.057,-2.674,-19.194,-9.822,-3.137,-19.654,-8.869,-5.172,-22.780,-6.436,-7.383,-20.777,-2.626,-7.404,-20.477,-0.812,-5.079,-22.927,2.859,-4.496,-23.818,4.695,-1.783,-22.013,8.424,-2.174,-21.166,8.076,-5.753,-22.441,7.134,-5.704,-26.151,6.067,-9.379,-25.996,6.399,-12.435,-23.722,6.443,-16.232,-24.042,5.193,-18.712,-21.407,6.642,-22.248,-21.172,4.326,-25.262,-21.587,4.615,-25.911,-17.826,3.599,-22.271,-17.094,6.720,-21.678,-14.929,9.088,-19.793,-17.306,8.198,-16.326,-18.643,10.566,-14.935,-21.323,10.159,-11.141,-21.722,11.417,-9.385,-24.874,12.269,-5.849,-23.657,12.189,-2.497,-25.438,15.630,-1.356,-26.703,14.768,2.402,-26.912,14.208,2.955,-23.153,16.370,5.002,-20.764,15.978,5.797,-17.072,15.566,9.463,-16.067,19.319,9.624,-15.226,20.167,8.521,-18.807,21.184,4.931,-17.895,19.750,2.209,-20.185,16.775,0.117,-19.319,17.755,-3.496,-20.132,17.500,-7.115,-18.911,20.165,-6.537,-16.206,18.223,-3.541,-14.836,15.065,-5.716,-14.772,16.926,-8.535,-12.960,18.478,-6.166,-10.370,15.084,-4.602,-9.526,13.259,-7.956,-9.184,16.178,-9.411,-7.147,16.102,-6.329,-4.858,12.318,-6.738,-4.392,12.798,-10.484,-3.699,15.442,-9.691,-1.004,12.470,-8.110,0.867,9.850,-10.706,-0.210,8.374,-10.778,3.341,7.051,-7.236,2.720,5.548,-8.422,-0.592,3.855,-11.689,0.548,0.420,-10.108,-0.050,1.307,-10.328,-3.776,1.479,-14.069,-4.449,4.035,-13.799,-7.315,6.642,-12.640,-4.723,6.369,-16.092,-3.073,6.550,-17.895,-6.449,9.503,-16.092,-8.110,12.390,-18.587,-8.060,14.951,-16.618,-10.103,15.524,-14.052,-12.859,18.029,-14.703,-15.700,19.463,-12.350,-18.313,19.400,-14.271,-21.634,20.793,-11.362,-23.668,20.777,-7.548,-23.459,17.000,-7.246,-24.085,15.705,-10.739,-23.128,14.978,-11.649,-19.494,13.666,-14.976,-18.143,11.458,-15.055,-15.009,11.268,-18.539,-13.459,8.394,-19.461,-11.101,8.124,-22.428,-8.707,4.667,-23.296,-10.130,2.384,-22.141,-12.964,0.711,-18.867,-11.940,-1.854,-17.339,-14.321,-2.103,-13.971,-12.460,1.642,-13.429,-12.846,1.251,-10.831,-15.647,-1.519,-9.006,-13.741,0.641,-8.874,-10.583,3.657,-7.702,-12.666,1.384,-4.890,-13.980,0.877,-3.470,-10.463,2.377,0.001,-9.761,4.365,-1.723,-6.980,6.661,-3.520,-6.344,7.621,-4.834,-9.825,8.382,-1.468,-11.464,11.892,-0.306,-12.446,14.269,2.064,-10.635,17.673,2.963,-12.134,20.157,0.411,-10.703,22.449,3.358,-10.353,20.098,4.643,-7.588,20.306,1.459,-5.476,21.856,1.733,-1.999,24.381,-1.094,-1.470,22.894,-3.034,-4.416,19.372,-3.043,-2.867,16.234,-0.873,-2.548,14.865,-2.251,0.760,16.699,0.465,2.773,15.721,3.176,0.237,17.194,4.667,-2.965,19.645,7.534,-3.743,17.376,9.224,-6.341,13.983,8.447,-7.896,14.956,7.782,-11.535,12.361,5.661,-13.382,11.379,5.255,-17.075,8.009,7.072,-16.978,6.617,10.134,-18.820,7.467,12.453,-15.867,10.592,12.955,-13.698,10.583,13.970,-10.027,11.878,17.568,-9.708,11.945,19.940,-6.727,10.370,18.541,-3.549,9.563,20.788,-0.574,8.465,18.475,2.248,4.793,19.004,3.178,4.522,21.933,0.695,5.030,20.856,-2.947,6.497,18.322,-5.404,7.252,18.907,-9.116,6.697,16.260,-11.825,8.476,17.633,-14.913,7.931,16.314,-18.473,10.416,13.640,-19.571,11.432,14.976,-23.014,13.379,11.704,-23.561,10.315,9.509,-22.843,10.132,6.483,-25.167,6.296,6.399,-25.454,3.518,9.022,-25.554,5.242,12.206,-24.365,3.352,14.430,-21.918,1.577,17.494,-23.325,1.841,18.991,-19.810,5.244,20.490,-18.935,4.647,20.129,-15.174,2.271,18.429,-12.754,2.725,19.752,-9.180,1.430,18.107,-6.006,0.497,20.894,-3.535,-0.070,19.870,0.089,-2.821,21.681,2.044,-5.798,20.977,4.347,-9.021,19.827,2.772,-12.251,21.868,2.898,-12.148,25.687,2.835,-8.369,25.906,2.241,-8.423,23.512,-0.758,-11.632,25.165,-2.053,-10.192,28.709,-1.842,-6.895,27.571,-3.437,-8.854,26.046,-6.368,-11.213,29.067,-6.596,-8.184,31.393,-6.899,-6.434,29.137,-9.475,-3.456,28.602,-7.118,-4.395,24.935,-7.502,-6.362,23.936,-10.639,-6.783,20.147,-10.230,-8.078,17.708,-7.587,-8.609,13.922,-7.511,-9.466,11.170,-5.003,-6.163,10.050,-3.426,-4.846,6.495,-2.920,-6.582,6.479,0.512,-10.008,7.339,-1.005,-9.985,10.956,0.284,-11.475,13.840,-1.729,-10.102,17.263,-0.695,-13.383,18.916,-1.862,-16.960,18.143,-0.743,-20.080,18.221,-2.963,-20.838,21.905,-2.261,-17.225,22.888,-3.073,-17.468,20.843,-6.315,-20.768,22.604,-7.168,-19.366,26.089,-6.412,-16.249,25.362,-8.533,-18.443,24.209,-11.465,-20.687,27.301,-11.018,-17.704,29.574,-11.744,-17.775,28.148,-15.294,-14.026,27.415,-15.094,-14.119,23.812,-13.787,-15.411,20.405,-14.850,-16.094,17.480,-12.487,-15.660,13.877,-13.688,-16.421,10.676,-11.744,-15.242,7.144,-12.576,-17.284,3.991,-12.508,-17.517,2.502,-8.992,-14.030,1.238,-8.325,-14.080,0.035,-4.669,-16.202,-0.754,-1.620,-15.896,1.633,1.343,-16.381,-0.332,4.592,-16.090,-0.368,8.353,-13.374,-2.785,9.560,-14.223,-4.508,12.896,-11.252,-5.860,14.840,-11.904,-9.480,15.923,-8.282,-9.564,17.161,-8.885,-6.800,19.774,-9.223,-9.146,22.814,-9.609,-6.302,25.377,-12.698,-4.897,23.542,-16.276,-6.090,22.867,-15.574,-6.174,19.078,-13.683,-9.444,19.706,-17.121,-11.021,20.426,-18.758,-12.328,17.220,-22.297,-11.601,18.544,-21.307,-7.952,19.164,-19.857,-7.708,15.613,-23.121,-9.169,14.233,-25.099,-6.529,16.195,-22.861,-3.744,14.786,-23.579,-5.168,11.287,-27.275,-4.248,11.871,-26.511,-0.688,13.127,-25.196,0.744,9.819,-27.949,2.421,7.745,-26.042,2.227,4.439,-29.059,3.387,2.357,-29.475,6.546,4.462,-25.686,7.072,4.449,-25.555,6.746,0.617,-28.627,8.999,0.060,-28.329,11.753,2.686,-24.700,11.828,3.910,-23.082,10.801,0.598,-25.699,12.904,-1.214,-26.569,10.108,-3.708,-22.977,10.317,-5.076,-22.236,6.661,-4.175,-24.464,3.560,-4.335,-24.990,1.540,-1.120,-22.829,-1.543,-0.976,-24.580,-4.748,0.196,-21.470,-7.007,-0.108,-17.697,-6.492,0.130,-17.068,-7.071,-3.611,-19.835,-6.141,-6.092,-21.162,-8.816,-8.510,-19.390,-7.020,-11.401,-15.936,-7.608,-9.823,-13.821,-10.277,-11.597,-14.494,-13.824,-10.260,-17.398,-12.451,-8.127,-20.432,-13.816,-10.038,-22.777,-14.021,-7.016,-25.094,-11.916,-4.877,-24.370,-12.300,-1.116,-26.304,-9.550,0.722,-24.857,-8.823,4.101,-26.753,-7.850,7.304,-29.545,-5.298,6.788,-30.155,-2.241,8.991,-32.326,-3.615,11.854,-31.967,-2.012,15.302,-34.364,-4.586,16.873,-32.151,-7.457,15.694,-29.118,-5.503,17.008,-30.804,-5.024,20.447,-31.536,-8.770,20.687,-27.947,-9.749,19.742,-26.416,-7.328,22.302,-28.812,-8.764,24.915,-27.699,-12.319,23.961,-24.034,-11.194,24.291,-24.879,-10.061,27.889,-24.638,-6.289,27.132,-27.900,-5.262,28.868,-29.309,-1.712,29.012,-28.980,-0.403,32.607,-32.097,0.851,34.487,-30.394,4.244,35.173,-27.971,4.480,32.210,-28.387,4.940,28.465,-25.164,2.879,28.115,-25.278,-0.932,28.030,-23.251,-2.789,30.670,-21.696,-6.228,31.168,-19.812,-7.196,34.354,-19.917,-3.574,35.608,-18.179,-2.226,32.447,-19.784,0.229,29.998,-20.000,-0.798,26.329,-17.345,1.507,24.816,-15.636,1.369,21.392,-13.028,3.489,19.518,-13.740,4.244,15.837,-11.036,5.712,13.564,-11.426,7.719,10.323,-9.290,9.857,7.986,-9.560,13.490,9.186,-8.927,14.578,5.557,-12.243,12.949,4.509,-15.317,15.084,5.302,-17.477,12.158,4.137,-15.891,9.747,6.667,-16.234,12.370,9.449,-19.980,12.878,8.783,-20.487,9.096,8.639,-18.554,8.706,11.942,-20.648,11.455,13.640,-23.857,9.841,12.317,-22.740,6.372,13.494,-21.781,7.844,16.914,-25.384,9.103,17.277,-26.831,5.758,16.062,-24.552,3.790,18.439,-25.596,6.077,21.331,-29.270,5.135,20.686,-28.155,1.484,20.998,-26.351,2.211,24.311,-22.830,2.073,22.815,-20.350,4.858,23.599,-18.544,5.280,20.270,-15.374,7.398,20.611,-14.647,8.759,17.107,-11.040,9.700,16.229,-10.001,11.690,13.151,-6.337,10.828,12.335,-4.023,10.968,9.284,-4.480,8.077,6.802,-0.871,7.013,7.578,-1.783,6.661,11.278,-4.939,4.742,10.233,-2.703,2.389,8.169,-0.345,1.978,11.162,-3.376,1.026,13.328,-4.622,-1.373,10.602,-1.211,-3.110,10.742,-0.860,-3.059,14.562,-4.488,-3.972,15.436,-4.749,-0.884,17.712,-8.396,-0.083,16.862,-11.935,-1.361,17.530,-13.427,0.048,14.296,-12.016,1.964,11.316,-13.100,3.283,7.929,-11.344,1.622,4.978,-11.875,0.651,1.316,-11.129,-2.294,-0.995,-8.187,-1.912,-3.375,-10.311,-1.654,-6.549,-10.645,-3.276,-9.998,-6.987,-4.429,-10.436,-6.766,-5.949,-6.908,-10.376,-6.925,-6.096,-11.040,-9.666,-5.192,-7.901,-11.712,-5.232,-5.278,-9.325,-3.767,-7.728,-7.839,-1.230,-8.779,-11.384,-0.170,-5.054,-12.297,0.121,-4.696,-9.198,2.339,-7.162,-10.756,4.861,-4.196,-12.802,6.238,-1.364,-10.308,5.614,0.119,-8.013,8.282,0.030,-4.880,6.079,-3.528,-5.852,4.986,-6.463,-6.875,7.249,-4.876,-9.733,9.284,-5.509,-7.687,12.461,-9.276,-7.754,11.750,-9.424,-11.516,10.892,-6.861,-12.765,13.487,-9.623,-13.371,16.098,-11.813,-15.701,13.938,-12.089,-19.208,15.442,-11.838,-20.958,12.036,-9.155,-18.547,10.696,-6.696,-21.348,9.813,-9.323,-23.031,7.594,-10.257,-19.667,5.988,-6.562,-18.796,5.373,-5.868,-22.225,3.845,-9.029,-21.811,1.716,-7.618,-18.460,0.455,-4.354,-20.187,-0.558,-6.273,-23.028,-2.249,-8.644,-20.630,-4.098,-5.545,-19.035,-5.710,-4.542,-22.477,-7.111,-7.915,-23.048,-8.856,-7.522,-22.475,-12.622,-11.243,-22.830,-13.454,-12.873,-19.395,-13.029,-16.248,-20.828,-11.926,-14.702,-23.130,-9.293,-12.467,-20.240,-8.128,-15.569,-18.003,-7.886,-17.289,-20.687,-5.749,-14.174,-20.975,-3.542,-14.265,-17.175,-3.071,-18.027,-17.439,-2.289,-17.235,-19.952,0.495,-14.484,-17.717,1.945,-16.618,-14.541,1.728,-19.667,-16.246,3.327,-17.538,-17.093,6.401,-15.998,-13.588,6.523,-19.500,-12.042,6.244,-20.818,-14.431,8.950,-17.981,-13.212,11.225,-18.978,-9.547,10.612,-15.381,-8.430,9.900,-16.326,-6.061,7.055,-19.489,-3.913,6.926,-19.976,-2.679,3.329,-21.320,0.871,3.192,-20.946,2.301,-0.336,-19.211,1.902,-3.699,-16.401,4.459,-4.099,-15.528,6.121,-7.413,-12.531,8.265,-8.371,-13.635,11.941,-8.576,-11.563,14.419,-10.632,-11.845,18.231,-10.724,-10.037,19.757,-13.722,-9.954,23.013,-15.732,-12.822,23.013,-18.136,-10.418,23.445,-21.092,-8.257,20.506,-19.950,-8.894,17.673,-22.440,-8.248,13.915,-22.169,-8.949,13.672,-18.426,-9.844,9.948,-18.261,-9.662,7.006,-15.816,-7.640,3.782,-16.035,-8.560,0.508,-14.293,-6.635,1.882,-11.279,-7.969,4.259,-8.623,-4.285,5.070,-7.986,-3.190,6.599,-11.343,-4.329,9.204,-13.889,-3.071,9.474,-17.511,-1.378,12.819,-16.851,0.777,12.353,-19.996,-2.376,12.132,-22.195,-3.993,15.294,-20.720,-3.765,18.493,-22.809,-5.202,22.032,-22.762,-7.153,23.340,-25.788","tSeq":"MRKLTKMSAMLLASGLILTGCGGNKGLEEKKENKQLTYTTVKDIGDMNPHVYGGSMSAESMIYEPLVRNTKDGIKPLLAKKWDVSEDGKTYTFHLRDDVKFHDGTPFDADAVKKNIDAVQENKKLHSWLKISTLIDNVKVKDKYTVELNLKEAYQPALAELAMPRPYVFVSPKDFKNGTTKDGVKKFDGTGPFKLGEHKKDESADFNKNDQYWGEKSKLNKVQAKVMPAGETAFLSMKKGETNFAFTDDRGTDSLDKDSLKQLKDTGDYQVKRSQPMNTKMLVVNSGKKDNAVSDKTVRQAIGHMVNRDKIAKEILDGQEKPATQLFAKNVTDINFDMPTRKYDLKKAESLLDEAGWKKGKDSDVRQKDGKNLEMAMYYDKGSSSQKEQAEYLQAEFKKMGIKLNINGETSDKIAERRTSGDYDLMFNQTWGLLYDPQSTIAAFKEKNGYESATSGIENKDKIYNSIDDAFKIQNGKERSDAYKNILKQIDDEGIFIPISHGSMTVVAPKDLEKVSFTQSQYELPFNEMQYK","taxId":93061,"taxName":"Staphylococcus aureus subsp. aureus NCTC 8325","description":"Metal-staphylopine-binding protein CntA","href":[{"label":"AFDB","accession":"Q2FVE7","href":"https://www.alphafold.ebi.ac.uk/entry/Q2FVE7"},{"label":"UniProt","accession":"Q2FVE7","href":"https://www.uniprot.org/uniprot/Q2FVE7"}],"id":"result-0-0","active":false}],"20":[{"query":"job","target":"AF-P76128-F1-model_v4","seqId":16.6,"alnLength":608,"missmatches":383,"gapsopened":28,"qStartPos":15,"qEndPos":602,"dbStartPos":13,"dbEndPos":516,"prob":"1.00","eval":"9.77e-27","score":760,"qLen":606,"dbLen":516,"qAln":"ALLAPTKSHAAHGVSIDGKLKYPAGYSQFDYTSAAAKKGGSLTLHDIGSFDKMNPYTLKGTPPFGLDNFV----FEPLAVSSLDEPFA---AYGLIAKDIELAADKKSVTFTLDERAKFSDGYPVMAEDVKYSLDTLKSDKAHPSYQIYLQDISNAEILEPLKIRFNFAKVNRELHMLAA--QLPVLNKKYYEKNGFGEDSKADPMLPPVGSGPYLVKEVNPGKAITYARNPNYWAADHPARKGMFNFDTVMVKYFKDQIVGVEAFKAGDFDYMWVNVAKQWQRDLTGRQFDSGKLLRKEFPHNNNAGMQGFLFNTRRPFFNDRKVRQALGLAFDFEWANSSLFFNQYTRNNS-YFSNSELAATGLPSEAELKLLKPLQEKYSEAMPPEVFTQPLVAPSTTPPNSLRGNLKLAQQMLTEQGWQIKDGVLTGKDGTK-FEFEILLSGSF--FDRVMAPYVKNLEKLGIKAKYRLIDPALYEDRIKSFNFDMIVHSFSQSQSPGNE--QRDNWASSSASHQGSGNVAGVQSPIVDSLVDSLIYAQSQDELTAACKALDRVLWYGYYVVPNWYLAYH-RVAFASKLKLPEKLPLYYNP-YQQ---LWTWWT","dbAln":"ALVLATNFPVAH--------------------AAVPKD--MLVIGKAADPQTLDPAVTI----DNNDWTVTYPSYQRLVQYKTDGDKGSTDVEGDLASSWKASDDQKEWTFTLKDNAKFADGTPVTAEAVKLSFERLLKIGQGPA-EAFPKDL-KIDAPDEHTVKFTLSQPFAPFLYTLANDGASIINPAVLKEHAA-DDARGFLAQNTAGSGPFMLKSWQKGQQLVLVPNPHY-----PGNK--PNFKRVSVKIIGESASRRLQLSRGDIDIADALPVDQLNA-----LKQENKVNVAEYPSLR---VTYLYLNNSKAPLNQADLRRAISWSTDYQGMVNGILSGNGKQMRGPIPEG----MWGYDATA-------------------------MQYN--------HDETKAKAEWD-------------KVTSKPTSLTFLYSDNDPNWEPIALATQSSLNKLGIIVKLEKLANATMRDRVGKGDYDIAIGNWSP-DFADPYMFMNYWFESD--KKGLPGNRSFYENSEVDKLLRNALATTDQTQRTRDYQQAQKIVIDDAAYVYLF--QKNYQLAMNKEVK-----GFVFNPMLEQVFNINTMSK","tCa":"10.402,85.847,34.582,6.730,85.823,33.912,4.296,82.855,33.882,1.042,82.844,31.960,-1.358,79.870,32.390,-4.677,79.646,30.462,-6.944,76.979,30.014,-8.605,74.163,28.049,-10.497,72.532,26.095,-10.534,69.168,25.165,-11.505,67.356,21.975,-10.616,63.708,22.756,-12.367,61.582,20.095,-12.076,58.146,21.767,-12.407,55.726,18.832,-13.736,52.647,20.678,-12.089,50.001,18.512,-14.232,47.126,19.870,-11.711,44.285,20.094,-14.147,41.453,19.385,-12.106,38.467,20.625,-11.682,36.423,17.456,-13.544,33.374,18.870,-11.116,30.648,17.798,-13.795,27.917,17.510,-11.388,25.164,18.581,-12.609,21.777,17.315,-14.970,20.310,19.978,-13.542,17.528,22.024,-16.219,15.095,20.704,-15.304,15.961,17.073,-12.238,15.001,15.007,-11.279,17.196,12.023,-8.987,15.713,9.332,-7.623,18.108,6.670,-7.024,16.433,3.269,-5.834,17.835,-0.073,-8.654,16.404,-2.230,-12.002,14.621,-2.052,-12.226,10.835,-2.433,-12.473,9.721,-6.045,-15.045,7.055,-5.084,-16.354,5.476,-1.854,-16.955,2.082,-3.539,-14.571,-0.508,-1.985,-14.768,-2.671,-5.136,-13.347,0.234,-7.205,-11.018,2.360,-5.037,-7.264,1.634,-4.664,-6.455,5.115,-3.230,-5.401,5.476,0.439,-7.123,8.909,0.323,-10.519,7.181,-0.159,-9.596,4.539,2.465,-9.759,7.218,5.219,-13.570,6.893,4.751,-14.081,3.337,3.412,-11.987,1.319,5.945,-13.837,2.657,9.064,-17.139,2.327,7.229,-16.857,-1.408,6.414,-15.977,-4.595,8.264,-14.081,-7.406,6.508,-13.590,-11.104,7.340,-10.189,-10.172,8.831,-8.365,-6.934,9.757,-4.781,-5.914,10.555,-3.823,-6.373,14.232,-2.734,-3.718,16.705,-0.043,-5.074,19.069,-0.250,-2.586,21.964,0.578,0.847,20.463,1.928,-0.596,17.178,0.064,-1.581,14.024,0.941,-5.111,12.843,1.147,-6.816,9.441,-0.525,-9.832,11.113,-4.282,-10.354,10.726,-7.043,-11.125,13.267,-10.790,-11.845,13.024,-13.071,-8.842,12.342,-16.317,-10.446,11.087,-14.684,-13.901,11.345,-14.432,-15.615,14.746,-12.183,-18.337,13.244,-11.005,-19.846,9.935,-9.314,-22.947,8.481,-7.581,-23.820,5.201,-7.711,-27.275,3.569,-4.484,-29.337,3.472,-4.104,-28.529,-0.249,-4.671,-24.805,0.555,-7.450,-24.601,-2.073,-10.400,-24.302,0.358,-10.868,-21.717,3.132,-13.763,-21.942,5.621,-14.612,-18.925,7.841,-17.042,-18.912,10.780,-18.763,-15.510,11.285,-19.594,-13.712,14.550,-23.339,-13.677,15.341,-23.581,-10.019,16.457,-22.408,-8.048,13.379,-24.938,-5.609,11.855,-24.990,-3.143,8.950,-25.750,0.548,9.566,-29.466,-0.143,8.816,-29.526,-2.769,11.622,-29.696,-5.821,9.291,-27.353,-8.735,10.156,-24.092,-9.356,8.381,-24.536,-12.908,7.000,-22.397,-15.305,4.921,-24.681,-14.467,1.956,-23.699,-10.787,2.323,-20.051,-11.904,2.192,-20.736,-14.037,-0.924,-22.616,-11.247,-2.764,-19.877,-8.710,-1.910,-17.105,-10.953,-3.314,-19.198,-11.976,-6.385,-19.771,-8.234,-6.996,-16.041,-7.468,-6.564,-15.041,-10.204,-9.048,-17.827,-9.206,-11.503,-16.684,-5.547,-11.454,-13.112,-6.765,-12.079,-11.476,-3.380,-11.321,-8.381,-2.580,-9.217,-9.399,-4.201,-5.884,-10.419,-7.396,-7.635,-6.762,-7.872,-8.709,-6.003,-8.879,-5.095,-8.150,-12.035,-5.595,-8.013,-15.099,-7.876,-10.330,-14.294,-10.768,-11.895,-17.801,-10.539,-12.445,-17.601,-6.753,-15.716,-19.340,-5.810,-17.709,-18.235,-2.747,-20.288,-20.450,-0.988,-22.532,-19.639,1.996,-23.803,-23.088,3.107,-25.502,-21.446,6.130,-25.901,-17.949,7.690,-22.510,-18.067,9.526,-20.255,-20.218,7.284,-18.362,-18.722,4.328,-16.442,-21.151,2.085,-13.912,-19.989,-0.516,-12.655,-22.374,-3.221,-9.478,-21.571,-5.198,-8.381,-23.417,-8.357,-4.768,-23.277,-7.112,-3.184,-22.657,-3.695,-2.770,-18.988,-2.961,-0.971,-18.574,0.380,-1.541,-14.764,0.524,-5.305,-15.334,0.393,-5.825,-14.665,4.138,-3.996,-11.295,3.925,-6.035,-10.227,0.868,-9.172,-10.445,3.080,-7.869,-7.508,5.200,-7.737,-5.208,2.131,-10.434,-2.566,1.378,-11.625,-4.647,-1.594,-12.721,-7.371,0.893,-15.244,-4.926,2.498,-18.687,-6.435,3.130,-21.570,-4.458,1.591,-25.219,-4.458,2.707,-27.162,-6.751,0.306,-30.133,-4.473,0.476,-28.033,-1.716,-1.170,-26.726,-4.199,-3.780,-30.334,-5.230,-4.555,-31.715,-1.654,-4.609,-28.906,-0.489,-6.954,-28.483,-3.719,-8.984,-28.602,-1.863,-12.351,-24.931,-0.763,-12.050,-23.787,-3.122,-9.259,-24.424,-0.233,-6.796,-21.331,1.613,-8.148,-23.149,4.952,-8.668,-24.601,4.795,-5.139,-21.423,3.526,-3.409,-19.305,6.122,-5.268,-20.889,8.689,-2.884,-22.339,6.602,-0.006,-21.258,3.954,2.511,-23.261,0.722,3.070,-21.131,-1.253,5.582,-21.101,-2.527,9.180,-17.973,-0.572,10.265,-17.633,1.658,13.374,-18.419,4.704,11.321,-20.737,5.522,8.400,-20.805,8.398,5.892,-23.415,10.989,6.933,-22.752,13.511,4.130,-20.180,14.498,1.483,-19.882,18.106,0.255,-17.414,17.820,-2.642,-14.374,20.134,-2.330,-15.397,21.014,1.275,-15.849,18.065,3.673,-16.935,14.506,4.406,-18.795,13.931,7.706,-18.582,10.511,9.404,-20.811,9.589,12.377,-20.744,6.478,14.623,-22.660,3.489,13.291,-25.369,2.955,15.968,-25.338,-0.823,15.263,-21.555,-1.428,15.396,-21.030,-4.432,17.757,-17.727,-3.189,18.999,-16.770,-0.416,21.414,-18.612,2.857,20.822,-16.316,5.467,19.198,-15.180,8.331,21.321,-15.855,10.720,18.425,-19.505,11.567,17.735,-18.291,12.982,14.391,-15.231,12.753,12.141,-14.894,15.514,9.510,-12.542,14.944,6.569,-12.028,18.554,5.359,-10.763,19.173,1.819,-8.015,21.835,1.949,-6.002,21.746,-1.296,-3.127,24.038,-0.260,-0.623,22.381,2.108,0.271,25.781,3.631,-3.432,26.254,4.496,-3.613,22.763,6.079,-0.452,23.564,8.097,-1.835,26.962,9.190,-5.221,25.500,10.227,-3.425,22.727,12.206,-1.198,25.285,14.012,-4.390,27.239,14.887,-6.293,24.132,16.107,-8.904,24.520,13.327,-7.981,20.948,12.305,-6.571,18.054,14.400,-4.621,16.215,11.644,-2.840,17.659,8.588,-2.341,14.878,6.034,0.368,14.745,3.349,2.374,17.843,4.341,5.690,18.535,2.549,8.896,17.835,4.452,9.798,21.562,4.729,6.350,22.272,6.221,6.680,19.333,8.680,10.179,20.564,9.689,8.768,24.067,10.257,5.982,22.526,12.409,8.592,20.532,14.425,10.490,23.788,15.109,7.288,25.577,16.184,6.564,22.661,18.636,2.838,23.580,18.670,1.765,20.217,17.177,3.079,16.632,17.291,5.064,15.744,14.154,5.832,11.994,14.104,7.697,9.684,11.705,6.608,6.050,11.250,8.324,3.081,9.522,6.286,2.760,6.372,6.420,-0.078,3.779,6.552,2.487,0.928,9.692,2.152,-1.220,11.430,3.962,-4.103,13.674,2.017,-6.516,15.195,2.140,-10.019,14.055,-0.156,-12.831,16.997,-1.416,-14.916,15.698,-3.041,-18.124,17.213,-6.539,-17.659,15.935,-7.658,-21.100,17.471,-4.720,-23.037,21.152,-4.476,-24.050,23.429,-3.435,-22.444,21.501,-3.645,-19.089,20.994,-7.392,-19.672,24.598,-7.673,-18.371,24.547,-8.301,-14.587,27.990,-6.677,-14.117,26.661,-3.434,-15.657,23.714,-3.473,-13.194,26.111,-4.240,-10.293,28.337,-1.326,-11.421,25.276,0.986,-11.445,24.269,-0.333,-7.976,27.756,0.210,-6.438,28.010,3.674,-8.071,24.671,4.878,-6.598,24.894,7.465,-3.763,22.145,6.005,-1.533,23.088,8.058,1.566,23.370,11.262,-0.497,19.820,10.581,-1.773,18.379,9.812,1.715,20.079,12.803,3.408,20.047,15.329,0.537,16.674,14.555,-1.109,14.636,13.124,1.820,16.324,15.248,4.584,16.949,11.935,6.446,13.235,10.932,6.265,13.947,7.311,5.283,16.569,4.549,5.090,18.413,2.659,2.358,16.737,-0.617,1.383,18.735,-3.828,1.924,16.618,-5.842,-0.548,13.131,-5.928,-2.120,11.298,-6.735,1.080,11.203,-3.579,3.284,11.970,-3.721,6.962,8.758,-4.227,9.000,7.412,-6.994,6.727,8.060,-10.667,7.522,10.541,-12.293,5.116,12.814,-9.216,5.387,16.436,-10.439,5.507,18.579,-8.210,7.755,21.597,-10.391,6.806,21.209,-10.033,3.019,23.965,-8.349,1.025,23.398,-4.579,0.706,24.886,-2.456,-2.070,26.557,0.779,-0.861,28.309,3.710,-2.598,31.731,2.148,-3.375,33.599,3.567,-6.405,36.235,0.799,-6.165,33.638,-1.981,-6.373,31.706,-0.003,-9.035,34.907,0.183,-11.145,35.663,-3.517,-10.550,32.178,-4.497,-11.790,32.434,-1.948,-14.650,35.720,-3.564,-15.787,33.918,-6.923,-16.228,31.314,-5.280,-18.529,31.887,-6.618,-22.062,29.651,-4.143,-23.963,30.165,-0.848,-22.083,27.474,1.806,-22.759,28.617,5.315,-23.600,25.052,6.510,-22.858,21.829,5.407,-21.131,18.356,6.992,-20.820,16.759,7.760,-17.433,12.956,7.958,-17.660,10.978,9.855,-14.978,7.960,12.138,-14.430,6.749,14.892,-12.056,4.426,12.352,-10.368,6.970,12.415,-7.506,8.961,15.659,-6.950,11.864,13.603,-5.694,12.354,11.750,-9.016,14.150,14.630,-10.831,16.740,15.047,-8.012,17.134,11.287,-7.981,17.632,11.245,-11.789,20.286,14.020,-11.510,22.040,12.169,-8.650,21.993,8.963,-10.744,23.343,10.903,-13.781,26.232,12.200,-11.600,27.038,8.700,-10.257,26.997,7.111,-13.741,29.106,9.916,-15.312,31.971,8.787,-13.012,31.750,5.375,-14.750,31.969,7.178,-18.149,28.223,6.787,-18.896,26.374,9.837,-20.258,22.852,9.669,-18.779,20.155,11.382,-20.890,17.337,12.554,-18.588,13.870,11.984,-20.116,11.052,13.766,-18.262,7.623,12.593,-19.514,3.992,12.875,-18.452,3.226,10.020,-15.993,0.778,8.264,-18.346,3.375,8.276,-21.153,6.160,7.168,-18.750,3.999,4.248,-17.498,3.170,3.131,-21.054,6.902,3.089,-21.908,7.748,1.248,-18.635,4.984,-1.290,-19.424,6.494,-1.996,-22.862,10.131,-2.054,-21.637,10.878,1.017,-23.790,13.521,2.492,-21.445,17.050,1.841,-20.130,16.656,3.203,-16.569,13.322,4.221,-15.014,12.123,5.022,-11.458,9.077,4.258,-9.372,7.426,3.922,-5.982,5.724,0.840,-4.522,3.621,0.058,-1.429,1.888,-3.250,-0.602,-1.840,-3.475,-0.902,-1.742,-6.474,1.461,0.799,-7.560,4.078,2.551,-10.381,2.183,6.018,-10.619,0.516,4.107,-11.670,-2.577,3.487,-7.913,-3.122,7.265,-7.354,-3.589,8.676,-10.757,-4.601,6.127,-12.198,-7.055,5.123,-8.839,-8.570,8.749,-7.713,-9.176,10.540,-10.957,-10.145,8.038,-13.545,-11.424,8.794,-13.921,-15.139,5.083,-13.812,-16.105,4.506,-10.402,-14.418,6.699,-8.400,-16.875,5.728,-4.757,-17.454,3.023,-2.756,-15.644,1.675,-5.585,-13.385,4.896,-5.529,-11.491,8.064,-7.016,-13.088,8.938,-3.642,-14.568,12.650,-4.619,-14.906,11.702,-7.520,-17.260,13.756,-9.825,-14.990,13.704,-13.601,-15.632,15.266,-16.411,-13.557,13.840,-19.952,-13.448,15.214,-20.632,-9.928,13.626,-17.419,-8.595,10.339,-18.408,-10.309,10.569,-21.848,-8.624,11.176,-20.328,-5.148,8.294,-17.863,-5.677,5.920,-20.669,-6.788,6.920,-22.791,-3.751,6.197,-19.839,-1.424,2.738,-19.514,-3.056,1.936,-23.247,-2.668,2.165,-23.460,1.178,0.874,-21.557,4.238,3.925,-22.693,6.291,5.421,-19.253,7.065,8.841,-20.793,7.932,9.101,-22.467,4.511,7.831,-19.310,2.739,10.374,-17.156,4.651,13.241,-19.452,3.539,12.089,-19.415,-0.108,11.673,-15.599,-0.182,15.070,-15.001,1.543,16.820,-17.372,-0.892,15.091,-15.568,-3.800,16.150,-12.176,-2.310,19.809,-13.325,-2.277,19.682,-14.199,-6.006,17.868,-11.023,-7.171,20.152,-8.804,-5.037,23.289,-10.481,-6.489,21.818,-10.148,-10.020,21.173,-6.410,-9.298,17.684,-6.899,-10.777,16.757,-3.434,-9.397,18.585,-0.601,-7.579,16.972,-0.570,-4.098,17.184,3.142,-3.211,15.150,3.760,-0.031,12.187,2.951,2.217,10.506,6.264,3.148,9.036,7.048,6.575,5.391,8.149,6.766,5.330,11.617,8.389,2.188,12.999,10.069,1.368,16.293,11.815,-1.366,16.181,14.496,-2.739,18.475,17.225,-1.212,17.576,20.618,-4.731,16.954,22.011,-5.191,13.999,19.602,-4.631,10.740,21.535,-4.657,7.052,20.637,-3.537,7.366,17.000,-1.914,4.055,16.005,0.104,4.039,12.787,-0.282,0.862,10.734,2.011,0.670,7.665,-0.757,-1.018,5.688,-3.183,1.817,6.554,-1.326,4.980,5.484,-3.747,7.952,5.616,-6.262,5.669,7.434,-6.765,6.632,11.093,-7.985,4.370,13.946,-10.774,6.926,14.590,-12.815,4.249,16.440,-10.229,4.132,19.284,-8.707,7.647,19.048,-9.723,10.505,21.391,-8.925,14.130,22.425","tSeq":"MKRSISFRPTLLALVLATNFPVAHAAVPKDMLVIGKAADPQTLDPAVTIDNNDWTVTYPSYQRLVQYKTDGDKGSTDVEGDLASSWKASDDQKEWTFTLKDNAKFADGTPVTAEAVKLSFERLLKIGQGPAEAFPKDLKIDAPDEHTVKFTLSQPFAPFLYTLANDGASIINPAVLKEHAADDARGFLAQNTAGSGPFMLKSWQKGQQLVLVPNPHYPGNKPNFKRVSVKIIGESASRRLQLSRGDIDIADALPVDQLNALKQENKVNVAEYPSLRVTYLYLNNSKAPLNQADLRRAISWSTDYQGMVNGILSGNGKQMRGPIPEGMWGYDATAMQYNHDETKAKAEWDKVTSKPTSLTFLYSDNDPNWEPIALATQSSLNKLGIIVKLEKLANATMRDRVGKGDYDIAIGNWSPDFADPYMFMNYWFESDKKGLPGNRSFYENSEVDKLLRNALATTDQTQRTRDYQQAQKIVIDDAAYVYLFQKNYQLAMNKEVKGFVFNPMLEQVFNINTMSK","taxId":83333,"taxName":"Escherichia coli K-12","description":"Probable D,D-dipeptide-binding periplasmic protein DdpA","href":[{"label":"AFDB","accession":"P76128","href":"https://www.alphafold.ebi.ac.uk/entry/P76128"},{"label":"UniProt","accession":"P76128","href":"https://www.uniprot.org/uniprot/P76128"}],"id":"result-0-0","active":false}],"21":[{"query":"job","target":"AF-P75797-F1-model_v4","seqId":16.6,"alnLength":570,"missmatches":359,"gapsopened":25,"qStartPos":47,"qEndPos":587,"dbStartPos":21,"dbEndPos":503,"prob":"1.00","eval":"8.76e-28","score":759,"qLen":606,"dbLen":512,"qAln":"SAAAKKGGSLTLHDIGSFDKMNPYTLKGTPPFGLDNFVFEPLAVSSLDEPFAAYGLIAKDIELAADKKSVTFTLDERAKFSDGYPVMAEDVKYSLDTLKSDKAHPSYQ----IYLQDISNAEILEPLKIRFNFAKVNRELHMLAA--QLPVLNKKYYEKNGFGEDSKADPMLPPVGSGPYLVKEVNPGKAITYARNPNYWAADHPARKGMFNFDTVMVKYFKDQIVGVEAFKAGDFDYMWVNVAKQ---WQRDLTGRQFDSGKLLRKEFPHNNNAGMQGF-LFNTRRPFFNDRKVRQALGLAFDFEWANSSLFFNQYTRNNSYFSNSELAATGLPSEAELKLLKPLQEKYSEAMPPE-VFTQPLVAPSTTPPNSLRGNLKLAQQMLTEQGWQIKDGVLTGKDGTKFEFE-IL---LSGSFFDRVMAPYVKNLEKLGIKAKYRLIDPALYEDRIKSF-----NFDMIVHSFSQSQSPGNEQ---RDNWASSS--ASHQGSGNVAGVQSPIVDSLVDSLIYAQSQDELTAACKALDRVLWYGYYVVPNWYLAYHRVAFASKLK----LPEKL","dbAln":"ASCAFAAKDVVVAVGSNFTTLDPYDANDTLSQAVAKSFYQGLF--GLDKEMKLKNVLAESYTVSDDGITYTVKLREGIKFQDGTDFNAAAVKANLDRASD----PANHLKRYNLYKNIAKTEAIDPTTVKITLKQPFSAFINILAHPATAMISPAALEKYG-----KEIGFY-PVGTGPYELDTWNQTDFVKVKKFAGYW------QPGLPKLDSITWRPVADNNTRAAMLQTGEAQFAFPIPYEQATLLEKNK--------NIELMASP----SIMQRYISMNVTQKPFDNPKVREALNYAINRPALVKVAFAGYATPATG------VV------------------------PPSIAYAQSYKPWPYDPVK--------ARELLKE-------------AGYPNGFSTTLWSSHNHSTAQKVLQFTQQQLAQVGIKAQVTAMDAGQRAAEVEGKGQKESGVRMFYTGWSAST--GEADWALSPLFASQNWPPTLF---NTAFYSNKQVDDFLAQALKTNDPAEKTRLYKAAQDIIWQESPWIPLV-VEKLVSAHSKNLTGFWIMPDTG","tCa":"77.235,-17.492,-66.842,75.641,-19.436,-63.968,73.551,-17.316,-61.568,71.854,-19.096,-58.689,70.249,-17.028,-55.947,67.105,-18.140,-54.063,64.195,-16.945,-52.412,60.873,-17.984,-51.332,57.387,-18.429,-51.495,54.041,-16.677,-51.913,51.370,-19.387,-51.524,47.795,-19.068,-50.262,45.070,-17.112,-48.849,41.760,-18.722,-49.913,38.387,-16.934,-49.584,36.143,-18.939,-47.218,33.054,-16.761,-46.605,31.569,-18.440,-43.527,27.906,-17.372,-43.508,27.488,-16.779,-39.789,23.720,-16.949,-39.677,23.593,-15.193,-36.306,20.715,-16.835,-34.442,18.419,-13.816,-34.163,17.384,-14.527,-30.581,13.593,-14.054,-30.682,12.690,-10.798,-28.889,11.920,-11.336,-25.179,8.530,-9.577,-25.322,6.053,-9.935,-22.427,2.346,-9.012,-22.201,1.053,-8.280,-18.671,-2.751,-8.313,-18.325,-3.927,-5.988,-15.506,-7.388,-5.446,-13.964,-7.786,-1.701,-14.768,-6.605,1.296,-16.818,-3.740,3.629,-15.844,-4.647,7.155,-14.653,-1.223,8.812,-15.193,2.433,7.761,-15.442,3.321,10.658,-13.074,3.968,8.870,-9.749,3.334,12.129,-7.847,-0.115,12.572,-9.489,-1.177,8.895,-9.418,-3.608,7.882,-6.641,-3.943,4.230,-7.743,-1.192,1.673,-7.027,-1.424,0.163,-10.540,-0.393,3.390,-12.337,2.456,3.834,-9.813,3.533,0.192,-10.345,3.615,0.672,-14.145,5.444,4.009,-13.596,8.299,1.926,-12.081,9.024,1.010,-15.729,10.297,4.587,-16.259,11.122,5.904,-12.759,13.104,4.853,-9.676,12.987,6.287,-6.139,15.908,7.176,-3.868,14.679,4.197,-1.835,12.135,1.431,-2.431,10.460,-1.488,-0.656,11.463,-5.166,-1.073,9.207,-8.263,-1.143,9.149,-8.116,2.700,8.151,-4.395,2.659,11.619,-3.502,4.033,13.515,-0.353,3.037,16.046,-0.892,0.215,18.576,1.546,-1.285,17.879,2.213,-5.008,19.292,5.505,-6.401,20.574,6.372,-2.914,23.685,4.670,-1.526,22.849,5.634,2.091,21.257,8.210,4.406,21.780,9.730,7.860,19.262,11.489,10.138,20.038,14.222,12.701,19.364,13.533,16.399,16.336,15.885,16.266,14.898,13.874,13.319,14.507,17.055,11.197,17.542,16.796,8.856,18.094,13.916,6.402,21.399,13.717,4.480,21.211,11.366,1.450,24.271,10.079,-0.437,23.501,9.337,-4.126,24.908,6.684,-6.452,27.205,8.107,-9.150,27.239,7.548,-12.931,23.430,7.128,-13.344,21.705,8.753,-16.365,18.097,9.611,-17.139,16.570,8.126,-20.314,17.076,11.509,-22.052,20.842,11.185,-21.380,20.940,13.836,-18.606,22.670,12.983,-15.307,20.866,11.835,-12.160,22.204,13.977,-9.283,21.253,15.997,-6.172,19.846,18.862,-8.297,17.425,16.381,-9.929,16.332,15.141,-6.475,15.822,18.770,-5.369,13.741,19.589,-8.486,11.448,16.579,-7.864,10.994,17.159,-4.099,10.507,20.939,-4.539,7.890,20.141,-7.220,6.186,17.563,-4.945,6.238,19.813,-1.826,4.908,22.935,-3.617,1.098,23.126,-3.160,0.878,25.282,-6.327,1.598,22.145,-8.408,-1.713,20.563,-7.202,-0.150,17.064,-7.170,-2.427,14.360,-5.695,0.505,13.078,-3.560,1.412,16.533,-2.112,0.308,15.321,1.348,3.322,12.939,1.507,5.789,15.802,0.869,4.093,18.744,2.674,6.359,18.120,5.705,9.469,18.993,3.629,10.676,22.468,4.667,13.547,22.505,2.140,15.639,20.311,-0.156,19.304,21.292,-0.745,21.780,19.893,-3.286,24.967,20.208,-1.191,27.109,18.683,-3.967,26.278,16.439,-6.977,26.053,13.316,-4.779,24.724,14.786,-1.485,21.133,15.894,-0.814,20.060,17.515,2.478,16.322,17.434,3.331,15.035,19.484,6.275,11.553,18.719,7.647,9.180,21.170,9.360,8.924,18.769,12.337,10.401,15.379,13.374,8.839,12.638,11.354,10.670,9.282,11.569,8.425,7.732,8.858,9.839,10.221,6.289,12.341,7.623,4.981,9.371,5.337,4.172,7.819,8.263,2.266,11.075,8.479,0.231,10.700,4.714,-0.472,7.024,5.071,-1.474,6.232,4.430,-5.199,5.086,8.037,-5.467,8.645,9.265,-4.659,10.293,8.522,-8.036,12.959,10.632,-9.809,11.731,12.418,-12.966,14.250,14.051,-15.360,14.394,17.822,-14.682,14.927,18.392,-18.449,11.759,16.366,-19.188,9.868,18.294,-16.472,11.005,21.582,-18.105,10.044,20.323,-21.603,6.688,18.654,-20.812,5.555,20.273,-17.523,2.033,19.002,-16.745,2.190,16.601,-19.751,5.028,14.616,-18.080,2.432,11.888,-17.393,2.345,11.182,-21.192,6.121,11.549,-21.801,7.764,9.708,-18.884,11.507,10.148,-18.586,13.289,8.655,-15.554,16.182,6.327,-14.606,14.069,3.133,-14.843,14.730,-0.062,-16.829,12.317,0.778,-19.668,11.471,3.745,-21.927,7.979,4.513,-23.238,7.465,2.952,-26.690,3.786,3.912,-26.988,0.684,4.544,-24.869,-2.811,3.834,-26.127,-4.805,5.153,-23.140,-7.661,2.726,-23.951,-5.672,-0.437,-24.780,-2.016,-0.620,-23.626,1.202,0.949,-22.364,4.140,-0.567,-24.300,7.655,-0.083,-22.882,11.012,-1.007,-24.501,14.362,-1.843,-22.837,16.455,1.230,-21.983,19.864,0.533,-23.579,21.501,3.023,-21.158,20.214,1.247,-18.017,22.748,1.589,-15.198,22.351,-1.956,-13.764,24.632,-4.368,-15.702,22.785,-7.156,-17.505,19.319,-5.688,-16.721,16.580,-5.554,-17.733,16.506,-8.924,-19.533,13.160,-8.432,-21.343,13.160,-6.437,-24.602,9.636,-5.085,-23.990,6.679,-5.157,-21.596,3.114,-4.500,-22.815,0.847,-3.539,-19.887,-2.706,-4.360,-21.069,-5.814,-3.357,-19.059,-8.323,-6.159,-19.064,-11.243,-5.404,-16.719,-13.059,-8.689,-17.482,-11.842,-11.461,-15.158,-12.494,-14.380,-17.559,-10.879,-12.606,-20.536,-7.791,-11.884,-18.382,-7.530,-15.563,-17.321,-8.163,-16.718,-20.924,-5.284,-14.517,-22.160,-2.940,-16.534,-19.892,-4.447,-19.849,-21.095,-4.003,-18.873,-24.762,-0.514,-17.397,-24.130,-1.650,-13.922,-25.278,-0.454,-12.795,-21.817,2.569,-14.153,-19.897,1.416,-12.553,-16.593,-1.954,-11.537,-15.112,-3.123,-9.809,-11.910,-5.458,-9.974,-10.088,-6.586,-13.491,-10.656,-10.162,-14.039,-9.383,-10.355,-16.793,-6.851,-12.965,-18.577,-9.033,-10.415,-18.778,-11.892,-7.488,-19.997,-9.721,-8.368,-23.742,-9.825,-8.934,-23.505,-13.592,-5.514,-21.877,-14.154,-3.716,-24.415,-11.866,-4.847,-27.200,-14.255,-2.938,-25.590,-17.152,0.554,-27.162,-17.316,1.996,-23.940,-18.830,0.656,-21.640,-16.064,1.810,-21.122,-12.467,-0.631,-19.678,-9.919,1.037,-17.473,-7.279,-0.668,-16.637,-3.965,1.493,-14.167,-1.990,0.778,-12.355,1.306,-0.654,-8.836,0.923,-0.676,-5.860,3.304,-4.475,-5.627,2.807,-6.107,-6.181,6.209,-9.894,-6.683,6.372,-11.757,-5.760,9.577,-15.096,-4.654,11.010,-14.794,-1.280,12.771,-17.175,-0.854,15.752,-18.242,2.675,16.746,-17.024,2.552,20.379,-18.962,5.750,21.247,-22.329,4.108,20.497,-24.413,1.595,22.463,-23.857,-1.317,22.697,-20.323,-1.045,21.287,-19.313,1.374,24.091,-19.167,-1.792,26.248,-15.840,-3.702,25.853,-17.533,-6.996,26.747,-19.821,-6.546,23.726,-16.782,-5.946,21.451,-15.049,-9.000,22.990,-18.207,-11.100,22.490,-18.349,-10.117,18.797,-14.669,-11.201,18.395,-15.581,-14.704,19.704,-18.648,-14.836,17.406,-16.653,-14.855,14.122,-15.148,-18.079,12.703,-12.185,-16.612,10.773,-10.924,-19.942,9.277,-14.402,-20.592,8.009,-14.680,-16.977,6.753,-11.406,-17.492,4.812,-12.919,-20.568,3.079,-16.416,-19.135,2.457,-15.586,-15.560,1.394,-11.946,-15.792,0.205,-11.788,-19.417,-1.103,-8.640,-19.930,1.020,-6.840,-16.845,-0.435,-6.691,-15.046,2.916,-5.177,-15.656,6.376,-6.908,-14.969,9.720,-5.732,-11.622,11.061,-3.301,-12.058,13.993,-3.355,-8.366,15.048,-4.438,-4.839,14.058,-1.551,-4.617,11.519,-0.490,-7.174,8.840,2.566,-9.109,9.878,4.559,-7.866,6.942,4.278,-4.229,8.131,7.251,-2.973,10.186,6.543,-2.950,13.953,3.374,-5.069,13.523,2.424,-7.127,16.594,0.950,-10.637,16.491,-1.604,-11.712,19.128,-3.376,-14.945,20.025,-6.412,-14.951,17.685,-9.869,-14.755,19.140,-11.215,-18.347,19.004,-14.641,-18.973,17.581,-16.760,-19.453,20.729,-20.478,-18.587,20.432,-21.024,-19.897,23.967,-18.471,-17.479,25.454,-19.886,-14.725,23.209,-23.411,-15.250,24.646,-22.003,-15.319,28.204,-20.169,-12.022,27.604,-23.350,-10.539,26.012,-25.428,-11.655,29.045,-22.831,-10.145,31.403,-22.970,-6.973,29.264,-26.785,-6.724,29.768,-27.787,-8.292,26.377,-28.866,-11.893,27.258,-31.063,-12.023,24.178,-28.626,-10.016,22.014,-29.598,-6.787,20.194,-30.277,-5.246,16.753,-27.606,-3.277,14.843,-26.388,-2.254,11.348,-23.373,-3.647,9.454,-22.233,-1.343,6.640,-19.544,-2.175,4.045,-17.049,0.091,2.285,-17.453,-2.276,-0.729,-20.289,-3.766,-2.871,-18.442,-6.545,-4.780,-19.140,-10.315,-4.489,-16.477,-11.002,-1.845,-17.833,-8.169,0.342,-21.415,-9.581,0.039,-20.151,-13.046,1.095,-18.390,-11.435,4.092,-21.535,-9.451,5.068,-23.868,-12.489,4.775,-21.398,-14.756,6.616,-20.957,-12.172,9.408,-24.764,-11.655,9.619,-25.251,-15.444,9.994,-22.478,-15.689,12.628,-23.889,-12.731,14.607,-27.413,-14.240,14.466,-26.091,-17.374,16.258,-25.267,-15.133,19.263,-28.615,-13.256,19.155,-27.316,-10.233,17.179,-29.606,-9.121,14.326,-27.364,-7.210,11.892,-28.962,-5.328,8.981,-26.353,-5.457,6.190,-25.789,-2.654,3.650,-23.123,-2.599,0.920,-22.347,0.990,-0.140,-21.006,2.479,-3.347,-18.037,4.874,-3.125,-20.231,8.042,-3.171,-22.527,6.757,-0.397,-19.448,5.655,1.632,-17.856,9.119,1.292,-21.133,10.824,2.315,-22.184,8.443,5.143,-18.830,7.374,6.687,-15.950,9.661,5.636,-17.912,12.964,5.596,-19.713,12.577,8.983,-18.287,13.407,12.435,-18.990,11.378,15.618,-22.307,13.190,16.268,-23.666,12.798,12.711,-22.247,9.301,12.068,-24.742,6.504,11.388,-21.904,3.938,11.708,-22.602,1.019,14.072,-20.467,-1.688,12.440,-18.403,-1.017,9.290,-16.735,-3.715,7.156,-13.697,-2.227,5.384,-9.957,-2.709,4.842,-6.671,-0.812,5.126,-3.268,-1.189,3.446,-0.212,0.636,4.823,1.657,1.419,1.580,4.555,3.013,3.530,5.445,-0.453,4.923,5.478,0.929,8.509,3.173,1.066,11.532,2.305,4.818,11.641,0.383,4.662,8.338,-1.146,1.358,9.575,-2.232,2.791,12.972,-2.477,6.614,13.128,-5.099,7.026,10.318,-7.200,4.388,12.038,-6.762,4.752,15.830,-5.361,8.224,16.597,-8.075,10.403,18.203,-7.382,13.374,15.886,-7.992,11.111,12.841,-11.755,10.640,13.322,-13.869,11.378,10.236,-14.004,13.788,8.551,-10.273,14.278,9.238,-9.283,10.671,8.401,-10.326,6.997,8.706,-10.679,6.234,12.445,-14.272,5.167,11.693,-14.485,3.543,15.142,-14.223,7.014,16.714,-11.627,5.243,18.873,-9.772,7.495,21.341,-7.065,6.544,23.859,-4.581,9.103,25.221,-1.849,6.469,25.756,-2.230,5.163,22.176,-2.092,8.760,20.842,1.007,9.471,22.969,2.806,6.270,21.875,2.049,6.902,18.164,3.123,10.574,18.477,6.340,9.609,20.331,7.160,6.886,17.760,7.198,9.628,15.076,9.703,11.729,17.122,12.353,9.008,17.627,14.663,7.398,15.050,15.813,4.661,17.467,14.431,1.355,16.112,14.308,-0.101,19.575,12.324,2.850,20.950,10.016,2.811,17.888,9.474,-0.940,18.524,8.623,-0.329,22.221,6.210,2.546,21.462,4.369,0.848,18.557,4.097,-2.394,20.595,2.590,-0.522,23.581,0.061,1.168,21.259,-0.906,-2.126,19.543,-1.240,-3.982,22.901,-3.788,-1.410,24.150,-5.654,-1.335,20.802,-5.808,-5.177,20.737,-7.054,-5.316,24.367,-9.680,-2.564,23.859,-10.777,-4.221,20.563,-12.276,-1.256,18.640,-12.289,-3.719,15.707,-13.113,-7.264,14.712,-9.921,-8.142,12.778,-11.043,-10.599,10.042,-8.318,-11.534,7.531,-5.237,-10.452,5.610,-5.907,-11.037,1.891,-3.578,-12.975,-0.406,-2.640,-11.481,-3.782,-3.521,-14.073,-6.442,-1.615,-13.767,-9.741,-0.711,-16.221,-12.517,2.091,-16.374,-15.098,3.553,-18.484,-17.893,6.122,-20.925,-16.443,8.586,-19.535,-19.017,8.229,-16.070,-17.411,10.617,-15.884,-14.430,11.509,-12.953,-12.130,8.095,-11.244,-12.617,5.964,-11.000,-9.437,3.516,-8.947,-7.339,4.692,-6.810,-4.395,2.597,-6.992,-1.170,1.421,-3.454,-1.929,0.051,-4.674,-5.334,3.036,-3.194,-7.212,5.099,-5.206,-9.719,8.716,-6.371,-9.616,10.071,-7.125,-13.099,13.652,-5.751,-13.136,15.063,-9.316,-13.009,12.239,-10.714,-15.177,13.281,-13.172,-17.914,11.579,-15.235,-20.641,13.146,-18.735,-20.908","tSeq":"MARAVHRSGLVALGIATALMASCAFAAKDVVVAVGSNFTTLDPYDANDTLSQAVAKSFYQGLFGLDKEMKLKNVLAESYTVSDDGITYTVKLREGIKFQDGTDFNAAAVKANLDRASDPANHLKRYNLYKNIAKTEAIDPTTVKITLKQPFSAFINILAHPATAMISPAALEKYGKEIGFYPVGTGPYELDTWNQTDFVKVKKFAGYWQPGLPKLDSITWRPVADNNTRAAMLQTGEAQFAFPIPYEQATLLEKNKNIELMASPSIMQRYISMNVTQKPFDNPKVREALNYAINRPALVKVAFAGYATPATGVVPPSIAYAQSYKPWPYDPVKARELLKEAGYPNGFSTTLWSSHNHSTAQKVLQFTQQQLAQVGIKAQVTAMDAGQRAAEVEGKGQKESGVRMFYTGWSASTGEADWALSPLFASQNWPPTLFNTAFYSNKQVDDFLAQALKTNDPAEKTRLYKAAQDIIWQESPWIPLVVEKLVSAHSKNLTGFWIMPDTGFSFEDADLQ","taxId":83333,"taxName":"Escherichia coli K-12","description":"Glutathione-binding protein GsiB","href":[{"label":"AFDB","accession":"P75797","href":"https://www.alphafold.ebi.ac.uk/entry/P75797"},{"label":"UniProt","accession":"P75797","href":"https://www.uniprot.org/uniprot/P75797"}],"id":"result-0-0","active":false}],"22":[{"query":"job","target":"AF-Q8ZPY3-F1-model_v4","seqId":15.2,"alnLength":622,"missmatches":410,"gapsopened":28,"qStartPos":12,"qEndPos":602,"dbStartPos":6,"dbEndPos":541,"prob":"1.00","eval":"1.39e-28","score":758,"qLen":606,"dbLen":544,"qAln":"AFLALLAPTKSHAAHGVSIDGKLKYPAGYSQFDYTSAAAKKGGSLTLHDIG-----SFDKMNPYTLKGTPPFGLDNFVFEPLAVSSLDEPFAAYGLIAKDIELAADKKSVTFTLDERAKFSDGYPVMAEDVKYSLDTLKSDKAHPSYQIYLQDISNAEILEPLKIRFNFAKVNRELHMLAAQLPVLNKKYYEKNGFGEDSKADPMLPPVGSGPYLVKEVNPGKAITYARNPNYWAADHPARKGM-FNFDTVMVKYFKDQIVGVEAFKAGDFDYMWVNVAKQWQRDLTGRQFDSGKLLRKEFPHNNNAGMQGFLFNT------RRP-------FFNDRKVRQALGLAFDFEWANSSLFFNQYTRNNSYFSNSELAATGLPSEAELKLLKPLQEKYSEAMPPEVFTQPLVAPSTTPPNSLRGNLKLAQQMLTEQGWQIKD-GVLTGKDGTKFEFEI-LLSGSFFDRVMA-PYVKNLEKLGIKAKYRLIDPALYEDRIKSFNFDMIVHSFSQSQSPGNEQRDNWASSSASHQGSGNVAGVQSPIVDSLVDSLIYAQSQDELTAACKAL------DRVLWYGYYVVPNWYLAYHRVAFASKL---KLPEKLPLYYNPYQQLWTWWT","dbAln":"KQKQRIIWDKLMIKGKLALVTCALTLVFTSSLFAASDTADG-RTLK-LAIGPEPTEGFDPMLGWSH------GSYLLLHAPLL--KQNADMSWGNLLTEKVDTSPDGKIWTLTLKPGLKFSDGSPLTAEDVVFTYNKAAKSGGK----IDMGNFSHARALDARRIEMTLSHPQSTFVNVLGSLGIVPASRYDEKTFARE--------PIGAGPYRLVSFQPGQQLIVEANPWYA--------GKKNDFNRLVFVFL-DEDNAYAAARSGQLGLVRIA----PSMAVAPQQ---DNLKLWVRDSVEN---RGIVFPMVPAGKKDANDYPVGNDVTADVAIRRAINYAINRKQLAEQVMEGHAIPAYSAVQGLPW------------------------QNPSV-----IFSD--------GDIAKARAILEEAGWKINSAGVR-EKAGKEARLTLWYASGDSTRRDLAEAVRAMLQPLGIVVSLQSGSWETVERHM---HANPTLFGWGSLDPM--ELFHHYSGKAAGVEYY-NPGYYSNPAVEAHLKQAIDAPDWQKAIPFWQQVEWDGKQGAGVQGDAAWAWLLNI-QHTYLANPCIDLGKGAPEIHGSWSVLNNLDDWTW","tCa":"-30.317,-6.681,-34.657,-29.866,-5.100,-31.148,-29.931,-1.563,-32.724,-33.722,-1.551,-33.502,-35.217,-2.052,-29.984,-33.954,1.237,-28.420,-36.300,3.312,-30.682,-39.605,1.651,-29.593,-39.498,2.577,-25.854,-39.281,6.378,-26.507,-42.888,6.794,-27.827,-44.998,5.651,-24.820,-44.408,8.469,-22.241,-45.530,11.665,-24.105,-49.351,11.207,-23.801,-50.377,11.878,-20.144,-50.416,15.507,-18.864,-52.725,17.991,-20.625,-56.014,19.438,-19.191,-57.124,20.533,-15.692,-58.769,23.929,-15.137,-58.566,27.498,-14.035,-60.430,29.269,-11.345,-60.366,32.283,-9.037,-59.505,34.924,-7.101,-57.861,37.408,-4.598,-58.647,38.328,-1.076,-56.156,40.666,0.704,-55.705,42.123,4.212,-54.607,41.912,7.762,-52.698,40.240,10.381,-49.841,42.224,11.899,-48.467,40.871,15.168,-45.710,38.745,16.834,-42.335,38.725,16.939,-39.030,37.144,17.181,-37.366,33.727,17.808,-36.583,31.051,15.390,-33.552,30.467,17.561,-35.277,27.246,18.630,-33.379,24.627,20.535,-30.084,22.878,20.125,-31.778,20.823,22.847,-29.784,17.888,24.256,-30.541,15.301,21.457,-27.289,15.449,19.353,-26.383,17.066,16.014,-27.533,16.492,12.408,-24.704,16.862,9.783,-25.346,17.310,6.028,-22.498,16.172,3.735,-21.454,15.892,0.078,-18.338,13.673,0.052,-18.907,11.548,-3.082,-21.400,9.986,-5.520,-24.224,7.665,-4.697,-23.149,4.102,-3.716,-24.861,2.458,-6.629,-24.223,-1.177,-5.542,-25.755,-0.603,-2.065,-24.346,-1.540,1.353,-23.391,-5.257,1.273,-19.877,-6.099,2.574,-20.032,-9.155,0.295,-19.464,-6.697,-2.603,-16.033,-5.645,-1.250,-14.404,-2.611,0.362,-13.345,-0.474,-2.628,-16.118,2.058,-1.808,-15.778,3.861,1.561,-19.570,3.988,2.224,-19.643,0.433,3.687,-17.606,1.707,6.703,-20.694,3.804,7.599,-22.995,0.815,8.241,-20.549,-2.114,8.626,-17.486,-2.907,10.759,-14.573,-5.242,9.970,-12.995,-7.266,12.700,-9.949,-4.949,12.832,-9.560,-1.191,12.221,-6.339,0.351,10.862,-4.902,3.133,13.072,-3.330,6.422,11.936,0.137,4.884,12.569,-0.789,1.943,10.270,-1.038,-0.486,13.239,-4.112,-2.712,13.749,-6.729,-1.851,16.411,-9.139,-4.441,17.878,-12.641,-3.243,16.883,-14.766,-6.427,17.242,-11.944,-8.726,18.486,-10.205,-8.842,21.887,-7.322,-10.880,20.429,-5.925,-12.278,17.166,-3.231,-15.026,17.286,-1.290,-16.638,14.399,0.210,-20.146,14.324,4.016,-20.266,13.862,3.466,-21.372,10.321,0.988,-18.497,9.670,-1.785,-20.911,8.526,-4.086,-20.879,11.610,-5.587,-17.631,12.941,-7.401,-17.808,16.315,-9.726,-14.850,17.019,-11.518,-14.070,20.309,-14.560,-11.730,20.119,-15.386,-9.094,22.739,-18.281,-10.118,25.052,-21.733,-8.683,24.495,-21.265,-7.536,20.863,-24.454,-6.640,18.942,-25.591,-5.578,15.463,-27.438,-2.298,14.715,-30.838,-3.994,15.368,-29.660,-5.217,18.812,-29.301,-8.894,17.757,-26.167,-10.603,19.148,-22.964,-10.760,17.066,-21.251,-14.144,17.613,-18.566,-16.488,16.220,-21.246,-18.029,13.937,-21.818,-14.683,12.153,-18.064,-14.300,11.501,-17.827,-17.934,10.282,-20.836,-17.347,7.986,-19.415,-14.031,6.663,-15.958,-15.411,5.720,-17.183,-18.755,4.320,-19.858,-16.921,2.264,-17.316,-14.326,0.979,-14.965,-17.153,-0.123,-17.854,-18.727,-2.101,-19.174,-15.464,-3.601,-17.342,-15.521,-6.986,-17.637,-11.695,-6.747,-15.141,-8.863,-6.154,-13.835,-10.141,-2.787,-10.240,-11.408,-2.852,-9.945,-13.823,0.086,-6.402,-14.850,-1.043,-5.287,-18.109,0.619,-8.422,-18.390,2.825,-9.665,-21.996,3.034,-12.425,-21.884,5.697,-13.502,-20.597,9.130,-15.023,-22.548,12.057,-16.370,-21.588,15.497,-14.419,-23.100,18.414,-17.080,-21.642,20.771,-19.416,-18.592,20.937,-16.432,-16.168,20.929,-13.449,-18.082,19.443,-12.955,-18.559,15.681,-10.296,-20.597,13.873,-9.501,-19.439,10.313,-7.437,-21.757,8.090,-5.304,-20.636,5.114,-4.005,-22.972,2.370,-0.683,-21.052,2.406,0.741,-18.395,4.775,-0.392,-14.863,3.940,0.996,-11.921,5.970,-1.571,-9.618,4.256,-4.547,-11.654,5.588,-4.687,-9.054,8.404,-5.994,-6.597,5.739,-8.899,-9.015,5.033,-9.554,-8.974,8.815,-9.430,-5.142,8.584,-11.663,-4.827,5.476,-14.437,-7.484,5.402,-17.538,-6.150,7.213,-19.347,-8.690,9.431,-22.927,-9.634,8.441,-25.615,-11.339,10.605,-25.845,-14.946,9.531,-29.531,-15.246,10.549,-30.614,-12.061,8.686,-28.436,-12.124,5.538,-30.428,-12.264,2.270,-28.268,-11.576,-0.819,-31.293,-10.041,-2.624,-32.334,-7.515,0.052,-29.291,-6.950,2.309,-27.774,-4.265,0.036,-30.954,-2.151,0.559,-31.844,-3.226,4.132,-28.406,-3.615,5.756,-27.959,-4.865,9.310,-24.363,-4.163,10.373,-21.853,-3.515,13.173,-20.794,-0.033,11.927,-21.019,3.373,13.679,-24.248,4.220,11.946,-27.405,2.445,10.729,-29.583,3.077,7.662,-32.663,5.291,8.176,-33.562,5.963,4.522,-32.058,5.937,1.009,-33.439,8.097,-1.836,-31.655,7.243,-5.115,-30.162,10.254,-6.858,-30.920,12.476,-3.803,-29.774,11.464,-0.303,-28.784,8.847,2.286,-29.968,9.369,5.897,-28.292,7.437,8.737,-28.408,7.620,12.559,-25.862,6.624,15.227,-25.857,2.883,15.956,-26.816,2.562,19.655,-24.949,-0.790,19.742,-21.669,0.293,18.066,-18.644,-1.340,19.754,-16.304,1.560,18.814,-16.090,5.199,19.907,-19.223,7.291,19.264,-18.716,10.694,17.614,-20.695,13.915,18.248,-23.139,13.442,15.323,-26.377,11.497,15.944,-27.478,11.828,12.283,-25.697,12.135,8.927,-27.327,13.189,5.631,-25.223,12.470,2.534,-26.402,14.457,-0.534,-25.468,13.247,-4.031,-24.229,16.285,-5.993,-21.716,16.900,-8.735,-18.642,18.837,-7.633,-19.799,22.298,-8.826,-23.263,21.962,-7.218,-21.711,20.528,-4.017,-19.338,23.517,-3.835,-22.218,25.978,-4.468,-24.387,24.266,-1.802,-21.523,24.451,0.739,-21.017,28.170,-0.104,-24.720,28.771,0.639,-24.343,27.105,4.092,-26.516,24.103,3.105,-23.668,21.571,3.647,-21.512,21.141,6.777,-18.880,19.043,4.906,-17.984,18.874,1.186,-15.183,17.141,-0.756,-13.535,19.374,-3.400,-10.811,18.861,-6.034,-7.267,19.599,-4.733,-6.911,22.018,-7.618,-9.895,24.048,-6.305,-8.545,24.243,-2.696,-7.158,27.773,-3.322,-10.478,29.538,-2.642,-9.942,32.130,0.149,-11.001,30.817,3.550,-14.633,31.902,3.765,-15.780,33.005,7.257,-18.195,30.013,7.167,-15.887,27.257,5.754,-12.571,25.712,6.911,-10.280,23.856,4.484,-9.146,20.403,5.607,-6.258,18.694,3.789,-6.069,14.922,4.328,-3.205,12.568,3.554,-4.212,9.867,1.025,-2.660,6.801,-0.578,-4.218,8.017,-3.899,-1.226,8.328,-6.252,-0.363,9.205,-9.884,2.300,7.368,-11.927,3.466,6.594,-15.488,3.971,2.875,-16.175,6.562,1.899,-18.822,6.527,-1.059,-21.213,9.508,-3.033,-19.998,10.076,-5.265,-23.065,10.906,-4.493,-26.729,8.005,-4.340,-29.141,6.846,-7.414,-31.077,4.567,-9.398,-28.738,0.791,-9.341,-28.375,-1.420,-10.299,-25.429,-4.399,-12.681,-25.444,-6.629,-9.831,-26.815,-4.187,-9.120,-29.733,-3.059,-5.841,-28.077,0.596,-4.854,-28.712,3.050,-5.535,-25.957,6.398,-3.745,-25.464,8.140,-0.524,-26.556,11.645,-0.275,-28.046,12.391,3.130,-26.418,11.094,2.470,-22.867,12.635,-1.044,-22.810,15.941,0.816,-22.186,16.398,1.422,-18.427,18.381,4.617,-19.214,15.231,6.197,-20.708,13.189,5.225,-17.609,15.869,6.520,-15.170,16.431,9.761,-17.137,12.664,10.442,-17.168,12.575,9.829,-13.374,15.421,12.322,-12.702,14.084,14.992,-15.100,10.536,15.142,-13.666,10.310,17.750,-10.856,7.636,16.282,-8.514,7.644,19.307,-6.173,6.862,21.535,-9.172,4.081,19.115,-10.218,2.597,19.296,-6.687,2.793,23.119,-6.585,1.659,23.866,-10.168,-0.881,21.082,-10.875,-2.202,20.256,-7.372,-1.943,23.755,-5.795,0.386,22.249,-3.153,-2.205,19.565,-2.156,0.096,16.694,-3.169,3.468,15.288,-2.043,6.348,13.960,-4.192,6.055,10.218,-4.662,9.099,8.127,-5.653,7.200,4.824,-5.221,3.662,3.367,-5.192,3.814,3.129,-1.371,5.144,6.609,-0.506,4.746,7.372,3.232,3.821,3.749,4.156,5.719,1.434,6.572,6.688,-0.894,3.675,8.348,1.913,1.639,12.106,1.418,1.167,13.776,4.352,2.989,16.323,4.540,0.213,13.752,5.007,-2.619,13.762,8.837,-2.300,16.185,10.625,-4.692,16.863,14.204,-5.858,14.657,14.694,-8.963,14.269,17.658,-11.376,17.957,17.024,-12.306,18.057,17.516,-16.088,21.897,17.398,-16.014,21.972,13.951,-14.372,19.171,12.740,-16.682,21.259,13.886,-19.705,24.394,12.152,-18.351,22.463,8.876,-17.932,21.263,9.121,-21.573,24.738,9.964,-22.980,26.423,7.152,-21.016,23.768,4.760,-22.398,24.503,5.959,-26.002,21.322,8.057,-26.614,22.713,10.994,-28.693,20.954,14.149,-29.997,20.314,13.861,-33.773,19.930,16.715,-36.315,16.226,17.098,-35.326,17.124,17.710,-31.655,15.774,14.242,-30.710,17.657,11.560,-28.756,18.546,8.578,-30.992,20.176,5.188,-30.346,20.857,2.652,-33.119,18.510,4.520,-35.519,15.614,4.549,-32.981,14.430,8.061,-32.024,13.280,8.645,-28.402,9.627,9.163,-29.414,7.001,8.127,-26.841,3.199,8.279,-26.682,1.928,8.962,-23.123,-1.583,7.533,-22.664,-4.106,8.641,-20.004,-7.850,8.224,-19.353,-10.087,11.123,-20.527,-12.573,12.915,-18.187,-9.996,13.768,-15.457,-8.489,17.281,-15.775,-5.773,16.412,-13.213,-4.501,13.575,-15.455,-4.452,15.851,-18.545,-2.579,18.661,-16.745,-0.065,16.192,-15.257,0.520,14.650,-18.725,1.083,18.127,-20.267,3.452,19.169,-17.441,5.442,15.903,-17.714,5.724,16.373,-21.520,7.107,19.909,-20.957,9.581,18.716,-18.275,10.959,16.010,-20.629,11.384,18.251,-23.731,14.846,19.545,-22.574,16.134,15.955,-22.672,15.357,15.555,-26.407,12.572,13.058,-25.581,9.490,13.727,-27.737,6.309,12.891,-25.807,3.032,12.824,-27.750,-0.147,12.853,-25.624,-3.141,10.567,-26.276,-6.347,10.099,-24.264,-9.559,8.053,-24.407,-11.966,5.873,-22.426,-10.523,3.025,-20.305,-11.491,0.572,-23.099,-9.238,2.635,-25.412,-6.357,2.949,-22.885,-6.419,-0.861,-22.319,-5.555,-1.420,-26.013,-2.467,0.847,-25.843,-1.175,0.626,-22.225,1.072,-2.399,-22.944,3.006,-0.687,-25.797,3.164,2.890,-24.418,3.917,4.875,-21.242,0.626,5.187,-19.398,-0.503,7.530,-16.580,-2.310,5.633,-13.795,-3.621,6.374,-10.332,-3.339,3.632,-7.668,-2.887,3.640,-3.853,-3.629,0.973,-1.238,-3.282,0.548,2.533,-2.503,-3.123,1.629,1.133,-3.893,0.627,-0.300,-6.460,-1.727,-0.460,-3.562,-4.240,3.325,-4.112,-4.610,2.570,-7.682,-5.789,-0.011,-6.323,-8.277,2.506,-3.767,-9.622,5.636,-5.937,-9.728,4.911,-9.702,-9.775,5.483,-11.411,-13.136,2.218,-13.264,-12.340,0.315,-9.937,-12.423,1.729,-9.051,-15.900,-1.184,-8.007,-18.148,-3.802,-9.132,-15.595,-6.561,-6.502,-15.875,-4.847,-3.124,-15.240,-2.026,-4.690,-13.159,1.635,-4.798,-14.260,0.700,-3.508,-17.753,4.420,-2.973,-18.540,5.044,-6.768,-18.343,7.686,-6.246,-15.643,9.404,-9.408,-14.370,12.475,-9.750,-12.119,13.285,-13.042,-10.310,14.823,-11.191,-7.425,11.664,-9.063,-7.031,9.471,-12.197,-7.313,11.575,-13.798,-4.534,11.128,-10.749,-2.236,7.374,-10.575,-3.003,7.130,-14.284,-2.104,9.140,-13.819,1.136,6.902,-10.864,2.116,3.677,-12.848,1.476,5.023,-15.992,3.228,6.064,-13.984,6.334,4.247,-15.149,9.510,3.028,-11.618,10.286,2.829,-8.227,8.548,5.545,-6.607,10.729,8.066,-9.277,9.660,6.835,-8.853,6.056,7.844,-5.143,5.975,11.598,-5.637,5.329,10.808,-7.982,2.408,8.288,-5.514,0.928,11.012,-2.805,1.177,13.428,-5.054,-0.786,10.979,-5.044,-3.742,12.008,-1.420,-4.444,15.737,-2.071,-3.789,17.678,-4.951,-2.158,21.104,-3.255,-2.578,21.686,-4.903,-6.019,18.308,-5.207,-7.847,14.732,-3.917,-7.503,11.700,-2.367,-9.237,12.627,1.181,-8.070,14.776,3.880,-9.732,18.056,2.401,-8.411,17.103,-0.859,-10.198,14.768,-1.487,-13.147,12.781,1.796,-12.816,9.523,0.078,-13.831,7.572,3.290,-13.089,7.955,7.039,-12.864,5.852,7.605,-9.742,4.819,11.298,-9.526,2.635,12.312,-6.568,0.555,11.215,-3.641,-2.611,13.354,-3.805,-3.948,14.931,-0.601,-7.747,14.983,-0.287,-9.368,18.387,0.309,-12.567,19.151,2.226,-14.465,22.309,3.198,-16.152,21.948,6.606,-18.154,24.215,8.913,-15.537,25.745,11.307,-17.367,24.115,14.154,-16.560,20.658,12.674,-13.342,18.891,13.645,-12.770,15.935,11.304,-10.213,14.389,13.752,-7.336,12.164,12.529,-7.237,8.740,10.822,-5.219,6.516,8.502,-4.476,7.967,5.051,-7.631,8.057,3.015,-8.186,5.291,0.445,-8.222,5.909,-3.301,-12.024,5.830,-3.403,-15.329,7.607,-2.783,-16.444,8.336,0.808,-12.813,7.888,2.010,-13.220,10.451,4.853,-15.391,7.893,6.697,-12.238,5.940,7.731,-12.034,8.193,10.845,-15.751,8.961,11.395,-15.425,7.914,15.081,-13.132,10.940,15.729,-15.468,13.652,14.372,-16.402,16.296,16.979,-18.271,19.605,17.291,-16.090,22.388,18.731,-18.616,25.269,19.043,-20.585,25.933,22.259","tSeq":"MLRREKQKQRIIWDKLMIKGKLALVTCALTLVFTSSLFAASDTADGRTLKLAIGPEPTEGFDPMLGWSHGSYLLLHAPLLKQNADMSWGNLLTEKVDTSPDGKIWTLTLKPGLKFSDGSPLTAEDVVFTYNKAAKSGGKIDMGNFSHARALDARRIEMTLSHPQSTFVNVLGSLGIVPASRYDEKTFAREPIGAGPYRLVSFQPGQQLIVEANPWYAGKKNDFNRLVFVFLDEDNAYAAARSGQLGLVRIAPSMAVAPQQDNLKLWVRDSVENRGIVFPMVPAGKKDANDYPVGNDVTADVAIRRAINYAINRKQLAEQVMEGHAIPAYSAVQGLPWQNPSVIFSDGDIAKARAILEEAGWKINSAGVREKAGKEARLTLWYASGDSTRRDLAEAVRAMLQPLGIVVSLQSGSWETVERHMHANPTLFGWGSLDPMELFHHYSGKAAGVEYYNPGYYSNPAVEAHLKQAIDAPDWQKAIPFWQQVEWDGKQGAGVQGDAAWAWLLNIQHTYLANPCIDLGKGAPEIHGSWSVLNNLDDWTWTCR","taxId":99287,"taxName":"Salmonella enterica subsp. enterica serovar Typhimurium str. LT2","description":"Putative ABC transporter periplasmic binding protein","href":[{"label":"AFDB","accession":"Q8ZPY3","href":"https://www.alphafold.ebi.ac.uk/entry/Q8ZPY3"},{"label":"UniProt","accession":"Q8ZPY3","href":"https://www.uniprot.org/uniprot/Q8ZPY3"}],"id":"result-0-0","active":false}],"23":[{"query":"job","target":"AF-Q9HTN7-F1-model_v4","seqId":17.1,"alnLength":572,"missmatches":357,"gapsopened":27,"qStartPos":47,"qEndPos":582,"dbStartPos":17,"dbEndPos":507,"prob":"1.00","eval":"1.03e-26","score":736,"qLen":606,"dbLen":526,"qAln":"SAAAKKGGSLTLH--DIGSFDKMNPYTLKGTPPFGLDN----FVFEPLAVSSLDEPFAAYGLIAKDIELAADKKSVTFTLDERAKFSDG------YPVMAEDVKYSLDTLKSDK---------AHPSYQ-IYLQD-ISNAEILEPLKIRFNFAKVN-RELHMLA-AQLPVLNKKYYE---KNGFGEDSKADPMLPPVGSGPYLVKEVNPGKAITYARNPNYWAADHPARKGMFNFDTVMVKYFKDQIVGVEAFKAGDFDYMWVNVAKQWQRDLTGRQFDSGKLLRKEFPHNNNAGMQGFLFNTRRPFFNDRKVRQALGLAFDFEWANSSLFFNQYTRNNS-YFSNSELAATGLPSEAELKLLKPLQEKYSEAMPPEVFTQPLVAPSTTPPNSLRGNLKLAQQMLTEQGWQIKDGVLTGKDGTKFEFEIL--LSGSFF----DRVMAPYVKNLEKLGIKAKYRLIDPALYEDRIKSFNFDMIVHSFS-QSQSPGNEQRDNWASSSASHQGSGNVAGVQSPIVDSLVDSLIYAQSQDELTAACKALDRVLWYGYYVVPNWYLAYHRVAFASKLK","dbAln":"QPAAAAALS-VCTEASPEGFDVVQ------YNSLTTTNASADVLMNRLVEFDAGKGTV-VPSLAERWSVSDDGLSYRFDLRQGVHFHSTAYFKPSRTLDADDVVFSFQRMLDPANPWHKVAQNGFPHAQSMQLPELIKRVEKSGDHQVLFVLDHPDATFLPMLSMGFASIYSAEYADQLMKAGTPE--KLNAEP--IGSGPFVFKRFQKDAVVRYAANPEYFA-------GKPAVDALIFAITPDANVRLQKLRRGECQIALSPKPLDVES-----ARKDASLKVEQTPAFM---TAFVALNTQHPPLDDPKVRQAINLAFDRTSYLQAVFEGSASAATGIYPPNTWS-----------------------------YARDIPAYPHAP--------EQARKLLAGK--QLP------------ELNIWTRPSGSLLNPNPSLGAQLLQADLAEAGIKANIRVIEWGELIRRAKNGEHDLLFMGWAGDNGDPDNFLTPQFSCASVKSG--LNFARYCDPGLDKLIADGKAASSQEQRTGLYHQAQKLIHEQALWLPLAHP-TAFALTRQEVQ","tCa":"36.491,-12.374,-78.149,33.496,-14.563,-77.108,31.906,-13.181,-73.895,29.898,-16.045,-72.345,26.964,-14.696,-70.271,26.766,-16.385,-66.852,23.163,-16.017,-65.607,23.483,-16.020,-61.795,20.370,-17.592,-60.235,19.980,-15.577,-57.005,18.354,-17.960,-54.508,16.465,-15.760,-51.975,18.131,-15.884,-48.623,15.203,-16.190,-46.214,16.742,-13.855,-43.635,15.284,-15.245,-40.395,13.788,-12.062,-38.905,15.148,-11.923,-35.324,12.245,-13.123,-33.177,10.889,-9.810,-31.809,10.400,-10.512,-28.083,6.685,-10.755,-27.191,4.802,-7.703,-25.885,3.385,-8.186,-22.354,-0.177,-6.814,-22.241,-1.614,-6.263,-18.737,-5.367,-5.632,-18.421,-5.795,-3.134,-15.537,-8.937,-1.744,-13.839,-8.226,2.019,-14.141,-6.168,4.778,-15.784,-3.256,6.327,-13.884,-3.851,9.916,-12.912,-0.254,10.809,-13.953,3.398,9.678,-13.812,4.815,11.977,-11.085,3.771,9.433,-8.456,4.632,11.724,-5.494,1.420,13.689,-6.282,-0.857,10.631,-6.032,-1.982,8.009,-3.511,-3.717,5.606,-5.923,-2.298,2.115,-6.379,-3.201,2.217,-10.109,-1.055,5.358,-10.619,1.751,3.805,-8.530,1.614,0.653,-10.720,1.811,2.645,-14.008,4.499,5.096,-12.774,6.735,4.168,-9.780,6.626,0.372,-10.338,7.386,0.427,-14.082,9.403,3.634,-14.615,11.319,4.314,-11.372,13.394,2.831,-8.556,13.604,3.621,-4.848,16.693,3.529,-2.603,15.291,0.301,-1.111,12.566,-2.322,-1.662,10.515,-4.429,0.767,10.649,-8.246,0.650,7.290,-9.239,2.133,8.371,-12.924,2.233,11.393,-12.045,4.428,9.705,-9.148,6.263,12.838,-7.048,5.519,14.018,-4.029,3.516,16.275,-5.087,0.581,18.683,-3.232,-1.785,17.530,-1.298,-4.886,19.346,1.943,-5.936,21.205,1.776,-2.607,23.439,-1.321,-2.523,23.701,-0.968,1.272,23.088,1.497,4.107,24.224,2.183,7.681,22.075,3.556,10.531,23.767,5.456,13.389,23.527,3.995,16.918,21.171,6.861,17.891,18.896,6.131,14.870,19.237,9.774,13.685,21.476,9.203,10.614,20.948,6.954,7.561,23.869,6.753,5.105,23.154,5.075,1.725,25.830,3.795,-0.676,24.392,4.145,-4.213,24.786,1.779,-7.168,27.280,3.172,-9.670,26.506,3.127,-13.410,22.684,3.340,-13.061,21.316,4.872,-16.301,18.239,7.081,-16.551,15.874,6.372,-19.459,16.834,7.641,-22.924,13.836,9.117,-24.820,13.112,11.507,-27.720,12.688,14.374,-25.199,15.572,13.512,-22.822,19.114,12.184,-23.342,20.889,11.791,-19.970,24.384,13.197,-19.955,25.174,11.406,-16.658,24.205,8.353,-14.605,22.191,8.495,-11.363,24.024,10.014,-8.368,23.420,11.622,-4.951,22.117,14.890,-6.510,19.138,12.964,-7.960,18.281,11.610,-4.495,18.749,15.028,-2.829,16.558,16.623,-5.551,13.847,13.940,-5.248,13.449,14.466,-1.480,14.127,18.259,-1.337,11.299,19.013,-3.821,8.949,17.226,-1.355,10.457,18.465,1.944,11.322,22.133,1.186,8.399,24.507,0.359,10.941,26.983,-0.887,12.152,24.474,-3.515,10.885,25.585,-6.981,9.789,22.041,-7.651,7.597,21.958,-4.502,5.049,24.265,-6.216,5.039,22.181,-9.438,3.238,19.381,-7.538,-0.377,20.595,-8.003,-1.774,17.879,-5.696,1.065,18.412,-3.186,2.796,15.420,-1.572,-0.016,13.371,0.051,2.214,10.541,1.261,4.951,12.894,2.542,2.353,14.978,4.436,0.395,11.960,5.759,3.673,10.392,6.946,5.031,13.691,8.378,8.245,13.467,6.326,8.884,17.259,6.506,8.696,16.967,10.244,10.710,13.699,10.356,13.517,14.438,7.845,15.667,17.295,9.177,17.793,17.237,5.992,19.006,15.180,3.027,22.634,15.826,1.990,25.290,14.285,-0.251,28.310,12.954,1.670,29.968,12.023,-1.683,29.011,11.508,-5.361,27.472,8.076,-4.607,26.725,8.633,-0.896,23.574,10.156,0.626,22.973,11.043,4.300,19.482,11.387,5.766,19.363,13.100,9.174,16.160,12.695,11.233,14.854,15.047,13.951,14.105,11.991,16.153,14.755,8.200,15.893,12.279,6.525,13.656,12.941,2.947,12.423,9.855,3.175,10.145,11.821,5.659,7.964,13.774,2.908,6.138,10.777,0.772,4.980,8.956,3.933,3.992,11.749,4.463,1.405,10.448,1.338,-0.442,7.205,3.186,-1.338,6.230,4.899,-4.619,6.539,8.477,-3.296,10.213,7.779,-2.397,11.096,7.158,-6.092,14.302,8.792,-7.395,13.894,11.406,-10.178,16.548,12.800,-12.555,17.711,16.214,-11.313,19.214,16.755,-14.814,15.824,16.187,-16.493,14.156,18.427,-13.906,16.720,21.183,-14.679,16.085,20.722,-18.442,12.316,21.154,-17.935,12.813,24.204,-15.678,15.163,25.834,-18.239,12.596,25.055,-20.977,9.818,26.619,-18.844,7.813,23.344,-19.019,8.139,21.725,-15.542,4.622,20.369,-15.864,5.982,17.920,-18.486,7.547,15.828,-15.666,4.035,14.396,-15.116,3.459,13.601,-18.847,7.003,12.850,-20.174,8.424,10.881,-17.198,12.049,9.835,-16.860,13.309,7.261,-14.332,15.775,4.356,-13.870,13.141,1.561,-13.956,12.759,-1.594,-16.088,10.612,0.122,-18.748,10.824,3.405,-20.694,7.642,5.463,-21.184,6.405,5.763,-24.802,2.801,7.010,-24.817,-0.368,7.335,-22.753,-3.850,7.298,-24.298,-6.179,8.154,-21.406,-8.776,5.438,-20.659,-7.346,3.195,-23.437,-3.647,2.268,-23.162,-0.251,3.000,-21.610,2.733,1.855,-23.734,6.319,1.198,-22.606,9.467,-0.297,-24.167,12.058,-2.424,-22.318,14.943,-0.443,-20.803,18.024,-2.102,-22.395,20.200,-0.374,-19.775,18.177,-1.521,-16.730,20.693,-2.127,-13.908,18.927,-5.351,-12.766,19.055,-6.741,-16.348,17.012,-5.965,-19.479,13.368,-7.123,-19.195,12.539,-10.404,-20.977,9.729,-8.657,-22.962,10.452,-5.843,-25.453,7.193,-3.982,-24.679,4.847,-3.585,-21.700,1.248,-2.512,-22.405,-1.311,-1.530,-19.760,-4.712,-2.087,-21.423,-7.225,-0.026,-19.415,-10.232,-2.360,-19.078,-12.478,-1.378,-16.133,-14.834,-4.314,-16.307,-13.324,-7.428,-14.669,-15.249,-9.913,-16.839,-14.066,-8.049,-19.966,-10.491,-8.388,-18.581,-11.025,-12.167,-18.145,-12.471,-12.464,-21.668,-9.495,-10.519,-23.096,-7.159,-12.848,-21.128,-8.915,-15.939,-22.580,-8.618,-14.538,-26.120,-4.890,-13.724,-25.653,-5.495,-9.947,-26.011,-3.973,-9.625,-22.495,-1.378,-11.915,-20.819,-2.202,-10.676,-17.274,-5.520,-9.461,-15.780,-5.328,-7.529,-12.490,-8.006,-7.216,-9.790,-10.284,-10.169,-10.775,-13.562,-10.799,-9.070,-13.876,-14.016,-6.958,-16.198,-15.477,-9.545,-13.628,-14.688,-12.269,-10.927,-16.446,-10.174,-13.113,-19.585,-9.795,-13.925,-19.476,-13.520,-10.181,-19.168,-14.321,-9.257,-22.171,-12.077,-11.389,-24.324,-14.433,-9.711,-22.890,-17.571,-6.602,-24.897,-18.567,-5.348,-21.878,-20.578,-5.187,-19.677,-17.432,-3.326,-19.545,-14.089,-4.524,-18.022,-10.809,-1.652,-16.131,-9.161,-2.367,-15.351,-5.485,-0.823,-14.054,-2.234,-2.184,-13.076,1.213,-2.896,-9.427,0.864,-1.170,-7.124,3.390,-4.660,-6.048,4.507,-7.165,-6.455,7.366,-10.952,-6.097,7.096,-12.605,-5.093,10.403,-15.488,-3.374,12.150,-14.160,-0.474,14.263,-15.924,-0.095,17.645,-16.114,3.594,18.652,-14.932,3.776,22.299,-16.268,7.367,22.660,-19.917,6.255,22.167,-21.846,4.647,25.075,-22.112,1.737,25.651,-19.085,1.001,23.420,-16.969,2.945,25.993,-17.203,-0.250,28.118,-14.658,-2.915,26.969,-16.994,-5.622,28.118,-19.604,-4.452,25.569,-16.941,-4.452,22.806,-15.827,-7.953,23.922,-19.493,-9.088,23.857,-19.769,-7.759,20.262,-16.673,-9.822,19.327,-18.149,-12.936,21.040,-21.532,-12.423,19.289,-19.995,-12.509,15.777,-20.092,-15.691,13.631,-16.862,-15.098,11.703,-17.095,-18.537,9.995,-20.561,-17.948,8.496,-19.566,-14.344,7.683,-16.370,-15.356,5.800,-18.167,-18.092,3.812,-21.036,-15.756,2.823,-19.149,-12.467,2.252,-15.653,-13.578,1.099,-16.572,-16.923,-0.591,-13.082,-18.404,0.013,-11.229,-15.220,-1.127,-9.956,-14.517,2.445,-8.761,-16.080,5.721,-10.166,-15.322,9.196,-8.771,-12.262,10.951,-8.078,-12.704,14.689,-6.164,-9.430,15.215,-4.881,-6.299,13.485,-2.118,-7.823,11.319,-2.333,-10.363,8.488,-0.306,-13.469,9.251,2.319,-12.371,6.747,3.203,-9.301,8.882,6.512,-9.657,10.735,5.645,-9.431,14.481,2.272,-11.167,13.955,1.328,-12.344,17.475,0.362,-16.049,17.305,-0.533,-16.389,21.029,-3.479,-13.944,21.073,-6.592,-16.192,21.167,-9.431,-15.211,18.838,-12.814,-14.295,20.298,-14.898,-17.491,19.794,-18.397,-17.367,18.509,-20.174,-17.612,21.911,-23.477,-15.603,21.945,-24.368,-17.024,25.306,-21.127,-15.636,26.735,-21.870,-12.332,24.951,-25.309,-12.221,26.703,-23.612,-12.918,30.060,-21.217,-9.979,29.543,-24.248,-7.789,28.640,-26.446,-8.943,31.585,-27.914,-6.015,33.570,-26.710,-3.426,31.002,-29.187,-1.067,29.309,-28.170,-1.135,25.631,-29.325,1.552,23.152,-29.838,0.772,19.508,-26.430,0.888,17.791,-25.736,1.956,14.179,-23.837,-0.382,11.841,-22.179,1.894,9.258,-21.382,0.364,5.853,-21.068,1.447,2.176,-23.157,0.510,-0.918,-20.360,-0.688,-3.081,-18.166,-3.787,-2.556,-14.348,-3.944,-2.428,-11.568,-6.471,-1.643,-11.906,-5.505,2.062,-15.738,-5.780,2.078,-17.047,-7.597,-1.032,-20.675,-7.650,0.019,-21.228,-4.723,2.415,-24.979,-5.125,2.709,-24.860,-8.883,3.460,-21.947,-8.388,5.882,-23.913,-5.722,7.802,-27.072,-7.936,7.871,-25.105,-10.926,9.237,-23.532,-8.737,11.937,-26.997,-7.269,12.731,-28.426,-10.812,13.199,-25.450,-11.971,15.321,-25.811,-8.854,17.499,-29.602,-9.406,17.847,-28.941,-12.974,19.111,-26.667,-11.424,21.799,-29.513,-8.995,22.706,-27.909,-5.966,20.961,-30.319,-4.047,18.716,-28.557,-2.537,15.679,-29.586,-0.399,12.661,-27.713,-0.652,9.337,-26.592,2.702,7.858,-25.396,2.570,4.240,-23.332,5.721,3.532,-21.465,6.798,0.368,-17.685,6.418,0.713,-16.620,10.090,0.770,-19.351,10.940,3.303,-18.767,7.727,5.324,-15.069,8.622,5.752,-15.825,12.299,6.529,-18.392,11.398,9.220,-16.318,8.473,10.576,-13.279,10.778,10.927,-15.587,13.017,12.981,-16.327,9.959,15.194,-20.094,9.938,14.372,-20.333,6.083,13.956,-21.022,3.350,16.556,-19.899,0.330,14.476,-17.997,0.962,11.215,-17.261,-1.566,8.461,-13.760,-0.574,7.331,-10.429,-2.026,6.262,-6.744,-1.097,6.283,-4.100,-1.853,3.636,-0.411,-1.573,4.516,1.928,-0.025,1.956,5.530,-0.584,3.166,5.563,-3.896,5.130,6.227,-2.114,8.471,3.775,-3.095,11.308,3.635,0.510,12.457,1.827,1.152,9.160,-1.196,-0.493,10.887,-0.508,0.837,14.437,0.205,4.582,14.192,-2.582,5.442,11.696,-5.223,3.209,13.386,-4.435,3.278,17.161,-2.240,6.265,18.136,-3.758,9.132,20.156,-2.647,11.516,17.367,-4.752,9.447,14.925,-7.867,10.195,17.021,-7.258,13.903,16.223,-6.674,13.202,12.501,-9.727,10.877,12.488,-7.870,7.796,11.134,-8.156,5.942,14.458,-11.733,4.806,13.761,-11.860,3.017,17.140,-11.492,6.551,18.637,-9.362,4.998,21.407,-6.488,6.911,23.060,-4.517,5.144,25.810,-1.106,6.462,26.977,0.157,2.893,27.417,-0.798,1.915,23.842,0.515,5.232,22.440,3.806,4.643,24.298,4.143,1.064,22.943,3.652,2.444,19.396,6.071,5.384,19.897,8.738,3.197,21.563,8.291,0.663,18.712,9.003,3.449,16.187,12.092,4.583,18.156,13.518,1.073,18.787,16.594,0.204,16.703,16.035,-3.573,16.270,13.230,-5.719,14.817,13.370,-7.883,17.990,12.730,-4.935,20.341,10.025,-3.641,17.957,8.409,-7.121,17.866,8.212,-7.278,21.688,6.597,-3.803,21.834,4.145,-4.578,18.985,3.133,-7.893,20.633,2.189,-5.903,23.756,0.300,-3.385,21.568,-1.591,-6.203,19.761,-2.478,-7.810,23.124,-3.760,-4.504,24.563,-5.767,-3.731,21.359,-7.257,-7.275,21.472,-8.113,-7.117,25.223,-9.694,-3.685,24.655,-11.643,-5.206,21.690,-11.045,-2.033,19.644,-11.833,-3.914,16.414,-14.027,-6.809,15.436,-11.539,-8.426,13.002,-13.244,-9.832,9.982,-10.776,-11.074,7.362,-7.349,-10.974,5.719,-8.089,-10.812,1.956,-6.215,-12.764,-0.615,-4.832,-10.598,-3.440,-5.311,-12.191,-6.891,-4.223,-11.720,-10.485,-5.025,-13.908,-13.512,-2.269,-14.801,-16.009,-2.086,-16.830,-19.225,-0.223,-20.156,-18.907,2.656,-18.811,-21.046,3.335,-15.999,-18.543,6.409,-16.693,-16.402,8.020,-14.762,-13.542,4.906,-12.723,-12.621,3.934,-12.680,-8.921,1.159,-10.872,-7.045,2.677,-8.394,-4.580,0.989,-8.236,-1.123,1.033,-4.433,-1.339,-0.534,-4.483,-4.850,2.749,-3.274,-6.435,3.636,-4.578,-9.930,7.021,-6.037,-10.968,7.378,-6.948,-14.662,11.213,-6.788,-14.775,11.513,-10.628,-14.815,8.211,-11.472,-16.570,8.483,-13.561,-19.767,5.850,-14.773,-22.270,6.809,-18.188,-23.699,5.669,-18.893,-27.294","tSeq":"MRLAAFSLFLAPLLLAQPAAAAALSVCTEASPEGFDVVQYNSLTTTNASADVLMNRLVEFDAGKGTVVPSLAERWSVSDDGLSYRFDLRQGVHFHSTAYFKPSRTLDADDVVFSFQRMLDPANPWHKVAQNGFPHAQSMQLPELIKRVEKSGDHQVLFVLDHPDATFLPMLSMGFASIYSAEYADQLMKAGTPEKLNAEPIGSGPFVFKRFQKDAVVRYAANPEYFAGKPAVDALIFAITPDANVRLQKLRRGECQIALSPKPLDVESARKDASLKVEQTPAFMTAFVALNTQHPPLDDPKVRQAINLAFDRTSYLQAVFEGSASAATGIYPPNTWSYARDIPAYPHAPEQARKLLAGKQLPELNIWTRPSGSLLNPNPSLGAQLLQADLAEAGIKANIRVIEWGELIRRAKNGEHDLLFMGWAGDNGDPDNFLTPQFSCASVKSGLNFARYCDPGLDKLIADGKAASSQEQRTGLYHQAQKLIHEQALWLPLAHPTAFALTRQEVQGYQVNPFGRQDFSRVAVKR","taxId":208964,"taxName":"Pseudomonas aeruginosa PAO1","description":"Probable binding protein component of ABC dipeptide transporter","href":[{"label":"AFDB","accession":"Q9HTN7","href":"https://www.alphafold.ebi.ac.uk/entry/Q9HTN7"},{"label":"UniProt","accession":"Q9HTN7","href":"https://www.uniprot.org/uniprot/Q9HTN7"}],"id":"result-0-0","active":false}],"24":[{"query":"job","target":"AF-A0A0H3GTC0-F1-model_v4","seqId":18,"alnLength":622,"missmatches":374,"gapsopened":32,"qStartPos":33,"qEndPos":604,"dbStartPos":4,"dbEndPos":539,"prob":"1.00","eval":"1.66e-28","score":735,"qLen":606,"dbLen":540,"qAln":"KLKYPAGYSQF------DYTSAAAKKGGSLTLHDIGSFDKMNP-----YTLKGTPPFGLDNFVFEPLAVSSLDEP--FAAYGLIAKDIELAADKKSVTFTLDERAKFSDGYPVMAEDVKYSLDTLK----------SDKAHPSYQIYLQDISNAEILEPLKIRFNFAKVNRELHMLAAQL--PVLNKKYYEKNGFGEDSKADPMLPPVGSGPYLVKEVNPGKAITYARNPNYWAADH---PARKGM---FNFDTVMVKYFKDQIVGVEAFKAGDFDYMWVNVAKQWQRDLTGRQFDSGKLLRKEFPHNNNAGMQGFLFNTRRPFFNDRKVRQALGLAFDFEWANSSLFFNQYTRNNSYFSNSELAATGLPSEAELKLLKPLQEKYSEAMPPEVFTQPLVAPSTTPPNSLRGNLKLAQQMLTEQGWQ-IKDGVLTGKDGTKFEFEILLS--GSFFDRVMAPYVKNLEKLGIKAKYRLIDPALYEDRIKSFN---FDMIVHSFSQSQSPGNEQ------RDNWASSSASH---QGSGNVAGVQSPIVDSLVDSLIYAQSQDELTAACKALDRVLWYGYYVVPNWYLAYHRVAFASKLK----LPEKLPLYYNPYQQLWTWWTEE","dbAln":"HFRLPALAALFLTGAFSVWAADTPVKGGTLIYLEQQPHTNLYPPAGGFY-----PNGGILNQITDKLTW---QNPKTLEIEPWIAESWTSNADKTEYTFHLRKGVTFSDGTPLDAAAVAKNFDTYGLGDKAHRLPVSEVIN--------NYQRSEVIDPLTVKFYFNKPSPGFLQGTATIGSGLVS-LSTLQRNFEELGDARH---IIGSGPFVVQDEKPGRELTLVA-----RKDYQWGPKNIAQQGPANLDGITYIVTPEDSVRIGALLAGQAGFIRQVQAYDEKQ-----ATDQG-FKIYAAPTRG--VNDSLSFRPDNPLVADLRVRQALLHATNARQVVETLFSANYPQATSVLASS---AAGYVN-------------LSDK---------LTFD-----------QAKARQLLDDAGWKPAADGIRS-KDGQRLALTVYESLPQPQNKEVLQLIAQQWRQVGVALTVKAGDAGS--RTLDNLDPQKTPLTVSEVGRA----DPDVVKSMFFPNN--RDALLQKGGSSDKVQRFRDDKLNDLLTGISAAVEPQQRLQLTGDAQRYLIDNAYVIPIFEE-PQVFAGAPWVKGVSFEAVGRPSFYG-------AWLDK","tCa":"70.470,-54.061,4.823,67.297,-52.139,3.849,65.058,-53.775,1.212,62.632,-51.257,-0.353,59.145,-52.683,-0.937,57.479,-50.864,-3.867,53.715,-50.500,-3.276,51.626,-50.335,-6.508,49.634,-47.253,-7.340,45.840,-47.672,-7.202,44.398,-45.468,-9.988,41.297,-43.742,-8.542,38.808,-42.989,-11.353,37.360,-39.526,-10.625,33.952,-39.476,-12.346,33.692,-35.726,-13.082,29.920,-35.176,-13.009,29.299,-32.451,-15.630,27.349,-29.839,-13.687,25.542,-28.147,-16.591,25.753,-24.577,-15.279,22.568,-23.242,-16.924,23.743,-19.852,-18.253,21.467,-17.196,-16.743,19.339,-15.593,-19.529,20.950,-12.284,-20.666,18.545,-9.266,-20.712,17.426,-8.267,-24.156,16.822,-4.580,-25.098,13.574,-3.363,-26.753,9.813,-3.970,-26.974,6.762,-2.566,-25.145,5.249,-4.366,-22.152,1.438,-4.519,-22.298,0.296,-4.351,-18.646,-3.375,-4.917,-17.741,-4.692,-3.109,-14.637,-8.086,-3.682,-12.949,-8.628,0.002,-12.042,-7.474,3.378,-13.435,-5.050,5.485,-11.473,-6.694,8.397,-9.609,-3.756,10.652,-8.591,0.052,10.738,-9.036,0.988,13.116,-6.225,3.577,10.821,-4.577,1.969,10.863,-1.085,-1.255,9.718,-2.818,0.675,6.721,-4.285,-0.756,4.411,-1.574,-3.429,3.285,-4.074,-1.830,0.428,-6.068,-2.586,1.747,-9.610,-1.152,5.070,-8.605,1.908,3.563,-6.893,2.509,1.008,-9.708,2.928,3.957,-12.127,4.851,6.156,-9.625,7.365,3.306,-9.072,8.223,3.510,-12.818,8.274,7.317,-13.254,9.822,8.481,-9.923,12.989,7.665,-7.966,13.296,7.838,-4.157,16.118,9.144,-1.924,16.765,5.579,-0.699,15.876,2.052,-1.867,14.350,-0.543,0.483,15.659,-4.022,-0.397,12.538,-6.221,-0.780,14.479,-9.270,0.511,16.489,-7.882,3.472,14.259,-4.815,4.185,17.496,-2.791,4.584,17.619,0.822,3.374,20.267,1.074,0.626,21.713,3.841,-1.600,19.796,5.217,-4.502,19.587,8.985,-5.231,21.215,9.466,-1.827,24.631,7.761,-1.838,24.820,8.029,1.971,23.092,9.594,4.986,23.531,10.272,8.703,21.099,10.922,11.568,21.629,12.436,15.017,21.099,10.281,18.119,17.554,11.609,18.720,16.441,11.070,15.072,15.470,14.774,14.829,18.106,15.558,12.146,18.980,13.696,8.922,21.714,14.696,6.427,21.685,13.132,2.914,24.510,13.238,0.346,23.096,13.151,-3.218,24.718,11.675,-6.325,25.641,14.137,-9.098,24.052,14.384,-12.550,20.476,13.248,-11.747,17.735,14.903,-13.844,13.958,15.003,-14.011,12.383,13.877,-17.307,12.206,17.540,-18.466,16.021,17.768,-18.062,15.869,19.979,-14.932,18.428,18.975,-12.264,17.453,16.902,-9.303,19.611,18.689,-6.695,19.403,19.363,-2.932,16.974,22.283,-3.558,14.616,20.087,-5.617,14.803,17.393,-2.900,14.278,20.014,-0.132,11.153,21.366,-1.875,9.718,17.868,-2.501,10.077,16.900,1.185,8.916,20.324,2.490,5.759,19.911,0.374,5.353,16.265,1.501,6.050,16.949,5.229,4.075,20.242,5.555,1.559,19.855,2.711,0.647,22.788,0.452,-2.730,24.369,1.280,-2.551,26.773,-1.700,-2.210,23.810,-4.087,-4.358,21.470,-1.913,-1.403,19.056,-1.569,-1.923,16.856,1.532,0.702,15.973,4.059,2.460,12.608,3.592,1.404,9.901,6.071,4.982,8.515,6.158,6.649,11.878,7.020,5.894,12.438,10.724,6.901,15.509,12.816,8.416,17.351,9.813,9.738,20.886,10.451,11.834,21.990,7.441,14.667,21.251,5.026,18.055,22.998,4.625,20.200,23.101,1.479,23.794,22.849,2.787,25.292,22.680,-0.729,24.030,21.576,-4.216,24.403,17.942,-3.279,23.856,18.055,0.524,20.393,18.427,2.081,19.524,18.331,5.799,16.063,17.649,7.301,14.824,18.785,10.730,12.030,17.344,12.897,10.201,18.790,15.920,10.300,15.299,17.538,12.138,11.989,16.899,11.263,10.652,13.477,12.949,7.195,13.156,10.544,6.208,10.387,11.742,9.076,8.135,14.636,7.110,6.568,12.237,4.284,5.568,9.698,6.944,4.479,12.306,8.231,1.970,12.244,4.744,0.287,8.425,4.546,-0.016,6.318,5.441,-3.083,5.039,8.353,-0.965,8.455,10.029,-1.410,8.911,9.810,-5.206,10.946,12.778,-6.504,9.133,15.068,-8.967,10.067,18.359,-10.656,9.209,21.706,-9.064,6.781,22.345,-11.959,4.901,19.166,-10.916,4.644,20.480,-7.316,3.206,23.809,-8.588,0.056,22.014,-9.841,-3.161,21.532,-7.879,-3.784,18.033,-6.468,-6.630,17.420,-8.976,-4.374,18.316,-11.939,-1.995,15.515,-10.818,-4.686,13.040,-11.939,-3.373,13.698,-15.479,-0.150,11.665,-15.790,1.176,13.997,-18.536,1.547,16.644,-15.788,3.970,14.410,-13.817,7.637,15.203,-14.458,9.387,12.502,-12.402,13.045,11.399,-12.098,12.478,7.645,-12.742,13.498,5.342,-15.640,10.279,5.934,-17.472,8.404,9.094,-18.528,4.698,9.549,-19.330,4.272,9.790,-23.124,0.443,9.803,-23.304,-2.700,9.095,-21.246,-6.282,8.213,-22.168,-7.925,8.878,-18.766,-9.432,5.802,-17.192,-8.313,3.560,-20.118,-4.638,3.621,-21.127,-1.263,5.039,-20.033,1.858,4.874,-22.227,5.338,5.126,-20.682,8.622,5.354,-22.623,12.099,4.462,-21.322,14.529,7.298,-20.591,17.656,6.915,-22.749,19.586,9.252,-20.392,18.732,7.313,-17.185,21.917,6.252,-15.340,20.886,6.407,-11.651,19.080,3.202,-10.683,19.584,1.813,-7.151,23.192,1.150,-6.554,22.932,-2.522,-5.576,20.476,-3.820,-8.190,21.636,-5.697,-11.287,19.893,-3.217,-13.630,21.993,-0.106,-14.402,21.502,2.540,-17.118,18.319,2.834,-19.236,15.475,0.430,-18.689,15.493,-2.756,-20.775,11.973,-2.050,-22.122,11.282,0.667,-24.700,8.095,1.399,-22.713,5.049,0.210,-20.747,1.397,0.431,-21.854,-1.065,0.266,-18.944,-4.589,-0.775,-20.025,-7.531,-0.546,-17.607,-9.319,-3.917,-17.837,-11.835,-4.156,-14.964,-13.269,-7.606,-15.707,-11.181,-10.435,-14.171,-12.061,-12.986,-16.896,-11.011,-10.491,-19.612,-7.662,-9.686,-17.904,-6.667,-13.337,-17.369,-8.004,-14.344,-20.822,-5.950,-11.590,-22.537,-2.791,-12.662,-20.637,-3.303,-16.359,-21.517,-3.952,-15.422,-25.175,-0.536,-13.626,-25.196,-2.185,-10.205,-25.747,-0.664,-8.895,-22.478,2.713,-9.585,-20.818,1.731,-8.807,-17.205,-1.449,-8.327,-15.138,-2.317,-7.333,-11.563,-5.407,-8.514,-9.701,-5.173,-12.278,-10.404,-8.019,-13.909,-8.477,-7.062,-16.965,-6.393,-9.360,-19.180,-8.514,-7.505,-18.119,-11.727,-3.947,-18.677,-10.371,-3.993,-22.441,-11.085,-5.172,-21.893,-14.674,-2.272,-19.458,-15.209,0.377,-21.779,-13.688,-0.905,-24.901,-15.533,-0.254,-22.947,-18.768,3.302,-21.990,-17.666,2.489,-18.401,-16.611,4.237,-17.153,-13.456,2.221,-16.151,-10.383,3.799,-13.445,-8.199,2.183,-13.025,-4.752,4.095,-9.984,-3.474,3.598,-9.337,0.280,2.234,-6.023,1.469,4.089,-6.490,4.811,1.602,-4.342,6.778,-1.876,-4.611,8.322,-3.556,-7.840,7.144,-6.968,-7.927,5.474,-9.184,-7.587,8.541,-12.555,-6.468,9.843,-12.148,-3.414,12.113,-14.901,-2.478,14.593,-16.092,1.080,15.275,-16.884,1.062,19.017,-18.731,4.305,18.908,-21.525,2.141,17.452,-23.592,0.777,20.390,-23.916,-2.577,18.712,-20.114,-3.141,18.951,-19.244,-0.844,21.901,-19.285,-3.835,24.305,-15.962,-5.732,24.261,-17.816,-9.068,24.660,-19.761,-8.472,21.421,-16.495,-7.833,19.536,-14.830,-10.880,21.175,-17.916,-12.955,20.264,-17.669,-11.857,16.607,-13.906,-12.572,16.645,-14.570,-16.146,17.888,-17.550,-16.448,15.490,-15.155,-15.806,12.559,-13.544,-18.895,10.974,-10.705,-17.151,9.111,-9.279,-20.578,8.139,-12.549,-21.575,6.436,-12.532,-18.206,4.620,-8.973,-18.879,3.376,-9.570,-22.552,2.437,-12.860,-21.725,0.652,-11.911,-18.595,-1.312,-8.107,-18.357,-1.538,-4.973,-20.130,-2.778,-1.822,-20.984,-0.802,-0.615,-17.433,-1.662,-3.088,-16.011,0.930,-1.992,-17.466,4.301,-4.284,-17.225,7.269,-3.503,-14.124,9.355,-2.107,-14.937,12.833,-1.929,-11.265,13.973,-2.870,-7.702,12.977,0.440,-7.612,11.048,1.618,-10.048,8.362,4.180,-12.677,9.471,6.545,-10.971,6.982,6.148,-7.539,8.699,8.602,-5.893,11.114,7.385,-6.263,14.726,5.026,-9.189,13.953,3.875,-11.183,17.009,1.986,-14.502,16.721,-1.471,-14.131,18.380,-3.153,-17.229,16.854,-3.977,-18.510,20.399,-6.259,-15.446,20.802,-7.833,-15.849,17.307,-9.542,-19.222,17.952,-12.844,-20.150,16.267,-15.342,-21.109,19.027,-19.080,-20.645,18.431,-20.016,-21.897,21.935,-17.781,-19.221,23.486,-19.229,-16.642,21.047,-22.825,-17.523,22.077,-21.878,-17.376,25.786,-20.209,-13.949,25.378,-23.364,-12.633,23.624,-25.602,-14.147,26.352,-23.391,-12.532,29.036,-23.702,-9.233,27.089,-27.535,-9.563,27.415,-28.186,-10.322,23.695,-30.952,-12.989,23.535,-32.040,-14.932,20.375,-35.258,-13.670,18.939,-37.802,-15.773,16.968,-35.819,-15.296,13.704,-32.582,-16.427,15.396,-31.147,-12.873,15.376,-30.312,-11.654,18.878,-32.051,-8.677,20.494,-31.487,-6.530,23.598,-33.720,-3.664,24.801,-35.685,-3.648,21.510,-32.448,-3.371,19.457,-31.473,-6.120,16.971,-27.832,-7.253,16.722,-27.682,-6.257,13.032,-24.337,-4.934,11.747,-23.411,-3.329,8.410,-20.164,-3.182,6.400,-19.286,-1.837,2.931,-17.586,-3.986,0.304,-13.968,-2.933,-0.219,-13.293,-3.228,-3.972,-9.474,-3.040,-3.708,-9.484,-6.178,-1.510,-9.512,-9.619,-3.239,-12.837,-11.368,-3.237,-13.891,-8.965,-0.462,-17.655,-9.380,-1.110,-17.372,-13.214,-0.940,-15.240,-12.928,2.228,-17.875,-10.677,3.876,-20.743,-12.989,2.751,-19.015,-16.055,4.262,-18.405,-14.075,7.484,-22.100,-13.002,7.413,-23.085,-16.703,7.169,-20.774,-17.599,10.103,-22.074,-14.705,12.273,-25.715,-15.649,11.516,-25.026,-19.017,13.253,-24.377,-17.098,16.514,-27.436,-14.843,15.921,-25.737,-11.747,14.429,-26.876,-10.253,11.115,-24.216,-8.724,8.838,-25.424,-6.702,5.836,-22.848,-6.352,3.054,-23.539,-3.037,1.283,-22.569,-2.156,-2.217,-22.566,1.635,-2.832,-21.532,4.384,-5.222,-18.173,5.848,-4.120,-19.802,9.095,-2.843,-22.438,7.491,-0.580,-19.914,4.890,0.669,-17.391,7.645,1.576,-19.929,9.655,3.639,-21.400,6.556,5.342,-17.872,5.257,6.162,-17.407,8.414,8.316,-20.586,7.506,10.289,-20.044,4.702,12.862,-23.816,4.442,13.223,-24.180,3.541,9.523,-20.939,1.502,9.362,-20.098,-0.285,12.666,-17.428,-2.104,10.635,-14.762,-1.303,8.054,-12.408,-3.497,6.047,-8.797,-2.679,7.044,-5.569,-3.457,5.119,-2.422,-1.381,4.639,0.917,-2.307,3.037,3.981,-0.686,4.651,7.334,-2.319,5.495,7.805,-0.223,8.672,6.728,-0.893,12.303,4.639,2.246,12.381,2.251,0.694,9.780,-0.093,-0.099,12.711,-0.179,3.672,13.439,-0.893,4.406,9.739,-4.053,2.235,10.017,-5.385,2.937,13.522,-4.224,6.447,14.525,-7.001,9.120,14.446,-5.009,11.510,12.299,-4.158,8.785,9.735,-6.674,6.205,8.376,-8.602,6.091,11.699,-10.041,2.593,11.097,-11.806,2.588,14.500,-13.215,6.138,13.997,-11.989,7.859,17.172,-13.221,11.174,18.623,-11.054,14.002,17.310,-9.970,11.853,14.321,-11.241,11.659,10.731,-14.950,12.157,11.564,-16.994,14.741,13.497,-19.778,12.118,13.783,-17.851,10.177,16.482,-19.548,11.024,19.788,-17.681,9.128,22.517,-15.146,6.502,21.378,-11.448,7.311,21.978,-8.645,4.969,23.142,-5.776,7.036,24.580,-3.837,3.882,25.578,-3.905,2.636,21.968,-2.983,6.159,20.764,0.007,6.276,23.183,1.198,2.865,21.922,0.794,3.977,18.278,2.536,7.358,18.780,5.228,5.598,20.881,6.082,3.416,17.850,6.605,6.558,15.733,8.788,8.221,18.455,10.918,5.224,19.586,14.542,5.798,18.451,15.789,2.332,19.518,14.878,-0.396,16.963,14.173,-3.028,19.546,11.969,-0.691,21.629,10.125,0.299,18.424,9.472,-3.394,17.591,8.334,-4.098,21.192,5.807,-1.215,21.106,4.595,-2.541,17.721,4.010,-5.989,19.310,2.237,-4.359,22.296,-0.082,-2.395,19.960,-1.010,-5.654,18.142,-1.697,-7.423,21.477,-3.791,-4.456,22.683,-5.874,-4.382,19.452,-6.599,-8.147,19.783,-7.174,-8.114,23.585,-9.780,-5.356,23.028,-11.107,-7.229,19.928,-10.846,-4.048,17.817,-9.685,-6.089,14.780,-10.424,-9.576,13.353,-7.505,-10.570,11.076,-8.542,-12.800,8.258,-5.604,-13.326,5.844,-2.241,-11.849,4.873,-3.052,-9.938,1.657,-0.454,-10.178,-1.136,-0.539,-8.241,-4.264,-1.028,-11.044,-6.822,0.315,-10.650,-10.375,0.672,-12.986,-13.366,3.514,-12.655,-15.904,3.869,-14.237,-19.364,6.762,-16.731,-19.745,8.515,-14.271,-22.013,8.263,-11.475,-19.407,11.483,-11.652,-17.366,13.262,-9.521,-14.758,10.075,-8.183,-13.099,10.751,-7.110,-9.509,8.664,-5.595,-6.690,9.289,-2.949,-4.065,9.002,-4.003,-0.403,5.175,-3.575,-0.485,4.331,-5.321,-3.764,4.280,-2.553,-6.409,5.919,-3.834,-9.630,9.205,-2.419,-10.887,9.803,-2.855,-14.633,13.216,-1.094,-14.651,15.043,-4.456,-14.925,12.157,-6.170,-16.786,12.770,-7.432,-20.363,10.926,-9.301,-23.144,12.357,-12.605,-24.390,11.745,-13.619,-28.024,8.206,-15.091,-28.277","tSeq":"MHRHFRLPALAALFLTGAFSVWAADTPVKGGTLIYLEQQPHTNLYPPAGGFYPNGGILNQITDKLTWQNPKTLEIEPWIAESWTSNADKTEYTFHLRKGVTFSDGTPLDAAAVAKNFDTYGLGDKAHRLPVSEVINNYQRSEVIDPLTVKFYFNKPSPGFLQGTATIGSGLVSLSTLQRNFEELGDARHIIGSGPFVVQDEKPGRELTLVARKDYQWGPKNIAQQGPANLDGITYIVTPEDSVRIGALLAGQAGFIRQVQAYDEKQATDQGFKIYAAPTRGVNDSLSFRPDNPLVADLRVRQALLHATNARQVVETLFSANYPQATSVLASSAAGYVNLSDKLTFDQAKARQLLDDAGWKPAADGIRSKDGQRLALTVYESLPQPQNKEVLQLIAQQWRQVGVALTVKAGDAGSRTLDNLDPQKTPLTVSEVGRADPDVVKSMFFPNNRDALLQKGGSSDKVQRFRDDKLNDLLTGISAAVEPQQRLQLTGDAQRYLIDNAYVIPIFEEPQVFAGAPWVKGVSFEAVGRPSFYGAWLDKH","taxId":1125630,"taxName":"Klebsiella pneumoniae subsp. pneumoniae HS11286","description":"Nickel ABC transporter periplasmic substrate-binding protein","href":[{"label":"AFDB","accession":"A0A0H3GTC0","href":"https://www.alphafold.ebi.ac.uk/entry/A0A0H3GTC0"},{"label":"UniProt","accession":"A0A0H3GTC0","href":"https://www.uniprot.org/uniprot/A0A0H3GTC0"}],"id":"result-0-0","active":false}],"25":[{"query":"job","target":"AF-O25069-F1-model_v4","seqId":16,"alnLength":616,"missmatches":386,"gapsopened":30,"qStartPos":33,"qEndPos":604,"dbStartPos":21,"dbEndPos":549,"prob":"1.00","eval":"3.11e-28","score":719,"qLen":606,"dbLen":549,"qAln":"KLKYPAGYSQFDYTSAA-----AKKGGSLTLHDIGSFDKMNPYTLKGTPPFGLDNFVFEPLA-VSSLD-EPFAAYGLIAKDIELAADKKSVTFTLDERAKF---SDGY---PVMAEDVKYS----LDTLK--SDKAHPSYQIYLQDI------SNAEILEPLKIRFNFAKVNRELHMLAAQ----LPVLNKKYY----EKNGFGEDSKADPMLPPVGSGPYLVKEVNPGKAITYARNPNYWAADHPARKGMFNFDTVMVKYFKDQIVGVEAFKAGDFDYMWVNVAKQWQRDLTGRQFDSGKLLRKEFPHNNNAGMQG--FLFNTRRPFFNDRKVRQALGLAFDFEWANSSLFFNQYTRNNSYFSNSELAATGLPSEAELKLLKPLQEKYSEAMPPEV--FTQPLVAPSTTPPNSLRGNLKLAQQMLTEQGWQIKDGVLTGKDGTKFEFEILLSGSFFDRVMAPYVKNLEKLGIKAKYRLIDPALYEDRIKSFNFDMIVHSFSQSQSPGNEQRD-----NWASSSASHQGSGNVAGVQSPIVDSLVDSLIYAQSQDELTAACKALDRVLWYGYYVVPNWYLAYHRVAFASKLK--LPEKLPLYYNPYQQLWTWWTEE","dbAln":"KASESPNATLNPSKENVSVEEQKRFGGVLVFARGADGSSMDPALVTDGESYVATGNIYDTLVQFRYGTTE---VEPALATSWDISPDGLVYTFHLRKGVYFHQTKYWNKKVEFSAKDVLFSFERQMDKAKRYYSPGAKSYK-YWEGMGMSHIIKSIEALDDYTIRFTLNGPE--APFLANLGMDFLSILSKDYADYLAQNNKKDELAKK-----PIGTGPFKFFLWNKDEKIILLKNQDYW---GPK----AYLDKVVVRTIPNSSTRALALRTGEIMLMTGPNLNEVEQ-----LEKVPNIVVDK-----SAGLLASWLSLNTQKKYFDNPLVRLAINHAINADDYIKVLYEGFAQKMVNPF------------------------------PPTIWGYNYNIKPYE--------YDLKKAKELLKQAG---YPNG--------FKTTIFTTATRNPKGAVFIQASLAKIGIDVKIEVYEWGAYLKRTGLGEHEMAFSGWMA--DIAD--PDNFLYTLWSEQAASAIPTQNHSFYKNKEFSNLLIKAKRVSDQKEREALYLKAQEIIHKDAPYVPLAYP-YSVVPHLSKVKGYKTTGVSV-----NRFFKVYLEK","tCa":"7.026,-54.061,13.241,6.785,-53.978,17.056,5.290,-53.243,19.812,2.552,-53.180,22.109,1.140,-52.444,25.318,-2.555,-52.448,26.513,-4.981,-52.862,29.527,-7.433,-51.729,31.372,-10.412,-51.669,32.662,-14.211,-51.680,33.624,-17.114,-51.072,35.147,-20.770,-49.722,34.941,-24.168,-49.263,36.719,-26.710,-47.606,38.788,-28.995,-46.801,41.485,-31.149,-44.441,43.540,-31.539,-42.488,46.792,-33.560,-39.300,47.711,-33.468,-36.663,50.200,-34.373,-32.906,50.226,-33.092,-29.763,51.469,-32.993,-26.284,49.845,-30.535,-23.449,50.061,-30.664,-20.512,47.567,-27.984,-19.457,45.090,-28.827,-16.197,43.221,-29.013,-15.659,39.539,-25.646,-14.100,38.609,-26.791,-11.651,35.916,-23.630,-10.894,33.881,-23.307,-7.131,34.236,-20.566,-6.090,31.765,-17.825,-4.817,33.980,-17.311,-1.070,33.683,-13.620,-1.161,32.739,-12.010,1.570,34.862,-10.883,3.750,31.929,-7.829,5.590,33.304,-8.174,9.316,34.068,-5.741,10.084,31.184,-7.624,7.785,28.761,-10.905,9.448,29.805,-9.460,12.884,28.834,-8.966,11.661,25.218,-12.719,11.161,24.660,-14.924,13.781,22.949,-14.410,16.392,20.179,-14.713,17.162,16.446,-11.860,16.474,13.984,-11.821,18.524,10.764,-9.685,16.603,8.242,-8.934,18.052,4.776,-7.668,16.682,1.464,-7.254,17.261,-2.289,-10.040,15.179,-3.920,-13.384,13.656,-2.883,-14.054,9.905,-2.645,-15.619,8.144,-5.659,-17.865,5.707,-3.694,-19.022,4.551,-0.248,-18.671,0.904,-1.384,-14.899,0.298,-1.236,-15.098,-2.683,-3.570,-16.092,-0.333,-6.453,-13.102,2.000,-5.983,-9.307,1.848,-5.748,-8.271,5.270,-4.424,-7.194,6.379,-0.942,-9.643,9.329,-1.148,-12.573,6.881,-1.326,-10.925,4.943,1.533,-10.734,7.917,3.953,-14.524,7.473,4.400,-15.035,3.699,3.894,-12.130,2.520,6.124,-13.823,4.355,9.040,-17.317,2.914,8.258,-16.573,-0.776,7.490,-14.563,-3.550,9.105,-12.871,-6.505,7.345,-12.401,-10.144,8.480,-8.902,-9.222,9.705,-7.410,-5.705,10.030,-4.027,-3.993,10.114,-3.010,-2.798,13.597,-3.238,0.986,13.454,0.101,2.529,12.485,1.611,-0.851,11.423,1.403,-3.578,8.747,0.634,-6.336,11.322,-2.553,-8.410,10.839,-4.805,-8.581,13.952,-8.368,-9.852,14.685,-11.318,-7.790,13.429,-14.720,-9.335,12.494,-12.959,-12.711,12.838,-11.702,-13.305,16.424,-9.469,-16.225,15.338,-8.686,-18.332,12.243,-7.250,-21.746,11.318,-5.165,-22.291,8.150,-4.527,-25.814,6.807,-0.804,-26.706,6.551,-1.148,-26.872,2.787,-2.524,-23.280,2.653,-5.770,-24.476,0.937,-8.424,-24.084,3.702,-9.026,-20.997,5.874,-11.668,-21.284,8.642,-12.705,-17.994,10.340,-14.499,-17.834,13.705,-16.770,-14.749,13.547,-17.269,-12.180,16.327,-20.672,-12.515,18.036,-22.581,-9.455,19.367,-21.464,-7.152,16.485,-24.180,-4.759,15.206,-24.470,-2.846,11.922,-24.945,0.944,12.171,-28.351,2.507,12.840,-28.902,5.719,10.761,-31.770,7.934,9.461,-32.065,5.670,6.351,-31.506,2.288,8.066,-32.998,2.121,11.566,-33.107,-1.700,11.965,-30.575,-3.044,14.472,-29.120,-6.171,12.785,-26.307,-8.475,13.948,-23.351,-9.350,11.677,-23.133,-13.007,10.581,-21.691,-15.383,7.930,-24.453,-14.333,5.466,-22.910,-10.816,5.323,-19.477,-12.292,4.477,-21.063,-14.501,1.779,-22.889,-11.443,0.363,-19.777,-9.200,0.465,-17.567,-11.694,-1.460,-20.047,-13.640,-3.642,-21.406,-10.373,-5.124,-17.876,-9.973,-6.640,-17.051,-13.662,-7.303,-20.316,-14.702,-8.994,-21.587,-12.584,-11.910,-25.160,-13.845,-11.224,-24.888,-12.667,-7.584,-23.680,-9.249,-8.845,-25.896,-7.013,-6.724,-25.593,-3.852,-8.859,-27.314,-3.545,-12.246,-25.229,-3.823,-15.452,-23.222,-0.697,-16.010,-19.947,1.072,-15.131,-19.654,-0.288,-11.545,-16.757,-2.831,-11.437,-15.057,-4.904,-8.693,-11.651,-3.602,-9.814,-9.496,-5.139,-7.048,-11.367,-8.485,-7.200,-10.923,-8.846,-10.995,-7.403,-7.302,-11.089,-6.108,-9.604,-8.312,-7.864,-12.603,-9.958,-9.751,-13.407,-6.732,-12.177,-15.714,-8.618,-9.085,-17.743,-9.707,-7.675,-17.797,-6.145,-10.917,-18.736,-4.332,-12.541,-22.132,-5.054,-15.343,-21.978,-2.436,-16.715,-19.781,0.364,-18.867,-21.714,2.868,-20.841,-20.702,5.960,-20.418,-23.811,8.151,-22.681,-22.079,10.709,-23.797,-18.472,11.432,-20.326,-17.700,12.939,-17.937,-19.951,10.949,-16.667,-19.130,7.433,-14.429,-21.491,5.423,-12.476,-20.466,2.323,-11.040,-23.165,0.063,-8.358,-22.019,-2.443,-7.363,-23.428,-5.853,-3.713,-23.253,-4.637,-1.658,-21.761,-1.748,-1.811,-17.944,-1.727,0.697,-16.429,0.744,-0.822,-12.878,0.562,-4.359,-14.200,1.169,-4.619,-13.503,4.936,-3.361,-9.910,4.405,-5.666,-9.426,1.350,-8.643,-10.161,3.681,-7.736,-6.883,5.487,-7.918,-4.705,2.315,-10.804,-2.191,1.940,-12.323,-3.967,-1.126,-13.184,-6.937,1.161,-15.073,-4.722,3.642,-18.161,-6.453,5.085,-21.490,-4.938,3.923,-24.879,-5.786,5.489,-26.895,-8.353,3.489,-30.116,-7.319,5.309,-29.603,-3.690,4.208,-28.800,-4.827,0.639,-32.035,-6.914,0.568,-34.077,-3.958,1.910,-32.573,-1.708,-0.802,-33.290,-4.360,-3.499,-36.963,-4.734,-2.421,-37.231,-0.906,-2.553,-35.594,-0.736,-6.045,-32.816,1.356,-4.452,-29.796,-1.009,-4.908,-27.683,1.994,-6.013,-27.966,3.539,-2.489,-25.723,0.753,-1.080,-22.843,2.692,-2.717,-24.086,6.117,-1.434,-25.734,5.565,2.010,-23.378,2.992,3.565,-24.105,0.662,6.423,-21.101,-1.049,8.067,-19.918,-2.186,11.539,-16.931,0.176,11.937,-15.905,2.814,14.525,-17.707,5.613,12.721,-21.119,5.688,10.982,-22.075,7.735,7.917,-24.211,10.886,8.317,-23.812,12.994,5.149,-21.929,13.314,1.868,-21.998,16.639,0.021,-20.117,15.720,-3.158,-16.881,17.690,-3.732,-17.450,19.568,-0.396,-17.587,17.316,2.711,-18.349,13.928,4.299,-19.601,13.792,7.932,-18.893,10.737,10.103,-20.289,10.301,13.659,-18.974,7.977,16.420,-20.462,4.476,16.498,-21.368,4.120,20.198,-22.255,0.434,19.558,-18.867,-0.326,17.928,-17.650,-3.835,18.854,-14.017,-2.715,19.356,-12.350,0.095,21.339,-14.652,3.059,20.968,-13.343,5.943,18.831,-12.196,8.960,20.875,-13.688,11.576,18.482,-17.473,12.161,18.363,-17.388,13.462,14.765,-15.072,13.618,11.752,-15.587,16.185,8.966,-13.666,15.073,5.850,-13.408,18.204,3.620,-12.407,18.461,-0.041,-10.178,21.541,-0.561,-8.571,21.056,-4.003,-6.096,23.851,-3.781,-3.309,22.731,-1.393,-2.269,26.319,-0.434,-5.906,27.048,0.491,-5.827,23.782,2.514,-2.588,24.879,4.294,-4.107,28.337,4.956,-7.214,26.667,6.445,-4.863,24.743,8.802,-3.082,28.004,9.807,-6.484,29.574,10.618,-7.658,26.426,12.488,-10.578,26.077,10.039,-9.121,22.576,9.557,-7.024,20.471,11.984,-5.240,17.772,9.891,-4.418,17.635,6.157,-2.965,15.384,3.458,-1.158,16.463,0.270,0.558,19.764,1.274,2.520,21.850,-1.158,6.015,20.586,-0.240,7.590,24.082,-0.553,5.166,25.307,2.176,6.328,22.605,4.692,9.308,24.557,6.142,6.982,27.539,6.644,4.208,25.409,8.203,6.669,23.948,10.778,7.530,27.521,11.893,3.858,28.398,12.530,2.858,28.225,16.224,0.755,25.195,16.929,1.550,23.437,13.598,3.386,20.082,13.425,4.433,18.334,10.179,4.675,14.547,10.562,7.188,12.849,8.224,8.019,9.208,7.414,9.603,7.323,4.476,6.103,6.164,3.406,4.725,3.075,1.656,4.284,5.253,-1.443,5.431,5.057,-5.080,4.878,7.585,-7.907,5.761,7.022,-11.581,4.875,7.743,-15.219,2.808,4.925,-16.782,3.662,4.279,-20.462,0.815,2.543,-22.332,2.778,-0.363,-23.884,-0.196,-1.263,-26.137,0.071,2.109,-27.966,2.397,3.264,-30.756,5.908,4.405,-29.675,5.411,3.007,-26.124,5.268,-0.558,-27.527,8.984,-0.170,-28.446,11.430,-0.798,-25.533,14.037,1.520,-27.019,11.553,4.427,-26.906,10.698,3.628,-23.258,14.448,3.461,-22.425,14.980,6.805,-24.228,12.160,8.372,-22.167,13.733,6.939,-18.963,17.216,8.294,-19.867,15.737,11.737,-20.723,14.057,12.443,-17.335,16.396,13.669,-14.562,14.803,12.034,-11.494,17.088,13.916,-8.995,16.153,17.320,-10.451,12.519,16.140,-10.599,12.720,15.259,-6.860,14.301,18.674,-6.128,11.760,20.696,-8.166,8.596,18.682,-7.334,9.277,17.140,-3.881,11.683,19.737,-2.341,13.722,16.757,-1.047,10.671,15.021,0.573,11.195,11.902,-1.590,13.683,9.127,-2.397,14.590,8.231,-6.004,12.445,5.340,-7.251,14.289,2.312,-8.688,11.945,-0.673,-8.189,8.115,-0.724,-8.467,7.768,-0.644,-4.655,9.617,1.267,-1.873,12.565,-0.094,0.157,10.235,-0.005,3.200,8.854,-3.353,1.889,10.886,-6.595,2.083,12.261,-8.256,-1.085,13.417,-4.876,-2.554,16.214,-5.362,-5.130,19.086,-3.137,-3.929,21.377,-4.432,-6.741,19.317,-2.797,-9.549,20.825,0.507,-10.735,18.351,3.235,-11.838,18.473,4.377,-15.408,21.106,7.145,-15.617,20.110,10.604,-16.931,21.788,10.683,-20.395,20.330,12.825,-23.214,22.949,11.515,-25.719,21.983,7.881,-25.034,18.263,8.837,-25.094,18.618,10.428,-28.583,20.645,7.458,-29.883,17.996,5.023,-28.557,15.248,7.003,-30.386,17.364,6.944,-33.595,17.842,3.160,-33.237,14.049,2.893,-32.684,13.409,4.636,-36.077,12.409,8.035,-34.507,15.437,10.366,-35.165,13.121,13.327,-35.169,11.051,12.071,-32.195,7.219,12.032,-32.302,4.038,13.612,-30.849,2.321,12.156,-27.740,-0.029,13.034,-24.824,0.524,13.092,-21.031,-2.398,12.886,-18.575,-2.187,14.737,-15.220,-4.708,15.567,-12.454,-5.948,19.075,-11.511,-4.691,18.400,-7.938,-1.069,17.466,-8.789,1.668,20.129,-8.845,1.364,21.362,-12.475,5.144,21.682,-12.684,5.186,17.856,-12.914,3.625,17.571,-16.390,5.608,20.644,-17.572,8.873,19.058,-16.321,8.152,15.854,-18.265,7.166,17.932,-21.346,10.393,20.017,-21.060,12.506,16.857,-20.482,11.074,14.947,-23.471,11.176,18.015,-25.766,15.002,17.894,-25.403,14.877,14.570,-27.335,12.252,15.731,-29.886,9.154,14.281,-28.143,6.326,16.861,-28.291,4.096,16.299,-25.239,0.488,17.552,-25.028,-0.647,17.970,-21.396,-4.215,16.940,-20.469,-5.716,17.707,-17.042,-8.601,15.727,-15.493,-10.605,15.675,-12.261,-9.714,12.694,-10.048,-12.762,10.480,-10.745,-12.495,11.253,-14.490,-8.711,10.600,-14.406,-9.137,7.166,-12.761,-11.885,6.259,-15.259,-9.854,7.279,-18.346,-6.564,5.698,-17.168,-8.352,2.484,-16.090,-9.779,2.340,-19.673,-6.318,2.948,-21.298,-7.273,6.303,-22.889,-3.822,7.756,-21.925,-0.499,7.486,-23.807,1.503,8.679,-20.783,-0.089,9.202,-17.352,1.113,10.014,-13.840,0.493,7.134,-11.430,1.011,6.351,-7.749,0.285,3.696,-5.123,-0.007,3.503,-1.352,0.534,-0.052,-0.061,-2.712,-1.662,1.058,-0.502,-4.406,2.598,3.282,-4.733,3.225,3.749,-7.427,0.538,5.445,-7.047,-2.912,2.382,-8.793,-4.367,0.226,-5.706,-3.730,2.458,-3.722,-6.144,3.959,-6.348,-8.513,0.897,-8.545,-9.109,-1.913,-5.977,-8.628,-0.278,-3.324,-10.887,2.103,-5.145,-13.290,0.831,-8.716,-13.911,-0.941,-10.008,-17.024,-3.913,-10.604,-14.664,-4.003,-6.903,-13.718,-3.728,-6.005,-17.450,-6.630,-8.381,-18.340,-9.129,-6.633,-16.023,-11.177,-3.728,-17.453,-10.943,-1.220,-15.866,-7.315,-2.041,-15.206,-4.918,-1.019,-12.437,-2.008,-1.968,-14.756,-2.095,1.438,-16.484,1.032,0.467,-18.486,-0.857,-2.624,-19.797,2.430,-4.468,-19.171,2.287,-8.126,-20.283,5.302,-10.375,-19.650,4.837,-14.116,-19.053,8.248,-14.658,-17.378,7.564,-11.760,-14.987,3.971,-12.917,-14.285,5.131,-16.548,-13.787,7.700,-15.435,-11.161,4.920,-13.590,-9.284,2.596,-16.625,-9.514,5.446,-18.759,-8.084,6.023,-16.156,-5.314,2.333,-16.484,-4.324,2.595,-20.311,-4.103,5.328,-20.508,-1.403,5.034,-19.006,2.115,8.771,-18.795,2.989,9.859,-15.142,2.817,13.362,-15.920,1.419,12.045,-18.150,-1.398,9.549,-15.364,-2.220,12.328,-12.716,-2.010,14.526,-14.678,-4.473,11.583,-14.756,-6.938,10.688,-11.053,-6.456,14.353,-9.982,-6.944,14.304,-11.635,-10.403,10.864,-10.150,-11.181,12.316,-6.677,-10.438,15.244,-7.380,-12.850,12.836,-8.275,-15.695,10.483,-5.298,-15.178,13.527,-3.001,-14.862,14.986,-4.365,-18.152,11.625,-4.049,-19.974,11.110,-0.473,-18.625,7.262,-0.436,-18.995,7.234,2.742,-16.964,9.416,5.575,-15.627,10.178,5.222,-11.879,10.078,8.651,-10.335,9.838,8.614,-6.519,9.038,6.950,-3.233,7.327,10.005,-1.628,7.649,10.494,2.062,4.360,10.483,3.994,4.212,14.215,4.929,1.156,15.157,7.044,0.561,18.642,8.557,-1.749,18.884,11.533,-2.539,20.975,14.634,-0.390,20.030,17.672,-3.586,19.156,19.614,-4.392,16.404,17.078,-2.810,13.272,18.586,-2.756,9.560,17.774,-2.676,9.985,13.988,0.078,7.909,12.337,1.788,8.198,8.937,3.228,4.669,9.360,1.675,1.394,8.202,-1.449,0.881,6.083,-5.027,2.227,6.162,-3.606,5.305,7.947,-6.762,7.474,7.626,-8.608,5.445,10.325,-9.496,8.114,12.936,-10.456,5.779,15.839,-7.069,6.295,17.603,-7.029,10.079,16.914,-7.860,12.388,19.874,-7.770,16.095,20.814,-5.476,17.257,23.658,-7.314,19.413,26.275","tSeq":"MNNVFVKGLFFFLLLFGFFLKASESPNATLNPSKENVSVEEQKRFGGVLVFARGADGSSMDPALVTDGESYVATGNIYDTLVQFRYGTTEVEPALATSWDISPDGLVYTFHLRKGVYFHQTKYWNKKVEFSAKDVLFSFERQMDKAKRYYSPGAKSYKYWEGMGMSHIIKSIEALDDYTIRFTLNGPEAPFLANLGMDFLSILSKDYADYLAQNNKKDELAKKPIGTGPFKFFLWNKDEKIILLKNQDYWGPKAYLDKVVVRTIPNSSTRALALRTGEIMLMTGPNLNEVEQLEKVPNIVVDKSAGLLASWLSLNTQKKYFDNPLVRLAINHAINADDYIKVLYEGFAQKMVNPFPPTIWGYNYNIKPYEYDLKKAKELLKQAGYPNGFKTTIFTTATRNPKGAVFIQASLAKIGIDVKIEVYEWGAYLKRTGLGEHEMAFSGWMADIADPDNFLYTLWSEQAASAIPTQNHSFYKNKEFSNLLIKAKRVSDQKEREALYLKAQEIIHKDAPYVPLAYPYSVVPHLSKVKGYKTTGVSVNRFFKVYLEK","taxId":85962,"taxName":"Helicobacter pylori 26695","description":"Dipeptide ABC transporter, periplasmic dipeptide-binding protein (DppA)","href":[{"label":"AFDB","accession":"O25069","href":"https://www.alphafold.ebi.ac.uk/entry/O25069"},{"label":"UniProt","accession":"O25069","href":"https://www.uniprot.org/uniprot/O25069"}],"id":"result-0-0","active":false}],"26":[{"query":"job","target":"AF-Q8ZP68-F1-model_v4","seqId":17.2,"alnLength":625,"missmatches":379,"gapsopened":30,"qStartPos":15,"qEndPos":602,"dbStartPos":11,"dbEndPos":534,"prob":"1.00","eval":"7.85e-29","score":713,"qLen":606,"dbLen":537,"qAln":"ALLAPTKSHAAHGVSIDGKLKYPAGYSQFDYTSAAAKKGGSLTLHDIGSFDKMNPYTLKGTPPFGLDNFVFEPLAVSSLDEPFAAYGLIAKDIELAADKKSVTFTLDERAKFSDGYPVMAEDVKYSLDTLKSDKAHPSYQ----IYLQ--DISN---------------AEILEPLKIRFNFAKVNRELHMLAAQ--LPVLNKKYYEKNGFGEDSKADPMLPPVGSGPYLVKEVNPGKAITYARNPNYWAADHPARKGMFNFDTVMVKYFKDQIVGVEAFKAGDFDYMWVNVAKQWQ---RDLTGRQFDSGKLLRKEFPHNNNAGMQGFLFNTRRPFFNDRKVRQALGLAFDFEWANSSLFFNQYTRNNSYFSNSELAATGLPSEAELKLLKPLQEKYSEAMPPEVFTQPLVAPSTTPPNSLRGNLKLAQQMLTEQGWQIKDGVLTGKDGTKFEFEILLSGSFFDRVMA-PYVKNLEK-LGIKAKYRLIDPALYEDRIKSFNFDMIVHSFSQSQ---SPGNEQRDNWASSSASHQGSGNVAGVQSPIVDSLVDSLIYAQSQDELTAACKALDRVLWYGYYVVPNWYLAYH-RVAFASKLK-----LPEKLPLYYNPYQQLWTWWT","dbAln":"ALLVSSFSLAYA-------ADVPGGTVLAEKQ--------ELVRHIKDEPASLDPAKAVGLPEIQVIRDLFEGLVNQNEKGEI--IPGVASQWK-SNDNRIWTFTLRDDAQWADGTPVTAQDFVYSWQRLVD----PKTLSPFAWFAALAGITNAQAIIDGKVTPDQLGVSAVDAHTLRVQLDKPLPWFASLTASFAFYPVQKANVES---GKDWMKPGKL--IGNGAYVLKERVVNEKLVVVPNTHYW--D---NAKTVL-QKVTFLPINQESAATKRYLAGDIDITESFPKNMYQKLLKDIPG-----------QVYTPPQLGTYYYAFNTQKGPTADSRVRLALSMTIDRRLMAEKVLGTGEKPAWHFTPD----VTA-------------------GFTP--------DPSPFEQMSQEELNAQAKTLLRAAG--------YGSQKP-LKLTLLYNTSENHQKIAIAVASMWKKNLGVDVKLQNQEWKTYIDSRNTGNFDVIRASWVGDYNEPSTFLSLLTS------THT--GNISRFTNPTYDKILTQATMENTAEARNADYNAAEKILTEQAPIAPIYQ--YTNGRLIKPWVKGYPITNPEDVAYS-------RTMYI","tCa":"67.762,27.386,5.460,64.717,25.006,5.360,64.153,22.820,2.302,60.390,22.500,1.669,59.062,18.906,1.874,56.701,18.535,-1.090,53.929,16.180,0.098,52.855,14.545,-3.173,49.137,13.949,-2.534,48.455,10.921,-4.729,44.761,11.538,-5.412,43.440,7.973,-5.671,40.770,8.415,-8.334,38.277,5.969,-6.846,36.283,5.450,-10.035,32.773,5.367,-8.545,31.433,2.292,-10.317,27.793,3.396,-10.157,26.291,0.074,-9.027,23.527,-0.407,-11.639,20.353,-2.032,-10.234,17.974,-3.184,-13.028,18.059,-6.864,-14.122,21.008,-8.898,-12.839,20.983,-11.680,-15.466,23.344,-14.504,-14.414,26.085,-15.221,-16.856,25.031,-17.887,-19.393,21.277,-17.287,-18.918,19.460,-17.878,-22.240,16.848,-15.093,-22.555,13.560,-15.557,-24.431,13.404,-13.833,-27.865,10.250,-12.091,-26.595,10.863,-10.096,-23.408,7.169,-9.479,-22.666,5.607,-9.739,-19.200,1.899,-9.950,-18.306,1.142,-8.913,-14.711,-2.256,-9.242,-13.044,-3.367,-6.328,-10.860,-6.492,-6.545,-8.683,-8.232,-3.352,-9.937,-8.100,-0.465,-12.450,-5.797,2.300,-11.098,-7.934,5.246,-9.944,-4.960,7.540,-10.776,-1.386,7.318,-12.124,-0.547,10.637,-10.402,1.743,9.876,-7.412,0.045,12.523,-5.382,-3.405,10.993,-6.131,-2.606,7.248,-5.967,-4.468,5.385,-3.216,-3.112,1.799,-3.013,-1.580,-1.298,-4.619,-3.366,-1.177,-8.028,-1.793,2.170,-8.746,1.585,1.537,-7.057,2.637,-1.461,-9.197,2.296,0.658,-12.373,3.647,3.904,-10.819,6.902,2.101,-9.808,7.565,1.414,-13.516,6.574,4.944,-14.667,8.445,6.943,-11.958,11.553,6.631,-9.734,12.119,8.142,-6.257,15.301,9.256,-4.470,15.872,5.613,-3.433,14.505,2.198,-4.459,14.295,-1.215,-2.757,15.985,-4.559,-3.462,14.503,-8.098,-3.113,14.996,-7.898,0.691,13.367,-4.448,1.115,16.776,-2.799,1.686,17.148,0.695,0.223,19.310,1.099,-2.892,20.175,4.181,-5.014,17.438,5.601,-7.162,17.642,9.174,-8.508,19.821,9.815,-5.431,23.254,8.203,-5.876,24.029,8.904,-2.191,22.520,10.513,0.919,23.814,11.689,4.309,22.709,13.139,7.640,24.853,14.154,10.636,21.879,14.496,13.032,19.103,12.491,11.280,17.311,15.884,11.041,19.078,17.492,8.044,19.232,15.071,5.093,21.242,15.827,1.936,20.679,13.734,-1.222,23.086,13.936,-4.178,21.178,13.314,-7.431,22.829,11.582,-10.403,23.743,13.855,-13.340,22.256,11.386,-15.886,18.715,11.294,-14.427,16.286,12.208,-17.235,12.545,12.485,-17.777,11.037,10.405,-20.614,11.186,13.582,-22.780,14.996,13.769,-22.272,14.868,16.788,-19.904,16.964,16.462,-16.701,15.448,15.435,-13.411,16.495,18.032,-10.793,16.225,18.565,-7.017,13.626,21.254,-7.880,11.314,18.550,-9.306,11.293,16.851,-5.875,10.671,20.246,-4.196,7.711,20.855,-6.554,6.366,17.304,-6.164,6.560,17.279,-2.336,5.036,20.789,-2.068,2.254,19.486,-4.346,1.881,16.381,-2.096,1.170,18.547,0.994,-0.828,21.336,-0.736,-4.442,21.139,0.587,-5.580,21.975,-2.893,-4.055,18.707,-4.198,-6.290,16.681,-1.804,-3.595,13.991,-1.545,-4.607,10.793,0.333,-0.924,10.623,1.187,-0.345,14.248,2.319,0.039,12.881,5.883,3.081,10.809,4.779,5.193,13.996,4.638,4.087,14.845,8.211,4.822,11.252,9.337,8.264,11.634,7.709,8.666,14.683,10.022,9.301,17.123,7.125,9.295,20.645,8.598,5.965,22.491,8.176,4.302,19.484,6.430,1.401,19.297,8.935,1.092,23.111,9.090,0.721,23.191,5.257,-1.807,20.294,5.272,-3.761,22.252,7.910,-3.673,25.328,5.599,-1.777,27.293,8.292,1.272,28.010,6.075,1.997,27.939,2.315,3.551,24.906,0.518,6.668,26.890,-0.286,7.472,26.784,3.466,7.839,22.953,3.357,11.163,21.714,4.841,12.534,20.749,1.359,14.903,22.810,-0.834,17.088,22.451,-3.935,20.568,23.735,-2.989,21.434,23.277,-6.694,20.212,21.051,-9.568,21.806,17.903,-8.038,21.554,18.621,-4.280,18.259,18.130,-2.426,18.165,19.242,1.230,15.418,18.050,3.604,14.830,19.518,7.082,12.939,17.457,9.668,11.257,18.701,12.862,12.972,15.840,14.773,15.731,13.251,14.133,14.407,10.420,12.042,17.079,7.761,11.311,14.934,5.934,8.791,13.897,9.066,6.826,15.770,7.904,3.683,13.628,4.706,3.666,10.430,6.806,3.563,11.684,8.380,0.289,11.198,4.989,-1.456,7.429,5.596,-1.179,5.516,6.671,-4.304,4.189,9.601,-2.227,7.662,11.188,-2.638,8.086,10.382,-6.369,8.872,13.433,-8.533,6.544,14.761,-11.226,7.555,17.183,-14.015,5.856,20.524,-13.283,5.369,21.399,-16.991,3.704,18.009,-17.628,1.346,18.190,-14.620,0.389,21.814,-15.443,-0.297,20.999,-19.149,-3.853,19.985,-18.114,-6.030,17.136,-16.779,-4.992,14.775,-19.630,-1.260,14.695,-18.719,-1.673,11.089,-17.441,-2.849,9.807,-20.872,-0.646,7.523,-23.021,1.906,9.559,-24.905,1.283,12.536,-22.556,2.563,11.118,-19.227,6.198,12.222,-18.748,7.772,10.099,-15.997,11.402,9.398,-14.972,10.916,5.637,-14.391,12.158,2.639,-16.394,8.965,2.539,-18.522,6.585,4.902,-20.356,2.790,4.561,-20.609,2.226,3.276,-24.171,-1.443,2.197,-23.988,-4.364,2.264,-21.535,-7.759,0.658,-22.137,-9.767,1.300,-18.965,-10.715,-1.967,-17.179,-8.833,-4.030,-19.832,-5.082,-3.231,-19.882,-2.204,-0.846,-19.249,0.832,-1.361,-21.541,4.256,0.084,-20.675,7.436,-0.070,-22.815,11.083,0.836,-21.978,11.936,4.435,-21.404,15.021,4.922,-23.626,15.975,7.967,-21.481,15.951,5.984,-18.207,19.484,6.086,-16.735,19.559,2.277,-16.193,17.799,1.430,-19.486,20.852,-0.646,-20.578,19.889,-3.220,-17.893,16.134,-3.017,-18.636,15.542,-6.371,-20.363,11.733,-6.417,-20.709,10.523,-4.746,-23.939,6.836,-4.730,-22.890,4.935,-5.004,-19.601,1.140,-5.438,-19.683,-0.882,-4.851,-16.488,-4.314,-6.563,-16.526,-6.938,-5.263,-14.042,-8.831,-8.370,-13.106,-10.884,-8.178,-9.886,-12.002,-11.841,-10.266,-9.116,-14.015,-9.000,-10.571,-17.108,-10.751,-10.491,-15.318,-14.136,-6.877,-14.204,-13.541,-5.963,-17.769,-12.437,-7.601,-19.310,-15.542,-5.716,-16.849,-17.785,-2.466,-17.674,-15.912,-3.085,-21.427,-16.413,-3.850,-20.737,-20.101,-0.515,-18.849,-20.431,-2.040,-15.355,-20.843,-0.651,-14.137,-17.460,2.926,-14.503,-16.143,2.342,-13.121,-12.612,-0.892,-13.059,-10.575,-1.490,-10.540,-7.758,-3.656,-13.215,-6.072,-5.539,-16.511,-6.539,-8.794,-17.907,-5.054,-7.981,-19.291,-1.667,-10.074,-22.448,-2.279,-7.813,-23.291,-5.274,-4.569,-23.283,-3.178,-4.178,-27.061,-2.630,-5.126,-27.713,-6.259,-2.636,-25.085,-7.543,0.202,-26.528,-5.374,-0.515,-29.932,-6.965,-1.196,-28.829,-10.548,1.567,-26.161,-10.881,4.311,-26.997,-8.306,6.944,-24.303,-7.817,4.647,-21.609,-9.288,2.549,-20.996,-6.118,4.020,-18.507,-3.591,2.655,-17.498,-0.145,5.555,-15.889,1.814,4.762,-13.601,4.782,3.939,-9.994,3.815,4.273,-6.839,5.971,0.504,-6.244,6.009,-2.780,-6.731,7.886,-6.360,-7.251,6.702,-8.914,-5.543,8.979,-12.434,-4.174,9.272,-12.633,-0.466,10.178,-15.665,0.681,12.190,-17.229,4.135,11.873,-16.469,5.615,15.319,-18.383,8.873,14.681,-21.881,7.721,13.615,-24.325,4.804,13.624,-24.293,1.761,15.951,-20.517,1.385,15.629,-19.939,4.772,17.320,-20.336,2.780,20.575,-17.021,1.071,21.470,-18.902,-1.823,23.152,-20.585,-2.598,19.813,-17.219,-2.546,17.975,-15.468,-4.640,20.668,-18.301,-7.210,20.657,-18.089,-7.430,16.845,-14.245,-7.785,16.952,-14.289,-10.457,19.724,-16.822,-12.515,17.728,-14.500,-12.817,14.697,-12.825,-16.247,14.946,-9.356,-15.267,13.681,-8.088,-18.881,13.973,-10.948,-20.243,11.838,-10.488,-17.312,9.421,-6.728,-17.950,8.986,-6.803,-21.779,8.928,-10.136,-22.678,7.278,-11.488,-19.608,5.448,-8.086,-18.559,4.013,-5.881,-21.635,4.630,-2.911,-20.260,2.616,-0.441,-19.525,5.457,-2.042,-16.339,6.864,-1.787,-15.800,10.637,-4.554,-14.701,13.052,-4.135,-10.961,13.695,-4.468,-10.246,17.446,-2.845,-6.788,16.987,-2.668,-4.430,13.978,1.138,-4.548,13.443,2.283,-7.846,11.741,4.606,-10.215,13.514,7.084,-9.791,10.625,7.469,-6.074,11.404,11.111,-5.252,12.227,11.846,-4.138,15.799,8.354,-5.134,17.064,7.882,-7.470,20.050,4.095,-7.717,20.608,2.601,-8.149,24.011,0.290,-11.220,24.032,-3.258,-10.170,23.384,-5.605,-11.247,26.237,-8.058,-12.256,23.520,-5.490,-14.666,22.015,-5.430,-16.639,25.317,-9.263,-16.972,25.357,-11.442,-19.579,23.651,-13.796,-18.323,20.941,-16.716,-19.389,23.210,-15.523,-17.099,26.035,-14.982,-14.263,23.538,-18.528,-14.823,22.149,-19.998,-14.837,25.706,-18.246,-11.555,26.562,-19.259,-10.058,23.179,-22.928,-10.960,23.861,-22.719,-9.236,27.277,-21.115,-6.105,25.767,-23.725,-6.014,22.966,-26.585,-6.349,25.494,-25.042,-3.536,27.580,-25.058,-1.480,24.345,-28.852,-2.082,24.184,-28.931,-4.749,21.412,-30.504,-8.229,21.618,-33.297,-10.483,20.264,-35.932,-7.716,20.708,-33.637,-5.043,19.170,-31.296,-6.777,16.694,-28.205,-4.866,15.653,-28.350,-4.010,11.917,-25.122,-3.191,10.004,-23.877,-2.582,6.470,-20.491,-4.219,5.789,-18.887,-2.440,2.801,-16.136,-4.172,0.752,-14.442,-3.732,-2.640,-14.872,-6.343,-5.425,-12.845,-9.546,-4.879,-13.847,-13.232,-4.466,-11.632,-13.347,-1.361,-13.255,-10.238,0.193,-16.767,-11.607,-0.522,-15.764,-14.925,1.125,-14.413,-13.104,4.208,-17.476,-10.794,4.411,-19.885,-13.791,4.267,-17.871,-15.641,6.947,-17.778,-12.595,9.273,-21.495,-11.820,8.692,-22.274,-15.484,9.530,-20.164,-15.282,12.732,-21.958,-12.085,13.850,-25.394,-13.555,12.956,-24.730,-16.882,14.755,-23.120,-15.541,17.938,-24.681,-12.058,18.355,-27.907,-12.195,16.255,-26.647,-9.256,14.130,-28.357,-8.562,10.779,-25.603,-7.759,8.252,-26.191,-6.262,4.805,-23.174,-7.017,2.596,-22.416,-4.113,0.210,-19.991,-4.567,-2.710,-18.448,-1.661,-4.683,-15.810,-1.274,-7.415,-12.494,0.249,-6.224,-13.186,3.887,-7.194,-16.693,3.967,-5.666,-15.348,2.086,-2.608,-12.660,4.798,-2.140,-15.313,7.538,-2.423,-17.480,5.762,0.195,-14.380,5.259,2.430,-13.314,8.933,2.212,-16.859,10.242,2.747,-17.322,7.771,5.675,-20.516,6.296,4.177,-20.263,2.929,5.983,-20.986,1.259,9.334,-18.219,-1.317,8.749,-15.690,-1.207,5.873,-13.156,-3.810,4.634,-9.661,-2.297,4.798,-6.022,-3.351,4.807,-2.511,-1.945,5.138,0.809,-3.091,3.670,3.728,-1.243,5.290,5.478,1.435,3.205,8.520,0.850,5.457,9.403,-1.962,7.888,8.602,-0.277,11.243,5.488,-0.320,13.531,4.618,3.305,12.940,3.755,2.350,9.317,0.635,0.681,10.832,0.000,2.544,14.098,0.264,6.103,12.713,-2.746,5.365,10.421,-5.198,5.604,13.381,-3.978,8.932,14.795,-6.707,11.599,14.884,-5.284,13.768,12.059,-4.166,10.918,9.776,-6.028,10.905,6.427,-5.582,7.104,6.339,-7.674,6.898,9.595,-10.621,5.200,7.861,-12.317,4.637,11.234,-12.061,8.358,12.148,-10.798,7.189,15.557,-9.853,9.907,18.060,-7.964,9.201,21.301,-5.633,11.809,22.866,-3.846,9.137,24.827,-3.216,7.108,21.629,-1.952,10.191,19.746,0.280,11.083,22.727,1.748,7.533,22.891,2.592,7.524,19.161,4.100,11.017,19.519,6.161,9.666,22.472,7.342,6.608,20.466,8.902,8.990,17.907,10.923,10.710,20.711,12.191,7.447,22.276,15.970,6.918,22.373,15.900,3.109,22.823,14.232,0.280,20.907,12.830,-1.136,24.180,11.117,2.111,25.281,9.699,2.603,21.773,8.439,-1.025,21.697,6.695,-0.436,25.066,4.899,2.592,23.576,3.842,0.484,20.555,2.413,-2.237,22.856,0.563,0.444,24.867,-0.848,1.723,21.542,-1.919,-1.806,20.421,-3.598,-2.292,23.837,-5.689,0.871,23.292,-6.630,-0.370,19.788,-7.610,-3.778,21.262,-9.761,-2.162,24.010,-11.329,0.640,21.903,-11.629,-1.520,18.730,-11.612,1.271,16.082,-10.513,-1.586,13.831,-10.740,-5.406,13.913,-7.521,-7.011,12.618,-8.420,-10.414,11.134,-5.192,-11.846,9.678,-1.617,-10.969,8.732,-1.006,-11.139,4.966,0.860,-13.641,2.924,2.007,-12.488,-0.540,-0.167,-15.216,-2.115,0.485,-15.294,-5.917,1.333,-17.360,-9.022,4.604,-16.744,-10.941,5.545,-18.514,-14.201,8.850,-20.458,-14.060,10.199,-18.433,-16.925,9.757,-15.152,-15.000,12.919,-14.285,-13.037,13.822,-11.277,-10.865,10.402,-11.042,-9.165,11.159,-10.022,-5.533,8.838,-12.558,-3.980,10.598,-12.200,-0.587,10.275,-8.388,-0.395,8.100,-7.918,2.731,6.585,-4.706,1.351,5.777,-6.441,-1.990,7.918,-3.910,-3.861,8.406,-5.205,-7.424,9.915,-3.183,-10.294,9.445,-4.737,-13.757,12.983,-3.521,-14.649,14.493,-6.159,-12.300,12.603,-8.935,-14.155,13.472,-10.929,-17.296,12.116,-13.873,-19.328,14.259,-17.005,-19.756,13.879,-19.327,-22.772,10.919,-21.714,-22.213","tSeq":"MRHSVSVTCCALLVSSFSLAYAADVPGGTVLAEKQELVRHIKDEPASLDPAKAVGLPEIQVIRDLFEGLVNQNEKGEIIPGVASQWKSNDNRIWTFTLRDDAQWADGTPVTAQDFVYSWQRLVDPKTLSPFAWFAALAGITNAQAIIDGKVTPDQLGVSAVDAHTLRVQLDKPLPWFASLTASFAFYPVQKANVESGKDWMKPGKLIGNGAYVLKERVVNEKLVVVPNTHYWDNAKTVLQKVTFLPINQESAATKRYLAGDIDITESFPKNMYQKLLKDIPGQVYTPPQLGTYYYAFNTQKGPTADSRVRLALSMTIDRRLMAEKVLGTGEKPAWHFTPDVTAGFTPDPSPFEQMSQEELNAQAKTLLRAAGYGSQKPLKLTLLYNTSENHQKIAIAVASMWKKNLGVDVKLQNQEWKTYIDSRNTGNFDVIRASWVGDYNEPSTFLSLLTSTHTGNISRFTNPTYDKILTQATMENTAEARNADYNAAEKILTEQAPIAPIYQYTNGRLIKPWVKGYPITNPEDVAYSRTMYIVKH","taxId":99287,"taxName":"Salmonella enterica subsp. enterica serovar Typhimurium str. LT2","description":"Periplasmic murein tripeptide transport protein","href":[{"label":"AFDB","accession":"Q8ZP68","href":"https://www.alphafold.ebi.ac.uk/entry/Q8ZP68"},{"label":"UniProt","accession":"Q8ZP68","href":"https://www.uniprot.org/uniprot/Q8ZP68"}],"id":"result-0-0","active":false}],"27":[{"query":"job","target":"AF-K0EYI7-F1-model_v4","seqId":16.1,"alnLength":594,"missmatches":379,"gapsopened":31,"qStartPos":17,"qEndPos":582,"dbStartPos":18,"dbEndPos":520,"prob":"1.00","eval":"1.66e-28","score":710,"qLen":606,"dbLen":543,"qAln":"LAPTKSHAAHGVSIDGKLKYPAGYSQFDYTSAAAKKGGSLTLH-DIGSFDKMNPYTLKGTPPFGL---DNFVFEPLA-VSSLDEPFAAYGLIAKD-IELAADKKSVTFTLDERAKFSDGYPVMAEDVKYSLDTLKSDKAHPSYQIYLQDISNAEILEPLKIRFNFAKVNRELHMLAAQ--LPVLNKKYYEKNG--FGEDSKADPMLPPVGSGPYLVKEVNPGKAITYARNPNYWAADHPARKGMFNFDTVMVKYFKDQIVGVEAFKAGDFDYMWVNVAKQWQRDLTGRQFDSGKLLRKEFPHNNNAGMQGFLFNT-------------RRPFFNDRKVRQALGLAFDFEWANSSLFFNQYTRNNSYFS-NSELAATGLPSEAELKLLKPLQEKYSEAMPPEVFTQPLVAPSTTPPNSLRGNLKLAQQMLTEQGWQIKDGVLTGKDGTKFEFEILLSGSFF-DRVMAPYVKNLEKLGIKAKYRLIDPALYEDRIKSFNFDMIVHSFSQSQSPGNE---QRDNWASSSASHQGSGNVAGVQSPIVDSLVDSLIYAQSQDELTAACKALDRVLWYGYYVVPNWYLAYHRVAFASKLK","dbAln":"LASCASPQP--VTPIVTHVDDYGTPVGSQP---VREGGDLIMGLSNDP-DKLDPTTSS---SLYMRYVMSTICEKLYDNDSSGN---LVPQLATALPTISPDGLSVTIPVRTGIEFADGTPFNAAAVKTSLERHLTMPGSQRTG-EMGPISEIDTEDSSHVVIRYHQPFAPITAALADRAGMIMSPAALKEAGNNFGD--------NPVCVGPFKFVKRVPQTSIAVARDPLYYDA-----KNV-HFDSITYRIMPDAKMRAQSLRAGDIQVADTMSPDDID-ALSKM----PQLRVLQSG---SFGFQGLYINIGNVDGAGKPVKQINTPIARDAKVRQALSLSINREALVDKAFHNWYEPACTPIAPRTSY-----ATKAS-----------------------TVCPTFDPQR--------SRELLAEAG--VQIP---------YPVTMQVMNVADQLEYAQEMRAVVAEGGFDLKLVPAEYSSMLDAQKKGTYEILYLGWSGRLDP--DGNTSRFLT----TGSS--GNYSGFNSSTLDDLLGWAAHSTSAAQRGALYEQAVRLIQRENPYIYTYRL-RNLTVHSTWVT","tCa":"-91.479,18.783,46.129,-92.053,18.111,42.390,-90.920,16.541,39.593,-89.925,15.216,36.773,-88.532,13.418,33.760,-86.510,12.119,31.415,-84.203,10.817,28.661,-80.638,9.981,27.753,-79.023,10.663,24.436,-75.535,9.079,24.216,-73.544,11.130,21.677,-70.568,9.039,20.488,-67.342,11.029,20.009,-66.159,10.502,16.415,-62.458,11.434,16.592,-61.593,12.405,13.002,-57.956,11.282,12.611,-56.675,13.577,9.860,-54.152,11.179,8.291,-51.850,13.602,6.474,-51.123,11.718,3.245,-47.567,12.928,2.728,-47.385,11.920,-0.938,-44.186,9.808,-1.420,-41.688,12.237,-2.943,-40.782,10.781,-6.383,-37.434,9.139,-6.075,-35.183,11.231,-8.351,-33.962,8.942,-11.192,-30.501,7.668,-10.470,-28.251,9.602,-12.888,-26.054,6.949,-14.570,-22.547,8.432,-15.001,-20.697,6.930,-18.023,-17.006,6.099,-17.422,-14.332,8.100,-19.317,-10.916,6.556,-18.525,-9.043,9.000,-20.835,-7.297,8.281,-24.171,-3.591,7.537,-24.898,-1.616,9.990,-27.024,-1.580,7.464,-29.919,-0.564,8.962,-33.327,-1.891,12.503,-32.683,0.501,15.498,-33.112,2.031,16.566,-29.791,4.433,19.259,-28.526,7.748,17.862,-27.257,8.902,19.297,-23.905,7.457,21.732,-21.357,6.302,21.439,-17.744,3.050,19.888,-16.482,1.478,21.042,-13.191,-0.876,18.644,-11.383,-2.918,19.830,-8.376,-3.002,17.059,-5.726,-5.838,17.147,-3.168,-3.403,15.984,-0.408,0.299,15.346,0.341,1.617,11.739,0.258,2.843,10.302,3.523,6.040,8.868,1.937,7.472,8.211,-1.547,8.274,4.585,-0.630,6.080,1.767,-2.005,7.054,-0.534,0.884,6.158,1.787,3.799,3.592,4.231,2.367,-0.132,3.716,2.831,-1.021,6.841,0.803,-3.068,7.014,-2.390,-1.247,10.294,-3.202,2.095,8.425,-3.141,0.767,6.278,-6.046,0.135,9.386,-8.198,3.755,10.559,-7.820,5.402,7.102,-7.756,3.477,5.910,-10.863,5.742,8.335,-12.771,8.917,7.235,-10.898,8.340,3.449,-10.542,6.922,0.949,-12.997,5.368,-2.191,-11.486,5.788,-5.841,-12.538,2.150,-5.732,-13.715,-0.475,-3.011,-14.237,-4.217,-3.015,-14.975,-5.906,-1.739,-18.138,-9.040,0.446,-18.187,-11.123,-2.780,-18.218,-9.374,-4.022,-15.032,-7.396,-6.791,-16.822,-3.857,-7.554,-15.602,-1.194,-6.530,-18.165,2.624,-6.961,-18.139,4.770,-3.874,-17.447,8.293,-4.725,-16.130,7.182,-8.348,-16.428,7.207,-9.504,-20.068,4.213,-11.890,-19.672,1.708,-13.124,-17.069,3.427,-15.484,-14.595,3.699,-19.175,-14.978,2.063,-20.898,-11.962,2.968,-24.503,-11.024,0.119,-27.085,-10.990,0.237,-27.134,-7.208,0.138,-23.292,-7.071,3.321,-23.249,-4.911,5.720,-21.744,-7.507,5.256,-18.553,-9.552,7.810,-17.809,-12.295,7.854,-14.160,-13.455,9.643,-13.369,-16.732,11.169,-9.879,-16.534,12.738,-7.361,-18.922,16.493,-7.423,-19.558,18.924,-4.777,-20.860,17.163,-1.777,-19.204,18.426,0.515,-16.388,17.191,2.302,-13.237,17.382,6.139,-13.167,20.762,5.787,-11.368,22.185,3.599,-14.178,21.869,0.373,-12.129,20.902,-2.576,-14.379,17.400,-3.875,-14.071,17.209,-7.693,-13.823,15.630,-10.567,-11.831,18.085,-9.964,-8.936,16.931,-6.318,-8.619,13.313,-7.567,-8.559,14.218,-10.159,-5.868,15.918,-7.409,-3.797,12.759,-5.235,-3.905,10.332,-8.104,-3.115,12.542,-9.303,-0.217,12.541,-5.712,1.129,8.709,-5.629,0.827,8.524,-8.963,2.729,11.123,-8.464,5.466,11.519,-4.715,6.178,10.168,-3.759,9.651,7.013,-1.636,9.239,6.416,-2.844,5.655,2.861,-2.172,4.475,3.385,-4.743,1.648,4.135,-7.959,3.620,0.470,-9.047,3.888,-0.255,-8.219,0.197,2.284,-10.754,-1.131,0.869,-13.820,0.700,2.691,-16.545,2.685,5.870,-16.415,0.684,8.355,-19.142,1.665,11.140,-18.015,-0.717,11.977,-15.565,-3.520,14.629,-16.769,-6.011,15.998,-16.154,-9.533,16.301,-18.967,-12.104,18.323,-16.557,-14.298,18.663,-12.801,-15.001,15.156,-12.767,-16.581,13.138,-15.109,-14.294,12.042,-14.567,-10.677,10.488,-17.512,-8.781,8.162,-16.913,-5.813,7.523,-20.019,-3.665,4.636,-20.373,-1.200,3.734,-22.389,1.885,0.135,-22.443,0.541,-1.268,-21.451,-2.900,-1.694,-17.739,-3.240,-3.887,-16.790,-6.223,-3.872,-12.977,-5.586,-0.172,-12.550,-6.202,-0.379,-11.219,-9.799,-2.943,-8.598,-8.693,-0.813,-7.700,-5.629,2.190,-7.216,-7.979,-0.081,-4.982,-10.101,0.131,-2.435,-7.224,2.759,-1.124,-4.726,4.141,-4.609,-3.921,5.115,-4.817,-7.633,7.054,-1.483,-7.635,10.746,-2.360,-8.160,13.430,-0.185,-6.495,17.128,0.254,-7.390,19.278,-2.130,-5.294,22.034,0.539,-5.298,19.699,3.264,-3.982,18.272,0.792,-1.445,21.840,-0.007,-0.265,22.812,3.701,-0.042,19.631,5.130,1.529,18.307,2.059,3.412,15.267,3.146,5.442,15.546,6.696,3.970,14.897,5.484,0.381,11.721,7.617,0.312,13.812,10.841,0.566,15.417,10.175,-2.866,13.518,7.296,-4.529,15.158,5.577,-7.461,13.241,3.154,-9.724,12.701,2.301,-13.403,10.105,4.821,-14.693,9.365,7.693,-17.134,10.439,10.315,-14.587,13.069,10.585,-11.814,12.727,12.323,-8.439,14.056,15.912,-8.252,12.800,17.382,-4.955,10.029,17.428,-2.349,8.873,20.472,-0.365,6.428,19.028,2.208,2.931,20.355,2.012,3.982,22.424,-1.068,5.263,20.389,-4.038,7.060,17.362,-5.476,9.059,17.775,-8.728,10.104,15.000,-11.132,12.078,15.348,-14.415,12.145,13.153,-17.562,14.483,10.183,-17.145,16.703,9.869,-20.262,17.652,6.391,-19.109,14.027,5.170,-19.257,13.818,2.428,-21.908,10.687,4.059,-23.451,11.914,7.686,-23.058,10.942,8.348,-26.722,7.265,8.165,-25.595,7.767,10.534,-22.620,6.861,14.040,-23.831,7.091,16.407,-20.806,10.390,17.733,-19.400,8.941,17.797,-15.868,5.871,17.201,-13.717,5.175,19.370,-10.651,2.703,17.862,-8.172,1.337,20.925,-6.293,-0.355,20.160,-2.946,-3.763,21.915,-2.899,-6.280,20.608,-0.300,-8.893,23.226,-0.962,-11.120,22.011,-3.834,-12.279,25.551,-4.766,-8.658,26.730,-5.074,-7.922,23.655,-7.249,-10.991,24.505,-9.408,-9.953,28.177,-9.690,-6.354,27.237,-10.595,-7.639,24.832,-13.310,-9.889,27.615,-14.689,-6.968,30.080,-14.610,-4.547,27.562,-16.207,-2.179,27.708,-13.195,-2.513,23.889,-13.191,-3.239,21.597,-16.168,-4.500,18.564,-14.152,-6.256,18.003,-10.807,-6.294,14.495,-9.259,-9.917,15.014,-8.148,-12.633,17.701,-7.949,-15.628,18.240,-5.654,-18.995,16.937,-6.994,-20.211,20.454,-6.477,-17.792,21.787,-9.130,-17.921,18.946,-11.709,-21.170,19.953,-13.505,-19.754,23.469,-13.982,-16.261,22.273,-15.001,-17.637,19.699,-17.518,-19.375,22.562,-19.411,-16.084,24.467,-19.872,-14.702,23.903,-23.419,-11.159,24.277,-22.157,-11.581,21.457,-19.561,-12.248,17.697,-19.729,-13.654,15.581,-16.881,-12.374,12.003,-16.690,-14.636,9.746,-14.618,-14.515,6.120,-13.421,-16.044,3.919,-10.719,-13.509,3.145,-7.956,-12.536,-0.297,-6.662,-12.102,1.704,-3.431,-14.526,2.489,-0.603,-15.034,5.108,2.128,-16.245,4.327,5.658,-15.610,4.121,9.397,-12.788,2.222,11.082,-13.963,1.376,14.621,-11.069,0.681,17.001,-12.106,-2.596,18.672,-8.618,-3.876,19.591,-5.758,-1.924,17.910,-4.061,-0.576,21.063,-0.319,-1.013,20.347,-0.611,-0.470,16.562,-1.712,-2.692,13.668,-0.099,-6.135,13.327,0.388,-6.343,17.129,-1.651,-8.712,19.329,-5.138,-7.301,19.754,-5.989,-5.824,23.186,-9.415,-5.207,24.745,-10.645,-1.589,24.666,-13.016,-0.651,27.529,-15.749,1.139,25.541,-19.191,-0.268,24.565,-18.564,0.325,20.911,-15.266,-1.604,21.114,-16.718,-4.527,23.103,-20.253,-5.004,21.706,-21.014,-5.734,18.031,-24.619,-4.578,18.722,-23.381,-0.994,19.303,-21.481,-1.151,15.963,-24.529,-2.703,14.219,-26.668,0.140,15.647,-24.233,2.678,14.121,-24.377,0.879,10.725,-28.212,0.762,10.781,-28.371,4.517,11.567,-26.535,5.405,8.280,-28.771,6.044,5.249,-26.005,5.580,2.635,-28.213,6.426,-0.390,-29.628,9.632,1.139,-26.209,10.737,2.475,-24.525,10.190,-0.939,-27.344,11.996,-2.819,-27.380,14.919,-0.359,-23.584,15.393,-0.024,-22.373,14.461,-3.556,-25.380,14.988,-5.910,-25.172,11.279,-6.923,-21.631,11.644,-8.364,-20.591,8.887,-5.906,-22.086,5.413,-5.331,-23.209,3.716,-2.067,-20.664,1.295,-0.722,-22.007,-1.689,1.197,-18.953,-3.986,1.374,-15.244,-4.137,0.401,-16.280,-5.934,-2.785,-16.536,-3.651,-5.835,-19.715,-4.467,-7.855,-17.783,-4.615,-11.131,-15.208,-7.218,-9.980,-15.526,-10.778,-11.405,-15.741,-12.020,-7.779,-18.841,-9.970,-6.870,-22.035,-11.817,-5.936,-25.419,-10.119,-5.511,-25.137,-10.805,-1.760,-21.487,-9.645,-1.521,-22.678,-6.112,-2.561,-25.921,-5.678,-0.512,-26.089,-2.787,2.000,-27.285,-3.190,5.594,-30.799,-1.901,5.801,-31.171,1.695,7.058,-33.157,1.317,10.325,-32.599,4.054,12.959,-35.330,2.521,15.061,-33.544,-0.847,15.234,-30.350,1.156,15.922,-31.872,2.595,19.151,-33.220,-0.849,20.132,-29.756,-2.419,19.700,-28.217,0.384,21.831,-30.864,-0.254,24.534,-30.231,-4.028,24.318,-26.486,-3.285,24.736,-27.319,-1.331,27.952,-25.552,1.900,26.854,-26.561,5.535,27.459,-28.712,7.018,24.656,-27.588,9.150,22.956,-24.345,7.146,22.925,-21.368,9.574,22.750,-18.866,8.755,20.131,-15.851,10.636,18.714,-14.948,10.469,15.004,-11.789,11.805,13.384,-12.480,13.176,9.866,-10.340,14.769,7.136,-10.233,18.586,7.357,-11.565,19.043,3.794,-14.927,20.546,2.783,-16.684,17.530,1.181,-15.601,15.226,4.048,-16.595,17.678,6.809,-19.977,18.225,5.082,-20.554,14.464,4.681,-19.551,13.940,8.346,-21.842,16.796,9.513,-24.725,15.184,7.580,-23.800,11.770,9.029,-23.832,13.346,12.538,-27.424,14.554,11.949,-28.612,11.171,10.618,-26.924,9.016,13.299,-28.477,11.254,16.007,-31.884,9.828,14.979,-30.282,6.373,15.486,-29.336,7.346,19.082,-25.692,8.501,18.606,-23.996,11.743,19.706,-21.290,11.969,17.021,-18.388,14.335,17.805,-16.289,15.276,14.747,-12.512,15.865,15.021,-10.964,17.316,11.828,-7.463,16.124,11.065,-4.864,16.150,8.258,-4.625,13.050,6.022,-1.043,12.087,7.008,-1.915,12.528,10.716,-5.006,10.324,10.210,-2.800,7.630,8.592,-0.531,7.834,11.670,-3.514,7.671,14.062,-4.870,4.720,12.005,-1.549,2.831,12.275,-1.071,3.629,16.000,-4.716,2.998,16.996,-5.015,6.506,18.521,-8.689,6.876,17.481,-12.176,5.692,18.554,-13.670,6.121,15.076,-11.615,7.143,12.037,-13.492,8.228,8.893,-11.008,7.097,6.242,-11.254,5.096,3.002,-9.165,2.761,0.857,-8.342,3.255,-2.852,-9.175,-0.402,-3.613,-7.354,-3.275,-5.362,-8.350,-5.344,-8.406,-8.307,-8.479,-6.238,-10.642,-8.462,-3.176,-7.878,-9.995,-1.074,-6.162,-6.584,-1.205,-9.481,-5.053,0.036,-10.141,-7.631,2.824,-7.152,-9.684,4.057,-4.932,-6.603,4.329,-7.404,-4.879,6.724,-9.306,-7.720,8.459,-6.951,-10.708,8.859,-5.779,-11.235,12.458,-2.290,-9.778,12.981,-2.069,-8.121,9.521,-0.079,-4.844,9.447,-3.161,-3.282,7.784,-5.643,-4.526,10.442,-6.331,-1.012,11.695,-9.515,-1.887,13.638,-7.714,-4.725,15.469,-10.346,-7.239,14.308,-9.733,-10.889,15.255,-11.762,-13.776,13.785,-10.382,-17.224,12.920,-13.564,-17.813,10.869,-12.861,-14.704,8.749,-9.158,-15.654,8.492,-10.168,-19.132,7.231,-12.719,-17.754,4.712,-10.185,-15.242,3.323,-7.373,-17.862,3.321,-9.556,-20.358,1.395,-10.460,-17.542,-1.032,-6.728,-16.794,-1.557,-5.990,-20.532,-2.108,-8.667,-21.015,-4.807,-8.022,-20.228,-8.510,-11.791,-20.531,-9.289,-13.507,-17.111,-9.522,-16.879,-18.699,-8.571,-15.487,-20.408,-5.443,-13.741,-17.163,-4.426,-16.998,-15.176,-4.911,-18.929,-17.624,-2.674,-16.227,-17.371,0.031,-16.242,-13.540,-0.175,-20.066,-13.578,0.206,-19.705,-15.544,3.473,-16.883,-13.210,4.599,-19.095,-10.140,3.875,-21.939,-11.530,6.052,-19.448,-11.958,8.925,-17.944,-8.470,8.332,-21.408,-6.785,8.302,-22.401,-8.669,11.484,-19.222,-7.647,13.365,-18.744,-4.150,11.751,-14.988,-3.687,12.370,-15.345,-1.316,9.393,-18.607,0.410,8.347,-18.607,0.942,4.544,-20.416,4.111,3.349,-19.716,5.008,-0.322,-17.363,4.430,-3.307,-15.679,7.384,-5.000,-16.042,8.170,-8.639,-12.627,9.407,-9.800,-13.274,13.034,-10.904,-9.938,14.011,-12.482,-10.103,17.305,-14.423,-7.491,18.447,-16.965,-6.899,21.219,-19.513,-7.677,20.323,-23.146,-4.143,21.655,-23.789,-2.972,18.300,-22.343,-3.516,14.835,-23.865,-2.495,11.315,-22.742,-3.894,11.692,-19.194,-5.479,8.440,-17.961,-7.302,7.468,-14.731,-8.503,3.911,-13.963,-10.526,2.175,-11.223,-7.231,1.890,-9.270,-7.557,5.661,-8.500,-4.149,6.452,-10.107,-3.786,9.356,-12.564,-1.259,8.270,-15.242,0.882,11.175,-16.504,4.002,9.322,-17.720,3.134,9.593,-21.461,0.968,12.748,-21.375,1.795,15.660,-23.706,0.812,19.153,-24.835,-1.291,19.209,-28.037,0.951,20.557,-30.842,-1.040,23.729,-31.711,-2.015,24.824,-28.173,0.287,27.382,-26.561,-0.065,26.259,-22.937","tSeq":"MLARFTRMAILGVVAVALASCASPQPVTPIVTHVDDYGTPVGSQPVREGGDLIMGLSNDPDKLDPTTSSSLYMRYVMSTICEKLYDNDSSGNLVPQLATALPTISPDGLSVTIPVRTGIEFADGTPFNAAAVKTSLERHLTMPGSQRTGEMGPISEIDTEDSSHVVIRYHQPFAPITAALADRAGMIMSPAALKEAGNNFGDNPVCVGPFKFVKRVPQTSIAVARDPLYYDAKNVHFDSITYRIMPDAKMRAQSLRAGDIQVADTMSPDDIDALSKMPQLRVLQSGSFGFQGLYINIGNVDGAGKPVKQINTPIARDAKVRQALSLSINREALVDKAFHNWYEPACTPIAPRTSYATKASTVCPTFDPQRSRELLAEAGVQIPYPVTMQVMNVADQLEYAQEMRAVVAEGGFDLKLVPAEYSSMLDAQKKGTYEILYLGWSGRLDPDGNTSRFLTTGSSGNYSGFNSSTLDDLLGWAAHSTSAAQRGALYEQAVRLIQRENPYIYTYRLRNLTVHSTWVTGIEVYADDTVRLGKAAYVADRKG","taxId":1133849,"taxName":"Nocardia brasiliensis ATCC 700358","description":"Family 5 extracellular solute-binding protein","href":[{"label":"AFDB","accession":"K0EYI7","href":"https://www.alphafold.ebi.ac.uk/entry/K0EYI7"},{"label":"UniProt","accession":"K0EYI7","href":"https://www.uniprot.org/uniprot/K0EYI7"}],"id":"result-0-0","active":false}],"28":[{"query":"job","target":"AF-P06202-F1-model_v4","seqId":18.3,"alnLength":600,"missmatches":360,"gapsopened":31,"qStartPos":16,"qEndPos":581,"dbStartPos":18,"dbEndPos":521,"prob":"1.00","eval":"8.31e-29","score":702,"qLen":606,"dbLen":543,"qAln":"LLAPTKSHAAHGVSIDGKLKYPAGYSQFDYTSAAAKKGGSLTLHDIGSFDKMNPYTLKGTPPFGLDNFVFEPLAVSSLDEPFAAYGLIAKDIELAADKKSVTFTLDERAKFSDGYPVMAEDVKYSLDTLKSDKAHPSY----QIYLQ--DISN---------------AEILEPLKIRFNFAKVNRELH--MLAAQLPVLNKKYYEKNGFGEDSKADPMLPPVGSGPYLVKEVNPGKAITYARNPNYWAADHPARKGMFNFDTVMVKYFKDQIVGVEAFKAGDFDYMWVN-VAKQWQRDLTGRQFD-SGKLLRKEFPHNNNAGMQGFLFNTRRPFFNDRKVRQALGLAFDFEWANSSLFFNQYTRNNSYFSNSELAATGLPSEAELKLLKPLQEKYSEAMP---PEVFTQPLVAPSTTPPNSLRGNLKLAQQMLTEQGWQIKDGVLTGKDGTKFEFEILLSGSFFDR-VMAPYVKNLEKL-GIKAKYRLIDPALYEDRIKSFNFDMIVHSFSQSQSPGNE---QRDNWASSSASHQGSGNVAGVQSPIVDSLVDSLIYAQSQDELTAACKALDRVLWYGYYVVPNWYLAYHRVAFA-SKL","dbAln":"LIAASAATAA---------DVPAGVQLADKQ--------TLVRNNGSEVQSLDPHKIEGVPESNVSRDLFEGLLISDVEGH--PSPGVAEKWE-NKDFKVWTFHLRENAKWSDGTPVTAHDFVYSWQRLAD----PNTASPYASYLQYGHIANIDDIIAGKKPATDLGVKALDDHTFEVTLSEPVPYFYKLLVHPSVSPVPKSAVEKFGDKWTQPAN----IVTNGAYKLKNWVVNERIVLERNPQYW--DNAK---TVI-NQVTYLPISSEVTDVNRYRSGEIDMTYNNMPIELFQKL----KKEIPNEV--RVDPYLC---TYYYEINNQKAPFNDVRVRTALKLALDRDIIVNKVKNQGDLPAYSYTP-----------------------PYTDGAKLVEPEWFKW-----------SQQKRNEEAKKLLAEAG--------FTADKP-LTFDLLYNTSDLHKKLAIAVASIWKKNLGVNVNLENQEWKTFLDTRHQGTFDVARAGWCAD--YNEPTSFLNTML-SDSS-----NNTAHYKSPAFDKLIADTLKVADDTQRSELYAKAEQQLDKDSAIVPVYY--YVNARLVKPWV","tCa":"4.964,2.626,-96.187,7.335,1.375,-93.372,7.432,-0.622,-90.578,8.529,-1.145,-87.355,11.257,-2.047,-84.846,13.155,-1.853,-81.823,15.847,-1.258,-79.338,18.597,-0.303,-77.674,19.837,1.037,-74.315,21.280,4.072,-72.749,21.076,4.436,-68.918,20.601,7.526,-66.762,19.110,7.074,-63.257,17.556,9.981,-61.347,17.031,8.856,-57.715,13.982,10.143,-55.768,13.980,12.331,-52.648,10.500,12.324,-51.119,11.064,14.209,-47.831,8.512,12.543,-45.533,8.535,15.059,-42.666,8.183,12.824,-39.549,5.142,14.216,-37.744,6.026,13.091,-34.185,2.714,11.666,-32.918,2.268,13.469,-29.563,-0.171,12.028,-27.008,-3.455,11.023,-28.685,-4.122,14.789,-29.032,-7.346,15.085,-31.048,-6.949,16.562,-34.455,-7.444,20.346,-34.300,-6.434,20.809,-30.631,-4.025,23.760,-30.356,-1.364,23.025,-27.712,-0.127,25.783,-25.385,3.513,26.874,-25.901,4.138,26.083,-22.216,3.395,22.428,-21.453,3.538,22.553,-17.632,1.063,21.123,-15.096,0.430,21.728,-11.373,-1.424,18.974,-9.489,-2.363,18.869,-5.844,-1.479,15.436,-4.413,-3.335,15.617,-1.065,-0.208,15.100,1.141,3.554,14.661,1.363,4.504,11.198,0.050,5.760,8.435,2.394,8.532,7.711,-0.158,9.361,7.755,-3.891,10.653,4.150,-3.611,8.005,1.815,-5.156,8.641,-0.761,-2.492,8.190,1.792,0.357,4.778,3.246,-0.619,1.129,2.250,-0.138,-1.003,5.361,-0.808,-2.658,7.147,-3.733,-0.416,10.250,-3.279,2.619,8.011,-3.605,1.145,6.021,-6.538,0.317,9.254,-8.431,4.016,10.251,-8.447,5.286,6.653,-8.895,3.314,6.104,-12.157,5.137,9.077,-13.751,8.603,7.911,-12.538,8.445,4.071,-12.751,6.808,1.991,-15.518,5.956,-1.688,-14.874,5.322,-4.560,-17.319,1.840,-3.101,-18.037,0.236,0.334,-17.539,-3.353,1.620,-17.631,-4.557,3.332,-20.810,-6.633,6.545,-20.576,-9.763,4.399,-19.864,-8.154,2.022,-17.306,-7.468,-0.991,-19.583,-4.242,-2.929,-18.880,-2.034,-1.987,-21.772,1.607,-2.415,-22.905,4.092,-0.770,-20.592,7.654,-2.128,-20.657,6.135,-5.415,-21.904,4.984,-4.988,-25.531,3.133,-8.348,-25.452,2.549,-11.289,-23.093,1.245,-14.865,-23.159,0.128,-17.359,-20.516,0.048,-21.144,-20.138,-2.910,-22.361,-18.035,-2.903,-18.961,-16.237,0.048,-20.389,-14.238,3.087,-19.488,-16.400,3.170,-15.919,-17.750,5.806,-14.843,-20.316,6.429,-11.119,-20.969,8.361,-9.855,-24.015,10.065,-6.563,-23.068,10.523,-3.827,-25.693,14.188,-3.569,-26.779,13.972,0.252,-26.628,12.939,0.457,-22.937,15.488,2.576,-21.034,16.250,4.034,-17.629,16.675,7.834,-17.414,20.497,7.373,-17.339,20.271,5.655,-20.779,20.872,2.069,-19.523,18.455,-0.599,-20.861,15.537,-1.840,-18.824,15.905,-5.655,-18.721,14.125,-8.770,-17.385,16.918,-8.823,-14.754,15.603,-5.504,-13.374,12.165,-7.104,-12.828,13.752,-10.233,-11.269,15.753,-7.999,-8.881,12.784,-5.726,-8.103,10.203,-8.457,-7.343,12.763,-10.345,-5.219,13.383,-7.058,-3.349,9.586,-6.593,-2.908,9.297,-10.151,-1.496,12.349,-9.745,0.793,11.256,-9.315,4.459,14.217,-7.028,4.927,12.569,-4.601,2.483,9.544,-4.453,4.887,7.267,-3.507,1.987,3.633,-2.662,2.889,2.922,-4.383,-0.426,5.013,-7.548,0.170,1.710,-9.493,0.018,1.045,-8.144,-3.518,3.140,-11.091,-4.752,0.937,-13.388,-2.612,-2.124,-11.857,-4.360,-0.473,-12.839,-7.666,0.244,-16.365,-6.247,3.912,-16.224,-7.339,5.662,-19.524,-6.540,7.452,-19.657,-3.128,6.199,-16.194,-1.988,4.669,-17.339,1.338,7.893,-19.119,2.353,9.948,-16.022,1.362,7.758,-13.548,3.314,7.907,-15.973,6.271,11.762,-15.947,6.059,11.815,-19.711,5.280,13.247,-19.270,1.736,15.636,-16.645,0.295,14.086,-14.006,-1.917,16.059,-15.579,-4.816,13.675,-18.593,-4.701,10.788,-16.363,-5.914,8.917,-17.785,-8.953,10.390,-15.174,-11.392,13.217,-15.444,-13.957,14.870,-13.710,-16.911,15.004,-16.219,-19.798,17.104,-13.543,-21.576,17.489,-9.728,-21.306,14.052,-9.175,-22.944,12.000,-12.180,-21.728,10.582,-12.158,-18.192,8.826,-15.352,-17.024,6.558,-15.570,-13.961,5.517,-18.942,-12.488,2.414,-19.022,-10.257,1.466,-21.710,-7.717,-2.184,-21.584,-8.923,-4.044,-20.388,-12.071,-4.590,-16.667,-11.762,-6.588,-15.521,-14.840,-6.430,-11.903,-13.763,-2.662,-11.925,-12.960,-1.842,-9.374,-15.708,-4.340,-6.860,-14.196,-2.077,-6.648,-11.096,0.946,-5.632,-13.189,0.007,-1.911,-13.430,0.546,-1.386,-9.679,3.626,0.585,-8.495,4.850,-2.182,-6.188,5.723,-4.332,-9.250,7.507,-1.501,-11.120,11.264,-2.048,-11.610,13.869,-0.288,-9.415,17.451,0.497,-10.588,19.567,-1.998,-8.777,22.724,0.116,-9.289,21.221,3.230,-7.620,19.471,1.273,-4.830,22.655,-0.633,-3.853,24.913,2.452,-4.209,22.773,5.031,-2.365,20.517,2.971,-0.040,17.520,5.022,1.206,18.962,8.111,-0.581,18.607,6.512,-4.061,15.363,8.520,-4.
[truncated: 43,492,302 more chars]
