# Supplementary material for: Comparison of cable bacteria genera reveals details of their conduction machinery
Source: EMBO Rep. 2025 Feb 17;26(7):1749–67. doi: 10.1038/s44319-025-00387-8 (PMC11976967; doi:10.1038/s44319-025-00387-8)
Supplement: Supplementary file 4 — Dataset EV2 [file 44319_2025_387_MOESM4_ESM.zip › DatasetEV2/WLE97689.pdb]

ATOM      1  N   MET A   1     -79.693 -11.367  15.507  1.00 60.91           N  
ATOM      2  H   MET A   1     -79.343 -11.965  16.242  1.00 60.91           H  
ATOM      3  H2  MET A   1     -80.216 -10.597  15.899  1.00 60.91           H  
ATOM      4  H3  MET A   1     -80.326 -11.914  14.942  1.00 60.91           H  
ATOM      5  CA  MET A   1     -78.579 -10.881  14.654  1.00 60.91           C  
ATOM      6  HA  MET A   1     -78.090 -11.755  14.224  1.00 60.91           H  
ATOM      7  C   MET A   1     -77.471 -10.163  15.440  1.00 60.91           C  
ATOM      8  CB  MET A   1     -79.095 -10.065  13.464  1.00 60.91           C  
ATOM      9  HB2 MET A   1     -78.247  -9.746  12.857  1.00 60.91           H  
ATOM     10  HB3 MET A   1     -79.627  -9.182  13.819  1.00 60.91           H  
ATOM     11  O   MET A   1     -76.317 -10.508  15.244  1.00 60.91           O  
ATOM     12  CG  MET A   1     -80.035 -10.923  12.604  1.00 60.91           C  
ATOM     13  HG2 MET A   1     -79.513 -11.824  12.281  1.00 60.91           H  
ATOM     14  HG3 MET A   1     -80.896 -11.223  13.201  1.00 60.91           H  
ATOM     15  SD  MET A   1     -80.679 -10.084  11.146  1.00 60.91           S  
ATOM     16  CE  MET A   1     -79.262 -10.231  10.021  1.00 60.91           C  
ATOM     17  HE1 MET A   1     -79.023 -11.282   9.859  1.00 60.91           H  
ATOM     18  HE2 MET A   1     -79.517  -9.779   9.063  1.00 60.91           H  
ATOM     19  HE3 MET A   1     -78.395  -9.716  10.434  1.00 60.91           H  
ATOM     20  N   LYS A   2     -77.772  -9.256  16.390  1.00 63.23           N  
ATOM     21  H   LYS A   2     -78.719  -8.910  16.458  1.00 63.23           H  
ATOM     22  CA  LYS A   2     -76.755  -8.526  17.195  1.00 63.23           C  
ATOM     23  HA  LYS A   2     -76.128  -7.933  16.529  1.00 63.23           H  
ATOM     24  C   LYS A   2     -75.736  -9.396  17.964  1.00 63.23           C  
ATOM     25  CB  LYS A   2     -77.450  -7.530  18.148  1.00 63.23           C  
ATOM     26  HB2 LYS A   2     -78.232  -8.040  18.712  1.00 63.23           H  
ATOM     27  HB3 LYS A   2     -76.713  -7.156  18.858  1.00 63.23           H  
ATOM     28  O   LYS A   2     -74.611  -8.961  18.155  1.00 63.23           O  
ATOM     29  CG  LYS A   2     -78.043  -6.316  17.404  1.00 63.23           C  
ATOM     30  HG2 LYS A   2     -77.242  -5.809  16.866  1.00 63.23           H  
ATOM     31  HG3 LYS A   2     -78.782  -6.659  16.681  1.00 63.23           H  
ATOM     32  CD  LYS A   2     -78.713  -5.313  18.361  1.00 63.23           C  
ATOM     33  HD2 LYS A   2     -79.548  -5.797  18.868  1.00 63.23           H  
ATOM     34  HD3 LYS A   2     -77.983  -4.997  19.107  1.00 63.23           H  
ATOM     35  CE  LYS A   2     -79.218  -4.077  17.595  1.00 63.23           C  
ATOM     36  HE2 LYS A   2     -78.377  -3.637  17.059  1.00 63.23           H  
ATOM     37  HE3 LYS A   2     -79.949  -4.394  16.851  1.00 63.23           H  
ATOM     38  NZ  LYS A   2     -79.821  -3.053  18.492  1.00 63.23           N  
ATOM     39  HZ1 LYS A   2     -80.622  -3.414  18.991  1.00 63.23           H  
ATOM     40  HZ2 LYS A   2     -80.126  -2.251  17.959  1.00 63.23           H  
ATOM     41  HZ3 LYS A   2     -79.146  -2.718  19.165  1.00 63.23           H  
ATOM     42  N   ARG A   3     -76.094 -10.628  18.357  1.00 68.06           N  
ATOM     43  H   ARG A   3     -77.041 -10.925  18.174  1.00 68.06           H  
ATOM     44  CA  ARG A   3     -75.212 -11.529  19.133  1.00 68.06           C  
ATOM     45  HA  ARG A   3     -74.711 -10.946  19.905  1.00 68.06           H  
ATOM     46  C   ARG A   3     -74.043 -12.140  18.339  1.00 68.06           C  
ATOM     47  CB  ARG A   3     -76.044 -12.623  19.832  1.00 68.06           C  
ATOM     48  HB2 ARG A   3     -76.674 -13.133  19.103  1.00 68.06           H  
ATOM     49  HB3 ARG A   3     -75.360 -13.356  20.259  1.00 68.06           H  
ATOM     50  O   ARG A   3     -73.070 -12.540  18.958  1.00 68.06           O  
ATOM     51  CG  ARG A   3     -76.909 -12.060  20.974  1.00 68.06           C  
ATOM     52  HG2 ARG A   3     -77.632 -11.344  20.583  1.00 68.06           H  
ATOM     53  HG3 ARG A   3     -76.252 -11.545  21.675  1.00 68.06           H  
ATOM     54  CD  ARG A   3     -77.655 -13.175  21.725  1.00 68.06           C  
ATOM     55  HD2 ARG A   3     -76.962 -13.996  21.909  1.00 68.06           H  
ATOM     56  HD3 ARG A   3     -78.471 -13.542  21.102  1.00 68.06           H  
ATOM     57  NE  ARG A   3     -78.171 -12.700  23.025  1.00 68.06           N  
ATOM     58  HE  ARG A   3     -77.818 -11.816  23.362  1.00 68.06           H  
ATOM     59  NH1 ARG A   3     -79.402 -14.564  23.592  1.00 68.06           N  
ATOM     60 HH11 ARG A   3     -79.948 -15.070  24.273  1.00 68.06           H  
ATOM     61 HH12 ARG A   3     -79.135 -15.020  22.731  1.00 68.06           H  
ATOM     62  NH2 ARG A   3     -79.235 -12.873  25.033  1.00 68.06           N  
ATOM     63 HH21 ARG A   3     -79.788 -13.406  25.688  1.00 68.06           H  
ATOM     64 HH22 ARG A   3     -78.861 -11.983  25.331  1.00 68.06           H  
ATOM     65  CZ  ARG A   3     -78.932 -13.378  23.871  1.00 68.06           C  
ATOM     66  N   ILE A   4     -74.119 -12.183  17.004  1.00 71.63           N  
ATOM     67  H   ILE A   4     -74.939 -11.802  16.553  1.00 71.63           H  
ATOM     68  CA  ILE A   4     -73.043 -12.714  16.135  1.00 71.63           C  
ATOM     69  HA  ILE A   4     -72.398 -13.370  16.719  1.00 71.63           H  
ATOM     70  C   ILE A   4     -72.140 -11.582  15.613  1.00 71.63           C  
ATOM     71  CB  ILE A   4     -73.648 -13.568  14.990  1.00 71.63           C  
ATOM     72  HB  ILE A   4     -74.330 -12.937  14.420  1.00 71.63           H  
ATOM     73  O   ILE A   4     -70.964 -11.795  15.339  1.00 71.63           O  
ATOM     74  CG1 ILE A   4     -74.447 -14.764  15.566  1.00 71.63           C  
ATOM     75 HG12 ILE A   4     -75.150 -14.409  16.321  1.00 71.63           H  
ATOM     76 HG13 ILE A   4     -73.761 -15.457  16.054  1.00 71.63           H  
ATOM     77  CG2 ILE A   4     -72.558 -14.082  14.029  1.00 71.63           C  
ATOM     78 HG21 ILE A   4     -71.820 -14.670  14.573  1.00 71.63           H  
ATOM     79 HG22 ILE A   4     -72.989 -14.698  13.239  1.00 71.63           H  
ATOM     80 HG23 ILE A   4     -72.051 -13.253  13.534  1.00 71.63           H  
ATOM     81  CD1 ILE A   4     -75.275 -15.532  14.527  1.00 71.63           C  
ATOM     82 HD11 ILE A   4     -74.625 -16.073  13.839  1.00 71.63           H  
ATOM     83 HD12 ILE A   4     -75.907 -14.842  13.967  1.00 71.63           H  
ATOM     84 HD13 ILE A   4     -75.907 -16.258  15.037  1.00 71.63           H  
ATOM     85  N   LEU A   5     -72.661 -10.353  15.540  1.00 71.43           N  
ATOM     86  H   LEU A   5     -73.629 -10.223  15.798  1.00 71.43           H  
ATOM     87  CA  LEU A   5     -71.912  -9.186  15.064  1.00 71.43           C  
ATOM     88  HA  LEU A   5     -71.456  -9.425  14.103  1.00 71.43           H  
ATOM     89  C   LEU A   5     -70.749  -8.807  15.999  1.00 71.43           C  
ATOM     90  CB  LEU A   5     -72.903  -8.022  14.872  1.00 71.43           C  
ATOM     91  HB2 LEU A   5     -73.542  -7.956  15.753  1.00 71.43           H  
ATOM     92  HB3 LEU A   5     -72.348  -7.086  14.803  1.00 71.43           H  
ATOM     93  O   LEU A   5     -69.707  -8.374  15.519  1.00 71.43           O  
ATOM     94  CG  LEU A   5     -73.769  -8.179  13.605  1.00 71.43           C  
ATOM     95  HG  LEU A   5     -74.033  -9.228  13.465  1.00 71.43           H  
ATOM     96  CD1 LEU A   5     -75.071  -7.386  13.724  1.00 71.43           C  
ATOM     97 HD11 LEU A   5     -75.701  -7.830  14.494  1.00 71.43           H  
ATOM     98 HD12 LEU A   5     -75.603  -7.419  12.773  1.00 71.43           H  
ATOM     99 HD13 LEU A   5     -74.845  -6.348  13.966  1.00 71.43           H  
ATOM    100  CD2 LEU A   5     -73.028  -7.684  12.364  1.00 71.43           C  
ATOM    101 HD21 LEU A   5     -72.093  -8.231  12.241  1.00 71.43           H  
ATOM    102 HD22 LEU A   5     -72.801  -6.622  12.453  1.00 71.43           H  
ATOM    103 HD23 LEU A   5     -73.635  -7.845  11.473  1.00 71.43           H  
ATOM    104  N   LEU A   6     -70.897  -9.019  17.313  1.00 73.40           N  
ATOM    105  H   LEU A   6     -71.777  -9.383  17.649  1.00 73.40           H  
ATOM    106  CA  LEU A   6     -69.852  -8.700  18.290  1.00 73.40           C  
ATOM    107  HA  LEU A   6     -69.533  -7.679  18.078  1.00 73.40           H  
ATOM    108  C   LEU A   6     -68.589  -9.580  18.142  1.00 73.40           C  
ATOM    109  CB  LEU A   6     -70.431  -8.713  19.719  1.00 73.40           C  
ATOM    110  HB2 LEU A   6     -70.422  -9.733  20.101  1.00 73.40           H  
ATOM    111  HB3 LEU A   6     -71.469  -8.381  19.702  1.00 73.40           H  
ATOM    112  O   LEU A   6     -67.519  -9.007  17.938  1.00 73.40           O  
ATOM    113  CG  LEU A   6     -69.633  -7.801  20.672  1.00 73.40           C  
ATOM    114  HG  LEU A   6     -68.579  -7.804  20.395  1.00 73.40           H  
ATOM    115  CD1 LEU A   6     -70.171  -6.369  20.618  1.00 73.40           C  
ATOM    116 HD11 LEU A   6     -69.577  -5.736  21.277  1.00 73.40           H  
ATOM    117 HD12 LEU A   6     -71.214  -6.335  20.934  1.00 73.40           H  
ATOM    118 HD13 LEU A   6     -70.080  -5.978  19.604  1.00 73.40           H  
ATOM    119  CD2 LEU A   6     -69.747  -8.301  22.111  1.00 73.40           C  
ATOM    120 HD21 LEU A   6     -70.790  -8.322  22.426  1.00 73.40           H  
ATOM    121 HD22 LEU A   6     -69.185  -7.639  22.770  1.00 73.40           H  
ATOM    122 HD23 LEU A   6     -69.318  -9.300  22.188  1.00 73.40           H  
ATOM    123  N   PRO A   7     -68.658 -10.932  18.164  1.00 75.92           N  
ATOM    124  CA  PRO A   7     -67.456 -11.752  17.987  1.00 75.92           C  
ATOM    125  HA  PRO A   7     -66.703 -11.463  18.719  1.00 75.92           H  
ATOM    126  C   PRO A   7     -66.834 -11.588  16.593  1.00 75.92           C  
ATOM    127  CB  PRO A   7     -67.888 -13.196  18.265  1.00 75.92           C  
ATOM    128  HB2 PRO A   7     -67.349 -13.914  17.647  1.00 75.92           H  
ATOM    129  HB3 PRO A   7     -67.737 -13.420  19.321  1.00 75.92           H  
ATOM    130  O   PRO A   7     -65.613 -11.586  16.477  1.00 75.92           O  
ATOM    131  CG  PRO A   7     -69.384 -13.192  17.957  1.00 75.92           C  
ATOM    132  HG2 PRO A   7     -69.535 -13.310  16.884  1.00 75.92           H  
ATOM    133  HG3 PRO A   7     -69.913 -13.971  18.506  1.00 75.92           H  
ATOM    134  CD  PRO A   7     -69.809 -11.795  18.403  1.00 75.92           C  
ATOM    135  HD2 PRO A   7     -70.023 -11.820  19.472  1.00 75.92           H  
ATOM    136  HD3 PRO A   7     -70.698 -11.477  17.857  1.00 75.92           H  
ATOM    137  N   LEU A   8     -67.641 -11.372  15.546  1.00 77.41           N  
ATOM    138  H   LEU A   8     -68.642 -11.389  15.681  1.00 77.41           H  
ATOM    139  CA  LEU A   8     -67.124 -11.156  14.192  1.00 77.41           C  
ATOM    140  HA  LEU A   8     -66.421 -11.961  13.975  1.00 77.41           H  
ATOM    141  C   LEU A   8     -66.344  -9.835  14.074  1.00 77.41           C  
ATOM    142  CB  LEU A   8     -68.295 -11.230  13.197  1.00 77.41           C  
ATOM    143  HB2 LEU A   8     -68.929 -10.356  13.345  1.00 77.41           H  
ATOM    144  HB3 LEU A   8     -68.890 -12.117  13.415  1.00 77.41           H  
ATOM    145  O   LEU A   8     -65.293  -9.801  13.441  1.00 77.41           O  
ATOM    146  CG  LEU A   8     -67.857 -11.290  11.721  1.00 77.41           C  
ATOM    147  HG  LEU A   8     -67.198 -10.451  11.496  1.00 77.41           H  
ATOM    148  CD1 LEU A   8     -67.140 -12.601  11.388  1.00 77.41           C  
ATOM    149 HD11 LEU A   8     -66.190 -12.655  11.919  1.00 77.41           H  
ATOM    150 HD12 LEU A   8     -66.921 -12.638  10.321  1.00 77.41           H  
ATOM    151 HD13 LEU A   8     -67.760 -13.456  11.658  1.00 77.41           H  
ATOM    152  CD2 LEU A   8     -69.090 -11.181  10.824  1.00 77.41           C  
ATOM    153 HD21 LEU A   8     -68.780 -11.198   9.779  1.00 77.41           H  
ATOM    154 HD22 LEU A   8     -69.603 -10.238  11.016  1.00 77.41           H  
ATOM    155 HD23 LEU A   8     -69.767 -12.015  11.012  1.00 77.41           H  
ATOM    156  N   SER A   9     -66.812  -8.767  14.732  1.00 74.70           N  
ATOM    157  H   SER A   9     -67.707  -8.830  15.196  1.00 74.70           H  
ATOM    158  CA  SER A   9     -66.083  -7.492  14.778  1.00 74.70           C  
ATOM    159  HA  SER A   9     -65.865  -7.192  13.753  1.00 74.70           H  
ATOM    160  C   SER A   9     -64.731  -7.607  15.493  1.00 74.70           C  
ATOM    161  CB  SER A   9     -66.949  -6.388  15.398  1.00 74.70           C  
ATOM    162  HB2 SER A   9     -67.911  -6.363  14.885  1.00 74.70           H  
ATOM    163  HB3 SER A   9     -66.456  -5.429  15.237  1.00 74.70           H  
ATOM    164  O   SER A   9     -63.758  -7.007  15.045  1.00 74.70           O  
ATOM    165  OG  SER A   9     -67.167  -6.543  16.789  1.00 74.70           O  
ATOM    166  HG  SER A   9     -67.310  -7.466  17.010  1.00 74.70           H  
ATOM    167  N   LEU A  10     -64.639  -8.435  16.542  1.00 77.43           N  
ATOM    168  H   LEU A  10     -65.472  -8.910  16.860  1.00 77.43           H  
ATOM    169  CA  LEU A  10     -63.389  -8.670  17.267  1.00 77.43           C  
ATOM    170  HA  LEU A  10     -62.946  -7.700  17.495  1.00 77.43           H  
ATOM    171  C   LEU A  10     -62.372  -9.445  16.416  1.00 77.43           C  
ATOM    172  CB  LEU A  10     -63.710  -9.400  18.584  1.00 77.43           C  
ATOM    173  HB2 LEU A  10     -64.038 -10.412  18.344  1.00 77.43           H  
ATOM    174  HB3 LEU A  10     -64.534  -8.891  19.085  1.00 77.43           H  
ATOM    175  O   LEU A  10     -61.195  -9.099  16.410  1.00 77.43           O  
ATOM    176  CG  LEU A  10     -62.518  -9.483  19.557  1.00 77.43           C  
ATOM    177  HG  LEU A  10     -61.645  -9.883  19.041  1.00 77.43           H  
ATOM    178  CD1 LEU A  10     -62.171  -8.116  20.151  1.00 77.43           C  
ATOM    179 HD11 LEU A  10     -63.043  -7.677  20.636  1.00 77.43           H  
ATOM    180 HD12 LEU A  10     -61.813  -7.448  19.367  1.00 77.43           H  
ATOM    181 HD13 LEU A  10     -61.370  -8.228  20.882  1.00 77.43           H  
ATOM    182  CD2 LEU A  10     -62.861 -10.428  20.708  1.00 77.43           C  
ATOM    183 HD21 LEU A  10     -62.009 -10.503  21.383  1.00 77.43           H  
ATOM    184 HD22 LEU A  10     -63.725 -10.055  21.258  1.00 77.43           H  
ATOM    185 HD23 LEU A  10     -63.077 -11.422  20.316  1.00 77.43           H  
ATOM    186  N   VAL A  11     -62.821 -10.446  15.653  1.00 77.48           N  
ATOM    187  H   VAL A  11     -63.795 -10.705  15.720  1.00 77.48           H  
ATOM    188  CA  VAL A  11     -61.947 -11.200  14.736  1.00 77.48           C  
ATOM    189  HA  VAL A  11     -61.072 -11.541  15.288  1.00 77.48           H  
ATOM    190  C   VAL A  11     -61.425 -10.303  13.610  1.00 77.48           C  
ATOM    191  CB  VAL A  11     -62.670 -12.444  14.183  1.00 77.48           C  
ATOM    192  HB  VAL A  11     -63.613 -12.139  13.730  1.00 77.48           H  
ATOM    193  O   VAL A  11     -60.236 -10.341  13.310  1.00 77.48           O  
ATOM    194  CG1 VAL A  11     -61.840 -13.187  13.130  1.00 77.48           C  
ATOM    195 HG11 VAL A  11     -60.859 -13.440  13.533  1.00 77.48           H  
ATOM    196 HG12 VAL A  11     -62.350 -14.102  12.826  1.00 77.48           H  
ATOM    197 HG13 VAL A  11     -61.704 -12.567  12.244  1.00 77.48           H  
ATOM    198  CG2 VAL A  11     -62.966 -13.444  15.310  1.00 77.48           C  
ATOM    199 HG21 VAL A  11     -63.555 -12.977  16.099  1.00 77.48           H  
ATOM    200 HG22 VAL A  11     -63.525 -14.291  14.914  1.00 77.48           H  
ATOM    201 HG23 VAL A  11     -62.031 -13.803  15.741  1.00 77.48           H  
ATOM    202  N   ILE A  12     -62.271  -9.439  13.035  1.00 77.92           N  
ATOM    203  H   ILE A  12     -63.241  -9.450  13.315  1.00 77.92           H  
ATOM    204  CA  ILE A  12     -61.837  -8.476  12.008  1.00 77.92           C  
ATOM    205  HA  ILE A  12     -61.304  -9.021  11.229  1.00 77.92           H  
ATOM    206  C   ILE A  12     -60.833  -7.470  12.588  1.00 77.92           C  
ATOM    207  CB  ILE A  12     -63.057  -7.787  11.354  1.00 77.92           C  
ATOM    208  HB  ILE A  12     -63.688  -7.379  12.144  1.00 77.92           H  
ATOM    209  O   ILE A  12     -59.844  -7.155  11.928  1.00 77.92           O  
ATOM    210  CG1 ILE A  12     -63.873  -8.822  10.544  1.00 77.92           C  
ATOM    211 HG12 ILE A  12     -64.054  -9.708  11.153  1.00 77.92           H  
ATOM    212 HG13 ILE A  12     -63.295  -9.138   9.675  1.00 77.92           H  
ATOM    213  CG2 ILE A  12     -62.623  -6.628  10.433  1.00 77.92           C  
ATOM    214 HG21 ILE A  12     -61.946  -6.994   9.662  1.00 77.92           H  
ATOM    215 HG22 ILE A  12     -63.486  -6.160   9.960  1.00 77.92           H  
ATOM    216 HG23 ILE A  12     -62.116  -5.850  11.004  1.00 77.92           H  
ATOM    217  CD1 ILE A  12     -65.240  -8.308  10.073  1.00 77.92           C  
ATOM    218 HD11 ILE A  12     -65.121  -7.520   9.329  1.00 77.92           H  
ATOM    219 HD12 ILE A  12     -65.805  -7.929  10.924  1.00 77.92           H  
ATOM    220 HD13 ILE A  12     -65.794  -9.129   9.618  1.00 77.92           H  
ATOM    221  N   LEU A  13     -61.034  -7.004  13.825  1.00 75.26           N  
ATOM    222  H   LEU A  13     -61.876  -7.267  14.318  1.00 75.26           H  
ATOM    223  CA  LEU A  13     -60.098  -6.093  14.487  1.00 75.26           C  
ATOM    224  HA  LEU A  13     -59.931  -5.247  13.821  1.00 75.26           H  
ATOM    225  C   LEU A  13     -58.730  -6.754  14.731  1.00 75.26           C  
ATOM    226  CB  LEU A  13     -60.736  -5.586  15.792  1.00 75.26           C  
ATOM    227  HB2 LEU A  13     -60.775  -6.414  16.500  1.00 75.26           H  
ATOM    228  HB3 LEU A  13     -61.759  -5.268  15.593  1.00 75.26           H  
ATOM    229  O   LEU A  13     -57.706  -6.123  14.489  1.00 75.26           O  
ATOM    230  CG  LEU A  13     -59.980  -4.409  16.436  1.00 75.26           C  
ATOM    231  HG  LEU A  13     -58.920  -4.648  16.523  1.00 75.26           H  
ATOM    232  CD1 LEU A  13     -60.144  -3.117  15.629  1.00 75.26           C  
ATOM    233 HD11 LEU A  13     -61.200  -2.881  15.499  1.00 75.26           H  
ATOM    234 HD12 LEU A  13     -59.671  -3.226  14.653  1.00 75.26           H  
ATOM    235 HD13 LEU A  13     -59.650  -2.296  16.149  1.00 75.26           H  
ATOM    236  CD2 LEU A  13     -60.528  -4.165  17.843  1.00 75.26           C  
ATOM    237 HD21 LEU A  13     -60.388  -5.060  18.448  1.00 75.26           H  
ATOM    238 HD22 LEU A  13     -61.589  -3.920  17.794  1.00 75.26           H  
ATOM    239 HD23 LEU A  13     -59.985  -3.343  18.309  1.00 75.26           H  
ATOM    240  N   ILE A  14     -58.703  -8.029  15.136  1.00 74.09           N  
ATOM    241  H   ILE A  14     -59.581  -8.486  15.336  1.00 74.09           H  
ATOM    242  CA  ILE A  14     -57.455  -8.787  15.328  1.00 74.09           C  
ATOM    243  HA  ILE A  14     -56.770  -8.178  15.917  1.00 74.09           H  
ATOM    244  C   ILE A  14     -56.754  -9.042  13.984  1.00 74.09           C  
ATOM    245  CB  ILE A  14     -57.730 -10.089  16.119  1.00 74.09           C  
ATOM    246  HB  ILE A  14     -58.532 -10.633  15.619  1.00 74.09           H  
ATOM    247  O   ILE A  14     -55.542  -8.876  13.891  1.00 74.09           O  
ATOM    248  CG1 ILE A  14     -58.172  -9.756  17.565  1.00 74.09           C  
ATOM    249 HG12 ILE A  14     -57.312  -9.399  18.132  1.00 74.09           H  
ATOM    250 HG13 ILE A  14     -58.906  -8.951  17.556  1.00 74.09           H  
ATOM    251  CG2 ILE A  14     -56.483 -10.995  16.163  1.00 74.09           C  
ATOM    252 HG21 ILE A  14     -55.643 -10.456  16.600  1.00 74.09           H  
ATOM    253 HG22 ILE A  14     -56.207 -11.315  15.158  1.00 74.09           H  
ATOM    254 HG23 ILE A  14     -56.675 -11.895  16.746  1.00 74.09           H  
ATOM    255  CD1 ILE A  14     -58.804 -10.941  18.310  1.00 74.09           C  
ATOM    256 HD11 ILE A  14     -59.640 -11.336  17.733  1.00 74.09           H  
ATOM    257 HD12 ILE A  14     -58.069 -11.729  18.478  1.00 74.09           H  
ATOM    258 HD13 ILE A  14     -59.171 -10.600  19.277  1.00 74.09           H  
ATOM    259  N   CYS A  15     -57.494  -9.371  12.920  1.00 71.14           N  
ATOM    260  H   CYS A  15     -58.478  -9.556  13.050  1.00 71.14           H  
ATOM    261  CA  CYS A  15     -56.920  -9.556  11.581  1.00 71.14           C  
ATOM    262  HA  CYS A  15     -56.029 -10.179  11.663  1.00 71.14           H  
ATOM    263  C   CYS A  15     -56.451  -8.252  10.915  1.00 71.14           C  
ATOM    264  CB  CYS A  15     -57.938 -10.274  10.684  1.00 71.14           C  
ATOM    265  HB2 CYS A  15     -58.922  -9.819  10.802  1.00 71.14           H  
ATOM    266  HB3 CYS A  15     -57.628 -10.171   9.644  1.00 71.14           H  
ATOM    267  O   CYS A  15     -55.661  -8.312   9.979  1.00 71.14           O  
ATOM    268  SG  CYS A  15     -58.009 -12.042  11.090  1.00 71.14           S  
ATOM    269  HG  CYS A  15     -56.721 -12.307  10.860  1.00 71.14           H  
ATOM    270  N   SER A  16     -56.913  -7.086  11.377  1.00 70.71           N  
ATOM    271  H   SER A  16     -57.569  -7.100  12.145  1.00 70.71           H  
ATOM    272  CA  SER A  16     -56.481  -5.781  10.849  1.00 70.71           C  
ATOM    273  HA  SER A  16     -56.293  -5.879   9.780  1.00 70.71           H  
ATOM    274  C   SER A  16     -55.179  -5.281  11.480  1.00 70.71           C  
ATOM    275  CB  SER A  16     -57.579  -4.732  11.027  1.00 70.71           C  
ATOM    276  HB2 SER A  16     -57.265  -3.800  10.557  1.00 70.71           H  
ATOM    277  HB3 SER A  16     -57.742  -4.553  12.090  1.00 70.71           H  
ATOM    278  O   SER A  16     -54.651  -4.252  11.061  1.00 70.71           O  
ATOM    279  OG  SER A  16     -58.788  -5.162  10.431  1.00 70.71           O  
ATOM    280  HG  SER A  16     -59.085  -5.943  10.903  1.00 70.71           H  
ATOM    281  N   PHE A  17     -54.648  -5.989  12.481  1.00 70.43           N  
ATOM    282  H   PHE A  17     -55.105  -6.839  12.781  1.00 70.43           H  
ATOM    283  CA  PHE A  17     -53.348  -5.683  13.061  1.00 70.43           C  
ATOM    284  HA  PHE A  17     -53.239  -4.599  13.093  1.00 70.43           H  
ATOM    285  C   PHE A  17     -52.250  -6.215  12.132  1.00 70.43           C  
ATOM    286  CB  PHE A  17     -53.280  -6.184  14.518  1.00 70.43           C  
ATOM    287  HB2 PHE A  17     -52.659  -7.077  14.595  1.00 70.43           H  
ATOM    288  HB3 PHE A  17     -54.277  -6.478  14.847  1.00 70.43           H  
ATOM    289  O   PHE A  17     -51.699  -7.296  12.328  1.00 70.43           O  
ATOM    290  CG  PHE A  17     -52.774  -5.130  15.483  1.00 70.43           C  
ATOM    291  CD1 PHE A  17     -51.410  -5.059  15.823  1.00 70.43           C  
ATOM    292  HD1 PHE A  17     -50.710  -5.761  15.395  1.00 70.43           H  
ATOM    293  CD2 PHE A  17     -53.679  -4.200  16.030  1.00 70.43           C  
ATOM    294  HD2 PHE A  17     -54.724  -4.248  15.761  1.00 70.43           H  
ATOM    295  CE1 PHE A  17     -50.958  -4.070  16.716  1.00 70.43           C  
ATOM    296  HE1 PHE A  17     -49.910  -4.016  16.972  1.00 70.43           H  
ATOM    297  CE2 PHE A  17     -53.227  -3.211  16.920  1.00 70.43           C  
ATOM    298  HE2 PHE A  17     -53.923  -2.497  17.335  1.00 70.43           H  
ATOM    299  CZ  PHE A  17     -51.865  -3.147  17.265  1.00 70.43           C  
ATOM    300  HZ  PHE A  17     -51.513  -2.385  17.944  1.00 70.43           H  
ATOM    301  N   SER A  18     -51.952  -5.457  11.075  1.00 72.16           N  
ATOM    302  H   SER A  18     -52.536  -4.659  10.869  1.00 72.16           H  
ATOM    303  CA  SER A  18     -50.727  -5.650  10.306  1.00 72.16           C  
ATOM    304  HA  SER A  18     -50.723  -6.649   9.870  1.00 72.16           H  
ATOM    305  C   SER A  18     -49.548  -5.504  11.265  1.00 72.16           C  
ATOM    306  CB  SER A  18     -50.614  -4.621   9.175  1.00 72.16           C  
ATOM    307  HB2 SER A  18     -50.661  -3.615   9.591  1.00 72.16           H  
ATOM    308  HB3 SER A  18     -49.658  -4.750   8.669  1.00 72.16           H  
ATOM    309  O   SER A  18     -49.292  -4.414  11.775  1.00 72.16           O  
ATOM    310  OG  SER A  18     -51.664  -4.798   8.243  1.00 72.16           O  
ATOM    311  HG  SER A  18     -51.582  -4.129   7.560  1.00 72.16           H  
ATOM    312  N   LEU A  19     -48.850  -6.608  11.535  1.00 71.65           N  
ATOM    313  H   LEU A  19     -49.188  -7.486  11.169  1.00 71.65           H  
ATOM    314  CA  LEU A  19     -47.547  -6.590  12.191  1.00 71.65           C  
ATOM    315  HA  LEU A  19     -47.631  -6.124  13.173  1.00 71.65           H  
ATOM    316  C   LEU A  19     -46.613  -5.739  11.328  1.00 71.65           C  
ATOM    317  CB  LEU A  19     -47.029  -8.034  12.348  1.00 71.65           C  
ATOM    318  HB2 LEU A  19     -45.940  -8.021  12.395  1.00 71.65           H  
ATOM    319  HB3 LEU A  19     -47.299  -8.601  11.457  1.00 71.65           H  
ATOM    320  O   LEU A  19     -46.141  -6.181  10.282  1.00 71.65           O  
ATOM    321  CG  LEU A  19     -47.564  -8.742  13.606  1.00 71.65           C  
ATOM    322  HG  LEU A  19     -48.583  -8.412  13.807  1.00 71.65           H  
ATOM    323  CD1 LEU A  19     -47.585 -10.257  13.406  1.00 71.65           C  
ATOM    324 HD11 LEU A  19     -47.957 -10.742  14.308  1.00 71.65           H  
ATOM    325 HD12 LEU A  19     -46.579 -10.617  13.191  1.00 71.65           H  
ATOM    326 HD13 LEU A  19     -48.243 -10.508  12.575  1.00 71.65           H  
ATOM    327  CD2 LEU A  19     -46.683  -8.433  14.820  1.00 71.65           C  
ATOM    328 HD21 LEU A  19     -47.093  -8.918  15.706  1.00 71.65           H  
ATOM    329 HD22 LEU A  19     -45.669  -8.794  14.650  1.00 71.65           H  
ATOM    330 HD23 LEU A  19     -46.652  -7.357  14.991  1.00 71.65           H  
ATOM    331  N   ALA A  20     -46.391  -4.495  11.746  1.00 69.92           N  
ATOM    332  H   ALA A  20     -46.908  -4.150  12.542  1.00 69.92           H  
ATOM    333  CA  ALA A  20     -45.320  -3.678  11.214  1.00 69.92           C  
ATOM    334  HA  ALA A  20     -45.351  -3.695  10.125  1.00 69.92           H  
ATOM    335  C   ALA A  20     -44.003  -4.308  11.680  1.00 69.92           C  
ATOM    336  CB  ALA A  20     -45.509  -2.229  11.684  1.00 69.92           C  
ATOM    337  HB1 ALA A  20     -45.498  -2.182  12.773  1.00 69.92           H  
ATOM    338  HB2 ALA A  20     -46.458  -1.841  11.314  1.00 69.92           H  
ATOM    339  HB3 ALA A  20     -44.696  -1.614  11.297  1.00 69.92           H  
ATOM    340  O   ALA A  20     -43.573  -4.105  12.814  1.00 69.92           O  
ATOM    341  N   TYR A  21     -43.396  -5.125  10.823  1.00 70.86           N  
ATOM    342  H   TYR A  21     -43.848  -5.333   9.944  1.00 70.86           H  
ATOM    343  CA  TYR A  21     -42.004  -5.513  10.987  1.00 70.86           C  
ATOM    344  HA  TYR A  21     -41.813  -5.783  12.026  1.00 70.86           H  
ATOM    345  C   TYR A  21     -41.152  -4.293  10.638  1.00 70.86           C  
ATOM    346  CB  TYR A  21     -41.680  -6.732  10.112  1.00 70.86           C  
ATOM    347  HB2 TYR A  21     -42.117  -6.604   9.122  1.00 70.86           H  
ATOM    348  HB3 TYR A  21     -40.599  -6.781   9.980  1.00 70.86           H  
ATOM    349  O   TYR A  21     -41.138  -3.850   9.491  1.00 70.86           O  
ATOM    350  CG  TYR A  21     -42.143  -8.049  10.711  1.00 70.86           C  
ATOM    351  CD1 TYR A  21     -41.255  -8.795  11.511  1.00 70.86           C  
ATOM    352  HD1 TYR A  21     -40.253  -8.429  11.684  1.00 70.86           H  
ATOM    353  CD2 TYR A  21     -43.451  -8.523  10.486  1.00 70.86           C  
ATOM    354  HD2 TYR A  21     -44.134  -7.947   9.880  1.00 70.86           H  
ATOM    355  CE1 TYR A  21     -41.666 -10.014  12.081  1.00 70.86           C  
ATOM    356  HE1 TYR A  21     -40.975 -10.578  12.690  1.00 70.86           H  
ATOM    357  CE2 TYR A  21     -43.866  -9.743  11.054  1.00 70.86           C  
ATOM    358  HE2 TYR A  21     -44.866 -10.115  10.884  1.00 70.86           H  
ATOM    359  OH  TYR A  21     -43.375 -11.667  12.399  1.00 70.86           O  
ATOM    360  HH  TYR A  21     -42.663 -12.069  12.902  1.00 70.86           H  
ATOM    361  CZ  TYR A  21     -42.974 -10.490  11.851  1.00 70.86           C  
ATOM    362  N   SER A  22     -40.487  -3.723  11.640  1.00 71.96           N  
ATOM    363  H   SER A  22     -40.564  -4.134  12.559  1.00 71.96           H  
ATOM    364  CA  SER A  22     -39.351  -2.837  11.397  1.00 71.96           C  
ATOM    365  HA  SER A  22     -39.557  -2.188  10.546  1.00 71.96           H  
ATOM    366  C   SER A  22     -38.146  -3.717  11.084  1.00 71.96           C  
ATOM    367  CB  SER A  22     -39.079  -1.963  12.624  1.00 71.96           C  
ATOM    368  HB2 SER A  22     -38.755  -2.585  13.459  1.00 71.96           H  
ATOM    369  HB3 SER A  22     -39.997  -1.447  12.904  1.00 71.96           H  
ATOM    370  O   SER A  22     -37.906  -4.679  11.811  1.00 71.96           O  
ATOM    371  OG  SER A  22     -38.090  -0.996  12.337  1.00 71.96           O  
ATOM    372  HG  SER A  22     -37.233  -1.423  12.268  1.00 71.96           H  
ATOM    373  N   GLU A  23     -37.402  -3.412  10.023  1.00 75.31           N  
ATOM    374  H   GLU A  23     -37.639  -2.612   9.455  1.00 75.31           H  
ATOM    375  CA  GLU A  23     -36.078  -4.010   9.840  1.00 75.31           C  
ATOM    376  HA  GLU A  23     -36.137  -5.079  10.044  1.00 75.31           H  
ATOM    377  C   GLU A  23     -35.101  -3.404  10.854  1.00 75.31           C  
ATOM    378  CB  GLU A  23     -35.558  -3.836   8.402  1.00 75.31           C  
ATOM    379  HB2 GLU A  23     -34.517  -4.159   8.387  1.00 75.31           H  
ATOM    380  HB3 GLU A  23     -35.600  -2.785   8.118  1.00 75.31           H  
ATOM    381  O   GLU A  23     -35.129  -2.194  11.107  1.00 75.31           O  
ATOM    382  CG  GLU A  23     -36.342  -4.687   7.388  1.00 75.31           C  
ATOM    383  HG2 GLU A  23     -36.489  -5.680   7.812  1.00 75.31           H  
ATOM    384  HG3 GLU A  23     -37.324  -4.240   7.237  1.00 75.31           H  
ATOM    385  CD  GLU A  23     -35.628  -4.833   6.031  1.00 75.31           C  
ATOM    386  OE1 GLU A  23     -35.989  -5.784   5.299  1.00 75.31           O  
ATOM    387  OE2 GLU A  23     -34.755  -3.994   5.714  1.00 75.31           O  
ATOM    388  N   ASP A  24     -34.239  -4.242  11.430  1.00 75.50           N  
ATOM    389  H   ASP A  24     -34.283  -5.228  11.218  1.00 75.50           H  
ATOM    390  CA  ASP A  24     -33.120  -3.783  12.247  1.00 75.50           C  
ATOM    391  HA  ASP A  24     -33.465  -3.006  12.929  1.00 75.50           H  
ATOM    392  C   ASP A  24     -32.060  -3.168  11.322  1.00 75.50           C  
ATOM    393  CB  ASP A  24     -32.544  -4.936  13.092  1.00 75.50           C  
ATOM    394  HB2 ASP A  24     -32.421  -5.818  12.463  1.00 75.50           H  
ATOM    395  HB3 ASP A  24     -31.556  -4.641  13.445  1.00 75.50           H  
ATOM    396  O   ASP A  24     -31.342  -3.864  10.604  1.00 75.50           O  
ATOM    397  CG  ASP A  24     -33.385  -5.289  14.327  1.00 75.50           C  
ATOM    398  OD1 ASP A  24     -34.040  -4.376  14.879  1.00 75.50           O  
ATOM    399  OD2 ASP A  24     -33.332  -6.470  14.738  1.00 75.50           O  
ATOM    400  N   LEU A  25     -31.968  -1.836  11.316  1.00 76.81           N  
ATOM    401  H   LEU A  25     -32.632  -1.317  11.872  1.00 76.81           H  
ATOM    402  CA  LEU A  25     -30.941  -1.113  10.570  1.00 76.81           C  
ATOM    403  HA  LEU A  25     -30.717  -1.661   9.655  1.00 76.81           H  
ATOM    404  C   LEU A  25     -29.651  -1.042  11.390  1.00 76.81           C  
ATOM    405  CB  LEU A  25     -31.440   0.291  10.186  1.00 76.81           C  
ATOM    406  HB2 LEU A  25     -30.601   0.855   9.780  1.00 76.81           H  
ATOM    407  HB3 LEU A  25     -31.771   0.797  11.093  1.00 76.81           H  
ATOM    408  O   LEU A  25     -29.556  -0.293  12.362  1.00 76.81           O  
ATOM    409  CG  LEU A  25     -32.585   0.314   9.158  1.00 76.81           C  
ATOM    410  HG  LEU A  25     -33.432  -0.258   9.534  1.00 76.81           H  
ATOM    411  CD1 LEU A  25     -33.032   1.763   8.948  1.00 76.81           C  
ATOM    412 HD11 LEU A  25     -33.368   2.179   9.898  1.00 76.81           H  
ATOM    413 HD12 LEU A  25     -32.208   2.359   8.556  1.00 76.81           H  
ATOM    414 HD13 LEU A  25     -33.866   1.785   8.246  1.00 76.81           H  
ATOM    415  CD2 LEU A  25     -32.161  -0.248   7.798  1.00 76.81           C  
ATOM    416 HD21 LEU A  25     -32.976  -0.134   7.083  1.00 76.81           H  
ATOM    417 HD22 LEU A  25     -31.273   0.265   7.429  1.00 76.81           H  
ATOM    418 HD23 LEU A  25     -31.960  -1.316   7.887  1.00 76.81           H  
ATOM    419  N   GLN A  26     -28.622  -1.767  10.957  1.00 79.45           N  
ATOM    420  H   GLN A  26     -28.776  -2.427  10.208  1.00 79.45           H  
ATOM    421  CA  GLN A  26     -27.280  -1.626  11.514  1.00 79.45           C  
ATOM    422  HA  GLN A  26     -27.372  -1.320  12.556  1.00 79.45           H  
ATOM    423  C   GLN A  26     -26.508  -0.537  10.763  1.00 79.45           C  
ATOM    424  CB  GLN A  26     -26.572  -2.984  11.522  1.00 79.45           C  
ATOM    425  HB2 GLN A  26     -27.224  -3.708  12.011  1.00 79.45           H  
ATOM    426  HB3 GLN A  26     -26.383  -3.316  10.501  1.00 79.45           H  
ATOM    427  O   GLN A  26     -26.090  -0.713   9.620  1.00 79.45           O  
ATOM    428  CG  GLN A  26     -25.249  -2.904  12.299  1.00 79.45           C  
ATOM    429  HG2 GLN A  26     -25.431  -2.458  13.277  1.00 79.45           H  
ATOM    430  HG3 GLN A  26     -24.547  -2.271  11.757  1.00 79.45           H  
ATOM    431  CD  GLN A  26     -24.604  -4.268  12.520  1.00 79.45           C  
ATOM    432  NE2 GLN A  26     -23.435  -4.312  13.118  1.00 79.45           N  
ATOM    433 HE21 GLN A  26     -23.031  -5.234  13.199  1.00 79.45           H  
ATOM    434 HE22 GLN A  26     -22.943  -3.464  13.361  1.00 79.45           H  
ATOM    435  OE1 GLN A  26     -25.119  -5.315  12.175  1.00 79.45           O  
ATOM    436  N   SER A  27     -26.311   0.612  11.410  1.00 84.75           N  
ATOM    437  H   SER A  27     -26.694   0.704  12.340  1.00 84.75           H  
ATOM    438  CA  SER A  27     -25.508   1.701  10.847  1.00 84.75           C  
ATOM    439  HA  SER A  27     -25.651   1.703   9.766  1.00 84.75           H  
ATOM    440  C   SER A  27     -24.009   1.510  11.115  1.00 84.75           C  
ATOM    441  CB  SER A  27     -26.009   3.053  11.364  1.00 84.75           C  
ATOM    442  HB2 SER A  27     -25.679   3.832  10.677  1.00 84.75           H  
ATOM    443  HB3 SER A  27     -27.098   3.062  11.399  1.00 84.75           H  
ATOM    444  O   SER A  27     -23.616   0.849  12.077  1.00 84.75           O  
ATOM    445  OG  SER A  27     -25.476   3.336  12.638  1.00 84.75           O  
ATOM    446  HG  SER A  27     -25.886   2.776  13.301  1.00 84.75           H  
ATOM    447  N   LEU A  28     -23.154   2.181  10.332  1.00 87.29           N  
ATOM    448  H   LEU A  28     -23.516   2.678   9.531  1.00 87.29           H  
ATOM    449  CA  LEU A  28     -21.707   2.238  10.602  1.00 87.29           C  
ATOM    450  HA  LEU A  28     -21.346   1.222  10.759  1.00 87.29           H  
ATOM    451  C   LEU A  28     -21.356   3.008  11.892  1.00 87.29           C  
ATOM    452  CB  LEU A  28     -20.955   2.843   9.401  1.00 87.29           C  
ATOM    453  HB2 LEU A  28     -21.282   3.874   9.270  1.00 87.29           H  
ATOM    454  HB3 LEU A  28     -19.894   2.866   9.649  1.00 87.29           H  
ATOM    455  O   LEU A  28     -20.212   2.962  12.332  1.00 87.29           O  
ATOM    456  CG  LEU A  28     -21.115   2.103   8.061  1.00 87.29           C  
ATOM    457  HG  LEU A  28     -22.150   2.187   7.729  1.00 87.29           H  
ATOM    458  CD1 LEU A  28     -20.219   2.768   7.014  1.00 87.29           C  
ATOM    459 HD11 LEU A  28     -19.172   2.678   7.305  1.00 87.29           H  
ATOM    460 HD12 LEU A  28     -20.365   2.285   6.048  1.00 87.29           H  
ATOM    461 HD13 LEU A  28     -20.478   3.823   6.921  1.00 87.29           H  
ATOM    462  CD2 LEU A  28     -20.747   0.621   8.142  1.00 87.29           C  
ATOM    463 HD21 LEU A  28     -19.738   0.505   8.536  1.00 87.29           H  
ATOM    464 HD22 LEU A  28     -20.803   0.170   7.152  1.00 87.29           H  
ATOM    465 HD23 LEU A  28     -21.448   0.095   8.790  1.00 87.29           H  
ATOM    466  N   ARG A  29     -22.326   3.695  12.520  1.00 85.07           N  
ATOM    467  H   ARG A  29     -23.259   3.646  12.138  1.00 85.07           H  
ATOM    468  CA  ARG A  29     -22.175   4.301  13.856  1.00 85.07           C  
ATOM    469  HA  ARG A  29     -21.224   4.832  13.899  1.00 85.07           H  
ATOM    470  C   ARG A  29     -22.130   3.239  14.965  1.00 85.07           C  
ATOM    471  CB  ARG A  29     -23.338   5.286  14.085  1.00 85.07           C  
ATOM    472  HB2 ARG A  29     -23.457   5.910  13.199  1.00 85.07           H  
ATOM    473  HB3 ARG A  29     -24.254   4.715  14.237  1.00 85.07           H  
ATOM    474  O   ARG A  29     -21.755   3.550  16.091  1.00 85.07           O  
ATOM    475  CG  ARG A  29     -23.174   6.200  15.306  1.00 85.07           C  
ATOM    476  HG2 ARG A  29     -23.056   5.607  16.213  1.00 85.07           H  
ATOM    477  HG3 ARG A  29     -22.290   6.823  15.172  1.00 85.07           H  
ATOM    478  CD  ARG A  29     -24.427   7.070  15.478  1.00 85.07           C  
ATOM    479  HD2 ARG A  29     -24.592   7.665  14.580  1.00 85.07           H  
ATOM    480  HD3 ARG A  29     -25.288   6.415  15.609  1.00 85.07           H  
ATOM    481  NE  ARG A  29     -24.336   7.952  16.655  1.00 85.07           N  
ATOM    482  HE  ARG A  29     -24.956   7.746  17.425  1.00 85.07           H  
ATOM    483  NH1 ARG A  29     -22.787   9.440  15.832  1.00 85.07           N  
ATOM    484 HH11 ARG A  29     -22.298  10.317  15.942  1.00 85.07           H  
ATOM    485 HH12 ARG A  29     -22.740   8.902  14.979  1.00 85.07           H  
ATOM    486  NH2 ARG A  29     -23.646   9.765  17.835  1.00 85.07           N  
ATOM    487 HH21 ARG A  29     -23.111  10.615  17.946  1.00 85.07           H  
ATOM    488 HH22 ARG A  29     -24.332   9.607  18.559  1.00 85.07           H  
ATOM    489  CZ  ARG A  29     -23.595   9.036  16.774  1.00 85.07           C  
ATOM    490  N   GLY A  30     -22.530   2.003  14.667  1.00 81.49           N  
ATOM    491  H   GLY A  30     -22.835   1.811  13.723  1.00 81.49           H  
ATOM    492  CA  GLY A  30     -22.779   0.975  15.671  1.00 81.49           C  
ATOM    493  HA2 GLY A  30     -22.788  -0.004  15.193  1.00 81.49           H  
ATOM    494  HA3 GLY A  30     -21.981   0.990  16.413  1.00 81.49           H  
ATOM    495  C   GLY A  30     -24.125   1.186  16.370  1.00 81.49           C  
ATOM    496  O   GLY A  30     -25.045   1.766  15.797  1.00 81.49           O  
ATOM    497  N   GLY A  31     -24.242   0.699  17.607  1.00 81.22           N  
ATOM    498  H   GLY A  31     -23.439   0.247  18.020  1.00 81.22           H  
ATOM    499  CA  GLY A  31     -25.490   0.702  18.383  1.00 81.22           C  
ATOM    500  HA2 GLY A  31     -26.329   0.531  17.708  1.00 81.22           H  
ATOM    501  HA3 GLY A  31     -25.467  -0.122  19.097  1.00 81.22           H  
ATOM    502  C   GLY A  31     -25.790   1.986  19.164  1.00 81.22           C  
ATOM    503  O   GLY A  31     -26.619   1.946  20.066  1.00 81.22           O  
ATOM    504  N   ALA A  32     -25.097   3.097  18.893  1.00 84.03           N  
ATOM    505  H   ALA A  32     -24.482   3.102  18.092  1.00 84.03           H  
ATOM    506  CA  ALA A  32     -25.356   4.360  19.583  1.00 84.03           C  
ATOM    507  HA  ALA A  32     -25.503   4.154  20.643  1.00 84.03           H  
ATOM    508  C   ALA A  32     -26.636   5.024  19.050  1.00 84.03           C  
ATOM    509  CB  ALA A  32     -24.136   5.281  19.452  1.00 84.03           C  
ATOM    510  HB1 ALA A  32     -24.321   6.212  19.988  1.00 84.03           H  
ATOM    511  HB2 ALA A  32     -23.258   4.796  19.880  1.00 84.03           H  
ATOM    512  HB3 ALA A  32     -23.951   5.504  18.401  1.00 84.03           H  
ATOM    513  O   ALA A  32     -26.758   5.245  17.841  1.00 84.03           O  
ATOM    514  N   ASP A  33     -27.546   5.393  19.956  1.00 84.84           N  
ATOM    515  H   ASP A  33     -27.429   5.090  20.913  1.00 84.84           H  
ATOM    516  CA  ASP A  33     -28.773   6.123  19.629  1.00 84.84           C  
ATOM    517  HA  ASP A  33     -29.391   5.487  18.996  1.00 84.84           H  
ATOM    518  C   ASP A  33     -28.466   7.417  18.853  1.00 84.84           C  
ATOM    519  CB  ASP A  33     -29.558   6.448  20.915  1.00 84.84           C  
ATOM    520  HB2 ASP A  33     -28.890   6.926  21.632  1.00 84.84           H  
ATOM    521  HB3 ASP A  33     -30.351   7.157  20.676  1.00 84.84           H  
ATOM    522  O   ASP A  33     -27.464   8.091  19.099  1.00 84.84           O  
ATOM    523  CG  ASP A  33     -30.244   5.246  21.567  1.00 84.84           C  
ATOM    524  OD1 ASP A  33     -30.547   4.282  20.834  1.00 84.84           O  
ATOM    525  OD2 ASP A  33     -30.511   5.344  22.784  1.00 84.84           O  
ATOM    526  N   ILE A  34     -29.353   7.798  17.926  1.00 86.15           N  
ATOM    527  H   ILE A  34     -30.141   7.188  17.759  1.00 86.15           H  
ATOM    528  CA  ILE A  34     -29.203   9.009  17.096  1.00 86.15           C  
ATOM    529  HA  ILE A  34     -28.319   8.865  16.474  1.00 86.15           H  
ATOM    530  C   ILE A  34     -28.924  10.281  17.926  1.00 86.15           C  
ATOM    531  CB  ILE A  34     -30.417   9.190  16.149  1.00 86.15           C  
ATOM    532  HB  ILE A  34     -31.329   9.204  16.745  1.00 86.15           H  
ATOM    533  O   ILE A  34     -28.030  11.031  17.535  1.00 86.15           O  
ATOM    534  CG1 ILE A  34     -30.502   7.997  15.167  1.00 86.15           C  
ATOM    535 HG12 ILE A  34     -29.593   7.956  14.567  1.00 86.15           H  
ATOM    536 HG13 ILE A  34     -30.569   7.069  15.735  1.00 86.15           H  
ATOM    537  CG2 ILE A  34     -30.334  10.522  15.373  1.00 86.15           C  
ATOM    538 HG21 ILE A  34     -29.424  10.548  14.774  1.00 86.15           H  
ATOM    539 HG22 ILE A  34     -31.201  10.646  14.724  1.00 86.15           H  
ATOM    540 HG23 ILE A  34     -30.331  11.370  16.058  1.00 86.15           H  
ATOM    541  CD1 ILE A  34     -31.712   8.033  14.223  1.00 86.15           C  
ATOM    542 HD11 ILE A  34     -31.778   7.084  13.692  1.00 86.15           H  
ATOM    543 HD12 ILE A  34     -32.628   8.180  14.796  1.00 86.15           H  
ATOM    544 HD13 ILE A  34     -31.604   8.829  13.487  1.00 86.15           H  
ATOM    545  N   PRO A  35     -29.637  10.559  19.041  1.00 92.11           N  
ATOM    546  CA  PRO A  35     -29.363  11.743  19.857  1.00 92.11           C  
ATOM    547  HA  PRO A  35     -29.196  12.607  19.215  1.00 92.11           H  
ATOM    548  C   PRO A  35     -28.143  11.616  20.783  1.00 92.11           C  
ATOM    549  CB  PRO A  35     -30.642  11.966  20.672  1.00 92.11           C  
ATOM    550  HB2 PRO A  35     -30.450  12.452  21.629  1.00 92.11           H  
ATOM    551  HB3 PRO A  35     -31.349  12.554  20.087  1.00 92.11           H  
ATOM    552  O   PRO A  35     -27.762  12.618  21.382  1.00 92.11           O  
ATOM    553  CG  PRO A  35     -31.183  10.551  20.855  1.00 92.11           C  
ATOM    554  HG2 PRO A  35     -32.251  10.547  21.068  1.00 92.11           H  
ATOM    555  HG3 PRO A  35     -30.627  10.036  21.638  1.00 92.11           H  
ATOM    556  CD  PRO A  35     -30.871   9.928  19.500  1.00 92.11           C  
ATOM    557  HD2 PRO A  35     -30.789   8.846  19.607  1.00 92.11           H  
ATOM    558  HD3 PRO A  35     -31.675  10.168  18.804  1.00 92.11           H  
ATOM    559  N   ALA A  36     -27.563  10.424  20.956  1.00 90.07           N  
ATOM    560  H   ALA A  36     -27.822   9.655  20.354  1.00 90.07           H  
ATOM    561  CA  ALA A  36     -26.398  10.232  21.817  1.00 90.07           C  
ATOM    562  HA  ALA A  36     -26.528  10.831  22.719  1.00 90.07           H  
ATOM    563  C   ALA A  36     -25.113  10.709  21.126  1.00 90.07           C  
ATOM    564  CB  ALA A  36     -26.313   8.757  22.233  1.00 90.07           C  
ATOM    565  HB1 ALA A  36     -26.140   8.132  21.357  1.00 90.07           H  
ATOM    566  HB2 ALA A  36     -25.486   8.619  22.929  1.00 90.07           H  
ATOM    567  HB3 ALA A  36     -27.240   8.453  22.718  1.00 90.07           H  
ATOM    568  O   ALA A  36     -25.040  10.755  19.897  1.00 90.07           O  
ATOM    569  N   ASP A  37     -24.072  11.002  21.904  1.00 89.88           N  
ATOM    570  H   ASP A  37     -24.183  10.991  22.908  1.00 89.88           H  
ATOM    571  CA  ASP A  37     -22.744  11.309  21.367  1.00 89.88           C  
ATOM    572  HA  ASP A  37     -22.846  12.132  20.660  1.00 89.88           H  
ATOM    573  C   ASP A  37     -22.148  10.114  20.600  1.00 89.88           C  
ATOM    574  CB  ASP A  37     -21.803  11.769  22.490  1.00 89.88           C  
ATOM    575  HB2 ASP A  37     -20.792  11.853  22.091  1.00 89.88           H  
ATOM    576  HB3 ASP A  37     -21.791  11.016  23.278  1.00 89.88           H  
ATOM    577  O   ASP A  37     -22.511   8.954  20.809  1.00 89.88           O  
ATOM    578  CG  ASP A  37     -22.192  13.132  23.073  1.00 89.88           C  
ATOM    579  OD1 ASP A  37     -22.664  13.986  22.290  1.00 89.88           O  
ATOM    580  OD2 ASP A  37     -21.990  13.310  24.294  1.00 89.88           O  
ATOM    581  N   SER A  38     -21.238  10.388  19.659  1.00 85.53           N  
ATOM    582  H   SER A  38     -20.886  11.332  19.587  1.00 85.53           H  
ATOM    583  CA  SER A  38     -20.523   9.325  18.941  1.00 85.53           C  
ATOM    584  HA  SER A  38     -21.239   8.566  18.627  1.00 85.53           H  
ATOM    585  C   SER A  38     -19.497   8.651  19.843  1.00 85.53           C  
ATOM    586  CB  SER A  38     -19.813   9.864  17.696  1.00 85.53           C  
ATOM    587  HB2 SER A  38     -20.554  10.154  16.952  1.00 85.53           H  
ATOM    588  HB3 SER A  38     -19.175   9.089  17.271  1.00 85.53           H  
ATOM    589  O   SER A  38     -18.850   9.319  20.649  1.00 85.53           O  
ATOM    590  OG  SER A  38     -19.037  10.999  18.010  1.00 85.53           O  
ATOM    591  HG  SER A  38     -18.462  10.777  18.746  1.00 85.53           H  
ATOM    592  N   VAL A  39     -19.262   7.355  19.626  1.00 83.21           N  
ATOM    593  H   VAL A  39     -19.820   6.855  18.949  1.00 83.21           H  
ATOM    594  CA  VAL A  39     -18.096   6.675  20.200  1.00 83.21           C  
ATOM    595  HA  VAL A  39     -18.168   6.749  21.285  1.00 83.21           H  
ATOM    596  C   VAL A  39     -16.828   7.385  19.697  1.00 83.21           C  
ATOM    597  CB  VAL A  39     -18.070   5.179  19.838  1.00 83.21           C  
ATOM    598  HB  VAL A  39     -17.965   5.065  18.759  1.00 83.21           H  
ATOM    599  O   VAL A  39     -16.707   7.582  18.483  1.00 83.21           O  
ATOM    600  CG1 VAL A  39     -16.904   4.462  20.529  1.00 83.21           C  
ATOM    601 HG11 VAL A  39     -15.953   4.864  20.179  1.00 83.21           H  
ATOM    602 HG12 VAL A  39     -16.970   4.582  21.611  1.00 83.21           H  
ATOM    603 HG13 VAL A  39     -16.925   3.400  20.284  1.00 83.21           H  
ATOM    604  CG2 VAL A  39     -19.370   4.487  20.276  1.00 83.21           C  
ATOM    605 HG21 VAL A  39     -20.222   4.890  19.729  1.00 83.21           H  
ATOM    606 HG22 VAL A  39     -19.528   4.627  21.345  1.00 83.21           H  
ATOM    607 HG23 VAL A  39     -19.308   3.420  20.061  1.00 83.21           H  
ATOM    608  N   PRO A  40     -15.911   7.814  20.585  1.00 86.14           N  
ATOM    609  CA  PRO A  40     -14.669   8.458  20.174  1.00 86.14           C  
ATOM    610  HA  PRO A  40     -14.915   9.405  19.692  1.00 86.14           H  
ATOM    611  C   PRO A  40     -13.869   7.583  19.209  1.00 86.14           C  
ATOM    612  CB  PRO A  40     -13.891   8.733  21.464  1.00 86.14           C  
ATOM    613  HB2 PRO A  40     -13.247   7.887  21.702  1.00 86.14           H  
ATOM    614  HB3 PRO A  40     -13.304   9.649  21.395  1.00 86.14           H  
ATOM    615  O   PRO A  40     -13.833   6.360  19.356  1.00 86.14           O  
ATOM    616  CG  PRO A  40     -14.992   8.840  22.516  1.00 86.14           C  
ATOM    617  HG2 PRO A  40     -15.426   9.840  22.493  1.00 86.14           H  
ATOM    618  HG3 PRO A  40     -14.624   8.603  23.515  1.00 86.14           H  
ATOM    619  CD  PRO A  40     -16.024   7.824  22.036  1.00 86.14           C  
ATOM    620  HD2 PRO A  40     -17.016   8.134  22.365  1.00 86.14           H  
ATOM    621  HD3 PRO A  40     -15.782   6.835  22.426  1.00 86.14           H  
ATOM    622  N   ALA A  41     -13.212   8.215  18.236  1.00 85.13           N  
ATOM    623  H   ALA A  41     -13.239   9.224  18.190  1.00 85.13           H  
ATOM    624  CA  ALA A  41     -12.283   7.512  17.365  1.00 85.13           C  
ATOM    625  HA  ALA A  41     -12.804   6.668  16.912  1.00 85.13           H  
ATOM    626  C   ALA A  41     -11.112   6.965  18.193  1.00 85.13           C  
ATOM    627  CB  ALA A  41     -11.814   8.447  16.244  1.00 85.13           C  
ATOM    628  HB1 ALA A  41     -11.132   7.909  15.585  1.00 85.13           H  
ATOM    629  HB2 ALA A  41     -12.670   8.795  15.666  1.00 85.13           H  
ATOM    630  HB3 ALA A  41     -11.286   9.300  16.669  1.00 85.13           H  
ATOM    631  O   ALA A  41     -10.585   7.654  19.068  1.00 85.13           O  
ATOM    632  N   VAL A  42     -10.721   5.728  17.904  1.00 86.86           N  
ATOM    633  H   VAL A  42     -11.179   5.244  17.145  1.00 86.86           H  
ATOM    634  CA  VAL A  42      -9.469   5.144  18.385  1.00 86.86           C  
ATOM    635  HA  VAL A  42      -9.099   5.724  19.230  1.00 86.86           H  
ATOM    636  C   VAL A  42      -8.440   5.264  17.272  1.00 86.86           C  
ATOM    637  CB  VAL A  42      -9.647   3.691  18.866  1.00 86.86           C  
ATOM    638  HB  VAL A  42      -8.671   3.312  19.170  1.00 86.86           H  
ATOM    639  O   VAL A  42      -8.775   5.055  16.104  1.00 86.86           O  
ATOM    640  CG1 VAL A  42     -10.568   3.648  20.094  1.00 86.86           C  
ATOM    641 HG11 VAL A  42     -10.616   2.630  20.481  1.00 86.86           H  
ATOM    642 HG12 VAL A  42     -11.572   3.979  19.828  1.00 86.86           H  
ATOM    643 HG13 VAL A  42     -10.171   4.302  20.870  1.00 86.86           H  
ATOM    644  CG2 VAL A  42     -10.220   2.741  17.803  1.00 86.86           C  
ATOM    645 HG21 VAL A  42      -9.552   2.705  16.942  1.00 86.86           H  
ATOM    646 HG22 VAL A  42     -11.208   3.071  17.482  1.00 86.86           H  
ATOM    647 HG23 VAL A  42     -10.293   1.734  18.215  1.00 86.86           H  
ATOM    648  N   ASP A  43      -7.206   5.609  17.623  1.00 90.93           N  
ATOM    649  H   ASP A  43      -6.984   5.817  18.586  1.00 90.93           H  
ATOM    650  CA  ASP A  43      -6.103   5.550  16.669  1.00 90.93           C  
ATOM    651  HA  ASP A  43      -6.391   6.089  15.767  1.00 90.93           H  
ATOM    652  C   ASP A  43      -5.859   4.084  16.292  1.00 90.93           C  
ATOM    653  CB  ASP A  43      -4.845   6.222  17.238  1.00 90.93           C  
ATOM    654  HB2 ASP A  43      -4.014   6.039  16.556  1.00 90.93           H  
ATOM    655  HB3 ASP A  43      -4.600   5.768  18.198  1.00 90.93           H  
ATOM    656  O   ASP A  43      -5.851   3.200  17.153  1.00 90.93           O  
ATOM    657  CG  ASP A  43      -4.999   7.740  17.405  1.00 90.93           C  
ATOM    658  OD1 ASP A  43      -5.689   8.361  16.563  1.00 90.93           O  
ATOM    659  OD2 ASP A  43      -4.421   8.276  18.378  1.00 90.93           O  
ATOM    660  N   ILE A  44      -5.710   3.822  14.994  1.00 92.97           N  
ATOM    661  H   ILE A  44      -5.677   4.597  14.348  1.00 92.97           H  
ATOM    662  CA  ILE A  44      -5.466   2.482  14.458  1.00 92.97           C  
ATOM    663  HA  ILE A  44      -5.393   1.775  15.284  1.00 92.97           H  
ATOM    664  C   ILE A  44      -4.126   2.513  13.745  1.00 92.97           C  
ATOM    665  CB  ILE A  44      -6.593   1.992  13.522  1.00 92.97           C  
ATOM    666  HB  ILE A  44      -6.557   2.575  12.601  1.00 92.97           H  
ATOM    667  O   ILE A  44      -3.922   3.315  12.830  1.00 92.97           O  
ATOM    668  CG1 ILE A  44      -7.986   2.188  14.160  1.00 92.97           C  
ATOM    669 HG12 ILE A  44      -8.024   1.672  15.119  1.00 92.97           H  
ATOM    670 HG13 ILE A  44      -8.140   3.252  14.340  1.00 92.97           H  
ATOM    671  CG2 ILE A  44      -6.362   0.507  13.174  1.00 92.97           C  
ATOM    672 HG21 ILE A  44      -6.516  -0.115  14.056  1.00 92.97           H  
ATOM    673 HG22 ILE A  44      -7.045   0.187  12.386  1.00 92.97           H  
ATOM    674 HG23 ILE A  44      -5.346   0.341  12.815  1.00 92.97           H  
ATOM    675  CD1 ILE A  44      -9.159   1.718  13.293  1.00 92.97           C  
ATOM    676 HD11 ILE A  44     -10.092   2.074  13.730  1.00 92.97           H  
ATOM    677 HD12 ILE A  44      -9.063   2.117  12.283  1.00 92.97           H  
ATOM    678 HD13 ILE A  44      -9.187   0.628  13.265  1.00 92.97           H  
ATOM    679  N   ASP A  45      -3.239   1.616  14.153  1.00 94.44           N  
ATOM    680  H   ASP A  45      -3.453   1.031  14.948  1.00 94.44           H  
ATOM    681  CA  ASP A  45      -1.934   1.471  13.531  1.00 94.44           C  
ATOM    682  HA  ASP A  45      -1.443   2.444  13.542  1.00 94.44           H  
ATOM    683  C   ASP A  45      -2.058   1.035  12.066  1.00 94.44           C  
ATOM    684  CB  ASP A  45      -1.067   0.487  14.331  1.00 94.44           C  
ATOM    685  HB2 ASP A  45      -0.168   0.265  13.757  1.00 94.44           H  
ATOM    686  HB3 ASP A  45      -1.615  -0.445  14.467  1.00 94.44           H  
ATOM    687  O   ASP A  45      -3.019   0.388  11.635  1.00 94.44           O  
ATOM    688  CG  ASP A  45      -0.623   1.035  15.693  1.00 94.44           C  
ATOM    689  OD1 ASP A  45      -0.451   2.269  15.802  1.00 94.44           O  
ATOM    690  OD2 ASP A  45      -0.412   0.203  16.604  1.00 94.44           O  
ATOM    691  N   TRP A  46      -1.042   1.374  11.279  1.00 95.39           N  
ATOM    692  H   TRP A  46      -0.284   1.904  11.684  1.00 95.39           H  
ATOM    693  CA  TRP A  46      -0.879   0.833   9.936  1.00 95.39           C  
ATOM    694  HA  TRP A  46      -1.763   1.077   9.347  1.00 95.39           H  
ATOM    695  C   TRP A  46      -0.727  -0.686   9.985  1.00 95.39           C  
ATOM    696  CB  TRP A  46       0.325   1.483   9.262  1.00 95.39           C  
ATOM    697  HB2 TRP A  46       0.495   1.002   8.298  1.00 95.39           H  
ATOM    698  HB3 TRP A  46       1.214   1.326   9.873  1.00 95.39           H  
ATOM    699  O   TRP A  46      -0.155  -1.237  10.927  1.00 95.39           O  
ATOM    700  CG  TRP A  46       0.136   2.943   9.026  1.00 95.39           C  
ATOM    701  CD1 TRP A  46       0.501   3.933   9.870  1.00 95.39           C  
ATOM    702  HD1 TRP A  46       1.018   3.798  10.809  1.00 95.39           H  
ATOM    703  CD2 TRP A  46      -0.504   3.602   7.894  1.00 95.39           C  
ATOM    704  CE2 TRP A  46      -0.439   5.012   8.099  1.00 95.39           C  
ATOM    705  CE3 TRP A  46      -1.140   3.153   6.718  1.00 95.39           C  
ATOM    706  HE3 TRP A  46      -1.230   2.090   6.550  1.00 95.39           H  
ATOM    707  NE1 TRP A  46       0.147   5.153   9.335  1.00 95.39           N  
ATOM    708  HE1 TRP A  46       0.421   6.030   9.754  1.00 95.39           H  
ATOM    709  CH2 TRP A  46      -1.561   5.460   6.012  1.00 95.39           C  
ATOM    710  HH2 TRP A  46      -1.990   6.158   5.308  1.00 95.39           H  
ATOM    711  CZ2 TRP A  46      -0.918   5.936   7.163  1.00 95.39           C  
ATOM    712  HZ2 TRP A  46      -0.831   6.994   7.362  1.00 95.39           H  
ATOM    713  CZ3 TRP A  46      -1.695   4.077   5.813  1.00 95.39           C  
ATOM    714  HZ3 TRP A  46      -2.282   3.730   4.976  1.00 95.39           H  
ATOM    715  N   LYS A  47      -1.172  -1.379   8.933  1.00 94.31           N  
ATOM    716  H   LYS A  47      -1.624  -0.889   8.174  1.00 94.31           H  
ATOM    717  CA  LYS A  47      -0.880  -2.809   8.820  1.00 94.31           C  
ATOM    718  HA  LYS A  47      -1.299  -3.302   9.697  1.00 94.31           H  
ATOM    719  C   LYS A  47       0.629  -3.049   8.843  1.00 94.31           C  
ATOM    720  CB  LYS A  47      -1.491  -3.430   7.568  1.00 94.31           C  
ATOM    721  HB2 LYS A  47      -1.167  -4.471   7.548  1.00 94.31           H  
ATOM    722  HB3 LYS A  47      -1.137  -2.911   6.677  1.00 94.31           H  
ATOM    723  O   LYS A  47       1.399  -2.303   8.234  1.00 94.31           O  
ATOM    724  CG  LYS A  47      -3.012  -3.449   7.605  1.00 94.31           C  
ATOM    725  HG2 LYS A  47      -3.391  -2.428   7.552  1.00 94.31           H  
ATOM    726  HG3 LYS A  47      -3.327  -3.909   8.541  1.00 94.31           H  
ATOM    727  CD  LYS A  47      -3.567  -4.264   6.437  1.00 94.31           C  
ATOM    728  HD2 LYS A  47      -3.124  -5.259   6.442  1.00 94.31           H  
ATOM    729  HD3 LYS A  47      -3.338  -3.764   5.496  1.00 94.31           H  
ATOM    730  CE  LYS A  47      -5.075  -4.369   6.651  1.00 94.31           C  
ATOM    731  HE2 LYS A  47      -5.252  -4.840   7.618  1.00 94.31           H  
ATOM    732  HE3 LYS A  47      -5.491  -3.363   6.712  1.00 94.31           H  
ATOM    733  NZ  LYS A  47      -5.730  -5.139   5.572  1.00 94.31           N  
ATOM    734  HZ1 LYS A  47      -6.720  -5.183   5.768  1.00 94.31           H  
ATOM    735  HZ2 LYS A  47      -5.588  -4.679   4.684  1.00 94.31           H  
ATOM    736  HZ3 LYS A  47      -5.354  -6.076   5.550  1.00 94.31           H  
ATOM    737  N   ALA A  48       1.035  -4.133   9.501  1.00 89.91           N  
ATOM    738  H   ALA A  48       0.349  -4.651  10.031  1.00 89.91           H  
ATOM    739  CA  ALA A  48       2.439  -4.508   9.619  1.00 89.91           C  
ATOM    740  HA  ALA A  48       2.924  -3.739  10.219  1.00 89.91           H  
ATOM    741  C   ALA A  48       3.128  -4.597   8.238  1.00 89.91           C  
ATOM    742  CB  ALA A  48       2.535  -5.840  10.373  1.00 89.91           C  
ATOM    743  HB1 ALA A  48       2.032  -6.625   9.807  1.00 89.91           H  
ATOM    744  HB2 ALA A  48       2.067  -5.745  11.352  1.00 89.91           H  
ATOM    745  HB3 ALA A  48       3.582  -6.113  10.506  1.00 89.91           H  
ATOM    746  O   ALA A  48       2.490  -5.012   7.262  1.00 89.91           O  
ATOM    747  N   PRO A  49       4.427  -4.267   8.127  1.00 84.57           N  
ATOM    748  CA  PRO A  49       5.164  -4.409   6.874  1.00 84.57           C  
ATOM    749  HA  PRO A  49       4.785  -3.667   6.171  1.00 84.57           H  
ATOM    750  C   PRO A  49       5.021  -5.815   6.271  1.00 84.57           C  
ATOM    751  CB  PRO A  49       6.619  -4.080   7.218  1.00 84.57           C  
ATOM    752  HB2 PRO A  49       7.133  -3.602   6.384  1.00 84.57           H  
ATOM    753  HB3 PRO A  49       7.147  -4.983   7.525  1.00 84.57           H  
ATOM    754  O   PRO A  49       5.094  -6.818   6.977  1.00 84.57           O  
ATOM    755  CG  PRO A  49       6.493  -3.143   8.418  1.00 84.57           C  
ATOM    756  HG2 PRO A  49       7.385  -3.158   9.044  1.00 84.57           H  
ATOM    757  HG3 PRO A  49       6.286  -2.131   8.071  1.00 84.57           H  
ATOM    758  CD  PRO A  49       5.274  -3.687   9.158  1.00 84.57           C  
ATOM    759  HD2 PRO A  49       5.578  -4.464   9.860  1.00 84.57           H  
ATOM    760  HD3 PRO A  49       4.773  -2.872   9.682  1.00 84.57           H  
ATOM    761  N   GLY A  50       4.817  -5.893   4.954  1.00 80.57           N  
ATOM    762  H   GLY A  50       4.714  -5.026   4.445  1.00 80.57           H  
ATOM    763  CA  GLY A  50       4.627  -7.166   4.240  1.00 80.57           C  
ATOM    764  HA2 GLY A  50       5.223  -7.942   4.721  1.00 80.57           H  
ATOM    765  HA3 GLY A  50       4.985  -7.051   3.217  1.00 80.57           H  
ATOM    766  C   GLY A  50       3.177  -7.664   4.178  1.00 80.57           C  
ATOM    767  O   GLY A  50       2.905  -8.666   3.521  1.00 80.57           O  
ATOM    768  N   SER A  51       2.226  -6.938   4.766  1.00 87.60           N  
ATOM    769  H   SER A  51       2.516  -6.145   5.320  1.00 87.60           H  
ATOM    770  CA  SER A  51       0.778  -7.208   4.722  1.00 87.60           C  
ATOM    771  HA  SER A  51       0.627  -8.279   4.862  1.00 87.60           H  
ATOM    772  C   SER A  51       0.101  -6.831   3.389  1.00 87.60           C  
ATOM    773  CB  SER A  51       0.108  -6.488   5.890  1.00 87.60           C  
ATOM    774  HB2 SER A  51      -0.965  -6.676   5.882  1.00 87.60           H  
ATOM    775  HB3 SER A  51       0.521  -6.844   6.834  1.00 87.60           H  
ATOM    776  O   SER A  51      -1.046  -6.376   3.352  1.00 87.60           O  
ATOM    777  OG  SER A  51       0.352  -5.105   5.750  1.00 87.60           O  
ATOM    778  HG  SER A  51       1.104  -4.888   6.306  1.00 87.60           H  
ATOM    779  N   ALA A  52       0.806  -7.001   2.267  1.00 90.14           N  
ATOM    780  H   ALA A  52       1.688  -7.488   2.337  1.00 90.14           H  
ATOM    781  CA  ALA A  52       0.314  -6.599   0.955  1.00 90.14           C  
ATOM    782  HA  ALA A  52       0.098  -5.532   0.997  1.00 90.14           H  
ATOM    783  C   ALA A  52      -1.001  -7.308   0.598  1.00 90.14           C  
ATOM    784  CB  ALA A  52       1.404  -6.829  -0.098  1.00 90.14           C  
ATOM    785  HB1 ALA A  52       1.638  -7.892  -0.160  1.00 90.14           H  
ATOM    786  HB2 ALA A  52       2.305  -6.279   0.174  1.00 90.14           H  
ATOM    787  HB3 ALA A  52       1.054  -6.482  -1.070  1.00 90.14           H  
ATOM    788  O   ALA A  52      -1.082  -8.535   0.542  1.00 90.14           O  
ATOM    789  N   VAL A  53      -2.034  -6.516   0.314  1.00 91.70           N  
ATOM    790  H   VAL A  53      -1.911  -5.517   0.406  1.00 91.70           H  
ATOM    791  CA  VAL A  53      -3.337  -7.025  -0.118  1.00 91.70           C  
ATOM    792  HA  VAL A  53      -3.532  -7.962   0.403  1.00 91.70           H  
ATOM    793  C   VAL A  53      -3.286  -7.303  -1.618  1.00 91.70           C  
ATOM    794  CB  VAL A  53      -4.467  -6.051   0.245  1.00 91.70           C  
ATOM    795  HB  VAL A  53      -4.289  -5.110  -0.278  1.00 91.70           H  
ATOM    796  O   VAL A  53      -2.961  -6.425  -2.421  1.00 91.70           O  
ATOM    797  CG1 VAL A  53      -5.838  -6.599  -0.171  1.00 91.70           C  
ATOM    798 HG11 VAL A  53      -6.022  -7.562   0.305  1.00 91.70           H  
ATOM    799 HG12 VAL A  53      -5.889  -6.716  -1.254  1.00 91.70           H  
ATOM    800 HG13 VAL A  53      -6.620  -5.900   0.125  1.00 91.70           H  
ATOM    801  CG2 VAL A  53      -4.511  -5.777   1.757  1.00 91.70           C  
ATOM    802 HG21 VAL A  53      -3.584  -5.308   2.084  1.00 91.70           H  
ATOM    803 HG22 VAL A  53      -5.336  -5.102   1.984  1.00 91.70           H  
ATOM    804 HG23 VAL A  53      -4.643  -6.714   2.299  1.00 91.70           H  
ATOM    805  N   ALA A  54      -3.608  -8.536  -2.004  1.00 92.01           N  
ATOM    806  H   ALA A  54      -3.845  -9.219  -1.299  1.00 92.01           H  
ATOM    807  CA  ALA A  54      -3.599  -8.946  -3.401  1.00 92.01           C  
ATOM    808  HA  ALA A  54      -2.625  -8.686  -3.816  1.00 92.01           H  
ATOM    809  C   ALA A  54      -4.678  -8.219  -4.217  1.00 92.01           C  
ATOM    810  CB  ALA A  54      -3.757 -10.468  -3.483  1.00 92.01           C  
ATOM    811  HB1 ALA A  54      -3.708 -10.789  -4.524  1.00 92.01           H  
ATOM    812  HB2 ALA A  54      -2.958 -10.953  -2.923  1.00 92.01           H  
ATOM    813  HB3 ALA A  54      -4.719 -10.762  -3.063  1.00 92.01           H  
ATOM    814  O   ALA A  54      -5.814  -8.047  -3.774  1.00 92.01           O  
ATOM    815  N   ARG A  55      -4.333  -7.852  -5.455  1.00 93.57           N  
ATOM    816  H   ARG A  55      -3.389  -8.047  -5.758  1.00 93.57           H  
ATOM    817  CA  ARG A  55      -5.279  -7.251  -6.399  1.00 93.57           C  
ATOM    818  HA  ARG A  55      -5.820  -6.470  -5.865  1.00 93.57           H  
ATOM    819  C   ARG A  55      -6.327  -8.261  -6.875  1.00 93.57           C  
ATOM    820  CB  ARG A  55      -4.548  -6.614  -7.587  1.00 93.57           C  
ATOM    821  HB2 ARG A  55      -3.953  -7.377  -8.090  1.00 93.57           H  
ATOM    822  HB3 ARG A  55      -5.290  -6.240  -8.292  1.00 93.57           H  
ATOM    823  O   ARG A  55      -6.058  -9.460  -7.006  1.00 93.57           O  
ATOM    824  CG  ARG A  55      -3.648  -5.444  -7.160  1.00 93.57           C  
ATOM    825  HG2 ARG A  55      -2.868  -5.784  -6.479  1.00 93.57           H  
ATOM    826  HG3 ARG A  55      -4.259  -4.700  -6.648  1.00 93.57           H  
ATOM    827  CD  ARG A  55      -3.010  -4.788  -8.385  1.00 93.57           C  
ATOM    828  HD2 ARG A  55      -3.815  -4.557  -9.083  1.00 93.57           H  
ATOM    829  HD3 ARG A  55      -2.541  -3.855  -8.074  1.00 93.57           H  
ATOM    830  NE  ARG A  55      -2.008  -5.647  -9.051  1.00 93.57           N  
ATOM    831  HE  ARG A  55      -1.569  -6.363  -8.489  1.00 93.57           H  
ATOM    832  NH1 ARG A  55      -2.143  -4.621 -11.094  1.00 93.57           N  
ATOM    833 HH11 ARG A  55      -2.837  -3.994 -10.714  1.00 93.57           H  
ATOM    834 HH12 ARG A  55      -2.000  -4.605 -12.094  1.00 93.57           H  
ATOM    835  NH2 ARG A  55      -0.781  -6.376 -10.829  1.00 93.57           N  
ATOM    836 HH21 ARG A  55      -0.493  -6.258 -11.790  1.00 93.57           H  
ATOM    837 HH22 ARG A  55      -0.363  -7.095 -10.255  1.00 93.57           H  
ATOM    838  CZ  ARG A  55      -1.647  -5.544 -10.318  1.00 93.57           C  
ATOM    839  N   THR A  56      -7.516  -7.768  -7.193  1.00 93.96           N  
ATOM    840  H   THR A  56      -7.692  -6.795  -6.990  1.00 93.96           H  
ATOM    841  CA  THR A  56      -8.642  -8.553  -7.696  1.00 93.96           C  
ATOM    842  HA  THR A  56      -8.423  -9.607  -7.527  1.00 93.96           H  
ATOM    843  C   THR A  56      -8.851  -8.422  -9.203  1.00 93.96           C  
ATOM    844  CB  THR A  56      -9.927  -8.239  -6.926  1.00 93.96           C  
ATOM    845  HB  THR A  56     -10.725  -8.845  -7.355  1.00 93.96           H  
ATOM    846  O   THR A  56      -9.279  -9.396  -9.811  1.00 93.96           O  
ATOM    847  CG2 THR A  56      -9.808  -8.539  -5.429  1.00 93.96           C  
ATOM    848 HG21 THR A  56     -10.784  -8.428  -4.958  1.00 93.96           H  
ATOM    849 HG22 THR A  56      -9.450  -9.555  -5.259  1.00 93.96           H  
ATOM    850 HG23 THR A  56      -9.115  -7.841  -4.960  1.00 93.96           H  
ATOM    851  OG1 THR A  56     -10.258  -6.883  -7.051  1.00 93.96           O  
ATOM    852  HG1 THR A  56     -11.189  -6.783  -6.836  1.00 93.96           H  
ATOM    853  N   PHE A  57      -8.447  -7.306  -9.823  1.00 93.49           N  
ATOM    854  H   PHE A  57      -8.137  -6.536  -9.248  1.00 93.49           H  
ATOM    855  CA  PHE A  57      -8.458  -7.097 -11.279  1.00 93.49           C  
ATOM    856  HA  PHE A  57      -8.439  -8.072 -11.766  1.00 93.49           H  
ATOM    857  C   PHE A  57      -7.215  -6.326 -11.760  1.00 93.49           C  
ATOM    858  CB  PHE A  57      -9.765  -6.404 -11.701  1.00 93.49           C  
ATOM    859  HB2 PHE A  57      -9.762  -6.263 -12.782  1.00 93.49           H  
ATOM    860  HB3 PHE A  57     -10.595  -7.074 -11.476  1.00 93.49           H  
ATOM    861  O   PHE A  57      -6.534  -5.656 -10.981  1.00 93.49           O  
ATOM    862  CG  PHE A  57     -10.031  -5.071 -11.026  1.00 93.49           C  
ATOM    863  CD1 PHE A  57     -10.690  -5.039  -9.785  1.00 93.49           C  
ATOM    864  HD1 PHE A  57     -11.030  -5.959  -9.332  1.00 93.49           H  
ATOM    865  CD2 PHE A  57      -9.642  -3.864 -11.637  1.00 93.49           C  
ATOM    866  HD2 PHE A  57      -9.174  -3.875 -12.611  1.00 93.49           H  
ATOM    867  CE1 PHE A  57     -10.925  -3.815  -9.136  1.00 93.49           C  
ATOM    868  HE1 PHE A  57     -11.432  -3.801  -8.183  1.00 93.49           H  
ATOM    869  CE2 PHE A  57      -9.891  -2.636 -10.996  1.00 93.49           C  
ATOM    870  HE2 PHE A  57      -9.609  -1.706 -11.469  1.00 93.49           H  
ATOM    871  CZ  PHE A  57     -10.522  -2.612  -9.740  1.00 93.49           C  
ATOM    872  HZ  PHE A  57     -10.720  -1.670  -9.251  1.00 93.49           H  
ATOM    873  N   ILE A  58      -6.898  -6.420 -13.058  1.00 90.76           N  
ATOM    874  H   ILE A  58      -7.505  -6.968 -13.651  1.00 90.76           H  
ATOM    875  CA  ILE A  58      -5.625  -5.939 -13.636  1.00 90.76           C  
ATOM    876  HA  ILE A  58      -4.822  -6.455 -13.110  1.00 90.76           H  
ATOM    877  C   ILE A  58      -5.374  -4.435 -13.434  1.00 90.76           C  
ATOM    878  CB  ILE A  58      -5.541  -6.346 -15.127  1.00 90.76           C  
ATOM    879  HB  ILE A  58      -5.735  -7.418 -15.179  1.00 90.76           H  
ATOM    880  O   ILE A  58      -4.231  -4.027 -13.222  1.00 90.76           O  
ATOM    881  CG1 ILE A  58      -4.118  -6.106 -15.681  1.00 90.76           C  
ATOM    882 HG12 ILE A  58      -3.918  -5.036 -15.737  1.00 90.76           H  
ATOM    883 HG13 ILE A  58      -3.397  -6.551 -14.996  1.00 90.76           H  
ATOM    884  CG2 ILE A  58      -6.600  -5.637 -15.989  1.00 90.76           C  
ATOM    885 HG21 ILE A  58      -6.648  -6.096 -16.977  1.00 90.76           H  
ATOM    886 HG22 ILE A  58      -6.335  -4.588 -16.117  1.00 90.76           H  
ATOM    887 HG23 ILE A  58      -7.592  -5.714 -15.544  1.00 90.76           H  
ATOM    888  CD1 ILE A  58      -3.883  -6.715 -17.069  1.00 90.76           C  
ATOM    889 HD11 ILE A  58      -4.121  -7.779 -17.055  1.00 90.76           H  
ATOM    890 HD12 ILE A  58      -2.835  -6.591 -17.343  1.00 90.76           H  
ATOM    891 HD13 ILE A  58      -4.497  -6.212 -17.815  1.00 90.76           H  
ATOM    892  N   HIS A  59      -6.437  -3.629 -13.450  1.00 92.20           N  
ATOM    893  H   HIS A  59      -7.336  -4.048 -13.643  1.00 92.20           H  
ATOM    894  CA  HIS A  59      -6.381  -2.171 -13.315  1.00 92.20           C  
ATOM    895  HA  HIS A  59      -5.378  -1.837 -13.582  1.00 92.20           H  
ATOM    896  C   HIS A  59      -6.604  -1.665 -11.887  1.00 92.20           C  
ATOM    897  CB  HIS A  59      -7.357  -1.526 -14.309  1.00 92.20           C  
ATOM    898  HB2 HIS A  59      -8.371  -1.865 -14.096  1.00 92.20           H  
ATOM    899  HB3 HIS A  59      -7.335  -0.443 -14.188  1.00 92.20           H  
ATOM    900  O   HIS A  59      -6.674  -0.457 -11.686  1.00 92.20           O  
ATOM    901  CG  HIS A  59      -7.010  -1.832 -15.740  1.00 92.20           C  
ATOM    902  CD2 HIS A  59      -7.834  -2.383 -16.685  1.00 92.20           C  
ATOM    903  HD2 HIS A  59      -8.866  -2.666 -16.546  1.00 92.20           H  
ATOM    904  ND1 HIS A  59      -5.785  -1.630 -16.334  1.00 92.20           N  
ATOM    905  HD1 HIS A  59      -4.978  -1.198 -15.907  1.00 92.20           H  
ATOM    906  CE1 HIS A  59      -5.865  -2.056 -17.605  1.00 92.20           C  
ATOM    907  HE1 HIS A  59      -5.064  -2.017 -18.329  1.00 92.20           H  
ATOM    908  NE2 HIS A  59      -7.091  -2.534 -17.859  1.00 92.20           N  
ATOM    909  N   GLN A  60      -6.708  -2.550 -10.892  1.00 95.43           N  
ATOM    910  H   GLN A  60      -6.636  -3.540 -11.080  1.00 95.43           H  
ATOM    911  CA  GLN A  60      -6.806  -2.116  -9.504  1.00 95.43           C  
ATOM    912  HA  GLN A  60      -7.584  -1.355  -9.434  1.00 95.43           H  
ATOM    913  C   GLN A  60      -5.452  -1.539  -9.065  1.00 95.43           C  
ATOM    914  CB  GLN A  60      -7.215  -3.295  -8.615  1.00 95.43           C  
ATOM    915  HB2 GLN A  60      -8.047  -3.830  -9.073  1.00 95.43           H  
ATOM    916  HB3 GLN A  60      -6.377  -3.987  -8.529  1.00 95.43           H  
ATOM    917  O   GLN A  60      -4.445  -2.255  -9.157  1.00 95.43           O  
ATOM    918  CG  GLN A  60      -7.644  -2.816  -7.219  1.00 95.43           C  
ATOM    919  HG2 GLN A  60      -6.843  -2.239  -6.756  1.00 95.43           H  
ATOM    920  HG3 GLN A  60      -8.519  -2.173  -7.315  1.00 95.43           H  
ATOM    921  CD  GLN A  60      -7.985  -3.974  -6.296  1.00 95.43           C  
ATOM    922  NE2 GLN A  60      -8.633  -3.738  -5.180  1.00 95.43           N  
ATOM    923 HE21 GLN A  60      -8.897  -2.798  -4.923  1.00 95.43           H  
ATOM    924 HE22 GLN A  60      -8.849  -4.538  -4.602  1.00 95.43           H  
ATOM    925  OE1 GLN A  60      -7.648  -5.115  -6.553  1.00 95.43           O  
ATOM    926  N   PRO A  61      -5.381  -0.289  -8.575  1.00 96.88           N  
ATOM    927  CA  PRO A  61      -4.168   0.208  -7.944  1.00 96.88           C  
ATOM    928  HA  PRO A  61      -3.371   0.191  -8.687  1.00 96.88           H  
ATOM    929  C   PRO A  61      -3.832  -0.666  -6.725  1.00 96.88           C  
ATOM    930  CB  PRO A  61      -4.453   1.663  -7.554  1.00 96.88           C  
ATOM    931  HB2 PRO A  61      -3.578   2.298  -7.693  1.00 96.88           H  
ATOM    932  HB3 PRO A  61      -4.798   1.719  -6.522  1.00 96.88           H  
ATOM    933  O   PRO A  61      -4.715  -0.923  -5.904  1.00 96.88           O  
ATOM    934  CG  PRO A  61      -5.596   2.060  -8.487  1.00 96.88           C  
ATOM    935  HG2 PRO A  61      -5.197   2.347  -9.460  1.00 96.88           H  
ATOM    936  HG3 PRO A  61      -6.202   2.863  -8.066  1.00 96.88           H  
ATOM    937  CD  PRO A  61      -6.387   0.760  -8.617  1.00 96.88           C  
ATOM    938  HD2 PRO A  61      -6.952   0.762  -9.549  1.00 96.88           H  
ATOM    939  HD3 PRO A  61      -7.060   0.651  -7.766  1.00 96.88           H  
ATOM    940  N   PRO A  62      -2.596  -1.177  -6.591  1.00 96.53           N  
ATOM    941  CA  PRO A  62      -2.198  -1.888  -5.385  1.00 96.53           C  
ATOM    942  HA  PRO A  62      -2.856  -2.742  -5.224  1.00 96.53           H  
ATOM    943  C   PRO A  62      -2.282  -0.961  -4.167  1.00 96.53           C  
ATOM    944  CB  PRO A  62      -0.773  -2.387  -5.646  1.00 96.53           C  
ATOM    945  HB2 PRO A  62      -0.813  -3.388  -6.076  1.00 96.53           H  
ATOM    946  HB3 PRO A  62      -0.165  -2.388  -4.741  1.00 96.53           H  
ATOM    947  O   PRO A  62      -1.887   0.205  -4.236  1.00 96.53           O  
ATOM    948  CG  PRO A  62      -0.238  -1.405  -6.687  1.00 96.53           C  
ATOM    949  HG2 PRO A  62       0.130  -0.518  -6.172  1.00 96.53           H  
ATOM    950  HG3 PRO A  62       0.549  -1.849  -7.296  1.00 96.53           H  
ATOM    951  CD  PRO A  62      -1.482  -1.076  -7.516  1.00 96.53           C  
ATOM    952  HD2 PRO A  62      -1.605  -1.819  -8.305  1.00 96.53           H  
ATOM    953  HD3 PRO A  62      -1.416  -0.084  -7.963  1.00 96.53           H  
ATOM    954  N   LEU A  63      -2.774  -1.498  -3.053  1.00 96.40           N  
ATOM    955  H   LEU A  63      -3.064  -2.465  -3.064  1.00 96.40           H  
ATOM    956  CA  LEU A  63      -2.764  -0.805  -1.766  1.00 96.40           C  
ATOM    957  HA  LEU A  63      -3.123   0.214  -1.908  1.00 96.40           H  
ATOM    958  C   LEU A  63      -1.329  -0.706  -1.236  1.00 96.40           C  
ATOM    959  CB  LEU A  63      -3.698  -1.526  -0.775  1.00 96.40           C  
ATOM    960  HB2 LEU A  63      -3.317  -2.533  -0.608  1.00 96.40           H  
ATOM    961  HB3 LEU A  63      -3.670  -0.994   0.176  1.00 96.40           H  
ATOM    962  O   LEU A  63      -0.503  -1.581  -1.511  1.00 96.40           O  
ATOM    963  CG  LEU A  63      -5.161  -1.616  -1.251  1.00 96.40           C  
ATOM    964  HG  LEU A  63      -5.198  -2.150  -2.200  1.00 96.40           H  
ATOM    965  CD1 LEU A  63      -6.012  -2.396  -0.253  1.00 96.40           C  
ATOM    966 HD11 LEU A  63      -6.166  -1.801   0.647  1.00 96.40           H  
ATOM    967 HD12 LEU A  63      -6.986  -2.609  -0.694  1.00 96.40           H  
ATOM    968 HD13 LEU A  63      -5.529  -3.337   0.011  1.00 96.40           H  
ATOM    969  CD2 LEU A  63      -5.803  -0.240  -1.433  1.00 96.40           C  
ATOM    970 HD21 LEU A  63      -6.858  -0.353  -1.683  1.00 96.40           H  
ATOM    971 HD22 LEU A  63      -5.317   0.298  -2.247  1.00 96.40           H  
ATOM    972 HD23 LEU A  63      -5.715   0.339  -0.514  1.00 96.40           H  
ATOM    973  N   ILE A  64      -1.034   0.352  -0.482  1.00 96.05           N  
ATOM    974  H   ILE A  64      -1.779   0.988  -0.235  1.00 96.05           H  
ATOM    975  CA  ILE A  64       0.307   0.584   0.070  1.00 96.05           C  
ATOM    976  HA  ILE A  64       1.027   0.312  -0.703  1.00 96.05           H  
ATOM    977  C   ILE A  64       0.496  -0.325   1.300  1.00 96.05           C  
ATOM    978  CB  ILE A  64       0.556   2.075   0.392  1.00 96.05           C  
ATOM    979  HB  ILE A  64      -0.079   2.380   1.223  1.00 96.05           H  
ATOM    980  O   ILE A  64      -0.284  -0.209   2.247  1.00 96.05           O  
ATOM    981  CG1 ILE A  64       0.232   2.973  -0.826  1.00 96.05           C  
ATOM    982 HG12 ILE A  64       0.893   2.715  -1.653  1.00 96.05           H  
ATOM    983 HG13 ILE A  64      -0.796   2.790  -1.140  1.00 96.05           H  
ATOM    984  CG2 ILE A  64       2.017   2.247   0.831  1.00 96.05           C  
ATOM    985 HG21 ILE A  64       2.229   3.291   1.060  1.00 96.05           H  
ATOM    986 HG22 ILE A  64       2.220   1.680   1.740  1.00 96.05           H  
ATOM    987 HG23 ILE A  64       2.696   1.922   0.042  1.00 96.05           H  
ATOM    988  CD1 ILE A  64       0.336   4.477  -0.554  1.00 96.05           C  
ATOM    989 HD11 ILE A  64       1.376   4.766  -0.403  1.00 96.05           H  
ATOM    990 HD12 ILE A  64      -0.256   4.737   0.324  1.00 96.05           H  
ATOM    991 HD13 ILE A  64      -0.045   5.029  -1.413  1.00 96.05           H  
ATOM    992  N   PRO A  65       1.494  -1.235   1.315  1.00 94.95           N  
ATOM    993  CA  PRO A  65       1.657  -2.246   2.366  1.00 94.95           C  
ATOM    994  HA  PRO A  65       0.688  -2.519   2.782  1.00 94.95           H  
ATOM    995  C   PRO A  65       2.554  -1.780   3.530  1.00 94.95           C  
ATOM    996  CB  PRO A  65       2.241  -3.445   1.616  1.00 94.95           C  
ATOM    997  HB2 PRO A  65       1.447  -3.925   1.044  1.00 94.95           H  
ATOM    998  HB3 PRO A  65       2.737  -4.168   2.263  1.00 94.95           H  
ATOM    999  O   PRO A  65       3.217  -2.600   4.167  1.00 94.95           O  
ATOM   1000  CG  PRO A  65       3.204  -2.772   0.642  1.00 94.95           C  
ATOM   1001  HG2 PRO A  65       3.427  -3.411  -0.213  1.00 94.95           H  
ATOM   1002  HG3 PRO A  65       4.120  -2.488   1.161  1.00 94.95           H  
ATOM   1003  CD  PRO A  65       2.430  -1.519   0.227  1.00 94.95           C  
ATOM   1004  HD2 PRO A  65       1.880  -1.732  -0.690  1.00 94.95           H  
ATOM   1005  HD3 PRO A  65       3.113  -0.685   0.070  1.00 94.95           H  
ATOM   1006  N   HIS A  66       2.659  -0.468   3.743  1.00 94.47           N  
ATOM   1007  H   HIS A  66       2.036   0.156   3.250  1.00 94.47           H  
ATOM   1008  CA  HIS A  66       3.506   0.154   4.757  1.00 94.47           C  
ATOM   1009  HA  HIS A  66       3.525  -0.485   5.640  1.00 94.47           H  
ATOM   1010  C   HIS A  66       2.940   1.516   5.181  1.00 94.47           C  
ATOM   1011  CB  HIS A  66       4.944   0.301   4.223  1.00 94.47           C  
ATOM   1012  HB2 HIS A  66       5.325  -0.686   3.960  1.00 94.47           H  
ATOM   1013  HB3 HIS A  66       5.578   0.687   5.021  1.00 94.47           H  
ATOM   1014  O   HIS A  66       2.088   2.086   4.496  1.00 94.47           O  
ATOM   1015  CG  HIS A  66       5.084   1.213   3.027  1.00 94.47           C  
ATOM   1016  CD2 HIS A  66       5.258   0.830   1.726  1.00 94.47           C  
ATOM   1017  HD2 HIS A  66       5.309  -0.188   1.370  1.00 94.47           H  
ATOM   1018  ND1 HIS A  66       5.101   2.590   3.044  1.00 94.47           N  
ATOM   1019  HD1 HIS A  66       4.997   3.184   3.854  1.00 94.47           H  
ATOM   1020  CE1 HIS A  66       5.277   3.021   1.785  1.00 94.47           C  
ATOM   1021  HE1 HIS A  66       5.344   4.058   1.492  1.00 94.47           H  
ATOM   1022  NE2 HIS A  66       5.375   1.980   0.941  1.00 94.47           N  
ATOM   1023  N   ASP A  67       3.461   2.040   6.289  1.00 94.79           N  
ATOM   1024  H   ASP A  67       4.142   1.505   6.809  1.00 94.79           H  
ATOM   1025  CA  ASP A  67       3.180   3.388   6.780  1.00 94.79           C  
ATOM   1026  HA  ASP A  67       2.101   3.514   6.861  1.00 94.79           H  
ATOM   1027  C   ASP A  67       3.725   4.453   5.808  1.00 94.79           C  
ATOM   1028  CB  ASP A  67       3.782   3.513   8.192  1.00 94.79           C  
ATOM   1029  HB2 ASP A  67       4.868   3.445   8.121  1.00 94.79           H  
ATOM   1030  HB3 ASP A  67       3.431   2.676   8.795  1.00 94.79           H  
ATOM   1031  O   ASP A  67       4.833   4.323   5.278  1.00 94.79           O  
ATOM   1032  CG  ASP A  67       3.413   4.807   8.919  1.00 94.79           C  
ATOM   1033  OD1 ASP A  67       2.766   5.678   8.300  1.00 94.79           O  
ATOM   1034  OD2 ASP A  67       3.786   4.952  10.096  1.00 94.79           O  
ATOM   1035  N   ILE A  68       2.933   5.495   5.555  1.00 95.36           N  
ATOM   1036  H   ILE A  68       2.098   5.555   6.120  1.00 95.36           H  
ATOM   1037  CA  ILE A  68       3.287   6.655   4.722  1.00 95.36           C  
ATOM   1038  HA  ILE A  68       4.318   6.533   4.391  1.00 95.36           H  
ATOM   1039  C   ILE A  68       3.276   7.976   5.505  1.00 95.36           C  
ATOM   1040  CB  ILE A  68       2.404   6.732   3.461  1.00 95.36           C  
ATOM   1041  HB  ILE A  68       2.720   7.602   2.886  1.00 95.36           H  
ATOM   1042  O   ILE A  68       3.340   9.057   4.919  1.00 95.36           O  
ATOM   1043  CG1 ILE A  68       0.910   6.897   3.814  1.00 95.36           C  
ATOM   1044 HG12 ILE A  68       0.798   7.663   4.581  1.00 95.36           H  
ATOM   1045 HG13 ILE A  68       0.527   5.958   4.216  1.00 95.36           H  
ATOM   1046  CG2 ILE A  68       2.642   5.499   2.580  1.00 95.36           C  
ATOM   1047 HG21 ILE A  68       2.150   5.632   1.616  1.00 95.36           H  
ATOM   1048 HG22 ILE A  68       2.258   4.604   3.070  1.00 95.36           H  
ATOM   1049 HG23 ILE A  68       3.713   5.380   2.410  1.00 95.36           H  
ATOM   1050  CD1 ILE A  68       0.046   7.316   2.620  1.00 95.36           C  
ATOM   1051 HD11 ILE A  68       0.043   6.536   1.859  1.00 95.36           H  
ATOM   1052 HD12 ILE A  68      -0.978   7.478   2.958  1.00 95.36           H  
ATOM   1053 HD13 ILE A  68       0.428   8.243   2.192  1.00 95.36           H  
ATOM   1054  N   THR A  69       3.177   7.919   6.829  1.00 94.55           N  
ATOM   1055  H   THR A  69       3.125   7.009   7.264  1.00 94.55           H  
ATOM   1056  CA  THR A  69       3.200   9.078   7.719  1.00 94.55           C  
ATOM   1057  HA  THR A  69       2.353   9.716   7.464  1.00 94.55           H  
ATOM   1058  C   THR A  69       4.496   9.853   7.506  1.00 94.55           C  
ATOM   1059  CB  THR A  69       3.044   8.662   9.190  1.00 94.55           C  
ATOM   1060  HB  THR A  69       3.900   8.063   9.501  1.00 94.55           H  
ATOM   1061  O   THR A  69       5.593   9.301   7.531  1.00 94.55           O  
ATOM   1062  CG2 THR A  69       2.904   9.871  10.114  1.00 94.55           C  
ATOM   1063 HG21 THR A  69       2.065  10.491   9.797  1.00 94.55           H  
ATOM   1064 HG22 THR A  69       2.720   9.520  11.129  1.00 94.55           H  
ATOM   1065 HG23 THR A  69       3.824  10.455  10.112  1.00 94.55           H  
ATOM   1066  OG1 THR A  69       1.869   7.903   9.331  1.00 94.55           O  
ATOM   1067  HG1 THR A  69       2.135   7.019   9.069  1.00 94.55           H  
ATOM   1068  N   GLY A  70       4.369  11.152   7.234  1.00 94.71           N  
ATOM   1069  H   GLY A  70       3.438  11.542   7.196  1.00 94.71           H  
ATOM   1070  CA  GLY A  70       5.506  12.018   6.919  1.00 94.71           C  
ATOM   1071  HA2 GLY A  70       5.204  13.057   7.050  1.00 94.71           H  
ATOM   1072  HA3 GLY A  70       6.314  11.809   7.621  1.00 94.71           H  
ATOM   1073  C   GLY A  70       6.074  11.869   5.501  1.00 94.71           C  
ATOM   1074  O   GLY A  70       6.966  12.635   5.147  1.00 94.71           O  
ATOM   1075  N   MET A  71       5.559  10.959   4.661  1.00 95.24           N  
ATOM   1076  H   MET A  71       4.822  10.350   4.987  1.00 95.24           H  
ATOM   1077  CA  MET A  71       5.971  10.837   3.255  1.00 95.24           C  
ATOM   1078  HA  MET A  71       7.045  11.016   3.204  1.00 95.24           H  
ATOM   1079  C   MET A  71       5.291  11.898   2.384  1.00 95.24           C  
ATOM   1080  CB  MET A  71       5.745   9.425   2.700  1.00 95.24           C  
ATOM   1081  HB2 MET A  71       6.045   9.421   1.652  1.00 95.24           H  
ATOM   1082  HB3 MET A  71       4.689   9.161   2.748  1.00 95.24           H  
ATOM   1083  O   MET A  71       4.278  11.654   1.730  1.00 95.24           O  
ATOM   1084  CG  MET A  71       6.574   8.370   3.432  1.00 95.24           C  
ATOM   1085  HG2 MET A  71       6.178   8.248   4.441  1.00 95.24           H  
ATOM   1086  HG3 MET A  71       7.606   8.711   3.506  1.00 95.24           H  
ATOM   1087  SD  MET A  71       6.559   6.764   2.591  1.00 95.24           S  
ATOM   1088  CE  MET A  71       7.411   5.774   3.845  1.00 95.24           C  
ATOM   1089  HE1 MET A  71       8.430   6.138   3.976  1.00 95.24           H  
ATOM   1090  HE2 MET A  71       6.879   5.848   4.794  1.00 95.24           H  
ATOM   1091  HE3 MET A  71       7.434   4.730   3.533  1.00 95.24           H  
ATOM   1092  N   GLY A  72       5.855  13.104   2.390  1.00 95.38           N  
ATOM   1093  H   GLY A  72       6.669  13.234   2.974  1.00 95.38           H  
ATOM   1094  CA  GLY A  72       5.329  14.243   1.646  1.00 95.38           C  
ATOM   1095  HA2 GLY A  72       4.283  14.378   1.920  1.00 95.38           H  
ATOM   1096  HA3 GLY A  72       5.873  15.142   1.936  1.00 95.38           H  
ATOM   1097  C   GLY A  72       5.427  14.099   0.122  1.00 95.38           C  
ATOM   1098  O   GLY A  72       6.383  13.534  -0.421  1.00 95.38           O  
ATOM   1099  N   ILE A  73       4.440  14.682  -0.564  1.00 97.61           N  
ATOM   1100  H   ILE A  73       3.686  15.105  -0.043  1.00 97.61           H  
ATOM   1101  CA  ILE A  73       4.444  14.915  -2.012  1.00 97.61           C  
ATOM   1102  HA  ILE A  73       5.439  14.702  -2.404  1.00 97.61           H  
ATOM   1103  C   ILE A  73       4.145  16.403  -2.245  1.00 97.61           C  
ATOM   1104  CB  ILE A  73       3.433  14.001  -2.752  1.00 97.61           C  
ATOM   1105  HB  ILE A  73       2.424  14.306  -2.474  1.00 97.61           H  
ATOM   1106  O   ILE A  73       3.080  16.891  -1.871  1.00 97.61           O  
ATOM   1107  CG1 ILE A  73       3.598  12.506  -2.382  1.00 97.61           C  
ATOM   1108 HG12 ILE A  73       4.599  12.171  -2.654  1.00 97.61           H  
ATOM   1109 HG13 ILE A  73       3.488  12.388  -1.304  1.00 97.61           H  
ATOM   1110  CG2 ILE A  73       3.605  14.205  -4.270  1.00 97.61           C  
ATOM   1111 HG21 ILE A  73       2.872  13.621  -4.826  1.00 97.61           H  
ATOM   1112 HG22 ILE A  73       3.464  15.253  -4.536  1.00 97.61           H  
ATOM   1113 HG23 ILE A  73       4.606  13.900  -4.573  1.00 97.61           H  
ATOM   1114  CD1 ILE A  73       2.564  11.575  -3.035  1.00 97.61           C  
ATOM   1115 HD11 ILE A  73       2.753  11.487  -4.105  1.00 97.61           H  
ATOM   1116 HD12 ILE A  73       2.645  10.583  -2.590  1.00 97.61           H  
ATOM   1117 HD13 ILE A  73       1.557  11.957  -2.866  1.00 97.61           H  
ATOM   1118  N   SER A  74       5.080  17.121  -2.860  1.00 96.09           N  
ATOM   1119  H   SER A  74       5.928  16.649  -3.141  1.00 96.09           H  
ATOM   1120  CA  SER A  74       4.966  18.519  -3.289  1.00 96.09           C  
ATOM   1121  HA  SER A  74       3.931  18.847  -3.189  1.00 96.09           H  
ATOM   1122  C   SER A  74       5.361  18.647  -4.761  1.00 96.09           C  
ATOM   1123  CB  SER A  74       5.841  19.421  -2.407  1.00 96.09           C  
ATOM   1124  HB2 SER A  74       5.549  20.459  -2.564  1.00 96.09           H  
ATOM   1125  HB3 SER A  74       5.679  19.171  -1.358  1.00 96.09           H  
ATOM   1126  O   SER A  74       5.741  17.666  -5.385  1.00 96.09           O  
ATOM   1127  OG  SER A  74       7.214  19.284  -2.727  1.00 96.09           O  
ATOM   1128  HG  SER A  74       7.724  19.887  -2.182  1.00 96.09           H  
ATOM   1129  N   THR A  75       5.299  19.843  -5.343  1.00 93.65           N  
ATOM   1130  H   THR A  75       5.047  20.663  -4.810  1.00 93.65           H  
ATOM   1131  CA  THR A  75       5.773  20.060  -6.723  1.00 93.65           C  
ATOM   1132  HA  THR A  75       5.259  19.371  -7.393  1.00 93.65           H  
ATOM   1133  C   THR A  75       7.270  19.802  -6.897  1.00 93.65           C  
ATOM   1134  CB  THR A  75       5.477  21.495  -7.168  1.00 93.65           C  
ATOM   1135  HB  THR A  75       5.948  21.690  -8.132  1.00 93.65           H  
ATOM   1136  O   THR A  75       7.703  19.463  -7.995  1.00 93.65           O  
ATOM   1137  CG2 THR A  75       3.966  21.709  -7.303  1.00 93.65           C  
ATOM   1138 HG21 THR A  75       3.556  20.996  -8.017  1.00 93.65           H  
ATOM   1139 HG22 THR A  75       3.473  21.587  -6.338  1.00 93.65           H  
ATOM   1140 HG23 THR A  75       3.782  22.720  -7.668  1.00 93.65           H  
ATOM   1141  OG1 THR A  75       5.950  22.418  -6.210  1.00 93.65           O  
ATOM   1142  HG1 THR A  75       6.886  22.568  -6.361  1.00 93.65           H  
ATOM   1143  N   ASP A  76       8.043  19.938  -5.818  1.00 92.91           N  
ATOM   1144  H   ASP A  76       7.601  20.224  -4.956  1.00 92.91           H  
ATOM   1145  CA  ASP A  76       9.507  19.921  -5.858  1.00 92.91           C  
ATOM   1146  HA  ASP A  76       9.845  20.069  -6.884  1.00 92.91           H  
ATOM   1147  C   ASP A  76      10.084  18.588  -5.360  1.00 92.91           C  
ATOM   1148  CB  ASP A  76      10.047  21.088  -5.015  1.00 92.91           C  
ATOM   1149  HB2 ASP A  76      11.126  21.154  -5.155  1.00 92.91           H  
ATOM   1150  HB3 ASP A  76       9.859  20.868  -3.964  1.00 92.91           H  
ATOM   1151  O   ASP A  76      11.238  18.260  -5.636  1.00 92.91           O  
ATOM   1152  CG  ASP A  76       9.423  22.450  -5.352  1.00 92.91           C  
ATOM   1153  OD1 ASP A  76       8.996  22.658  -6.512  1.00 92.91           O  
ATOM   1154  OD2 ASP A  76       9.312  23.262  -4.410  1.00 92.91           O  
ATOM   1155  N   MET A  77       9.297  17.811  -4.609  1.00 95.29           N  
ATOM   1156  H   MET A  77       8.343  18.104  -4.454  1.00 95.29           H  
ATOM   1157  CA  MET A  77       9.750  16.587  -3.957  1.00 95.29           C  
ATOM   1158  HA  MET A  77      10.564  16.159  -4.542  1.00 95.29           H  
ATOM   1159  C   MET A  77       8.629  15.557  -3.851  1.00 95.29           C  
ATOM   1160  CB  MET A  77      10.279  16.936  -2.561  1.00 95.29           C  
ATOM   1161  HB2 MET A  77       9.448  17.248  -1.928  1.00 95.29           H  
ATOM   1162  HB3 MET A  77      10.974  17.770  -2.657  1.00 95.29           H  
ATOM   1163  O   MET A  77       7.524  15.858  -3.409  1.00 95.29           O  
ATOM   1164  CG  MET A  77      11.013  15.764  -1.895  1.00 95.29           C  
ATOM   1165  HG2 MET A  77      11.921  15.564  -2.464  1.00 95.29           H  
ATOM   1166  HG3 MET A  77      10.387  14.873  -1.932  1.00 95.29           H  
ATOM   1167  SD  MET A  77      11.469  16.023  -0.158  1.00 95.29           S  
ATOM   1168  CE  MET A  77      12.095  17.726  -0.194  1.00 95.29           C  
ATOM   1169  HE1 MET A  77      11.283  18.418  -0.415  1.00 95.29           H  
ATOM   1170  HE2 MET A  77      12.873  17.817  -0.953  1.00 95.29           H  
ATOM   1171  HE3 MET A  77      12.514  17.975   0.781  1.00 95.29           H  
ATOM   1172  N   ASN A  78       8.953  14.303  -4.156  1.00 97.47           N  
ATOM   1173  H   ASN A  78       9.878  14.114  -4.516  1.00 97.47           H  
ATOM   1174  CA  ASN A  78       8.068  13.171  -3.929  1.00 97.47           C  
ATOM   1175  HA  ASN A  78       7.259  13.459  -3.258  1.00 97.47           H  
ATOM   1176  C   ASN A  78       8.844  12.043  -3.248  1.00 97.47           C  
ATOM   1177  CB  ASN A  78       7.444  12.780  -5.272  1.00 97.47           C  
ATOM   1178  HB2 ASN A  78       8.222  12.537  -5.996  1.00 97.47           H  
ATOM   1179  HB3 ASN A  78       6.878  13.640  -5.631  1.00 97.47           H  
ATOM   1180  O   ASN A  78       9.680  11.383  -3.870  1.00 97.47           O  
ATOM   1181  CG  ASN A  78       6.489  11.615  -5.175  1.00 97.47           C  
ATOM   1182  ND2 ASN A  78       5.558  11.517  -6.081  1.00 97.47           N  
ATOM   1183 HD21 ASN A  78       4.892  10.763  -5.993  1.00 97.47           H  
ATOM   1184 HD22 ASN A  78       5.399  12.245  -6.763  1.00 97.47           H  
ATOM   1185  OD1 ASN A  78       6.574  10.766  -4.308  1.00 97.47           O  
ATOM   1186  N   MET A  79       8.552  11.818  -1.965  1.00 97.52           N  
ATOM   1187  H   MET A  79       7.850  12.387  -1.515  1.00 97.52           H  
ATOM   1188  CA  MET A  79       9.244  10.807  -1.163  1.00 97.52           C  
ATOM   1189  HA  MET A  79      10.318  10.967  -1.256  1.00 97.52           H  
ATOM   1190  C   MET A  79       8.980   9.375  -1.642  1.00 97.52           C  
ATOM   1191  CB  MET A  79       8.865  10.970   0.315  1.00 97.52           C  
ATOM   1192  HB2 MET A  79       7.781  10.988   0.424  1.00 97.52           H  
ATOM   1193  HB3 MET A  79       9.258  10.117   0.870  1.00 97.52           H  
ATOM   1194  O   MET A  79       9.841   8.516  -1.471  1.00 97.52           O  
ATOM   1195  CG  MET A  79       9.467  12.256   0.893  1.00 97.52           C  
ATOM   1196  HG2 MET A  79      10.544  12.250   0.722  1.00 97.52           H  
ATOM   1197  HG3 MET A  79       9.050  13.109   0.357  1.00 97.52           H  
ATOM   1198  SD  MET A  79       9.180  12.525   2.660  1.00 97.52           S  
ATOM   1199  CE  MET A  79      10.082  11.137   3.401  1.00 97.52           C  
ATOM   1200  HE1 MET A  79       9.621  10.193   3.110  1.00 97.52           H  
ATOM   1201  HE2 MET A  79      11.122  11.156   3.075  1.00 97.52           H  
ATOM   1202  HE3 MET A  79      10.043  11.227   4.486  1.00 97.52           H  
ATOM   1203  N   CYS A  80       7.856   9.105  -2.315  1.00 97.68           N  
ATOM   1204  H   CYS A  80       7.197   9.847  -2.503  1.00 97.68           H  
ATOM   1205  CA  CYS A  80       7.573   7.786  -2.887  1.00 97.68           C  
ATOM   1206  HA  CYS A  80       7.618   7.041  -2.092  1.00 97.68           H  
ATOM   1207  C   CYS A  80       8.617   7.408  -3.948  1.00 97.68           C  
ATOM   1208  CB  CYS A  80       6.164   7.772  -3.509  1.00 97.68           C  
ATOM   1209  HB2 CYS A  80       6.164   8.343  -4.437  1.00 97.68           H  
ATOM   1210  HB3 CYS A  80       5.889   6.744  -3.746  1.00 97.68           H  
ATOM   1211  O   CYS A  80       9.045   6.255  -4.031  1.00 97.68           O  
ATOM   1212  SG  CYS A  80       4.911   8.483  -2.399  1.00 97.68           S  
ATOM   1213  HG  CYS A  80       5.147   7.707  -1.338  1.00 97.68           H  
ATOM   1214  N   LEU A  81       9.065   8.387  -4.743  1.00 97.03           N  
ATOM   1215  H   LEU A  81       8.723   9.323  -4.579  1.00 97.03           H  
ATOM   1216  CA  LEU A  81      10.029   8.172  -5.824  1.00 97.03           C  
ATOM   1217  HA  LEU A  81       9.756   7.254  -6.344  1.00 97.03           H  
ATOM   1218  C   LEU A  81      11.458   7.938  -5.328  1.00 97.03           C  
ATOM   1219  CB  LEU A  81       9.972   9.334  -6.832  1.00 97.03           C  
ATOM   1220  HB2 LEU A  81      10.244  10.256  -6.319  1.00 97.03           H  
ATOM   1221  HB3 LEU A  81      10.718   9.152  -7.606  1.00 97.03           H  
ATOM   1222  O   LEU A  81      12.251   7.380  -6.083  1.00 97.03           O  
ATOM   1223  CG  LEU A  81       8.606   9.526  -7.511  1.00 97.03           C  
ATOM   1224  HG  LEU A  81       7.866   9.787  -6.754  1.00 97.03           H  
ATOM   1225  CD1 LEU A  81       8.683  10.669  -8.524  1.00 97.03           C  
ATOM   1226 HD11 LEU A  81       7.694  10.855  -8.943  1.00 97.03           H  
ATOM   1227 HD12 LEU A  81       9.376  10.416  -9.327  1.00 97.03           H  
ATOM   1228 HD13 LEU A  81       9.027  11.578  -8.030  1.00 97.03           H  
ATOM   1229  CD2 LEU A  81       8.124   8.272  -8.242  1.00 97.03           C  
ATOM   1230 HD21 LEU A  81       7.143   8.478  -8.669  1.00 97.03           H  
ATOM   1231 HD22 LEU A  81       7.996   7.446  -7.542  1.00 97.03           H  
ATOM   1232 HD23 LEU A  81       8.830   7.990  -9.023  1.00 97.03           H  
ATOM   1233  N   ALA A  82      11.777   8.263  -4.072  1.00 95.62           N  
ATOM   1234  H   ALA A  82      11.081   8.700  -3.484  1.00 95.62           H  
ATOM   1235  CA  ALA A  82      13.073   7.927  -3.479  1.00 95.62           C  
ATOM   1236  HA  ALA A  82      13.862   8.344  -4.105  1.00 95.62           H  
ATOM   1237  C   ALA A  82      13.301   6.405  -3.406  1.00 95.62           C  
ATOM   1238  CB  ALA A  82      13.160   8.573  -2.092  1.00 95.62           C  
ATOM   1239  HB1 ALA A  82      12.425   8.127  -1.422  1.00 95.62           H  
ATOM   1240  HB2 ALA A  82      12.981   9.645  -2.166  1.00 95.62           H  
ATOM   1241  HB3 ALA A  82      14.154   8.407  -1.678  1.00 95.62           H  
ATOM   1242  O   ALA A  82      14.433   5.947  -3.537  1.00 95.62           O  
ATOM   1243  N   CYS A  83      12.221   5.625  -3.256  1.00 96.44           N  
ATOM   1244  H   CYS A  83      11.332   6.079  -3.105  1.00 96.44           H  
ATOM   1245  CA  CYS A  83      12.268   4.164  -3.269  1.00 96.44           C  
ATOM   1246  HA  CYS A  83      13.302   3.836  -3.154  1.00 96.44           H  
ATOM   1247  C   CYS A  83      11.763   3.586  -4.594  1.00 96.44           C  
ATOM   1248  CB  CYS A  83      11.492   3.609  -2.069  1.00 96.44           C  
ATOM   1249  HB2 CYS A  83      10.469   3.985  -2.073  1.00 96.44           H  
ATOM   1250  HB3 CYS A  83      11.471   2.520  -2.126  1.00 96.44           H  
ATOM   1251  O   CYS A  83      12.454   2.791  -5.222  1.00 96.44           O  
ATOM   1252  SG  CYS A  83      12.325   4.099  -0.534  1.00 96.44           S  
ATOM   1253  HG  CYS A  83      11.460   3.541   0.318  1.00 96.44           H  
ATOM   1254  N   HIS A  84      10.577   3.995  -5.047  1.00 96.77           N  
ATOM   1255  H   HIS A  84      10.059   4.676  -4.510  1.00 96.77           H  
ATOM   1256  CA  HIS A  84       9.927   3.413  -6.225  1.00 96.77           C  
ATOM   1257  HA  HIS A  84      10.094   2.336  -6.221  1.00 96.77           H  
ATOM   1258  C   HIS A  84      10.491   3.931  -7.559  1.00 96.77           C  
ATOM   1259  CB  HIS A  84       8.415   3.655  -6.117  1.00 96.77           C  
ATOM   1260  HB2 HIS A  84       8.215   4.712  -5.936  1.00 96.77           H  
ATOM   1261  HB3 HIS A  84       7.944   3.396  -7.065  1.00 96.77           H  
ATOM   1262  O   HIS A  84      10.327   3.281  -8.588  1.00 96.77           O  
ATOM   1263  CG  HIS A  84       7.755   2.819  -5.052  1.00 96.77           C  
ATOM   1264  CD2 HIS A  84       7.418   3.192  -3.780  1.00 96.77           C  
ATOM   1265  HD2 HIS A  84       7.587   4.161  -3.333  1.00 96.77           H  
ATOM   1266  ND1 HIS A  84       7.356   1.514  -5.204  1.00 96.77           N  
ATOM   1267  HD1 HIS A  84       7.491   0.953  -6.033  1.00 96.77           H  
ATOM   1268  CE1 HIS A  84       6.785   1.108  -4.062  1.00 96.77           C  
ATOM   1269  HE1 HIS A  84       6.364   0.130  -3.883  1.00 96.77           H  
ATOM   1270  NE2 HIS A  84       6.808   2.097  -3.161  1.00 96.77           N  
ATOM   1271  N   GLY A  85      11.163   5.085  -7.570  1.00 94.42           N  
ATOM   1272  H   GLY A  85      11.317   5.572  -6.699  1.00 94.42           H  
ATOM   1273  CA  GLY A  85      11.798   5.642  -8.770  1.00 94.42           C  
ATOM   1274  HA2 GLY A  85      11.189   5.425  -9.647  1.00 94.42           H  
ATOM   1275  HA3 GLY A  85      11.864   6.724  -8.657  1.00 94.42           H  
ATOM   1276  C   GLY A  85      13.214   5.118  -9.025  1.00 94.42           C  
ATOM   1277  O   GLY A  85      13.751   5.330 -10.111  1.00 94.42           O  
ATOM   1278  N   VAL A  86      13.814   4.424  -8.052  1.00 92.84           N  
ATOM   1279  H   VAL A  86      13.283   4.207  -7.220  1.00 92.84           H  
ATOM   1280  CA  VAL A  86      15.230   4.032  -8.049  1.00 92.84           C  
ATOM   1281  HA  VAL A  86      15.700   4.386  -8.967  1.00 92.84           H  
ATOM   1282  C   VAL A  86      15.352   2.508  -8.015  1.00 92.84           C  
ATOM   1283  CB  VAL A  86      15.971   4.695  -6.867  1.00 92.84           C  
ATOM   1284  HB  VAL A  86      15.562   4.316  -5.931  1.00 92.84           H  
ATOM   1285  O   VAL A  86      14.673   1.833  -7.246  1.00 92.84           O  
ATOM   1286  CG1 VAL A  86      17.475   4.402  -6.907  1.00 92.84           C  
ATOM   1287 HG11 VAL A  86      17.904   4.732  -7.853  1.00 92.84           H  
ATOM   1288 HG12 VAL A  86      17.653   3.335  -6.774  1.00 92.84           H  
ATOM   1289 HG13 VAL A  86      17.972   4.921  -6.088  1.00 92.84           H  
ATOM   1290  CG2 VAL A  86      15.811   6.223  -6.879  1.00 92.84           C  
ATOM   1291 HG21 VAL A  86      14.765   6.495  -6.733  1.00 92.84           H  
ATOM   1292 HG22 VAL A  86      16.378   6.659  -6.057  1.00 92.84           H  
ATOM   1293 HG23 VAL A  86      16.165   6.634  -7.824  1.00 92.84           H  
ATOM   1294  N   GLU A  87      16.214   1.938  -8.859  1.00 91.94           N  
ATOM   1295  H   GLU A  87      16.826   2.530  -9.403  1.00 91.94           H  
ATOM   1296  CA  GLU A  87      16.496   0.495  -8.827  1.00 91.94           C  
ATOM   1297  HA  GLU A  87      15.548  -0.037  -8.757  1.00 91.94           H  
ATOM   1298  C   GLU A  87      17.316   0.104  -7.595  1.00 91.94           C  
ATOM   1299  CB  GLU A  87      17.219   0.020 -10.099  1.00 91.94           C  
ATOM   1300  HB2 GLU A  87      18.132   0.596 -10.247  1.00 91.94           H  
ATOM   1301  HB3 GLU A  87      17.470  -1.035  -9.991  1.00 91.94           H  
ATOM   1302  O   GLU A  87      18.116   0.884  -7.089  1.00 91.94           O  
ATOM   1303  CG  GLU A  87      16.295   0.184 -11.299  1.00 91.94           C  
ATOM   1304  HG2 GLU A  87      15.345  -0.291 -11.054  1.00 91.94           H  
ATOM   1305  HG3 GLU A  87      16.142   1.254 -11.437  1.00 91.94           H  
ATOM   1306  CD  GLU A  87      16.788  -0.403 -12.622  1.00 91.94           C  
ATOM   1307  OE1 GLU A  87      15.930  -0.411 -13.539  1.00 91.94           O  
ATOM   1308  OE2 GLU A  87      17.971  -0.769 -12.724  1.00 91.94           O  
ATOM   1309  N   GLY A  88      17.144  -1.134  -7.126  1.00 92.92           N  
ATOM   1310  H   GLY A  88      16.488  -1.741  -7.596  1.00 92.92           H  
ATOM   1311  CA  GLY A  88      17.953  -1.695  -6.037  1.00 92.92           C  
ATOM   1312  HA2 GLY A  88      18.979  -1.341  -6.137  1.00 92.92           H  
ATOM   1313  HA3 GLY A  88      17.964  -2.781  -6.129  1.00 92.92           H  
ATOM   1314  C   GLY A  88      17.484  -1.352  -4.619  1.00 92.92           C  
ATOM   1315  O   GLY A  88      18.054  -1.864  -3.663  1.00 92.92           O  
ATOM   1316  N   THR A  89      16.419  -0.563  -4.457  1.00 94.74           N  
ATOM   1317  H   THR A  89      16.015  -0.118  -5.268  1.00 94.74           H  
ATOM   1318  CA  THR A  89      15.831  -0.230  -3.141  1.00 94.74           C  
ATOM   1319  HA  THR A  89      16.633  -0.025  -2.432  1.00 94.74           H  
ATOM   1320  C   THR A  89      14.986  -1.365  -2.549  1.00 94.74           C  
ATOM   1321  CB  THR A  89      14.959   1.028  -3.257  1.00 94.74           C  
ATOM   1322  HB  THR A  89      14.576   1.301  -2.274  1.00 94.74           H  
ATOM   1323  O   THR A  89      14.604  -1.317  -1.383  1.00 94.74           O  
ATOM   1324  CG2 THR A  89      15.752   2.206  -3.829  1.00 94.74           C  
ATOM   1325 HG21 THR A  89      16.652   2.364  -3.234  1.00 94.74           H  
ATOM   1326 HG22 THR A  89      15.156   3.118  -3.795  1.00 94.74           H  
ATOM   1327 HG23 THR A  89      16.037   2.017  -4.863  1.00 94.74           H  
ATOM   1328  OG1 THR A  89      13.878   0.722  -4.112  1.00 94.74           O  
ATOM   1329  HG1 THR A  89      13.620   1.511  -4.594  1.00 94.74           H  
ATOM   1330  N   GLY A  90      14.657  -2.379  -3.358  1.00 93.43           N  
ATOM   1331  H   GLY A  90      15.007  -2.334  -4.305  1.00 93.43           H  
ATOM   1332  CA  GLY A  90      13.709  -3.444  -3.020  1.00 93.43           C  
ATOM   1333  HA2 GLY A  90      13.824  -3.707  -1.969  1.00 93.43           H  
ATOM   1334  HA3 GLY A  90      13.932  -4.326  -3.621  1.00 93.43           H  
ATOM   1335  C   GLY A  90      12.240  -3.067  -3.253  1.00 93.43           C  
ATOM   1336  O   GLY A  90      11.383  -3.949  -3.252  1.00 93.43           O  
ATOM   1337  N   ALA A  91      11.939  -1.791  -3.512  1.00 94.39           N  
ATOM   1338  H   ALA A  91      12.680  -1.106  -3.544  1.00 94.39           H  
ATOM   1339  CA  ALA A  91      10.597  -1.350  -3.868  1.00 94.39           C  
ATOM   1340  HA  ALA A  91       9.895  -1.903  -3.245  1.00 94.39           H  
ATOM   1341  C   ALA A  91      10.298  -1.639  -5.355  1.00 94.39           C  
ATOM   1342  CB  ALA A  91      10.453   0.133  -3.520  1.00 94.39           C  
ATOM   1343  HB1 ALA A  91       9.426   0.457  -3.689  1.00 94.39           H  
ATOM   1344  HB2 ALA A  91      11.121   0.724  -4.147  1.00 94.39           H  
ATOM   1345  HB3 ALA A  91      10.703   0.291  -2.471  1.00 94.39           H  
ATOM   1346  O   ALA A  91      11.166  -1.452  -6.212  1.00 94.39           O  
ATOM   1347  N   PRO A  92       9.075  -2.079  -5.706  1.00 94.17           N  
ATOM   1348  CA  PRO A  92       8.708  -2.299  -7.100  1.00 94.17           C  
ATOM   1349  HA  PRO A  92       9.440  -2.947  -7.581  1.00 94.17           H  
ATOM   1350  C   PRO A  92       8.632  -0.970  -7.855  1.00 94.17           C  
ATOM   1351  CB  PRO A  92       7.350  -3.006  -7.054  1.00 94.17           C  
ATOM   1352  HB2 PRO A  92       7.506  -4.084  -7.003  1.00 94.17           H  
ATOM   1353  HB3 PRO A  92       6.723  -2.754  -7.909  1.00 94.17           H  
ATOM   1354  O   PRO A  92       8.006  -0.020  -7.385  1.00 94.17           O  
ATOM   1355  CG  PRO A  92       6.741  -2.520  -5.737  1.00 94.17           C  
ATOM   1356  HG2 PRO A  92       6.276  -1.545  -5.883  1.00 94.17           H  
ATOM   1357  HG3 PRO A  92       6.018  -3.231  -5.338  1.00 94.17           H  
ATOM   1358  CD  PRO A  92       7.958  -2.380  -4.824  1.00 94.17           C  
ATOM   1359  HD2 PRO A  92       7.797  -1.587  -4.094  1.00 94.17           H  
ATOM   1360  HD3 PRO A  92       8.149  -3.325  -4.314  1.00 94.17           H  
ATOM   1361  N   LYS A  93       9.203  -0.909  -9.059  1.00 94.98           N  
ATOM   1362  H   LYS A  93       9.727  -1.705  -9.394  1.00 94.98           H  
ATOM   1363  CA  LYS A  93       9.031   0.258  -9.931  1.00 94.98           C  
ATOM   1364  HA  LYS A  93       9.311   1.140  -9.356  1.00 94.98           H  
ATOM   1365  C   LYS A  93       7.567   0.420 -10.369  1.00 94.98           C  
ATOM   1366  CB  LYS A  93       9.948   0.168 -11.153  1.00 94.98           C  
ATOM   1367  HB2 LYS A  93       9.926  -0.839 -11.570  1.00 94.98           H  
ATOM   1368  HB3 LYS A  93       9.579   0.860 -11.910  1.00 94.98           H  
ATOM   1369  O   LYS A  93       6.894  -0.591 -10.603  1.00 94.98           O  
ATOM   1370  CG  LYS A  93      11.385   0.569 -10.798  1.00 94.98           C  
ATOM   1371  HG2 LYS A  93      11.365   1.568 -10.362  1.00 94.98           H  
ATOM   1372  HG3 LYS A  93      11.809  -0.124 -10.072  1.00 94.98           H  
ATOM   1373  CD  LYS A  93      12.248   0.593 -12.063  1.00 94.98           C  
ATOM   1374  HD2 LYS A  93      12.596  -0.415 -12.287  1.00 94.98           H  
ATOM   1375  HD3 LYS A  93      11.659   0.961 -12.903  1.00 94.98           H  
ATOM   1376  CE  LYS A  93      13.436   1.530 -11.865  1.00 94.98           C  
ATOM   1377  HE2 LYS A  93      14.030   1.184 -11.020  1.00 94.98           H  
ATOM   1378  HE3 LYS A  93      13.058   2.519 -11.608  1.00 94.98           H  
ATOM   1379  NZ  LYS A  93      14.250   1.616 -13.103  1.00 94.98           N  
ATOM   1380  HZ1 LYS A  93      15.027   2.251 -12.987  1.00 94.98           H  
ATOM   1381  HZ2 LYS A  93      13.706   1.900 -13.905  1.00 94.98           H  
ATOM   1382  HZ3 LYS A  93      14.676   0.727 -13.324  1.00 94.98           H  
ATOM   1383  N   PRO A  94       7.069   1.660 -10.539  1.00 95.97           N  
ATOM   1384  CA  PRO A  94       5.777   1.908 -11.159  1.00 95.97           C  
ATOM   1385  HA  PRO A  94       5.003   1.492 -10.514  1.00 95.97           H  
ATOM   1386  C   PRO A  94       5.696   1.259 -12.543  1.00 95.97           C  
ATOM   1387  CB  PRO A  94       5.619   3.431 -11.214  1.00 95.97           C  
ATOM   1388  HB2 PRO A  94       6.027   3.821 -12.146  1.00 95.97           H  
ATOM   1389  HB3 PRO A  94       4.579   3.734 -11.091  1.00 95.97           H  
ATOM   1390  O   PRO A  94       6.677   1.193 -13.283  1.00 95.97           O  
ATOM   1391  CG  PRO A  94       6.483   3.898 -10.044  1.00 95.97           C  
ATOM   1392  HG2 PRO A  94       5.935   3.771  -9.111  1.00 95.97           H  
ATOM   1393  HG3 PRO A  94       6.817   4.930 -10.149  1.00 95.97           H  
ATOM   1394  CD  PRO A  94       7.646   2.915 -10.091  1.00 95.97           C  
ATOM   1395  HD2 PRO A  94       8.406   3.253 -10.796  1.00 95.97           H  
ATOM   1396  HD3 PRO A  94       8.059   2.806  -9.088  1.00 95.97           H  
ATOM   1397  N   PHE A  95       4.512   0.765 -12.898  1.00 94.93           N  
ATOM   1398  H   PHE A  95       3.739   0.853 -12.254  1.00 94.93           H  
ATOM   1399  CA  PHE A  95       4.297   0.137 -14.200  1.00 94.93           C  
ATOM   1400  HA  PHE A  95       5.064  -0.626 -14.334  1.00 94.93           H  
ATOM   1401  C   PHE A  95       4.448   1.158 -15.341  1.00 94.93           C  
ATOM   1402  CB  PHE A  95       2.922  -0.540 -14.205  1.00 94.93           C  
ATOM   1403  HB2 PHE A  95       2.828  -1.154 -13.309  1.00 94.93           H  
ATOM   1404  HB3 PHE A  95       2.147   0.225 -14.165  1.00 94.93           H  
ATOM   1405  O   PHE A  95       4.208   2.346 -15.132  1.00 94.93           O  
ATOM   1406  CG  PHE A  95       2.698  -1.436 -15.405  1.00 94.93           C  
ATOM   1407  CD1 PHE A  95       1.809  -1.052 -16.425  1.00 94.93           C  
ATOM   1408  HD1 PHE A  95       1.251  -0.132 -16.339  1.00 94.93           H  
ATOM   1409  CD2 PHE A  95       3.403  -2.648 -15.511  1.00 94.93           C  
ATOM   1410  HD2 PHE A  95       4.090  -2.947 -14.733  1.00 94.93           H  
ATOM   1411  CE1 PHE A  95       1.633  -1.873 -17.553  1.00 94.93           C  
ATOM   1412  HE1 PHE A  95       0.951  -1.580 -18.338  1.00 94.93           H  
ATOM   1413  CE2 PHE A  95       3.224  -3.471 -16.636  1.00 94.93           C  
ATOM   1414  HE2 PHE A  95       3.771  -4.398 -16.721  1.00 94.93           H  
ATOM   1415  CZ  PHE A  95       2.341  -3.082 -17.659  1.00 94.93           C  
ATOM   1416  HZ  PHE A  95       2.209  -3.712 -18.526  1.00 94.93           H  
ATOM   1417  N   ALA A  96       4.770   0.703 -16.558  1.00 94.51           N  
ATOM   1418  H   ALA A  96       4.929  -0.289 -16.664  1.00 94.51           H  
ATOM   1419  CA  ALA A  96       5.079   1.557 -17.716  1.00 94.51           C  
ATOM   1420  HA  ALA A  96       6.029   2.058 -17.533  1.00 94.51           H  
ATOM   1421  C   ALA A  96       4.032   2.654 -18.006  1.00 94.51           C  
ATOM   1422  CB  ALA A  96       5.244   0.642 -18.936  1.00 94.51           C  
ATOM   1423  HB1 ALA A  96       4.314   0.113 -19.143  1.00 94.51           H  
ATOM   1424  HB2 ALA A  96       5.512   1.243 -19.806  1.00 94.51           H  
ATOM   1425  HB3 ALA A  96       6.041  -0.080 -18.755  1.00 94.51           H  
ATOM   1426  O   ALA A  96       4.375   3.749 -18.447  1.00 94.51           O  
ATOM   1427  N   THR A  97       2.757   2.409 -17.689  1.00 95.24           N  
ATOM   1428  H   THR A  97       2.528   1.517 -17.274  1.00 95.24           H  
ATOM   1429  CA  THR A  97       1.678   3.402 -17.829  1.00 95.24           C  
ATOM   1430  HA  THR A  97       1.617   3.709 -18.873  1.00 95.24           H  
ATOM   1431  C   THR A  97       1.900   4.672 -17.005  1.00 95.24           C  
ATOM   1432  CB  THR A  97       0.327   2.805 -17.417  1.00 95.24           C  
ATOM   1433  HB  THR A  97      -0.429   3.590 -17.434  1.00 95.24           H  
ATOM   1434  O   THR A  97       1.405   5.730 -17.389  1.00 95.24           O  
ATOM   1435  CG2 THR A  97      -0.114   1.688 -18.363  1.00 95.24           C  
ATOM   1436 HG21 THR A  97      -0.247   2.097 -19.365  1.00 95.24           H  
ATOM   1437 HG22 THR A  97       0.633   0.895 -18.402  1.00 95.24           H  
ATOM   1438 HG23 THR A  97      -1.064   1.275 -18.024  1.00 95.24           H  
ATOM   1439  OG1 THR A  97       0.400   2.269 -16.109  1.00 95.24           O  
ATOM   1440  HG1 THR A  97      -0.344   2.629 -15.621  1.00 95.24           H  
ATOM   1441  N   HIS A  98       2.664   4.600 -15.910  1.00 97.20           N  
ATOM   1442  H   HIS A  98       3.092   3.716 -15.675  1.00 97.20           H  
ATOM   1443  CA  HIS A  98       3.007   5.757 -15.080  1.00 97.20           C  
ATOM   1444  HA  HIS A  98       2.092   6.319 -14.890  1.00 97.20           H  
ATOM   1445  C   HIS A  98       4.008   6.701 -15.754  1.00 97.20           C  
ATOM   1446  CB  HIS A  98       3.543   5.314 -13.720  1.00 97.20           C  
ATOM   1447  HB2 HIS A  98       3.933   6.198 -13.215  1.00 97.20           H  
ATOM   1448  HB3 HIS A  98       4.363   4.606 -13.845  1.00 97.20           H  
ATOM   1449  O   HIS A  98       4.112   7.860 -15.369  1.00 97.20           O  
ATOM   1450  CG  HIS A  98       2.482   4.732 -12.830  1.00 97.20           C  
ATOM   1451  CD2 HIS A  98       1.959   5.314 -11.708  1.00 97.20           C  
ATOM   1452  HD2 HIS A  98       2.250   6.264 -11.285  1.00 97.20           H  
ATOM   1453  ND1 HIS A  98       1.833   3.534 -13.014  1.00 97.20           N  
ATOM   1454  HD1 HIS A  98       1.998   2.890 -13.775  1.00 97.20           H  
ATOM   1455  CE1 HIS A  98       0.929   3.403 -12.028  1.00 97.20           C  
ATOM   1456  HE1 HIS A  98       0.253   2.571 -11.903  1.00 97.20           H  
ATOM   1457  NE2 HIS A  98       0.974   4.461 -11.210  1.00 97.20           N  
ATOM   1458  N   TYR A  99       4.716   6.225 -16.775  1.00 97.60           N  
ATOM   1459  H   TYR A  99       4.584   5.261 -17.045  1.00 97.60           H  
ATOM   1460  CA  TYR A  99       5.711   6.985 -17.531  1.00 97.60           C  
ATOM   1461  HA  TYR A  99       6.063   7.834 -16.945  1.00 97.60           H  
ATOM   1462  C   TYR A  99       5.146   7.543 -18.838  1.00 97.60           C  
ATOM   1463  CB  TYR A  99       6.908   6.069 -17.789  1.00 97.60           C  
ATOM   1464  HB2 TYR A  99       6.584   5.171 -18.316  1.00 97.60           H  
ATOM   1465  HB3 TYR A  99       7.605   6.591 -18.445  1.00 97.60           H  
ATOM   1466  O   TYR A  99       5.814   8.290 -19.539  1.00 97.60           O  
ATOM   1467  CG  TYR A  99       7.638   5.675 -16.523  1.00 97.60           C  
ATOM   1468  CD1 TYR A  99       8.763   6.415 -16.123  1.00 97.60           C  
ATOM   1469  HD1 TYR A  99       9.118   7.222 -16.746  1.00 97.60           H  
ATOM   1470  CD2 TYR A  99       7.199   4.585 -15.746  1.00 97.60           C  
ATOM   1471  HD2 TYR A  99       6.343   4.003 -16.055  1.00 97.60           H  
ATOM   1472  CE1 TYR A  99       9.447   6.084 -14.939  1.00 97.60           C  
ATOM   1473  HE1 TYR A  99      10.327   6.645 -14.660  1.00 97.60           H  
ATOM   1474  CE2 TYR A  99       7.883   4.246 -14.564  1.00 97.60           C  
ATOM   1475  HE2 TYR A  99       7.569   3.404 -13.966  1.00 97.60           H  
ATOM   1476  OH  TYR A  99       9.666   4.663 -13.018  1.00 97.60           O  
ATOM   1477  HH  TYR A  99      10.413   5.248 -12.871  1.00 97.60           H  
ATOM   1478  CZ  TYR A  99       9.005   4.997 -14.157  1.00 97.60           C  
ATOM   1479  N   THR A 100       3.912   7.184 -19.189  1.00 97.38           N  
ATOM   1480  H   THR A 100       3.372   6.628 -18.541  1.00 97.38           H  
ATOM   1481  CA  THR A 100       3.260   7.661 -20.410  1.00 97.38           C  
ATOM   1482  HA  THR A 100       4.020   7.840 -21.171  1.00 97.38           H  
ATOM   1483  C   THR A 100       2.537   8.980 -20.141  1.00 97.38           C  
ATOM   1484  CB  THR A 100       2.317   6.582 -20.948  1.00 97.38           C  
ATOM   1485  HB  THR A 100       1.506   6.425 -20.237  1.00 97.38           H  
ATOM   1486  O   THR A 100       1.903   9.116 -19.093  1.00 97.38           O  
ATOM   1487  CG2 THR A 100       1.733   6.947 -22.305  1.00 97.38           C  
ATOM   1488 HG21 THR A 100       1.006   7.751 -22.191  1.00 97.38           H  
ATOM   1489 HG22 THR A 100       1.239   6.080 -22.742  1.00 97.38           H  
ATOM   1490 HG23 THR A 100       2.535   7.270 -22.969  1.00 97.38           H  
ATOM   1491  OG1 THR A 100       3.013   5.364 -21.103  1.00 97.38           O  
ATOM   1492  HG1 THR A 100       3.745   5.356 -20.482  1.00 97.38           H  
ATOM   1493  N   ASP A 101       2.599   9.944 -21.063  1.00 96.23           N  
ATOM   1494  H   ASP A 101       3.168   9.773 -21.880  1.00 96.23           H  
ATOM   1495  CA  ASP A 101       1.930  11.252 -21.004  1.00 96.23           C  
ATOM   1496  HA  ASP A 101       1.748  11.486 -19.955  1.00 96.23           H  
ATOM   1497  C   ASP A 101       0.550  11.281 -21.687  1.00 96.23           C  
ATOM   1498  CB  ASP A 101       2.860  12.353 -21.529  1.00 96.23           C  
ATOM   1499  HB2 ASP A 101       3.853  12.210 -21.103  1.00 96.23           H  
ATOM   1500  HB3 ASP A 101       2.489  13.312 -21.165  1.00 96.23           H  
ATOM   1501  O   ASP A 101       0.044  10.250 -22.156  1.00 96.23           O  
ATOM   1502  CG  ASP A 101       2.967  12.434 -23.057  1.00 96.23           C  
ATOM   1503  OD1 ASP A 101       2.177  11.763 -23.762  1.00 96.23           O  
ATOM   1504  OD2 ASP A 101       3.815  13.231 -23.491  1.00 96.23           O  
ATOM   1505  N   ARG A 102      -0.134  12.436 -21.620  1.00 95.79           N  
ATOM   1506  H   ARG A 102       0.377  13.264 -21.348  1.00 95.79           H  
ATOM   1507  CA  ARG A 102      -1.528  12.578 -22.075  1.00 95.79           C  
ATOM   1508  HA  ARG A 102      -2.178  11.924 -21.493  1.00 95.79           H  
ATOM   1509  C   ARG A 102      -1.737  12.126 -23.516  1.00 95.79           C  
ATOM   1510  CB  ARG A 102      -2.048  13.996 -21.835  1.00 95.79           C  
ATOM   1511  HB2 ARG A 102      -1.531  14.694 -22.495  1.00 95.79           H  
ATOM   1512  HB3 ARG A 102      -1.858  14.277 -20.799  1.00 95.79           H  
ATOM   1513  O   ARG A 102      -2.788  11.554 -23.798  1.00 95.79           O  
ATOM   1514  CG  ARG A 102      -3.561  14.046 -22.105  1.00 95.79           C  
ATOM   1515  HG2 ARG A 102      -4.072  13.292 -21.506  1.00 95.79           H  
ATOM   1516  HG3 ARG A 102      -3.750  13.854 -23.162  1.00 95.79           H  
ATOM   1517  CD  ARG A 102      -4.128  15.419 -21.774  1.00 95.79           C  
ATOM   1518  HD2 ARG A 102      -3.986  15.625 -20.713  1.00 95.79           H  
ATOM   1519  HD3 ARG A 102      -3.561  16.151 -22.349  1.00 95.79           H  
ATOM   1520  NE  ARG A 102      -5.565  15.484 -22.107  1.00 95.79           N  
ATOM   1521  HE  ARG A 102      -6.093  14.631 -21.996  1.00 95.79           H  
ATOM   1522  NH1 ARG A 102      -5.579  17.642 -22.888  1.00 95.79           N  
ATOM   1523 HH11 ARG A 102      -4.573  17.664 -22.796  1.00 95.79           H  
ATOM   1524 HH12 ARG A 102      -6.052  18.413 -23.338  1.00 95.79           H  
ATOM   1525  NH2 ARG A 102      -7.472  16.460 -22.874  1.00 95.79           N  
ATOM   1526 HH21 ARG A 102      -7.976  15.598 -22.716  1.00 95.79           H  
ATOM   1527 HH22 ARG A 102      -7.941  17.253 -23.287  1.00 95.79           H  
ATOM   1528  CZ  ARG A 102      -6.195  16.525 -22.619  1.00 95.79           C  
ATOM   1529  N   ASP A 103      -0.731  12.328 -24.350  1.00 96.06           N  
ATOM   1530  H   ASP A 103       0.140  12.696 -23.992  1.00 96.06           H  
ATOM   1531  CA  ASP A 103      -0.768  12.083 -25.785  1.00 96.06           C  
ATOM   1532  HA  ASP A 103      -1.805  12.121 -26.120  1.00 96.06           H  
ATOM   1533  C   ASP A 103      -0.245  10.681 -26.146  1.00 96.06           C  
ATOM   1534  CB  ASP A 103      -0.026  13.237 -26.474  1.00 96.06           C  
ATOM   1535  HB2 ASP A 103      -0.107  13.121 -27.555  1.00 96.06           H  
ATOM   1536  HB3 ASP A 103       1.028  13.199 -26.199  1.00 96.06           H  
ATOM   1537  O   ASP A 103      -0.252  10.287 -27.310  1.00 96.06           O  
ATOM   1538  CG  ASP A 103      -0.622  14.598 -26.071  1.00 96.06           C  
ATOM   1539  OD1 ASP A 103      -1.872  14.717 -26.063  1.00 96.06           O  
ATOM   1540  OD2 ASP A 103       0.153  15.506 -25.701  1.00 96.06           O  
ATOM   1541  N   GLY A 104       0.145   9.888 -25.142  1.00 95.52           N  
ATOM   1542  H   GLY A 104       0.230  10.311 -24.229  1.00 95.52           H  
ATOM   1543  CA  GLY A 104       0.595   8.509 -25.304  1.00 95.52           C  
ATOM   1544  HA2 GLY A 104       0.294   7.936 -24.426  1.00 95.52           H  
ATOM   1545  HA3 GLY A 104       0.116   8.070 -26.179  1.00 95.52           H  
ATOM   1546  C   GLY A 104       2.105   8.366 -25.477  1.00 95.52           C  
ATOM   1547  O   GLY A 104       2.572   7.255 -25.729  1.00 95.52           O  
ATOM   1548  N   ALA A 105       2.881   9.442 -25.328  1.00 96.65           N  
ATOM   1549  H   ALA A 105       2.473  10.317 -25.031  1.00 96.65           H  
ATOM   1550  CA  ALA A 105       4.332   9.372 -25.409  1.00 96.65           C  
ATOM   1551  HA  ALA A 105       4.593   8.681 -26.210  1.00 96.65           H  
ATOM   1552  C   ALA A 105       4.918   8.827 -24.100  1.00 96.65           C  
ATOM   1553  CB  ALA A 105       4.899  10.741 -25.791  1.00 96.65           C  
ATOM   1554  HB1 ALA A 105       5.975  10.665 -25.943  1.00 96.65           H  
ATOM   1555  HB2 ALA A 105       4.429  11.098 -26.707  1.00 96.65           H  
ATOM   1556  HB3 ALA A 105       4.712  11.459 -24.992  1.00 96.65           H  
ATOM   1557  O   ALA A 105       4.540   9.244 -23.004  1.00 96.65           O  
ATOM   1558  N   ALA A 106       5.843   7.875 -24.210  1.00 96.36           N  
ATOM   1559  H   ALA A 106       6.139   7.593 -25.134  1.00 96.36           H  
ATOM   1560  CA  ALA A 106       6.587   7.359 -23.068  1.00 96.36           C  
ATOM   1561  HA  ALA A 106       5.920   7.291 -22.208  1.00 96.36           H  
ATOM   1562  C   ALA A 106       7.738   8.310 -22.704  1.00 96.36           C  
ATOM   1563  CB  ALA A 106       7.080   5.944 -23.390  1.00 96.36           C  
ATOM   1564  HB1 ALA A 106       6.231   5.299 -23.617  1.00 96.36           H  
ATOM   1565  HB2 ALA A 106       7.757   5.972 -24.244  1.00 96.36           H  
ATOM   1566  HB3 ALA A 106       7.614   5.542 -22.529  1.00 96.36           H  
ATOM   1567  O   ALA A 106       8.489   8.736 -23.579  1.00 96.36           O  
ATOM   1568  N   GLY A 107       7.882   8.615 -21.416  1.00 94.04           N  
ATOM   1569  H   GLY A 107       7.193   8.273 -20.762  1.00 94.04           H  
ATOM   1570  CA  GLY A 107       8.989   9.383 -20.852  1.00 94.04           C  
ATOM   1571  HA2 GLY A 107       9.577   9.836 -21.649  1.00 94.04           H  
ATOM   1572  HA3 GLY A 107       8.583  10.184 -20.234  1.00 94.04           H  
ATOM   1573  C   GLY A 107       9.919   8.534 -19.982  1.00 94.04           C  
ATOM   1574  O   GLY A 107       9.622   7.392 -19.640  1.00 94.04           O  
ATOM   1575  N   GLU A 108      11.055   9.114 -19.599  1.00 93.00           N  
ATOM   1576  H   GLU A 108      11.296  10.014 -19.990  1.00 93.00           H  
ATOM   1577  CA  GLU A 108      12.030   8.485 -18.690  1.00 93.00           C  
ATOM   1578  HA  GLU A 108      12.074   7.413 -18.883  1.00 93.00           H  
ATOM   1579  C   GLU A 108      11.663   8.667 -17.208  1.00 93.00           C  
ATOM   1580  CB  GLU A 108      13.420   9.079 -18.948  1.00 93.00           C  
ATOM   1581  HB2 GLU A 108      14.123   8.635 -18.243  1.00 93.00           H  
ATOM   1582  HB3 GLU A 108      13.380  10.153 -18.771  1.00 93.00           H  
ATOM   1583  O   GLU A 108      12.121   7.924 -16.340  1.00 93.00           O  
ATOM   1584  CG  GLU A 108      13.923   8.812 -20.376  1.00 93.00           C  
ATOM   1585  HG2 GLU A 108      13.911   7.736 -20.551  1.00 93.00           H  
ATOM   1586  HG3 GLU A 108      13.243   9.278 -21.089  1.00 93.00           H  
ATOM   1587  CD  GLU A 108      15.339   9.353 -20.622  1.00 93.00           C  
ATOM   1588  OE1 GLU A 108      15.906   8.993 -21.678  1.00 93.00           O  
ATOM   1589  OE2 GLU A 108      15.838  10.128 -19.775  1.00 93.00           O  
ATOM   1590  N   SER A 109      10.813   9.651 -16.912  1.00 93.75           N  
ATOM   1591  H   SER A 109      10.435  10.194 -17.675  1.00 93.75           H  
ATOM   1592  CA  SER A 109      10.316   9.964 -15.577  1.00 93.75           C  
ATOM   1593  HA  SER A 109      10.779   9.289 -14.857  1.00 93.75           H  
ATOM   1594  C   SER A 109       8.806   9.754 -15.484  1.00 93.75           C  
ATOM   1595  CB  SER A 109      10.725  11.388 -15.188  1.00 93.75           C  
ATOM   1596  HB2 SER A 109      10.409  11.594 -14.166  1.00 93.75           H  
ATOM   1597  HB3 SER A 109      11.811  11.469 -15.241  1.00 93.75           H  
ATOM   1598  O   SER A 109       8.102   9.624 -16.489  1.00 93.75           O  
ATOM   1599  OG  SER A 109      10.144  12.338 -16.058  1.00 93.75           O  
ATOM   1600  HG  SER A 109      10.557  13.192 -15.910  1.00 93.75           H  
ATOM   1601  N   ILE A 110       8.302   9.694 -14.251  1.00 96.32           N  
ATOM   1602  H   ILE A 110       8.923   9.826 -13.465  1.00 96.32           H  
ATOM   1603  CA  ILE A 110       6.867   9.586 -13.996  1.00 96.32           C  
ATOM   1604  HA  ILE A 110       6.500   8.685 -14.488  1.00 96.32           H  
ATOM   1605  C   ILE A 110       6.156  10.774 -14.636  1.00 96.32           C  
ATOM   1606  CB  ILE A 110       6.589   9.490 -12.482  1.00 96.32           C  
ATOM   1607  HB  ILE A 110       7.089  10.326 -11.994  1.00 96.32           H  
ATOM   1608  O   ILE A 110       6.514  11.931 -14.411  1.00 96.32           O  
ATOM   1609  CG1 ILE A 110       7.185   8.190 -11.903  1.00 96.32           C  
ATOM   1610 HG12 ILE A 110       8.244   8.130 -12.153  1.00 96.32           H  
ATOM   1611 HG13 ILE A 110       7.117   8.240 -10.817  1.00 96.32           H  
ATOM   1612  CG2 ILE A 110       5.092   9.596 -12.143  1.00 96.32           C  
ATOM   1613 HG21 ILE A 110       4.932   9.392 -11.084  1.00 96.32           H  
ATOM   1614 HG22 ILE A 110       4.517   8.886 -12.737  1.00 96.32           H  
ATOM   1615 HG23 ILE A 110       4.734  10.606 -12.344  1.00 96.32           H  
ATOM   1616  CD1 ILE A 110       6.509   6.888 -12.345  1.00 96.32           C  
ATOM   1617 HD11 ILE A 110       6.369   6.854 -13.426  1.00 96.32           H  
ATOM   1618 HD12 ILE A 110       7.148   6.051 -12.063  1.00 96.32           H  
ATOM   1619 HD13 ILE A 110       5.550   6.786 -11.836  1.00 96.32           H  
ATOM   1620  N   SER A 111       5.123  10.479 -15.420  1.00 96.65           N  
ATOM   1621  H   SER A 111       4.869   9.508 -15.530  1.00 96.65           H  
ATOM   1622  CA  SER A 111       4.302  11.504 -16.038  1.00 96.65           C  
ATOM   1623  HA  SER A 111       4.952  12.133 -16.647  1.00 96.65           H  
ATOM   1624  C   SER A 111       3.637  12.357 -14.966  1.00 96.65           C  
ATOM   1625  CB  SER A 111       3.244  10.877 -16.934  1.00 96.65           C  
ATOM   1626  HB2 SER A 111       2.527  10.328 -16.323  1.00 96.65           H  
ATOM   1627  HB3 SER A 111       3.720  10.197 -17.641  1.00 96.65           H  
ATOM   1628  O   SER A 111       3.141  11.845 -13.962  1.00 96.65           O  
ATOM   1629  OG  SER A 111       2.575  11.907 -17.632  1.00 96.65           O  
ATOM   1630  HG  SER A 111       3.093  12.078 -18.421  1.00 96.65           H  
ATOM   1631  N   GLN A 112       3.554  13.663 -15.212  1.00 95.09           N  
ATOM   1632  H   GLN A 112       3.993  14.014 -16.051  1.00 95.09           H  
ATOM   1633  CA  GLN A 112       2.982  14.630 -14.271  1.00 95.09           C  
ATOM   1634  HA  GLN A 112       3.600  14.659 -13.374  1.00 95.09           H  
ATOM   1635  C   GLN A 112       1.555  14.263 -13.832  1.00 95.09           C  
ATOM   1636  CB  GLN A 112       2.996  16.020 -14.918  1.00 95.09           C  
ATOM   1637  HB2 GLN A 112       2.497  16.721 -14.249  1.00 95.09           H  
ATOM   1638  HB3 GLN A 112       2.439  15.983 -15.854  1.00 95.09           H  
ATOM   1639  O   GLN A 112       1.171  14.529 -12.696  1.00 95.09           O  
ATOM   1640  CG  GLN A 112       4.422  16.533 -15.188  1.00 95.09           C  
ATOM   1641  HG2 GLN A 112       4.960  15.829 -15.824  1.00 95.09           H  
ATOM   1642  HG3 GLN A 112       4.957  16.618 -14.243  1.00 95.09           H  
ATOM   1643  CD  GLN A 112       4.434  17.893 -15.878  1.00 95.09           C  
ATOM   1644  NE2 GLN A 112       5.592  18.405 -16.226  1.00 95.09           N  
ATOM   1645 HE21 GLN A 112       6.458  17.925 -16.026  1.00 95.09           H  
ATOM   1646 HE22 GLN A 112       5.557  19.313 -16.667  1.00 95.09           H  
ATOM   1647  OE1 GLN A 112       3.415  18.512 -16.130  1.00 95.09           O  
ATOM   1648  N   ARG A 113       0.788  13.568 -14.686  1.00 95.39           N  
ATOM   1649  H   ARG A 113       1.185  13.342 -15.587  1.00 95.39           H  
ATOM   1650  CA  ARG A 113      -0.561  13.076 -14.353  1.00 95.39           C  
ATOM   1651  HA  ARG A 113      -1.132  13.904 -13.934  1.00 95.39           H  
ATOM   1652  C   ARG A 113      -0.599  11.984 -13.272  1.00 95.39           C  
ATOM   1653  CB  ARG A 113      -1.276  12.598 -15.625  1.00 95.39           C  
ATOM   1654  HB2 ARG A 113      -1.360  13.423 -16.332  1.00 95.39           H  
ATOM   1655  HB3 ARG A 113      -2.284  12.292 -15.345  1.00 95.39           H  
ATOM   1656  O   ARG A 113      -1.656  11.750 -12.704  1.00 95.39           O  
ATOM   1657  CG  ARG A 113      -0.544  11.429 -16.299  1.00 95.39           C  
ATOM   1658  HG2 ARG A 113      -0.038  10.822 -15.549  1.00 95.39           H  
ATOM   1659  HG3 ARG A 113       0.202  11.819 -16.992  1.00 95.39           H  
ATOM   1660  CD  ARG A 113      -1.497  10.513 -17.045  1.00 95.39           C  
ATOM   1661  HD2 ARG A 113      -2.362  10.302 -16.415  1.00 95.39           H  
ATOM   1662  HD3 ARG A 113      -0.988   9.563 -17.206  1.00 95.39           H  
ATOM   1663  NE  ARG A 113      -1.940  11.029 -18.344  1.00 95.39           N  
ATOM   1664  HE  ARG A 113      -2.778  11.592 -18.336  1.00 95.39           H  
ATOM   1665  NH1 ARG A 113      -2.609  10.044 -20.306  1.00 95.39           N  
ATOM   1666 HH11 ARG A 113      -3.569  10.330 -20.183  1.00 95.39           H  
ATOM   1667 HH12 ARG A 113      -2.319   9.574 -21.152  1.00 95.39           H  
ATOM   1668  NH2 ARG A 113      -0.570   9.790 -19.646  1.00 95.39           N  
ATOM   1669 HH21 ARG A 113       0.203   9.865 -19.001  1.00 95.39           H  
ATOM   1670 HH22 ARG A 113      -0.352   9.453 -20.573  1.00 95.39           H  
ATOM   1671  CZ  ARG A 113      -1.700  10.331 -19.429  1.00 95.39           C  
ATOM   1672  N   TRP A 114       0.522  11.315 -13.007  1.00 96.56           N  
ATOM   1673  H   TRP A 114       1.355  11.567 -13.519  1.00 96.56           H  
ATOM   1674  CA  TRP A 114       0.652  10.229 -12.027  1.00 96.56           C  
ATOM   1675  HA  TRP A 114      -0.322  10.013 -11.588  1.00 96.56           H  
ATOM   1676  C   TRP A 114       1.584  10.593 -10.867  1.00 96.56           C  
ATOM   1677  CB  TRP A 114       1.152   8.964 -12.728  1.00 96.56           C  
ATOM   1678  HB2 TRP A 114       1.181   8.157 -11.996  1.00 96.56           H  
ATOM   1679  HB3 TRP A 114       2.173   9.138 -13.066  1.00 96.56           H  
ATOM   1680  O   TRP A 114       1.870   9.754 -10.015  1.00 96.56           O  
ATOM   1681  CG  TRP A 114       0.344   8.482 -13.888  1.00 96.56           C  
ATOM   1682  CD1 TRP A 114       0.804   8.352 -15.149  1.00 96.56           C  
ATOM   1683  HD1 TRP A 114       1.814   8.579 -15.457  1.00 96.56           H  
ATOM   1684  CD2 TRP A 114      -1.036   8.009 -13.918  1.00 96.56           C  
ATOM   1685  CE2 TRP A 114      -1.333   7.581 -15.247  1.00 96.56           C  
ATOM   1686  CE3 TRP A 114      -2.063   7.884 -12.959  1.00 96.56           C  
ATOM   1687  HE3 TRP A 114      -1.874   8.183 -11.938  1.00 96.56           H  
ATOM   1688  NE1 TRP A 114      -0.147   7.739 -15.931  1.00 96.56           N  
ATOM   1689  HE1 TRP A 114       0.073   7.347 -16.835  1.00 96.56           H  
ATOM   1690  CH2 TRP A 114      -3.600   7.003 -14.642  1.00 96.56           C  
ATOM   1691  HH2 TRP A 114      -4.579   6.626 -14.900  1.00 96.56           H  
ATOM   1692  CZ2 TRP A 114      -2.594   7.094 -15.619  1.00 96.56           C  
ATOM   1693  HZ2 TRP A 114      -2.781   6.778 -16.634  1.00 96.56           H  
ATOM   1694  CZ3 TRP A 114      -3.330   7.386 -13.316  1.00 96.56           C  
ATOM   1695  HZ3 TRP A 114      -4.101   7.305 -12.564  1.00 96.56           H  
ATOM   1696  N   TYR A 115       2.074  11.836 -10.831  1.00 97.24           N  
ATOM   1697  H   TYR A 115       1.815  12.479 -11.565  1.00 97.24           H  
ATOM   1698  CA  TYR A 115       3.053  12.281  -9.844  1.00 97.24           C  
ATOM   1699  HA  TYR A 115       3.925  11.630  -9.898  1.00 97.24           H  
ATOM   1700  C   TYR A 115       2.507  12.202  -8.410  1.00 97.24           C  
ATOM   1701  CB  TYR A 115       3.487  13.703 -10.212  1.00 97.24           C  
ATOM   1702  HB2 TYR A 115       2.640  14.381 -10.109  1.00 97.24           H  
ATOM   1703  HB3 TYR A 115       3.794  13.715 -11.258  1.00 97.24           H  
ATOM   1704  O   TYR A 115       3.219  11.817  -7.491  1.00 97.24           O  
ATOM   1705  CG  TYR A 115       4.636  14.213  -9.374  1.00 97.24           C  
ATOM   1706  CD1 TYR A 115       4.380  14.817  -8.131  1.00 97.24           C  
ATOM   1707  HD1 TYR A 115       3.369  14.933  -7.770  1.00 97.24           H  
ATOM   1708  CD2 TYR A 115       5.962  14.052  -9.822  1.00 97.24           C  
ATOM   1709  HD2 TYR A 115       6.158  13.580 -10.773  1.00 97.24           H  
ATOM   1710  CE1 TYR A 115       5.452  15.251  -7.338  1.00 97.24           C  
ATOM   1711  HE1 TYR A 115       5.262  15.664  -6.359  1.00 97.24           H  
ATOM   1712  CE2 TYR A 115       7.034  14.542  -9.049  1.00 97.24           C  
ATOM   1713  HE2 TYR A 115       8.049  14.450  -9.406  1.00 97.24           H  
ATOM   1714  OH  TYR A 115       7.805  15.634  -7.054  1.00 97.24           O  
ATOM   1715  HH  TYR A 115       8.611  15.757  -7.560  1.00 97.24           H  
ATOM   1716  CZ  TYR A 115       6.778  15.161  -7.808  1.00 97.24           C  
ATOM   1717  N   PHE A 116       1.226  12.507  -8.203  1.00 97.75           N  
ATOM   1718  H   PHE A 116       0.666  12.780  -8.998  1.00 97.75           H  
ATOM   1719  CA  PHE A 116       0.587  12.454  -6.887  1.00 97.75           C  
ATOM   1720  HA  PHE A 116       1.329  12.671  -6.119  1.00 97.75           H  
ATOM   1721  C   PHE A 116       0.034  11.053  -6.594  1.00 97.75           C  
ATOM   1722  CB  PHE A 116      -0.471  13.551  -6.813  1.00 97.75           C  
ATOM   1723  HB2 PHE A 116      -1.148  13.403  -7.654  1.00 97.75           H  
ATOM   1724  HB3 PHE A 116      -1.034  13.440  -5.886  1.00 97.75           H  
ATOM   1725  O   PHE A 116      -1.155  10.781  -6.758  1.00 97.75           O  
ATOM   1726  CG  PHE A 116       0.097  14.955  -6.864  1.00 97.75           C  
ATOM   1727  CD1 PHE A 116       0.652  15.529  -5.704  1.00 97.75           C  
ATOM   1728  HD1 PHE A 116       0.659  14.980  -4.774  1.00 97.75           H  
ATOM   1729  CD2 PHE A 116       0.094  15.681  -8.070  1.00 97.75           C  
ATOM   1730  HD2 PHE A 116      -0.324  15.247  -8.966  1.00 97.75           H  
ATOM   1731  CE1 PHE A 116       1.210  16.818  -5.752  1.00 97.75           C  
ATOM   1732  HE1 PHE A 116       1.645  17.250  -4.862  1.00 97.75           H  
ATOM   1733  CE2 PHE A 116       0.649  16.972  -8.116  1.00 97.75           C  
ATOM   1734  HE2 PHE A 116       0.658  17.525  -9.043  1.00 97.75           H  
ATOM   1735  CZ  PHE A 116       1.210  17.539  -6.958  1.00 97.75           C  
ATOM   1736  HZ  PHE A 116       1.648  18.526  -6.995  1.00 97.75           H  
ATOM   1737  N   CYS A 117       0.919  10.157  -6.153  1.00 97.92           N  
ATOM   1738  H   CYS A 117       1.885  10.448  -6.112  1.00 97.92           H  
ATOM   1739  CA  CYS A 117       0.660   8.721  -5.993  1.00 97.92           C  
ATOM   1740  HA  CYS A 117       0.482   8.290  -6.979  1.00 97.92           H  
ATOM   1741  C   CYS A 117      -0.568   8.403  -5.118  1.00 97.92           C  
ATOM   1742  CB  CYS A 117       1.918   8.072  -5.385  1.00 97.92           C  
ATOM   1743  HB2 CYS A 117       1.833   6.988  -5.458  1.00 97.92           H  
ATOM   1744  HB3 CYS A 117       1.994   8.335  -4.330  1.00 97.92           H  
ATOM   1745  O   CYS A 117      -1.330   7.479  -5.413  1.00 97.92           O  
ATOM   1746  SG  CYS A 117       3.440   8.620  -6.222  1.00 97.92           S  
ATOM   1747  HG  CYS A 117       3.036   8.405  -7.477  1.00 97.92           H  
ATOM   1748  N   THR A 118      -0.785   9.196  -4.066  1.00 97.35           N  
ATOM   1749  H   THR A 118      -0.156   9.969  -3.903  1.00 97.35           H  
ATOM   1750  CA  THR A 118      -1.859   9.016  -3.075  1.00 97.35           C  
ATOM   1751  HA  THR A 118      -1.903   7.960  -2.808  1.00 97.35           H  
ATOM   1752  C   THR A 118      -3.255   9.377  -3.585  1.00 97.35           C  
ATOM   1753  CB  THR A 118      -1.555   9.799  -1.792  1.00 97.35           C  
ATOM   1754  HB  THR A 118      -2.413   9.760  -1.121  1.00 97.35           H  
ATOM   1755  O   THR A 118      -4.233   9.179  -2.873  1.00 97.35           O  
ATOM   1756  CG2 THR A 118      -0.336   9.234  -1.063  1.00 97.35           C  
ATOM   1757 HG21 THR A 118      -0.507   8.183  -0.828  1.00 97.35           H  
ATOM   1758 HG22 THR A 118      -0.182   9.776  -0.130  1.00 97.35           H  
ATOM   1759 HG23 THR A 118       0.559   9.323  -1.678  1.00 97.35           H  
ATOM   1760  OG1 THR A 118      -1.264  11.142  -2.113  1.00 97.35           O  
ATOM   1761  HG1 THR A 118      -1.169  11.613  -1.282  1.00 97.35           H  
ATOM   1762  N   GLN A 119      -3.385   9.845  -4.832  1.00 97.39           N  
ATOM   1763  H   GLN A 119      -2.555  10.040  -5.373  1.00 97.39           H  
ATOM   1764  CA  GLN A 119      -4.692   9.966  -5.485  1.00 97.39           C  
ATOM   1765  HA  GLN A 119      -5.390  10.455  -4.805  1.00 97.39           H  
ATOM   1766  C   GLN A 119      -5.294   8.598  -5.842  1.00 97.39           C  
ATOM   1767  CB  GLN A 119      -4.569  10.818  -6.756  1.00 97.39           C  
ATOM   1768  HB2 GLN A 119      -5.534  10.815  -7.262  1.00 97.39           H  
ATOM   1769  HB3 GLN A 119      -3.833  10.372  -7.426  1.00 97.39           H  
ATOM   1770  O   GLN A 119      -6.508   8.484  -5.982  1.00 97.39           O  
ATOM   1771  CG  GLN A 119      -4.180  12.275  -6.465  1.00 97.39           C  
ATOM   1772  HG2 GLN A 119      -3.199  12.303  -5.991  1.00 97.39           H  
ATOM   1773  HG3 GLN A 119      -4.902  12.710  -5.774  1.00 97.39           H  
ATOM   1774  CD  GLN A 119      -4.145  13.137  -7.724  1.00 97.39           C  
ATOM   1775  NE2 GLN A 119      -3.496  14.279  -7.690  1.00 97.39           N  
ATOM   1776 HE21 GLN A 119      -3.529  14.822  -8.541  1.00 97.39           H  
ATOM   1777 HE22 GLN A 119      -3.022  14.582  -6.852  1.00 97.39           H  
ATOM   1778  OE1 GLN A 119      -4.720  12.838  -8.755  1.00 97.39           O  
ATOM   1779  N   CYS A 120      -4.454   7.570  -6.018  1.00 97.62           N  
ATOM   1780  H   CYS A 120      -3.470   7.743  -5.874  1.00 97.62           H  
ATOM   1781  CA  CYS A 120      -4.876   6.226  -6.431  1.00 97.62           C  
ATOM   1782  HA  CYS A 120      -5.964   6.165  -6.461  1.00 97.62           H  
ATOM   1783  C   CYS A 120      -4.403   5.129  -5.471  1.00 97.62           C  
ATOM   1784  CB  CYS A 120      -4.333   5.953  -7.842  1.00 97.62           C  
ATOM   1785  HB2 CYS A 120      -4.532   4.916  -8.111  1.00 97.62           H  
ATOM   1786  HB3 CYS A 120      -3.255   6.112  -7.856  1.00 97.62           H  
ATOM   1787  O   CYS A 120      -5.128   4.165  -5.234  1.00 97.62           O  
ATOM   1788  SG  CYS A 120      -5.123   7.034  -9.069  1.00 97.62           S  
ATOM   1789  HG  CYS A 120      -5.079   8.161  -8.352  1.00 97.62           H  
ATOM   1790  N   HIS A 121      -3.189   5.249  -4.931  1.00 97.41           N  
ATOM   1791  H   HIS A 121      -2.633   6.067  -5.136  1.00 97.41           H  
ATOM   1792  CA  HIS A 121      -2.640   4.289  -3.981  1.00 97.41           C  
ATOM   1793  HA  HIS A 121      -3.068   3.305  -4.168  1.00 97.41           H  
ATOM   1794  C   HIS A 121      -2.988   4.704  -2.556  1.00 97.41           C  
ATOM   1795  CB  HIS A 121      -1.129   4.176  -4.171  1.00 97.41           C  
ATOM   1796  HB2 HIS A 121      -0.726   3.531  -3.390  1.00 97.41           H  
ATOM   1797  HB3 HIS A 121      -0.667   5.158  -4.069  1.00 97.41           H  
ATOM   1798  O   HIS A 121      -2.589   5.772  -2.097  1.00 97.41           O  
ATOM   1799  CG  HIS A 121      -0.751   3.577  -5.492  1.00 97.41           C  
ATOM   1800  CD2 HIS A 121      -0.336   4.248  -6.608  1.00 97.41           C  
ATOM   1801  HD2 HIS A 121      -0.245   5.320  -6.708  1.00 97.41           H  
ATOM   1802  ND1 HIS A 121      -0.706   2.235  -5.778  1.00 97.41           N  
ATOM   1803  HD1 HIS A 121      -0.966   1.491  -5.148  1.00 97.41           H  
ATOM   1804  CE1 HIS A 121      -0.225   2.106  -7.024  1.00 97.41           C  
ATOM   1805  HE1 HIS A 121       0.032   1.179  -7.515  1.00 97.41           H  
ATOM   1806  NE2 HIS A 121      -0.008   3.300  -7.579  1.00 97.41           N  
ATOM   1807  N   VAL A 122      -3.711   3.841  -1.849  1.00 96.16           N  
ATOM   1808  H   VAL A 122      -4.005   2.981  -2.289  1.00 96.16           H  
ATOM   1809  CA  VAL A 122      -4.170   4.097  -0.482  1.00 96.16           C  
ATOM   1810  HA  VAL A 122      -3.843   5.088  -0.168  1.00 96.16           H  
ATOM   1811  C   VAL A 122      -3.517   3.073   0.439  1.00 96.16           C  
ATOM   1812  CB  VAL A 122      -5.712   4.081  -0.410  1.00 96.16           C  
ATOM   1813  HB  VAL A 122      -6.072   3.069  -0.594  1.00 96.16           H  
ATOM   1814  O   VAL A 122      -3.520   1.876   0.140  1.00 96.16           O  
ATOM   1815  CG1 VAL A 122      -6.221   4.547   0.957  1.00 96.16           C  
ATOM   1816 HG11 VAL A 122      -7.311   4.572   0.959  1.00 96.16           H  
ATOM   1817 HG12 VAL A 122      -5.844   5.545   1.182  1.00 96.16           H  
ATOM   1818 HG13 VAL A 122      -5.903   3.854   1.736  1.00 96.16           H  
ATOM   1819  CG2 VAL A 122      -6.335   5.018  -1.457  1.00 96.16           C  
ATOM   1820 HG21 VAL A 122      -5.936   6.026  -1.343  1.00 96.16           H  
ATOM   1821 HG22 VAL A 122      -7.418   5.047  -1.336  1.00 96.16           H  
ATOM   1822 HG23 VAL A 122      -6.122   4.662  -2.465  1.00 96.16           H  
ATOM   1823  N   GLY A 123      -2.912   3.529   1.535  1.00 94.33           N  
ATOM   1824  H   GLY A 123      -2.933   4.519   1.735  1.00 94.33           H  
ATOM   1825  CA  GLY A 123      -2.414   2.622   2.567  1.00 94.33           C  
ATOM   1826  HA2 GLY A 123      -1.651   3.116   3.169  1.00 94.33           H  
ATOM   1827  HA3 GLY A 123      -1.939   1.761   2.097  1.00 94.33           H  
ATOM   1828  C   GLY A 123      -3.550   2.079   3.431  1.00 94.33           C  
ATOM   1829  O   GLY A 123      -4.695   2.515   3.321  1.00 94.33           O  
ATOM   1830  N   GLN A 124      -3.265   1.076   4.252  1.00 94.68           N  
ATOM   1831  H   GLN A 124      -2.307   0.771   4.346  1.00 94.68           H  
ATOM   1832  CA  GLN A 124      -4.283   0.389   5.045  1.00 94.68           C  
ATOM   1833  HA  GLN A 124      -5.235   0.915   4.978  1.00 94.68           H  
ATOM   1834  C   GLN A 124      -3.892   0.367   6.517  1.00 94.68           C  
ATOM   1835  CB  GLN A 124      -4.487  -1.036   4.512  1.00 94.68           C  
ATOM   1836  HB2 GLN A 124      -5.193  -1.559   5.157  1.00 94.68           H  
ATOM   1837  HB3 GLN A 124      -3.533  -1.561   4.557  1.00 94.68           H  
ATOM   1838  O   GLN A 124      -2.761   0.017   6.855  1.00 94.68           O  
ATOM   1839  CG  GLN A 124      -5.003  -1.089   3.067  1.00 94.68           C  
ATOM   1840  HG2 GLN A 124      -4.353  -0.510   2.411  1.00 94.68           H  
ATOM   1841  HG3 GLN A 124      -4.966  -2.125   2.732  1.00 94.68           H  
ATOM   1842  CD  GLN A 124      -6.440  -0.599   2.929  1.00 94.68           C  
ATOM   1843  NE2 GLN A 124      -6.677   0.637   2.553  1.00 94.68           N  
ATOM   1844 HE21 GLN A 124      -7.647   0.916   2.534  1.00 94.68           H  
ATOM   1845 HE22 GLN A 124      -5.934   1.321   2.553  1.00 94.68           H  
ATOM   1846  OE1 GLN A 124      -7.378  -1.345   3.143  1.00 94.68           O  
ATOM   1847  N   VAL A 125      -4.855   0.686   7.376  1.00 94.25           N  
ATOM   1848  H   VAL A 125      -5.758   0.966   7.021  1.00 94.25           H  
ATOM   1849  CA  VAL A 125      -4.758   0.458   8.820  1.00 94.25           C  
ATOM   1850  HA  VAL A 125      -3.723   0.588   9.134  1.00 94.25           H  
ATOM   1851  C   VAL A 125      -5.131  -0.984   9.157  1.00 94.25           C  
ATOM   1852  CB  VAL A 125      -5.585   1.478   9.620  1.00 94.25           C  
ATOM   1853  HB  VAL A 125      -5.471   1.251  10.680  1.00 94.25           H  
ATOM   1854  O   VAL A 125      -5.791  -1.668   8.363  1.00 94.25           O  
ATOM   1855  CG1 VAL A 125      -5.055   2.898   9.394  1.00 94.25           C  
ATOM   1856 HG11 VAL A 125      -5.588   3.592  10.044  1.00 94.25           H  
ATOM   1857 HG12 VAL A 125      -5.176   3.207   8.356  1.00 94.25           H  
ATOM   1858 HG13 VAL A 125      -4.000   2.937   9.665  1.00 94.25           H  
ATOM   1859  CG2 VAL A 125      -7.081   1.435   9.281  1.00 94.25           C  
ATOM   1860 HG21 VAL A 125      -7.470   0.430   9.450  1.00 94.25           H  
ATOM   1861 HG22 VAL A 125      -7.614   2.121   9.939  1.00 94.25           H  
ATOM   1862 HG23 VAL A 125      -7.254   1.728   8.246  1.00 94.25           H  
ATOM   1863  N   ASP A 126      -4.699  -1.460  10.318  1.00 93.97           N  
ATOM   1864  H   ASP A 126      -4.155  -0.858  10.920  1.00 93.97           H  
ATOM   1865  CA  ASP A 126      -4.979  -2.807  10.812  1.00 93.97           C  
ATOM   1866  HA  ASP A 126      -4.974  -3.468   9.946  1.00 93.97           H  
ATOM   1867  C   ASP A 126      -6.389  -2.914  11.411  1.00 93.97           C  
ATOM   1868  CB  ASP A 126      -3.861  -3.285  11.751  1.00 93.97           C  
ATOM   1869  HB2 ASP A 126      -3.945  -2.783  12.715  1.00 93.97           H  
ATOM   1870  HB3 ASP A 126      -2.897  -3.022  11.317  1.00 93.97           H  
ATOM   1871  O   ASP A 126      -6.589  -3.150  12.599  1.00 93.97           O  
ATOM   1872  CG  ASP A 126      -3.899  -4.809  11.936  1.00 93.97           C  
ATOM   1873  OD1 ASP A 126      -4.355  -5.497  10.985  1.00 93.97           O  
ATOM   1874  OD2 ASP A 126      -3.383  -5.295  12.964  1.00 93.97           O  
ATOM   1875  N   ALA A 127      -7.393  -2.690  10.560  1.00 91.39           N  
ATOM   1876  H   ALA A 127      -7.153  -2.458   9.607  1.00 91.39           H  
ATOM   1877  CA  ALA A 127      -8.800  -2.786  10.916  1.00 91.39           C  
ATOM   1878  HA  ALA A 127      -8.869  -3.092  11.960  1.00 91.39           H  
ATOM   1879  C   ALA A 127      -9.523  -3.818  10.035  1.00 91.39           C  
ATOM   1880  CB  ALA A 127      -9.452  -1.406  10.805  1.00 91.39           C  
ATOM   1881  HB1 ALA A 127     -10.485  -1.459  11.148  1.00 91.39           H  
ATOM   1882  HB2 ALA A 127      -8.907  -0.692  11.422  1.00 91.39           H  
ATOM   1883  HB3 ALA A 127      -9.438  -1.070   9.768  1.00 91.39           H  
ATOM   1884  O   ALA A 127      -9.328  -3.834   8.811  1.00 91.39           O  
ATOM   1885  N   PRO A 128     -10.397  -4.660  10.614  1.00 90.27           N  
ATOM   1886  CA  PRO A 128     -11.328  -5.449   9.823  1.00 90.27           C  
ATOM   1887  HA  PRO A 128     -10.774  -6.012   9.072  1.00 90.27           H  
ATOM   1888  C   PRO A 128     -12.370  -4.534   9.146  1.00 90.27           C  
ATOM   1889  CB  PRO A 128     -11.968  -6.425  10.813  1.00 90.27           C  
ATOM   1890  HB2 PRO A 128     -11.341  -7.312  10.906  1.00 90.27           H  
ATOM   1891  HB3 PRO A 128     -12.981  -6.703  10.523  1.00 90.27           H  
ATOM   1892  O   PRO A 128     -12.702  -3.473   9.682  1.00 90.27           O  
ATOM   1893  CG  PRO A 128     -11.948  -5.650  12.131  1.00 90.27           C  
ATOM   1894  HG2 PRO A 128     -11.937  -6.316  12.994  1.00 90.27           H  
ATOM   1895  HG3 PRO A 128     -12.809  -4.982  12.175  1.00 90.27           H  
ATOM   1896  CD  PRO A 128     -10.666  -4.823  12.039  1.00 90.27           C  
ATOM   1897  HD2 PRO A 128     -10.816  -3.862  12.532  1.00 90.27           H  
ATOM   1898  HD3 PRO A 128      -9.841  -5.362  12.504  1.00 90.27           H  
ATOM   1899  N   PRO A 129     -12.929  -4.927   7.987  1.00 90.54           N  
ATOM   1900  CA  PRO A 129     -14.085  -4.243   7.411  1.00 90.54           C  
ATOM   1901  HA  PRO A 129     -13.790  -3.230   7.138  1.00 90.54           H  
ATOM   1902  C   PRO A 129     -15.261  -4.196   8.398  1.00 90.54           C  
ATOM   1903  CB  PRO A 129     -14.449  -5.034   6.148  1.00 90.54           C  
ATOM   1904  HB2 PRO A 129     -15.206  -5.784   6.379  1.00 90.54           H  
ATOM   1905  HB3 PRO A 129     -14.796  -4.381   5.348  1.00 90.54           H  
ATOM   1906  O   PRO A 129     -15.531  -5.179   9.084  1.00 90.54           O  
ATOM   1907  CG  PRO A 129     -13.146  -5.743   5.779  1.00 90.54           C  
ATOM   1908  HG2 PRO A 129     -12.506  -5.063   5.218  1.00 90.54           H  
ATOM   1909  HG3 PRO A 129     -13.328  -6.657   5.214  1.00 90.54           H  
ATOM   1910  CD  PRO A 129     -12.517  -6.033   7.139  1.00 90.54           C  
ATOM   1911  HD2 PRO A 129     -12.912  -6.965   7.543  1.00 90.54           H  
ATOM   1912  HD3 PRO A 129     -11.432  -6.085   7.041  1.00 90.54           H  
ATOM   1913  N   LEU A 130     -15.989  -3.073   8.438  1.00 88.64           N  
ATOM   1914  H   LEU A 130     -15.678  -2.281   7.894  1.00 88.64           H  
ATOM   1915  CA  LEU A 130     -17.153  -2.904   9.326  1.00 88.64           C  
ATOM   1916  HA  LEU A 130     -16.871  -3.175  10.343  1.00 88.64           H  
ATOM   1917  C   LEU A 130     -18.330  -3.814   8.948  1.00 88.64           C  
ATOM   1918  CB  LEU A 130     -17.622  -1.437   9.290  1.00 88.64           C  
ATOM   1919  HB2 LEU A 130     -17.887  -1.183   8.264  1.00 88.64           H  
ATOM   1920  HB3 LEU A 130     -18.526  -1.356   9.894  1.00 88.64           H  
ATOM   1921  O   LEU A 130     -19.131  -4.187   9.800  1.00 88.64           O  
ATOM   1922  CG  LEU A 130     -16.605  -0.406   9.808  1.00 88.64           C  
ATOM   1923  HG  LEU A 130     -15.702  -0.451   9.200  1.00 88.64           H  
ATOM   1924  CD1 LEU A 130     -17.192   1.001   9.687  1.00 88.64           C  
ATOM   1925 HD11 LEU A 130     -16.459   1.732  10.027  1.00 88.64           H  
ATOM   1926 HD12 LEU A 130     -18.086   1.088  10.304  1.00 88.64           H  
ATOM   1927 HD13 LEU A 130     -17.436   1.214   8.646  1.00 88.64           H  
ATOM   1928  CD2 LEU A 130     -16.231  -0.646  11.270  1.00 88.64           C  
ATOM   1929 HD21 LEU A 130     -15.575   0.151  11.619  1.00 88.64           H  
ATOM   1930 HD22 LEU A 130     -17.127  -0.669  11.890  1.00 88.64           H  
ATOM   1931 HD23 LEU A 130     -15.694  -1.589  11.370  1.00 88.64           H  
ATOM   1932  N   VAL A 131     -18.438  -4.139   7.660  1.00 89.36           N  
ATOM   1933  H   VAL A 131     -17.699  -3.841   7.039  1.00 89.36           H  
ATOM   1934  CA  VAL A 131     -19.442  -5.033   7.083  1.00 89.36           C  
ATOM   1935  HA  VAL A 131     -19.824  -5.692   7.863  1.00 89.36           H  
ATOM   1936  C   VAL A 131     -18.742  -5.884   6.029  1.00 89.36           C  
ATOM   1937  CB  VAL A 131     -20.629  -4.245   6.483  1.00 89.36           C  
ATOM   1938  HB  VAL A 131     -20.267  -3.623   5.665  1.00 89.36           H  
ATOM   1939  O   VAL A 131     -17.816  -5.415   5.358  1.00 89.36           O  
ATOM   1940  CG1 VAL A 131     -21.722  -5.175   5.941  1.00 89.36           C  
ATOM   1941 HG11 VAL A 131     -21.348  -5.753   5.096  1.00 89.36           H  
ATOM   1942 HG12 VAL A 131     -22.063  -5.852   6.724  1.00 89.36           H  
ATOM   1943 HG13 VAL A 131     -22.569  -4.588   5.588  1.00 89.36           H  
ATOM   1944  CG2 VAL A 131     -21.296  -3.332   7.523  1.00 89.36           C  
ATOM   1945 HG21 VAL A 131     -20.601  -2.559   7.852  1.00 89.36           H  
ATOM   1946 HG22 VAL A 131     -21.611  -3.919   8.385  1.00 89.36           H  
ATOM   1947 HG23 VAL A 131     -22.167  -2.840   7.088  1.00 89.36           H  
ATOM   1948  N   GLU A 132     -19.166  -7.138   5.897  1.00 90.70           N  
ATOM   1949  H   GLU A 132     -19.943  -7.456   6.460  1.00 90.70           H  
ATOM   1950  CA  GLU A 132     -18.663  -8.043   4.868  1.00 90.70           C  
ATOM   1951  HA  GLU A 132     -17.593  -8.173   5.026  1.00 90.70           H  
ATOM   1952  C   GLU A 132     -18.873  -7.461   3.461  1.00 90.70           C  
ATOM   1953  CB  GLU A 132     -19.334  -9.415   5.020  1.00 90.70           C  
ATOM   1954  HB2 GLU A 132     -20.409  -9.305   4.870  1.00 90.70           H  
ATOM   1955  HB3 GLU A 132     -19.156  -9.773   6.034  1.00 90.70           H  
ATOM   1956  O   GLU A 132     -19.905  -6.862   3.154  1.00 90.70           O  
ATOM   1957  CG  GLU A 132     -18.782 -10.448   4.024  1.00 90.70           C  
ATOM   1958  HG2 GLU A 132     -19.018 -10.127   3.009  1.00 90.70           H  
ATOM   1959  HG3 GLU A 132     -17.697 -10.478   4.124  1.00 90.70           H  
ATOM   1960  CD  GLU A 132     -19.351 -11.860   4.226  1.00 90.70           C  
ATOM   1961  OE1 GLU A 132     -18.816 -12.781   3.570  1.00 90.70           O  
ATOM   1962  OE2 GLU A 132     -20.309 -12.014   5.016  1.00 90.70           O  
ATOM   1963  N   ASN A 133     -17.884  -7.660   2.590  1.00 92.70           N  
ATOM   1964  H   ASN A 133     -17.107  -8.240   2.874  1.00 92.70           H  
ATOM   1965  CA  ASN A 133     -17.978  -7.313   1.180  1.00 92.70           C  
ATOM   1966  HA  ASN A 133     -18.864  -6.700   1.015  1.00 92.70           H  
ATOM   1967  C   ASN A 133     -18.129  -8.595   0.353  1.00 92.70           C  
ATOM   1968  CB  ASN A 133     -16.750  -6.473   0.797  1.00 92.70           C  
ATOM   1969  HB2 ASN A 133     -16.646  -5.660   1.517  1.00 92.70           H  
ATOM   1970  HB3 ASN A 133     -15.853  -7.090   0.837  1.00 92.70           H  
ATOM   1971  O   ASN A 133     -17.259  -9.461   0.390  1.00 92.70           O  
ATOM   1972  CG  ASN A 133     -16.874  -5.889  -0.596  1.00 92.70           C  
ATOM   1973  ND2 ASN A 133     -16.531  -4.637  -0.781  1.00 92.70           N  
ATOM   1974 HD21 ASN A 133     -16.238  -4.072   0.003  1.00 92.70           H  
ATOM   1975 HD22 ASN A 133     -16.662  -4.275  -1.714  1.00 92.70           H  
ATOM   1976  OD1 ASN A 133     -17.290  -6.529  -1.540  1.00 92.70           O  
ATOM   1977  N   THR A 134     -19.211  -8.691  -0.417  1.00 94.54           N  
ATOM   1978  H   THR A 134     -19.896  -7.949  -0.389  1.00 94.54           H  
ATOM   1979  CA  THR A 134     -19.556  -9.866  -1.233  1.00 94.54           C  
ATOM   1980  HA  THR A 134     -19.075 -10.742  -0.798  1.00 94.54           H  
ATOM   1981  C   THR A 134     -19.050  -9.784  -2.678  1.00 94.54           C  
ATOM   1982  CB  THR A 134     -21.070 -10.113  -1.194  1.00 94.54           C  
ATOM   1983  HB  THR A 134     -21.327 -10.948  -1.846  1.00 94.54           H  
ATOM   1984  O   THR A 134     -19.502 -10.535  -3.543  1.00 94.54           O  
ATOM   1985  CG2 THR A 134     -21.562 -10.434   0.217  1.00 94.54           C  
ATOM   1986 HG21 THR A 134     -22.619 -10.697   0.191  1.00 94.54           H  
ATOM   1987 HG22 THR A 134     -21.003 -11.280   0.617  1.00 94.54           H  
ATOM   1988 HG23 THR A 134     -21.422  -9.580   0.880  1.00 94.54           H  
ATOM   1989  OG1 THR A 134     -21.755  -8.953  -1.617  1.00 94.54           O  
ATOM   1990  HG1 THR A 134     -22.690  -9.111  -1.463  1.00 94.54           H  
ATOM   1991  N   TYR A 135     -18.119  -8.872  -2.971  1.00 93.27           N  
ATOM   1992  H   TYR A 135     -17.796  -8.260  -2.235  1.00 93.27           H  
ATOM   1993  CA  TYR A 135     -17.499  -8.749  -4.287  1.00 93.27           C  
ATOM   1994  HA  TYR A 135     -18.281  -8.511  -5.008  1.00 93.27           H  
ATOM   1995  C   TYR A 135     -16.838 -10.066  -4.725  1.00 93.27           C  
ATOM   1996  CB  TYR A 135     -16.488  -7.594  -4.283  1.00 93.27           C  
ATOM   1997  HB2 TYR A 135     -15.829  -7.707  -3.423  1.00 93.27           H  
ATOM   1998  HB3 TYR A 135     -17.026  -6.653  -4.173  1.00 93.27           H  
ATOM   1999  O   TYR A 135     -16.067 -10.677  -3.983  1.00 93.27           O  
ATOM   2000  CG  TYR A 135     -15.635  -7.527  -5.532  1.00 93.27           C  
ATOM   2001  CD1 TYR A 135     -14.368  -8.137  -5.532  1.00 93.27           C  
ATOM   2002  HD1 TYR A 135     -14.017  -8.634  -4.640  1.00 93.27           H  
ATOM   2003  CD2 TYR A 135     -16.138  -6.942  -6.711  1.00 93.27           C  
ATOM   2004  HD2 TYR A 135     -17.124  -6.503  -6.715  1.00 93.27           H  
ATOM   2005  CE1 TYR A 135     -13.605  -8.165  -6.709  1.00 93.27           C  
ATOM   2006  HE1 TYR A 135     -12.672  -8.709  -6.732  1.00 93.27           H  
ATOM   2007  CE2 TYR A 135     -15.372  -6.969  -7.894  1.00 93.27           C  
ATOM   2008  HE2 TYR A 135     -15.771  -6.551  -8.807  1.00 93.27           H  
ATOM   2009  OH  TYR A 135     -13.348  -7.634  -9.021  1.00 93.27           O  
ATOM   2010  HH  TYR A 135     -13.890  -7.492  -9.800  1.00 93.27           H  
ATOM   2011  CZ  TYR A 135     -14.101  -7.583  -7.892  1.00 93.27           C  
ATOM   2012  N   ASN A 136     -17.093 -10.457  -5.973  1.00 87.25           N  
ATOM   2013  H   ASN A 136     -17.672  -9.865  -6.551  1.00 87.25           H  
ATOM   2014  CA  ASN A 136     -16.459 -11.588  -6.642  1.00 87.25           C  
ATOM   2015  HA  ASN A 136     -15.667 -11.975  -6.000  1.00 87.25           H  
ATOM   2016  C   ASN A 136     -15.794 -11.108  -7.946  1.00 87.25           C  
ATOM   2017  CB  ASN A 136     -17.503 -12.703  -6.830  1.00 87.25           C  
ATOM   2018  HB2 ASN A 136     -18.152 -12.461  -7.671  1.00 87.25           H  
ATOM   2019  HB3 ASN A 136     -18.113 -12.762  -5.929  1.00 87.25           H  
ATOM   2020  O   ASN A 136     -16.244 -10.126  -8.540  1.00 87.25           O  
ATOM   2021  CG  ASN A 136     -16.881 -14.069  -7.062  1.00 87.25           C  
ATOM   2022  ND2 ASN A 136     -17.590 -15.124  -6.742  1.00 87.25           N  
ATOM   2023 HD21 ASN A 136     -17.152 -16.019  -6.912  1.00 87.25           H  
ATOM   2024 HD22 ASN A 136     -18.520 -15.014  -6.364  1.00 87.25           H  
ATOM   2025  OD1 ASN A 136     -15.747 -14.226  -7.478  1.00 87.25           O  
ATOM   2026  N   LYS A 137     -14.695 -11.764  -8.329  1.00 81.19           N  
ATOM   2027  H   LYS A 137     -14.591 -12.696  -7.955  1.00 81.19           H  
ATOM   2028  CA  LYS A 137     -13.839 -11.397  -9.466  1.00 81.19           C  
ATOM   2029  HA  LYS A 137     -13.689 -10.317  -9.469  1.00 81.19           H  
ATOM   2030  C   LYS A 137     -14.479 -11.704 -10.814  1.00 81.19           C  
ATOM   2031  CB  LYS A 137     -12.480 -12.105  -9.383  1.00 81.19           C  
ATOM   2032  HB2 LYS A 137     -11.912 -11.842 -10.275  1.00 81.19           H  
ATOM   2033  HB3 LYS A 137     -12.640 -13.183  -9.387  1.00 81.19           H  
ATOM   2034  O   LYS A 137     -15.231 -12.698 -10.898  1.00 81.19           O  
ATOM   2035  CG  LYS A 137     -11.671 -11.703  -8.149  1.00 81.19           C  
ATOM   2036  HG2 LYS A 137     -12.171 -12.070  -7.252  1.00 81.19           H  
ATOM   2037  HG3 LYS A 137     -11.611 -10.616  -8.108  1.00 81.19           H  
ATOM   2038  CD  LYS A 137     -10.259 -12.294  -8.227  1.00 81.19           C  
ATOM   2039  HD2 LYS A 137     -10.323 -13.375  -8.349  1.00 81.19           H  
ATOM   2040  HD3 LYS A 137      -9.748 -11.868  -9.090  1.00 81.19           H  
ATOM   2041  CE  LYS A 137      -9.500 -11.963  -6.940  1.00 81.19           C  
ATOM   2042  HE2 LYS A 137      -9.937 -12.542  -6.127  1.00 81.19           H  
ATOM   2043  HE3 LYS A 137      -9.666 -10.909  -6.717  1.00 81.19           H  
ATOM   2044  NZ  LYS A 137      -8.047 -12.244  -7.059  1.00 81.19           N  
ATOM   2045  HZ1 LYS A 137      -7.570 -12.014  -6.200  1.00 81.19           H  
ATOM   2046  HZ2 LYS A 137      -7.895 -13.219  -7.275  1.00 81.19           H  
ATOM   2047  HZ3 LYS A 137      -7.642 -11.680  -7.793  1.00 81.19           H  
ATOM   2048  OXT LYS A 137     -14.097 -10.966 -11.746  1.00 81.19           O  
TER    2049      LYS A 137                                                       
END   
