# Supplementary material for: Comparison of cable bacteria genera reveals details of their conduction machinery
Source: EMBO Rep. 2025 Feb 17;26(7):1749–67. doi: 10.1038/s44319-025-00387-8 (PMC11976967; doi:10.1038/s44319-025-00387-8)
Supplement: Supplementary file 4 — Dataset EV2 [file 44319_2025_387_MOESM4_ESM.zip › DatasetEV2/WLE98142.pdb]

ATOM      1  N   MET A   1      13.756  70.920 -31.159  1.00 44.61           N  
ATOM      2  H   MET A   1      13.702  71.725 -30.552  1.00 44.61           H  
ATOM      3  H2  MET A   1      12.894  70.398 -31.101  1.00 44.61           H  
ATOM      4  H3  MET A   1      13.881  71.244 -32.108  1.00 44.61           H  
ATOM      5  CA  MET A   1      14.908  70.081 -30.758  1.00 44.61           C  
ATOM      6  HA  MET A   1      14.976  69.205 -31.403  1.00 44.61           H  
ATOM      7  C   MET A   1      14.692  69.602 -29.326  1.00 44.61           C  
ATOM      8  CB  MET A   1      16.216  70.877 -30.890  1.00 44.61           C  
ATOM      9  HB2 MET A   1      16.133  71.807 -30.328  1.00 44.61           H  
ATOM     10  HB3 MET A   1      17.034  70.291 -30.469  1.00 44.61           H  
ATOM     11  O   MET A   1      15.088  70.278 -28.389  1.00 44.61           O  
ATOM     12  CG  MET A   1      16.549  71.205 -32.350  1.00 44.61           C  
ATOM     13  HG2 MET A   1      15.664  71.604 -32.845  1.00 44.61           H  
ATOM     14  HG3 MET A   1      16.846  70.292 -32.866  1.00 44.61           H  
ATOM     15  SD  MET A   1      17.857  72.437 -32.536  1.00 44.61           S  
ATOM     16  CE  MET A   1      19.290  71.532 -31.887  1.00 44.61           C  
ATOM     17  HE1 MET A   1      19.434  70.611 -32.452  1.00 44.61           H  
ATOM     18  HE2 MET A   1      20.180  72.152 -31.990  1.00 44.61           H  
ATOM     19  HE3 MET A   1      19.144  71.300 -30.832  1.00 44.61           H  
ATOM     20  N   LYS A   2      13.944  68.509 -29.146  1.00 41.27           N  
ATOM     21  H   LYS A   2      13.639  67.977 -29.948  1.00 41.27           H  
ATOM     22  CA  LYS A   2      13.658  67.891 -27.842  1.00 41.27           C  
ATOM     23  HA  LYS A   2      14.456  68.108 -27.132  1.00 41.27           H  
ATOM     24  C   LYS A   2      13.625  66.381 -28.071  1.00 41.27           C  
ATOM     25  CB  LYS A   2      12.316  68.393 -27.253  1.00 41.27           C  
ATOM     26  HB2 LYS A   2      12.033  67.717 -26.445  1.00 41.27           H  
ATOM     27  HB3 LYS A   2      11.539  68.340 -28.016  1.00 41.27           H  
ATOM     28  O   LYS A   2      12.678  65.888 -28.673  1.00 41.27           O  
ATOM     29  CG  LYS A   2      12.375  69.820 -26.674  1.00 41.27           C  
ATOM     30  HG2 LYS A   2      13.184  69.872 -25.945  1.00 41.27           H  
ATOM     31  HG3 LYS A   2      12.578  70.528 -27.477  1.00 41.27           H  
ATOM     32  CD  LYS A   2      11.056  70.219 -25.987  1.00 41.27           C  
ATOM     33  HD2 LYS A   2      10.251  70.207 -26.722  1.00 41.27           H  
ATOM     34  HD3 LYS A   2      10.830  69.492 -25.207  1.00 41.27           H  
ATOM     35  CE  LYS A   2      11.168  71.619 -25.360  1.00 41.27           C  
ATOM     36  HE2 LYS A   2      11.994  71.612 -24.648  1.00 41.27           H  
ATOM     37  HE3 LYS A   2      11.417  72.335 -26.143  1.00 41.27           H  
ATOM     38  NZ  LYS A   2       9.915  72.032 -24.672  1.00 41.27           N  
ATOM     39  HZ1 LYS A   2       9.137  72.062 -25.315  1.00 41.27           H  
ATOM     40  HZ2 LYS A   2       9.688  71.389 -23.927  1.00 41.27           H  
ATOM     41  HZ3 LYS A   2      10.020  72.950 -24.263  1.00 41.27           H  
ATOM     42  N   HIS A   3      14.682  65.682 -27.670  1.00 42.59           N  
ATOM     43  H   HIS A   3      15.427  66.156 -27.180  1.00 42.59           H  
ATOM     44  CA  HIS A   3      14.710  64.222 -27.653  1.00 42.59           C  
ATOM     45  HA  HIS A   3      14.101  63.836 -28.471  1.00 42.59           H  
ATOM     46  C   HIS A   3      14.090  63.749 -26.339  1.00 42.59           C  
ATOM     47  CB  HIS A   3      16.141  63.702 -27.860  1.00 42.59           C  
ATOM     48  HB2 HIS A   3      16.834  64.252 -27.223  1.00 42.59           H  
ATOM     49  HB3 HIS A   3      16.179  62.654 -27.564  1.00 42.59           H  
ATOM     50  O   HIS A   3      14.610  64.032 -25.263  1.00 42.59           O  
ATOM     51  CG  HIS A   3      16.578  63.789 -29.300  1.00 42.59           C  
ATOM     52  CD2 HIS A   3      17.482  64.665 -29.839  1.00 42.59           C  
ATOM     53  HD2 HIS A   3      18.039  65.417 -29.300  1.00 42.59           H  
ATOM     54  ND1 HIS A   3      16.118  62.999 -30.331  1.00 42.59           N  
ATOM     55  HD1 HIS A   3      15.507  62.199 -30.247  1.00 42.59           H  
ATOM     56  CE1 HIS A   3      16.724  63.393 -31.463  1.00 42.59           C  
ATOM     57  HE1 HIS A   3      16.588  62.941 -32.434  1.00 42.59           H  
ATOM     58  NE2 HIS A   3      17.546  64.423 -31.214  1.00 42.59           N  
ATOM     59  N   LEU A   4      12.943  63.081 -26.451  1.00 43.78           N  
ATOM     60  H   LEU A   4      12.581  62.912 -27.379  1.00 43.78           H  
ATOM     61  CA  LEU A   4      12.231  62.428 -25.361  1.00 43.78           C  
ATOM     62  HA  LEU A   4      12.577  62.827 -24.408  1.00 43.78           H  
ATOM     63  C   LEU A   4      12.565  60.932 -25.432  1.00 43.78           C  
ATOM     64  CB  LEU A   4      10.724  62.729 -25.528  1.00 43.78           C  
ATOM     65  HB2 LEU A   4      10.352  62.164 -26.382  1.00 43.78           H  
ATOM     66  HB3 LEU A   4      10.593  63.786 -25.759  1.00 43.78           H  
ATOM     67  O   LEU A   4      12.091  60.234 -26.326  1.00 43.78           O  
ATOM     68  CG  LEU A   4       9.865  62.396 -24.295  1.00 43.78           C  
ATOM     69  HG  LEU A   4      10.137  61.412 -23.913  1.00 43.78           H  
ATOM     70  CD1 LEU A   4      10.055  63.443 -23.193  1.00 43.78           C  
ATOM     71 HD11 LEU A   4       9.779  64.432 -23.557  1.00 43.78           H  
ATOM     72 HD12 LEU A   4       9.426  63.187 -22.340  1.00 43.78           H  
ATOM     73 HD13 LEU A   4      11.092  63.453 -22.857  1.00 43.78           H  
ATOM     74  CD2 LEU A   4       8.384  62.382 -24.676  1.00 43.78           C  
ATOM     75 HD21 LEU A   4       7.781  62.140 -23.801  1.00 43.78           H  
ATOM     76 HD22 LEU A   4       8.081  63.354 -25.067  1.00 43.78           H  
ATOM     77 HD23 LEU A   4       8.209  61.618 -25.434  1.00 43.78           H  
ATOM     78  N   SER A   5      13.413  60.460 -24.521  1.00 43.30           N  
ATOM     79  H   SER A   5      13.832  61.105 -23.867  1.00 43.30           H  
ATOM     80  CA  SER A   5      13.720  59.037 -24.356  1.00 43.30           C  
ATOM     81  HA  SER A   5      13.704  58.548 -25.330  1.00 43.30           H  
ATOM     82  C   SER A   5      12.661  58.396 -23.461  1.00 43.30           C  
ATOM     83  CB  SER A   5      15.121  58.843 -23.766  1.00 43.30           C  
ATOM     84  HB2 SER A   5      15.305  57.778 -23.625  1.00 43.30           H  
ATOM     85  HB3 SER A   5      15.188  59.345 -22.801  1.00 43.30           H  
ATOM     86  O   SER A   5      12.559  58.720 -22.279  1.00 43.30           O  
ATOM     87  OG  SER A   5      16.092  59.373 -24.650  1.00 43.30           O  
ATOM     88  HG  SER A   5      16.965  59.172 -24.306  1.00 43.30           H  
ATOM     89  N   LEU A   6      11.862  57.498 -24.039  1.00 43.73           N  
ATOM     90  H   LEU A   6      12.001  57.307 -25.021  1.00 43.73           H  
ATOM     91  CA  LEU A   6      10.873  56.682 -23.338  1.00 43.73           C  
ATOM     92  HA  LEU A   6      10.443  57.274 -22.530  1.00 43.73           H  
ATOM     93  C   LEU A   6      11.575  55.451 -22.735  1.00 43.73           C  
ATOM     94  CB  LEU A   6       9.752  56.285 -24.331  1.00 43.73           C  
ATOM     95  HB2 LEU A   6       9.837  56.862 -25.252  1.00 43.73           H  
ATOM     96  HB3 LEU A   6       9.886  55.240 -24.610  1.00 43.73           H  
ATOM     97  O   LEU A   6      12.087  54.608 -23.470  1.00 43.73           O  
ATOM     98  CG  LEU A   6       8.329  56.469 -23.772  1.00 43.73           C  
ATOM     99  HG  LEU A   6       8.319  56.211 -22.713  1.00 43.73           H  
ATOM    100  CD1 LEU A   6       7.860  57.917 -23.949  1.00 43.73           C  
ATOM    101 HD11 LEU A   6       7.821  58.173 -25.008  1.00 43.73           H  
ATOM    102 HD12 LEU A   6       8.549  58.591 -23.441  1.00 43.73           H  
ATOM    103 HD13 LEU A   6       6.868  58.035 -23.515  1.00 43.73           H  
ATOM    104  CD2 LEU A   6       7.344  55.555 -24.500  1.00 43.73           C  
ATOM    105 HD21 LEU A   6       7.343  55.776 -25.567  1.00 43.73           H  
ATOM    106 HD22 LEU A   6       6.340  55.701 -24.100  1.00 43.73           H  
ATOM    107 HD23 LEU A   6       7.628  54.514 -24.348  1.00 43.73           H  
ATOM    108  N   LEU A   7      11.594  55.343 -21.403  1.00 42.03           N  
ATOM    109  H   LEU A   7      11.189  56.091 -20.860  1.00 42.03           H  
ATOM    110  CA  LEU A   7      11.926  54.100 -20.703  1.00 42.03           C  
ATOM    111  HA  LEU A   7      12.820  53.661 -21.144  1.00 42.03           H  
ATOM    112  C   LEU A   7      10.771  53.101 -20.873  1.00 42.03           C  
ATOM    113  CB  LEU A   7      12.171  54.357 -19.197  1.00 42.03           C  
ATOM    114  HB2 LEU A   7      11.513  55.146 -18.833  1.00 42.03           H  
ATOM    115  HB3 LEU A   7      11.866  53.449 -18.676  1.00 42.03           H  
ATOM    116  O   LEU A   7       9.673  53.334 -20.369  1.00 42.03           O  
ATOM    117  CG  LEU A   7      13.632  54.642 -18.797  1.00 42.03           C  
ATOM    118  HG  LEU A   7      14.306  54.244 -19.556  1.00 42.03           H  
ATOM    119  CD1 LEU A   7      13.902  56.138 -18.628  1.00 42.03           C  
ATOM    120 HD11 LEU A   7      14.951  56.297 -18.377  1.00 42.03           H  
ATOM    121 HD12 LEU A   7      13.682  56.655 -19.562  1.00 42.03           H  
ATOM    122 HD13 LEU A   7      13.277  56.546 -17.834  1.00 42.03           H  
ATOM    123  CD2 LEU A   7      13.954  53.950 -17.470  1.00 42.03           C  
ATOM    124 HD21 LEU A   7      14.986  54.160 -17.186  1.00 42.03           H  
ATOM    125 HD22 LEU A   7      13.840  52.872 -17.579  1.00 42.03           H  
ATOM    126 HD23 LEU A   7      13.286  54.308 -16.686  1.00 42.03           H  
ATOM    127  N   LEU A   8      11.030  51.968 -21.531  1.00 40.34           N  
ATOM    128  H   LEU A   8      11.938  51.863 -21.960  1.00 40.34           H  
ATOM    129  CA  LEU A   8      10.191  50.776 -21.418  1.00 40.34           C  
ATOM    130  HA  LEU A   8       9.146  51.081 -21.351  1.00 40.34           H  
ATOM    131  C   LEU A   8      10.542  50.039 -20.117  1.00 40.34           C  
ATOM    132  CB  LEU A   8      10.358  49.844 -22.640  1.00 40.34           C  
ATOM    133  HB2 LEU A   8      11.328  49.998 -23.113  1.00 40.34           H  
ATOM    134  HB3 LEU A   8      10.359  48.821 -22.265  1.00 40.34           H  
ATOM    135  O   LEU A   8      11.636  49.493 -19.978  1.00 40.34           O  
ATOM    136  CG  LEU A   8       9.226  49.949 -23.682  1.00 40.34           C  
ATOM    137  HG  LEU A   8       8.299  50.243 -23.190  1.00 40.34           H  
ATOM    138  CD1 LEU A   8       9.550  50.964 -24.777  1.00 40.34           C  
ATOM    139 HD11 LEU A   8       8.712  51.039 -25.470  1.00 40.34           H  
ATOM    140 HD12 LEU A   8       9.724  51.941 -24.327  1.00 40.34           H  
ATOM    141 HD13 LEU A   8      10.442  50.657 -25.323  1.00 40.34           H  
ATOM    142  CD2 LEU A   8       8.986  48.588 -24.337  1.00 40.34           C  
ATOM    143 HD21 LEU A   8       8.685  47.862 -23.582  1.00 40.34           H  
ATOM    144 HD22 LEU A   8       9.896  48.242 -24.828  1.00 40.34           H  
ATOM    145 HD23 LEU A   8       8.188  48.670 -25.075  1.00 40.34           H  
ATOM    146  N   LEU A   9       9.595  49.998 -19.177  1.00 39.97           N  
ATOM    147  H   LEU A   9       8.740  50.508 -19.348  1.00 39.97           H  
ATOM    148  CA  LEU A   9       9.608  49.051 -18.065  1.00 39.97           C  
ATOM    149  HA  LEU A   9      10.598  49.048 -17.610  1.00 39.97           H  
ATOM    150  C   LEU A   9       9.323  47.638 -18.602  1.00 39.97           C  
ATOM    151  CB  LEU A   9       8.556  49.436 -16.998  1.00 39.97           C  
ATOM    152  HB2 LEU A   9       7.733  49.989 -17.451  1.00 39.97           H  
ATOM    153  HB3 LEU A   9       8.130  48.506 -16.623  1.00 39.97           H  
ATOM    154  O   LEU A   9       8.241  47.367 -19.122  1.00 39.97           O  
ATOM    155  CG  LEU A   9       9.109  50.200 -15.780  1.00 39.97           C  
ATOM    156  HG  LEU A   9      10.119  49.853 -15.561  1.00 39.97           H  
ATOM    157  CD1 LEU A   9       9.138  51.711 -16.007  1.00 39.97           C  
ATOM    158 HD11 LEU A   9       9.762  51.938 -16.871  1.00 39.97           H  
ATOM    159 HD12 LEU A   9       9.556  52.208 -15.132  1.00 39.97           H  
ATOM    160 HD13 LEU A   9       8.130  52.085 -16.187  1.00 39.97           H  
ATOM    161  CD2 LEU A   9       8.240  49.913 -14.554  1.00 39.97           C  
ATOM    162 HD21 LEU A   9       8.251  48.846 -14.332  1.00 39.97           H  
ATOM    163 HD22 LEU A   9       8.634  50.450 -13.691  1.00 39.97           H  
ATOM    164 HD23 LEU A   9       7.215  50.233 -14.738  1.00 39.97           H  
ATOM    165  N   CYS A  10      10.278  46.725 -18.424  1.00 36.17           N  
ATOM    166  H   CYS A  10      11.175  47.039 -18.082  1.00 36.17           H  
ATOM    167  CA  CYS A  10      10.068  45.288 -18.568  1.00 36.17           C  
ATOM    168  HA  CYS A  10       9.661  45.076 -19.557  1.00 36.17           H  
ATOM    169  C   CYS A  10       9.067  44.788 -17.514  1.00 36.17           C  
ATOM    170  CB  CYS A  10      11.412  44.551 -18.411  1.00 36.17           C  
ATOM    171  HB2 CYS A  10      11.223  43.539 -18.056  1.00 36.17           H  
ATOM    172  HB3 CYS A  10      12.035  45.056 -17.673  1.00 36.17           H  
ATOM    173  O   CYS A  10       9.415  44.628 -16.344  1.00 36.17           O  
ATOM    174  SG  CYS A  10      12.275  44.431 -20.001  1.00 36.17           S  
ATOM    175  HG  CYS A  10      13.378  43.822 -19.557  1.00 36.17           H  
ATOM    176  N   CYS A  11       7.842  44.473 -17.936  1.00 37.65           N  
ATOM    177  H   CYS A  11       7.569  44.758 -18.866  1.00 37.65           H  
ATOM    178  CA  CYS A  11       6.971  43.554 -17.209  1.00 37.65           C  
ATOM    179  HA  CYS A  11       6.938  43.838 -16.157  1.00 37.65           H  
ATOM    180  C   CYS A  11       7.558  42.140 -17.300  1.00 37.65           C  
ATOM    181  CB  CYS A  11       5.545  43.600 -17.782  1.00 37.65           C  
ATOM    182  HB2 CYS A  11       5.578  43.694 -18.868  1.00 37.65           H  
ATOM    183  HB3 CYS A  11       5.032  42.668 -17.542  1.00 37.65           H  
ATOM    184  O   CYS A  11       7.351  41.425 -18.280  1.00 37.65           O  
ATOM    185  SG  CYS A  11       4.598  44.969 -17.062  1.00 37.65           S  
ATOM    186  HG  CYS A  11       4.700  44.609 -15.780  1.00 37.65           H  
ATOM    187  N   SER A  12       8.279  41.719 -16.264  1.00 35.45           N  
ATOM    188  H   SER A  12       8.499  42.369 -15.523  1.00 35.45           H  
ATOM    189  CA  SER A  12       8.602  40.318 -16.010  1.00 35.45           C  
ATOM    190  HA  SER A  12       9.002  39.874 -16.922  1.00 35.45           H  
ATOM    191  C   SER A  12       7.322  39.562 -15.645  1.00 35.45           C  
ATOM    192  CB  SER A  12       9.688  40.207 -14.929  1.00 35.45           C  
ATOM    193  HB2 SER A  12      10.657  40.398 -15.390  1.00 35.45           H  
ATOM    194  HB3 SER A  12       9.693  39.199 -14.513  1.00 35.45           H  
ATOM    195  O   SER A  12       6.976  39.367 -14.481  1.00 35.45           O  
ATOM    196  OG  SER A  12       9.487  41.160 -13.901  1.00 35.45           O  
ATOM    197  HG  SER A  12      10.135  41.017 -13.207  1.00 35.45           H  
ATOM    198  N   ALA A  13       6.593  39.126 -16.672  1.00 39.39           N  
ATOM    199  H   ALA A  13       6.858  39.420 -17.602  1.00 39.39           H  
ATOM    200  CA  ALA A  13       5.601  38.077 -16.531  1.00 39.39           C  
ATOM    201  HA  ALA A  13       4.856  38.385 -15.797  1.00 39.39           H  
ATOM    202  C   ALA A  13       6.323  36.821 -16.022  1.00 39.39           C  
ATOM    203  CB  ALA A  13       4.899  37.857 -17.878  1.00 39.39           C  
ATOM    204  HB1 ALA A  13       4.158  37.064 -17.780  1.00 39.39           H  
ATOM    205  HB2 ALA A  13       4.400  38.775 -18.188  1.00 39.39           H  
ATOM    206  HB3 ALA A  13       5.627  37.571 -18.637  1.00 39.39           H  
ATOM    207  O   ALA A  13       7.106  36.203 -16.743  1.00 39.39           O  
ATOM    208  N   LEU A  14       6.081  36.477 -14.756  1.00 35.65           N  
ATOM    209  H   LEU A  14       5.552  37.132 -14.199  1.00 35.65           H  
ATOM    210  CA  LEU A  14       6.443  35.204 -14.141  1.00 35.65           C  
ATOM    211  HA  LEU A  14       7.524  35.068 -14.186  1.00 35.65           H  
ATOM    212  C   LEU A  14       5.790  34.065 -14.939  1.00 35.65           C  
ATOM    213  CB  LEU A  14       5.991  35.228 -12.664  1.00 35.65           C  
ATOM    214  HB2 LEU A  14       5.029  35.737 -12.602  1.00 35.65           H  
ATOM    215  HB3 LEU A  14       5.825  34.207 -12.320  1.00 35.65           H  
ATOM    216  O   LEU A  14       4.715  33.575 -14.597  1.00 35.65           O  
ATOM    217  CG  LEU A  14       7.007  35.902 -11.719  1.00 35.65           C  
ATOM    218  HG  LEU A  14       7.633  36.596 -12.282  1.00 35.65           H  
ATOM    219  CD1 LEU A  14       6.297  36.688 -10.618  1.00 35.65           C  
ATOM    220 HD11 LEU A  14       5.701  37.484 -11.063  1.00 35.65           H  
ATOM    221 HD12 LEU A  14       7.035  37.142  -9.957  1.00 35.65           H  
ATOM    222 HD13 LEU A  14       5.650  36.029 -10.038  1.00 35.65           H  
ATOM    223  CD2 LEU A  14       7.896  34.847 -11.054  1.00 35.65           C  
ATOM    224 HD21 LEU A  14       7.297  34.177 -10.437  1.00 35.65           H  
ATOM    225 HD22 LEU A  14       8.638  35.341 -10.427  1.00 35.65           H  
ATOM    226 HD23 LEU A  14       8.416  34.271 -11.819  1.00 35.65           H  
ATOM    227  N   CYS A  15       6.446  33.644 -16.019  1.00 29.44           N  
ATOM    228  H   CYS A  15       7.216  34.211 -16.344  1.00 29.44           H  
ATOM    229  CA  CYS A  15       6.220  32.355 -16.646  1.00 29.44           C  
ATOM    230  HA  CYS A  15       5.168  32.245 -16.911  1.00 29.44           H  
ATOM    231  C   CYS A  15       6.572  31.297 -15.603  1.00 29.44           C  
ATOM    232  CB  CYS A  15       7.082  32.217 -17.913  1.00 29.44           C  
ATOM    233  HB2 CYS A  15       7.973  32.841 -17.843  1.00 29.44           H  
ATOM    234  HB3 CYS A  15       7.402  31.181 -18.022  1.00 29.44           H  
ATOM    235  O   CYS A  15       7.741  30.984 -15.387  1.00 29.44           O  
ATOM    236  SG  CYS A  15       6.114  32.660 -19.381  1.00 29.44           S  
ATOM    237  HG  CYS A  15       5.949  33.953 -19.090  1.00 29.44           H  
ATOM    238  N   TRP A  16       5.554  30.761 -14.932  1.00 33.97           N  
ATOM    239  H   TRP A  16       4.634  31.159 -15.060  1.00 33.97           H  
ATOM    240  CA  TRP A  16       5.667  29.498 -14.218  1.00 33.97           C  
ATOM    241  HA  TRP A  16       6.440  29.564 -13.452  1.00 33.97           H  
ATOM    242  C   TRP A  16       6.082  28.455 -15.251  1.00 33.97           C  
ATOM    243  CB  TRP A  16       4.331  29.152 -13.555  1.00 33.97           C  
ATOM    244  HB2 TRP A  16       3.514  29.345 -14.251  1.00 33.97           H  
ATOM    245  HB3 TRP A  16       4.332  28.082 -13.347  1.00 33.97           H  
ATOM    246  O   TRP A  16       5.269  27.986 -16.048  1.00 33.97           O  
ATOM    247  CG  TRP A  16       4.042  29.851 -12.261  1.00 33.97           C  
ATOM    248  CD1 TRP A  16       4.346  31.131 -11.940  1.00 33.97           C  
ATOM    249  HD1 TRP A  16       4.834  31.837 -12.595  1.00 33.97           H  
ATOM    250  CD2 TRP A  16       3.383  29.297 -11.084  1.00 33.97           C  
ATOM    251  CE2 TRP A  16       3.342  30.296 -10.069  1.00 33.97           C  
ATOM    252  CE3 TRP A  16       2.813  28.044 -10.778  1.00 33.97           C  
ATOM    253  HE3 TRP A  16       2.830  27.274 -11.535  1.00 33.97           H  
ATOM    254  NE1 TRP A  16       3.944  31.394 -10.645  1.00 33.97           N  
ATOM    255  HE1 TRP A  16       4.077  32.288 -10.195  1.00 33.97           H  
ATOM    256  CH2 TRP A  16       2.221  28.800  -8.532  1.00 33.97           C  
ATOM    257  HH2 TRP A  16       1.788  28.605  -7.562  1.00 33.97           H  
ATOM    258  CZ2 TRP A  16       2.776  30.062  -8.808  1.00 33.97           C  
ATOM    259  HZ2 TRP A  16       2.771  30.842  -8.061  1.00 33.97           H  
ATOM    260  CZ3 TRP A  16       2.237  27.796  -9.517  1.00 33.97           C  
ATOM    261  HZ3 TRP A  16       1.810  26.828  -9.300  1.00 33.97           H  
ATOM    262  N   THR A  17       7.378  28.166 -15.314  1.00 35.45           N  
ATOM    263  H   THR A  17       8.022  28.634 -14.692  1.00 35.45           H  
ATOM    264  CA  THR A  17       7.924  27.230 -16.283  1.00 35.45           C  
ATOM    265  HA  THR A  17       7.630  27.563 -17.279  1.00 35.45           H  
ATOM    266  C   THR A  17       7.287  25.871 -16.024  1.00 35.45           C  
ATOM    267  CB  THR A  17       9.461  27.187 -16.244  1.00 35.45           C  
ATOM    268  HB  THR A  17       9.811  26.347 -16.844  1.00 35.45           H  
ATOM    269  O   THR A  17       7.418  25.268 -14.959  1.00 35.45           O  
ATOM    270  CG2 THR A  17      10.076  28.472 -16.797  1.00 35.45           C  
ATOM    271 HG21 THR A  17       9.822  29.320 -16.161  1.00 35.45           H  
ATOM    272 HG22 THR A  17       9.701  28.660 -17.804  1.00 35.45           H  
ATOM    273 HG23 THR A  17      11.161  28.372 -16.844  1.00 35.45           H  
ATOM    274  OG1 THR A  17       9.930  27.046 -14.926  1.00 35.45           O  
ATOM    275  HG1 THR A  17      10.864  27.269 -14.915  1.00 35.45           H  
ATOM    276  N   ALA A  18       6.566  25.368 -17.024  1.00 42.78           N  
ATOM    277  H   ALA A  18       6.371  25.984 -17.800  1.00 42.78           H  
ATOM    278  CA  ALA A  18       5.835  24.105 -16.975  1.00 42.78           C  
ATOM    279  HA  ALA A  18       5.119  24.164 -16.155  1.00 42.78           H  
ATOM    280  C   ALA A  18       6.724  22.865 -16.699  1.00 42.78           C  
ATOM    281  CB  ALA A  18       5.051  24.010 -18.290  1.00 42.78           C  
ATOM    282  HB1 ALA A  18       4.480  23.082 -18.315  1.00 42.78           H  
ATOM    283  HB2 ALA A  18       5.726  24.061 -19.144  1.00 42.78           H  
ATOM    284  HB3 ALA A  18       4.346  24.840 -18.354  1.00 42.78           H  
ATOM    285  O   ALA A  18       6.219  21.748 -16.647  1.00 42.78           O  
ATOM    286  N   ALA A  19       8.037  23.041 -16.518  1.00 42.37           N  
ATOM    287  H   ALA A  19       8.366  23.993 -16.458  1.00 42.37           H  
ATOM    288  CA  ALA A  19       8.979  22.010 -16.088  1.00 42.37           C  
ATOM    289  HA  ALA A  19       8.902  21.153 -16.757  1.00 42.37           H  
ATOM    290  C   ALA A  19       8.713  21.490 -14.659  1.00 42.37           C  
ATOM    291  CB  ALA A  19      10.390  22.602 -16.211  1.00 42.37           C  
ATOM    292  HB1 ALA A  19      10.499  23.457 -15.543  1.00 42.37           H  
ATOM    293  HB2 ALA A  19      11.125  21.846 -15.934  1.00 42.37           H  
ATOM    294  HB3 ALA A  19      10.583  22.915 -17.237  1.00 42.37           H  
ATOM    295  O   ALA A  19       9.216  20.437 -14.295  1.00 42.37           O  
ATOM    296  N   GLY A  20       7.912  22.189 -13.846  1.00 58.15           N  
ATOM    297  H   GLY A  20       7.569  23.083 -14.166  1.00 58.15           H  
ATOM    298  CA  GLY A  20       7.715  21.837 -12.436  1.00 58.15           C  
ATOM    299  HA2 GLY A  20       8.679  21.561 -12.007  1.00 58.15           H  
ATOM    300  HA3 GLY A  20       7.358  22.723 -11.911  1.00 58.15           H  
ATOM    301  C   GLY A  20       6.736  20.698 -12.130  1.00 58.15           C  
ATOM    302  O   GLY A  20       6.570  20.386 -10.951  1.00 58.15           O  
ATOM    303  N   TYR A  21       6.057  20.100 -13.117  1.00 68.24           N  
ATOM    304  H   TYR A  21       6.265  20.358 -14.071  1.00 68.24           H  
ATOM    305  CA  TYR A  21       4.861  19.288 -12.837  1.00 68.24           C  
ATOM    306  HA  TYR A  21       4.625  19.378 -11.777  1.00 68.24           H  
ATOM    307  C   TYR A  21       4.979  17.777 -13.045  1.00 68.24           C  
ATOM    308  CB  TYR A  21       3.653  19.877 -13.571  1.00 68.24           C  
ATOM    309  HB2 TYR A  21       3.885  19.976 -14.632  1.00 68.24           H  
ATOM    310  HB3 TYR A  21       2.811  19.190 -13.484  1.00 68.24           H  
ATOM    311  O   TYR A  21       4.232  17.067 -12.380  1.00 68.24           O  
ATOM    312  CG  TYR A  21       3.222  21.212 -12.999  1.00 68.24           C  
ATOM    313  CD1 TYR A  21       2.636  21.269 -11.718  1.00 68.24           C  
ATOM    314  HD1 TYR A  21       2.488  20.358 -11.157  1.00 68.24           H  
ATOM    315  CD2 TYR A  21       3.441  22.395 -13.729  1.00 68.24           C  
ATOM    316  HD2 TYR A  21       3.898  22.349 -14.706  1.00 68.24           H  
ATOM    317  CE1 TYR A  21       2.263  22.509 -11.166  1.00 68.24           C  
ATOM    318  HE1 TYR A  21       1.820  22.554 -10.182  1.00 68.24           H  
ATOM    319  CE2 TYR A  21       3.066  23.636 -13.183  1.00 68.24           C  
ATOM    320  HE2 TYR A  21       3.227  24.553 -13.732  1.00 68.24           H  
ATOM    321  OH  TYR A  21       2.101  24.887 -11.388  1.00 68.24           O  
ATOM    322  HH  TYR A  21       1.763  24.808 -10.493  1.00 68.24           H  
ATOM    323  CZ  TYR A  21       2.475  23.692 -11.905  1.00 68.24           C  
ATOM    324  N   SER A  22       5.902  17.263 -13.856  1.00 84.85           N  
ATOM    325  H   SER A  22       6.589  17.866 -14.286  1.00 84.85           H  
ATOM    326  CA  SER A  22       5.974  15.830 -14.183  1.00 84.85           C  
ATOM    327  HA  SER A  22       5.178  15.292 -13.669  1.00 84.85           H  
ATOM    328  C   SER A  22       7.286  15.171 -13.764  1.00 84.85           C  
ATOM    329  CB  SER A  22       5.744  15.646 -15.683  1.00 84.85           C  
ATOM    330  HB2 SER A  22       5.726  14.579 -15.902  1.00 84.85           H  
ATOM    331  HB3 SER A  22       4.777  16.071 -15.951  1.00 84.85           H  
ATOM    332  O   SER A  22       8.229  15.847 -13.364  1.00 84.85           O  
ATOM    333  OG  SER A  22       6.759  16.270 -16.451  1.00 84.85           O  
ATOM    334  HG  SER A  22       7.580  15.786 -16.342  1.00 84.85           H  
ATOM    335  N   HIS A  23       7.366  13.845 -13.900  1.00 92.76           N  
ATOM    336  H   HIS A  23       6.543  13.323 -14.166  1.00 92.76           H  
ATOM    337  CA  HIS A  23       8.636  13.124 -13.814  1.00 92.76           C  
ATOM    338  HA  HIS A  23       9.029  13.250 -12.805  1.00 92.76           H  
ATOM    339  C   HIS A  23       9.678  13.683 -14.787  1.00 92.76           C  
ATOM    340  CB  HIS A  23       8.425  11.630 -14.077  1.00 92.76           C  
ATOM    341  HB2 HIS A  23       8.085  11.490 -15.103  1.00 92.76           H  
ATOM    342  HB3 HIS A  23       9.372  11.103 -13.960  1.00 92.76           H  
ATOM    343  O   HIS A  23       9.348  14.155 -15.878  1.00 92.76           O  
ATOM    344  CG  HIS A  23       7.422  11.032 -13.140  1.00 92.76           C  
ATOM    345  CD2 HIS A  23       6.248  10.436 -13.493  1.00 92.76           C  
ATOM    346  HD2 HIS A  23       5.888  10.253 -14.495  1.00 92.76           H  
ATOM    347  ND1 HIS A  23       7.467  11.076 -11.767  1.00 92.76           N  
ATOM    348  HD1 HIS A  23       8.261  11.347 -11.205  1.00 92.76           H  
ATOM    349  CE1 HIS A  23       6.326  10.565 -11.293  1.00 92.76           C  
ATOM    350  HE1 HIS A  23       6.064  10.452 -10.251  1.00 92.76           H  
ATOM    351  NE2 HIS A  23       5.593  10.122 -12.313  1.00 92.76           N  
ATOM    352  N   GLU A  24      10.937  13.598 -14.376  1.00 92.00           N  
ATOM    353  H   GLU A  24      11.123  13.149 -13.491  1.00 92.00           H  
ATOM    354  CA  GLU A  24      12.089  14.044 -15.142  1.00 92.00           C  
ATOM    355  HA  GLU A  24      11.780  14.815 -15.847  1.00 92.00           H  
ATOM    356  C   GLU A  24      12.656  12.859 -15.928  1.00 92.00           C  
ATOM    357  CB  GLU A  24      13.143  14.663 -14.205  1.00 92.00           C  
ATOM    358  HB2 GLU A  24      14.017  14.928 -14.799  1.00 92.00           H  
ATOM    359  HB3 GLU A  24      13.442  13.921 -13.465  1.00 92.00           H  
ATOM    360  O   GLU A  24      13.171  11.898 -15.351  1.00 92.00           O  
ATOM    361  CG  GLU A  24      12.646  15.920 -13.465  1.00 92.00           C  
ATOM    362  HG2 GLU A  24      12.397  16.683 -14.203  1.00 92.00           H  
ATOM    363  HG3 GLU A  24      11.740  15.674 -12.910  1.00 92.00           H  
ATOM    364  CD  GLU A  24      13.679  16.490 -12.474  1.00 92.00           C  
ATOM    365  OE1 GLU A  24      13.340  17.436 -11.726  1.00 92.00           O  
ATOM    366  OE2 GLU A  24      14.826  15.982 -12.423  1.00 92.00           O  
ATOM    367  N   LEU A  25      12.575  12.941 -17.254  1.00 91.35           N  
ATOM    368  H   LEU A  25      12.099  13.733 -17.661  1.00 91.35           H  
ATOM    369  CA  LEU A  25      13.327  12.086 -18.164  1.00 91.35           C  
ATOM    370  HA  LEU A  25      13.775  11.269 -17.599  1.00 91.35           H  
ATOM    371  C   LEU A  25      14.428  12.954 -18.796  1.00 91.35           C  
ATOM    372  CB  LEU A  25      12.366  11.463 -19.191  1.00 91.35           C  
ATOM    373  HB2 LEU A  25      11.568  10.946 -18.658  1.00 91.35           H  
ATOM    374  HB3 LEU A  25      11.916  12.261 -19.781  1.00 91.35           H  
ATOM    375  O   LEU A  25      14.094  13.867 -19.552  1.00 91.35           O  
ATOM    376  CG  LEU A  25      13.049  10.466 -20.146  1.00 91.35           C  
ATOM    377  HG  LEU A  25      13.861  10.970 -20.670  1.00 91.35           H  
ATOM    378  CD1 LEU A  25      13.603   9.234 -19.421  1.00 91.35           C  
ATOM    379 HD11 LEU A  25      12.811   8.752 -18.849  1.00 91.35           H  
ATOM    380 HD12 LEU A  25      14.419   9.517 -18.757  1.00 91.35           H  
ATOM    381 HD13 LEU A  25      13.990   8.527 -20.154  1.00 91.35           H  
ATOM    382  CD2 LEU A  25      12.042   9.970 -21.183  1.00 91.35           C  
ATOM    383 HD21 LEU A  25      11.646  10.819 -21.739  1.00 91.35           H  
ATOM    384 HD22 LEU A  25      12.538   9.301 -21.887  1.00 91.35           H  
ATOM    385 HD23 LEU A  25      11.221   9.446 -20.694  1.00 91.35           H  
ATOM    386  N   PRO A  26      15.715  12.737 -18.462  1.00 92.00           N  
ATOM    387  CA  PRO A  26      16.805  13.553 -18.984  1.00 92.00           C  
ATOM    388  HA  PRO A  26      16.679  14.570 -18.613  1.00 92.00           H  
ATOM    389  C   PRO A  26      16.842  13.573 -20.514  1.00 92.00           C  
ATOM    390  CB  PRO A  26      18.090  12.956 -18.399  1.00 92.00           C  
ATOM    391  HB2 PRO A  26      18.846  13.721 -18.220  1.00 92.00           H  
ATOM    392  HB3 PRO A  26      18.479  12.182 -19.061  1.00 92.00           H  
ATOM    393  O   PRO A  26      16.536  12.577 -21.170  1.00 92.00           O  
ATOM    394  CG  PRO A  26      17.616  12.312 -17.097  1.00 92.00           C  
ATOM    395  HG2 PRO A  26      17.544  13.068 -16.316  1.00 92.00           H  
ATOM    396  HG3 PRO A  26      18.268  11.496 -16.785  1.00 92.00           H  
ATOM    397  CD  PRO A  26      16.219  11.813 -17.455  1.00 92.00           C  
ATOM    398  HD2 PRO A  26      15.596  11.809 -16.561  1.00 92.00           H  
ATOM    399  HD3 PRO A  26      16.283  10.810 -17.877  1.00 92.00           H  
ATOM    400  N   GLU A  27      17.276  14.688 -21.096  1.00 90.94           N  
ATOM    401  H   GLU A  27      17.497  15.499 -20.534  1.00 90.94           H  
ATOM    402  CA  GLU A  27      17.458  14.779 -22.543  1.00 90.94           C  
ATOM    403  HA  GLU A  27      16.495  14.577 -23.012  1.00 90.94           H  
ATOM    404  C   GLU A  27      18.471  13.733 -23.041  1.00 90.94           C  
ATOM    405  CB  GLU A  27      17.872  16.200 -22.928  1.00 90.94           C  
ATOM    406  HB2 GLU A  27      18.866  16.403 -22.529  1.00 90.94           H  
ATOM    407  HB3 GLU A  27      17.163  16.898 -22.482  1.00 90.94           H  
ATOM    408  O   GLU A  27      19.551  13.537 -22.461  1.00 90.94           O  
ATOM    409  CG  GLU A  27      17.871  16.393 -24.451  1.00 90.94           C  
ATOM    410  HG2 GLU A  27      18.579  15.695 -24.898  1.00 90.94           H  
ATOM    411  HG3 GLU A  27      16.877  16.157 -24.832  1.00 90.94           H  
ATOM    412  CD  GLU A  27      18.256  17.817 -24.871  1.00 90.94           C  
ATOM    413  OE1 GLU A  27      18.327  18.034 -26.098  1.00 90.94           O  
ATOM    414  OE2 GLU A  27      18.488  18.656 -23.972  1.00 90.94           O  
ATOM    415  N   GLY A  28      18.101  13.033 -24.116  1.00 93.58           N  
ATOM    416  H   GLY A  28      17.228  13.271 -24.564  1.00 93.58           H  
ATOM    417  CA  GLY A  28      18.864  11.911 -24.659  1.00 93.58           C  
ATOM    418  HA2 GLY A  28      18.446  11.643 -25.630  1.00 93.58           H  
ATOM    419  HA3 GLY A  28      19.901  12.213 -24.805  1.00 93.58           H  
ATOM    420  C   GLY A  28      18.841  10.656 -23.782  1.00 93.58           C  
ATOM    421  O   GLY A  28      19.695   9.790 -23.957  1.00 93.58           O  
ATOM    422  N   ALA A  29      17.927  10.558 -22.812  1.00 94.99           N  
ATOM    423  H   ALA A  29      17.292  11.324 -22.638  1.00 94.99           H  
ATOM    424  CA  ALA A  29      17.701   9.311 -22.097  1.00 94.99           C  
ATOM    425  HA  ALA A  29      18.660   8.953 -21.725  1.00 94.99           H  
ATOM    426  C   ALA A  29      17.147   8.237 -23.036  1.00 94.99           C  
ATOM    427  CB  ALA A  29      16.768   9.546 -20.906  1.00 94.99           C  
ATOM    428  HB1 ALA A  29      17.206  10.277 -20.226  1.00 94.99           H  
ATOM    429  HB2 ALA A  29      15.810   9.917 -21.269  1.00 94.99           H  
ATOM    430  HB3 ALA A  29      16.614   8.612 -20.365  1.00 94.99           H  
ATOM    431  O   ALA A  29      16.371   8.527 -23.948  1.00 94.99           O  
ATOM    432  N   VAL A  30      17.502   6.981 -22.762  1.00 95.05           N  
ATOM    433  H   VAL A  30      18.201   6.823 -22.050  1.00 95.05           H  
ATOM    434  CA  VAL A  30      16.903   5.826 -23.443  1.00 95.05           C  
ATOM    435  HA  VAL A  30      17.207   5.860 -24.489  1.00 95.05           H  
ATOM    436  C   VAL A  30      15.369   5.931 -23.342  1.00 95.05           C  
ATOM    437  CB  VAL A  30      17.428   4.509 -22.839  1.00 95.05           C  
ATOM    438  HB  VAL A  30      17.198   4.484 -21.774  1.00 95.05           H  
ATOM    439  O   VAL A  30      14.867   6.253 -22.260  1.00 95.05           O  
ATOM    440  CG1 VAL A  30      16.806   3.275 -23.500  1.00 95.05           C  
ATOM    441 HG11 VAL A  30      15.733   3.238 -23.310  1.00 95.05           H  
ATOM    442 HG12 VAL A  30      17.249   2.370 -23.083  1.00 95.05           H  
ATOM    443 HG13 VAL A  30      16.983   3.292 -24.575  1.00 95.05           H  
ATOM    444  CG2 VAL A  30      18.949   4.400 -23.019  1.00 95.05           C  
ATOM    445 HG21 VAL A  30      19.209   4.446 -24.076  1.00 95.05           H  
ATOM    446 HG22 VAL A  30      19.460   5.206 -22.492  1.00 95.05           H  
ATOM    447 HG23 VAL A  30      19.307   3.456 -22.608  1.00 95.05           H  
ATOM    448  N   PRO A  31      14.589   5.695 -24.411  1.00 93.98           N  
ATOM    449  CA  PRO A  31      13.129   5.714 -24.328  1.00 93.98           C  
ATOM    450  HA  PRO A  31      12.821   6.696 -23.970  1.00 93.98           H  
ATOM    451  C   PRO A  31      12.574   4.638 -23.383  1.00 93.98           C  
ATOM    452  CB  PRO A  31      12.630   5.536 -25.764  1.00 93.98           C  
ATOM    453  HB2 PRO A  31      11.710   6.093 -25.945  1.00 93.98           H  
ATOM    454  HB3 PRO A  31      12.483   4.478 -25.981  1.00 93.98           H  
ATOM    455  O   PRO A  31      13.212   3.618 -23.122  1.00 93.98           O  
ATOM    456  CG  PRO A  31      13.791   6.068 -26.604  1.00 93.98           C  
ATOM    457  HG2 PRO A  31      13.795   5.642 -27.607  1.00 93.98           H  
ATOM    458  HG3 PRO A  31      13.746   7.156 -26.647  1.00 93.98           H  
ATOM    459  CD  PRO A  31      15.014   5.637 -25.800  1.00 93.98           C  
ATOM    460  HD2 PRO A  31      15.838   6.320 -26.005  1.00 93.98           H  
ATOM    461  HD3 PRO A  31      15.289   4.614 -26.056  1.00 93.98           H  
ATOM    462  N   LEU A  32      11.377   4.859 -22.839  1.00 95.54           N  
ATOM    463  H   LEU A  32      10.870   5.687 -23.118  1.00 95.54           H  
ATOM    464  CA  LEU A  32      10.637   3.804 -22.141  1.00 95.54           C  
ATOM    465  HA  LEU A  32      11.303   3.296 -21.444  1.00 95.54           H  
ATOM    466  C   LEU A  32      10.164   2.752 -23.152  1.00 95.54           C  
ATOM    467  CB  LEU A  32       9.450   4.409 -21.369  1.00 95.54           C  
ATOM    468  HB2 LEU A  32       8.858   3.597 -20.945  1.00 95.54           H  
ATOM    469  HB3 LEU A  32       8.815   4.940 -22.077  1.00 95.54           H  
ATOM    470  O   LEU A  32       9.840   3.094 -24.289  1.00 95.54           O  
ATOM    471  CG  LEU A  32       9.842   5.372 -20.235  1.00 95.54           C  
ATOM    472  HG  LEU A  32      10.481   6.162 -20.629  1.00 95.54           H  
ATOM    473  CD1 LEU A  32       8.590   6.011 -19.637  1.00 95.54           C  
ATOM    474 HD11 LEU A  32       8.043   6.551 -20.410  1.00 95.54           H  
ATOM    475 HD12 LEU A  32       8.868   6.719 -18.856  1.00 95.54           H  
ATOM    476 HD13 LEU A  32       7.936   5.249 -19.213  1.00 95.54           H  
ATOM    477  CD2 LEU A  32      10.574   4.659 -19.097  1.00 95.54           C  
ATOM    478 HD21 LEU A  32       9.897   3.964 -18.600  1.00 95.54           H  
ATOM    479 HD22 LEU A  32      11.456   4.135 -19.464  1.00 95.54           H  
ATOM    480 HD23 LEU A  32      10.900   5.403 -18.371  1.00 95.54           H  
ATOM    481  N   VAL A  33      10.080   1.490 -22.729  1.00 95.94           N  
ATOM    482  H   VAL A  33      10.240   1.285 -21.753  1.00 95.94           H  
ATOM    483  CA  VAL A  33       9.549   0.406 -23.567  1.00 95.94           C  
ATOM    484  HA  VAL A  33       9.153   0.844 -24.483  1.00 95.94           H  
ATOM    485  C   VAL A  33       8.359  -0.263 -22.895  1.00 95.94           C  
ATOM    486  CB  VAL A  33      10.611  -0.613 -24.030  1.00 95.94           C  
ATOM    487  HB  VAL A  33      10.113  -1.299 -24.715  1.00 95.94           H  
ATOM    488  O   VAL A  33       8.181  -0.200 -21.678  1.00 95.94           O  
ATOM    489  CG1 VAL A  33      11.739   0.072 -24.810  1.00 95.94           C  
ATOM    490 HG11 VAL A  33      12.413  -0.680 -25.220  1.00 95.94           H  
ATOM    491 HG12 VAL A  33      11.319   0.649 -25.633  1.00 95.94           H  
ATOM    492 HG13 VAL A  33      12.306   0.743 -24.164  1.00 95.94           H  
ATOM    493  CG2 VAL A  33      11.247  -1.460 -22.928  1.00 95.94           C  
ATOM    494 HG21 VAL A  33      12.045  -0.895 -22.447  1.00 95.94           H  
ATOM    495 HG22 VAL A  33      11.696  -2.343 -23.383  1.00 95.94           H  
ATOM    496 HG23 VAL A  33      10.497  -1.795 -22.212  1.00 95.94           H  
ATOM    497  N   LYS A  34       7.508  -0.886 -23.705  1.00 97.68           N  
ATOM    498  H   LYS A  34       7.726  -0.930 -24.690  1.00 97.68           H  
ATOM    499  CA  LYS A  34       6.294  -1.543 -23.229  1.00 97.68           C  
ATOM    500  HA  LYS A  34       5.745  -0.833 -22.612  1.00 97.68           H  
ATOM    501  C   LYS A  34       6.645  -2.747 -22.356  1.00 97.68           C  
ATOM    502  CB  LYS A  34       5.446  -1.912 -24.451  1.00 97.68           C  
ATOM    503  HB2 LYS A  34       5.435  -1.062 -25.133  1.00 97.68           H  
ATOM    504  HB3 LYS A  34       5.881  -2.767 -24.969  1.00 97.68           H  
ATOM    505  O   LYS A  34       7.535  -3.519 -22.700  1.00 97.68           O  
ATOM    506  CG  LYS A  34       4.006  -2.219 -24.044  1.00 97.68           C  
ATOM    507  HG2 LYS A  34       3.649  -1.389 -23.435  1.00 97.68           H  
ATOM    508  HG3 LYS A  34       3.965  -3.140 -23.463  1.00 97.68           H  
ATOM    509  CD  LYS A  34       3.109  -2.337 -25.276  1.00 97.68           C  
ATOM    510  HD2 LYS A  34       3.233  -1.442 -25.885  1.00 97.68           H  
ATOM    511  HD3 LYS A  34       3.395  -3.212 -25.860  1.00 97.68           H  
ATOM    512  CE  LYS A  34       1.651  -2.442 -24.822  1.00 97.68           C  
ATOM    513  HE2 LYS A  34       1.504  -3.392 -24.308  1.00 97.68           H  
ATOM    514  HE3 LYS A  34       1.467  -1.653 -24.092  1.00 97.68           H  
ATOM    515  NZ  LYS A  34       0.722  -2.301 -25.971  1.00 97.68           N  
ATOM    516  HZ1 LYS A  34      -0.239  -2.323 -25.659  1.00 97.68           H  
ATOM    517  HZ2 LYS A  34       0.868  -1.405 -26.414  1.00 97.68           H  
ATOM    518  HZ3 LYS A  34       0.875  -3.019 -26.664  1.00 97.68           H  
ATOM    519  N   SER A  35       5.903  -2.980 -21.272  1.00 98.25           N  
ATOM    520  H   SER A  35       5.141  -2.359 -21.040  1.00 98.25           H  
ATOM    521  CA  SER A  35       6.204  -4.076 -20.330  1.00 98.25           C  
ATOM    522  HA  SER A  35       7.224  -3.956 -19.966  1.00 98.25           H  
ATOM    523  C   SER A  35       6.104  -5.459 -20.984  1.00 98.25           C  
ATOM    524  CB  SER A  35       5.259  -4.028 -19.126  1.00 98.25           C  
ATOM    525  HB2 SER A  35       5.590  -4.741 -18.371  1.00 98.25           H  
ATOM    526  HB3 SER A  35       4.257  -4.317 -19.445  1.00 98.25           H  
ATOM    527  O   SER A  35       6.729  -6.413 -20.526  1.00 98.25           O  
ATOM    528  OG  SER A  35       5.196  -2.723 -18.582  1.00 98.25           O  
ATOM    529  HG  SER A  35       4.458  -2.326 -19.051  1.00 98.25           H  
ATOM    530  N   LYS A  36       5.341  -5.576 -22.082  1.00 98.04           N  
ATOM    531  H   LYS A  36       4.898  -4.732 -22.416  1.00 98.04           H  
ATOM    532  CA  LYS A  36       5.222  -6.807 -22.879  1.00 98.04           C  
ATOM    533  HA  LYS A  36       4.862  -7.606 -22.231  1.00 98.04           H  
ATOM    534  C   LYS A  36       6.573  -7.292 -23.419  1.00 98.04           C  
ATOM    535  CB  LYS A  36       4.211  -6.589 -24.018  1.00 98.04           C  
ATOM    536  HB2 LYS A  36       3.293  -6.174 -23.603  1.00 98.04           H  
ATOM    537  HB3 LYS A  36       4.625  -5.878 -24.733  1.00 98.04           H  
ATOM    538  O   LYS A  36       6.772  -8.499 -23.499  1.00 98.04           O  
ATOM    539  CG  LYS A  36       3.877  -7.905 -24.740  1.00 98.04           C  
ATOM    540  HG2 LYS A  36       3.482  -8.619 -24.017  1.00 98.04           H  
ATOM    541  HG3 LYS A  36       4.783  -8.319 -25.183  1.00 98.04           H  
ATOM    542  CD  LYS A  36       2.850  -7.702 -25.861  1.00 98.04           C  
ATOM    543  HD2 LYS A  36       1.924  -7.311 -25.440  1.00 98.04           H  
ATOM    544  HD3 LYS A  36       3.255  -6.993 -26.583  1.00 98.04           H  
ATOM    545  CE  LYS A  36       2.590  -9.049 -26.548  1.00 98.04           C  
ATOM    546  HE2 LYS A  36       3.549  -9.450 -26.877  1.00 98.04           H  
ATOM    547  HE3 LYS A  36       2.178  -9.743 -25.816  1.00 98.04           H  
ATOM    548  NZ  LYS A  36       1.677  -8.919 -27.712  1.00 98.04           N  
ATOM    549  HZ1 LYS A  36       0.773  -8.565 -27.434  1.00 98.04           H  
ATOM    550  HZ2 LYS A  36       1.547  -9.818 -28.154  1.00 98.04           H  
ATOM    551  HZ3 LYS A  36       2.080  -8.301 -28.401  1.00 98.04           H  
ATOM    552  N   GLU A  37       7.507  -6.386 -23.706  1.00 97.41           N  
ATOM    553  H   GLU A  37       7.306  -5.404 -23.584  1.00 97.41           H  
ATOM    554  CA  GLU A  37       8.853  -6.737 -24.182  1.00 97.41           C  
ATOM    555  HA  GLU A  37       8.775  -7.399 -25.045  1.00 97.41           H  
ATOM    556  C   GLU A  37       9.670  -7.488 -23.116  1.00 97.41           C  
ATOM    557  CB  GLU A  37       9.598  -5.462 -24.618  1.00 97.41           C  
ATOM    558  HB2 GLU A  37       9.761  -4.828 -23.746  1.00 97.41           H  
ATOM    559  HB3 GLU A  37      10.577  -5.747 -25.002  1.00 97.41           H  
ATOM    560  O   GLU A  37      10.579  -8.249 -23.434  1.00 97.41           O  
ATOM    561  CG  GLU A  37       8.870  -4.635 -25.694  1.00 97.41           C  
ATOM    562  HG2 GLU A  37       7.993  -4.166 -25.247  1.00 97.41           H  
ATOM    563  HG3 GLU A  37       9.530  -3.833 -26.025  1.00 97.41           H  
ATOM    564  CD  GLU A  37       8.439  -5.477 -26.903  1.00 97.41           C  
ATOM    565  OE1 GLU A  37       7.261  -5.327 -27.310  1.00 97.41           O  
ATOM    566  OE2 GLU A  37       9.254  -6.305 -27.358  1.00 97.41           O  
ATOM    567  N   CYS A  38       9.322  -7.333 -21.834  1.00 97.58           N  
ATOM    568  H   CYS A  38       8.581  -6.684 -21.610  1.00 97.58           H  
ATOM    569  CA  CYS A  38       9.965  -8.040 -20.728  1.00 97.58           C  
ATOM    570  HA  CYS A  38      11.030  -8.134 -20.941  1.00 97.58           H  
ATOM    571  C   CYS A  38       9.407  -9.463 -20.529  1.00 97.58           C  
ATOM    572  CB  CYS A  38       9.789  -7.210 -19.445  1.00 97.58           C  
ATOM    573  HB2 CYS A  38       8.747  -7.253 -19.126  1.00 97.58           H  
ATOM    574  HB3 CYS A  38      10.406  -7.639 -18.655  1.00 97.58           H  
ATOM    575  O   CYS A  38      10.062 -10.305 -19.911  1.00 97.58           O  
ATOM    576  SG  CYS A  38      10.246  -5.465 -19.689  1.00 97.58           S  
ATOM    577  HG  CYS A  38      11.442  -5.682 -20.244  1.00 97.58           H  
ATOM    578  N   ALA A  39       8.196  -9.738 -21.027  1.00 97.78           N  
ATOM    579  H   ALA A  39       7.753  -9.037 -21.603  1.00 97.78           H  
ATOM    580  CA  ALA A  39       7.441 -10.957 -20.742  1.00 97.78           C  
ATOM    581  HA  ALA A  39       7.316 -11.015 -19.660  1.00 97.78           H  
ATOM    582  C   ALA A  39       8.128 -12.268 -21.173  1.00 97.78           C  
ATOM    583  CB  ALA A  39       6.043 -10.833 -21.359  1.00 97.78           C  
ATOM    584  HB1 ALA A  39       6.097 -10.872 -22.447  1.00 97.78           H  
ATOM    585  HB2 ALA A  39       5.590  -9.887 -21.063  1.00 97.78           H  
ATOM    586  HB3 ALA A  39       5.417 -11.654 -21.008  1.00 97.78           H  
ATOM    587  O   ALA A  39       8.025 -13.233 -20.416  1.00 97.78           O  
ATOM    588  N   PRO A  40       8.851 -12.349 -22.312  1.00 97.43           N  
ATOM    589  CA  PRO A  40       9.528 -13.586 -22.708  1.00 97.43           C  
ATOM    590  HA  PRO A  40       8.777 -14.364 -22.849  1.00 97.43           H  
ATOM    591  C   PRO A  40      10.551 -14.077 -21.674  1.00 97.43           C  
ATOM    592  CB  PRO A  40      10.186 -13.276 -24.058  1.00 97.43           C  
ATOM    593  HB2 PRO A  40      10.207 -14.153 -24.705  1.00 97.43           H  
ATOM    594  HB3 PRO A  40      11.195 -12.891 -23.910  1.00 97.43           H  
ATOM    595  O   PRO A  40      10.624 -15.272 -21.392  1.00 97.43           O  
ATOM    596  CG  PRO A  40       9.307 -12.170 -24.636  1.00 97.43           C  
ATOM    597  HG2 PRO A  40       8.408 -12.601 -25.078  1.00 97.43           H  
ATOM    598  HG3 PRO A  40       9.843 -11.560 -25.364  1.00 97.43           H  
ATOM    599  CD  PRO A  40       8.939 -11.370 -23.393  1.00 97.43           C  
ATOM    600  HD2 PRO A  40       9.736 -10.659 -23.173  1.00 97.43           H  
ATOM    601  HD3 PRO A  40       7.999 -10.843 -23.558  1.00 97.43           H  
ATOM    602  N   CYS A  41      11.302 -13.157 -21.059  1.00 96.84           N  
ATOM    603  H   CYS A  41      11.207 -12.193 -21.346  1.00 96.84           H  
ATOM    604  CA  CYS A  41      12.295 -13.483 -20.034  1.00 96.84           C  
ATOM    605  HA  CYS A  41      12.684 -14.484 -20.219  1.00 96.84           H  
ATOM    606  C   CYS A  41      11.699 -13.490 -18.620  1.00 96.84           C  
ATOM    607  CB  CYS A  41      13.468 -12.500 -20.136  1.00 96.84           C  
ATOM    608  HB2 CYS A  41      13.106 -11.477 -20.032  1.00 96.84           H  
ATOM    609  HB3 CYS A  41      14.182 -12.701 -19.338  1.00 96.84           H  
ATOM    610  O   CYS A  41      12.140 -14.274 -17.783  1.00 96.84           O  
ATOM    611  SG  CYS A  41      14.293 -12.703 -21.741  1.00 96.84           S  
ATOM    612  HG  CYS A  41      15.172 -11.704 -21.615  1.00 96.84           H  
ATOM    613  N   HIS A  42      10.685 -12.662 -18.345  1.00 96.92           N  
ATOM    614  H   HIS A  42      10.385 -12.035 -19.077  1.00 96.92           H  
ATOM    615  CA  HIS A  42      10.065 -12.489 -17.025  1.00 96.92           C  
ATOM    616  HA  HIS A  42      10.535 -13.170 -16.316  1.00 96.92           H  
ATOM    617  C   HIS A  42       8.556 -12.819 -17.012  1.00 96.92           C  
ATOM    618  CB  HIS A  42      10.345 -11.061 -16.534  1.00 96.92           C  
ATOM    619  HB2 HIS A  42       9.904 -10.342 -17.224  1.00 96.92           H  
ATOM    620  HB3 HIS A  42       9.876 -10.919 -15.560  1.00 96.92           H  
ATOM    621  O   HIS A  42       7.753 -11.996 -16.563  1.00 96.92           O  
ATOM    622  CG  HIS A  42      11.806 -10.763 -16.370  1.00 96.92           C  
ATOM    623  CD2 HIS A  42      12.585  -9.986 -17.182  1.00 96.92           C  
ATOM    624  HD2 HIS A  42      12.262  -9.476 -18.078  1.00 96.92           H  
ATOM    625  ND1 HIS A  42      12.602 -11.220 -15.350  1.00 96.92           N  
ATOM    626  HD1 HIS A  42      12.309 -11.848 -14.616  1.00 96.92           H  
ATOM    627  CE1 HIS A  42      13.833 -10.717 -15.533  1.00 96.92           C  
ATOM    628  HE1 HIS A  42      14.683 -10.887 -14.890  1.00 96.92           H  
ATOM    629  NE2 HIS A  42      13.873  -9.972 -16.642  1.00 96.92           N  
ATOM    630  N   PRO A  43       8.122 -14.013 -17.462  1.00 97.01           N  
ATOM    631  CA  PRO A  43       6.702 -14.294 -17.692  1.00 97.01           C  
ATOM    632  HA  PRO A  43       6.291 -13.553 -18.378  1.00 97.01           H  
ATOM    633  C   PRO A  43       5.865 -14.266 -16.407  1.00 97.01           C  
ATOM    634  CB  PRO A  43       6.673 -15.668 -18.371  1.00 97.01           C  
ATOM    635  HB2 PRO A  43       6.698 -15.535 -19.452  1.00 97.01           H  
ATOM    636  HB3 PRO A  43       5.797 -16.252 -18.088  1.00 97.01           H  
ATOM    637  O   PRO A  43       4.738 -13.773 -16.411  1.00 97.01           O  
ATOM    638  CG  PRO A  43       7.972 -16.335 -17.917  1.00 97.01           C  
ATOM    639  HG2 PRO A  43       8.310 -17.089 -18.628  1.00 97.01           H  
ATOM    640  HG3 PRO A  43       7.842 -16.769 -16.925  1.00 97.01           H  
ATOM    641  CD  PRO A  43       8.936 -15.157 -17.845  1.00 97.01           C  
ATOM    642  HD2 PRO A  43       9.363 -14.986 -18.834  1.00 97.01           H  
ATOM    643  HD3 PRO A  43       9.724 -15.352 -17.117  1.00 97.01           H  
ATOM    644  N   THR A  44       6.414 -14.757 -15.290  1.00 96.82           N  
ATOM    645  H   THR A  44       7.322 -15.196 -15.351  1.00 96.82           H  
ATOM    646  CA  THR A  44       5.726 -14.751 -13.989  1.00 96.82           C  
ATOM    647  HA  THR A  44       4.748 -15.216 -14.108  1.00 96.82           H  
ATOM    648  C   THR A  44       5.495 -13.326 -13.496  1.00 96.82           C  
ATOM    649  CB  THR A  44       6.513 -15.547 -12.939  1.00 96.82           C  
ATOM    650  HB  THR A  44       7.479 -15.070 -12.766  1.00 96.82           H  
ATOM    651  O   THR A  44       4.356 -12.958 -13.227  1.00 96.82           O  
ATOM    652  CG2 THR A  44       5.770 -15.669 -11.612  1.00 96.82           C  
ATOM    653 HG21 THR A  44       4.780 -16.096 -11.770  1.00 96.82           H  
ATOM    654 HG22 THR A  44       5.664 -14.688 -11.148  1.00 96.82           H  
ATOM    655 HG23 THR A  44       6.334 -16.303 -10.929  1.00 96.82           H  
ATOM    656  OG1 THR A  44       6.733 -16.858 -13.407  1.00 96.82           O  
ATOM    657  HG1 THR A  44       7.301 -17.280 -12.757  1.00 96.82           H  
ATOM    658  N   ILE A  45       6.558 -12.516 -13.445  1.00 97.93           N  
ATOM    659  H   ILE A  45       7.454 -12.877 -13.739  1.00 97.93           H  
ATOM    660  CA  ILE A  45       6.498 -11.119 -12.994  1.00 97.93           C  
ATOM    661  HA  ILE A  45       6.082 -11.085 -11.987  1.00 97.93           H  
ATOM    662  C   ILE A  45       5.566 -10.299 -13.888  1.00 97.93           C  
ATOM    663  CB  ILE A  45       7.925 -10.521 -12.962  1.00 97.93           C  
ATOM    664  HB  ILE A  45       8.431 -10.801 -13.886  1.00 97.93           H  
ATOM    665  O   ILE A  45       4.766  -9.516 -13.382  1.00 97.93           O  
ATOM    666  CG1 ILE A  45       8.706 -11.128 -11.775  1.00 97.93           C  
ATOM    667 HG12 ILE A  45       8.664 -12.215 -11.839  1.00 97.93           H  
ATOM    668 HG13 ILE A  45       8.228 -10.831 -10.841  1.00 97.93           H  
ATOM    669  CG2 ILE A  45       7.902  -8.983 -12.898  1.00 97.93           C  
ATOM    670 HG21 ILE A  45       7.497  -8.563 -13.819  1.00 97.93           H  
ATOM    671 HG22 ILE A  45       8.905  -8.572 -12.779  1.00 97.93           H  
ATOM    672 HG23 ILE A  45       7.281  -8.660 -12.063  1.00 97.93           H  
ATOM    673  CD1 ILE A  45      10.186 -10.730 -11.722  1.00 97.93           C  
ATOM    674 HD11 ILE A  45      10.688 -11.329 -10.963  1.00 97.93           H  
ATOM    675 HD12 ILE A  45      10.291  -9.679 -11.452  1.00 97.93           H  
ATOM    676 HD13 ILE A  45      10.656 -10.908 -12.689  1.00 97.93           H  
ATOM    677  N   TYR A  46       5.630 -10.501 -15.207  1.00 98.36           N  
ATOM    678  H   TYR A  46       6.327 -11.132 -15.578  1.00 98.36           H  
ATOM    679  CA  TYR A  46       4.748  -9.815 -16.146  1.00 98.36           C  
ATOM    680  HA  TYR A  46       4.896  -8.740 -16.039  1.00 98.36           H  
ATOM    681  C   TYR A  46       3.271 -10.100 -15.847  1.00 98.36           C  
ATOM    682  CB  TYR A  46       5.116 -10.214 -17.577  1.00 98.36           C  
ATOM    683  HB2 TYR A  46       6.147  -9.921 -17.771  1.00 98.36           H  
ATOM    684  HB3 TYR A  46       5.054 -11.298 -17.679  1.00 98.36           H  
ATOM    685  O   TYR A  46       2.485  -9.162 -15.733  1.00 98.36           O  
ATOM    686  CG  TYR A  46       4.228  -9.563 -18.616  1.00 98.36           C  
ATOM    687  CD1 TYR A  46       3.277 -10.325 -19.322  1.00 98.36           C  
ATOM    688  HD1 TYR A  46       3.164 -11.379 -19.117  1.00 98.36           H  
ATOM    689  CD2 TYR A  46       4.341  -8.181 -18.857  1.00 98.36           C  
ATOM    690  HD2 TYR A  46       5.069  -7.595 -18.314  1.00 98.36           H  
ATOM    691  CE1 TYR A  46       2.466  -9.711 -20.296  1.00 98.36           C  
ATOM    692  HE1 TYR A  46       1.733 -10.291 -20.837  1.00 98.36           H  
ATOM    693  CE2 TYR A  46       3.509  -7.560 -19.803  1.00 98.36           C  
ATOM    694  HE2 TYR A  46       3.597  -6.498 -19.974  1.00 98.36           H  
ATOM    695  OH  TYR A  46       1.802  -7.712 -21.467  1.00 98.36           O  
ATOM    696  HH  TYR A  46       1.989  -6.771 -21.482  1.00 98.36           H  
ATOM    697  CZ  TYR A  46       2.579  -8.326 -20.535  1.00 98.36           C  
ATOM    698  N   ARG A  47       2.901 -11.371 -15.638  1.00 97.92           N  
ATOM    699  H   ARG A  47       3.601 -12.094 -15.725  1.00 97.92           H  
ATOM    700  CA  ARG A  47       1.524 -11.756 -15.290  1.00 97.92           C  
ATOM    701  HA  ARG A  47       0.849 -11.371 -16.055  1.00 97.92           H  
ATOM    702  C   ARG A  47       1.070 -11.138 -13.966  1.00 97.92           C  
ATOM    703  CB  ARG A  47       1.426 -13.287 -15.263  1.00 97.92           C  
ATOM    704  HB2 ARG A  47       2.123 -13.671 -14.519  1.00 97.92           H  
ATOM    705  HB3 ARG A  47       1.718 -13.673 -16.240  1.00 97.92           H  
ATOM    706  O   ARG A  47      -0.024 -10.591 -13.891  1.00 97.92           O  
ATOM    707  CG  ARG A  47       0.002 -13.773 -14.938  1.00 97.92           C  
ATOM    708  HG2 ARG A  47      -0.693 -13.361 -15.669  1.00 97.92           H  
ATOM    709  HG3 ARG A  47      -0.297 -13.429 -13.948  1.00 97.92           H  
ATOM    710  CD  ARG A  47      -0.094 -15.302 -14.971  1.00 97.92           C  
ATOM    711  HD2 ARG A  47      -1.125 -15.580 -14.752  1.00 97.92           H  
ATOM    712  HD3 ARG A  47       0.142 -15.639 -15.980  1.00 97.92           H  
ATOM    713  NE  ARG A  47       0.796 -15.920 -13.965  1.00 97.92           N  
ATOM    714  HE  ARG A  47       0.712 -15.539 -13.033  1.00 97.92           H  
ATOM    715  NH1 ARG A  47       1.864 -17.447 -15.313  1.00 97.92           N  
ATOM    716 HH11 ARG A  47       1.270 -17.161 -16.078  1.00 97.92           H  
ATOM    717 HH12 ARG A  47       2.547 -18.181 -15.435  1.00 97.92           H  
ATOM    718  NH2 ARG A  47       2.456 -17.258 -13.172  1.00 97.92           N  
ATOM    719 HH21 ARG A  47       3.148 -17.981 -13.314  1.00 97.92           H  
ATOM    720 HH22 ARG A  47       2.364 -16.818 -12.267  1.00 97.92           H  
ATOM    721  CZ  ARG A  47       1.696 -16.868 -14.156  1.00 97.92           C  
ATOM    722  N   GLU A  48       1.913 -11.189 -12.938  1.00 98.19           N  
ATOM    723  H   GLU A  48       2.809 -11.636 -13.069  1.00 98.19           H  
ATOM    724  CA  GLU A  48       1.611 -10.573 -11.641  1.00 98.19           C  
ATOM    725  HA  GLU A  48       0.702 -11.008 -11.224  1.00 98.19           H  
ATOM    726  C   GLU A  48       1.383  -9.061 -11.754  1.00 98.19           C  
ATOM    727  CB  GLU A  48       2.780 -10.805 -10.685  1.00 98.19           C  
ATOM    728  HB2 GLU A  48       2.625 -10.178  -9.807  1.00 98.19           H  
ATOM    729  HB3 GLU A  48       3.701 -10.476 -11.168  1.00 98.19           H  
ATOM    730  O   GLU A  48       0.424  -8.528 -11.195  1.00 98.19           O  
ATOM    731  CG  GLU A  48       2.950 -12.251 -10.208  1.00 98.19           C  
ATOM    732  HG2 GLU A  48       1.998 -12.607  -9.815  1.00 98.19           H  
ATOM    733  HG3 GLU A  48       3.238 -12.903 -11.032  1.00 98.19           H  
ATOM    734  CD  GLU A  48       4.015 -12.296  -9.109  1.00 98.19           C  
ATOM    735  OE1 GLU A  48       3.743 -12.951  -8.077  1.00 98.19           O  
ATOM    736  OE2 GLU A  48       5.010 -11.543  -9.214  1.00 98.19           O  
ATOM    737  N   TRP A  49       2.238  -8.368 -12.510  1.00 98.40           N  
ATOM    738  H   TRP A  49       3.018  -8.852 -12.930  1.00 98.40           H  
ATOM    739  CA  TRP A  49       2.085  -6.940 -12.765  1.00 98.40           C  
ATOM    740  HA  TRP A  49       2.032  -6.417 -11.810  1.00 98.40           H  
ATOM    741  C   TRP A  49       0.782  -6.640 -13.514  1.00 98.40           C  
ATOM    742  CB  TRP A  49       3.304  -6.417 -13.530  1.00 98.40           C  
ATOM    743  HB2 TRP A  49       3.534  -7.101 -14.346  1.00 98.40           H  
ATOM    744  HB3 TRP A  49       4.165  -6.404 -12.861  1.00 98.40           H  
ATOM    745  O   TRP A  49       0.065  -5.726 -13.108  1.00 98.40           O  
ATOM    746  CG  TRP A  49       3.114  -5.054 -14.116  1.00 98.40           C  
ATOM    747  CD1 TRP A  49       3.184  -3.882 -13.447  1.00 98.40           C  
ATOM    748  HD1 TRP A  49       3.426  -3.781 -12.399  1.00 98.40           H  
ATOM    749  CD2 TRP A  49       2.732  -4.713 -15.483  1.00 98.40           C  
ATOM    750  CE2 TRP A  49       2.588  -3.297 -15.571  1.00 98.40           C  
ATOM    751  CE3 TRP A  49       2.465  -5.464 -16.648  1.00 98.40           C  
ATOM    752  HE3 TRP A  49       2.576  -6.537 -16.612  1.00 98.40           H  
ATOM    753  NE1 TRP A  49       2.900  -2.843 -14.310  1.00 98.40           N  
ATOM    754  HE1 TRP A  49       2.967  -1.868 -14.057  1.00 98.40           H  
ATOM    755  CH2 TRP A  49       1.898  -3.433 -17.882  1.00 98.40           C  
ATOM    756  HH2 TRP A  49       1.573  -2.953 -18.793  1.00 98.40           H  
ATOM    757  CZ2 TRP A  49       2.182  -2.656 -16.748  1.00 98.40           C  
ATOM    758  HZ2 TRP A  49       2.069  -1.582 -16.775  1.00 98.40           H  
ATOM    759  CZ3 TRP A  49       2.044  -4.832 -17.833  1.00 98.40           C  
ATOM    760  HZ3 TRP A  49       1.825  -5.423 -18.710  1.00 98.40           H  
ATOM    761  N   GLN A  50       0.428  -7.416 -14.545  1.00 97.83           N  
ATOM    762  H   GLN A  50       1.053  -8.160 -14.820  1.00 97.83           H  
ATOM    763  CA  GLN A  50      -0.822  -7.234 -15.298  1.00 97.83           C  
ATOM    764  HA  GLN A  50      -0.822  -6.243 -15.751  1.00 97.83           H  
ATOM    765  C   GLN A  50      -2.076  -7.330 -14.415  1.00 97.83           C  
ATOM    766  CB  GLN A  50      -0.931  -8.292 -16.405  1.00 97.83           C  
ATOM    767  HB2 GLN A  50      -0.715  -9.278 -15.995  1.00 97.83           H  
ATOM    768  HB3 GLN A  50      -1.958  -8.303 -16.769  1.00 97.83           H  
ATOM    769  O   GLN A  50      -3.072  -6.647 -14.668  1.00 97.83           O  
ATOM    770  CG  GLN A  50      -0.023  -8.027 -17.608  1.00 97.83           C  
ATOM    771  HG2 GLN A  50       1.029  -8.065 -17.324  1.00 97.83           H  
ATOM    772  HG3 GLN A  50      -0.232  -7.032 -18.000  1.00 97.83           H  
ATOM    773  CD  GLN A  50      -0.269  -9.068 -18.691  1.00 97.83           C  
ATOM    774  NE2 GLN A  50      -0.700  -8.661 -19.864  1.00 97.83           N  
ATOM    775 HE21 GLN A  50      -0.824  -7.677 -20.056  1.00 97.83           H  
ATOM    776 HE22 GLN A  50      -0.861  -9.392 -20.542  1.00 97.83           H  
ATOM    777  OE1 GLN A  50      -0.119 -10.265 -18.510  1.00 97.83           O  
ATOM    778  N   GLU A  51      -2.042  -8.165 -13.376  1.00 96.44           N  
ATOM    779  H   GLU A  51      -1.229  -8.752 -13.256  1.00 96.44           H  
ATOM    780  CA  GLU A  51      -3.138  -8.299 -12.410  1.00 96.44           C  
ATOM    781  HA  GLU A  51      -4.081  -8.367 -12.953  1.00 96.44           H  
ATOM    782  C   GLU A  51      -3.239  -7.085 -11.472  1.00 96.44           C  
ATOM    783  CB  GLU A  51      -2.959  -9.598 -11.607  1.00 96.44           C  
ATOM    784  HB2 GLU A  51      -3.663  -9.598 -10.775  1.00 96.44           H  
ATOM    785  HB3 GLU A  51      -1.947  -9.630 -11.201  1.00 96.44           H  
ATOM    786  O   GLU A  51      -4.343  -6.736 -11.034  1.00 96.44           O  
ATOM    787  CG  GLU A  51      -3.217 -10.852 -12.459  1.00 96.44           C  
ATOM    788  HG2 GLU A  51      -2.643 -10.784 -13.384  1.00 96.44           H  
ATOM    789  HG3 GLU A  51      -4.273 -10.868 -12.730  1.00 96.44           H  
ATOM    790  CD  GLU A  51      -2.855 -12.175 -11.753  1.00 96.44           C  
ATOM    791  OE1 GLU A  51      -2.918 -13.223 -12.436  1.00 96.44           O  
ATOM    792  OE2 GLU A  51      -2.495 -12.171 -10.547  1.00 96.44           O  
ATOM    793  N   SER A  52      -2.116  -6.414 -11.207  1.00 97.88           N  
ATOM    794  H   SER A  52      -1.269  -6.741 -11.648  1.00 97.88           H  
ATOM    795  CA  SER A  52      -2.016  -5.295 -10.270  1.00 97.88           C  
ATOM    796  HA  SER A  52      -2.460  -5.623  -9.329  1.00 97.88           H  
ATOM    797  C   SER A  52      -2.762  -4.036 -10.732  1.00 97.88           C  
ATOM    798  CB  SER A  52      -0.544  -4.967  -9.984  1.00 97.88           C  
ATOM    799  HB2 SER A  52      -0.481  -4.429  -9.038  1.00 97.88           H  
ATOM    800  HB3 SER A  52       0.034  -5.887  -9.896  1.00 97.88           H  
ATOM    801  O   SER A  52      -2.973  -3.784 -11.921  1.00 97.88           O  
ATOM    802  OG  SER A  52      -0.007  -4.149 -11.006  1.00 97.88           O  
ATOM    803  HG  SER A  52       0.030  -4.690 -11.798  1.00 97.88           H  
ATOM    804  N   PHE A  53      -3.088  -3.164  -9.774  1.00 96.83           N  
ATOM    805  H   PHE A  53      -2.891  -3.404  -8.813  1.00 96.83           H  
ATOM    806  CA  PHE A  53      -3.625  -1.834 -10.079  1.00 96.83           C  
ATOM    807  HA  PHE A  53      -4.357  -1.944 -10.879  1.00 96.83           H  
ATOM    808  C   PHE A  53      -2.575  -0.862 -10.638  1.00 96.83           C  
ATOM    809  CB  PHE A  53      -4.373  -1.264  -8.868  1.00 96.83           C  
ATOM    810  HB2 PHE A  53      -4.308  -0.176  -8.886  1.00 96.83           H  
ATOM    811  HB3 PHE A  53      -3.905  -1.601  -7.943  1.00 96.83           H  
ATOM    812  O   PHE A  53      -2.948   0.186 -11.151  1.00 96.83           O  
ATOM    813  CG  PHE A  53      -5.836  -1.653  -8.876  1.00 96.83           C  
ATOM    814  CD1 PHE A  53      -6.799  -0.751  -9.370  1.00 96.83           C  
ATOM    815  HD1 PHE A  53      -6.513   0.233  -9.710  1.00 96.83           H  
ATOM    816  CD2 PHE A  53      -6.227  -2.944  -8.473  1.00 96.83           C  
ATOM    817  HD2 PHE A  53      -5.492  -3.652  -8.119  1.00 96.83           H  
ATOM    818  CE1 PHE A  53      -8.147  -1.136  -9.451  1.00 96.83           C  
ATOM    819  HE1 PHE A  53      -8.884  -0.441  -9.827  1.00 96.83           H  
ATOM    820  CE2 PHE A  53      -7.574  -3.334  -8.574  1.00 96.83           C  
ATOM    821  HE2 PHE A  53      -7.876  -4.330  -8.285  1.00 96.83           H  
ATOM    822  CZ  PHE A  53      -8.534  -2.428  -9.059  1.00 96.83           C  
ATOM    823  HZ  PHE A  53      -9.572  -2.718  -9.130  1.00 96.83           H  
ATOM    824  N   HIS A  54      -1.285  -1.213 -10.623  1.00 98.00           N  
ATOM    825  H   HIS A  54      -1.026  -2.113 -10.246  1.00 98.00           H  
ATOM    826  CA  HIS A  54      -0.247  -0.436 -11.304  1.00 98.00           C  
ATOM    827  HA  HIS A  54      -0.370   0.618 -11.056  1.00 98.00           H  
ATOM    828  C   HIS A  54      -0.372  -0.551 -12.828  1.00 98.00           C  
ATOM    829  CB  HIS A  54       1.132  -0.889 -10.808  1.00 98.00           C  
ATOM    830  HB2 HIS A  54       1.914  -0.456 -11.431  1.00 98.00           H  
ATOM    831  HB3 HIS A  54       1.230  -1.970 -10.907  1.00 98.00           H  
ATOM    832  O   HIS A  54      -0.317   0.463 -13.518  1.00 98.00           O  
ATOM    833  CG  HIS A  54       1.393  -0.497  -9.379  1.00 98.00           C  
ATOM    834  CD2 HIS A  54       1.634   0.766  -8.910  1.00 98.00           C  
ATOM    835  HD2 HIS A  54       1.666   1.669  -9.501  1.00 98.00           H  
ATOM    836  ND1 HIS A  54       1.447  -1.347  -8.300  1.00 98.00           N  
ATOM    837  HD1 HIS A  54       1.399  -2.356  -8.328  1.00 98.00           H  
ATOM    838  CE1 HIS A  54       1.735  -0.617  -7.210  1.00 98.00           C  
ATOM    839  HE1 HIS A  54       1.888  -1.013  -6.217  1.00 98.00           H  
ATOM    840  NE2 HIS A  54       1.846   0.679  -7.533  1.00 98.00           N  
ATOM    841  N   ALA A  55      -0.639  -1.748 -13.361  1.00 98.04           N  
ATOM    842  H   ALA A  55      -0.667  -2.558 -12.757  1.00 98.04           H  
ATOM    843  CA  ALA A  55      -0.893  -1.953 -14.795  1.00 98.04           C  
ATOM    844  HA  ALA A  55      -0.100  -1.473 -15.369  1.00 98.04           H  
ATOM    845  C   ALA A  55      -2.235  -1.370 -15.276  1.00 98.04           C  
ATOM    846  CB  ALA A  55      -0.860  -3.456 -15.069  1.00 98.04           C  
ATOM    847  HB1 ALA A  55      -1.651  -3.962 -14.515  1.00 98.04           H  
ATOM    848  HB2 ALA A  55       0.106  -3.861 -14.767  1.00 98.04           H  
ATOM    849  HB3 ALA A  55      -0.991  -3.641 -16.136  1.00 98.04           H  
ATOM    850  O   ALA A  55      -2.459  -1.204 -16.481  1.00 98.04           O  
ATOM    851  N   LYS A  56      -3.145  -1.102 -14.331  1.00 97.20           N  
ATOM    852  H   LYS A  56      -2.880  -1.321 -13.381  1.00 97.20           H  
ATOM    853  CA  LYS A  56      -4.507  -0.599 -14.557  1.00 97.20           C  
ATOM    854  HA  LYS A  56      -4.724  -0.610 -15.625  1.00 97.20           H  
ATOM    855  C   LYS A  56      -4.678   0.857 -14.114  1.00 97.20           C  
ATOM    856  CB  LYS A  56      -5.527  -1.514 -13.853  1.00 97.20           C  
ATOM    857  HB2 LYS A  56      -6.534  -1.138 -14.031  1.00 97.20           H  
ATOM    858  HB3 LYS A  56      -5.342  -1.469 -12.780  1.00 97.20           H  
ATOM    859  O   LYS A  56      -5.792   1.353 -14.132  1.00 97.20           O  
ATOM    860  CG  LYS A  56      -5.471  -2.977 -14.324  1.00 97.20           C  
ATOM    861  HG2 LYS A  56      -5.875  -3.047 -15.334  1.00 97.20           H  
ATOM    862  HG3 LYS A  56      -4.440  -3.331 -14.334  1.00 97.20           H  
ATOM    863  CD  LYS A  56      -6.270  -3.878 -13.376  1.00 97.20           C  
ATOM    864  HD2 LYS A  56      -7.318  -3.581 -13.376  1.00 97.20           H  
ATOM    865  HD3 LYS A  56      -5.865  -3.767 -12.370  1.00 97.20           H  
ATOM    866  CE  LYS A  56      -6.133  -5.339 -13.816  1.00 97.20           C  
ATOM    867  HE2 LYS A  56      -5.087  -5.534 -14.051  1.00 97.20           H  
ATOM    868  HE3 LYS A  56      -6.716  -5.487 -14.725  1.00 97.20           H  
ATOM    869  NZ  LYS A  56      -6.574  -6.270 -12.751  1.00 97.20           N  
ATOM    870  HZ1 LYS A  56      -7.483  -6.017 -12.392  1.00 97.20           H  
ATOM    871  HZ2 LYS A  56      -5.903  -6.255 -11.996  1.00 97.20           H  
ATOM    872  HZ3 LYS A  56      -6.595  -7.219 -13.095  1.00 97.20           H  
ATOM    873  N   SER A  57      -3.603   1.541 -13.717  1.00 97.62           N  
ATOM    874  H   SER A  57      -2.699   1.092 -13.746  1.00 97.62           H  
ATOM    875  CA  SER A  57      -3.691   2.822 -13.002  1.00 97.62           C  
ATOM    876  HA  SER A  57      -4.372   2.686 -12.161  1.00 97.62           H  
ATOM    877  C   SER A  57      -4.257   3.973 -13.837  1.00 97.62           C  
ATOM    878  CB  SER A  57      -2.319   3.197 -12.426  1.00 97.62           C  
ATOM    879  HB2 SER A  57      -2.009   2.436 -11.709  1.00 97.62           H  
ATOM    880  HB3 SER A  57      -2.400   4.147 -11.897  1.00 97.62           H  
ATOM    881  O   SER A  57      -4.790   4.926 -13.267  1.00 97.62           O  
ATOM    882  OG  SER A  57      -1.332   3.298 -13.436  1.00 97.62           O  
ATOM    883  HG  SER A  57      -0.477   3.425 -13.018  1.00 97.62           H  
ATOM    884  N   SER A  58      -4.174   3.885 -15.167  1.00 97.05           N  
ATOM    885  H   SER A  58      -3.716   3.068 -15.546  1.00 97.05           H  
ATOM    886  CA  SER A  58      -4.711   4.887 -16.092  1.00 97.05           C  
ATOM    887  HA  SER A  58      -4.340   5.867 -15.792  1.00 97.05           H  
ATOM    888  C   SER A  58      -6.239   4.928 -16.051  1.00 97.05           C  
ATOM    889  CB  SER A  58      -4.198   4.602 -17.507  1.00 97.05           C  
ATOM    890  HB2 SER A  58      -4.539   3.618 -17.830  1.00 97.05           H  
ATOM    891  HB3 SER A  58      -3.108   4.612 -17.495  1.00 97.05           H  
ATOM    892  O   SER A  58      -6.889   3.892 -15.918  1.00 97.05           O  
ATOM    893  OG  SER A  58      -4.656   5.578 -18.421  1.00 97.05           O  
ATOM    894  HG  SER A  58      -4.022   5.613 -19.142  1.00 97.05           H  
ATOM    895  N   THR A  59      -6.838   6.108 -16.246  1.00 96.94           N  
ATOM    896  H   THR A  59      -6.277   6.916 -16.476  1.00 96.94           H  
ATOM    897  CA  THR A  59      -8.306   6.251 -16.369  1.00 96.94           C  
ATOM    898  HA  THR A  59      -8.790   5.895 -15.459  1.00 96.94           H  
ATOM    899  C   THR A  59      -8.880   5.440 -17.529  1.00 96.94           C  
ATOM    900  CB  THR A  59      -8.725   7.704 -16.620  1.00 96.94           C  
ATOM    901  HB  THR A  59      -9.788   7.738 -16.857  1.00 96.94           H  
ATOM    902  O   THR A  59     -10.065   5.131 -17.526  1.00 96.94           O  
ATOM    903  CG2 THR A  59      -8.453   8.641 -15.455  1.00 96.94           C  
ATOM    904 HG21 THR A  59      -8.751   9.654 -15.722  1.00 96.94           H  
ATOM    905 HG22 THR A  59      -9.026   8.323 -14.584  1.00 96.94           H  
ATOM    906 HG23 THR A  59      -7.387   8.625 -15.226  1.00 96.94           H  
ATOM    907  OG1 THR A  59      -8.005   8.219 -17.704  1.00 96.94           O  
ATOM    908  HG1 THR A  59      -8.437   9.030 -17.982  1.00 96.94           H  
ATOM    909  N   LEU A  60      -8.042   5.073 -18.504  1.00 96.67           N  
ATOM    910  H   LEU A  60      -7.094   5.421 -18.459  1.00 96.67           H  
ATOM    911  CA  LEU A  60      -8.406   4.216 -19.631  1.00 96.67           C  
ATOM    912  HA  LEU A  60      -9.359   4.550 -20.040  1.00 96.67           H  
ATOM    913  C   LEU A  60      -8.594   2.740 -19.232  1.00 96.67           C  
ATOM    914  CB  LEU A  60      -7.316   4.343 -20.711  1.00 96.67           C  
ATOM    915  HB2 LEU A  60      -7.575   3.686 -21.541  1.00 96.67           H  
ATOM    916  HB3 LEU A  60      -6.374   3.988 -20.292  1.00 96.67           H  
ATOM    917  O   LEU A  60      -9.124   1.965 -20.021  1.00 96.67           O  
ATOM    918  CG  LEU A  60      -7.107   5.765 -21.268  1.00 96.67           C  
ATOM    919  HG  LEU A  60      -6.867   6.447 -20.453  1.00 96.67           H  
ATOM    920  CD1 LEU A  60      -5.926   5.747 -22.234  1.00 96.67           C  
ATOM    921 HD11 LEU A  60      -5.009   5.483 -21.706  1.00 96.67           H  
ATOM    922 HD12 LEU A  60      -6.121   5.020 -23.022  1.00 96.67           H  
ATOM    923 HD13 LEU A  60      -5.800   6.718 -22.712  1.00 96.67           H  
ATOM    924  CD2 LEU A  60      -8.336   6.293 -22.006  1.00 96.67           C  
ATOM    925 HD21 LEU A  60      -8.117   7.269 -22.438  1.00 96.67           H  
ATOM    926 HD22 LEU A  60      -9.172   6.404 -21.315  1.00 96.67           H  
ATOM    927 HD23 LEU A  60      -8.617   5.610 -22.807  1.00 96.67           H  
ATOM    928  N   LYS A  61      -8.134   2.334 -18.041  1.00 96.68           N  
ATOM    929  H   LYS A  61      -7.735   3.035 -17.433  1.00 96.68           H  
ATOM    930  CA  LYS A  61      -8.183   0.944 -17.551  1.00 96.68           C  
ATOM    931  HA  LYS A  61      -8.772   0.335 -18.237  1.00 96.68           H  
ATOM    932  C   LYS A  61      -8.859   0.778 -16.192  1.00 96.68           C  
ATOM    933  CB  LYS A  61      -6.767   0.373 -17.473  1.00 96.68           C  
ATOM    934  HB2 LYS A  61      -6.122   1.081 -16.952  1.00 96.68           H  
ATOM    935  HB3 LYS A  61      -6.806  -0.544 -16.886  1.00 96.68           H  
ATOM    936  O   LYS A  61      -9.329  -0.320 -15.908  1.00 96.68           O  
ATOM    937  CG  LYS A  61      -6.173   0.035 -18.845  1.00 96.68           C  
ATOM    938  HG2 LYS A  61      -6.036   0.941 -19.435  1.00 96.68           H  
ATOM    939  HG3 LYS A  61      -6.834  -0.651 -19.373  1.00 96.68           H  
ATOM    940  CD  LYS A  61      -4.822  -0.636 -18.599  1.00 96.68           C  
ATOM    941  HD2 LYS A  61      -4.171   0.095 -18.121  1.00 96.68           H  
ATOM    942  HD3 LYS A  61      -4.951  -1.478 -17.918  1.00 96.68           H  
ATOM    943  CE  LYS A  61      -4.164  -1.150 -19.876  1.00 96.68           C  
ATOM    944  HE2 LYS A  61      -4.223  -0.375 -20.640  1.00 96.68           H  
ATOM    945  HE3 LYS A  61      -4.700  -2.032 -20.226  1.00 96.68           H  
ATOM    946  NZ  LYS A  61      -2.745  -1.457 -19.580  1.00 96.68           N  
ATOM    947  HZ1 LYS A  61      -2.652  -1.972 -18.716  1.00 96.68           H  
ATOM    948  HZ2 LYS A  61      -2.287  -0.574 -19.406  1.00 96.68           H  
ATOM    949  HZ3 LYS A  61      -2.275  -1.914 -20.349  1.00 96.68           H  
ATOM    950  N   ASP A  62      -8.902   1.823 -15.370  1.00 96.69           N  
ATOM    951  H   ASP A  62      -8.380   2.650 -15.620  1.00 96.69           H  
ATOM    952  CA  ASP A  62      -9.648   1.861 -14.110  1.00 96.69           C  
ATOM    953  HA  ASP A  62      -9.962   0.854 -13.835  1.00 96.69           H  
ATOM    954  C   ASP A  62     -10.900   2.744 -14.281  1.00 96.69           C  
ATOM    955  CB  ASP A  62      -8.726   2.325 -12.969  1.00 96.69           C  
ATOM    956  HB2 ASP A  62      -7.930   1.588 -12.858  1.00 96.69           H  
ATOM    957  HB3 ASP A  62      -8.271   3.279 -13.233  1.00 96.69           H  
ATOM    958  O   ASP A  62     -10.796   3.977 -14.236  1.00 96.69           O  
ATOM    959  CG  ASP A  62      -9.418   2.452 -11.603  1.00 96.69           C  
ATOM    960  OD1 ASP A  62     -10.665   2.360 -11.534  1.00 96.69           O  
ATOM    961  OD2 ASP A  62      -8.696   2.687 -10.607  1.00 96.69           O  
ATOM    962  N   PRO A  63     -12.093   2.141 -14.459  1.00 95.94           N  
ATOM    963  CA  PRO A  63     -13.341   2.879 -14.631  1.00 95.94           C  
ATOM    964  HA  PRO A  63     -13.260   3.501 -15.523  1.00 95.94           H  
ATOM    965  C   PRO A  63     -13.706   3.764 -13.435  1.00 95.94           C  
ATOM    966  CB  PRO A  63     -14.419   1.811 -14.850  1.00 95.94           C  
ATOM    967  HB2 PRO A  63     -14.865   1.527 -13.897  1.00 95.94           H  
ATOM    968  HB3 PRO A  63     -15.184   2.151 -15.547  1.00 95.94           H  
ATOM    969  O   PRO A  63     -14.292   4.831 -13.622  1.00 95.94           O  
ATOM    970  CG  PRO A  63     -13.650   0.616 -15.400  1.00 95.94           C  
ATOM    971  HG2 PRO A  63     -13.477   0.746 -16.468  1.00 95.94           H  
ATOM    972  HG3 PRO A  63     -14.162  -0.326 -15.199  1.00 95.94           H  
ATOM    973  CD  PRO A  63     -12.331   0.715 -14.648  1.00 95.94           C  
ATOM    974  HD2 PRO A  63     -12.416   0.227 -13.677  1.00 95.94           H  
ATOM    975  HD3 PRO A  63     -11.550   0.242 -15.244  1.00 95.94           H  
ATOM    976  N   ALA A  64     -13.354   3.364 -12.209  1.00 97.02           N  
ATOM    977  H   ALA A  64     -12.744   2.565 -12.108  1.00 97.02           H  
ATOM    978  CA  ALA A  64     -13.642   4.155 -11.018  1.00 97.02           C  
ATOM    979  HA  ALA A  64     -14.684   4.472 -11.054  1.00 97.02           H  
ATOM    980  C   ALA A  64     -12.773   5.419 -10.983  1.00 97.02           C  
ATOM    981  CB  ALA A  64     -13.439   3.283  -9.773  1.00 97.02           C  
ATOM    982  HB1 ALA A  64     -12.399   2.968  -9.694  1.00 97.02           H  
ATOM    983  HB2 ALA A  64     -13.715   3.849  -8.883  1.00 97.02           H  
ATOM    984  HB3 ALA A  64     -14.070   2.396  -9.836  1.00 97.02           H  
ATOM    985  O   ALA A  64     -13.272   6.515 -10.710  1.00 97.02           O  
ATOM    986  N   HIS A  65     -11.487   5.295 -11.318  1.00 96.81           N  
ATOM    987  H   HIS A  65     -11.137   4.368 -11.518  1.00 96.81           H  
ATOM    988  CA  HIS A  65     -10.604   6.452 -11.494  1.00 96.81           C  
ATOM    989  HA  HIS A  65     -10.640   7.070 -10.597  1.00 96.81           H  
ATOM    990  C   HIS A  65     -11.056   7.340 -12.659  1.00 96.81           C  
ATOM    991  CB  HIS A  65      -9.165   5.968 -11.678  1.00 96.81           C  
ATOM    992  HB2 HIS A  65      -9.116   5.319 -12.552  1.00 96.81           H  
ATOM    993  HB3 HIS A  65      -8.863   5.392 -10.803  1.00 96.81           H  
ATOM    994  O   HIS A  65     -11.126   8.562 -12.511  1.00 96.81           O  
ATOM    995  CG  HIS A  65      -8.188   7.097 -11.862  1.00 96.81           C  
ATOM    996  CD2 HIS A  65      -7.251   7.162 -12.844  1.00 96.81           C  
ATOM    997  HD2 HIS A  65      -7.058   6.399 -13.584  1.00 96.81           H  
ATOM    998  ND1 HIS A  65      -8.109   8.253 -11.079  1.00 96.81           N  
ATOM    999  CE1 HIS A  65      -7.137   8.993 -11.629  1.00 96.81           C  
ATOM   1000  HE1 HIS A  65      -6.829   9.961 -11.263  1.00 96.81           H  
ATOM   1001  NE2 HIS A  65      -6.607   8.365 -12.691  1.00 96.81           N  
ATOM   1002  HE2 HIS A  65      -5.864   8.699 -13.288  1.00 96.81           H  
ATOM   1003  N   GLY A  66     -11.450   6.738 -13.785  1.00 97.16           N  
ATOM   1004  H   GLY A  66     -11.348   5.735 -13.850  1.00 97.16           H  
ATOM   1005  CA  GLY A  66     -12.042   7.444 -14.922  1.00 97.16           C  
ATOM   1006  HA2 GLY A  66     -12.348   6.714 -15.671  1.00 97.16           H  
ATOM   1007  HA3 GLY A  66     -11.303   8.114 -15.362  1.00 97.16           H  
ATOM   1008  C   GLY A  66     -13.260   8.280 -14.527  1.00 97.16           C  
ATOM   1009  O   GLY A  66     -13.304   9.475 -14.818  1.00 97.16           O  
ATOM   1010  N   ALA A  67     -14.203   7.702 -13.781  1.00 97.69           N  
ATOM   1011  H   ALA A  67     -14.132   6.712 -13.598  1.00 97.69           H  
ATOM   1012  CA  ALA A  67     -15.383   8.407 -13.281  1.00 97.69           C  
ATOM   1013  HA  ALA A  67     -15.954   8.787 -14.129  1.00 97.69           H  
ATOM   1014  C   ALA A  67     -15.021   9.605 -12.385  1.00 97.69           C  
ATOM   1015  CB  ALA A  67     -16.251   7.396 -12.530  1.00 97.69           C  
ATOM   1016  HB1 ALA A  67     -16.571   6.606 -13.209  1.00 97.69           H  
ATOM   1017  HB2 ALA A  67     -15.695   6.953 -11.703  1.00 97.69           H  
ATOM   1018  HB3 ALA A  67     -17.133   7.901 -12.137  1.00 97.69           H  
ATOM   1019  O   ALA A  67     -15.537  10.712 -12.561  1.00 97.69           O  
ATOM   1020  N   VAL A  68     -14.071   9.423 -11.462  1.00 96.80           N  
ATOM   1021  H   VAL A  68     -13.674   8.499 -11.370  1.00 96.80           H  
ATOM   1022  CA  VAL A  68     -13.593  10.503 -10.584  1.00 96.80           C  
ATOM   1023  HA  VAL A  68     -14.454  10.947 -10.085  1.00 96.80           H  
ATOM   1024  C   VAL A  68     -12.915  11.618 -11.385  1.00 96.80           C  
ATOM   1025  CB  VAL A  68     -12.649   9.940  -9.507  1.00 96.80           C  
ATOM   1026  HB  VAL A  68     -11.851   9.372  -9.985  1.00 96.80           H  
ATOM   1027  O   VAL A  68     -13.151  12.798 -11.110  1.00 96.80           O  
ATOM   1028  CG1 VAL A  68     -12.017  11.042  -8.644  1.00 96.80           C  
ATOM   1029 HG11 VAL A  68     -11.423  10.588  -7.852  1.00 96.80           H  
ATOM   1030 HG12 VAL A  68     -12.804  11.657  -8.208  1.00 96.80           H  
ATOM   1031 HG13 VAL A  68     -11.358  11.662  -9.251  1.00 96.80           H  
ATOM   1032  CG2 VAL A  68     -13.409   9.016  -8.546  1.00 96.80           C  
ATOM   1033 HG21 VAL A  68     -13.998   8.284  -9.099  1.00 96.80           H  
ATOM   1034 HG22 VAL A  68     -14.087   9.592  -7.916  1.00 96.80           H  
ATOM   1035 HG23 VAL A  68     -12.693   8.469  -7.934  1.00 96.80           H  
ATOM   1036  N   HIS A  69     -12.106  11.279 -12.393  1.00 96.81           N  
ATOM   1037  H   HIS A  69     -11.939  10.299 -12.573  1.00 96.81           H  
ATOM   1038  CA  HIS A  69     -11.487  12.270 -13.276  1.00 96.81           C  
ATOM   1039  HA  HIS A  69     -10.962  12.998 -12.658  1.00 96.81           H  
ATOM   1040  C   HIS A  69     -12.538  13.045 -14.073  1.00 96.81           C  
ATOM   1041  CB  HIS A  69     -10.460  11.598 -14.195  1.00 96.81           C  
ATOM   1042  HB2 HIS A  69     -10.956  10.829 -14.787  1.00 96.81           H  
ATOM   1043  HB3 HIS A  69      -9.697  11.113 -13.586  1.00 96.81           H  
ATOM   1044  O   HIS A  69     -12.491  14.273 -14.093  1.00 96.81           O  
ATOM   1045  CG  HIS A  69      -9.778  12.563 -15.138  1.00 96.81           C  
ATOM   1046  CD2 HIS A  69      -9.265  13.788 -14.817  1.00 96.81           C  
ATOM   1047  HD2 HIS A  69      -9.266  14.244 -13.838  1.00 96.81           H  
ATOM   1048  ND1 HIS A  69      -9.601  12.350 -16.502  1.00 96.81           N  
ATOM   1049  CE1 HIS A  69      -8.998  13.448 -16.980  1.00 96.81           C  
ATOM   1050  HE1 HIS A  69      -8.738  13.597 -18.017  1.00 96.81           H  
ATOM   1051  NE2 HIS A  69      -8.784  14.333 -15.988  1.00 96.81           N  
ATOM   1052  HE2 HIS A  69      -8.362  15.244 -16.097  1.00 96.81           H  
ATOM   1053  N   GLN A  70     -13.549  12.371 -14.621  1.00 97.14           N  
ATOM   1054  H   GLN A  70     -13.534  11.362 -14.582  1.00 97.14           H  
ATOM   1055  CA  GLN A  70     -14.666  13.029 -15.305  1.00 97.14           C  
ATOM   1056  HA  GLN A  70     -14.264  13.655 -16.102  1.00 97.14           H  
ATOM   1057  C   GLN A  70     -15.448  13.967 -14.375  1.00 97.14           C  
ATOM   1058  CB  GLN A  70     -15.595  11.964 -15.915  1.00 97.14           C  
ATOM   1059  HB2 GLN A  70     -16.512  12.444 -16.255  1.00 97.14           H  
ATOM   1060  HB3 GLN A  70     -15.864  11.230 -15.156  1.00 97.14           H  
ATOM   1061  O   GLN A  70     -15.797  15.088 -14.757  1.00 97.14           O  
ATOM   1062  CG  GLN A  70     -14.953  11.238 -17.111  1.00 97.14           C  
ATOM   1063  HG2 GLN A  70     -14.050  10.719 -16.790  1.00 97.14           H  
ATOM   1064  HG3 GLN A  70     -15.649  10.493 -17.497  1.00 97.14           H  
ATOM   1065  CD  GLN A  70     -14.582  12.186 -18.244  1.00 97.14           C  
ATOM   1066  NE2 GLN A  70     -13.563  11.881 -19.015  1.00 97.14           N  
ATOM   1067 HE21 GLN A  70     -13.367  12.516 -19.775  1.00 97.14           H  
ATOM   1068 HE22 GLN A  70     -13.049  11.020 -18.893  1.00 97.14           H  
ATOM   1069  OE1 GLN A  70     -15.190  13.228 -18.430  1.00 97.14           O  
ATOM   1070  N   ALA A  71     -15.677  13.567 -13.122  1.00 97.09           N  
ATOM   1071  H   ALA A  71     -15.429  12.623 -12.863  1.00 97.09           H  
ATOM   1072  CA  ALA A  71     -16.286  14.440 -12.121  1.00 97.09           C  
ATOM   1073  HA  ALA A  71     -17.237  14.799 -12.515  1.00 97.09           H  
ATOM   1074  C   ALA A  71     -15.418  15.676 -11.815  1.00 97.09           C  
ATOM   1075  CB  ALA A  71     -16.570  13.619 -10.861  1.00 97.09           C  
ATOM   1076  HB1 ALA A  71     -15.639  13.262 -10.422  1.00 97.09           H  
ATOM   1077  HB2 ALA A  71     -17.094  14.245 -10.139  1.00 97.09           H  
ATOM   1078  HB3 ALA A  71     -17.193  12.760 -11.112  1.00 97.09           H  
ATOM   1079  O   ALA A  71     -15.948  16.778 -11.638  1.00 97.09           O  
ATOM   1080  N   PHE A  72     -14.090  15.522 -11.792  1.00 95.94           N  
ATOM   1081  H   PHE A  72     -13.716  14.592 -11.914  1.00 95.94           H  
ATOM   1082  CA  PHE A  72     -13.154  16.640 -11.667  1.00 95.94           C  
ATOM   1083  HA  PHE A  72     -13.440  17.232 -10.798  1.00 95.94           H  
ATOM   1084  C   PHE A  72     -13.212  17.580 -12.879  1.00 95.94           C  
ATOM   1085  CB  PHE A  72     -11.732  16.114 -11.423  1.00 95.94           C  
ATOM   1086  HB2 PHE A  72     -11.677  15.714 -10.411  1.00 95.94           H  
ATOM   1087  HB3 PHE A  72     -11.517  15.288 -12.101  1.00 95.94           H  
ATOM   1088  O   PHE A  72     -13.310  18.793 -12.683  1.00 95.94           O  
ATOM   1089  CG  PHE A  72     -10.655  17.167 -11.604  1.00 95.94           C  
ATOM   1090  CD1 PHE A  72      -9.921  17.235 -12.805  1.00 95.94           C  
ATOM   1091  HD1 PHE A  72     -10.112  16.530 -13.600  1.00 95.94           H  
ATOM   1092  CD2 PHE A  72     -10.418  18.108 -10.587  1.00 95.94           C  
ATOM   1093  HD2 PHE A  72     -10.994  18.062  -9.675  1.00 95.94           H  
ATOM   1094  CE1 PHE A  72      -8.947  18.234 -12.978  1.00 95.94           C  
ATOM   1095  HE1 PHE A  72      -8.381  18.279 -13.897  1.00 95.94           H  
ATOM   1096  CE2 PHE A  72      -9.443  19.107 -10.762  1.00 95.94           C  
ATOM   1097  HE2 PHE A  72      -9.261  19.832  -9.983  1.00 95.94           H  
ATOM   1098  CZ  PHE A  72      -8.709  19.172 -11.960  1.00 95.94           C  
ATOM   1099  HZ  PHE A  72      -7.967  19.943 -12.105  1.00 95.94           H  
ATOM   1100  N   LEU A  73     -13.206  17.052 -14.108  1.00 95.88           N  
ATOM   1101  H   LEU A  73     -13.115  16.050 -14.198  1.00 95.88           H  
ATOM   1102  CA  LEU A  73     -13.299  17.852 -15.335  1.00 95.88           C  
ATOM   1103  HA  LEU A  73     -12.463  18.551 -15.368  1.00 95.88           H  
ATOM   1104  C   LEU A  73     -14.575  18.704 -15.341  1.00 95.88           C  
ATOM   1105  CB  LEU A  73     -13.241  16.942 -16.577  1.00 95.88           C  
ATOM   1106  HB2 LEU A  73     -13.463  17.551 -17.453  1.00 95.88           H  
ATOM   1107  HB3 LEU A  73     -14.027  16.191 -16.500  1.00 95.88           H  
ATOM   1108  O   LEU A  73     -14.487  19.926 -15.454  1.00 95.88           O  
ATOM   1109  CG  LEU A  73     -11.902  16.224 -16.826  1.00 95.88           C  
ATOM   1110  HG  LEU A  73     -11.659  15.581 -15.980  1.00 95.88           H  
ATOM   1111  CD1 LEU A  73     -12.024  15.355 -18.074  1.00 95.88           C  
ATOM   1112 HD11 LEU A  73     -12.832  14.635 -17.946  1.00 95.88           H  
ATOM   1113 HD12 LEU A  73     -12.238  15.970 -18.949  1.00 95.88           H  
ATOM   1114 HD13 LEU A  73     -11.100  14.805 -18.247  1.00 95.88           H  
ATOM   1115  CD2 LEU A  73     -10.738  17.195 -17.025  1.00 95.88           C  
ATOM   1116 HD21 LEU A  73      -9.843  16.637 -17.302  1.00 95.88           H  
ATOM   1117 HD22 LEU A  73     -10.980  17.879 -17.837  1.00 95.88           H  
ATOM   1118 HD23 LEU A  73     -10.540  17.735 -16.099  1.00 95.88           H  
ATOM   1119  N   LYS A  74     -15.735  18.092 -15.067  1.00 96.71           N  
ATOM   1120  H   LYS A  74     -15.725  17.084 -15.011  1.00 96.71           H  
ATOM   1121  CA  LYS A  74     -17.022  18.801 -14.923  1.00 96.71           C  
ATOM   1122  HA  LYS A  74     -17.261  19.303 -15.860  1.00 96.71           H  
ATOM   1123  C   LYS A  74     -16.976  19.883 -13.840  1.00 96.71           C  
ATOM   1124  CB  LYS A  74     -18.127  17.781 -14.597  1.00 96.71           C  
ATOM   1125  HB2 LYS A  74     -19.027  18.319 -14.300  1.00 96.71           H  
ATOM   1126  HB3 LYS A  74     -17.806  17.157 -13.763  1.00 96.71           H  
ATOM   1127  O   LYS A  74     -17.601  20.935 -13.964  1.00 96.71           O  
ATOM   1128  CG  LYS A  74     -18.476  16.894 -15.801  1.00 96.71           C  
ATOM   1129  HG2 LYS A  74     -18.891  17.519 -16.592  1.00 96.71           H  
ATOM   1130  HG3 LYS A  74     -17.575  16.414 -16.181  1.00 96.71           H  
ATOM   1131  CD  LYS A  74     -19.497  15.811 -15.422  1.00 96.71           C  
ATOM   1132  HD2 LYS A  74     -20.415  16.281 -15.071  1.00 96.71           H  
ATOM   1133  HD3 LYS A  74     -19.076  15.186 -14.634  1.00 96.71           H  
ATOM   1134  CE  LYS A  74     -19.788  14.951 -16.658  1.00 96.71           C  
ATOM   1135  HE2 LYS A  74     -18.843  14.553 -17.028  1.00 96.71           H  
ATOM   1136  HE3 LYS A  74     -20.190  15.594 -17.441  1.00 96.71           H  
ATOM   1137  NZ  LYS A  74     -20.729  13.836 -16.374  1.00 96.71           N  
ATOM   1138  HZ1 LYS A  74     -20.878  13.301 -17.217  1.00 96.71           H  
ATOM   1139  HZ2 LYS A  74     -20.341  13.209 -15.684  1.00 96.71           H  
ATOM   1140  HZ3 LYS A  74     -21.625  14.181 -16.060  1.00 96.71           H  
ATOM   1141  N   ALA A  75     -16.249  19.649 -12.747  1.00 95.55           N  
ATOM   1142  H   ALA A  75     -15.764  18.766 -12.675  1.00 95.55           H  
ATOM   1143  CA  ALA A  75     -16.087  20.642 -11.687  1.00 95.55           C  
ATOM   1144  HA  ALA A  75     -17.065  21.070 -11.469  1.00 95.55           H  
ATOM   1145  C   ALA A  75     -15.172  21.814 -12.090  1.00 95.55           C  
ATOM   1146  CB  ALA A  75     -15.584  19.945 -10.417  1.00 95.55           C  
ATOM   1147  HB1 ALA A  75     -14.589  19.532 -10.585  1.00 95.55           H  
ATOM   1148  HB2 ALA A  75     -16.263  19.137 -10.150  1.00 95.55           H  
ATOM   1149  HB3 ALA A  75     -15.539  20.666  -9.601  1.00 95.55           H  
ATOM   1150  O   ALA A  75     -15.360  22.918 -11.576  1.00 95.55           O  
ATOM   1151  N   MET A  76     -14.183  21.594 -12.963  1.00 94.35           N  
ATOM   1152  H   MET A  76     -14.069  20.664 -13.339  1.00 94.35           H  
ATOM   1153  CA  MET A  76     -13.348  22.665 -13.524  1.00 94.35           C  
ATOM   1154  HA  MET A  76     -13.076  23.361 -12.730  1.00 94.35           H  
ATOM   1155  C   MET A  76     -14.119  23.480 -14.561  1.00 94.35           C  
ATOM   1156  CB  MET A  76     -12.057  22.103 -14.139  1.00 94.35           C  
ATOM   1157  HB2 MET A  76     -12.300  21.352 -14.890  1.00 94.35           H  
ATOM   1158  HB3 MET A  76     -11.530  22.916 -14.640  1.00 94.35           H  
ATOM   1159  O   MET A  76     -14.104  24.709 -14.491  1.00 94.35           O  
ATOM   1160  CG  MET A  76     -11.096  21.491 -13.113  1.00 94.35           C  
ATOM   1161  HG2 MET A  76     -10.194  21.195 -13.648  1.00 94.35           H  
ATOM   1162  HG3 MET A  76     -11.537  20.582 -12.706  1.00 94.35           H  
ATOM   1163  SD  MET A  76     -10.592  22.579 -11.740  1.00 94.35           S  
ATOM   1164  CE  MET A  76     -11.653  21.913 -10.433  1.00 94.35           C  
ATOM   1165  HE1 MET A  76     -11.384  22.365  -9.478  1.00 94.35           H  
ATOM   1166  HE2 MET A  76     -12.696  22.129 -10.665  1.00 94.35           H  
ATOM   1167  HE3 MET A  76     -11.525  20.832 -10.372  1.00 94.35           H  
ATOM   1168  N   GLU A  77     -14.871  22.808 -15.432  1.00 95.81           N  
ATOM   1169  H   GLU A  77     -14.793  21.801 -15.462  1.00 95.81           H  
ATOM   1170  CA  GLU A  77     -15.739  23.430 -16.434  1.00 95.81           C  
ATOM   1171  HA  GLU A  77     -15.135  23.998 -17.141  1.00 95.81           H  
ATOM   1172  C   GLU A  77     -16.746  24.391 -15.785  1.00 95.81           C  
ATOM   1173  CB  GLU A  77     -16.455  22.309 -17.191  1.00 95.81           C  
ATOM   1174  HB2 GLU A  77     -17.072  21.759 -16.480  1.00 95.81           H  
ATOM   1175  HB3 GLU A  77     -15.711  21.629 -17.604  1.00 95.81           H  
ATOM   1176  O   GLU A  77     -16.815  25.560 -16.154  1.00 95.81           O  
ATOM   1177  CG  GLU A  77     -17.333  22.836 -18.333  1.00 95.81           C  
ATOM   1178  HG2 GLU A  77     -18.037  23.568 -17.938  1.00 95.81           H  
ATOM   1179  HG3 GLU A  77     -16.693  23.333 -19.062  1.00 95.81           H  
ATOM   1180  CD  GLU A  77     -18.134  21.716 -19.012  1.00 95.81           C  
ATOM   1181  OE1 GLU A  77     -18.704  22.007 -20.082  1.00 95.81           O  
ATOM   1182  OE2 GLU A  77     -18.220  20.610 -18.423  1.00 95.81           O  
ATOM   1183  N   LYS A  78     -17.426  23.963 -14.709  1.00 95.55           N  
ATOM   1184  H   LYS A  78     -17.368  22.978 -14.494  1.00 95.55           H  
ATOM   1185  CA  LYS A  78     -18.332  24.824 -13.918  1.00 95.55           C  
ATOM   1186  HA  LYS A  78     -19.110  25.206 -14.579  1.00 95.55           H  
ATOM   1187  C   LYS A  78     -17.664  26.067 -13.318  1.00 95.55           C  
ATOM   1188  CB  LYS A  78     -18.973  24.002 -12.792  1.00 95.55           C  
ATOM   1189  HB2 LYS A  78     -19.431  24.679 -12.071  1.00 95.55           H  
ATOM   1190  HB3 LYS A  78     -18.203  23.424 -12.281  1.00 95.55           H  
ATOM   1191  O   LYS A  78     -18.359  26.989 -12.906  1.00 95.55           O  
ATOM   1192  CG  LYS A  78     -20.066  23.070 -13.323  1.00 95.55           C  
ATOM   1193  HG2 LYS A  78     -20.847  23.670 -13.790  1.00 95.55           H  
ATOM   1194  HG3 LYS A  78     -19.654  22.400 -14.077  1.00 95.55           H  
ATOM   1195  CD  LYS A  78     -20.677  22.251 -12.181  1.00 95.55           C  
ATOM   1196  HD2 LYS A  78     -19.894  21.676 -11.688  1.00 95.55           H  
ATOM   1197  HD3 LYS A  78     -21.146  22.929 -11.468  1.00 95.55           H  
ATOM   1198  CE  LYS A  78     -21.722  21.305 -12.777  1.00 95.55           C  
ATOM   1199  HE2 LYS A  78     -21.215  20.608 -13.444  1.00 95.55           H  
ATOM   1200  HE3 LYS A  78     -22.405  21.893 -13.389  1.00 95.55           H  
ATOM   1201  NZ  LYS A  78     -22.480  20.576 -11.731  1.00 95.55           N  
ATOM   1202  HZ1 LYS A  78     -21.860  20.009 -11.170  1.00 95.55           H  
ATOM   1203  HZ2 LYS A  78     -23.163  19.975 -12.170  1.00 95.55           H  
ATOM   1204  HZ3 LYS A  78     -22.977  21.231 -11.145  1.00 95.55           H  
ATOM   1205  N   LYS A  79     -16.332  26.090 -13.220  1.00 93.82           N  
ATOM   1206  H   LYS A  79     -15.836  25.318 -13.642  1.00 93.82           H  
ATOM   1207  CA  LYS A  79     -15.537  27.236 -12.749  1.00 93.82           C  
ATOM   1208  HA  LYS A  79     -16.190  27.930 -12.220  1.00 93.82           H  
ATOM   1209  C   LYS A  79     -14.945  28.058 -13.901  1.00 93.82           C  
ATOM   1210  CB  LYS A  79     -14.443  26.754 -11.782  1.00 93.82           C  
ATOM   1211  HB2 LYS A  79     -13.826  26.005 -12.278  1.00 93.82           H  
ATOM   1212  HB3 LYS A  79     -13.805  27.596 -11.516  1.00 93.82           H  
ATOM   1213  O   LYS A  79     -14.095  28.906 -13.638  1.00 93.82           O  
ATOM   1214  CG  LYS A  79     -15.019  26.174 -10.487  1.00 93.82           C  
ATOM   1215  HG2 LYS A  79     -15.681  25.338 -10.711  1.00 93.82           H  
ATOM   1216  HG3 LYS A  79     -15.591  26.946  -9.972  1.00 93.82           H  
ATOM   1217  CD  LYS A  79     -13.878  25.696  -9.584  1.00 93.82           C  
ATOM   1218  HD2 LYS A  79     -13.309  24.927 -10.107  1.00 93.82           H  
ATOM   1219  HD3 LYS A  79     -13.229  26.541  -9.355  1.00 93.82           H  
ATOM   1220  CE  LYS A  79     -14.466  25.121  -8.295  1.00 93.82           C  
ATOM   1221  HE2 LYS A  79     -15.121  25.871  -7.851  1.00 93.82           H  
ATOM   1222  HE3 LYS A  79     -15.080  24.260  -8.560  1.00 93.82           H  
ATOM   1223  NZ  LYS A  79     -13.401  24.733  -7.339  1.00 93.82           N  
ATOM   1224  HZ1 LYS A  79     -13.812  24.343  -6.502  1.00 93.82           H  
ATOM   1225  HZ2 LYS A  79     -12.791  24.045  -7.757  1.00 93.82           H  
ATOM   1226  HZ3 LYS A  79     -12.857  25.544  -7.081  1.00 93.82           H  
ATOM   1227  N   GLY A  80     -15.324  27.777 -15.150  1.00 95.11           N  
ATOM   1228  H   GLY A  80     -16.017  27.058 -15.304  1.00 95.11           H  
ATOM   1229  CA  GLY A  80     -14.751  28.406 -16.341  1.00 95.11           C  
ATOM   1230  HA2 GLY A  80     -15.305  28.067 -17.216  1.00 95.11           H  
ATOM   1231  HA3 GLY A  80     -14.849  29.489 -16.267  1.00 95.11           H  
ATOM   1232  C   GLY A  80     -13.274  28.065 -16.555  1.00 95.11           C  
ATOM   1233  O   GLY A  80     -12.545  28.848 -17.157  1.00 95.11           O  
ATOM   1234  N   LYS A  81     -12.797  26.936 -16.014  1.00 92.12           N  
ATOM   1235  H   LYS A  81     -13.456  26.296 -15.595  1.00 92.12           H  
ATOM   1236  CA  LYS A  81     -11.399  26.504 -16.126  1.00 92.12           C  
ATOM   1237  HA  LYS A  81     -10.817  27.296 -16.597  1.00 92.12           H  
ATOM   1238  C   LYS A  81     -11.299  25.283 -17.025  1.00 92.12           C  
ATOM   1239  CB  LYS A  81     -10.795  26.221 -14.742  1.00 92.12           C  
ATOM   1240  HB2 LYS A  81      -9.784  25.837 -14.877  1.00 92.12           H  
ATOM   1241  HB3 LYS A  81     -11.388  25.463 -14.231  1.00 92.12           H  
ATOM   1242  O   LYS A  81     -12.091  24.353 -16.898  1.00 92.12           O  
ATOM   1243  CG  LYS A  81     -10.738  27.494 -13.890  1.00 92.12           C  
ATOM   1244  HG2 LYS A  81     -11.753  27.814 -13.655  1.00 92.12           H  
ATOM   1245  HG3 LYS A  81     -10.244  28.281 -14.459  1.00 92.12           H  
ATOM   1246  CD  LYS A  81      -9.975  27.271 -12.582  1.00 92.12           C  
ATOM   1247  HD2 LYS A  81      -8.953  26.973 -12.819  1.00 92.12           H  
ATOM   1248  HD3 LYS A  81     -10.462  26.487 -12.002  1.00 92.12           H  
ATOM   1249  CE  LYS A  81      -9.976  28.593 -11.809  1.00 92.12           C  
ATOM   1250  HE2 LYS A  81     -10.997  28.820 -11.501  1.00 92.12           H  
ATOM   1251  HE3 LYS A  81      -9.668  29.383 -12.494  1.00 92.12           H  
ATOM   1252  NZ  LYS A  81      -9.059  28.561 -10.644  1.00 92.12           N  
ATOM   1253  HZ1 LYS A  81      -9.079  29.454 -10.172  1.00 92.12           H  
ATOM   1254  HZ2 LYS A  81      -9.314  27.827  -9.999  1.00 92.12           H  
ATOM   1255  HZ3 LYS A  81      -8.114  28.409 -10.964  1.00 92.12           H  
ATOM   1256  N   LYS A  82     -10.264  25.247 -17.867  1.00 89.35           N  
ATOM   1257  H   LYS A  82      -9.654  26.050 -17.926  1.00 89.35           H  
ATOM   1258  CA  LYS A  82      -9.902  24.028 -18.591  1.00 89.35           C  
ATOM   1259  HA  LYS A  82     -10.794  23.669 -19.104  1.00 89.35           H  
ATOM   1260  C   LYS A  82      -9.470  22.967 -17.578  1.00 89.35           C  
ATOM   1261  CB  LYS A  82      -8.817  24.317 -19.644  1.00 89.35           C  
ATOM   1262  HB2 LYS A  82      -7.848  24.430 -19.157  1.00 89.35           H  
ATOM   1263  HB3 LYS A  82      -9.058  25.244 -20.164  1.00 89.35           H  
ATOM   1264  O   LYS A  82      -8.628  23.227 -16.716  1.00 89.35           O  
ATOM   1265  CG  LYS A  82      -8.754  23.185 -20.681  1.00 89.35           C  
ATOM   1266  HG2 LYS A  82      -9.721  23.120 -21.179  1.00 89.35           H  
ATOM   1267  HG3 LYS A  82      -8.565  22.236 -20.179  1.00 89.35           H  
ATOM   1268  CD  LYS A  82      -7.666  23.400 -21.742  1.00 89.35           C  
ATOM   1269  HD2 LYS A  82      -7.792  24.379 -22.206  1.00 89.35           H  
ATOM   1270  HD3 LYS A  82      -6.685  23.341 -21.270  1.00 89.35           H  
ATOM   1271  CE  LYS A  82      -7.802  22.302 -22.806  1.00 89.35           C  
ATOM   1272  HE2 LYS A  82      -8.786  22.381 -23.268  1.00 89.35           H  
ATOM   1273  HE3 LYS A  82      -7.750  21.331 -22.313  1.00 89.35           H  
ATOM   1274  NZ  LYS A  82      -6.748  22.370 -23.847  1.00 89.35           N  
ATOM   1275  HZ1 LYS A  82      -6.931  21.686 -24.568  1.00 89.35           H  
ATOM   1276  HZ2 LYS A  82      -5.873  22.085 -23.432  1.00 89.35           H  
ATOM   1277  HZ3 LYS A  82      -6.664  23.287 -24.262  1.00 89.35           H  
ATOM   1278  N   GLY A  83     -10.079  21.790 -17.658  1.00 88.51           N  
ATOM   1279  H   GLY A  83     -10.773  21.654 -18.380  1.00 88.51           H  
ATOM   1280  CA  GLY A  83      -9.617  20.632 -16.910  1.00 88.51           C  
ATOM   1281  HA2 GLY A  83     -10.343  19.826 -17.021  1.00 88.51           H  
ATOM   1282  HA3 GLY A  83      -9.537  20.888 -15.854  1.00 88.51           H  
ATOM   1283  C   GLY A  83      -8.252  20.155 -17.410  1.00 88.51           C  
ATOM   1284  O   GLY A  83      -7.794  20.520 -18.488  1.00 88.51           O  
ATOM   1285  N   ASN A  84      -7.591  19.333 -16.609  1.00 93.84           N  
ATOM   1286  H   ASN A  84      -8.036  19.013 -15.761  1.00 93.84           H  
ATOM   1287  CA  ASN A  84      -6.348  18.672 -16.985  1.00 93.84           C  
ATOM   1288  HA  ASN A  84      -6.299  18.581 -18.070  1.00 93.84           H  
ATOM   1289  C   ASN A  84      -6.332  17.252 -16.420  1.00 93.84           C  
ATOM   1290  CB  ASN A  84      -5.155  19.530 -16.523  1.00 93.84           C  
ATOM   1291  HB2 ASN A  84      -4.231  19.071 -16.875  1.00 93.84           H  
ATOM   1292  HB3 ASN A  84      -5.231  20.504 -17.006  1.00 93.84           H  
ATOM   1293  O   ASN A  84      -7.224  16.858 -15.660  1.00 93.84           O  
ATOM   1294  CG  ASN A  84      -5.039  19.737 -15.019  1.00 93.84           C  
ATOM   1295  ND2 ASN A  84      -4.471  20.846 -14.615  1.00 93.84           N  
ATOM   1296 HD21 ASN A  84      -4.287  20.948 -13.627  1.00 93.84           H  
ATOM   1297 HD22 ASN A  84      -4.042  21.441 -15.309  1.00 93.84           H  
ATOM   1298  OD1 ASN A  84      -5.436  18.925 -14.188  1.00 93.84           O  
ATOM   1299  N   TYR A  85      -5.298  16.491 -16.755  1.00 94.85           N  
ATOM   1300  H   TYR A  85      -4.630  16.831 -17.433  1.00 94.85           H  
ATOM   1301  CA  TYR A  85      -5.026  15.204 -16.140  1.00 94.85           C  
ATOM   1302  HA  TYR A  85      -5.835  14.980 -15.445  1.00 94.85           H  
ATOM   1303  C   TYR A  85      -3.768  15.277 -15.271  1.00 94.85           C  
ATOM   1304  CB  TYR A  85      -5.047  14.101 -17.202  1.00 94.85           C  
ATOM   1305  HB2 TYR A  85      -4.203  14.242 -17.877  1.00 94.85           H  
ATOM   1306  HB3 TYR A  85      -5.958  14.198 -17.793  1.00 94.85           H  
ATOM   1307  O   TYR A  85      -2.815  14.522 -15.428  1.00 94.85           O  
ATOM   1308  CG  TYR A  85      -5.023  12.700 -16.623  1.00 94.85           C  
ATOM   1309  CD1 TYR A  85      -4.110  11.757 -17.122  1.00 94.85           C  
ATOM   1310  HD1 TYR A  85      -3.463  12.018 -17.947  1.00 94.85           H  
ATOM   1311  CD2 TYR A  85      -5.918  12.329 -15.600  1.00 94.85           C  
ATOM   1312  HD2 TYR A  85      -6.665  13.020 -15.238  1.00 94.85           H  
ATOM   1313  CE1 TYR A  85      -4.034  10.475 -16.552  1.00 94.85           C  
ATOM   1314  HE1 TYR A  85      -3.319   9.761 -16.934  1.00 94.85           H  
ATOM   1315  CE2 TYR A  85      -5.897  11.026 -15.079  1.00 94.85           C  
ATOM   1316  HE2 TYR A  85      -6.623  10.726 -14.338  1.00 94.85           H  
ATOM   1317  OH  TYR A  85      -4.884   8.856 -15.014  1.00 94.85           O  
ATOM   1318  HH  TYR A  85      -4.250   8.305 -15.480  1.00 94.85           H  
ATOM   1319  CZ  TYR A  85      -4.939  10.103 -15.542  1.00 94.85           C  
ATOM   1320  N   HIS A  86      -3.776  16.175 -14.279  1.00 91.45           N  
ATOM   1321  H   HIS A  86      -4.535  16.841 -14.237  1.00 91.45           H  
ATOM   1322  CA  HIS A  86      -2.711  16.258 -13.269  1.00 91.45           C  
ATOM   1323  HA  HIS A  86      -1.774  16.475 -13.783  1.00 91.45           H  
ATOM   1324  C   HIS A  86      -2.513  14.949 -12.474  1.00 91.45           C  
ATOM   1325  CB  HIS A  86      -2.993  17.427 -12.319  1.00 91.45           C  
ATOM   1326  HB2 HIS A  86      -2.105  17.595 -11.708  1.00 91.45           H  
ATOM   1327  HB3 HIS A  86      -3.163  18.332 -12.900  1.00 91.45           H  
ATOM   1328  O   HIS A  86      -1.515  14.787 -11.776  1.00 91.45           O  
ATOM   1329  CG  HIS A  86      -4.166  17.182 -11.404  1.00 91.45           C  
ATOM   1330  CD2 HIS A  86      -4.114  16.599 -10.171  1.00 91.45           C  
ATOM   1331  HD2 HIS A  86      -3.210  16.243  -9.699  1.00 91.45           H  
ATOM   1332  ND1 HIS A  86      -5.486  17.443 -11.677  1.00 91.45           N  
ATOM   1333  HD1 HIS A  86      -5.835  17.874 -12.521  1.00 91.45           H  
ATOM   1334  CE1 HIS A  86      -6.215  17.024 -10.626  1.00 91.45           C  
ATOM   1335  HE1 HIS A  86      -7.292  17.086 -10.567  1.00 91.45           H  
ATOM   1336  NE2 HIS A  86      -5.416  16.516  -9.661  1.00 91.45           N  
ATOM   1337  N   CYS A  87      -3.461  14.009 -12.550  1.00 93.87           N  
ATOM   1338  H   CYS A  87      -4.280  14.198 -13.109  1.00 93.87           H  
ATOM   1339  CA  CYS A  87      -3.335  12.677 -11.968  1.00 93.87           C  
ATOM   1340  HA  CYS A  87      -2.966  12.777 -10.947  1.00 93.87           H  
ATOM   1341  C   CYS A  87      -2.321  11.799 -12.724  1.00 93.87           C  
ATOM   1342  CB  CYS A  87      -4.714  12.001 -11.922  1.00 93.87           C  
ATOM   1343  HB2 CYS A  87      -4.938  11.606 -12.913  1.00 93.87           H  
ATOM   1344  HB3 CYS A  87      -4.674  11.157 -11.234  1.00 93.87           H  
ATOM   1345  O   CYS A  87      -1.851  10.818 -12.147  1.00 93.87           O  
ATOM   1346  SG  CYS A  87      -6.050  13.139 -11.433  1.00 93.87           S  
ATOM   1347  HG  CYS A  87      -5.490  13.604 -10.312  1.00 93.87           H  
ATOM   1348  N   ALA A  88      -1.952  12.154 -13.966  1.00 95.60           N  
ATOM   1349  H   ALA A  88      -2.380  12.963 -14.394  1.00 95.60           H  
ATOM   1350  CA  ALA A  88      -1.012  11.409 -14.804  1.00 95.60           C  
ATOM   1351  HA  ALA A  88      -1.452  10.442 -15.047  1.00 95.60           H  
ATOM   1352  C   ALA A  88       0.336  11.151 -14.121  1.00 95.60           C  
ATOM   1353  CB  ALA A  88      -0.770  12.172 -16.110  1.00 95.60           C  
ATOM   1354  HB1 ALA A  88      -0.178  11.556 -16.787  1.00 95.60           H  
ATOM   1355  HB2 ALA A  88      -1.710  12.420 -16.603  1.00 95.60           H  
ATOM   1356  HB3 ALA A  88      -0.231  13.098 -15.910  1.00 95.60           H  
ATOM   1357  O   ALA A  88       0.892  10.077 -14.323  1.00 95.60           O  
ATOM   1358  N   ASN A  89       0.802  12.066 -13.255  1.00 94.66           N  
ATOM   1359  H   ASN A  89       0.310  12.943 -13.172  1.00 94.66           H  
ATOM   1360  CA  ASN A  89       2.015  11.871 -12.449  1.00 94.66           C  
ATOM   1361  HA  ASN A  89       2.895  11.867 -13.092  1.00 94.66           H  
ATOM   1362  C   ASN A  89       2.010  10.526 -11.711  1.00 94.66           C  
ATOM   1363  CB  ASN A  89       2.160  13.037 -11.460  1.00 94.66           C  
ATOM   1364  HB2 ASN A  89       2.095  13.977 -12.008  1.00 94.66           H  
ATOM   1365  HB3 ASN A  89       1.356  13.009 -10.724  1.00 94.66           H  
ATOM   1366  O   ASN A  89       3.022   9.866 -11.635  1.00 94.66           O  
ATOM   1367  CG  ASN A  89       3.506  13.036 -10.745  1.00 94.66           C  
ATOM   1368  ND2 ASN A  89       3.572  12.547  -9.526  1.00 94.66           N  
ATOM   1369 HD21 ASN A  89       2.796  12.048  -9.115  1.00 94.66           H  
ATOM   1370 HD22 ASN A  89       4.450  12.640  -9.034  1.00 94.66           H  
ATOM   1371  OD1 ASN A  89       4.495  13.527 -11.262  1.00 94.66           O  
ATOM   1372  N   CYS A  90       0.879  10.071 -11.175  1.00 95.74           N  
ATOM   1373  H   CYS A  90       0.029  10.606 -11.279  1.00 95.74           H  
ATOM   1374  CA  CYS A  90       0.848   8.772 -10.489  1.00 95.74           C  
ATOM   1375  HA  CYS A  90       1.860   8.394 -10.343  1.00 95.74           H  
ATOM   1376  C   CYS A  90       0.143   7.683 -11.305  1.00 95.74           C  
ATOM   1377  CB  CYS A  90       0.253   8.952  -9.086  1.00 95.74           C  
ATOM   1378  HB2 CYS A  90       0.336   8.003  -8.556  1.00 95.74           H  
ATOM   1379  HB3 CYS A  90      -0.802   9.219  -9.156  1.00 95.74           H  
ATOM   1380  O   CYS A  90       0.443   6.505 -11.147  1.00 95.74           O  
ATOM   1381  SG  CYS A  90       1.159  10.239  -8.166  1.00 95.74           S  
ATOM   1382  HG  CYS A  90       0.840   9.836  -6.932  1.00 95.74           H  
ATOM   1383  N   HIS A  91      -0.799   8.068 -12.166  1.00 96.75           N  
ATOM   1384  H   HIS A  91      -0.981   9.058 -12.258  1.00 96.75           H  
ATOM   1385  CA  HIS A  91      -1.730   7.144 -12.814  1.00 96.75           C  
ATOM   1386  HA  HIS A  91      -1.686   6.175 -12.317  1.00 96.75           H  
ATOM   1387  C   HIS A  91      -1.431   6.865 -14.292  1.00 96.75           C  
ATOM   1388  CB  HIS A  91      -3.144   7.696 -12.626  1.00 96.75           C  
ATOM   1389  HB2 HIS A  91      -3.812   7.185 -13.320  1.00 96.75           H  
ATOM   1390  HB3 HIS A  91      -3.171   8.756 -12.877  1.00 96.75           H  
ATOM   1391  O   HIS A  91      -2.015   5.959 -14.872  1.00 96.75           O  
ATOM   1392  CG  HIS A  91      -3.684   7.484 -11.239  1.00 96.75           C  
ATOM   1393  CD2 HIS A  91      -3.530   8.294 -10.149  1.00 96.75           C  
ATOM   1394  HD2 HIS A  91      -2.969   9.217 -10.126  1.00 96.75           H  
ATOM   1395  ND1 HIS A  91      -4.475   6.433 -10.856  1.00 96.75           N  
ATOM   1396  HD1 HIS A  91      -4.836   5.726 -11.482  1.00 96.75           H  
ATOM   1397  CE1 HIS A  91      -4.802   6.605  -9.567  1.00 96.75           C  
ATOM   1398  HE1 HIS A  91      -5.459   5.953  -9.010  1.00 96.75           H  
ATOM   1399  NE2 HIS A  91      -4.244   7.732  -9.084  1.00 96.75           N  
ATOM   1400  N   ALA A  92      -0.547   7.628 -14.930  1.00 97.10           N  
ATOM   1401  H   ALA A  92      -0.060   8.350 -14.419  1.00 97.10           H  
ATOM   1402  CA  ALA A  92      -0.068   7.337 -16.281  1.00 97.10           C  
ATOM   1403  HA  ALA A  92      -0.116   6.262 -16.451  1.00 97.10           H  
ATOM   1404  C   ALA A  92       1.413   7.735 -16.437  1.00 97.10           C  
ATOM   1405  CB  ALA A  92      -0.997   8.017 -17.299  1.00 97.10           C  
ATOM   1406  HB1 ALA A  92      -2.020   7.666 -17.162  1.00 97.10           H  
ATOM   1407  HB2 ALA A  92      -0.679   7.759 -18.309  1.00 97.10           H  
ATOM   1408  HB3 ALA A  92      -0.953   9.099 -17.181  1.00 97.10           H  
ATOM   1409  O   ALA A  92       1.753   8.469 -17.364  1.00 97.10           O  
ATOM   1410  N   PRO A  93       2.310   7.288 -15.538  1.00 96.58           N  
ATOM   1411  CA  PRO A  93       3.698   7.746 -15.530  1.00 96.58           C  
ATOM   1412  HA  PRO A  93       3.731   8.834 -15.463  1.00 96.58           H  
ATOM   1413  C   PRO A  93       4.508   7.312 -16.763  1.00 96.58           C  
ATOM   1414  CB  PRO A  93       4.286   7.154 -14.258  1.00 96.58           C  
ATOM   1415  HB2 PRO A  93       4.150   7.839 -13.422  1.00 96.58           H  
ATOM   1416  HB3 PRO A  93       5.337   6.911 -14.413  1.00 96.58           H  
ATOM   1417  O   PRO A  93       5.562   7.879 -17.034  1.00 96.58           O  
ATOM   1418  CG  PRO A  93       3.482   5.884 -14.031  1.00 96.58           C  
ATOM   1419  HG2 PRO A  93       3.509   5.569 -12.987  1.00 96.58           H  
ATOM   1420  HG3 PRO A  93       3.852   5.105 -14.697  1.00 96.58           H  
ATOM   1421  CD  PRO A  93       2.092   6.326 -14.462  1.00 96.58           C  
ATOM   1422  HD2 PRO A  93       1.608   6.825 -13.622  1.00 96.58           H  
ATOM   1423  HD3 PRO A  93       1.499   5.470 -14.785  1.00 96.58           H  
ATOM   1424  N   MET A  94       4.023   6.318 -17.514  1.00 96.70           N  
ATOM   1425  H   MET A  94       3.177   5.857 -17.213  1.00 96.70           H  
ATOM   1426  CA  MET A  94       4.612   5.903 -18.790  1.00 96.70           C  
ATOM   1427  HA  MET A  94       5.696   5.869 -18.686  1.00 96.70           H  
ATOM   1428  C   MET A  94       4.314   6.873 -19.943  1.00 96.70           C  
ATOM   1429  CB  MET A  94       4.107   4.498 -19.151  1.00 96.70           C  
ATOM   1430  HB2 MET A  94       4.378   4.260 -20.179  1.00 96.70           H  
ATOM   1431  HB3 MET A  94       3.018   4.493 -19.090  1.00 96.70           H  
ATOM   1432  O   MET A  94       4.972   6.763 -20.975  1.00 96.70           O  
ATOM   1433  CG  MET A  94       4.655   3.401 -18.228  1.00 96.70           C  
ATOM   1434  HG2 MET A  94       4.075   2.495 -18.403  1.00 96.70           H  
ATOM   1435  HG3 MET A  94       4.486   3.702 -17.195  1.00 96.70           H  
ATOM   1436  SD  MET A  94       6.413   2.976 -18.399  1.00 96.70           S  
ATOM   1437  CE  MET A  94       6.471   2.301 -20.072  1.00 96.70           C  
ATOM   1438  HE1 MET A  94       5.786   1.457 -20.147  1.00 96.70           H  
ATOM   1439  HE2 MET A  94       6.200   3.069 -20.797  1.00 96.70           H  
ATOM   1440  HE3 MET A  94       7.475   1.941 -20.296  1.00 96.70           H  
ATOM   1441  N   ALA A  95       3.351   7.795 -19.797  1.00 96.03           N  
ATOM   1442  H   ALA A  95       2.880   7.880 -18.907  1.00 96.03           H  
ATOM   1443  CA  ALA A  95       2.940   8.702 -20.865  1.00 96.03           C  
ATOM   1444  HA  ALA A  95       2.601   8.101 -21.709  1.00 96.03           H  
ATOM   1445  C   ALA A  95       4.111   9.573 -21.339  1.00 96.03           C  
ATOM   1446  CB  ALA A  95       1.756   9.554 -20.393  1.00 96.03           C  
ATOM   1447  HB1 ALA A  95       2.041  10.139 -19.520  1.00 96.03           H  
ATOM   1448  HB2 ALA A  95       0.915   8.908 -20.138  1.00 96.03           H  
ATOM   1449  HB3 ALA A  95       1.455  10.230 -21.194  1.00 96.03           H  
ATOM   1450  O   ALA A  95       4.703  10.335 -20.572  1.00 96.03           O  
ATOM   1451  N   ASN A  96       4.424   9.490 -22.631  1.00 92.86           N  
ATOM   1452  H   ASN A  96       3.849   8.917 -23.233  1.00 92.86           H  
ATOM   1453  CA  ASN A  96       5.551  10.203 -23.236  1.00 92.86           C  
ATOM   1454  HA  ASN A  96       6.417  10.071 -22.588  1.00 92.86           H  
ATOM   1455  C   ASN A  96       5.333  11.725 -23.350  1.00 92.86           C  
ATOM   1456  CB  ASN A  96       5.875   9.556 -24.593  1.00 92.86           C  
ATOM   1457  HB2 ASN A  96       6.094   8.498 -24.445  1.00 92.86           H  
ATOM   1458  HB3 ASN A  96       6.767  10.033 -24.997  1.00 92.86           H  
ATOM   1459  O   ASN A  96       6.291  12.466 -23.546  1.00 92.86           O  
ATOM   1460  CG  ASN A  96       4.762   9.669 -25.627  1.00 92.86           C  
ATOM   1461  ND2 ASN A  96       5.070   9.444 -26.880  1.00 92.86           N  
ATOM   1462 HD21 ASN A  96       4.322   9.566 -27.548  1.00 92.86           H  
ATOM   1463 HD22 ASN A  96       6.023   9.253 -27.155  1.00 92.86           H  
ATOM   1464  OD1 ASN A  96       3.609   9.936 -25.341  1.00 92.86           O  
ATOM   1465  N   ASN A  97       4.096  12.193 -23.185  1.00 93.72           N  
ATOM   1466  H   ASN A  97       3.348  11.516 -23.139  1.00 93.72           H  
ATOM   1467  CA  ASN A  97       3.690  13.599 -23.184  1.00 93.72           C  
ATOM   1468  HA  ASN A  97       4.569  14.226 -23.331  1.00 93.72           H  
ATOM   1469  C   ASN A  97       3.056  14.013 -21.838  1.00 93.72           C  
ATOM   1470  CB  ASN A  97       2.743  13.831 -24.373  1.00 93.72           C  
ATOM   1471  HB2 ASN A  97       2.574  14.901 -24.492  1.00 93.72           H  
ATOM   1472  HB3 ASN A  97       3.192  13.454 -25.291  1.00 93.72           H  
ATOM   1473  O   ASN A  97       2.196  14.891 -21.788  1.00 93.72           O  
ATOM   1474  CG  ASN A  97       1.402  13.149 -24.166  1.00 93.72           C  
ATOM   1475  ND2 ASN A  97       0.405  13.497 -24.942  1.00 93.72           N  
ATOM   1476 HD21 ASN A  97      -0.465  13.009 -24.787  1.00 93.72           H  
ATOM   1477 HD22 ASN A  97       0.538  14.190 -25.665  1.00 93.72           H  
ATOM   1478  OD1 ASN A  97       1.230  12.328 -23.280  1.00 93.72           O  
ATOM   1479  N   ILE A  98       3.452  13.378 -20.727  1.00 93.90           N  
ATOM   1480  H   ILE A  98       4.102  12.613 -20.837  1.00 93.90           H  
ATOM   1481  CA  ILE A  98       2.849  13.579 -19.397  1.00 93.90           C  
ATOM   1482  HA  ILE A  98       1.850  13.145 -19.430  1.00 93.90           H  
ATOM   1483  C   ILE A  98       2.677  15.058 -19.006  1.00 93.90           C  
ATOM   1484  CB  ILE A  98       3.669  12.798 -18.349  1.00 93.90           C  
ATOM   1485  HB  ILE A  98       3.698  11.759 -18.676  1.00 93.90           H  
ATOM   1486  O   ILE A  98       1.670  15.431 -18.409  1.00 93.90           O  
ATOM   1487  CG1 ILE A  98       2.958  12.814 -16.984  1.00 93.90           C  
ATOM   1488 HG12 ILE A  98       1.913  12.544 -17.138  1.00 93.90           H  
ATOM   1489 HG13 ILE A  98       3.000  13.811 -16.545  1.00 93.90           H  
ATOM   1490  CG2 ILE A  98       5.126  13.292 -18.260  1.00 93.90           C  
ATOM   1491 HG21 ILE A  98       5.621  13.164 -19.222  1.00 93.90           H  
ATOM   1492 HG22 ILE A  98       5.169  14.345 -17.980  1.00 93.90           H  
ATOM   1493 HG23 ILE A  98       5.687  12.698 -17.538  1.00 93.90           H  
ATOM   1494  CD1 ILE A  98       3.566  11.810 -16.002  1.00 93.90           C  
ATOM   1495 HD11 ILE A  98       3.704  10.846 -16.492  1.00 93.90           H  
ATOM   1496 HD12 ILE A  98       2.881  11.678 -15.164  1.00 93.90           H  
ATOM   1497 HD13 ILE A  98       4.522  12.173 -15.626  1.00 93.90           H  
ATOM   1498  N   LYS A  99       3.613  15.928 -19.396  1.00 92.70           N  
ATOM   1499  H   LYS A  99       4.389  15.556 -19.925  1.00 92.70           H  
ATOM   1500  CA  LYS A  99       3.539  17.377 -19.170  1.00 92.70           C  
ATOM   1501  HA  LYS A  99       3.448  17.567 -18.101  1.00 92.70           H  
ATOM   1502  C   LYS A  99       2.320  18.014 -19.847  1.00 92.70           C  
ATOM   1503  CB  LYS A  99       4.849  17.985 -19.680  1.00 92.70           C  
ATOM   1504  HB2 LYS A  99       4.943  17.775 -20.745  1.00 92.70           H  
ATOM   1505  HB3 LYS A  99       5.681  17.510 -19.160  1.00 92.70           H  
ATOM   1506  O   LYS A  99       1.644  18.845 -19.237  1.00 92.70           O  
ATOM   1507  CG  LYS A  99       4.927  19.500 -19.461  1.00 92.70           C  
ATOM   1508  HG2 LYS A  99       4.855  19.728 -18.398  1.00 92.70           H  
ATOM   1509  HG3 LYS A  99       4.116  19.995 -19.996  1.00 92.70           H  
ATOM   1510  CD  LYS A  99       6.262  19.997 -20.015  1.00 92.70           C  
ATOM   1511  HD2 LYS A  99       6.357  19.671 -21.051  1.00 92.70           H  
ATOM   1512  HD3 LYS A  99       7.075  19.573 -19.426  1.00 92.70           H  
ATOM   1513  CE  LYS A  99       6.314  21.517 -19.962  1.00 92.70           C  
ATOM   1514  HE2 LYS A  99       6.243  21.821 -18.917  1.00 92.70           H  
ATOM   1515  HE3 LYS A  99       5.448  21.908 -20.496  1.00 92.70           H  
ATOM   1516  NZ  LYS A  99       7.564  22.020 -20.577  1.00 92.70           N  
ATOM   1517  HZ1 LYS A  99       8.371  21.652 -20.093  1.00 92.70           H  
ATOM   1518  HZ2 LYS A  99       7.595  23.029 -20.583  1.00 92.70           H  
ATOM   1519  HZ3 LYS A  99       7.613  21.703 -21.535  1.00 92.70           H  
ATOM   1520  N   ASP A 100       2.005  17.606 -21.068  1.00 94.39           N  
ATOM   1521  H   ASP A 100       2.550  16.872 -21.499  1.00 94.39           H  
ATOM   1522  CA  ASP A 100       0.862  18.116 -21.824  1.00 94.39           C  
ATOM   1523  HA  ASP A 100       0.863  19.205 -21.771  1.00 94.39           H  
ATOM   1524  C   ASP A 100      -0.454  17.619 -21.221  1.00 94.39           C  
ATOM   1525  CB  ASP A 100       0.993  17.730 -23.303  1.00 94.39           C  
ATOM   1526  HB2 ASP A 100       1.006  16.643 -23.392  1.00 94.39           H  
ATOM   1527  HB3 ASP A 100       0.120  18.098 -23.842  1.00 94.39           H  
ATOM   1528  O   ASP A 100      -1.395  18.397 -21.062  1.00 94.39           O  
ATOM   1529  CG  ASP A 100       2.250  18.318 -23.954  1.00 94.39           C  
ATOM   1530  OD1 ASP A 100       2.733  19.367 -23.463  1.00 94.39           O  
ATOM   1531  OD2 ASP A 100       2.740  17.680 -24.906  1.00 94.39           O  
ATOM   1532  N   LEU A 101      -0.497  16.366 -20.759  1.00 95.32           N  
ATOM   1533  H   LEU A 101       0.298  15.771 -20.943  1.00 95.32           H  
ATOM   1534  CA  LEU A 101      -1.645  15.824 -20.022  1.00 95.32           C  
ATOM   1535  HA  LEU A 101      -2.542  15.926 -20.632  1.00 95.32           H  
ATOM   1536  C   LEU A 101      -1.892  16.595 -18.716  1.00 95.32           C  
ATOM   1537  CB  LEU A 101      -1.402  14.335 -19.710  1.00 95.32           C  
ATOM   1538  HB2 LEU A 101      -2.237  13.967 -19.115  1.00 95.32           H  
ATOM   1539  HB3 LEU A 101      -0.503  14.244 -19.101  1.00 95.32           H  
ATOM   1540  O   LEU A 101      -3.021  16.972 -18.393  1.00 95.32           O  
ATOM   1541  CG  LEU A 101      -1.245  13.423 -20.938  1.00 95.32           C  
ATOM   1542  HG  LEU A 101      -0.423  13.777 -21.561  1.00 95.32           H  
ATOM   1543  CD1 LEU A 101      -0.934  12.004 -20.467  1.00 95.32           C  
ATOM   1544 HD11 LEU A 101      -1.751  11.618 -19.857  1.00 95.32           H  
ATOM   1545 HD12 LEU A 101      -0.009  11.996 -19.891  1.00 95.32           H  
ATOM   1546 HD13 LEU A 101      -0.796  11.365 -21.339  1.00 95.32           H  
ATOM   1547  CD2 LEU A 101      -2.525  13.372 -21.765  1.00 95.32           C  
ATOM   1548 HD21 LEU A 101      -2.397  12.658 -22.578  1.00 95.32           H  
ATOM   1549 HD22 LEU A 101      -2.722  14.348 -22.210  1.00 95.32           H  
ATOM   1550 HD23 LEU A 101      -3.372  13.070 -21.149  1.00 95.32           H  
ATOM   1551  N   MET A 102      -0.828  16.864 -17.956  1.00 93.12           N  
ATOM   1552  H   MET A 102       0.067  16.507 -18.260  1.00 93.12           H  
ATOM   1553  CA  MET A 102      -0.919  17.539 -16.660  1.00 93.12           C  
ATOM   1554  HA  MET A 102      -1.721  17.075 -16.086  1.00 93.12           H  
ATOM   1555  C   MET A 102      -1.266  19.025 -16.773  1.00 93.12           C  
ATOM   1556  CB  MET A 102       0.391  17.370 -15.888  1.00 93.12           C  
ATOM   1557  HB2 MET A 102       1.233  17.679 -16.507  1.00 93.12           H  
ATOM   1558  HB3 MET A 102       0.355  18.014 -15.009  1.00 93.12           H  
ATOM   1559  O   MET A 102      -1.908  19.568 -15.873  1.00 93.12           O  
ATOM   1560  CG  MET A 102       0.596  15.924 -15.428  1.00 93.12           C  
ATOM   1561  HG2 MET A 102      -0.291  15.573 -14.903  1.00 93.12           H  
ATOM   1562  HG3 MET A 102       0.720  15.274 -16.294  1.00 93.12           H  
ATOM   1563  SD  MET A 102       2.021  15.703 -14.345  1.00 93.12           S  
ATOM   1564  CE  MET A 102       1.373  16.513 -12.858  1.00 93.12           C  
ATOM   1565  HE1 MET A 102       1.353  17.595 -12.996  1.00 93.12           H  
ATOM   1566  HE2 MET A 102       0.365  16.152 -12.655  1.00 93.12           H  
ATOM   1567  HE3 MET A 102       2.004  16.267 -12.005  1.00 93.12           H  
ATOM   1568  N   THR A 103      -0.879  19.680 -17.866  1.00 91.67           N  
ATOM   1569  H   THR A 103      -0.323  19.188 -18.551  1.00 91.67           H  
ATOM   1570  CA  THR A 103      -1.247  21.077 -18.149  1.00 91.67           C  
ATOM   1571  HA  THR A 103      -1.338  21.619 -17.208  1.00 91.67           H  
ATOM   1572  C   THR A 103      -2.602  21.199 -18.849  1.00 91.67           C  
ATOM   1573  CB  THR A 103      -0.163  21.782 -18.973  1.00 91.67           C  
ATOM   1574  HB  THR A 103      -0.513  22.780 -19.238  1.00 91.67           H  
ATOM   1575  O   THR A 103      -3.192  22.278 -18.840  1.00 91.67           O  
ATOM   1576  CG2 THR A 103       1.157  21.920 -18.210  1.00 91.67           C  
ATOM   1577 HG21 THR A 103       1.502  20.953 -17.844  1.00 91.67           H  
ATOM   1578 HG22 THR A 103       1.014  22.588 -17.360  1.00 91.67           H  
ATOM   1579 HG23 THR A 103       1.912  22.346 -18.870  1.00 91.67           H  
ATOM   1580  OG1 THR A 103       0.095  21.072 -20.154  1.00 91.67           O  
ATOM   1581  HG1 THR A 103       0.730  20.380 -19.954  1.00 91.67           H  
ATOM   1582  N   GLY A 104      -3.131  20.100 -19.397  1.00 92.75           N  
ATOM   1583  H   GLY A 104      -2.571  19.260 -19.416  1.00 92.75           H  
ATOM   1584  CA  GLY A 104      -4.347  20.093 -20.209  1.00 92.75           C  
ATOM   1585  HA2 GLY A 104      -5.101  20.743 -19.764  1.00 92.75           H  
ATOM   1586  HA3 GLY A 104      -4.739  19.077 -20.242  1.00 92.75           H  
ATOM   1587  C   GLY A 104      -4.104  20.539 -21.653  1.00 92.75           C  
ATOM   1588  O   GLY A 104      -5.054  20.909 -22.339  1.00 92.75           O  
ATOM   1589  N   ALA A 105      -2.854  20.551 -22.126  1.00 94.24           N  
ATOM   1590  H   ALA A 105      -2.118  20.200 -21.530  1.00 94.24           H  
ATOM   1591  CA  ALA A 105      -2.524  20.754 -23.537  1.00 94.24           C  
ATOM   1592  HA  ALA A 105      -3.107  21.589 -23.924  1.00 94.24           H  
ATOM   1593  C   ALA A 105      -2.869  19.524 -24.398  1.00 94.24           C  
ATOM   1594  CB  ALA A 105      -1.043  21.132 -23.644  1.00 94.24           C  
ATOM   1595  HB1 ALA A 105      -0.418  20.327 -23.256  1.00 94.24           H  
ATOM   1596  HB2 ALA A 105      -0.845  22.040 -23.075  1.00 94.24           H  
ATOM   1597  HB3 ALA A 105      -0.782  21.302 -24.688  1.00 94.24           H  
ATOM   1598  O   ALA A 105      -3.134  19.679 -25.586  1.00 94.24           O  
ATOM   1599  N   ALA A 106      -2.941  18.338 -23.787  1.00 95.05           N  
ATOM   1600  H   ALA A 106      -2.712  18.292 -22.804  1.00 95.05           H  
ATOM   1601  CA  ALA A 106      -3.377  17.096 -24.414  1.00 95.05           C  
ATOM   1602  HA  ALA A 106      -3.905  17.322 -25.341  1.00 95.05           H  
ATOM   1603  C   ALA A 106      -4.347  16.322 -23.508  1.00 95.05           C  
ATOM   1604  CB  ALA A 106      -2.137  16.261 -24.761  1.00 95.05           C  
ATOM   1605  HB1 ALA A 106      -2.437  15.340 -25.261  1.00 95.05           H  
ATOM   1606  HB2 ALA A 106      -1.590  16.008 -23.854  1.00 95.05           H  
ATOM   1607  HB3 ALA A 106      -1.487  16.826 -25.430  1.00 95.05           H  
ATOM   1608  O   ALA A 106      -4.423  16.560 -22.298  1.00 95.05           O  
ATOM   1609  N   GLU A 107      -5.052  15.364 -24.101  1.00 94.88           N  
ATOM   1610  H   GLU A 107      -4.896  15.189 -25.083  1.00 94.88           H  
ATOM   1611  CA  GLU A 107      -5.865  14.369 -23.404  1.00 94.88           C  
ATOM   1612  HA  GLU A 107      -5.866  14.583 -22.335  1.00 94.88           H  
ATOM   1613  C   GLU A 107      -5.249  12.977 -23.575  1.00 94.88           C  
ATOM   1614  CB  GLU A 107      -7.324  14.422 -23.886  1.00 94.88           C  
ATOM   1615  HB2 GLU A 107      -7.882  13.628 -23.389  1.00 94.88           H  
ATOM   1616  HB3 GLU A 107      -7.360  14.262 -24.963  1.00 94.88           H  
ATOM   1617  O   GLU A 107      -4.361  12.767 -24.407  1.00 94.88           O  
ATOM   1618  CG  GLU A 107      -7.966  15.774 -23.533  1.00 94.88           C  
ATOM   1619  HG2 GLU A 107      -7.826  15.951 -22.467  1.00 94.88           H  
ATOM   1620  HG3 GLU A 107      -7.449  16.568 -24.072  1.00 94.88           H  
ATOM   1621  CD  GLU A 107      -9.465  15.862 -23.851  1.00 94.88           C  
ATOM   1622  OE1 GLU A 107     -10.040  16.917 -23.493  1.00 94.88           O  
ATOM   1623  OE2 GLU A 107     -10.028  14.890 -24.397  1.00 94.88           O  
ATOM   1624  N   LEU A 108      -5.685  12.030 -22.744  1.00 95.29           N  
ATOM   1625  H   LEU A 108      -6.503  12.226 -22.185  1.00 95.29           H  
ATOM   1626  CA  LEU A 108      -5.285  10.639 -22.913  1.00 95.29           C  
ATOM   1627  HA  LEU A 108      -4.198  10.595 -22.983  1.00 95.29           H  
ATOM   1628  C   LEU A 108      -5.849  10.090 -24.227  1.00 95.29           C  
ATOM   1629  CB  LEU A 108      -5.758   9.800 -21.724  1.00 95.29           C  
ATOM   1630  HB2 LEU A 108      -5.682   8.746 -21.992  1.00 95.29           H  
ATOM   1631  HB3 LEU A 108      -6.812  10.017 -21.552  1.00 95.29           H  
ATOM   1632  O   LEU A 108      -6.944  10.443 -24.647  1.00 95.29           O  
ATOM   1633  CG  LEU A 108      -4.963  10.015 -20.430  1.00 95.29           C  
ATOM   1634  HG  LEU A 108      -4.886  11.078 -20.202  1.00 95.29           H  
ATOM   1635  CD1 LEU A 108      -5.738   9.324 -19.320  1.00 95.29           C  
ATOM   1636 HD11 LEU A 108      -6.642   9.897 -19.115  1.00 95.29           H  
ATOM   1637 HD12 LEU A 108      -6.008   8.312 -19.623  1.00 95.29           H  
ATOM   1638 HD13 LEU A 108      -5.142   9.247 -18.411  1.00 95.29           H  
ATOM   1639  CD2 LEU A 108      -3.563   9.400 -20.468  1.00 95.29           C  
ATOM   1640 HD21 LEU A 108      -2.992   9.807 -21.303  1.00 95.29           H  
ATOM   1641 HD22 LEU A 108      -3.639   8.318 -20.566  1.00 95.29           H  
ATOM   1642 HD23 LEU A 108      -3.036   9.630 -19.542  1.00 95.29           H  
ATOM   1643  N   ASP A 109      -5.099   9.175 -24.820  1.00 96.51           N  
ATOM   1644  H   ASP A 109      -4.348   8.772 -24.278  1.00 96.51           H  
ATOM   1645  CA  ASP A 109      -5.382   8.564 -26.117  1.00 96.51           C  
ATOM   1646  HA  ASP A 109      -6.376   8.843 -26.466  1.00 96.51           H  
ATOM   1647  C   ASP A 109      -5.343   7.049 -25.921  1.00 96.51           C  
ATOM   1648  CB  ASP A 109      -4.358   9.067 -27.153  1.00 96.51           C  
ATOM   1649  HB2 ASP A 109      -4.504  10.137 -27.302  1.00 96.51           H  
ATOM   1650  HB3 ASP A 109      -3.351   8.916 -26.764  1.00 96.51           H  
ATOM   1651  O   ASP A 109      -4.330   6.522 -25.452  1.00 96.51           O  
ATOM   1652  CG  ASP A 109      -4.440   8.358 -28.506  1.00 96.51           C  
ATOM   1653  OD1 ASP A 109      -5.398   7.581 -28.707  1.00 96.51           O  
ATOM   1654  OD2 ASP A 109      -3.482   8.547 -29.283  1.00 96.51           O  
ATOM   1655  N   SER A 110      -6.453   6.369 -26.213  1.00 96.33           N  
ATOM   1656  H   SER A 110      -7.183   6.841 -26.728  1.00 96.33           H  
ATOM   1657  CA  SER A 110      -6.584   4.917 -26.058  1.00 96.33           C  
ATOM   1658  HA  SER A 110      -6.272   4.638 -25.051  1.00 96.33           H  
ATOM   1659  C   SER A 110      -5.694   4.130 -27.010  1.00 96.33           C  
ATOM   1660  CB  SER A 110      -8.042   4.484 -26.238  1.00 96.33           C  
ATOM   1661  HB2 SER A 110      -8.638   4.925 -25.438  1.00 96.33           H  
ATOM   1662  HB3 SER A 110      -8.113   3.398 -26.164  1.00 96.33           H  
ATOM   1663  O   SER A 110      -5.291   3.017 -26.668  1.00 96.33           O  
ATOM   1664  OG  SER A 110      -8.570   4.905 -27.480  1.00 96.33           O  
ATOM   1665  HG  SER A 110      -8.283   4.317 -28.183  1.00 96.33           H  
ATOM   1666  N   GLU A 111      -5.334   4.715 -28.152  1.00 96.64           N  
ATOM   1667  H   GLU A 111      -5.665   5.647 -28.356  1.00 96.64           H  
ATOM   1668  CA  GLU A 111      -4.484   4.078 -29.159  1.00 96.64           C  
ATOM   1669  HA  GLU A 111      -4.696   3.009 -29.184  1.00 96.64           H  
ATOM   1670  C   GLU A 111      -2.994   4.226 -28.823  1.00 96.64           C  
ATOM   1671  CB  GLU A 111      -4.811   4.660 -30.545  1.00 96.64           C  
ATOM   1672  HB2 GLU A 111      -4.213   4.132 -31.287  1.00 96.64           H  
ATOM   1673  HB3 GLU A 111      -4.525   5.711 -30.575  1.00 96.64           H  
ATOM   1674  O   GLU A 111      -2.153   3.432 -29.255  1.00 96.64           O  
ATOM   1675  CG  GLU A 111      -6.296   4.535 -30.928  1.00 96.64           C  
ATOM   1676  HG2 GLU A 111      -6.412   4.812 -31.976  1.00 96.64           H  
ATOM   1677  HG3 GLU A 111      -6.879   5.242 -30.337  1.00 96.64           H  
ATOM   1678  CD  GLU A 111      -6.825   3.111 -30.710  1.00 96.64           C  
ATOM   1679  OE1 GLU A 111      -7.741   2.958 -29.865  1.00 96.64           O  
ATOM   1680  OE2 GLU A 111      -6.264   2.181 -31.335  1.00 96.64           O  
ATOM   1681  N   ASN A 112      -2.642   5.198 -27.976  1.00 96.79           N  
ATOM   1682  H   ASN A 112      -3.367   5.822 -27.652  1.00 96.79           H  
ATOM   1683  CA  ASN A 112      -1.280   5.368 -27.499  1.00 96.79           C  
ATOM   1684  HA  ASN A 112      -0.608   5.113 -28.319  1.00 96.79           H  
ATOM   1685  C   ASN A 112      -0.984   4.410 -26.331  1.00 96.79           C  
ATOM   1686  CB  ASN A 112      -1.020   6.844 -27.176  1.00 96.79           C  
ATOM   1687  HB2 ASN A 112      -1.660   7.150 -26.348  1.00 96.79           H  
ATOM   1688  HB3 ASN A 112      -1.280   7.447 -28.046  1.00 96.79           H  
ATOM   1689  O   ASN A 112      -1.433   4.587 -25.195  1.00 96.79           O  
ATOM   1690  CG  ASN A 112       0.431   7.115 -26.811  1.00 96.79           C  
ATOM   1691  ND2 ASN A 112       0.830   8.361 -26.766  1.00 96.79           N  
ATOM   1692 HD21 ASN A 112       1.703   8.581 -26.309  1.00 96.79           H  
ATOM   1693 HD22 ASN A 112       0.160   9.098 -26.934  1.00 96.79           H  
ATOM   1694  OD1 ASN A 112       1.222   6.223 -26.517  1.00 96.79           O  
ATOM   1695  N   TRP A 113      -0.135   3.408 -26.579  1.00 96.69           N  
ATOM   1696  H   TRP A 113       0.173   3.283 -27.533  1.00 96.69           H  
ATOM   1697  CA  TRP A 113       0.230   2.422 -25.557  1.00 96.69           C  
ATOM   1698  HA  TRP A 113      -0.686   1.920 -25.249  1.00 96.69           H  
ATOM   1699  C   TRP A 113       0.845   3.053 -24.296  1.00 96.69           C  
ATOM   1700  CB  TRP A 113       1.160   1.359 -26.147  1.00 96.69           C  
ATOM   1701  HB2 TRP A 113       0.741   0.995 -27.085  1.00 96.69           H  
ATOM   1702  HB3 TRP A 113       1.184   0.523 -25.448  1.00 96.69           H  
ATOM   1703  O   TRP A 113       0.620   2.550 -23.201  1.00 96.69           O  
ATOM   1704  CG  TRP A 113       2.574   1.792 -26.372  1.00 96.69           C  
ATOM   1705  CD1 TRP A 113       3.084   2.283 -27.524  1.00 96.69           C  
ATOM   1706  HD1 TRP A 113       2.531   2.418 -28.443  1.00 96.69           H  
ATOM   1707  CD2 TRP A 113       3.666   1.837 -25.401  1.00 96.69           C  
ATOM   1708  CE2 TRP A 113       4.825   2.360 -26.048  1.00 96.69           C  
ATOM   1709  CE3 TRP A 113       3.783   1.513 -24.031  1.00 96.69           C  
ATOM   1710  HE3 TRP A 113       2.926   1.125 -23.500  1.00 96.69           H  
ATOM   1711  NE1 TRP A 113       4.414   2.609 -27.339  1.00 96.69           N  
ATOM   1712  HE1 TRP A 113       4.990   3.016 -28.061  1.00 96.69           H  
ATOM   1713  CH2 TRP A 113       6.121   2.227 -24.009  1.00 96.69           C  
ATOM   1714  HH2 TRP A 113       7.045   2.387 -23.472  1.00 96.69           H  
ATOM   1715  CZ2 TRP A 113       6.043   2.544 -25.376  1.00 96.69           C  
ATOM   1716  HZ2 TRP A 113       6.900   2.949 -25.892  1.00 96.69           H  
ATOM   1717  CZ3 TRP A 113       4.993   1.715 -23.343  1.00 96.69           C  
ATOM   1718  HZ3 TRP A 113       5.052   1.472 -22.293  1.00 96.69           H  
ATOM   1719  N   THR A 114       1.576   4.167 -24.416  1.00 96.88           N  
ATOM   1720  H   THR A 114       1.680   4.575 -25.334  1.00 96.88           H  
ATOM   1721  CA  THR A 114       2.194   4.848 -23.262  1.00 96.88           C  
ATOM   1722  HA  THR A 114       2.771   4.118 -22.694  1.00 96.88           H  
ATOM   1723  C   THR A 114       1.155   5.442 -22.308  1.00 96.88           C  
ATOM   1724  CB  THR A 114       3.159   5.957 -23.699  1.00 96.88           C  
ATOM   1725  HB  THR A 114       3.635   6.357 -22.804  1.00 96.88           H  
ATOM   1726  O   THR A 114       1.394   5.528 -21.105  1.00 96.88           O  
ATOM   1727  CG2 THR A 114       4.260   5.475 -24.636  1.00 96.88           C  
ATOM   1728 HG21 THR A 114       4.938   6.300 -24.854  1.00 96.88           H  
ATOM   1729 HG22 THR A 114       4.820   4.683 -24.138  1.00 96.88           H  
ATOM   1730 HG23 THR A 114       3.835   5.101 -25.567  1.00 96.88           H  
ATOM   1731  OG1 THR A 114       2.496   7.028 -24.315  1.00 96.88           O  
ATOM   1732  HG1 THR A 114       2.113   6.720 -25.140  1.00 96.88           H  
ATOM   1733  N   HIS A 115      -0.024   5.799 -22.824  1.00 97.35           N  
ATOM   1734  H   HIS A 115      -0.169   5.672 -23.815  1.00 97.35           H  
ATOM   1735  CA  HIS A 115      -1.147   6.334 -22.051  1.00 97.35           C  
ATOM   1736  HA  HIS A 115      -0.777   7.011 -21.281  1.00 97.35           H  
ATOM   1737  C   HIS A 115      -1.947   5.223 -21.357  1.00 97.35           C  
ATOM   1738  CB  HIS A 115      -2.061   7.111 -23.007  1.00 97.35           C  
ATOM   1739  HB2 HIS A 115      -2.375   6.448 -23.813  1.00 97.35           H  
ATOM   1740  HB3 HIS A 115      -2.967   7.402 -22.475  1.00 97.35           H  
ATOM   1741  O   HIS A 115      -2.538   5.438 -20.294  1.00 97.35           O  
ATOM   1742  CG  HIS A 115      -1.468   8.353 -23.623  1.00 97.35           C  
ATOM   1743  CD2 HIS A 115      -0.206   8.859 -23.462  1.00 97.35           C  
ATOM   1744  HD2 HIS A 115       0.586   8.442 -22.856  1.00 97.35           H  
ATOM   1745  ND1 HIS A 115      -2.120   9.193 -24.495  1.00 97.35           N  
ATOM   1746  HD1 HIS A 115      -2.971   8.992 -25.000  1.00 97.35           H  
ATOM   1747  CE1 HIS A 115      -1.296  10.192 -24.826  1.00 97.35           C  
ATOM   1748  HE1 HIS A 115      -1.524  10.973 -25.535  1.00 97.35           H  
ATOM   1749  NE2 HIS A 115      -0.109  10.009 -24.241  1.00 97.35           N  
ATOM   1750  N   THR A 116      -1.964   4.024 -21.946  1.00 97.05           N  
ATOM   1751  H   THR A 116      -1.493   3.928 -22.835  1.00 97.05           H  
ATOM   1752  CA  THR A 116      -2.706   2.869 -21.427  1.00 97.05           C  
ATOM   1753  HA  THR A 116      -3.540   3.231 -20.825  1.00 97.05           H  
ATOM   1754  C   THR A 116      -1.869   1.976 -20.515  1.00 97.05           C  
ATOM   1755  CB  THR A 116      -3.311   2.026 -22.558  1.00 97.05           C  
ATOM   1756  HB  THR A 116      -3.808   1.159 -22.123  1.00 97.05           H  
ATOM   1757  O   THR A 116      -2.439   1.264 -19.694  1.00 97.05           O  
ATOM   1758  CG2 THR A 116      -4.329   2.788 -23.393  1.00 97.05           C  
ATOM   1759 HG21 THR A 116      -4.674   2.166 -24.219  1.00 97.05           H  
ATOM   1760 HG22 THR A 116      -5.191   3.021 -22.767  1.00 97.05           H  
ATOM   1761 HG23 THR A 116      -3.907   3.708 -23.797  1.00 97.05           H  
ATOM   1762  OG1 THR A 116      -2.332   1.574 -23.450  1.00 97.05           O  
ATOM   1763  HG1 THR A 116      -2.469   2.097 -24.243  1.00 97.05           H  
ATOM   1764  N   GLU A 117      -0.537   1.989 -20.607  1.00 96.97           N  
ATOM   1765  H   GLU A 117      -0.127   2.499 -21.376  1.00 96.97           H  
ATOM   1766  CA  GLU A 117       0.350   1.095 -19.843  1.00 96.97           C  
ATOM   1767  HA  GLU A 117       0.098   0.063 -20.088  1.00 96.97           H  
ATOM   1768  C   GLU A 117       0.215   1.267 -18.318  1.00 96.97           C  
ATOM   1769  CB  GLU A 117       1.803   1.344 -20.282  1.00 96.97           C  
ATOM   1770  HB2 GLU A 117       2.143   2.280 -19.837  1.00 96.97           H  
ATOM   1771  HB3 GLU A 117       1.853   1.466 -21.364  1.00 96.97           H  
ATOM   1772  O   GLU A 117       0.438   0.316 -17.570  1.00 96.97           O  
ATOM   1773  CG  GLU A 117       2.785   0.227 -19.898  1.00 96.97           C  
ATOM   1774  HG2 GLU A 117       3.792   0.603 -20.076  1.00 96.97           H  
ATOM   1775  HG3 GLU A 117       2.710   0.017 -18.832  1.00 96.97           H  
ATOM   1776  CD  GLU A 117       2.629  -1.076 -20.701  1.00 96.97           C  
ATOM   1777  OE1 GLU A 117       3.326  -2.048 -20.335  1.00 96.97           O  
ATOM   1778  OE2 GLU A 117       1.877  -1.136 -21.701  1.00 96.97           O  
ATOM   1779  N   GLY A 118      -0.183   2.460 -17.860  1.00 97.14           N  
ATOM   1780  H   GLY A 118      -0.347   3.191 -18.537  1.00 97.14           H  
ATOM   1781  CA  GLY A 118      -0.200   2.810 -16.442  1.00 97.14           C  
ATOM   1782  HA2 GLY A 118      -0.714   3.759 -16.293  1.00 97.14           H  
ATOM   1783  HA3 GLY A 118      -0.731   2.039 -15.883  1.00 97.14           H  
ATOM   1784  C   GLY A 118       1.225   2.936 -15.907  1.00 97.14           C  
ATOM   1785  O   GLY A 118       2.055   3.641 -16.485  1.00 97.14           O  
ATOM   1786  N   THR A 119       1.518   2.245 -14.809  1.00 97.85           N  
ATOM   1787  H   THR A 119       0.786   1.684 -14.397  1.00 97.85           H  
ATOM   1788  CA  THR A 119       2.850   2.185 -14.198  1.00 97.85           C  
ATOM   1789  HA  THR A 119       3.438   3.045 -14.520  1.00 97.85           H  
ATOM   1790  C   THR A 119       3.581   0.929 -14.671  1.00 97.85           C  
ATOM   1791  CB  THR A 119       2.739   2.258 -12.669  1.00 97.85           C  
ATOM   1792  HB  THR A 119       2.243   1.360 -12.301  1.00 97.85           H  
ATOM   1793  O   THR A 119       3.455  -0.132 -14.062  1.00 97.85           O  
ATOM   1794  CG2 THR A 119       4.098   2.402 -11.996  1.00 97.85           C  
ATOM   1795 HG21 THR A 119       3.979   2.365 -10.913  1.00 97.85           H  
ATOM   1796 HG22 THR A 119       4.556   3.349 -12.281  1.00 97.85           H  
ATOM   1797 HG23 THR A 119       4.742   1.577 -12.301  1.00 97.85           H  
ATOM   1798  OG1 THR A 119       1.963   3.373 -12.286  1.00 97.85           O  
ATOM   1799  HG1 THR A 119       2.282   3.686 -11.437  1.00 97.85           H  
ATOM   1800  N   GLY A 120       4.311   1.042 -15.784  1.00 97.83           N  
ATOM   1801  H   GLY A 120       4.336   1.943 -16.240  1.00 97.83           H  
ATOM   1802  CA  GLY A 120       5.004  -0.072 -16.445  1.00 97.83           C  
ATOM   1803  HA2 GLY A 120       5.099   0.149 -17.508  1.00 97.83           H  
ATOM   1804  HA3 GLY A 120       4.398  -0.974 -16.357  1.00 97.83           H  
ATOM   1805  C   GLY A 120       6.402  -0.389 -15.900  1.00 97.83           C  
ATOM   1806  O   GLY A 120       6.981   0.373 -15.119  1.00 97.83           O  
ATOM   1807  N   CYS A 121       6.974  -1.508 -16.362  1.00 98.17           N  
ATOM   1808  H   CYS A 121       6.441  -2.086 -16.996  1.00 98.17           H  
ATOM   1809  CA  CYS A 121       8.263  -2.027 -15.886  1.00 98.17           C  
ATOM   1810  HA  CYS A 121       8.175  -2.277 -14.829  1.00 98.17           H  
ATOM   1811  C   CYS A 121       9.397  -1.008 -16.022  1.00 98.17           C  
ATOM   1812  CB  CYS A 121       8.629  -3.298 -16.672  1.00 98.17           C  
ATOM   1813  HB2 CYS A 121       9.605  -3.660 -16.351  1.00 98.17           H  
ATOM   1814  HB3 CYS A 121       8.678  -3.078 -17.738  1.00 98.17           H  
ATOM   1815  O   CYS A 121      10.121  -0.747 -15.059  1.00 98.17           O  
ATOM   1816  SG  CYS A 121       7.402  -4.602 -16.399  1.00 98.17           S  
ATOM   1817  HG  CYS A 121       7.562  -4.728 -15.078  1.00 98.17           H  
ATOM   1818  N   THR A 122       9.546  -0.404 -17.205  1.00 97.37           N  
ATOM   1819  H   THR A 122       8.924  -0.633 -17.968  1.00 97.37           H  
ATOM   1820  CA  THR A 122      10.666   0.506 -17.463  1.00 97.37           C  
ATOM   1821  HA  THR A 122      11.570   0.054 -17.054  1.00 97.37           H  
ATOM   1822  C   THR A 122      10.526   1.848 -16.780  1.00 97.37           C  
ATOM   1823  CB  THR A 122      10.907   0.746 -18.950  1.00 97.37           C  
ATOM   1824  HB  THR A 122      11.776   1.394 -19.062  1.00 97.37           H  
ATOM   1825  O   THR A 122      11.522   2.544 -16.665  1.00 97.37           O  
ATOM   1826  CG2 THR A 122      11.189  -0.567 -19.662  1.00 97.37           C  
ATOM   1827 HG21 THR A 122      10.266  -0.999 -20.048  1.00 97.37           H  
ATOM   1828 HG22 THR A 122      11.888  -0.351 -20.470  1.00 97.37           H  
ATOM   1829 HG23 THR A 122      11.661  -1.288 -18.994  1.00 97.37           H  
ATOM   1830  OG1 THR A 122       9.799   1.354 -19.567  1.00 97.37           O  
ATOM   1831  HG1 THR A 122       9.615   2.193 -19.137  1.00 97.37           H  
ATOM   1832  N   PHE A 123       9.335   2.229 -16.321  1.00 97.69           N  
ATOM   1833  H   PHE A 123       8.540   1.613 -16.413  1.00 97.69           H  
ATOM   1834  CA  PHE A 123       9.211   3.406 -15.473  1.00 97.69           C  
ATOM   1835  HA  PHE A 123       9.803   4.220 -15.891  1.00 97.69           H  
ATOM   1836  C   PHE A 123       9.784   3.109 -14.088  1.00 97.69           C  
ATOM   1837  CB  PHE A 123       7.758   3.869 -15.425  1.00 97.69           C  
ATOM   1838  HB2 PHE A 123       7.494   4.258 -16.409  1.00 97.69           H  
ATOM   1839  HB3 PHE A 123       7.097   3.037 -15.181  1.00 97.69           H  
ATOM   1840  O   PHE A 123      10.764   3.731 -13.686  1.00 97.69           O  
ATOM   1841  CG  PHE A 123       7.545   4.991 -14.453  1.00 97.69           C  
ATOM   1842  CD1 PHE A 123       7.002   4.736 -13.182  1.00 97.69           C  
ATOM   1843  HD1 PHE A 123       6.732   3.730 -12.896  1.00 97.69           H  
ATOM   1844  CD2 PHE A 123       7.928   6.291 -14.823  1.00 97.69           C  
ATOM   1845  HD2 PHE A 123       8.317   6.482 -15.812  1.00 97.69           H  
ATOM   1846  CE1 PHE A 123       6.805   5.800 -12.288  1.00 97.69           C  
ATOM   1847  HE1 PHE A 123       6.353   5.628 -11.322  1.00 97.69           H  
ATOM   1848  CE2 PHE A 123       7.767   7.348 -13.918  1.00 97.69           C  
ATOM   1849  HE2 PHE A 123       8.034   8.353 -14.207  1.00 97.69           H  
ATOM   1850  CZ  PHE A 123       7.178   7.099 -12.667  1.00 97.69           C  
ATOM   1851  HZ  PHE A 123       6.948   7.929 -12.015  1.00 97.69           H  
ATOM   1852  N   CYS A 124       9.246   2.100 -13.393  1.00 97.68           N  
ATOM   1853  H   CYS A 124       8.466   1.595 -13.788  1.00 97.68           H  
ATOM   1854  CA  CYS A 124       9.671   1.779 -12.028  1.00 97.68           C  
ATOM   1855  HA  CYS A 124       9.537   2.661 -11.403  1.00 97.68           H  
ATOM   1856  C   CYS A 124      11.149   1.399 -11.946  1.00 97.68           C  
ATOM   1857  CB  CYS A 124       8.811   0.637 -11.476  1.00 97.68           C  
ATOM   1858  HB2 CYS A 124       9.292   0.207 -10.597  1.00 97.68           H  
ATOM   1859  HB3 CYS A 124       8.693  -0.146 -12.226  1.00 97.68           H  
ATOM   1860  O   CYS A 124      11.880   1.915 -11.102  1.00 97.68           O  
ATOM   1861  SG  CYS A 124       7.194   1.281 -10.990  1.00 97.68           S  
ATOM   1862  HG  CYS A 124       7.616   2.105 -10.027  1.00 97.68           H  
ATOM   1863  N   HIS A 125      11.610   0.517 -12.833  1.00 97.86           N  
ATOM   1864  H   HIS A 125      10.982   0.124 -13.519  1.00 97.86           H  
ATOM   1865  CA  HIS A 125      12.987   0.040 -12.786  1.00 97.86           C  
ATOM   1866  HA  HIS A 125      13.256  -0.120 -11.742  1.00 97.86           H  
ATOM   1867  C   HIS A 125      14.004   1.056 -13.300  1.00 97.86           C  
ATOM   1868  CB  HIS A 125      13.107  -1.313 -13.490  1.00 97.86           C  
ATOM   1869  HB2 HIS A 125      14.161  -1.546 -13.639  1.00 97.86           H  
ATOM   1870  HB3 HIS A 125      12.624  -1.280 -14.467  1.00 97.86           H  
ATOM   1871  O   HIS A 125      15.191   0.793 -13.197  1.00 97.86           O  
ATOM   1872  CG  HIS A 125      12.532  -2.420 -12.657  1.00 97.86           C  
ATOM   1873  CD2 HIS A 125      11.365  -3.098 -12.874  1.00 97.86           C  
ATOM   1874  HD2 HIS A 125      10.683  -2.947 -13.697  1.00 97.86           H  
ATOM   1875  ND1 HIS A 125      13.088  -2.909 -11.498  1.00 97.86           N  
ATOM   1876  HD1 HIS A 125      13.937  -2.577 -11.063  1.00 97.86           H  
ATOM   1877  CE1 HIS A 125      12.274  -3.866 -11.028  1.00 97.86           C  
ATOM   1878  HE1 HIS A 125      12.433  -4.429 -10.120  1.00 97.86           H  
ATOM   1879  NE2 HIS A 125      11.212  -4.017 -11.833  1.00 97.86           N  
ATOM   1880  N   ARG A 126      13.597   2.220 -13.811  1.00 97.54           N  
ATOM   1881  H   ARG A 126      12.608   2.412 -13.884  1.00 97.54           H  
ATOM   1882  CA  ARG A 126      14.544   3.277 -14.200  1.00 97.54           C  
ATOM   1883  HA  ARG A 126      15.564   2.892 -14.179  1.00 97.54           H  
ATOM   1884  C   ARG A 126      14.585   4.446 -13.233  1.00 97.54           C  
ATOM   1885  CB  ARG A 126      14.277   3.718 -15.632  1.00 97.54           C  
ATOM   1886  HB2 ARG A 126      13.239   4.034 -15.739  1.00 97.54           H  
ATOM   1887  HB3 ARG A 126      14.911   4.578 -15.849  1.00 97.54           H  
ATOM   1888  O   ARG A 126      15.307   5.406 -13.490  1.00 97.54           O  
ATOM   1889  CG  ARG A 126      14.625   2.573 -16.597  1.00 97.54           C  
ATOM   1890  HG2 ARG A 126      14.012   1.696 -16.390  1.00 97.54           H  
ATOM   1891  HG3 ARG A 126      15.673   2.299 -16.471  1.00 97.54           H  
ATOM   1892  CD  ARG A 126      14.400   2.996 -18.039  1.00 97.54           C  
ATOM   1893  HD2 ARG A 126      14.709   2.181 -18.694  1.00 97.54           H  
ATOM   1894  HD3 ARG A 126      13.337   3.189 -18.185  1.00 97.54           H  
ATOM   1895  NE  ARG A 126      15.173   4.205 -18.357  1.00 97.54           N  
ATOM   1896  HE  ARG A 126      15.919   4.468 -17.730  1.00 97.54           H  
ATOM   1897  NH1 ARG A 126      14.041   4.690 -20.265  1.00 97.54           N  
ATOM   1898 HH11 ARG A 126      14.021   5.244 -21.109  1.00 97.54           H  
ATOM   1899 HH12 ARG A 126      13.615   3.775 -20.256  1.00 97.54           H  
ATOM   1900  NH2 ARG A 126      15.656   6.056 -19.576  1.00 97.54           N  
ATOM   1901 HH21 ARG A 126      15.511   6.570 -20.433  1.00 97.54           H  
ATOM   1902 HH22 ARG A 126      16.316   6.371 -18.879  1.00 97.54           H  
ATOM   1903  CZ  ARG A 126      14.954   4.983 -19.387  1.00 97.54           C  
ATOM   1904  N   ILE A 127      13.844   4.374 -12.127  1.00 97.86           N  
ATOM   1905  H   ILE A 127      13.264   3.559 -11.986  1.00 97.86           H  
ATOM   1906  CA  ILE A 127      13.884   5.390 -11.075  1.00 97.86           C  
ATOM   1907  HA  ILE A 127      13.643   6.357 -11.517  1.00 97.86           H  
ATOM   1908  C   ILE A 127      15.306   5.472 -10.517  1.00 97.86           C  
ATOM   1909  CB  ILE A 127      12.839   5.099  -9.976  1.00 97.86           C  
ATOM   1910  HB  ILE A 127      12.976   4.077  -9.623  1.00 97.86           H  
ATOM   1911  O   ILE A 127      15.819   4.526  -9.915  1.00 97.86           O  
ATOM   1912  CG1 ILE A 127      11.409   5.252 -10.544  1.00 97.86           C  
ATOM   1913 HG12 ILE A 127      11.197   6.307 -10.721  1.00 97.86           H  
ATOM   1914 HG13 ILE A 127      11.344   4.739 -11.503  1.00 97.86           H  
ATOM   1915  CG2 ILE A 127      13.039   6.061  -8.789  1.00 97.86           C  
ATOM   1916 HG21 ILE A 127      12.271   5.903  -8.032  1.00 97.86           H  
ATOM   1917 HG22 ILE A 127      14.003   5.884  -8.313  1.00 97.86           H  
ATOM   1918 HG23 ILE A 127      13.001   7.094  -9.137  1.00 97.86           H  
ATOM   1919  CD1 ILE A 127      10.315   4.661  -9.648  1.00 97.86           C  
ATOM   1920 HD11 ILE A 127      10.500   3.599  -9.488  1.00 97.86           H  
ATOM   1921 HD12 ILE A 127       9.346   4.788 -10.132  1.00 97.86           H  
ATOM   1922 HD13 ILE A 127      10.289   5.162  -8.680  1.00 97.86           H  
ATOM   1923  N   GLU A 128      15.933   6.624 -10.716  1.00 96.79           N  
ATOM   1924  H   GLU A 128      15.460   7.337 -11.252  1.00 96.79           H  
ATOM   1925  CA  GLU A 128      17.248   6.962 -10.180  1.00 96.79           C  
ATOM   1926  HA  GLU A 128      17.844   6.063 -10.027  1.00 96.79           H  
ATOM   1927  C   GLU A 128      17.106   7.662  -8.829  1.00 96.79           C  
ATOM   1928  CB  GLU A 128      17.957   7.853 -11.206  1.00 96.79           C  
ATOM   1929  HB2 GLU A 128      17.358   8.749 -11.369  1.00 96.79           H  
ATOM   1930  HB3 GLU A 128      18.026   7.312 -12.150  1.00 96.79           H  
ATOM   1931  O   GLU A 128      17.769   7.300  -7.859  1.00 96.79           O  
ATOM   1932  CG  GLU A 128      19.365   8.265 -10.770  1.00 96.79           C  
ATOM   1933  HG2 GLU A 128      19.313   8.813  -9.829  1.00 96.79           H  
ATOM   1934  HG3 GLU A 128      19.965   7.368 -10.615  1.00 96.79           H  
ATOM   1935  CD  GLU A 128      20.002   9.164 -11.833  1.00 96.79           C  
ATOM   1936  OE1 GLU A 128      21.038   8.754 -12.398  1.00 96.79           O  
ATOM   1937  OE2 GLU A 128      19.421  10.245 -12.093  1.00 96.79           O  
ATOM   1938  N   SER A 129      16.201   8.639  -8.751  1.00 97.18           N  
ATOM   1939  H   SER A 129      15.656   8.860  -9.572  1.00 97.18           H  
ATOM   1940  CA  SER A 129      15.967   9.425  -7.542  1.00 97.18           C  
ATOM   1941  HA  SER A 129      16.160   8.792  -6.676  1.00 97.18           H  
ATOM   1942  C   SER A 129      14.522   9.910  -7.438  1.00 97.18           C  
ATOM   1943  CB  SER A 129      16.959  10.592  -7.454  1.00 97.18           C  
ATOM   1944  HB2 SER A 129      17.970  10.196  -7.355  1.00 97.18           H  
ATOM   1945  HB3 SER A 129      16.739  11.193  -6.572  1.00 97.18           H  
ATOM   1946  O   SER A 129      13.757   9.911  -8.408  1.00 97.18           O  
ATOM   1947  OG  SER A 129      16.900  11.414  -8.597  1.00 97.18           O  
ATOM   1948  HG  SER A 129      17.411  10.989  -9.290  1.00 97.18           H  
ATOM   1949  N   ILE A 130      14.144  10.311  -6.225  1.00 97.19           N  
ATOM   1950  H   ILE A 130      14.842  10.341  -5.496  1.00 97.19           H  
ATOM   1951  CA  ILE A 130      12.878  10.985  -5.939  1.00 97.19           C  
ATOM   1952  HA  ILE A 130      12.163  10.784  -6.737  1.00 97.19           H  
ATOM   1953  C   ILE A 130      13.157  12.482  -5.912  1.00 97.19           C  
ATOM   1954  CB  ILE A 130      12.268  10.477  -4.616  1.00 97.19           C  
ATOM   1955  HB  ILE A 130      13.001  10.601  -3.818  1.00 97.19           H  
ATOM   1956  O   ILE A 130      14.048  12.935  -5.199  1.00 97.19           O  
ATOM   1957  CG1 ILE A 130      11.937   8.977  -4.769  1.00 97.19           C  
ATOM   1958 HG12 ILE A 130      12.812   8.436  -5.129  1.00 97.19           H  
ATOM   1959 HG13 ILE A 130      11.144   8.870  -5.508  1.00 97.19           H  
ATOM   1960  CG2 ILE A 130      11.001  11.275  -4.250  1.00 97.19           C  
ATOM   1961 HG21 ILE A 130      10.588  10.922  -3.305  1.00 97.19           H  
ATOM   1962 HG22 ILE A 130      11.241  12.329  -4.114  1.00 97.19           H  
ATOM   1963 HG23 ILE A 130      10.256  11.171  -5.038  1.00 97.19           H  
ATOM   1964  CD1 ILE A 130      11.499   8.293  -3.477  1.00 97.19           C  
ATOM   1965 HD11 ILE A 130      10.544   8.699  -3.143  1.00 97.19           H  
ATOM   1966 HD12 ILE A 130      12.253   8.431  -2.702  1.00 97.19           H  
ATOM   1967 HD13 ILE A 130      11.380   7.229  -3.681  1.00 97.19           H  
ATOM   1968  N   VAL A 131      12.380  13.241  -6.678  1.00 96.32           N  
ATOM   1969  H   VAL A 131      11.621  12.797  -7.174  1.00 96.32           H  
ATOM   1970  CA  VAL A 131      12.441  14.702  -6.673  1.00 96.32           C  
ATOM   1971  HA  VAL A 131      13.395  15.025  -6.256  1.00 96.32           H  
ATOM   1972  C   VAL A 131      11.328  15.197  -5.763  1.00 96.32           C  
ATOM   1973  CB  VAL A 131      12.351  15.283  -8.094  1.00 96.32           C  
ATOM   1974  HB  VAL A 131      11.380  15.038  -8.524  1.00 96.32           H  
ATOM   1975  O   VAL A 131      10.147  15.143  -6.116  1.00 96.32           O  
ATOM   1976  CG1 VAL A 131      12.515  16.807  -8.058  1.00 96.32           C  
ATOM   1977 HG11 VAL A 131      11.754  17.251  -7.415  1.00 96.32           H  
ATOM   1978 HG12 VAL A 131      13.503  17.063  -7.677  1.00 96.32           H  
ATOM   1979 HG13 VAL A 131      12.413  17.196  -9.072  1.00 96.32           H  
ATOM   1980  CG2 VAL A 131      13.434  14.703  -9.011  1.00 96.32           C  
ATOM   1981 HG21 VAL A 131      13.294  13.630  -9.136  1.00 96.32           H  
ATOM   1982 HG22 VAL A 131      13.373  15.170  -9.994  1.00 96.32           H  
ATOM   1983 HG23 VAL A 131      14.423  14.888  -8.592  1.00 96.32           H  
ATOM   1984  N   GLU A 132      11.699  15.640  -4.567  1.00 95.09           N  
ATOM   1985  H   GLU A 132      12.673  15.612  -4.301  1.00 95.09           H  
ATOM   1986  CA  GLU A 132      10.730  16.124  -3.590  1.00 95.09           C  
ATOM   1987  HA  GLU A 132       9.937  15.379  -3.519  1.00 95.09           H  
ATOM   1988  C   GLU A 132      10.099  17.438  -4.044  1.00 95.09           C  
ATOM   1989  CB  GLU A 132      11.346  16.269  -2.197  1.00 95.09           C  
ATOM   1990  HB2 GLU A 132      12.207  16.937  -2.241  1.00 95.09           H  
ATOM   1991  HB3 GLU A 132      10.589  16.707  -1.546  1.00 95.09           H  
ATOM   1992  O   GLU A 132      10.795  18.375  -4.444  1.00 95.09           O  
ATOM   1993  CG  GLU A 132      11.769  14.908  -1.626  1.00 95.09           C  
ATOM   1994  HG2 GLU A 132      10.931  14.218  -1.721  1.00 95.09           H  
ATOM   1995  HG3 GLU A 132      12.595  14.516  -2.219  1.00 95.09           H  
ATOM   1996  CD  GLU A 132      12.186  14.973  -0.150  1.00 95.09           C  
ATOM   1997  OE1 GLU A 132      12.529  13.891   0.375  1.00 95.09           O  
ATOM   1998  OE2 GLU A 132      12.096  16.067   0.451  1.00 95.09           O  
ATOM   1999  N   LYS A 133       8.768  17.519  -3.972  1.00 94.30           N  
ATOM   2000  H   LYS A 133       8.264  16.727  -3.599  1.00 94.30           H  
ATOM   2001  CA  LYS A 133       8.036  18.771  -4.188  1.00 94.30           C  
ATOM   2002  HA  LYS A 133       8.741  19.595  -4.077  1.00 94.30           H  
ATOM   2003  C   LYS A 133       6.971  18.949  -3.122  1.00 94.30           C  
ATOM   2004  CB  LYS A 133       7.392  18.876  -5.585  1.00 94.30           C  
ATOM   2005  HB2 LYS A 133       7.064  19.905  -5.732  1.00 94.30           H  
ATOM   2006  HB3 LYS A 133       6.475  18.287  -5.578  1.00 94.30           H  
ATOM   2007  O   LYS A 133       6.503  18.009  -2.482  1.00 94.30           O  
ATOM   2008  CG  LYS A 133       8.218  18.468  -6.813  1.00 94.30           C  
ATOM   2009  HG2 LYS A 133       8.699  17.503  -6.650  1.00 94.30           H  
ATOM   2010  HG3 LYS A 133       7.528  18.357  -7.649  1.00 94.30           H  
ATOM   2011  CD  LYS A 133       9.261  19.529  -7.188  1.00 94.30           C  
ATOM   2012  HD2 LYS A 133      10.031  19.581  -6.419  1.00 94.30           H  
ATOM   2013  HD3 LYS A 133       8.784  20.504  -7.287  1.00 94.30           H  
ATOM   2014  CE  LYS A 133       9.883  19.132  -8.528  1.00 94.30           C  
ATOM   2015  HE2 LYS A 133      10.132  18.071  -8.492  1.00 94.30           H  
ATOM   2016  HE3 LYS A 133       9.132  19.239  -9.311  1.00 94.30           H  
ATOM   2017  NZ  LYS A 133      11.094  19.911  -8.871  1.00 94.30           N  
ATOM   2018  HZ1 LYS A 133      11.476  19.546  -9.732  1.00 94.30           H  
ATOM   2019  HZ2 LYS A 133      10.884  20.892  -8.990  1.00 94.30           H  
ATOM   2020  HZ3 LYS A 133      11.798  19.786  -8.158  1.00 94.30           H  
ATOM   2021  N   GLU A 134       6.526  20.190  -2.991  1.00 93.43           N  
ATOM   2022  H   GLU A 134       6.993  20.917  -3.514  1.00 93.43           H  
ATOM   2023  CA  GLU A 134       5.551  20.586  -1.983  1.00 93.43           C  
ATOM   2024  HA  GLU A 134       5.956  20.379  -0.993  1.00 93.43           H  
ATOM   2025  C   GLU A 134       4.214  19.835  -2.120  1.00 93.43           C  
ATOM   2026  CB  GLU A 134       5.347  22.093  -2.130  1.00 93.43           C  
ATOM   2027  HB2 GLU A 134       6.313  22.586  -2.240  1.00 93.43           H  
ATOM   2028  HB3 GLU A 134       4.767  22.266  -3.037  1.00 93.43           H  
ATOM   2029  O   GLU A 134       3.724  19.263  -1.151  1.00 93.43           O  
ATOM   2030  CG  GLU A 134       4.635  22.695  -0.917  1.00 93.43           C  
ATOM   2031  HG2 GLU A 134       3.790  22.061  -0.648  1.00 93.43           H  
ATOM   2032  HG3 GLU A 134       5.326  22.721  -0.074  1.00 93.43           H  
ATOM   2033  CD  GLU A 134       4.106  24.098  -1.209  1.00 93.43           C  
ATOM   2034  OE1 GLU A 134       3.241  24.555  -0.436  1.00 93.43           O  
ATOM   2035  OE2 GLU A 134       4.241  24.596  -2.349  1.00 93.43           O  
ATOM   2036  N   ASN A 135       3.628  19.788  -3.323  1.00 92.58           N  
ATOM   2037  H   ASN A 135       4.094  20.243  -4.096  1.00 92.58           H  
ATOM   2038  CA  ASN A 135       2.284  19.230  -3.507  1.00 92.58           C  
ATOM   2039  HA  ASN A 135       1.696  19.452  -2.616  1.00 92.58           H  
ATOM   2040  C   ASN A 135       2.264  17.705  -3.665  1.00 92.58           C  
ATOM   2041  CB  ASN A 135       1.600  19.891  -4.713  1.00 92.58           C  
ATOM   2042  HB2 ASN A 135       0.648  19.392  -4.893  1.00 92.58           H  
ATOM   2043  HB3 ASN A 135       2.225  19.753  -5.595  1.00 92.58           H  
ATOM   2044  O   ASN A 135       1.290  17.082  -3.260  1.00 92.58           O  
ATOM   2045  CG  ASN A 135       1.294  21.364  -4.522  1.00 92.58           C  
ATOM   2046  ND2 ASN A 135       1.351  22.126  -5.589  1.00 92.58           N  
ATOM   2047 HD21 ASN A 135       1.667  21.738  -6.467  1.00 92.58           H  
ATOM   2048 HD22 ASN A 135       1.176  23.114  -5.474  1.00 92.58           H  
ATOM   2049  OD1 ASN A 135       0.983  21.858  -3.451  1.00 92.58           O  
ATOM   2050  N   PHE A 136       3.272  17.126  -4.309  1.00 94.26           N  
ATOM   2051  H   PHE A 136       4.033  17.704  -4.636  1.00 94.26           H  
ATOM   2052  CA  PHE A 136       3.452  15.689  -4.527  1.00 94.26           C  
ATOM   2053  HA  PHE A 136       3.366  15.158  -3.579  1.00 94.26           H  
ATOM   2054  C   PHE A 136       4.854  15.469  -5.087  1.00 94.26           C  
ATOM   2055  CB  PHE A 136       2.416  15.133  -5.523  1.00 94.26           C  
ATOM   2056  HB2 PHE A 136       2.661  14.092  -5.731  1.00 94.26           H  
ATOM   2057  HB3 PHE A 136       1.438  15.128  -5.041  1.00 94.26           H  
ATOM   2058  O   PHE A 136       5.358  16.324  -5.810  1.00 94.26           O  
ATOM   2059  CG  PHE A 136       2.306  15.882  -6.843  1.00 94.26           C  
ATOM   2060  CD1 PHE A 136       1.337  16.890  -7.005  1.00 94.26           C  
ATOM   2061  HD1 PHE A 136       0.680  17.133  -6.183  1.00 94.26           H  
ATOM   2062  CD2 PHE A 136       3.169  15.575  -7.911  1.00 94.26           C  
ATOM   2063  HD2 PHE A 136       3.917  14.805  -7.799  1.00 94.26           H  
ATOM   2064  CE1 PHE A 136       1.241  17.592  -8.222  1.00 94.26           C  
ATOM   2065  HE1 PHE A 136       0.509  18.377  -8.343  1.00 94.26           H  
ATOM   2066  CE2 PHE A 136       3.076  16.274  -9.127  1.00 94.26           C  
ATOM   2067  HE2 PHE A 136       3.744  16.025  -9.939  1.00 94.26           H  
ATOM   2068  CZ  PHE A 136       2.115  17.286  -9.281  1.00 94.26           C  
ATOM   2069  HZ  PHE A 136       2.058  17.825 -10.215  1.00 94.26           H  
ATOM   2070  N   ASN A 137       5.474  14.335  -4.796  1.00 95.80           N  
ATOM   2071  H   ASN A 137       5.000  13.622  -4.260  1.00 95.80           H  
ATOM   2072  CA  ASN A 137       6.807  14.056  -5.313  1.00 95.80           C  
ATOM   2073  HA  ASN A 137       7.401  14.969  -5.255  1.00 95.80           H  
ATOM   2074  C   ASN A 137       6.787  13.658  -6.797  1.00 95.80           C  
ATOM   2075  CB  ASN A 137       7.485  13.008  -4.423  1.00 95.80           C  
ATOM   2076  HB2 ASN A 137       8.405  12.673  -4.901  1.00 95.80           H  
ATOM   2077  HB3 ASN A 137       6.816  12.156  -4.301  1.00 95.80           H  
ATOM   2078  O   ASN A 137       5.774  13.258  -7.377  1.00 95.80           O  
ATOM   2079  CG  ASN A 137       7.855  13.522  -3.051  1.00 95.80           C  
ATOM   2080  ND2 ASN A 137       8.193  12.626  -2.153  1.00 95.80           N  
ATOM   2081 HD21 ASN A 137       8.242  11.651  -2.415  1.00 95.80           H  
ATOM   2082 HD22 ASN A 137       8.630  12.975  -1.313  1.00 95.80           H  
ATOM   2083  OD1 ASN A 137       7.834  14.706  -2.760  1.00 95.80           O  
ATOM   2084  N   GLN A 138       7.957  13.768  -7.408  1.00 95.49           N  
ATOM   2085  H   GLN A 138       8.735  14.130  -6.874  1.00 95.49           H  
ATOM   2086  CA  GLN A 138       8.253  13.306  -8.755  1.00 95.49           C  
ATOM   2087  HA  GLN A 138       7.386  12.804  -9.184  1.00 95.49           H  
ATOM   2088  C   GLN A 138       9.391  12.284  -8.697  1.00 95.49           C  
ATOM   2089  CB  GLN A 138       8.591  14.526  -9.625  1.00 95.49           C  
ATOM   2090  HB2 GLN A 138       9.284  15.157  -9.069  1.00 95.49           H  
ATOM   2091  HB3 GLN A 138       9.070  14.224 -10.556  1.00 95.49           H  
ATOM   2092  O   GLN A 138       9.956  11.992  -7.643  1.00 95.49           O  
ATOM   2093  CG  GLN A 138       7.338  15.339  -9.970  1.00 95.49           C  
ATOM   2094  HG2 GLN A 138       6.671  15.385  -9.109  1.00 95.49           H  
ATOM   2095  HG3 GLN A 138       6.804  14.846 -10.782  1.00 95.49           H  
ATOM   2096  CD  GLN A 138       7.649  16.772 -10.376  1.00 95.49           C  
ATOM   2097  NE2 GLN A 138       6.624  17.564 -10.570  1.00 95.49           N  
ATOM   2098 HE21 GLN A 138       6.818  18.536 -10.765  1.00 95.49           H  
ATOM   2099 HE22 GLN A 138       5.697  17.169 -10.628  1.00 95.49           H  
ATOM   2100  OE1 GLN A 138       8.776  17.236 -10.428  1.00 95.49           O  
ATOM   2101  N   TYR A 139       9.737  11.749  -9.859  1.00 96.89           N  
ATOM   2102  H   TYR A 139       9.446  12.242 -10.692  1.00 96.89           H  
ATOM   2103  CA  TYR A 139      10.861  10.841 -10.031  1.00 96.89           C  
ATOM   2104  HA  TYR A 139      11.443  10.772  -9.112  1.00 96.89           H  
ATOM   2105  C   TYR A 139      11.750  11.411 -11.113  1.00 96.89           C  
ATOM   2106  CB  TYR A 139      10.412   9.432 -10.432  1.00 96.89           C  
ATOM   2107  HB2 TYR A 139       9.800   9.489 -11.332  1.00 96.89           H  
ATOM   2108  HB3 TYR A 139      11.299   8.853 -10.691  1.00 96.89           H  
ATOM   2109  O   TYR A 139      11.244  11.982 -12.080  1.00 96.89           O  
ATOM   2110  CG  TYR A 139       9.676   8.666  -9.357  1.00 96.89           C  
ATOM   2111  CD1 TYR A 139      10.359   8.184  -8.227  1.00 96.89           C  
ATOM   2112  HD1 TYR A 139      11.405   8.417  -8.091  1.00 96.89           H  
ATOM   2113  CD2 TYR A 139       8.316   8.376  -9.522  1.00 96.89           C  
ATOM   2114  HD2 TYR A 139       7.798   8.744 -10.395  1.00 96.89           H  
ATOM   2115  CE1 TYR A 139       9.686   7.368  -7.296  1.00 96.89           C  
ATOM   2116  HE1 TYR A 139      10.215   6.966  -6.443  1.00 96.89           H  
ATOM   2117  CE2 TYR A 139       7.635   7.580  -8.593  1.00 96.89           C  
ATOM   2118  HE2 TYR A 139       6.600   7.318  -8.752  1.00 96.89           H  
ATOM   2119  OH  TYR A 139       7.648   6.294  -6.596  1.00 96.89           O  
ATOM   2120  HH  TYR A 139       8.269   5.701  -6.167  1.00 96.89           H  
ATOM   2121  CZ  TYR A 139       8.322   7.058  -7.488  1.00 96.89           C  
ATOM   2122  N   ARG A 140      13.051  11.198 -10.961  1.00 96.50           N  
ATOM   2123  H   ARG A 140      13.364  10.736 -10.120  1.00 96.50           H  
ATOM   2124  CA  ARG A 140      14.007  11.302 -12.052  1.00 96.50           C  
ATOM   2125  HA  ARG A 140      13.562  11.839 -12.890  1.00 96.50           H  
ATOM   2126  C   ARG A 140      14.344   9.901 -12.526  1.00 96.50           C  
ATOM   2127  CB  ARG A 140      15.231  12.079 -11.578  1.00 96.50           C  
ATOM   2128  HB2 ARG A 140      14.907  13.066 -11.248  1.00 96.50           H  
ATOM   2129  HB3 ARG A 140      15.669  11.550 -10.732  1.00 96.50           H  
ATOM   2130  O   ARG A 140      14.685   9.035 -11.714  1.00 96.50           O  
ATOM   2131  CG  ARG A 140      16.295  12.218 -12.676  1.00 96.50           C  
ATOM   2132  HG2 ARG A 140      15.860  12.688 -13.558  1.00 96.50           H  
ATOM   2133  HG3 ARG A 140      16.671  11.233 -12.952  1.00 96.50           H  
ATOM   2134  CD  ARG A 140      17.474  13.054 -12.181  1.00 96.50           C  
ATOM   2135  HD2 ARG A 140      17.881  12.598 -11.279  1.00 96.50           H  
ATOM   2136  HD3 ARG A 140      18.248  13.039 -12.948  1.00 96.50           H  
ATOM   2137  NE  ARG A 140      17.063  14.443 -11.913  1.00 96.50           N  
ATOM   2138  HE  ARG A 140      16.102  14.700 -12.088  1.00 96.50           H  
ATOM   2139  NH1 ARG A 140      19.107  15.318 -11.387  1.00 96.50           N  
ATOM   2140 HH11 ARG A 140      19.673  16.094 -11.077  1.00 96.50           H  
ATOM   2141 HH12 ARG A 140      19.502  14.400 -11.531  1.00 96.50           H  
ATOM   2142  NH2 ARG A 140      17.260  16.605 -11.351  1.00 96.50           N  
ATOM   2143 HH21 ARG A 140      16.281  16.652 -11.594  1.00 96.50           H  
ATOM   2144 HH22 ARG A 140      17.783  17.433 -11.103  1.00 96.50           H  
ATOM   2145  CZ  ARG A 140      17.819  15.448 -11.545  1.00 96.50           C  
ATOM   2146  N   LEU A 141      14.225   9.685 -13.828  1.00 96.64           N  
ATOM   2147  H   LEU A 141      13.949  10.456 -14.420  1.00 96.64           H  
ATOM   2148  CA  LEU A 141      14.635   8.444 -14.466  1.00 96.64           C  
ATOM   2149  HA  LEU A 141      14.602   7.646 -13.724  1.00 96.64           H  
ATOM   2150  C   LEU A 141      16.080   8.550 -14.947  1.00 96.64           C  
ATOM   2151  CB  LEU A 141      13.671   8.072 -15.602  1.00 96.64           C  
ATOM   2152  HB2 LEU A 141      13.754   8.823 -16.387  1.00 96.64           H  
ATOM   2153  HB3 LEU A 141      13.992   7.115 -16.015  1.00 96.64           H  
ATOM   2154  O   LEU A 141      16.529   9.621 -15.354  1.00 96.64           O  
ATOM   2155  CG  LEU A 141      12.193   7.963 -15.182  1.00 96.64           C  
ATOM   2156  HG  LEU A 141      11.808   8.955 -14.946  1.00 96.64           H  
ATOM   2157  CD1 LEU A 141      11.387   7.396 -16.345  1.00 96.64           C  
ATOM   2158 HD11 LEU A 141      10.331   7.371 -16.075  1.00 96.64           H  
ATOM   2159 HD12 LEU A 141      11.496   8.037 -17.220  1.00 96.64           H  
ATOM   2160 HD13 LEU A 141      11.734   6.388 -16.569  1.00 96.64           H  
ATOM   2161  CD2 LEU A 141      11.962   7.049 -13.977  1.00 96.64           C  
ATOM   2162 HD21 LEU A 141      12.417   7.483 -13.086  1.00 96.64           H  
ATOM   2163 HD22 LEU A 141      10.893   6.942 -13.790  1.00 96.64           H  
ATOM   2164 HD23 LEU A 141      12.385   6.062 -14.166  1.00 96.64           H  
ATOM   2165  N   ASN A 142      16.802   7.434 -14.925  1.00 96.79           N  
ATOM   2166  H   ASN A 142      16.386   6.588 -14.563  1.00 96.79           H  
ATOM   2167  CA  ASN A 142      18.174   7.404 -15.411  1.00 96.79           C  
ATOM   2168  HA  ASN A 142      18.704   8.221 -14.921  1.00 96.79           H  
ATOM   2169  C   ASN A 142      18.261   7.653 -16.923  1.00 96.79           C  
ATOM   2170  CB  ASN A 142      18.871   6.105 -14.987  1.00 96.79           C  
ATOM   2171  HB2 ASN A 142      19.918   6.138 -15.289  1.00 96.79           H  
ATOM   2172  HB3 ASN A 142      18.858   6.047 -13.898  1.00 96.79           H  
ATOM   2173  O   ASN A 142      17.364   7.324 -17.711  1.00 96.79           O  
ATOM   2174  CG  ASN A 142      18.273   4.825 -15.542  1.00 96.79           C  
ATOM   2175  ND2 ASN A 142      18.591   3.741 -14.891  1.00 96.79           N  
ATOM   2176 HD21 ASN A 142      19.279   3.758 -14.152  1.00 96.79           H  
ATOM   2177 HD22 ASN A 142      18.222   2.859 -15.217  1.00 96.79           H  
ATOM   2178  OD1 ASN A 142      17.517   4.771 -16.509  1.00 96.79           O  
ATOM   2179  N   LYS A 143      19.391   8.226 -17.339  1.00 96.60           N  
ATOM   2180  H   LYS A 143      20.067   8.497 -16.639  1.00 96.60           H  
ATOM   2181  CA  LYS A 143      19.670   8.492 -18.752  1.00 96.60           C  
ATOM   2182  HA  LYS A 143      18.752   8.848 -19.218  1.00 96.60           H  
ATOM   2183  C   LYS A 143      20.077   7.226 -19.511  1.00 96.60           C  
ATOM   2184  CB  LYS A 143      20.720   9.611 -18.845  1.00 96.60           C  
ATOM   2185  HB2 LYS A 143      21.674   9.255 -18.457  1.00 96.60           H  
ATOM   2186  HB3 LYS A 143      20.390  10.454 -18.238  1.00 96.60           H  
ATOM   2187  O   LYS A 143      19.679   7.048 -20.657  1.00 96.60           O  
ATOM   2188  CG  LYS A 143      20.899  10.088 -20.291  1.00 96.60           C  
ATOM   2189  HG2 LYS A 143      19.925  10.372 -20.688  1.00 96.60           H  
ATOM   2190  HG3 LYS A 143      21.311   9.278 -20.894  1.00 96.60           H  
ATOM   2191  CD  LYS A 143      21.813  11.310 -20.397  1.00 96.60           C  
ATOM   2192  HD2 LYS A 143      21.327  12.150 -19.901  1.00 96.60           H  
ATOM   2193  HD3 LYS A 143      22.772  11.108 -19.921  1.00 96.60           H  
ATOM   2194  CE  LYS A 143      22.025  11.620 -21.883  1.00 96.60           C  
ATOM   2195  HE2 LYS A 143      21.097  11.406 -22.414  1.00 96.60           H  
ATOM   2196  HE3 LYS A 143      22.789  10.952 -22.281  1.00 96.60           H  
ATOM   2197  NZ  LYS A 143      22.381  13.039 -22.112  1.00 96.60           N  
ATOM   2198  HZ1 LYS A 143      21.552  13.595 -21.961  1.00 96.60           H  
ATOM   2199  HZ2 LYS A 143      22.637  13.187 -23.077  1.00 96.60           H  
ATOM   2200  HZ3 LYS A 143      23.127  13.348 -21.506  1.00 96.60           H  
ATOM   2201  N   ASP A 144      20.841   6.345 -18.870  1.00 95.72           N  
ATOM   2202  H   ASP A 144      21.016   6.485 -17.885  1.00 95.72           H  
ATOM   2203  CA  ASP A 144      21.508   5.199 -19.500  1.00 95.72           C  
ATOM   2204  HA  ASP A 144      21.861   5.513 -20.482  1.00 95.72           H  
ATOM   2205  C   ASP A 144      20.610   3.973 -19.740  1.00 95.72           C  
ATOM   2206  CB  ASP A 144      22.744   4.829 -18.663  1.00 95.72           C  
ATOM   2207  HB2 ASP A 144      23.326   5.729 -18.468  1.00 95.72           H  
ATOM   2208  HB3 ASP A 144      23.367   4.159 -19.255  1.00 95.72           H  
ATOM   2209  O   ASP A 144      21.036   3.025 -20.396  1.00 95.72           O  
ATOM   2210  CG  ASP A 144      22.425   4.140 -17.331  1.00 95.72           C  
ATOM   2211  OD1 ASP A 144      21.255   4.177 -16.889  1.00 95.72           O  
ATOM   2212  OD2 ASP A 144      23.381   3.549 -16.777  1.00 95.72           O  
ATOM   2213  N   GLY A 145      19.380   3.979 -19.217  1.00 95.82           N  
ATOM   2214  H   GLY A 145      19.142   4.731 -18.586  1.00 95.82           H  
ATOM   2215  CA  GLY A 145      18.435   2.877 -19.375  1.00 95.82           C  
ATOM   2216  HA2 GLY A 145      18.441   2.544 -20.412  1.00 95.82           H  
ATOM   2217  HA3 GLY A 145      17.435   3.238 -19.134  1.00 95.82           H  
ATOM   2218  C   GLY A 145      18.713   1.660 -18.490  1.00 95.82           C  
ATOM   2219  O   GLY A 145      18.089   0.624 -18.707  1.00 95.82           O  
ATOM   2220  N   ALA A 146      19.615   1.749 -17.504  1.00 96.48           N  
ATOM   2221  H   ALA A 146      20.088   2.625 -17.339  1.00 96.48           H  
ATOM   2222  CA  ALA A 146      19.868   0.638 -16.590  1.00 96.48           C  
ATOM   2223  HA  ALA A 146      20.130  -0.236 -17.186  1.00 96.48           H  
ATOM   2224  C   ALA A 146      18.617   0.289 -15.766  1.00 96.48           C  
ATOM   2225  CB  ALA A 146      21.054   0.982 -15.682  1.00 96.48           C  
ATOM   2226  HB1 ALA A 146      21.921   1.250 -16.286  1.00 96.48           H  
ATOM   2227  HB2 ALA A 146      21.301   0.129 -15.050  1.00 96.48           H  
ATOM   2228  HB3 ALA A 146      20.802   1.833 -15.050  1.00 96.48           H  
ATOM   2229  O   ALA A 146      17.874   1.166 -15.328  1.00 96.48           O  
ATOM   2230  N   PHE A 147      18.391  -0.995 -15.497  1.00 97.17           N  
ATOM   2231  H   PHE A 147      18.963  -1.698 -15.942  1.00 97.17           H  
ATOM   2232  CA  PHE A 147      17.297  -1.420 -14.627  1.00 97.17           C  
ATOM   2233  HA  PHE A 147      16.538  -0.638 -14.624  1.00 97.17           H  
ATOM   2234  C   PHE A 147      17.770  -1.583 -13.181  1.00 97.17           C  
ATOM   2235  CB  PHE A 147      16.609  -2.656 -15.201  1.00 97.17           C  
ATOM   2236  HB2 PHE A 147      15.837  -2.987 -14.507  1.00 97.17           H  
ATOM   2237  HB3 PHE A 147      17.340  -3.459 -15.290  1.00 97.17           H  
ATOM   2238  O   PHE A 147      18.590  -2.442 -12.849  1.00 97.17           O  
ATOM   2239  CG  PHE A 147      15.959  -2.399 -16.550  1.00 97.17           C  
ATOM   2240  CD1 PHE A 147      14.933  -1.443 -16.686  1.00 97.17           C  
ATOM   2241  HD1 PHE A 147      14.612  -0.865 -15.833  1.00 97.17           H  
ATOM   2242  CD2 PHE A 147      16.411  -3.089 -17.687  1.00 97.17           C  
ATOM   2243  HD2 PHE A 147      17.228  -3.789 -17.599  1.00 97.17           H  
ATOM   2244  CE1 PHE A 147      14.356  -1.200 -17.944  1.00 97.17           C  
ATOM   2245  HE1 PHE A 147      13.601  -0.435 -18.050  1.00 97.17           H  
ATOM   2246  CE2 PHE A 147      15.820  -2.864 -18.941  1.00 97.17           C  
ATOM   2247  HE2 PHE A 147      16.170  -3.403 -19.809  1.00 97.17           H  
ATOM   2248  CZ  PHE A 147      14.788  -1.920 -19.071  1.00 97.17           C  
ATOM   2249  HZ  PHE A 147      14.352  -1.731 -20.040  1.00 97.17           H  
ATOM   2250  N   HIS A 148      17.241  -0.735 -12.312  1.00 97.17           N  
ATOM   2251  H   HIS A 148      16.614  -0.033 -12.676  1.00 97.17           H  
ATOM   2252  CA  HIS A 148      17.533  -0.674 -10.895  1.00 97.17           C  
ATOM   2253  HA  HIS A 148      18.593  -0.894 -10.767  1.00 97.17           H  
ATOM   2254  C   HIS A 148      16.739  -1.705 -10.092  1.00 97.17           C  
ATOM   2255  CB  HIS A 148      17.295   0.749 -10.386  1.00 97.17           C  
ATOM   2256  HB2 HIS A 148      17.363   0.738  -9.298  1.00 97.17           H  
ATOM   2257  HB3 HIS A 148      16.281   1.056 -10.643  1.00 97.17           H  
ATOM   2258  O   HIS A 148      15.545  -1.927 -10.310  1.00 97.17           O  
ATOM   2259  CG  HIS A 148      18.264   1.779 -10.919  1.00 97.17           C  
ATOM   2260  CD2 HIS A 148      19.425   1.565 -11.619  1.00 97.17           C  
ATOM   2261  HD2 HIS A 148      19.837   0.607 -11.899  1.00 97.17           H  
ATOM   2262  ND1 HIS A 148      18.115   3.142 -10.809  1.00 97.17           N  
ATOM   2263  HD1 HIS A 148      17.322   3.625 -10.412  1.00 97.17           H  
ATOM   2264  CE1 HIS A 148      19.155   3.732 -11.422  1.00 97.17           C  
ATOM   2265  HE1 HIS A 148      19.304   4.797 -11.511  1.00 97.17           H  
ATOM   2266  NE2 HIS A 148      19.973   2.807 -11.944  1.00 97.17           N  
ATOM   2267  N   THR A 149      17.417  -2.324  -9.127  1.00 94.82           N  
ATOM   2268  H   THR A 149      18.392  -2.086  -9.014  1.00 94.82           H  
ATOM   2269  CA  THR A 149      16.823  -3.243  -8.148  1.00 94.82           C  
ATOM   2270  HA  THR A 149      15.777  -2.975  -7.999  1.00 94.82           H  
ATOM   2271  C   THR A 149      17.539  -3.108  -6.801  1.00 94.82           C  
ATOM   2272  CB  THR A 149      16.884  -4.707  -8.628  1.00 94.82           C  
ATOM   2273  HB  THR A 149      16.254  -5.298  -7.963  1.00 94.82           H  
ATOM   2274  O   THR A 149      18.491  -2.345  -6.667  1.00 94.82           O  
ATOM   2275  CG2 THR A 149      16.402  -4.961 -10.056  1.00 94.82           C  
ATOM   2276 HG21 THR A 149      17.047  -4.458 -10.776  1.00 94.82           H  
ATOM   2277 HG22 THR A 149      15.381  -4.597 -10.170  1.00 94.82           H  
ATOM   2278 HG23 THR A 149      16.417  -6.032 -10.261  1.00 94.82           H  
ATOM   2279  OG1 THR A 149      18.193  -5.216  -8.530  1.00 94.82           O  
ATOM   2280  HG1 THR A 149      18.753  -4.702  -9.116  1.00 94.82           H  
ATOM   2281  N   SER A 150      17.138  -3.883  -5.790  1.00 92.68           N  
ATOM   2282  H   SER A 150      16.343  -4.494  -5.912  1.00 92.68           H  
ATOM   2283  CA  SER A 150      17.885  -3.978  -4.527  1.00 92.68           C  
ATOM   2284  HA  SER A 150      18.203  -2.979  -4.231  1.00 92.68           H  
ATOM   2285  C   SER A 150      19.149  -4.850  -4.626  1.00 92.68           C  
ATOM   2286  CB  SER A 150      16.964  -4.521  -3.432  1.00 92.68           C  
ATOM   2287  HB2 SER A 150      17.448  -4.401  -2.463  1.00 92.68           H  
ATOM   2288  HB3 SER A 150      16.029  -3.960  -3.426  1.00 92.68           H  
ATOM   2289  O   SER A 150      19.813  -5.072  -3.616  1.00 92.68           O  
ATOM   2290  OG  SER A 150      16.698  -5.897  -3.650  1.00 92.68           O  
ATOM   2291  HG  SER A 150      17.409  -6.365  -3.207  1.00 92.68           H  
ATOM   2292  N   ARG A 151      19.437  -5.441  -5.794  1.00 89.95           N  
ATOM   2293  H   ARG A 151      18.923  -5.151  -6.614  1.00 89.95           H  
ATOM   2294  CA  ARG A 151      20.540  -6.389  -5.999  1.00 89.95           C  
ATOM   2295  HA  ARG A 151      20.865  -6.746  -5.022  1.00 89.95           H  
ATOM   2296  C   ARG A 151      21.733  -5.692  -6.663  1.00 89.95           C  
ATOM   2297  CB  ARG A 151      20.075  -7.594  -6.834  1.00 89.95           C  
ATOM   2298  HB2 ARG A 151      19.726  -7.249  -7.807  1.00 89.95           H  
ATOM   2299  HB3 ARG A 151      20.926  -8.255  -6.999  1.00 89.95           H  
ATOM   2300  O   ARG A 151      21.520  -4.757  -7.433  1.00 89.95           O  
ATOM   2301  CG  ARG A 151      18.960  -8.392  -6.140  1.00 89.95           C  
ATOM   2302  HG2 ARG A 151      18.095  -7.750  -5.973  1.00 89.95           H  
ATOM   2303  HG3 ARG A 151      19.327  -8.752  -5.179  1.00 89.95           H  
ATOM   2304  CD  ARG A 151      18.530  -9.584  -7.002  1.00 89.95           C  
ATOM   2305  HD2 ARG A 151      18.116  -9.203  -7.935  1.00 89.95           H  
ATOM   2306  HD3 ARG A 151      19.411 -10.186  -7.226  1.00 89.95           H  
ATOM   2307  NE  ARG A 151      17.526 -10.419  -6.310  1.00 89.95           N  
ATOM   2308  HE  ARG A 151      17.276 -10.133  -5.374  1.00 89.95           H  
ATOM   2309  NH1 ARG A 151      17.189 -11.951  -7.986  1.00 89.95           N  
ATOM   2310 HH11 ARG A 151      16.712 -12.769  -8.338  1.00 89.95           H  
ATOM   2311 HH12 ARG A 151      17.776 -11.396  -8.592  1.00 89.95           H  
ATOM   2312  NH2 ARG A 151      16.104 -12.190  -6.054  1.00 89.95           N  
ATOM   2313 HH21 ARG A 151      15.916 -11.916  -5.100  1.00 89.95           H  
ATOM   2314 HH22 ARG A 151      15.695 -13.046  -6.401  1.00 89.95           H  
ATOM   2315  CZ  ARG A 151      16.946 -11.511  -6.783  1.00 89.95           C  
ATOM   2316  N   PRO A 152      22.968  -6.165  -6.415  1.00 88.65           N  
ATOM   2317  CA  PRO A 152      24.138  -5.712  -7.158  1.00 88.65           C  
ATOM   2318  HA  PRO A 152      24.322  -4.663  -6.924  1.00 88.65           H  
ATOM   2319  C   PRO A 152      23.950  -5.878  -8.668  1.00 88.65           C  
ATOM   2320  CB  PRO A 152      25.313  -6.557  -6.654  1.00 88.65           C  
ATOM   2321  HB2 PRO A 152      25.450  -7.430  -7.292  1.00 88.65           H  
ATOM   2322  HB3 PRO A 152      26.235  -5.978  -6.606  1.00 88.65           H  
ATOM   2323  O   PRO A 152      23.245  -6.792  -9.111  1.00 88.65           O  
ATOM   2324  CG  PRO A 152      24.860  -7.014  -5.269  1.00 88.65           C  
ATOM   2325  HG2 PRO A 152      25.336  -7.950  -4.975  1.00 88.65           H  
ATOM   2326  HG3 PRO A 152      25.069  -6.231  -4.540  1.00 88.65           H  
ATOM   2327  CD  PRO A 152      23.352  -7.171  -5.436  1.00 88.65           C  
ATOM   2328  HD2 PRO A 152      23.124  -8.164  -5.822  1.00 88.65           H  
ATOM   2329  HD3 PRO A 152      22.865  -7.011  -4.473  1.00 88.65           H  
ATOM   2330  N   ALA A 153      24.613  -5.016  -9.440  1.00 88.08           N  
ATOM   2331  H   ALA A 153      25.220  -4.334  -9.010  1.00 88.08           H  
ATOM   2332  CA  ALA A 153      24.712  -5.186 -10.882  1.00 88.08           C  
ATOM   2333  HA  ALA A 153      23.710  -5.149 -11.311  1.00 88.08           H  
ATOM   2334  C   ALA A 153      25.334  -6.552 -11.206  1.00 88.08           C  
ATOM   2335  CB  ALA A 153      25.541  -4.042 -11.476  1.00 88.08           C  
ATOM   2336  HB1 ALA A 153      25.095  -3.079 -11.227  1.00 88.08           H  
ATOM   2337  HB2 ALA A 153      26.560  -4.078 -11.091  1.00 88.08           H  
ATOM   2338  HB3 ALA A 153      25.575  -4.140 -12.561  1.00 88.08           H  
ATOM   2339  O   ALA A 153      26.204  -7.042 -10.481  1.00 88.08           O  
ATOM   2340  N   LYS A 154      24.873  -7.169 -12.292  1.00 87.24           N  
ATOM   2341  H   LYS A 154      24.175  -6.696 -12.848  1.00 87.24           H  
ATOM   2342  CA  LYS A 154      25.469  -8.389 -12.833  1.00 87.24           C  
ATOM   2343  HA  LYS A 154      26.367  -8.639 -12.268  1.00 87.24           H  
ATOM   2344  C   LYS A 154      25.900  -8.159 -14.268  1.00 87.24           C  
ATOM   2345  CB  LYS A 154      24.499  -9.569 -12.751  1.00 87.24           C  
ATOM   2346  HB2 LYS A 154      23.554  -9.283 -13.212  1.00 87.24           H  
ATOM   2347  HB3 LYS A 154      24.923 -10.395 -13.323  1.00 87.24           H  
ATOM   2348  O   LYS A 154      25.128  -7.626 -15.066  1.00 87.24           O  
ATOM   2349  CG  LYS A 154      24.247 -10.035 -11.313  1.00 87.24           C  
ATOM   2350  HG2 LYS A 154      25.203 -10.219 -10.823  1.00 87.24           H  
ATOM   2351  HG3 LYS A 154      23.702  -9.269 -10.762  1.00 87.24           H  
ATOM   2352  CD  LYS A 154      23.435 -11.334 -11.344  1.00 87.24           C  
ATOM   2353  HD2 LYS A 154      22.460 -11.142 -11.791  1.00 87.24           H  
ATOM   2354  HD3 LYS A 154      23.970 -12.058 -11.959  1.00 87.24           H  
ATOM   2355  CE  LYS A 154      23.272 -11.890  -9.930  1.00 87.24           C  
ATOM   2356  HE2 LYS A 154      22.603 -11.237  -9.369  1.00 87.24           H  
ATOM   2357  HE3 LYS A 154      24.247 -11.867  -9.444  1.00 87.24           H  
ATOM   2358  NZ  LYS A 154      22.766 -13.284  -9.973  1.00 87.24           N  
ATOM   2359  HZ1 LYS A 154      21.878 -13.334 -10.452  1.00 87.24           H  
ATOM   2360  HZ2 LYS A 154      23.420 -13.857 -10.487  1.00 87.24           H  
ATOM   2361  HZ3 LYS A 154      22.690 -13.672  -9.043  1.00 87.24           H  
ATOM   2362  N   GLU A 155      27.103  -8.624 -14.566  1.00 85.20           N  
ATOM   2363  H   GLU A 155      27.684  -8.992 -13.827  1.00 85.20           H  
ATOM   2364  CA  GLU A 155      27.622  -8.706 -15.926  1.00 85.20           C  
ATOM   2365  HA  GLU A 155      27.441  -7.759 -16.434  1.00 85.20           H  
ATOM   2366  C   GLU A 155      26.896  -9.800 -16.723  1.00 85.20           C  
ATOM   2367  CB  GLU A 155      29.141  -8.955 -15.882  1.00 85.20           C  
ATOM   2368  HB2 GLU A 155      29.516  -9.042 -16.901  1.00 85.20           H  
ATOM   2369  HB3 GLU A 155      29.330  -9.904 -15.379  1.00 85.20           H  
ATOM   2370  O   GLU A 155      26.280 -10.705 -16.149  1.00 85.20           O  
ATOM   2371  CG  GLU A 155      29.928  -7.848 -15.154  1.00 85.20           C  
ATOM   2372  HG2 GLU A 155      29.664  -7.868 -14.096  1.00 85.20           H  
ATOM   2373  HG3 GLU A 155      30.991  -8.076 -15.229  1.00 85.20           H  
ATOM   2374  CD  GLU A 155      29.667  -6.449 -15.734  1.00 85.20           C  
ATOM   2375  OE1 GLU A 155      29.638  -5.488 -14.934  1.00 85.20           O  
ATOM   2376  OE2 GLU A 155      29.430  -6.365 -16.960  1.00 85.20           O  
ATOM   2377  N   ASN A 156      26.990  -9.730 -18.052  1.00 86.28           N  
ATOM   2378  H   ASN A 156      27.566  -8.995 -18.438  1.00 86.28           H  
ATOM   2379  CA  ASN A 156      26.462 -10.730 -18.993  1.00 86.28           C  
ATOM   2380  HA  ASN A 156      26.651 -10.339 -19.993  1.00 86.28           H  
ATOM   2381  C   ASN A 156      24.937 -10.950 -18.936  1.00 86.28           C  
ATOM   2382  CB  ASN A 156      27.268 -12.036 -18.870  1.00 86.28           C  
ATOM   2383  HB2 ASN A 156      27.054 -12.503 -17.909  1.00 86.28           H  
ATOM   2384  HB3 ASN A 156      26.966 -12.727 -19.657  1.00 86.28           H  
ATOM   2385  O   ASN A 156      24.443 -12.027 -19.271  1.00 86.28           O  
ATOM   2386  CG  ASN A 156      28.759 -11.809 -19.007  1.00 86.28           C  
ATOM   2387  ND2 ASN A 156      29.563 -12.455 -18.197  1.00 86.28           N  
ATOM   2388 HD21 ASN A 156      29.195 -13.083 -17.497  1.00 86.28           H  
ATOM   2389 HD22 ASN A 156      30.548 -12.263 -18.316  1.00 86.28           H  
ATOM   2390  OD1 ASN A 156      29.221 -11.045 -19.833  1.00 86.28           O  
ATOM   2391  N   LEU A 157      24.174  -9.935 -18.525  1.00 90.80           N  
ATOM   2392  H   LEU A 157      24.635  -9.072 -18.271  1.00 90.80           H  
ATOM   2393  CA  LEU A 157      22.718  -9.933 -18.658  1.00 90.80           C  
ATOM   2394  HA  LEU A 157      22.374 -10.967 -18.619  1.00 90.80           H  
ATOM   2395  C   LEU A 157      22.288  -9.343 -20.013  1.00 90.80           C  
ATOM   2396  CB  LEU A 157      22.082  -9.166 -17.488  1.00 90.80           C  
ATOM   2397  HB2 LEU A 157      21.013  -9.075 -17.681  1.00 90.80           H  
ATOM   2398  HB3 LEU A 157      22.502  -8.160 -17.467  1.00 90.80           H  
ATOM   2399  O   LEU A 157      22.972  -8.457 -20.524  1.00 90.80           O  
ATOM   2400  CG  LEU A 157      22.279  -9.809 -16.104  1.00 90.80           C  
ATOM   2401  HG  LEU A 157      23.336  -9.820 -15.840  1.00 90.80           H  
ATOM   2402  CD1 LEU A 157      21.522  -8.964 -15.077  1.00 90.80           C  
ATOM   2403 HD11 LEU A 157      22.008  -7.991 -15.006  1.00 90.80           H  
ATOM   2404 HD12 LEU A 157      20.487  -8.831 -15.391  1.00 90.80           H  
ATOM   2405 HD13 LEU A 157      21.537  -9.444 -14.098  1.00 90.80           H  
ATOM   2406  CD2 LEU A 157      21.734 -11.238 -16.020  1.00 90.80           C  
ATOM   2407 HD21 LEU A 157      21.810 -11.605 -14.996  1.00 90.80           H  
ATOM   2408 HD22 LEU A 157      20.695 -11.266 -16.349  1.00 90.80           H  
ATOM   2409 HD23 LEU A 157      22.334 -11.893 -16.651  1.00 90.80           H  
ATOM   2410  N   PRO A 158      21.122  -9.739 -20.564  1.00 91.98           N  
ATOM   2411  CA  PRO A 158      20.586  -9.156 -21.803  1.00 91.98           C  
ATOM   2412  HA  PRO A 158      21.283  -9.363 -22.615  1.00 91.98           H  
ATOM   2413  C   PRO A 158      20.337  -7.640 -21.747  1.00 91.98           C  
ATOM   2414  CB  PRO A 158      19.269  -9.897 -22.060  1.00 91.98           C  
ATOM   2415  HB2 PRO A 158      18.442  -9.368 -21.586  1.00 91.98           H  
ATOM   2416  HB3 PRO A 158      19.080 -10.018 -23.126  1.00 91.98           H  
ATOM   2417  O   PRO A 158      20.160  -7.002 -22.780  1.00 91.98           O  
ATOM   2418  CG  PRO A 158      19.468 -11.240 -21.365  1.00 91.98           C  
ATOM   2419  HG2 PRO A 158      20.043 -11.906 -22.009  1.00 91.98           H  
ATOM   2420  HG3 PRO A 158      18.519 -11.698 -21.086  1.00 91.98           H  
ATOM   2421  CD  PRO A 158      20.298 -10.865 -20.141  1.00 91.98           C  
ATOM   2422  HD2 PRO A 158      20.899 -11.724 -19.843  1.00 91.98           H  
ATOM   2423  HD3 PRO A 158      19.643 -10.554 -19.327  1.00 91.98           H  
ATOM   2424  N   HIS A 159      20.290  -7.060 -20.547  1.00 93.38           N  
ATOM   2425  H   HIS A 159      20.480  -7.631 -19.736  1.00 93.38           H  
ATOM   2426  CA  HIS A 159      20.133  -5.630 -20.320  1.00 93.38           C  
ATOM   2427  HA  HIS A 159      20.515  -5.091 -21.187  1.00 93.38           H  
ATOM   2428  C   HIS A 159      20.941  -5.185 -19.097  1.00 93.38           C  
ATOM   2429  CB  HIS A 159      18.642  -5.297 -20.163  1.00 93.38           C  
ATOM   2430  HB2 HIS A 159      18.145  -5.480 -21.116  1.00 93.38           H  
ATOM   2431  HB3 HIS A 159      18.536  -4.237 -19.934  1.00 93.38           H  
ATOM   2432  O   HIS A 159      21.126  -5.940 -18.136  1.00 93.38           O  
ATOM   2433  CG  HIS A 159      17.943  -6.100 -19.091  1.00 93.38           C  
ATOM   2434  CD2 HIS A 159      16.911  -6.979 -19.272  1.00 93.38           C  
ATOM   2435  HD2 HIS A 159      16.436  -7.217 -20.212  1.00 93.38           H  
ATOM   2436  ND1 HIS A 159      18.251  -6.110 -17.750  1.00 93.38           N  
ATOM   2437  HD1 HIS A 159      19.044  -5.646 -17.329  1.00 93.38           H  
ATOM   2438  CE1 HIS A 159      17.412  -6.955 -17.134  1.00 93.38           C  
ATOM   2439  HE1 HIS A 159      17.423  -7.187 -16.079  1.00 93.38           H  
ATOM   2440  NE2 HIS A 159      16.584  -7.518 -18.024  1.00 93.38           N  
ATOM   2441  N   LYS A 160      21.372  -3.922 -19.096  1.00 95.34           N  
ATOM   2442  H   LYS A 160      21.158  -3.345 -19.897  1.00 95.34           H  
ATOM   2443  CA  LYS A 160      22.127  -3.327 -17.989  1.00 95.34           C  
ATOM   2444  HA  LYS A 160      22.997  -3.958 -17.806  1.00 95.34           H  
ATOM   2445  C   LYS A 160      21.286  -3.296 -16.709  1.00 95.34           C  
ATOM   2446  CB  LYS A 160      22.614  -1.935 -18.418  1.00 95.34           C  
ATOM   2447  HB2 LYS A 160      23.095  -2.021 -19.392  1.00 95.34           H  
ATOM   2448  HB3 LYS A 160      21.761  -1.263 -18.517  1.00 95.34           H  
ATOM   2449  O   LYS A 160      20.104  -2.957 -16.741  1.00 95.34           O  
ATOM   2450  CG  LYS A 160      23.628  -1.340 -17.433  1.00 95.34           C  
ATOM   2451  HG2 LYS A 160      23.157  -1.196 -16.461  1.00 95.34           H  
ATOM   2452  HG3 LYS A 160      24.467  -2.027 -17.322  1.00 95.34           H  
ATOM   2453  CD  LYS A 160      24.145   0.011 -17.944  1.00 95.34           C  
ATOM   2454  HD2 LYS A 160      23.309   0.703 -18.039  1.00 95.34           H  
ATOM   2455  HD3 LYS A 160      24.606  -0.120 -18.923  1.00 95.34           H  
ATOM   2456  CE  LYS A 160      25.177   0.574 -16.963  1.00 95.34           C  
ATOM   2457  HE2 LYS A 160      26.068  -0.054 -16.988  1.00 95.34           H  
ATOM   2458  HE3 LYS A 160      24.760   0.532 -15.957  1.00 95.34           H  
ATOM   2459  NZ  LYS A 160      25.517   1.978 -17.289  1.00 95.34           N  
ATOM   2460  HZ1 LYS A 160      25.801   2.085 -18.252  1.00 95.34           H  
ATOM   2461  HZ2 LYS A 160      26.228   2.338 -16.670  1.00 95.34           H  
ATOM   2462  HZ3 LYS A 160      24.704   2.557 -17.138  1.00 95.34           H  
ATOM   2463  N   THR A 161      21.897  -3.633 -15.576  1.00 95.62           N  
ATOM   2464  H   THR A 161      22.889  -3.823 -15.605  1.00 95.62           H  
ATOM   2465  CA  THR A 161      21.267  -3.559 -14.248  1.00 95.62           C  
ATOM   2466  HA  THR A 161      20.317  -3.034 -14.343  1.00 95.62           H  
ATOM   2467  C   THR A 161      22.124  -2.744 -13.288  1.00 95.62           C  
ATOM   2468  CB  THR A 161      20.970  -4.944 -13.650  1.00 95.62           C  
ATOM   2469  HB  THR A 161      20.533  -4.807 -12.661  1.00 95.62           H  
ATOM   2470  O   THR A 161      23.322  -2.585 -13.514  1.00 95.62           O  
ATOM   2471  CG2 THR A 161      19.982  -5.742 -14.499  1.00 95.62           C  
ATOM   2472 HG21 THR A 161      20.413  -5.968 -15.474  1.00 95.62           H  
ATOM   2473 HG22 THR A 161      19.068  -5.164 -14.631  1.00 95.62           H  
ATOM   2474 HG23 THR A 161      19.740  -6.674 -13.988  1.00 95.62           H  
ATOM   2475  OG1 THR A 161      22.146  -5.715 -13.518  1.00 95.62           O  
ATOM   2476  HG1 THR A 161      22.474  -5.894 -14.402  1.00 95.62           H  
ATOM   2477  N   GLY A 162      21.519  -2.223 -12.221  1.00 93.32           N  
ATOM   2478  H   GLY A 162      20.523  -2.353 -12.112  1.00 93.32           H  
ATOM   2479  CA  GLY A 162      22.228  -1.468 -11.190  1.00 93.32           C  
ATOM   2480  HA2 GLY A 162      22.239  -0.410 -11.452  1.00 93.32           H  
ATOM   2481  HA3 GLY A 162      23.262  -1.811 -11.149  1.00 93.32           H  
ATOM   2482  C   GLY A 162      21.593  -1.614  -9.805  1.00 93.32           C  
ATOM   2483  O   GLY A 162      20.379  -1.825  -9.705  1.00 93.32           O  
ATOM   2484  N   PRO A 163      22.381  -1.511  -8.723  1.00 95.34           N  
ATOM   2485  CA  PRO A 163      21.828  -1.438  -7.380  1.00 95.34           C  
ATOM   2486  HA  PRO A 163      21.102  -2.237  -7.223  1.00 95.34           H  
ATOM   2487  C   PRO A 163      21.145  -0.086  -7.153  1.00 95.34           C  
ATOM   2488  CB  PRO A 163      23.021  -1.640  -6.447  1.00 95.34           C  
ATOM   2489  HB2 PRO A 163      22.880  -1.153  -5.482  1.00 95.34           H  
ATOM   2490  HB3 PRO A 163      23.199  -2.707  -6.309  1.00 95.34           H  
ATOM   2491  O   PRO A 163      21.568   0.941  -7.677  1.00 95.34           O  
ATOM   2492  CG  PRO A 163      24.179  -1.023  -7.232  1.00 95.34           C  
ATOM   2493  HG2 PRO A 163      24.192   0.057  -7.079  1.00 95.34           H  
ATOM   2494  HG3 PRO A 163      25.137  -1.458  -6.949  1.00 95.34           H  
ATOM   2495  CD  PRO A 163      23.828  -1.328  -8.690  1.00 95.34           C  
ATOM   2496  HD2 PRO A 163      24.137  -0.501  -9.329  1.00 95.34           H  
ATOM   2497  HD3 PRO A 163      24.318  -2.250  -9.001  1.00 95.34           H  
ATOM   2498  N   SER A 164      20.107  -0.073  -6.322  1.00 96.46           N  
ATOM   2499  H   SER A 164      19.730  -0.959  -6.017  1.00 96.46           H  
ATOM   2500  CA  SER A 164      19.426   1.146  -5.895  1.00 96.46           C  
ATOM   2501  HA  SER A 164      20.086   1.999  -6.050  1.00 96.46           H  
ATOM   2502  C   SER A 164      19.070   1.083  -4.418  1.00 96.46           C  
ATOM   2503  CB  SER A 164      18.185   1.369  -6.752  1.00 96.46           C  
ATOM   2504  HB2 SER A 164      18.514   1.623  -7.759  1.00 96.46           H  
ATOM   2505  HB3 SER A 164      17.598   0.450  -6.781  1.00 96.46           H  
ATOM   2506  O   SER A 164      18.357   0.181  -3.967  1.00 96.46           O  
ATOM   2507  OG  SER A 164      17.393   2.425  -6.241  1.00 96.46           O  
ATOM   2508  HG  SER A 164      17.368   3.115  -6.908  1.00 96.46           H  
ATOM   2509  N   ALA A 165      19.524   2.094  -3.674  1.00 95.62           N  
ATOM   2510  H   ALA A 165      20.130   2.780  -4.102  1.00 95.62           H  
ATOM   2511  CA  ALA A 165      19.167   2.282  -2.272  1.00 95.62           C  
ATOM   2512  HA  ALA A 165      19.474   1.404  -1.703  1.00 95.62           H  
ATOM   2513  C   ALA A 165      17.649   2.450  -2.094  1.00 95.62           C  
ATOM   2514  CB  ALA A 165      19.936   3.493  -1.735  1.00 95.62           C  
ATOM   2515  HB1 ALA A 165      21.009   3.329  -1.830  1.00 95.62           H  
ATOM   2516  HB2 ALA A 165      19.702   3.630  -0.679  1.00 95.62           H  
ATOM   2517  HB3 ALA A 165      19.656   4.396  -2.277  1.00 95.62           H  
ATOM   2518  O   ALA A 165      17.072   1.897  -1.163  1.00 95.62           O  
ATOM   2519  N   LEU A 166      16.968   3.110  -3.043  1.00 96.79           N  
ATOM   2520  H   LEU A 166      17.482   3.495  -3.822  1.00 96.79           H  
ATOM   2521  CA  LEU A 166      15.509   3.266  -3.010  1.00 96.79           C  
ATOM   2522  HA  LEU A 166      15.234   3.764  -2.080  1.00 96.79           H  
ATOM   2523  C   LEU A 166      14.781   1.918  -3.021  1.00 96.79           C  
ATOM   2524  CB  LEU A 166      15.034   4.106  -4.207  1.00 96.79           C  
ATOM   2525  HB2 LEU A 166      13.944   4.106  -4.206  1.00 96.79           H  
ATOM   2526  HB3 LEU A 166      15.354   3.623  -5.130  1.00 96.79           H  
ATOM   2527  O   LEU A 166      13.781   1.757  -2.321  1.00 96.79           O  
ATOM   2528  CG  LEU A 166      15.501   5.569  -4.224  1.00 96.79           C  
ATOM   2529  HG  LEU A 166      16.590   5.611  -4.234  1.00 96.79           H  
ATOM   2530  CD1 LEU A 166      14.970   6.233  -5.492  1.00 96.79           C  
ATOM   2531 HD11 LEU A 166      15.432   5.775  -6.367  1.00 96.79           H  
ATOM   2532 HD12 LEU A 166      13.886   6.137  -5.554  1.00 96.79           H  
ATOM   2533 HD13 LEU A 166      15.233   7.291  -5.479  1.00 96.79           H  
ATOM   2534  CD2 LEU A 166      14.976   6.349  -3.017  1.00 96.79           C  
ATOM   2535 HD21 LEU A 166      15.258   7.398  -3.109  1.00 96.79           H  
ATOM   2536 HD22 LEU A 166      13.891   6.275  -2.959  1.00 96.79           H  
ATOM   2537 HD23 LEU A 166      15.423   5.966  -2.099  1.00 96.79           H  
ATOM   2538  N   PHE A 167      15.272   0.949  -3.795  1.00 96.57           N  
ATOM   2539  H   PHE A 167      16.108   1.138  -4.330  1.00 96.57           H  
ATOM   2540  CA  PHE A 167      14.727  -0.407  -3.789  1.00 96.57           C  
ATOM   2541  HA  PHE A 167      13.638  -0.358  -3.769  1.00 96.57           H  
ATOM   2542  C   PHE A 167      15.156  -1.189  -2.547  1.00 96.57           C  
ATOM   2543  CB  PHE A 167      15.144  -1.154  -5.058  1.00 96.57           C  
ATOM   2544  HB2 PHE A 167      15.073  -2.223  -4.861  1.00 96.57           H  
ATOM   2545  HB3 PHE A 167      16.188  -0.937  -5.287  1.00 96.57           H  
ATOM   2546  O   PHE A 167      14.341  -1.906  -1.982  1.00 96.57           O  
ATOM   2547  CG  PHE A 167      14.284  -0.862  -6.269  1.00 96.57           C  
ATOM   2548  CD1 PHE A 167      13.182  -1.691  -6.559  1.00 96.57           C  
ATOM   2549  HD1 PHE A 167      12.925  -2.505  -5.898  1.00 96.57           H  
ATOM   2550  CD2 PHE A 167      14.588   0.216  -7.121  1.00 96.57           C  
ATOM   2551  HD2 PHE A 167      15.412   0.876  -6.893  1.00 96.57           H  
ATOM   2552  CE1 PHE A 167      12.409  -1.459  -7.709  1.00 96.57           C  
ATOM   2553  HE1 PHE A 167      11.563  -2.091  -7.934  1.00 96.57           H  
ATOM   2554  CE2 PHE A 167      13.823   0.441  -8.277  1.00 96.57           C  
ATOM   2555  HE2 PHE A 167      14.059   1.262  -8.937  1.00 96.57           H  
ATOM   2556  CZ  PHE A 167      12.737  -0.401  -8.574  1.00 96.57           C  
ATOM   2557  HZ  PHE A 167      12.147  -0.224  -9.461  1.00 96.57           H  
ATOM   2558  N   ALA A 168      16.405  -1.066  -2.098  1.00 94.37           N  
ATOM   2559  H   ALA A 168      17.053  -0.464  -2.586  1.00 94.37           H  
ATOM   2560  CA  ALA A 168      16.868  -1.768  -0.900  1.00 94.37           C  
ATOM   2561  HA  ALA A 168      16.704  -2.838  -1.031  1.00 94.37           H  
ATOM   2562  C   ALA A 168      16.083  -1.352   0.359  1.00 94.37           C  
ATOM   2563  CB  ALA A 168      18.373  -1.528  -0.748  1.00 94.37           C  
ATOM   2564  HB1 ALA A 168      18.898  -1.850  -1.648  1.00 94.37           H  
ATOM   2565  HB2 ALA A 168      18.567  -0.470  -0.575  1.00 94.37           H  
ATOM   2566  HB3 ALA A 168      18.748  -2.095   0.104  1.00 94.37           H  
ATOM   2567  O   ALA A 168      15.665  -2.203   1.141  1.00 94.37           O  
ATOM   2568  N   GLU A 169      15.810  -0.057   0.508  1.00 94.20           N  
ATOM   2569  H   GLU A 169      16.241   0.590  -0.136  1.00 94.20           H  
ATOM   2570  CA  GLU A 169      15.116   0.524   1.664  1.00 94.20           C  
ATOM   2571  HA  GLU A 169      15.327  -0.075   2.549  1.00 94.20           H  
ATOM   2572  C   GLU A 169      13.585   0.562   1.506  1.00 94.20           C  
ATOM   2573  CB  GLU A 169      15.664   1.938   1.904  1.00 94.20           C  
ATOM   2574  HB2 GLU A 169      15.498   2.537   1.008  1.00 94.20           H  
ATOM   2575  HB3 GLU A 169      15.108   2.395   2.723  1.00 94.20           H  
ATOM   2576  O   GLU A 169      12.876   1.012   2.404  1.00 94.20           O  
ATOM   2577  CG  GLU A 169      17.158   1.955   2.268  1.00 94.20           C  
ATOM   2578  HG2 GLU A 169      17.290   1.456   3.228  1.00 94.20           H  
ATOM   2579  HG3 GLU A 169      17.726   1.401   1.520  1.00 94.20           H  
ATOM   2580  CD  GLU A 169      17.708   3.385   2.354  1.00 94.20           C  
ATOM   2581  OE1 GLU A 169      18.909   3.563   2.073  1.00 94.20           O  
ATOM   2582  OE2 GLU A 169      16.925   4.311   2.694  1.00 94.20           O  
ATOM   2583  N   GLY A 170      13.048   0.135   0.358  1.00 94.27           N  
ATOM   2584  H   GLY A 170      13.666  -0.263  -0.334  1.00 94.27           H  
ATOM   2585  CA  GLY A 170      11.609   0.187   0.071  1.00 94.27           C  
ATOM   2586  HA2 GLY A 170      11.058  -0.251   0.903  1.00 94.27           H  
ATOM   2587  HA3 GLY A 170      11.420  -0.392  -0.833  1.00 94.27           H  
ATOM   2588  C   GLY A 170      11.038   1.588  -0.146  1.00 94.27           C  
ATOM   2589  O   GLY A 170       9.819   1.759  -0.183  1.00 94.27           O  
ATOM   2590  N   LYS A 171      11.903   2.591  -0.314  1.00 94.25           N  
ATOM   2591  H   LYS A 171      12.882   2.345  -0.307  1.00 94.25           H  
ATOM   2592  CA  LYS A 171      11.537   3.995  -0.536  1.00 94.25           C  
ATOM   2593  HA  LYS A 171      10.647   4.223   0.052  1.00 94.25           H  
ATOM   2594  C   LYS A 171      11.171   4.308  -1.982  1.00 94.25           C  
ATOM   2595  CB  LYS A 171      12.673   4.906  -0.057  1.00 94.25           C  
ATOM   2596  HB2 LYS A 171      13.609   4.590  -0.517  1.00 94.25           H  
ATOM   2597  HB3 LYS A 171      12.466   5.930  -0.367  1.00 94.25           H  
ATOM   2598  O   LYS A 171      10.599   5.363  -2.228  1.00 94.25           O  
ATOM   2599  CG  LYS A 171      12.810   4.884   1.471  1.00 94.25           C  
ATOM   2600  HG2 LYS A 171      11.886   5.241   1.926  1.00 94.25           H  
ATOM   2601  HG3 LYS A 171      13.008   3.868   1.813  1.00 94.25           H  
ATOM   2602  CD  LYS A 171      13.971   5.787   1.892  1.00 94.25           C  
ATOM   2603  HD2 LYS A 171      13.794   6.807   1.550  1.00 94.25           H  
ATOM   2604  HD3 LYS A 171      14.881   5.412   1.425  1.00 94.25           H  
ATOM   2605  CE  LYS A 171      14.144   5.780   3.412  1.00 94.25           C  
ATOM   2606  HE2 LYS A 171      13.348   6.365   3.873  1.00 94.25           H  
ATOM   2607  HE3 LYS A 171      14.067   4.750   3.760  1.00 94.25           H  
ATOM   2608  NZ  LYS A 171      15.479   6.307   3.780  1.00 94.25           N  
ATOM   2609  HZ1 LYS A 171      16.172   5.689   3.382  1.00 94.25           H  
ATOM   2610  HZ2 LYS A 171      15.633   6.289   4.778  1.00 94.25           H  
ATOM   2611  HZ3 LYS A 171      15.649   7.230   3.408  1.00 94.25           H  
ATOM   2612  N   VAL A 172      11.426   3.400  -2.930  1.00 96.88           N  
ATOM   2613  H   VAL A 172      11.964   2.590  -2.656  1.00 96.88           H  
ATOM   2614  CA  VAL A 172      11.089   3.576  -4.357  1.00 96.88           C  
ATOM   2615  HA  VAL A 172      11.693   4.400  -4.740  1.00 96.88           H  
ATOM   2616  C   VAL A 172       9.628   3.977  -4.586  1.00 96.88           C  
ATOM   2617  CB  VAL A 172      11.460   2.316  -5.167  1.00 96.88           C  
ATOM   2618  HB  VAL A 172      12.499   2.072  -4.943  1.00 96.88           H  
ATOM   2619  O   VAL A 172       9.332   4.674  -5.546  1.00 96.88           O  
ATOM   2620  CG1 VAL A 172      10.608   1.090  -4.809  1.00 96.88           C  
ATOM   2621 HG11 VAL A 172      10.672   0.881  -3.741  1.00 96.88           H  
ATOM   2622 HG12 VAL A 172       9.566   1.249  -5.088  1.00 96.88           H  
ATOM   2623 HG13 VAL A 172      10.981   0.222  -5.352  1.00 96.88           H  
ATOM   2624  CG2 VAL A 172      11.373   2.577  -6.673  1.00 96.88           C  
ATOM   2625 HG21 VAL A 172      12.002   3.424  -6.946  1.00 96.88           H  
ATOM   2626 HG22 VAL A 172      11.718   1.697  -7.215  1.00 96.88           H  
ATOM   2627 HG23 VAL A 172      10.345   2.775  -6.977  1.00 96.88           H  
ATOM   2628  N   CYS A 173       8.716   3.635  -3.677  1.00 96.72           N  
ATOM   2629  H   CYS A 173       9.013   3.032  -2.923  1.00 96.72           H  
ATOM   2630  CA  CYS A 173       7.289   3.953  -3.754  1.00 96.72           C  
ATOM   2631  HA  CYS A 173       6.930   3.703  -4.753  1.00 96.72           H  
ATOM   2632  C   CYS A 173       6.964   5.442  -3.498  1.00 96.72           C  
ATOM   2633  CB  CYS A 173       6.549   3.066  -2.734  1.00 96.72           C  
ATOM   2634  HB2 CYS A 173       6.619   3.509  -1.741  1.00 96.72           H  
ATOM   2635  HB3 CYS A 173       5.496   3.020  -3.010  1.00 96.72           H  
ATOM   2636  O   CYS A 173       5.891   5.919  -3.865  1.00 96.72           O  
ATOM   2637  SG  CYS A 173       7.222   1.371  -2.656  1.00 96.72           S  
ATOM   2638  HG  CYS A 173       8.070   1.561  -1.642  1.00 96.72           H  
ATOM   2639  N   MET A 174       7.870   6.189  -2.856  1.00 95.75           N  
ATOM   2640  H   MET A 174       8.765   5.770  -2.647  1.00 95.75           H  
ATOM   2641  CA  MET A 174       7.597   7.505  -2.257  1.00 95.75           C  
ATOM   2642  HA  MET A 174       6.580   7.484  -1.866  1.00 95.75           H  
ATOM   2643  C   MET A 174       7.616   8.685  -3.238  1.00 95.75           C  
ATOM   2644  CB  MET A 174       8.547   7.746  -1.066  1.00 95.75           C  
ATOM   2645  HB2 MET A 174       9.583   7.648  -1.391  1.00 95.75           H  
ATOM   2646  HB3 MET A 174       8.410   8.756  -0.680  1.00 95.75           H  
ATOM   2647  O   MET A 174       7.423   9.823  -2.823  1.00 95.75           O  
ATOM   2648  CG  MET A 174       8.294   6.765   0.080  1.00 95.75           C  
ATOM   2649  HG2 MET A 174       8.418   5.748  -0.291  1.00 95.75           H  
ATOM   2650  HG3 MET A 174       9.039   6.930   0.858  1.00 95.75           H  
ATOM   2651  SD  MET A 174       6.645   6.937   0.816  1.00 95.75           S  
ATOM   2652  CE  MET A 174       6.335   5.215   1.281  1.00 95.75           C  
ATOM   2653  HE1 MET A 174       6.330   4.584   0.392  1.00 95.75           H  
ATOM   2654  HE2 MET A 174       7.113   4.873   1.964  1.00 95.75           H  
ATOM   2655  HE3 MET A 174       5.369   5.142   1.780  1.00 95.75           H  
ATOM   2656  N   GLY A 175       7.809   8.461  -4.537  1.00 94.81           N  
ATOM   2657  H   GLY A 175       7.965   7.516  -4.858  1.00 94.81           H  
ATOM   2658  CA  GLY A 175       7.502   9.492  -5.535  1.00 94.81           C  
ATOM   2659  HA2 GLY A 175       7.878  10.457  -5.196  1.00 94.81           H  
ATOM   2660  HA3 GLY A 175       8.001   9.286  -6.481  1.00 94.81           H  
ATOM   2661  C   GLY A 175       5.995   9.597  -5.782  1.00 94.81           C  
ATOM   2662  O   GLY A 175       5.457  10.696  -5.829  1.00 94.81           O  
ATOM   2663  N   CYS A 176       5.288   8.465  -5.850  1.00 96.02           N  
ATOM   2664  H   CYS A 176       5.787   7.586  -5.858  1.00 96.02           H  
ATOM   2665  CA  CYS A 176       3.830   8.451  -6.013  1.00 96.02           C  
ATOM   2666  HA  CYS A 176       3.514   9.372  -6.504  1.00 96.02           H  
ATOM   2667  C   CYS A 176       3.066   8.382  -4.685  1.00 96.02           C  
ATOM   2668  CB  CYS A 176       3.429   7.275  -6.911  1.00 96.02           C  
ATOM   2669  HB2 CYS A 176       3.852   6.347  -6.527  1.00 96.02           H  
ATOM   2670  HB3 CYS A 176       2.343   7.179  -6.921  1.00 96.02           H  
ATOM   2671  O   CYS A 176       2.000   8.984  -4.566  1.00 96.02           O  
ATOM   2672  SG  CYS A 176       4.001   7.546  -8.609  1.00 96.02           S  
ATOM   2673  HG  CYS A 176       3.402   8.717  -8.843  1.00 96.02           H  
ATOM   2674  N   HIS A 177       3.580   7.636  -3.703  1.00 95.99           N  
ATOM   2675  H   HIS A 177       4.440   7.137  -3.875  1.00 95.99           H  
ATOM   2676  CA  HIS A 177       2.842   7.327  -2.478  1.00 95.99           C  
ATOM   2677  HA  HIS A 177       1.781   7.480  -2.673  1.00 95.99           H  
ATOM   2678  C   HIS A 177       3.150   8.246  -1.296  1.00 95.99           C  
ATOM   2679  CB  HIS A 177       2.996   5.840  -2.112  1.00 95.99           C  
ATOM   2680  HB2 HIS A 177       4.042   5.538  -2.167  1.00 95.99           H  
ATOM   2681  HB3 HIS A 177       2.671   5.686  -1.083  1.00 95.99           H  
ATOM   2682  O   HIS A 177       2.442   8.130  -0.308  1.00 95.99           O  
ATOM   2683  CG  HIS A 177       2.150   4.950  -2.984  1.00 95.99           C  
ATOM   2684  CD2 HIS A 177       2.499   4.405  -4.190  1.00 95.99           C  
ATOM   2685  HD2 HIS A 177       3.450   4.515  -4.689  1.00 95.99           H  
ATOM   2686  ND1 HIS A 177       0.848   4.579  -2.729  1.00 95.99           N  
ATOM   2687  HD1 HIS A 177       0.322   4.781  -1.891  1.00 95.99           H  
ATOM   2688  CE1 HIS A 177       0.423   3.827  -3.757  1.00 95.99           C  
ATOM   2689  HE1 HIS A 177      -0.551   3.367  -3.836  1.00 95.99           H  
ATOM   2690  NE2 HIS A 177       1.391   3.704  -4.673  1.00 95.99           N  
ATOM   2691  N   SER A 178       4.121   9.167  -1.358  1.00 95.99           N  
ATOM   2692  H   SER A 178       4.620   9.310  -2.224  1.00 95.99           H  
ATOM   2693  CA  SER A 178       4.499  10.003  -0.202  1.00 95.99           C  
ATOM   2694  HA  SER A 178       4.776   9.347   0.623  1.00 95.99           H  
ATOM   2695  C   SER A 178       3.366  10.897   0.296  1.00 95.99           C  
ATOM   2696  CB  SER A 178       5.705  10.888  -0.518  1.00 95.99           C  
ATOM   2697  HB2 SER A 178       5.890  11.560   0.320  1.00 95.99           H  
ATOM   2698  HB3 SER A 178       6.585  10.256  -0.640  1.00 95.99           H  
ATOM   2699  O   SER A 178       2.904  10.750   1.426  1.00 95.99           O  
ATOM   2700  OG  SER A 178       5.479  11.659  -1.686  1.00 95.99           O  
ATOM   2701  HG  SER A 178       6.292  12.139  -1.860  1.00 95.99           H  
ATOM   2702  N   HIS A 179       2.916  11.837  -0.530  1.00 95.83           N  
ATOM   2703  H   HIS A 179       3.412  11.965  -1.400  1.00 95.83           H  
ATOM   2704  CA  HIS A 179       1.867  12.783  -0.190  1.00 95.83           C  
ATOM   2705  HA  HIS A 179       1.111  12.229   0.365  1.00 95.83           H  
ATOM   2706  C   HIS A 179       1.202  13.380  -1.427  1.00 95.83           C  
ATOM   2707  CB  HIS A 179       2.410  13.901   0.719  1.00 95.83           C  
ATOM   2708  HB2 HIS A 179       2.814  13.462   1.630  1.00 95.83           H  
ATOM   2709  HB3 HIS A 179       1.576  14.542   1.007  1.00 95.83           H  
ATOM   2710  O   HIS A 179       1.766  13.419  -2.519  1.00 95.83           O  
ATOM   2711  CG  HIS A 179       3.468  14.776   0.095  1.00 95.83           C  
ATOM   2712  CD2 HIS A 179       3.277  16.028  -0.408  1.00 95.83           C  
ATOM   2713  HD2 HIS A 179       2.346  16.574  -0.449  1.00 95.83           H  
ATOM   2714  ND1 HIS A 179       4.816  14.444  -0.039  1.00 95.83           N  
ATOM   2715  CE1 HIS A 179       5.395  15.470  -0.681  1.00 95.83           C  
ATOM   2716  HE1 HIS A 179       6.436  15.525  -0.961  1.00 95.83           H  
ATOM   2717  NE2 HIS A 179       4.500  16.447  -0.883  1.00 95.83           N  
ATOM   2718  HE2 HIS A 179       4.710  17.336  -1.315  1.00 95.83           H  
ATOM   2719  N   LYS A 180      -0.010  13.895  -1.221  1.00 94.96           N  
ATOM   2720  H   LYS A 180      -0.400  13.785  -0.296  1.00 94.96           H  
ATOM   2721  CA  LYS A 180      -0.710  14.751  -2.174  1.00 94.96           C  
ATOM   2722  HA  LYS A 180       0.030  15.182  -2.848  1.00 94.96           H  
ATOM   2723  C   LYS A 180      -1.413  15.871  -1.431  1.00 94.96           C  
ATOM   2724  CB  LYS A 180      -1.689  13.934  -3.025  1.00 94.96           C  
ATOM   2725  HB2 LYS A 180      -1.133  13.154  -3.547  1.00 94.96           H  
ATOM   2726  HB3 LYS A 180      -2.429  13.466  -2.376  1.00 94.96           H  
ATOM   2727  O   LYS A 180      -2.302  15.612  -0.623  1.00 94.96           O  
ATOM   2728  CG  LYS A 180      -2.421  14.812  -4.050  1.00 94.96           C  
ATOM   2729  HG2 LYS A 180      -3.048  15.537  -3.529  1.00 94.96           H  
ATOM   2730  HG3 LYS A 180      -1.686  15.346  -4.653  1.00 94.96           H  
ATOM   2731  CD  LYS A 180      -3.311  13.954  -4.957  1.00 94.96           C  
ATOM   2732  HD2 LYS A 180      -3.959  13.336  -4.335  1.00 94.96           H  
ATOM   2733  HD3 LYS A 180      -2.684  13.289  -5.551  1.00 94.96           H  
ATOM   2734  CE  LYS A 180      -4.194  14.802  -5.883  1.00 94.96           C  
ATOM   2735  HE2 LYS A 180      -4.857  15.413  -5.271  1.00 94.96           H  
ATOM   2736  HE3 LYS A 180      -4.812  14.126  -6.474  1.00 94.96           H  
ATOM   2737  NZ  LYS A 180      -3.398  15.669  -6.789  1.00 94.96           N  
ATOM   2738  HZ1 LYS A 180      -3.998  16.128  -7.459  1.00 94.96           H  
ATOM   2739  HZ2 LYS A 180      -2.724  15.114  -7.298  1.00 94.96           H  
ATOM   2740  HZ3 LYS A 180      -2.890  16.364  -6.260  1.00 94.96           H  
ATOM   2741  N   LEU A 181      -1.088  17.106  -1.781  1.00 95.03           N  
ATOM   2742  H   LEU A 181      -0.313  17.221  -2.418  1.00 95.03           H  
ATOM   2743  CA  LEU A 181      -1.838  18.289  -1.385  1.00 95.03           C  
ATOM   2744  HA  LEU A 181      -2.462  18.039  -0.526  1.00 95.03           H  
ATOM   2745  C   LEU A 181      -2.766  18.725  -2.524  1.00 95.03           C  
ATOM   2746  CB  LEU A 181      -0.890  19.414  -0.943  1.00 95.03           C  
ATOM   2747  HB2 LEU A 181      -0.398  19.826  -1.824  1.00 95.03           H  
ATOM   2748  HB3 LEU A 181      -1.507  20.201  -0.509  1.00 95.03           H  
ATOM   2749  O   LEU A 181      -2.458  18.543  -3.707  1.00 95.03           O  
ATOM   2750  CG  LEU A 181       0.191  19.026   0.087  1.00 95.03           C  
ATOM   2751  HG  LEU A 181       0.906  18.351  -0.385  1.00 95.03           H  
ATOM   2752  CD1 LEU A 181       0.937  20.278   0.534  1.00 95.03           C  
ATOM   2753 HD11 LEU A 181       0.270  20.952   1.072  1.00 95.03           H  
ATOM   2754 HD12 LEU A 181       1.762  19.999   1.190  1.00 95.03           H  
ATOM   2755 HD13 LEU A 181       1.357  20.792  -0.331  1.00 95.03           H  
ATOM   2756  CD2 LEU A 181      -0.385  18.342   1.326  1.00 95.03           C  
ATOM   2757 HD21 LEU A 181       0.402  18.208   2.068  1.00 95.03           H  
ATOM   2758 HD22 LEU A 181      -1.176  18.954   1.759  1.00 95.03           H  
ATOM   2759 HD23 LEU A 181      -0.759  17.354   1.059  1.00 95.03           H  
ATOM   2760  N   ASN A 182      -3.921  19.292  -2.182  1.00 93.37           N  
ATOM   2761  H   ASN A 182      -4.128  19.405  -1.200  1.00 93.37           H  
ATOM   2762  CA  ASN A 182      -4.756  19.972  -3.173  1.00 93.37           C  
ATOM   2763  HA  ASN A 182      -4.635  19.458  -4.127  1.00 93.37           H  
ATOM   2764  C   ASN A 182      -4.281  21.420  -3.410  1.00 93.37           C  
ATOM   2765  CB  ASN A 182      -6.240  19.829  -2.791  1.00 93.37           C  
ATOM   2766  HB2 ASN A 182      -6.435  18.797  -2.499  1.00 93.37           H  
ATOM   2767  HB3 ASN A 182      -6.852  20.037  -3.668  1.00 93.37           H  
ATOM   2768  O   ASN A 182      -3.339  21.898  -2.780  1.00 93.37           O  
ATOM   2769  CG  ASN A 182      -6.714  20.750  -1.681  1.00 93.37           C  
ATOM   2770  ND2 ASN A 182      -7.980  20.694  -1.376  1.00 93.37           N  
ATOM   2771 HD21 ASN A 182      -8.347  21.354  -0.705  1.00 93.37           H  
ATOM   2772 HD22 ASN A 182      -8.570  19.976  -1.773  1.00 93.37           H  
ATOM   2773  OD1 ASN A 182      -5.991  21.570  -1.147  1.00 93.37           O  
ATOM   2774  N   GLY A 183      -4.960  22.152  -4.300  1.00 90.61           N  
ATOM   2775  H   GLY A 183      -5.725  21.723  -4.802  1.00 90.61           H  
ATOM   2776  CA  GLY A 183      -4.616  23.548  -4.608  1.00 90.61           C  
ATOM   2777  HA2 GLY A 183      -5.275  23.911  -5.397  1.00 90.61           H  
ATOM   2778  HA3 GLY A 183      -3.591  23.586  -4.975  1.00 90.61           H  
ATOM   2779  C   GLY A 183      -4.721  24.523  -3.424  1.00 90.61           C  
ATOM   2780  O   GLY A 183      -4.172  25.614  -3.504  1.00 90.61           O  
ATOM   2781  N   LYS A 184      -5.390  24.133  -2.330  1.00 94.37           N  
ATOM   2782  H   LYS A 184      -5.741  23.186  -2.308  1.00 94.37           H  
ATOM   2783  CA  LYS A 184      -5.493  24.879  -1.064  1.00 94.37           C  
ATOM   2784  HA  LYS A 184      -5.148  25.901  -1.217  1.00 94.37           H  
ATOM   2785  C   LYS A 184      -4.578  24.305   0.031  1.00 94.37           C  
ATOM   2786  CB  LYS A 184      -6.959  24.931  -0.595  1.00 94.37           C  
ATOM   2787  HB2 LYS A 184      -7.326  23.916  -0.440  1.00 94.37           H  
ATOM   2788  HB3 LYS A 184      -7.000  25.451   0.362  1.00 94.37           H  
ATOM   2789  O   LYS A 184      -4.787  24.581   1.204  1.00 94.37           O  
ATOM   2790  CG  LYS A 184      -7.894  25.666  -1.568  1.00 94.37           C  
ATOM   2791  HG2 LYS A 184      -7.505  26.667  -1.754  1.00 94.37           H  
ATOM   2792  HG3 LYS A 184      -7.949  25.121  -2.511  1.00 94.37           H  
ATOM   2793  CD  LYS A 184      -9.300  25.772  -0.960  1.00 94.37           C  
ATOM   2794  HD2 LYS A 184      -9.688  24.768  -0.784  1.00 94.37           H  
ATOM   2795  HD3 LYS A 184      -9.224  26.295  -0.006  1.00 94.37           H  
ATOM   2796  CE  LYS A 184     -10.260  26.537  -1.878  1.00 94.37           C  
ATOM   2797  HE2 LYS A 184      -9.917  27.569  -1.947  1.00 94.37           H  
ATOM   2798  HE3 LYS A 184     -10.209  26.092  -2.872  1.00 94.37           H  
ATOM   2799  NZ  LYS A 184     -11.662  26.503  -1.382  1.00 94.37           N  
ATOM   2800  HZ1 LYS A 184     -12.006  25.565  -1.235  1.00 94.37           H  
ATOM   2801  HZ2 LYS A 184     -12.316  27.013  -1.959  1.00 94.37           H  
ATOM   2802  HZ3 LYS A 184     -11.783  26.939  -0.479  1.00 94.37           H  
ATOM   2803  N   LYS A 185      -3.592  23.479  -0.344  1.00 95.52           N  
ATOM   2804  H   LYS A 185      -3.521  23.262  -1.328  1.00 95.52           H  
ATOM   2805  CA  LYS A 185      -2.626  22.826   0.559  1.00 95.52           C  
ATOM   2806  HA  LYS A 185      -1.999  22.185  -0.060  1.00 95.52           H  
ATOM   2807  C   LYS A 185      -3.243  21.865   1.580  1.00 95.52           C  
ATOM   2808  CB  LYS A 185      -1.689  23.866   1.207  1.00 95.52           C  
ATOM   2809  HB2 LYS A 185      -2.251  24.453   1.934  1.00 95.52           H  
ATOM   2810  HB3 LYS A 185      -0.899  23.348   1.750  1.00 95.52           H  
ATOM   2811  O   LYS A 185      -2.579  21.459   2.527  1.00 95.52           O  
ATOM   2812  CG  LYS A 185      -1.037  24.831   0.205  1.00 95.52           C  
ATOM   2813  HG2 LYS A 185      -0.437  25.549   0.765  1.00 95.52           H  
ATOM   2814  HG3 LYS A 185      -1.804  25.389  -0.331  1.00 95.52           H  
ATOM   2815  CD  LYS A 185      -0.127  24.111  -0.795  1.00 95.52           C  
ATOM   2816  HD2 LYS A 185      -0.668  23.332  -1.332  1.00 95.52           H  
ATOM   2817  HD3 LYS A 185       0.704  23.662  -0.250  1.00 95.52           H  
ATOM   2818  CE  LYS A 185       0.401  25.124  -1.806  1.00 95.52           C  
ATOM   2819  HE2 LYS A 185       0.780  25.990  -1.263  1.00 95.52           H  
ATOM   2820  HE3 LYS A 185      -0.413  25.443  -2.457  1.00 95.52           H  
ATOM   2821  NZ  LYS A 185       1.503  24.535  -2.582  1.00 95.52           N  
ATOM   2822  HZ1 LYS A 185       1.313  23.593  -2.894  1.00 95.52           H  
ATOM   2823  HZ2 LYS A 185       2.295  24.477  -1.958  1.00 95.52           H  
ATOM   2824  HZ3 LYS A 185       1.865  25.138  -3.307  1.00 95.52           H  
ATOM   2825  N   VAL A 186      -4.484  21.426   1.362  1.00 97.07           N  
ATOM   2826  H   VAL A 186      -4.984  21.769   0.554  1.00 97.07           H  
ATOM   2827  CA  VAL A 186      -5.112  20.412   2.214  1.00 97.07           C  
ATOM   2828  HA  VAL A 186      -4.945  20.721   3.246  1.00 97.07           H  
ATOM   2829  C   VAL A 186      -4.456  19.056   1.944  1.00 97.07           C  
ATOM   2830  CB  VAL A 186      -6.630  20.316   2.006  1.00 97.07           C  
ATOM   2831  HB  VAL A 186      -6.837  19.999   0.984  1.00 97.07           H  
ATOM   2832  O   VAL A 186      -4.416  18.636   0.780  1.00 97.07           O  
ATOM   2833  CG1 VAL A 186      -7.285  19.301   2.954  1.00 97.07           C  
ATOM   2834 HG11 VAL A 186      -8.362  19.284   2.786  1.00 97.07           H  
ATOM   2835 HG12 VAL A 186      -7.093  19.580   3.990  1.00 97.07           H  
ATOM   2836 HG13 VAL A 186      -6.897  18.299   2.769  1.00 97.07           H  
ATOM   2837  CG2 VAL A 186      -7.291  21.671   2.249  1.00 97.07           C  
ATOM   2838 HG21 VAL A 186      -8.371  21.570   2.139  1.00 97.07           H  
ATOM   2839 HG22 VAL A 186      -7.058  22.030   3.251  1.00 97.07           H  
ATOM   2840 HG23 VAL A 186      -6.941  22.407   1.525  1.00 97.07           H  
ATOM   2841  N   PRO A 187      -3.988  18.344   2.985  1.00 95.68           N  
ATOM   2842  CA  PRO A 187      -3.391  17.024   2.842  1.00 95.68           C  
ATOM   2843  HA  PRO A 187      -2.618  17.038   2.075  1.00 95.68           H  
ATOM   2844  C   PRO A 187      -4.447  15.994   2.452  1.00 95.68           C  
ATOM   2845  CB  PRO A 187      -2.746  16.727   4.198  1.00 95.68           C  
ATOM   2846  HB2 PRO A 187      -1.717  17.089   4.197  1.00 95.68           H  
ATOM   2847  HB3 PRO A 187      -2.788  15.667   4.447  1.00 95.68           H  
ATOM   2848  O   PRO A 187      -5.295  15.607   3.260  1.00 95.68           O  
ATOM   2849  CG  PRO A 187      -3.558  17.547   5.192  1.00 95.68           C  
ATOM   2850  HG2 PRO A 187      -4.458  17.002   5.477  1.00 95.68           H  
ATOM   2851  HG3 PRO A 187      -2.973  17.809   6.074  1.00 95.68           H  
ATOM   2852  CD  PRO A 187      -3.935  18.776   4.378  1.00 95.68           C  
ATOM   2853  HD2 PRO A 187      -3.164  19.539   4.488  1.00 95.68           H  
ATOM   2854  HD3 PRO A 187      -4.895  19.159   4.724  1.00 95.68           H  
ATOM   2855  N   ILE A 188      -4.387  15.517   1.212  1.00 95.11           N  
ATOM   2856  H   ILE A 188      -3.652  15.856   0.608  1.00 95.11           H  
ATOM   2857  CA  ILE A 188      -5.290  14.489   0.693  1.00 95.11           C  
ATOM   2858  HA  ILE A 188      -6.278  14.660   1.122  1.00 95.11           H  
ATOM   2859  C   ILE A 188      -4.832  13.119   1.186  1.00 95.11           C  
ATOM   2860  CB  ILE A 188      -5.415  14.590  -0.844  1.00 95.11           C  
ATOM   2861  HB  ILE A 188      -4.448  14.372  -1.296  1.00 95.11           H  
ATOM   2862  O   ILE A 188      -5.580  12.439   1.889  1.00 95.11           O  
ATOM   2863  CG1 ILE A 188      -5.848  16.004  -1.305  1.00 95.11           C  
ATOM   2864 HG12 ILE A 188      -6.106  15.969  -2.363  1.00 95.11           H  
ATOM   2865 HG13 ILE A 188      -4.999  16.681  -1.207  1.00 95.11           H  
ATOM   2866  CG2 ILE A 188      -6.408  13.546  -1.376  1.00 95.11           C  
ATOM   2867 HG21 ILE A 188      -6.057  12.540  -1.143  1.00 95.11           H  
ATOM   2868 HG22 ILE A 188      -6.497  13.631  -2.459  1.00 95.11           H  
ATOM   2869 HG23 ILE A 188      -7.383  13.701  -0.914  1.00 95.11           H  
ATOM   2870  CD1 ILE A 188      -7.030  16.605  -0.522  1.00 95.11           C  
ATOM   2871 HD11 ILE A 188      -7.843  15.886  -0.424  1.00 95.11           H  
ATOM   2872 HD12 ILE A 188      -7.407  17.492  -1.031  1.00 95.11           H  
ATOM   2873 HD13 ILE A 188      -6.708  16.905   0.476  1.00 95.11           H  
ATOM   2874  N   CYS A 189      -3.571  12.784   0.923  1.00 92.79           N  
ATOM   2875  H   CYS A 189      -3.003  13.438   0.403  1.00 92.79           H  
ATOM   2876  CA  CYS A 189      -2.878  11.611   1.445  1.00 92.79           C  
ATOM   2877  HA  CYS A 189      -3.424  11.216   2.302  1.00 92.79           H  
ATOM   2878  C   CYS A 189      -1.484  12.012   1.930  1.00 92.79           C  
ATOM   2879  CB  CYS A 189      -2.846  10.529   0.361  1.00 92.79           C  
ATOM   2880  HB2 CYS A 189      -3.881  10.334   0.080  1.00 92.79           H  
ATOM   2881  HB3 CYS A 189      -2.409   9.613   0.759  1.00 92.79           H  
ATOM   2882  O   CYS A 189      -0.879  12.895   1.327  1.00 92.79           O  
ATOM   2883  SG  CYS A 189      -1.951  11.031  -1.138  1.00 92.79           S  
ATOM   2884  HG  CYS A 189      -0.718  11.034  -0.623  1.00 92.79           H  
ATOM   2885  N   MET A 190      -0.998  11.393   3.008  1.00 94.75           N  
ATOM   2886  H   MET A 190      -1.564  10.708   3.488  1.00 94.75           H  
ATOM   2887  CA  MET A 190       0.267  11.754   3.668  1.00 94.75           C  
ATOM   2888  HA  MET A 190       0.927  12.250   2.956  1.00 94.75           H  
ATOM   2889  C   MET A 190       1.005  10.499   4.155  1.00 94.75           C  
ATOM   2890  CB  MET A 190       0.009  12.720   4.842  1.00 94.75           C  
ATOM   2891  HB2 MET A 190      -0.623  12.222   5.577  1.00 94.75           H  
ATOM   2892  HB3 MET A 190       0.957  12.954   5.327  1.00 94.75           H  
ATOM   2893  O   MET A 190       1.371  10.400   5.319  1.00 94.75           O  
ATOM   2894  CG  MET A 190      -0.663  14.037   4.452  1.00 94.75           C  
ATOM   2895  HG2 MET A 190      -1.617  13.809   3.977  1.00 94.75           H  
ATOM   2896  HG3 MET A 190      -0.877  14.577   5.374  1.00 94.75           H  
ATOM   2897  SD  MET A 190       0.266  15.154   3.364  1.00 94.75           S  
ATOM   2898  CE  MET A 190       1.598  15.640   4.489  1.00 94.75           C  
ATOM   2899  HE1 MET A 190       1.195  15.905   5.466  1.00 94.75           H  
ATOM   2900  HE2 MET A 190       2.139  16.492   4.078  1.00 94.75           H  
ATOM   2901  HE3 MET A 190       2.284  14.801   4.603  1.00 94.75           H  
ATOM   2902  N   MET A 191       1.215   9.509   3.283  1.00 95.45           N  
ATOM   2903  H   MET A 191       1.054   9.683   2.301  1.00 95.45           H  
ATOM   2904  CA  MET A 191       1.902   8.266   3.662  1.00 95.45           C  
ATOM   2905  HA  MET A 191       1.297   7.744   4.403  1.00 95.45           H  
ATOM   2906  C   MET A 191       3.287   8.513   4.265  1.00 95.45           C  
ATOM   2907  CB  MET A 191       2.074   7.362   2.444  1.00 95.45           C  
ATOM   2908  HB2 MET A 191       2.952   7.719   1.906  1.00 95.45           H  
ATOM   2909  HB3 MET A 191       1.186   7.410   1.814  1.00 95.45           H  
ATOM   2910  O   MET A 191       3.690   7.776   5.150  1.00 95.45           O  
ATOM   2911  CG  MET A 191       2.346   5.904   2.804  1.00 95.45           C  
ATOM   2912  HG2 MET A 191       2.569   5.352   1.891  1.00 95.45           H  
ATOM   2913  HG3 MET A 191       3.236   5.862   3.431  1.00 95.45           H  
ATOM   2914  SD  MET A 191       0.985   5.075   3.666  1.00 95.45           S  
ATOM   2915  CE  MET A 191      -0.065   4.653   2.272  1.00 95.45           C  
ATOM   2916  HE1 MET A 191      -0.461   5.570   1.837  1.00 95.45           H  
ATOM   2917  HE2 MET A 191       0.516   4.108   1.528  1.00 95.45           H  
ATOM   2918  HE3 MET A 191      -0.879   4.016   2.617  1.00 95.45           H  
ATOM   2919  N   LYS A 192       4.002   9.556   3.830  1.00 94.85           N  
ATOM   2920  H   LYS A 192       3.617  10.115   3.082  1.00 94.85           H  
ATOM   2921  CA  LYS A 192       5.310   9.916   4.396  1.00 94.85           C  
ATOM   2922  HA  LYS A 192       5.985   9.068   4.273  1.00 94.85           H  
ATOM   2923  C   LYS A 192       5.276  10.180   5.910  1.00 94.85           C  
ATOM   2924  CB  LYS A 192       5.901  11.115   3.643  1.00 94.85           C  
ATOM   2925  HB2 LYS A 192       5.983  10.871   2.584  1.00 94.85           H  
ATOM   2926  HB3 LYS A 192       6.905  11.292   4.028  1.00 94.85           H  
ATOM   2927  O   LYS A 192       6.268   9.921   6.577  1.00 94.85           O  
ATOM   2928  CG  LYS A 192       5.070  12.396   3.811  1.00 94.85           C  
ATOM   2929  HG2 LYS A 192       4.906  12.593   4.870  1.00 94.85           H  
ATOM   2930  HG3 LYS A 192       4.102  12.283   3.324  1.00 94.85           H  
ATOM   2931  CD  LYS A 192       5.801  13.601   3.230  1.00 94.85           C  
ATOM   2932  HD2 LYS A 192       5.899  13.473   2.152  1.00 94.85           H  
ATOM   2933  HD3 LYS A 192       6.793  13.671   3.677  1.00 94.85           H  
ATOM   2934  CE  LYS A 192       5.011  14.865   3.564  1.00 94.85           C  
ATOM   2935  HE2 LYS A 192       3.975  14.724   3.255  1.00 94.85           H  
ATOM   2936  HE3 LYS A 192       5.020  14.999   4.646  1.00 94.85           H  
ATOM   2937  NZ  LYS A 192       5.599  16.032   2.871  1.00 94.85           N  
ATOM   2938  HZ1 LYS A 192       5.537  15.894   1.872  1.00 94.85           H  
ATOM   2939  HZ2 LYS A 192       5.115  16.879   3.132  1.00 94.85           H  
ATOM   2940  HZ3 LYS A 192       6.571  16.122   3.130  1.00 94.85           H  
ATOM   2941  N   ASP A 193       4.141  10.655   6.425  1.00 94.91           N  
ATOM   2942  H   ASP A 193       3.365  10.823   5.800  1.00 94.91           H  
ATOM   2943  CA  ASP A 193       3.933  10.947   7.848  1.00 94.91           C  
ATOM   2944  HA  ASP A 193       4.894  11.050   8.352  1.00 94.91           H  
ATOM   2945  C   ASP A 193       3.145   9.818   8.533  1.00 94.91           C  
ATOM   2946  CB  ASP A 193       3.160  12.271   7.998  1.00 94.91           C  
ATOM   2947  HB2 ASP A 193       2.152  12.127   7.609  1.00 94.91           H  
ATOM   2948  HB3 ASP A 193       3.074  12.504   9.059  1.00 94.91           H  
ATOM   2949  O   ASP A 193       3.228   9.616   9.742  1.00 94.91           O  
ATOM   2950  CG  ASP A 193       3.788  13.480   7.289  1.00 94.91           C  
ATOM   2951  OD1 ASP A 193       5.027  13.553   7.155  1.00 94.91           O  
ATOM   2952  OD2 ASP A 193       3.004  14.335   6.816  1.00 94.91           O  
ATOM   2953  N   GLU A 194       2.344   9.089   7.754  1.00 94.95           N  
ATOM   2954  H   GLU A 194       2.289   9.352   6.780  1.00 94.95           H  
ATOM   2955  CA  GLU A 194       1.437   8.051   8.234  1.00 94.95           C  
ATOM   2956  HA  GLU A 194       1.150   8.279   9.261  1.00 94.95           H  
ATOM   2957  C   GLU A 194       2.071   6.654   8.263  1.00 94.95           C  
ATOM   2958  CB  GLU A 194       0.165   8.044   7.364  1.00 94.95           C  
ATOM   2959  HB2 GLU A 194      -0.426   7.161   7.610  1.00 94.95           H  
ATOM   2960  HB3 GLU A 194       0.454   7.957   6.317  1.00 94.95           H  
ATOM   2961  O   GLU A 194       1.490   5.776   8.897  1.00 94.95           O  
ATOM   2962  CG  GLU A 194      -0.729   9.287   7.538  1.00 94.95           C  
ATOM   2963  HG2 GLU A 194      -1.118   9.291   8.557  1.00 94.95           H  
ATOM   2964  HG3 GLU A 194      -0.136  10.193   7.410  1.00 94.95           H  
ATOM   2965  CD  GLU A 194      -1.918   9.323   6.555  1.00 94.95           C  
ATOM   2966  OE1 GLU A 194      -2.520  10.398   6.322  1.00 94.95           O  
ATOM   2967  OE2 GLU A 194      -2.377   8.265   6.060  1.00 94.95           O  
ATOM   2968  N   ALA A 195       3.203   6.431   7.582  1.00 94.35           N  
ATOM   2969  H   ALA A 195       3.627   7.206   7.093  1.00 94.35           H  
ATOM   2970  CA  ALA A 195       3.811   5.117   7.382  1.00 94.35           C  
ATOM   2971  HA  ALA A 195       3.212   4.395   7.937  1.00 94.35           H  
ATOM   2972  C   ALA A 195       5.252   5.000   7.870  1.00 94.35           C  
ATOM   2973  CB  ALA A 195       3.758   4.729   5.907  1.00 94.35           C  
ATOM   2974  HB1 ALA A 195       2.738   4.884   5.556  1.00 94.35           H  
ATOM   2975  HB2 ALA A 195       4.449   5.348   5.334  1.00 94.35           H  
ATOM   2976  HB3 ALA A 195       4.034   3.681   5.783  1.00 94.35           H  
ATOM   2977  O   ALA A 195       6.024   5.954   7.868  1.00 94.35           O  
ATOM   2978  N   GLN A 196       5.631   3.772   8.212  1.00 90.97           N  
ATOM   2979  H   GLN A 196       4.926   3.048   8.217  1.00 90.97           H  
ATOM   2980  CA  GLN A 196       6.978   3.409   8.627  1.00 90.97           C  
ATOM   2981  HA  GLN A 196       7.675   4.182   8.302  1.00 90.97           H  
ATOM   2982  C   GLN A 196       7.423   2.083   7.999  1.00 90.97           C  
ATOM   2983  CB  GLN A 196       7.033   3.325  10.159  1.00 90.97           C  
ATOM   2984  HB2 GLN A 196       6.310   2.583  10.499  1.00 90.97           H  
ATOM   2985  HB3 GLN A 196       8.029   2.996  10.456  1.00 90.97           H  
ATOM   2986  O   GLN A 196       6.619   1.198   7.704  1.00 90.97           O  
ATOM   2987  CG  GLN A 196       6.742   4.671  10.846  1.00 90.97           C  
ATOM   2988  HG2 GLN A 196       5.733   5.007  10.605  1.00 90.97           H  
ATOM   2989  HG3 GLN A 196       7.448   5.418  10.482  1.00 90.97           H  
ATOM   2990  CD  GLN A 196       6.849   4.589  12.362  1.00 90.97           C  
ATOM   2991  NE2 GLN A 196       6.937   5.709  13.044  1.00 90.97           N  
ATOM   2992 HE21 GLN A 196       6.887   6.603  12.577  1.00 90.97           H  
ATOM   2993 HE22 GLN A 196       7.002   5.613  14.048  1.00 90.97           H  
ATOM   2994  OE1 GLN A 196       6.857   3.527  12.962  1.00 90.97           O  
ATOM   2995  N   GLY A 197       8.738   1.912   7.869  1.00 89.35           N  
ATOM   2996  H   GLY A 197       9.342   2.692   8.086  1.00 89.35           H  
ATOM   2997  CA  GLY A 197       9.357   0.662   7.426  1.00 89.35           C  
ATOM   2998  HA2 GLY A 197      10.364   0.603   7.838  1.00 89.35           H  
ATOM   2999  HA3 GLY A 197       8.785  -0.177   7.822  1.00 89.35           H  
ATOM   3000  C   GLY A 197       9.459   0.493   5.909  1.00 89.35           C  
ATOM   3001  O   GLY A 197       9.236   1.418   5.129  1.00 89.35           O  
ATOM   3002  N   ASN A 198       9.850  -0.713   5.497  1.00 93.41           N  
ATOM   3003  H   ASN A 198       9.995  -1.447   6.175  1.00 93.41           H  
ATOM   3004  CA  ASN A 198      10.102  -1.049   4.103  1.00 93.41           C  
ATOM   3005  HA  ASN A 198      10.438  -0.156   3.576  1.00 93.41           H  
ATOM   3006  C   ASN A 198       8.813  -1.552   3.435  1.00 93.41           C  
ATOM   3007  CB  ASN A 198      11.257  -2.061   4.070  1.00 93.41           C  
ATOM   3008  HB2 ASN A 198      10.962  -2.975   4.586  1.00 93.41           H  
ATOM   3009  HB3 ASN A 198      12.109  -1.638   4.603  1.00 93.41           H  
ATOM   3010  O   ASN A 198       8.314  -2.635   3.737  1.00 93.41           O  
ATOM   3011  CG  ASN A 198      11.705  -2.420   2.665  1.00 93.41           C  
ATOM   3012  ND2 ASN A 198      12.979  -2.677   2.490  1.00 93.41           N  
ATOM   3013 HD21 ASN A 198      13.336  -2.816   1.555  1.00 93.41           H  
ATOM   3014 HD22 ASN A 198      13.605  -2.688   3.282  1.00 93.41           H  
ATOM   3015  OD1 ASN A 198      10.931  -2.454   1.719  1.00 93.41           O  
ATOM   3016  N   CYS A 199       8.285  -0.771   2.490  1.00 95.09           N  
ATOM   3017  H   CYS A 199       8.742   0.107   2.288  1.00 95.09           H  
ATOM   3018  CA  CYS A 199       7.032  -1.078   1.793  1.00 95.09           C  
ATOM   3019  HA  CYS A 199       6.217  -1.115   2.516  1.00 95.09           H  
ATOM   3020  C   CYS A 199       7.075  -2.432   1.057  1.00 95.09           C  
ATOM   3021  CB  CYS A 199       6.765   0.047   0.782  1.00 95.09           C  
ATOM   3022  HB2 CYS A 199       5.834  -0.158   0.253  1.00 95.09           H  
ATOM   3023  HB3 CYS A 199       7.574   0.075   0.051  1.00 95.09           H  
ATOM   3024  O   CYS A 199       6.062  -3.128   0.963  1.00 95.09           O  
ATOM   3025  SG  CYS A 199       6.637   1.673   1.586  1.00 95.09           S  
ATOM   3026  HG  CYS A 199       7.763   1.647   2.305  1.00 95.09           H  
ATOM   3027  N   LEU A 200       8.248  -2.811   0.539  1.00 95.27           N  
ATOM   3028  H   LEU A 200       9.071  -2.276   0.777  1.00 95.27           H  
ATOM   3029  CA  LEU A 200       8.436  -4.004  -0.288  1.00 95.27           C  
ATOM   3030  HA  LEU A 200       7.636  -4.052  -1.026  1.00 95.27           H  
ATOM   3031  C   LEU A 200       8.373  -5.296   0.528  1.00 95.27           C  
ATOM   3032  CB  LEU A 200       9.787  -3.925  -1.020  1.00 95.27           C  
ATOM   3033  HB2 LEU A 200       9.895  -4.811  -1.646  1.00 95.27           H  
ATOM   3034  HB3 LEU A 200      10.582  -3.961  -0.275  1.00 95.27           H  
ATOM   3035  O   LEU A 200       8.075  -6.342  -0.040  1.00 95.27           O  
ATOM   3036  CG  LEU A 200       9.980  -2.679  -1.897  1.00 95.27           C  
ATOM   3037  HG  LEU A 200       9.778  -1.777  -1.320  1.00 95.27           H  
ATOM   3038  CD1 LEU A 200      11.421  -2.637  -2.386  1.00 95.27           C  
ATOM   3039 HD11 LEU A 200      11.642  -3.506  -3.006  1.00 95.27           H  
ATOM   3040 HD12 LEU A 200      12.076  -2.645  -1.514  1.00 95.27           H  
ATOM   3041 HD13 LEU A 200      11.597  -1.726  -2.957  1.00 95.27           H  
ATOM   3042  CD2 LEU A 200       9.086  -2.690  -3.127  1.00 95.27           C  
ATOM   3043 HD21 LEU A 200       9.245  -1.783  -3.711  1.00 95.27           H  
ATOM   3044 HD22 LEU A 200       9.334  -3.557  -3.738  1.00 95.27           H  
ATOM   3045 HD23 LEU A 200       8.037  -2.731  -2.836  1.00 95.27           H  
ATOM   3046  N   GLU A 201       8.619  -5.247   1.840  1.00 93.87           N  
ATOM   3047  H   GLU A 201       8.842  -4.359   2.267  1.00 93.87           H  
ATOM   3048  CA  GLU A 201       8.511  -6.428   2.708  1.00 93.87           C  
ATOM   3049  HA  GLU A 201       9.169  -7.214   2.337  1.00 93.87           H  
ATOM   3050  C   GLU A 201       7.091  -6.999   2.701  1.00 93.87           C  
ATOM   3051  CB  GLU A 201       8.928  -6.081   4.145  1.00 93.87           C  
ATOM   3052  HB2 GLU A 201       8.380  -5.197   4.472  1.00 93.87           H  
ATOM   3053  HB3 GLU A 201       8.662  -6.912   4.798  1.00 93.87           H  
ATOM   3054  O   GLU A 201       6.922  -8.214   2.595  1.00 93.87           O  
ATOM   3055  CG  GLU A 201      10.439  -5.844   4.261  1.00 93.87           C  
ATOM   3056  HG2 GLU A 201      10.734  -5.079   3.544  1.00 93.87           H  
ATOM   3057  HG3 GLU A 201      10.952  -6.765   3.986  1.00 93.87           H  
ATOM   3058  CD  GLU A 201      10.889  -5.411   5.669  1.00 93.87           C  
ATOM   3059  OE1 GLU A 201      12.123  -5.326   5.843  1.00 93.87           O  
ATOM   3060  OE2 GLU A 201      10.033  -5.102   6.534  1.00 93.87           O  
ATOM   3061  N   CYS A 202       6.082  -6.122   2.742  1.00 93.92           N  
ATOM   3062  H   CYS A 202       6.317  -5.144   2.844  1.00 93.92           H  
ATOM   3063  CA  CYS A 202       4.673  -6.510   2.775  1.00 93.92           C  
ATOM   3064  HA  CYS A 202       4.591  -7.529   3.154  1.00 93.92           H  
ATOM   3065  C   CYS A 202       4.014  -6.501   1.391  1.00 93.92           C  
ATOM   3066  CB  CYS A 202       3.919  -5.588   3.742  1.00 93.92           C  
ATOM   3067  HB2 CYS A 202       2.857  -5.829   3.710  1.00 93.92           H  
ATOM   3068  HB3 CYS A 202       4.052  -4.548   3.443  1.00 93.92           H  
ATOM   3069  O   CYS A 202       3.254  -7.414   1.080  1.00 93.92           O  
ATOM   3070  SG  CYS A 202       4.524  -5.825   5.438  1.00 93.92           S  
ATOM   3071  HG  CYS A 202       3.734  -4.919   6.021  1.00 93.92           H  
ATOM   3072  N   HIS A 203       4.279  -5.491   0.553  1.00 95.97           N  
ATOM   3073  H   HIS A 203       4.898  -4.750   0.851  1.00 95.97           H  
ATOM   3074  CA  HIS A 203       3.598  -5.352  -0.743  1.00 95.97           C  
ATOM   3075  HA  HIS A 203       2.609  -5.802  -0.664  1.00 95.97           H  
ATOM   3076  C   HIS A 203       4.293  -6.093  -1.891  1.00 95.97           C  
ATOM   3077  CB  HIS A 203       3.386  -3.872  -1.081  1.00 95.97           C  
ATOM   3078  HB2 HIS A 203       4.329  -3.330  -1.000  1.00 95.97           H  
ATOM   3079  HB3 HIS A 203       3.049  -3.790  -2.115  1.00 95.97           H  
ATOM   3080  O   HIS A 203       3.664  -6.337  -2.918  1.00 95.97           O  
ATOM   3081  CG  HIS A 203       2.340  -3.224  -0.213  1.00 95.97           C  
ATOM   3082  CD2 HIS A 203       2.561  -2.357   0.822  1.00 95.97           C  
ATOM   3083  HD2 HIS A 203       3.524  -2.014   1.169  1.00 95.97           H  
ATOM   3084  ND1 HIS A 203       0.974  -3.395  -0.317  1.00 95.97           N  
ATOM   3085  HD1 HIS A 203       0.465  -3.940  -0.998  1.00 95.97           H  
ATOM   3086  CE1 HIS A 203       0.394  -2.643   0.629  1.00 95.97           C  
ATOM   3087  HE1 HIS A 203      -0.672  -2.561   0.786  1.00 95.97           H  
ATOM   3088  NE2 HIS A 203       1.319  -1.997   1.351  1.00 95.97           N  
ATOM   3089  N   MET A 204       5.559  -6.485  -1.728  1.00 96.97           N  
ATOM   3090  H   MET A 204       6.023  -6.274  -0.856  1.00 96.97           H  
ATOM   3091  CA  MET A 204       6.294  -7.304  -2.698  1.00 96.97           C  
ATOM   3092  HA  MET A 204       5.588  -7.762  -3.390  1.00 96.97           H  
ATOM   3093  C   MET A 204       7.014  -8.463  -1.986  1.00 96.97           C  
ATOM   3094  CB  MET A 204       7.244  -6.427  -3.529  1.00 96.97           C  
ATOM   3095  HB2 MET A 204       7.793  -7.076  -4.212  1.00 96.97           H  
ATOM   3096  HB3 MET A 204       7.956  -5.923  -2.876  1.00 96.97           H  
ATOM   3097  O   MET A 204       8.246  -8.571  -2.043  1.00 96.97           O  
ATOM   3098  CG  MET A 204       6.492  -5.382  -4.362  1.00 96.97           C  
ATOM   3099  HG2 MET A 204       5.708  -5.881  -4.931  1.00 96.97           H  
ATOM   3100  HG3 MET A 204       6.015  -4.675  -3.684  1.00 96.97           H  
ATOM   3101  SD  MET A 204       7.515  -4.431  -5.517  1.00 96.97           S  
ATOM   3102  CE  MET A 204       7.970  -5.704  -6.718  1.00 96.97           C  
ATOM   3103  HE1 MET A 204       8.525  -5.244  -7.535  1.00 96.97           H  
ATOM   3104  HE2 MET A 204       7.067  -6.167  -7.117  1.00 96.97           H  
ATOM   3105  HE3 MET A 204       8.588  -6.468  -6.246  1.00 96.97           H  
ATOM   3106  N   PRO A 205       6.278  -9.335  -1.268  1.00 95.33           N  
ATOM   3107  CA  PRO A 205       6.888 -10.402  -0.487  1.00 95.33           C  
ATOM   3108  HA  PRO A 205       7.557  -9.973   0.258  1.00 95.33           H  
ATOM   3109  C   PRO A 205       7.679 -11.350  -1.393  1.00 95.33           C  
ATOM   3110  CB  PRO A 205       5.732 -11.105   0.228  1.00 95.33           C  
ATOM   3111  HB2 PRO A 205       5.528 -10.602   1.173  1.00 95.33           H  
ATOM   3112  HB3 PRO A 205       5.928 -12.164   0.395  1.00 95.33           H  
ATOM   3113  O   PRO A 205       7.418 -11.467  -2.595  1.00 95.33           O  
ATOM   3114  CG  PRO A 205       4.557 -10.887  -0.722  1.00 95.33           C  
ATOM   3115  HG2 PRO A 205       4.594 -11.615  -1.533  1.00 95.33           H  
ATOM   3116  HG3 PRO A 205       3.600 -10.934  -0.202  1.00 95.33           H  
ATOM   3117  CD  PRO A 205       4.828  -9.490  -1.278  1.00 95.33           C  
ATOM   3118  HD2 PRO A 205       4.381  -8.744  -0.620  1.00 95.33           H  
ATOM   3119  HD3 PRO A 205       4.417  -9.400  -2.283  1.00 95.33           H  
ATOM   3120  N   ALA A 206       8.668 -12.028  -0.813  1.00 95.68           N  
ATOM   3121  H   ALA A 206       8.770 -11.972   0.190  1.00 95.68           H  
ATOM   3122  CA  ALA A 206       9.324 -13.127  -1.504  1.00 95.68           C  
ATOM   3123  HA  ALA A 206       9.601 -12.793  -2.504  1.00 95.68           H  
ATOM   3124  C   ALA A 206       8.335 -14.294  -1.629  1.00 95.68           C  
ATOM   3125  CB  ALA A 206      10.608 -13.514  -0.764  1.00 95.68           C  
ATOM   3126  HB1 ALA A 206      10.366 -13.857   0.242  1.00 95.68           H  
ATOM   3127  HB2 ALA A 206      11.277 -12.656  -0.705  1.00 95.68           H  
ATOM   3128  HB3 ALA A 206      11.105 -14.321  -1.302  1.00 95.68           H  
ATOM   3129  O   ALA A 206       7.779 -14.743  -0.629  1.00 95.68           O  
ATOM   3130  N   VAL A 207       8.121 -14.767  -2.851  1.00 96.32           N  
ATOM   3131  H   VAL A 207       8.595 -14.327  -3.627  1.00 96.32           H  
ATOM   3132  CA  VAL A 207       7.242 -15.894  -3.172  1.00 96.32           C  
ATOM   3133  HA  VAL A 207       6.951 -16.396  -2.249  1.00 96.32           H  
ATOM   3134  C   VAL A 207       8.001 -16.919  -4.006  1.00 96.32           C  
ATOM   3135  CB  VAL A 207       5.945 -15.436  -3.871  1.00 96.32           C  
ATOM   3136  HB  VAL A 207       5.343 -16.321  -4.082  1.00 96.32           H  
ATOM   3137  O   VAL A 207       9.038 -16.611  -4.606  1.00 96.32           O  
ATOM   3138  CG1 VAL A 207       5.114 -14.519  -2.966  1.00 96.32           C  
ATOM   3139 HG11 VAL A 207       4.161 -14.298  -3.447  1.00 96.32           H  
ATOM   3140 HG12 VAL A 207       5.645 -13.585  -2.782  1.00 96.32           H  
ATOM   3141 HG13 VAL A 207       4.924 -15.017  -2.014  1.00 96.32           H  
ATOM   3142  CG2 VAL A 207       6.210 -14.717  -5.196  1.00 96.32           C  
ATOM   3143 HG21 VAL A 207       5.268 -14.470  -5.686  1.00 96.32           H  
ATOM   3144 HG22 VAL A 207       6.772 -15.376  -5.858  1.00 96.32           H  
ATOM   3145 HG23 VAL A 207       6.780 -13.802  -5.037  1.00 96.32           H  
ATOM   3146  N   GLU A 208       7.505 -18.151  -4.020  1.00 96.05           N  
ATOM   3147  H   GLU A 208       6.641 -18.346  -3.534  1.00 96.05           H  
ATOM   3148  CA  GLU A 208       8.094 -19.234  -4.800  1.00 96.05           C  
ATOM   3149  HA  GLU A 208       9.139 -19.333  -4.507  1.00 96.05           H  
ATOM   3150  C   GLU A 208       8.057 -18.938  -6.308  1.00 96.05           C  
ATOM   3151  CB  GLU A 208       7.390 -20.550  -4.451  1.00 96.05           C  
ATOM   3152  HB2 GLU A 208       6.363 -20.517  -4.814  1.00 96.05           H  
ATOM   3153  HB3 GLU A 208       7.378 -20.654  -3.366  1.00 96.05           H  
ATOM   3154  O   GLU A 208       7.129 -18.319  -6.832  1.00 96.05           O  
ATOM   3155  CG  GLU A 208       8.118 -21.760  -5.055  1.00 96.05           C  
ATOM   3156  HG2 GLU A 208       9.158 -21.738  -4.730  1.00 96.05           H  
ATOM   3157  HG3 GLU A 208       8.103 -21.680  -6.142  1.00 96.05           H  
ATOM   3158  CD  GLU A 208       7.496 -23.106  -4.669  1.00 96.05           C  
ATOM   3159  OE1 GLU A 208       8.016 -24.117  -5.190  1.00 96.05           O  
ATOM   3160  OE2 GLU A 208       6.531 -23.109  -3.874  1.00 96.05           O  
ATOM   3161  N   GLY A 209       9.094 -19.387  -7.012  1.00 93.18           N  
ATOM   3162  H   GLY A 209       9.835 -19.851  -6.506  1.00 93.18           H  
ATOM   3163  CA  GLY A 209       9.233 -19.270  -8.457  1.00 93.18           C  
ATOM   3164  HA2 GLY A 209       8.318 -18.878  -8.901  1.00 93.18           H  
ATOM   3165  HA3 GLY A 209       9.402 -20.268  -8.862  1.00 93.18           H  
ATOM   3166  C   GLY A 209      10.391 -18.365  -8.859  1.00 93.18           C  
ATOM   3167  O   GLY A 209      10.751 -17.416  -8.161  1.00 93.18           O  
ATOM   3168  N   ARG A 210      10.980 -18.660 -10.018  1.00 93.29           N  
ATOM   3169  H   ARG A 210      10.635 -19.456 -10.535  1.00 93.29           H  
ATOM   3170  CA  ARG A 210      12.104 -17.895 -10.566  1.00 93.29           C  
ATOM   3171  HA  ARG A 210      12.793 -17.711  -9.742  1.00 93.29           H  
ATOM   3172  C   ARG A 210      11.663 -16.529 -11.090  1.00 93.29           C  
ATOM   3173  CB  ARG A 210      12.858 -18.736 -11.611  1.00 93.29           C  
ATOM   3174  HB2 ARG A 210      13.790 -18.230 -11.861  1.00 93.29           H  
ATOM   3175  HB3 ARG A 210      13.115 -19.698 -11.168  1.00 93.29           H  
ATOM   3176  O   ARG A 210      10.599 -16.401 -11.690  1.00 93.29           O  
ATOM   3177  CG  ARG A 210      12.066 -18.982 -12.905  1.00 93.29           C  
ATOM   3178  HG2 ARG A 210      11.923 -18.030 -13.417  1.00 93.29           H  
ATOM   3179  HG3 ARG A 210      11.085 -19.402 -12.682  1.00 93.29           H  
ATOM   3180  CD  ARG A 210      12.827 -19.924 -13.847  1.00 93.29           C  
ATOM   3181  HD2 ARG A 210      12.485 -19.745 -14.866  1.00 93.29           H  
ATOM   3182  HD3 ARG A 210      13.887 -19.674 -13.817  1.00 93.29           H  
ATOM   3183  NE  ARG A 210      12.656 -21.345 -13.481  1.00 93.29           N  
ATOM   3184  HE  ARG A 210      13.240 -21.672 -12.724  1.00 93.29           H  
ATOM   3185  NH1 ARG A 210      11.194 -21.964 -15.152  1.00 93.29           N  
ATOM   3186 HH11 ARG A 210      11.195 -21.017 -15.503  1.00 93.29           H  
ATOM   3187 HH12 ARG A 210      10.658 -22.684 -15.615  1.00 93.29           H  
ATOM   3188  NH2 ARG A 210      11.890 -23.484 -13.684  1.00 93.29           N  
ATOM   3189 HH21 ARG A 210      11.353 -24.185 -14.173  1.00 93.29           H  
ATOM   3190 HH22 ARG A 210      12.464 -23.763 -12.901  1.00 93.29           H  
ATOM   3191  CZ  ARG A 210      11.918 -22.251 -14.104  1.00 93.29           C  
ATOM   3192  N   ALA A 211      12.524 -15.526 -10.922  1.00 93.17           N  
ATOM   3193  H   ALA A 211      13.369 -15.710 -10.401  1.00 93.17           H  
ATOM   3194  CA  ALA A 211      12.280 -14.174 -11.432  1.00 93.17           C  
ATOM   3195  HA  ALA A 211      11.265 -13.875 -11.168  1.00 93.17           H  
ATOM   3196  C   ALA A 211      12.402 -14.087 -12.962  1.00 93.17           C  
ATOM   3197  CB  ALA A 211      13.269 -13.215 -10.757  1.00 93.17           C  
ATOM   3198  HB1 ALA A 211      14.290 -13.478 -11.034  1.00 93.17           H  
ATOM   3199  HB2 ALA A 211      13.065 -12.197 -11.087  1.00 93.17           H  
ATOM   3200  HB3 ALA A 211      13.161 -13.264  -9.674  1.00 93.17           H  
ATOM   3201  O   ALA A 211      11.755 -13.243 -13.579  1.00 93.17           O  
ATOM   3202  N   ALA A 212      13.240 -14.933 -13.565  1.00 94.42           N  
ATOM   3203  H   ALA A 212      13.741 -15.611 -13.009  1.00 94.42           H  
ATOM   3204  CA  ALA A 212      13.479 -14.958 -15.002  1.00 94.42           C  
ATOM   3205  HA  ALA A 212      12.611 -14.531 -15.503  1.00 94.42           H  
ATOM   3206  C   ALA A 212      13.679 -16.388 -15.516  1.00 94.42           C  
ATOM   3207  CB  ALA A 212      14.702 -14.094 -15.321  1.00 94.42           C  
ATOM   3208  HB1 ALA A 212      15.606 -14.575 -14.946  1.00 94.42           H  
ATOM   3209  HB2 ALA A 212      14.606 -13.120 -14.842  1.00 94.42           H  
ATOM   3210  HB3 ALA A 212      14.790 -13.962 -16.399  1.00 94.42           H  
ATOM   3211  O   ALA A 212      14.176 -17.257 -14.789  1.00 94.42           O  
ATOM   3212  N   VAL A 213      13.314 -16.627 -16.774  1.00 94.00           N  
ATOM   3213  H   VAL A 213      12.956 -15.848 -17.308  1.00 94.00           H  
ATOM   3214  CA  VAL A 213      13.622 -17.864 -17.502  1.00 94.00           C  
ATOM   3215  HA  VAL A 213      13.180 -18.703 -16.964  1.00 94.00           H  
ATOM   3216  C   VAL A 213      15.141 -18.065 -17.539  1.00 94.00           C  
ATOM   3217  CB  VAL A 213      13.021 -17.832 -18.923  1.00 94.00           C  
ATOM   3218  HB  VAL A 213      13.433 -16.985 -19.471  1.00 94.00           H  
ATOM   3219  O   VAL A 213      15.895 -17.106 -17.669  1.00 94.00           O  
ATOM   3220  CG1 VAL A 213      13.322 -19.121 -19.699  1.00 94.00           C  
ATOM   3221 HG11 VAL A 213      14.392 -19.208 -19.889  1.00 94.00           H  
ATOM   3222 HG12 VAL A 213      12.826 -19.084 -20.669  1.00 94.00           H  
ATOM   3223 HG13 VAL A 213      12.968 -19.995 -19.153  1.00 94.00           H  
ATOM   3224  CG2 VAL A 213      11.494 -17.684 -18.862  1.00 94.00           C  
ATOM   3225 HG21 VAL A 213      11.090 -17.663 -19.875  1.00 94.00           H  
ATOM   3226 HG22 VAL A 213      11.228 -16.740 -18.388  1.00 94.00           H  
ATOM   3227 HG23 VAL A 213      11.047 -18.513 -18.313  1.00 94.00           H  
ATOM   3228  N   GLY A 214      15.592 -19.309 -17.368  1.00 89.69           N  
ATOM   3229  H   GLY A 214      14.930 -20.069 -17.308  1.00 89.69           H  
ATOM   3230  CA  GLY A 214      17.020 -19.649 -17.382  1.00 89.69           C  
ATOM   3231  HA2 GLY A 214      17.128 -20.724 -17.526  1.00 89.69           H  
ATOM   3232  HA3 GLY A 214      17.498 -19.150 -18.224  1.00 89.69           H  
ATOM   3233  C   GLY A 214      17.799 -19.272 -16.116  1.00 89.69           C  
ATOM   3234  O   GLY A 214      19.019 -19.367 -16.122  1.00 89.69           O  
ATOM   3235  N   THR A 215      17.131 -18.849 -15.034  1.00 87.85           N  
ATOM   3236  H   THR A 215      16.124 -18.782 -15.087  1.00 87.85           H  
ATOM   3237  CA  THR A 215      17.791 -18.571 -13.744  1.00 87.85           C  
ATOM   3238  HA  THR A 215      18.870 -18.608 -13.896  1.00 87.85           H  
ATOM   3239  C   THR A 215      17.477 -19.632 -12.689  1.00 87.85           C  
ATOM   3240  CB  THR A 215      17.482 -17.163 -13.205  1.00 87.85           C  
ATOM   3241  HB  THR A 215      18.087 -17.010 -12.312  1.00 87.85           H  
ATOM   3242  O   THR A 215      16.338 -20.092 -12.589  1.00 87.85           O  
ATOM   3243  CG2 THR A 215      17.839 -16.062 -14.202  1.00 87.85           C  
ATOM   3244 HG21 THR A 215      17.253 -16.167 -15.115  1.00 87.85           H  
ATOM   3245 HG22 THR A 215      17.652 -15.084 -13.757  1.00 87.85           H  
ATOM   3246 HG23 THR A 215      18.895 -16.136 -14.461  1.00 87.85           H  
ATOM   3247  OG1 THR A 215      16.127 -16.984 -12.843  1.00 87.85           O  
ATOM   3248  HG1 THR A 215      15.601 -17.179 -13.622  1.00 87.85           H  
ATOM   3249  N   ASP A 216      18.462 -19.945 -11.842  1.00 85.65           N  
ATOM   3250  H   ASP A 216      19.403 -19.684 -12.100  1.00 85.65           H  
ATOM   3251  CA  ASP A 216      18.353 -20.934 -10.749  1.00 85.65           C  
ATOM   3252  HA  ASP A 216      17.775 -21.786 -11.110  1.00 85.65           H  
ATOM   3253  C   ASP A 216      17.645 -20.397  -9.491  1.00 85.65           C  
ATOM   3254  CB  ASP A 216      19.753 -21.443 -10.375  1.00 85.65           C  
ATOM   3255  HB2 ASP A 216      20.331 -20.612  -9.970  1.00 85.65           H  
ATOM   3256  HB3 ASP A 216      19.665 -22.204  -9.600  1.00 85.65           H  
ATOM   3257  O   ASP A 216      17.562 -21.064  -8.456  1.00 85.65           O  
ATOM   3258  CG  ASP A 216      20.493 -22.053 -11.561  1.00 85.65           C  
ATOM   3259  OD1 ASP A 216      19.818 -22.723 -12.371  1.00 85.65           O  
ATOM   3260  OD2 ASP A 216      21.706 -21.778 -11.655  1.00 85.65           O  
ATOM   3261  N   GLY A 217      17.150 -19.157  -9.542  1.00 86.24           N  
ATOM   3262  H   GLY A 217      17.155 -18.700 -10.443  1.00 86.24           H  
ATOM   3263  CA  GLY A 217      16.471 -18.529  -8.416  1.00 86.24           C  
ATOM   3264  HA2 GLY A 217      17.148 -18.504  -7.561  1.00 86.24           H  
ATOM   3265  HA3 GLY A 217      16.194 -17.508  -8.679  1.00 86.24           H  
ATOM   3266  C   GLY A 217      15.202 -19.292  -8.041  1.00 86.24           C  
ATOM   3267  O   GLY A 217      14.303 -19.442  -8.862  1.00 86.24           O  
ATOM   3268  N   LYS A 218      15.102 -19.732  -6.785  1.00 91.57           N  
ATOM   3269  H   LYS A 218      15.925 -19.683  -6.202  1.00 91.57           H  
ATOM   3270  CA  LYS A 218      13.911 -20.434  -6.275  1.00 91.57           C  
ATOM   3271  HA  LYS A 218      13.508 -21.066  -7.067  1.00 91.57           H  
ATOM   3272  C   LYS A 218      12.768 -19.493  -5.887  1.00 91.57           C  
ATOM   3273  CB  LYS A 218      14.296 -21.341  -5.097  1.00 91.57           C  
ATOM   3274  HB2 LYS A 218      14.718 -20.739  -4.293  1.00 91.57           H  
ATOM   3275  HB3 LYS A 218      13.393 -21.826  -4.726  1.00 91.57           H  
ATOM   3276  O   LYS A 218      11.629 -19.933  -5.778  1.00 91.57           O  
ATOM   3277  CG  LYS A 218      15.301 -22.427  -5.512  1.00 91.57           C  
ATOM   3278  HG2 LYS A 218      16.248 -21.966  -5.794  1.00 91.57           H  
ATOM   3279  HG3 LYS A 218      14.907 -22.972  -6.370  1.00 91.57           H  
ATOM   3280  CD  LYS A 218      15.549 -23.414  -4.365  1.00 91.57           C  
ATOM   3281  HD2 LYS A 218      15.937 -22.875  -3.500  1.00 91.57           H  
ATOM   3282  HD3 LYS A 218      14.606 -23.891  -4.097  1.00 91.57           H  
ATOM   3283  CE  LYS A 218      16.558 -24.480  -4.808  1.00 91.57           C  
ATOM   3284  HE2 LYS A 218      16.183 -24.954  -5.716  1.00 91.57           H  
ATOM   3285  HE3 LYS A 218      17.498 -23.989  -5.060  1.00 91.57           H  
ATOM   3286  NZ  LYS A 218      16.778 -25.506  -3.757  1.00 91.57           N  
ATOM   3287  HZ1 LYS A 218      17.439 -26.199  -4.076  1.00 91.57           H  
ATOM   3288  HZ2 LYS A 218      17.140 -25.088  -2.911  1.00 91.57           H  
ATOM   3289  HZ3 LYS A 218      15.913 -25.980  -3.538  1.00 91.57           H  
ATOM   3290  N   THR A 219      13.070 -18.213  -5.674  1.00 95.18           N  
ATOM   3291  H   THR A 219      14.026 -17.913  -5.804  1.00 95.18           H  
ATOM   3292  CA  THR A 219      12.100 -17.199  -5.254  1.00 95.18           C  
ATOM   3293  HA  THR A 219      11.098 -17.564  -5.479  1.00 95.18           H  
ATOM   3294  C   THR A 219      12.272 -15.889  -6.019  1.00 95.18           C  
ATOM   3295  CB  THR A 219      12.168 -16.930  -3.739  1.00 95.18           C  
ATOM   3296  HB  THR A 219      11.408 -16.194  -3.476  1.00 95.18           H  
ATOM   3297  O   THR A 219      13.357 -15.555  -6.517  1.00 95.18           O  
ATOM   3298  CG2 THR A 219      11.938 -18.180  -2.890  1.00 95.18           C  
ATOM   3299 HG21 THR A 219      11.868 -17.904  -1.838  1.00 95.18           H  
ATOM   3300 HG22 THR A 219      10.999 -18.649  -3.184  1.00 95.18           H  
ATOM   3301 HG23 THR A 219      12.751 -18.895  -3.023  1.00 95.18           H  
ATOM   3302  OG1 THR A 219      13.432 -16.422  -3.371  1.00 95.18           O  
ATOM   3303  HG1 THR A 219      13.488 -16.511  -2.417  1.00 95.18           H  
ATOM   3304  N   HIS A 220      11.193 -15.111  -6.075  1.00 94.86           N  
ATOM   3305  H   HIS A 220      10.340 -15.454  -5.658  1.00 94.86           H  
ATOM   3306  CA  HIS A 220      11.170 -13.748  -6.599  1.00 94.86           C  
ATOM   3307  HA  HIS A 220      12.186 -13.352  -6.576  1.00 94.86           H  
ATOM   3308  C   HIS A 220      10.313 -12.846  -5.708  1.00 94.86           C  
ATOM   3309  CB  HIS A 220      10.700 -13.737  -8.061  1.00 94.86           C  
ATOM   3310  HB2 HIS A 220      10.853 -12.742  -8.479  1.00 94.86           H  
ATOM   3311  HB3 HIS A 220      11.315 -14.438  -8.626  1.00 94.86           H  
ATOM   3312  O   HIS A 220       9.597 -13.316  -4.829  1.00 94.86           O  
ATOM   3313  CG  HIS A 220       9.258 -14.120  -8.254  1.00 94.86           C  
ATOM   3314  CD2 HIS A 220       8.219 -13.302  -8.608  1.00 94.86           C  
ATOM   3315  HD2 HIS A 220       8.263 -12.239  -8.798  1.00 94.86           H  
ATOM   3316  ND1 HIS A 220       8.749 -15.390  -8.126  1.00 94.86           N  
ATOM   3317  HD1 HIS A 220       9.263 -16.213  -7.844  1.00 94.86           H  
ATOM   3318  CE1 HIS A 220       7.437 -15.345  -8.391  1.00 94.86           C  
ATOM   3319  HE1 HIS A 220       6.759 -16.184  -8.327  1.00 94.86           H  
ATOM   3320  NE2 HIS A 220       7.077 -14.095  -8.706  1.00 94.86           N  
ATOM   3321  N   ARG A 221      10.420 -11.530  -5.903  1.00 96.06           N  
ATOM   3322  H   ARG A 221      10.943 -11.218  -6.709  1.00 96.06           H  
ATOM   3323  CA  ARG A 221       9.545 -10.548  -5.252  1.00 96.06           C  
ATOM   3324  HA  ARG A 221       9.284 -10.876  -4.245  1.00 96.06           H  
ATOM   3325  C   ARG A 221       8.249 -10.469  -6.052  1.00 96.06           C  
ATOM   3326  CB  ARG A 221      10.249  -9.179  -5.196  1.00 96.06           C  
ATOM   3327  HB2 ARG A 221       9.537  -8.427  -4.855  1.00 96.06           H  
ATOM   3328  HB3 ARG A 221      10.558  -8.900  -6.203  1.00 96.06           H  
ATOM   3329  O   ARG A 221       8.325 -10.192  -7.249  1.00 96.06           O  
ATOM   3330  CG  ARG A 221      11.483  -9.146  -4.278  1.00 96.06           C  
ATOM   3331  HG2 ARG A 221      12.123 -10.008  -4.470  1.00 96.06           H  
ATOM   3332  HG3 ARG A 221      12.048  -8.238  -4.488  1.00 96.06           H  
ATOM   3333  CD  ARG A 221      11.060  -9.126  -2.810  1.00 96.06           C  
ATOM   3334  HD2 ARG A 221      10.428  -9.990  -2.603  1.00 96.06           H  
ATOM   3335  HD3 ARG A 221      10.482  -8.215  -2.653  1.00 96.06           H  
ATOM   3336  NE  ARG A 221      12.197  -9.106  -1.872  1.00 96.06           N  
ATOM   3337  HE  ARG A 221      13.117  -8.929  -2.248  1.00 96.06           H  
ATOM   3338  NH1 ARG A 221      10.906  -9.310   0.012  1.00 96.06           N  
ATOM   3339 HH11 ARG A 221      10.083  -9.187  -0.560  1.00 96.06           H  
ATOM   3340 HH12 ARG A 221      10.809  -9.279   1.017  1.00 96.06           H  
ATOM   3341  NH2 ARG A 221      13.120  -9.096   0.216  1.00 96.06           N  
ATOM   3342 HH21 ARG A 221      12.994  -9.100   1.218  1.00 96.06           H  
ATOM   3343 HH22 ARG A 221      14.037  -8.910  -0.164  1.00 96.06           H  
ATOM   3344  CZ  ARG A 221      12.073  -9.177  -0.557  1.00 96.06           C  
ATOM   3345  N   SER A 222       7.100 -10.704  -5.422  1.00 97.18           N  
ATOM   3346  H   SER A 222       7.111 -10.962  -4.446  1.00 97.18           H  
ATOM   3347  CA  SER A 222       5.820 -10.653  -6.137  1.00 97.18           C  
ATOM   3348  HA  SER A 222       5.899 -11.311  -7.003  1.00 97.18           H  
ATOM   3349  C   SER A 222       5.515  -9.234  -6.619  1.00 97.18           C  
ATOM   3350  CB  SER A 222       4.668 -11.167  -5.275  1.00 97.18           C  
ATOM   3351  HB2 SER A 222       4.531 -10.502  -4.422  1.00 97.18           H  
ATOM   3352  HB3 SER A 222       4.903 -12.169  -4.916  1.00 97.18           H  
ATOM   3353  O   SER A 222       5.647  -8.275  -5.859  1.00 97.18           O  
ATOM   3354  OG  SER A 222       3.476 -11.220  -6.036  1.00 97.18           O  
ATOM   3355  HG  SER A 222       3.588 -11.909  -6.695  1.00 97.18           H  
ATOM   3356  N   HIS A 223       5.085  -9.100  -7.871  1.00 97.81           N  
ATOM   3357  H   HIS A 223       5.050  -9.935  -8.437  1.00 97.81           H  
ATOM   3358  CA  HIS A 223       4.671  -7.832  -8.485  1.00 97.81           C  
ATOM   3359  HA  HIS A 223       5.055  -7.013  -7.878  1.00 97.81           H  
ATOM   3360  C   HIS A 223       3.148  -7.637  -8.494  1.00 97.81           C  
ATOM   3361  CB  HIS A 223       5.311  -7.685  -9.871  1.00 97.81           C  
ATOM   3362  HB2 HIS A 223       4.848  -6.851 -10.398  1.00 97.81           H  
ATOM   3363  HB3 HIS A 223       5.136  -8.588 -10.457  1.00 97.81           H  
ATOM   3364  O   HIS A 223       2.646  -6.719  -9.141  1.00 97.81           O  
ATOM   3365  CG  HIS A 223       6.790  -7.413  -9.795  1.00 97.81           C  
ATOM   3366  CD2 HIS A 223       7.446  -6.311 -10.274  1.00 97.81           C  
ATOM   3367  HD2 HIS A 223       6.993  -5.472 -10.781  1.00 97.81           H  
ATOM   3368  ND1 HIS A 223       7.740  -8.233  -9.232  1.00 97.81           N  
ATOM   3369  HD1 HIS A 223       7.573  -9.109  -8.757  1.00 97.81           H  
ATOM   3370  CE1 HIS A 223       8.934  -7.644  -9.370  1.00 97.81           C  
ATOM   3371  HE1 HIS A 223       9.869  -8.055  -9.018  1.00 97.81           H  
ATOM   3372  NE2 HIS A 223       8.808  -6.466  -9.993  1.00 97.81           N  
ATOM   3373  N   LYS A 224       2.400  -8.453  -7.738  1.00 97.41           N  
ATOM   3374  H   LYS A 224       2.859  -9.221  -7.270  1.00 97.41           H  
ATOM   3375  CA  LYS A 224       0.946  -8.289  -7.580  1.00 97.41           C  
ATOM   3376  HA  LYS A 224       0.486  -8.205  -8.565  1.00 97.41           H  
ATOM   3377  C   LYS A 224       0.578  -7.011  -6.827  1.00 97.41           C  
ATOM   3378  CB  LYS A 224       0.361  -9.510  -6.862  1.00 97.41           C  
ATOM   3379  HB2 LYS A 224       0.902  -9.687  -5.932  1.00 97.41           H  
ATOM   3380  HB3 LYS A 224      -0.684  -9.309  -6.626  1.00 97.41           H  
ATOM   3381  O   LYS A 224      -0.444  -6.401  -7.129  1.00 97.41           O  
ATOM   3382  CG  LYS A 224       0.433 -10.755  -7.749  1.00 97.41           C  
ATOM   3383  HG2 LYS A 224      -0.060 -10.544  -8.698  1.00 97.41           H  
ATOM   3384  HG3 LYS A 224       1.475 -11.014  -7.937  1.00 97.41           H  
ATOM   3385  CD  LYS A 224      -0.260 -11.939  -7.075  1.00 97.41           C  
ATOM   3386  HD2 LYS A 224      -1.287 -11.661  -6.840  1.00 97.41           H  
ATOM   3387  HD3 LYS A 224       0.270 -12.203  -6.159  1.00 97.41           H  
ATOM   3388  CE  LYS A 224      -0.254 -13.118  -8.047  1.00 97.41           C  
ATOM   3389  HE2 LYS A 224      -0.612 -12.761  -9.013  1.00 97.41           H  
ATOM   3390  HE3 LYS A 224       0.770 -13.470  -8.171  1.00 97.41           H  
ATOM   3391  NZ  LYS A 224      -1.145 -14.200  -7.578  1.00 97.41           N  
ATOM   3392  HZ1 LYS A 224      -0.865 -14.536  -6.667  1.00 97.41           H  
ATOM   3393  HZ2 LYS A 224      -2.088 -13.842  -7.541  1.00 97.41           H  
ATOM   3394  HZ3 LYS A 224      -1.146 -14.955  -8.249  1.00 97.41           H  
ATOM   3395  N   MET A 225       1.418  -6.613  -5.864  1.00 97.18           N  
ATOM   3396  H   MET A 225       2.232  -7.188  -5.700  1.00 97.18           H  
ATOM   3397  CA  MET A 225       1.285  -5.385  -5.065  1.00 97.18           C  
ATOM   3398  HA  MET A 225       1.900  -5.495  -4.171  1.00 97.18           H  
ATOM   3399  C   MET A 225      -0.146  -5.155  -4.545  1.00 97.18           C  
ATOM   3400  CB  MET A 225       1.858  -4.197  -5.851  1.00 97.18           C  
ATOM   3401  HB2 MET A 225       1.698  -3.277  -5.289  1.00 97.18           H  
ATOM   3402  HB3 MET A 225       1.340  -4.115  -6.807  1.00 97.18           H  
ATOM   3403  O   MET A 225      -0.768  -4.139  -4.870  1.00 97.18           O  
ATOM   3404  CG  MET A 225       3.365  -4.351  -6.088  1.00 97.18           C  
ATOM   3405  HG2 MET A 225       3.865  -4.297  -5.121  1.00 97.18           H  
ATOM   3406  HG3 MET A 225       3.580  -5.325  -6.526  1.00 97.18           H  
ATOM   3407  SD  MET A 225       4.068  -3.079  -7.165  1.00 97.18           S  
ATOM   3408  CE  MET A 225       3.638  -3.745  -8.798  1.00 97.18           C  
ATOM   3409  HE1 MET A 225       4.226  -4.644  -8.987  1.00 97.18           H  
ATOM   3410  HE2 MET A 225       3.871  -3.004  -9.562  1.00 97.18           H  
ATOM   3411  HE3 MET A 225       2.578  -3.995  -8.845  1.00 97.18           H  
ATOM   3412  N   PRO A 226      -0.701  -6.109  -3.771  1.00 95.31           N  
ATOM   3413  CA  PRO A 226      -2.092  -6.057  -3.347  1.00 95.31           C  
ATOM   3414  HA  PRO A 226      -2.734  -5.922  -4.217  1.00 95.31           H  
ATOM   3415  C   PRO A 226      -2.343  -4.907  -2.364  1.00 95.31           C  
ATOM   3416  CB  PRO A 226      -2.376  -7.425  -2.727  1.00 95.31           C  
ATOM   3417  HB2 PRO A 226      -2.656  -8.132  -3.508  1.00 95.31           H  
ATOM   3418  HB3 PRO A 226      -3.148  -7.380  -1.959  1.00 95.31           H  
ATOM   3419  O   PRO A 226      -1.438  -4.405  -1.691  1.00 95.31           O  
ATOM   3420  CG  PRO A 226      -1.022  -7.818  -2.141  1.00 95.31           C  
ATOM   3421  HG2 PRO A 226      -0.871  -7.314  -1.186  1.00 95.31           H  
ATOM   3422  HG3 PRO A 226      -0.929  -8.898  -2.025  1.00 95.31           H  
ATOM   3423  CD  PRO A 226      -0.042  -7.270  -3.178  1.00 95.31           C  
ATOM   3424  HD2 PRO A 226       0.128  -8.025  -3.945  1.00 95.31           H  
ATOM   3425  HD3 PRO A 226       0.898  -6.997  -2.699  1.00 95.31           H  
ATOM   3426  N   GLY A 227      -3.609  -4.510  -2.262  1.00 94.85           N  
ATOM   3427  H   GLY A 227      -4.307  -5.055  -2.748  1.00 94.85           H  
ATOM   3428  CA  GLY A 227      -4.067  -3.422  -1.403  1.00 94.85           C  
ATOM   3429  HA2 GLY A 227      -3.812  -2.469  -1.866  1.00 94.85           H  
ATOM   3430  HA3 GLY A 227      -3.573  -3.483  -0.434  1.00 94.85           H  
ATOM   3431  C   GLY A 227      -5.574  -3.510  -1.181  1.00 94.85           C  
ATOM   3432  O   GLY A 227      -6.108  -4.594  -0.989  1.00 94.85           O  
ATOM   3433  N   GLY A 228      -6.283  -2.382  -1.261  1.00 95.11           N  
ATOM   3434  H   GLY A 228      -5.787  -1.516  -1.415  1.00 95.11           H  
ATOM   3435  CA  GLY A 228      -7.728  -2.327  -0.983  1.00 95.11           C  
ATOM   3436  HA2 GLY A 228      -7.902  -2.663   0.039  1.00 95.11           H  
ATOM   3437  HA3 GLY A 228      -8.060  -1.292  -1.066  1.00 95.11           H  
ATOM   3438  C   GLY A 228      -8.634  -3.165  -1.899  1.00 95.11           C  
ATOM   3439  O   GLY A 228      -9.792  -3.373  -1.560  1.00 95.11           O  
ATOM   3440  N   HIS A 229      -8.127  -3.638  -3.040  1.00 94.54           N  
ATOM   3441  H   HIS A 229      -7.150  -3.471  -3.232  1.00 94.54           H  
ATOM   3442  CA  HIS A 229      -8.859  -4.507  -3.972  1.00 94.54           C  
ATOM   3443  HA  HIS A 229      -9.930  -4.361  -3.829  1.00 94.54           H  
ATOM   3444  C   HIS A 229      -8.600  -6.006  -3.738  1.00 94.54           C  
ATOM   3445  CB  HIS A 229      -8.526  -4.105  -5.414  1.00 94.54           C  
ATOM   3446  HB2 HIS A 229      -7.457  -4.230  -5.587  1.00 94.54           H  
ATOM   3447  HB3 HIS A 229      -9.054  -4.770  -6.097  1.00 94.54           H  
ATOM   3448  O   HIS A 229      -9.085  -6.833  -4.504  1.00 94.54           O  
ATOM   3449  CG  HIS A 229      -8.926  -2.692  -5.747  1.00 94.54           C  
ATOM   3450  CD2 HIS A 229     -10.156  -2.277  -6.180  1.00 94.54           C  
ATOM   3451  HD2 HIS A 229     -11.026  -2.901  -6.319  1.00 94.54           H  
ATOM   3452  ND1 HIS A 229      -8.088  -1.603  -5.796  1.00 94.54           N  
ATOM   3453  HD1 HIS A 229      -7.080  -1.660  -5.831  1.00 94.54           H  
ATOM   3454  CE1 HIS A 229      -8.797  -0.562  -6.259  1.00 94.54           C  
ATOM   3455  HE1 HIS A 229      -8.380   0.385  -6.568  1.00 94.54           H  
ATOM   3456  NE2 HIS A 229     -10.071  -0.909  -6.458  1.00 94.54           N  
ATOM   3457  N   ASP A 230      -7.832  -6.362  -2.707  1.00 95.12           N  
ATOM   3458  H   ASP A 230      -7.485  -5.655  -2.074  1.00 95.12           H  
ATOM   3459  CA  ASP A 230      -7.500  -7.743  -2.365  1.00 95.12           C  
ATOM   3460  HA  ASP A 230      -7.978  -8.427  -3.067  1.00 95.12           H  
ATOM   3461  C   ASP A 230      -8.019  -8.063  -0.957  1.00 95.12           C  
ATOM   3462  CB  ASP A 230      -5.988  -7.940  -2.507  1.00 95.12           C  
ATOM   3463  HB2 ASP A 230      -5.684  -7.618  -3.503  1.00 95.12           H  
ATOM   3464  HB3 ASP A 230      -5.471  -7.311  -1.783  1.00 95.12           H  
ATOM   3465  O   ASP A 230      -7.571  -7.496   0.042  1.00 95.12           O  
ATOM   3466  CG  ASP A 230      -5.575  -9.400  -2.306  1.00 95.12           C  
ATOM   3467  OD1 ASP A 230      -5.968  -9.981  -1.269  1.00 95.12           O  
ATOM   3468  OD2 ASP A 230      -4.854  -9.916  -3.182  1.00 95.12           O  
ATOM   3469  N   ILE A 231      -8.994  -8.970  -0.873  1.00 93.70           N  
ATOM   3470  H   ILE A 231      -9.287  -9.439  -1.718  1.00 93.70           H  
ATOM   3471  CA  ILE A 231      -9.631  -9.327   0.398  1.00 93.70           C  
ATOM   3472  HA  ILE A 231      -9.900  -8.392   0.891  1.00 93.70           H  
ATOM   3473  C   ILE A 231      -8.684 -10.059   1.352  1.00 93.70           C  
ATOM   3474  CB  ILE A 231     -10.928 -10.125   0.146  1.00 93.70           C  
ATOM   3475  HB  ILE A 231     -11.565  -9.510  -0.490  1.00 93.70           H  
ATOM   3476  O   ILE A 231      -8.769  -9.866   2.563  1.00 93.70           O  
ATOM   3477  CG1 ILE A 231     -11.718 -10.425   1.438  1.00 93.70           C  
ATOM   3478 HG12 ILE A 231     -11.168 -11.135   2.056  1.00 93.70           H  
ATOM   3479 HG13 ILE A 231     -12.666 -10.886   1.160  1.00 93.70           H  
ATOM   3480  CG2 ILE A 231     -10.685 -11.451  -0.597  1.00 93.70           C  
ATOM   3481 HG21 ILE A 231     -10.095 -12.131   0.018  1.00 93.70           H  
ATOM   3482 HG22 ILE A 231     -11.636 -11.934  -0.822  1.00 93.70           H  
ATOM   3483 HG23 ILE A 231     -10.156 -11.282  -1.535  1.00 93.70           H  
ATOM   3484  CD1 ILE A 231     -12.024  -9.174   2.267  1.00 93.70           C  
ATOM   3485 HD11 ILE A 231     -11.164  -8.899   2.878  1.00 93.70           H  
ATOM   3486 HD12 ILE A 231     -12.872  -9.366   2.924  1.00 93.70           H  
ATOM   3487 HD13 ILE A 231     -12.256  -8.351   1.591  1.00 93.70           H  
ATOM   3488  N   GLU A 232      -7.757 -10.860   0.837  1.00 95.05           N  
ATOM   3489  H   GLU A 232      -7.574 -10.831  -0.156  1.00 95.05           H  
ATOM   3490  CA  GLU A 232      -6.807 -11.594   1.673  1.00 95.05           C  
ATOM   3491  HA  GLU A 232      -7.332 -12.018   2.529  1.00 95.05           H  
ATOM   3492  C   GLU A 232      -5.748 -10.649   2.249  1.00 95.05           C  
ATOM   3493  CB  GLU A 232      -6.183 -12.747   0.871  1.00 95.05           C  
ATOM   3494  HB2 GLU A 232      -5.440 -13.242   1.497  1.00 95.05           H  
ATOM   3495  HB3 GLU A 232      -5.668 -12.351  -0.004  1.00 95.05           H  
ATOM   3496  O   GLU A 232      -5.312 -10.825   3.388  1.00 95.05           O  
ATOM   3497  CG  GLU A 232      -7.220 -13.792   0.415  1.00 95.05           C  
ATOM   3498  HG2 GLU A 232      -7.878 -13.344  -0.330  1.00 95.05           H  
ATOM   3499  HG3 GLU A 232      -6.694 -14.617  -0.066  1.00 95.05           H  
ATOM   3500  CD  GLU A 232      -8.053 -14.336   1.589  1.00 95.05           C  
ATOM   3501  OE1 GLU A 232      -9.305 -14.209   1.579  1.00 95.05           O  
ATOM   3502  OE2 GLU A 232      -7.448 -14.823   2.567  1.00 95.05           O  
ATOM   3503  N   MET A 233      -5.392  -9.591   1.515  1.00 95.36           N  
ATOM   3504  H   MET A 233      -5.729  -9.546   0.564  1.00 95.36           H  
ATOM   3505  CA  MET A 233      -4.595  -8.487   2.047  1.00 95.36           C  
ATOM   3506  HA  MET A 233      -3.703  -8.906   2.513  1.00 95.36           H  
ATOM   3507  C   MET A 233      -5.357  -7.710   3.127  1.00 95.36           C  
ATOM   3508  CB  MET A 233      -4.162  -7.569   0.898  1.00 95.36           C  
ATOM   3509  HB2 MET A 233      -5.036  -7.070   0.481  1.00 95.36           H  
ATOM   3510  HB3 MET A 233      -3.700  -8.176   0.119  1.00 95.36           H  
ATOM   3511  O   MET A 233      -4.801  -7.431   4.188  1.00 95.36           O  
ATOM   3512  CG  MET A 233      -3.159  -6.499   1.342  1.00 95.36           C  
ATOM   3513  HG2 MET A 233      -2.959  -5.852   0.489  1.00 95.36           H  
ATOM   3514  HG3 MET A 233      -3.605  -5.892   2.129  1.00 95.36           H  
ATOM   3515  SD  MET A 233      -1.577  -7.159   1.934  1.00 95.36           S  
ATOM   3516  CE  MET A 233      -0.723  -5.606   2.302  1.00 95.36           C  
ATOM   3517  HE1 MET A 233       0.285  -5.820   2.656  1.00 95.36           H  
ATOM   3518  HE2 MET A 233      -0.664  -5.007   1.393  1.00 95.36           H  
ATOM   3519  HE3 MET A 233      -1.268  -5.057   3.069  1.00 95.36           H  
ATOM   3520  N   LEU A 234      -6.638  -7.395   2.901  1.00 96.29           N  
ATOM   3521  H   LEU A 234      -7.034  -7.629   2.002  1.00 96.29           H  
ATOM   3522  CA  LEU A 234      -7.463  -6.683   3.883  1.00 96.29           C  
ATOM   3523  HA  LEU A 234      -6.964  -5.750   4.144  1.00 96.29           H  
ATOM   3524  C   LEU A 234      -7.611  -7.465   5.196  1.00 96.29           C  
ATOM   3525  CB  LEU A 234      -8.842  -6.365   3.283  1.00 96.29           C  
ATOM   3526  HB2 LEU A 234      -9.503  -6.057   4.093  1.00 96.29           H  
ATOM   3527  HB3 LEU A 234      -9.252  -7.279   2.854  1.00 96.29           H  
ATOM   3528  O   LEU A 234      -7.431  -6.876   6.259  1.00 96.29           O  
ATOM   3529  CG  LEU A 234      -8.852  -5.257   2.215  1.00 96.29           C  
ATOM   3530  HG  LEU A 234      -8.116  -5.465   1.438  1.00 96.29           H  
ATOM   3531  CD1 LEU A 234     -10.240  -5.199   1.577  1.00 96.29           C  
ATOM   3532 HD11 LEU A 234     -10.998  -5.008   2.337  1.00 96.29           H  
ATOM   3533 HD12 LEU A 234     -10.269  -4.408   0.827  1.00 96.29           H  
ATOM   3534 HD13 LEU A 234     -10.453  -6.144   1.078  1.00 96.29           H  
ATOM   3535  CD2 LEU A 234      -8.540  -3.886   2.822  1.00 96.29           C  
ATOM   3536 HD21 LEU A 234      -8.701  -3.109   2.074  1.00 96.29           H  
ATOM   3537 HD22 LEU A 234      -7.500  -3.852   3.145  1.00 96.29           H  
ATOM   3538 HD23 LEU A 234      -9.196  -3.698   3.672  1.00 96.29           H  
ATOM   3539  N   LYS A 235      -7.864  -8.780   5.136  1.00 96.91           N  
ATOM   3540  H   LYS A 235      -8.014  -9.185   4.224  1.00 96.91           H  
ATOM   3541  CA  LYS A 235      -7.958  -9.666   6.317  1.00 96.91           C  
ATOM   3542  HA  LYS A 235      -8.759  -9.341   6.980  1.00 96.91           H  
ATOM   3543  C   LYS A 235      -6.690  -9.685   7.173  1.00 96.91           C  
ATOM   3544  CB  LYS A 235      -8.249 -11.096   5.853  1.00 96.91           C  
ATOM   3545  HB2 LYS A 235      -7.572 -11.345   5.036  1.00 96.91           H  
ATOM   3546  HB3 LYS A 235      -8.045 -11.781   6.676  1.00 96.91           H  
ATOM   3547  O   LYS A 235      -6.767  -9.922   8.372  1.00 96.91           O  
ATOM   3548  CG  LYS A 235      -9.702 -11.314   5.416  1.00 96.91           C  
ATOM   3549  HG2 LYS A 235     -10.356 -11.271   6.287  1.00 96.91           H  
ATOM   3550  HG3 LYS A 235     -10.012 -10.559   4.693  1.00 96.91           H  
ATOM   3551  CD  LYS A 235      -9.793 -12.705   4.795  1.00 96.91           C  
ATOM   3552  HD2 LYS A 235      -9.155 -12.724   3.912  1.00 96.91           H  
ATOM   3553  HD3 LYS A 235      -9.420 -13.444   5.504  1.00 96.91           H  
ATOM   3554  CE  LYS A 235     -11.213 -13.077   4.386  1.00 96.91           C  
ATOM   3555  HE2 LYS A 235     -11.623 -12.271   3.777  1.00 96.91           H  
ATOM   3556  HE3 LYS A 235     -11.828 -13.189   5.279  1.00 96.91           H  
ATOM   3557  NZ  LYS A 235     -11.153 -14.335   3.606  1.00 96.91           N  
ATOM   3558  HZ1 LYS A 235     -12.050 -14.619   3.237  1.00 96.91           H  
ATOM   3559  HZ2 LYS A 235     -10.519 -14.223   2.828  1.00 96.91           H  
ATOM   3560  HZ3 LYS A 235     -10.735 -15.081   4.144  1.00 96.91           H  
ATOM   3561  N   LYS A 236      -5.522  -9.445   6.568  1.00 96.20           N  
ATOM   3562  H   LYS A 236      -5.536  -9.296   5.569  1.00 96.20           H  
ATOM   3563  CA  LYS A 236      -4.240  -9.330   7.284  1.00 96.20           C  
ATOM   3564  HA  LYS A 236      -4.238 -10.002   8.142  1.00 96.20           H  
ATOM   3565  C   LYS A 236      -4.000  -7.932   7.847  1.00 96.20           C  
ATOM   3566  CB  LYS A 236      -3.092  -9.711   6.342  1.00 96.20           C  
ATOM   3567  HB2 LYS A 236      -2.142  -9.495   6.830  1.00 96.20           H  
ATOM   3568  HB3 LYS A 236      -3.156  -9.105   5.438  1.00 96.20           H  
ATOM   3569  O   LYS A 236      -3.172  -7.779   8.737  1.00 96.20           O  
ATOM   3570  CG  LYS A 236      -3.119 -11.198   5.972  1.00 96.20           C  
ATOM   3571  HG2 LYS A 236      -2.907 -11.795   6.859  1.00 96.20           H  
ATOM   3572  HG3 LYS A 236      -4.103 -11.473   5.593  1.00 96.20           H  
ATOM   3573  CD  LYS A 236      -2.070 -11.483   4.895  1.00 96.20           C  
ATOM   3574  HD2 LYS A 236      -2.264 -10.842   4.035  1.00 96.20           H  
ATOM   3575  HD3 LYS A 236      -1.076 -11.272   5.290  1.00 96.20           H  
ATOM   3576  CE  LYS A 236      -2.174 -12.948   4.472  1.00 96.20           C  
ATOM   3577  HE2 LYS A 236      -3.199 -13.136   4.152  1.00 96.20           H  
ATOM   3578  HE3 LYS A 236      -1.974 -13.579   5.338  1.00 96.20           H  
ATOM   3579  NZ  LYS A 236      -1.233 -13.256   3.370  1.00 96.20           N  
ATOM   3580  HZ1 LYS A 236      -0.281 -13.072   3.654  1.00 96.20           H  
ATOM   3581  HZ2 LYS A 236      -1.320 -14.226   3.102  1.00 96.20           H  
ATOM   3582  HZ3 LYS A 236      -1.456 -12.684   2.568  1.00 96.20           H  
ATOM   3583  N   ALA A 237      -4.674  -6.917   7.309  1.00 97.10           N  
ATOM   3584  H   ALA A 237      -5.356  -7.112   6.590  1.00 97.10           H  
ATOM   3585  CA  ALA A 237      -4.390  -5.526   7.629  1.00 97.10           C  
ATOM   3586  HA  ALA A 237      -3.306  -5.423   7.685  1.00 97.10           H  
ATOM   3587  C   ALA A 237      -4.960  -5.086   8.984  1.00 97.10           C  
ATOM   3588  CB  ALA A 237      -4.902  -4.642   6.487  1.00 97.10           C  
ATOM   3589  HB1 ALA A 237      -4.466  -4.967   5.542  1.00 97.10           H  
ATOM   3590  HB2 ALA A 237      -4.615  -3.608   6.676  1.00 97.10           H  
ATOM   3591  HB3 ALA A 237      -5.989  -4.704   6.429  1.00 97.10           H  
ATOM   3592  O   ALA A 237      -4.384  -4.216   9.634  1.00 97.10           O  
ATOM   3593  N   ALA A 238      -6.072  -5.679   9.416  1.00 97.51           N  
ATOM   3594  H   ALA A 238      -6.498  -6.404   8.858  1.00 97.51           H  
ATOM   3595  CA  ALA A 238      -6.700  -5.353  10.687  1.00 97.51           C  
ATOM   3596  HA  ALA A 238      -5.931  -5.007  11.377  1.00 97.51           H  
ATOM   3597  C   ALA A 238      -7.364  -6.581  11.310  1.00 97.51           C  
ATOM   3598  CB  ALA A 238      -7.705  -4.217  10.468  1.00 97.51           C  
ATOM   3599  HB1 ALA A 238      -8.455  -4.527   9.741  1.00 97.51           H  
ATOM   3600  HB2 ALA A 238      -8.189  -3.971  11.413  1.00 97.51           H  
ATOM   3601  HB3 ALA A 238      -7.186  -3.333  10.097  1.00 97.51           H  
ATOM   3602  O   ALA A 238      -7.946  -7.407  10.606  1.00 97.51           O  
ATOM   3603  N   THR A 239      -7.307  -6.671  12.634  1.00 97.86           N  
ATOM   3604  H   THR A 239      -6.844  -5.940  13.154  1.00 97.86           H  
ATOM   3605  CA  THR A 239      -7.998  -7.701  13.413  1.00 97.86           C  
ATOM   3606  HA  THR A 239      -8.400  -8.452  12.734  1.00 97.86           H  
ATOM   3607  C   THR A 239      -9.176  -7.098  14.164  1.00 97.86           C  
ATOM   3608  CB  THR A 239      -7.054  -8.434  14.376  1.00 97.86           C  
ATOM   3609  HB  THR A 239      -7.619  -9.177  14.940  1.00 97.86           H  
ATOM   3610  O   THR A 239      -9.249  -5.889  14.402  1.00 97.86           O  
ATOM   3611  CG2 THR A 239      -5.916  -9.141  13.646  1.00 97.86           C  
ATOM   3612 HG21 THR A 239      -5.283  -9.660  14.366  1.00 97.86           H  
ATOM   3613 HG22 THR A 239      -5.315  -8.416  13.097  1.00 97.86           H  
ATOM   3614 HG23 THR A 239      -6.326  -9.866  12.943  1.00 97.86           H  
ATOM   3615  OG1 THR A 239      -6.497  -7.514  15.267  1.00 97.86           O  
ATOM   3616  HG1 THR A 239      -5.797  -7.930  15.776  1.00 97.86           H  
ATOM   3617  N   LEU A 240     -10.125  -7.961  14.512  1.00 98.49           N  
ATOM   3618  H   LEU A 240      -9.985  -8.943  14.322  1.00 98.49           H  
ATOM   3619  CA  LEU A 240     -11.268  -7.625  15.342  1.00 98.49           C  
ATOM   3620  HA  LEU A 240     -11.078  -6.682  15.855  1.00 98.49           H  
ATOM   3621  C   LEU A 240     -11.438  -8.714  16.392  1.00 98.49           C  
ATOM   3622  CB  LEU A 240     -12.511  -7.453  14.454  1.00 98.49           C  
ATOM   3623  HB2 LEU A 240     -12.287  -6.672  13.728  1.00 98.49           H  
ATOM   3624  HB3 LEU A 240     -12.700  -8.381  13.913  1.00 98.49           H  
ATOM   3625  O   LEU A 240     -11.547  -9.891  16.045  1.00 98.49           O  
ATOM   3626  CG  LEU A 240     -13.769  -7.074  15.259  1.00 98.49           C  
ATOM   3627  HG  LEU A 240     -13.479  -6.640  16.215  1.00 98.49           H  
ATOM   3628  CD1 LEU A 240     -14.586  -6.028  14.504  1.00 98.49           C  
ATOM   3629 HD11 LEU A 240     -15.365  -5.646  15.164  1.00 98.49           H  
ATOM   3630 HD12 LEU A 240     -15.024  -6.466  13.607  1.00 98.49           H  
ATOM   3631 HD13 LEU A 240     -13.948  -5.183  14.247  1.00 98.49           H  
ATOM   3632  CD2 LEU A 240     -14.675  -8.287  15.504  1.00 98.49           C  
ATOM   3633 HD21 LEU A 240     -14.117  -9.062  16.029  1.00 98.49           H  
ATOM   3634 HD22 LEU A 240     -15.511  -7.988  16.136  1.00 98.49           H  
ATOM   3635 HD23 LEU A 240     -15.049  -8.686  14.561  1.00 98.49           H  
ATOM   3636  N   ASP A 241     -11.511  -8.306  17.650  1.00 98.28           N  
ATOM   3637  H   ASP A 241     -11.394  -7.322  17.847  1.00 98.28           H  
ATOM   3638  CA  ASP A 241     -12.005  -9.132  18.741  1.00 98.28           C  
ATOM   3639  HA  ASP A 241     -12.413 -10.050  18.319  1.00 98.28           H  
ATOM   3640  C   ASP A 241     -13.161  -8.418  19.441  1.00 98.28           C  
ATOM   3641  CB  ASP A 241     -10.869  -9.526  19.697  1.00 98.28           C  
ATOM   3642  HB2 ASP A 241     -10.022  -9.884  19.111  1.00 98.28           H  
ATOM   3643  HB3 ASP A 241     -10.549  -8.651  20.263  1.00 98.28           H  
ATOM   3644  O   ASP A 241     -13.371  -7.213  19.282  1.00 98.28           O  
ATOM   3645  CG  ASP A 241     -11.290 -10.653  20.652  1.00 98.28           C  
ATOM   3646  OD1 ASP A 241     -12.049 -11.563  20.209  1.00 98.28           O  
ATOM   3647  OD2 ASP A 241     -10.879 -10.606  21.826  1.00 98.28           O  
ATOM   3648  N   ALA A 242     -13.961  -9.178  20.172  1.00 98.31           N  
ATOM   3649  H   ALA A 242     -13.700 -10.140  20.339  1.00 98.31           H  
ATOM   3650  CA  ALA A 242     -15.047  -8.625  20.952  1.00 98.31           C  
ATOM   3651  HA  ALA A 242     -14.731  -7.651  21.325  1.00 98.31           H  
ATOM   3652  C   ALA A 242     -15.330  -9.517  22.157  1.00 98.31           C  
ATOM   3653  CB  ALA A 242     -16.273  -8.429  20.050  1.00 98.31           C  
ATOM   3654  HB1 ALA A 242     -16.036  -7.722  19.255  1.00 98.31           H  
ATOM   3655  HB2 ALA A 242     -17.088  -8.016  20.645  1.00 98.31           H  
ATOM   3656  HB3 ALA A 242     -16.577  -9.377  19.608  1.00 98.31           H  
ATOM   3657  O   ALA A 242     -15.246 -10.744  22.061  1.00 98.31           O  
ATOM   3658  N   LYS A 243     -15.694  -8.890  23.274  1.00 97.98           N  
ATOM   3659  H   LYS A 243     -15.734  -7.881  23.249  1.00 97.98           H  
ATOM   3660  CA  LYS A 243     -16.059  -9.550  24.529  1.00 97.98           C  
ATOM   3661  HA  LYS A 243     -16.369 -10.571  24.309  1.00 97.98           H  
ATOM   3662  C   LYS A 243     -17.243  -8.846  25.174  1.00 97.98           C  
ATOM   3663  CB  LYS A 243     -14.843  -9.615  25.473  1.00 97.98           C  
ATOM   3664  HB2 LYS A 243     -15.105 -10.208  26.349  1.00 97.98           H  
ATOM   3665  HB3 LYS A 243     -14.027 -10.121  24.957  1.00 97.98           H  
ATOM   3666  O   LYS A 243     -17.498  -7.674  24.906  1.00 97.98           O  
ATOM   3667  CG  LYS A 243     -14.364  -8.229  25.937  1.00 97.98           C  
ATOM   3668  HG2 LYS A 243     -15.157  -7.738  26.501  1.00 97.98           H  
ATOM   3669  HG3 LYS A 243     -14.127  -7.621  25.064  1.00 97.98           H  
ATOM   3670  CD  LYS A 243     -13.116  -8.317  26.823  1.00 97.98           C  
ATOM   3671  HD2 LYS A 243     -12.318  -8.808  26.265  1.00 97.98           H  
ATOM   3672  HD3 LYS A 243     -13.343  -8.890  27.721  1.00 97.98           H  
ATOM   3673  CE  LYS A 243     -12.689  -6.892  27.197  1.00 97.98           C  
ATOM   3674  HE2 LYS A 243     -12.591  -6.312  26.279  1.00 97.98           H  
ATOM   3675  HE3 LYS A 243     -13.481  -6.431  27.788  1.00 97.98           H  
ATOM   3676  NZ  LYS A 243     -11.405  -6.855  27.939  1.00 97.98           N  
ATOM   3677  HZ1 LYS A 243     -10.669  -7.266  27.383  1.00 97.98           H  
ATOM   3678  HZ2 LYS A 243     -11.480  -7.337  28.824  1.00 97.98           H  
ATOM   3679  HZ3 LYS A 243     -11.145  -5.895  28.112  1.00 97.98           H  
ATOM   3680  N   ILE A 244     -17.939  -9.566  26.041  1.00 96.81           N  
ATOM   3681  H   ILE A 244     -17.625 -10.499  26.268  1.00 96.81           H  
ATOM   3682  CA  ILE A 244     -19.019  -9.014  26.851  1.00 96.81           C  
ATOM   3683  HA  ILE A 244     -19.260  -8.013  26.492  1.00 96.81           H  
ATOM   3684  C   ILE A 244     -18.502  -8.878  28.273  1.00 96.81           C  
ATOM   3685  CB  ILE A 244     -20.302  -9.855  26.720  1.00 96.81           C  
ATOM   3686  HB  ILE A 244     -20.090 -10.879  27.027  1.00 96.81           H  
ATOM   3687  O   ILE A 244     -17.910  -9.811  28.813  1.00 96.81           O  
ATOM   3688  CG1 ILE A 244     -20.693  -9.846  25.223  1.00 96.81           C  
ATOM   3689 HG12 ILE A 244     -20.841  -8.818  24.891  1.00 96.81           H  
ATOM   3690 HG13 ILE A 244     -19.891 -10.282  24.628  1.00 96.81           H  
ATOM   3691  CG2 ILE A 244     -21.422  -9.295  27.620  1.00 96.81           C  
ATOM   3692 HG21 ILE A 244     -22.319  -9.908  27.533  1.00 96.81           H  
ATOM   3693 HG22 ILE A 244     -21.117  -9.318  28.666  1.00 96.81           H  
ATOM   3694 HG23 ILE A 244     -21.654  -8.267  27.340  1.00 96.81           H  
ATOM   3695  CD1 ILE A 244     -21.941 -10.642  24.899  1.00 96.81           C  
ATOM   3696 HD11 ILE A 244     -22.043 -10.725  23.817  1.00 96.81           H  
ATOM   3697 HD12 ILE A 244     -22.798 -10.092  25.288  1.00 96.81           H  
ATOM   3698 HD13 ILE A 244     -21.873 -11.639  25.335  1.00 96.81           H  
ATOM   3699  N   THR A 245     -18.683  -7.699  28.849  1.00 95.87           N  
ATOM   3700  H   THR A 245     -19.165  -6.977  28.333  1.00 95.87           H  
ATOM   3701  CA  THR A 245     -18.368  -7.401  30.243  1.00 95.87           C  
ATOM   3702  HA  THR A 245     -17.890  -8.267  30.700  1.00 95.87           H  
ATOM   3703  C   THR A 245     -19.664  -7.155  31.003  1.00 95.87           C  
ATOM   3704  CB  THR A 245     -17.393  -6.219  30.368  1.00 95.87           C  
ATOM   3705  HB  THR A 245     -17.196  -6.029  31.423  1.00 95.87           H  
ATOM   3706  O   THR A 245     -20.670  -6.742  30.419  1.00 95.87           O  
ATOM   3707  CG2 THR A 245     -16.065  -6.513  29.663  1.00 95.87           C  
ATOM   3708 HG21 THR A 245     -15.644  -7.442  30.048  1.00 95.87           H  
ATOM   3709 HG22 THR A 245     -16.222  -6.597  28.588  1.00 95.87           H  
ATOM   3710 HG23 THR A 245     -15.372  -5.695  29.860  1.00 95.87           H  
ATOM   3711  OG1 THR A 245     -17.914  -5.052  29.778  1.00 95.87           O  
ATOM   3712  HG1 THR A 245     -18.111  -4.429  30.482  1.00 95.87           H  
ATOM   3713  N   SER A 246     -19.657  -7.441  32.301  1.00 92.79           N  
ATOM   3714  H   SER A 246     -18.812  -7.766  32.748  1.00 92.79           H  
ATOM   3715  CA  SER A 246     -20.814  -7.234  33.170  1.00 92.79           C  
ATOM   3716  HA  SER A 246     -21.520  -6.571  32.670  1.00 92.79           H  
ATOM   3717  C   SER A 246     -20.378  -6.550  34.455  1.00 92.79           C  
ATOM   3718  CB  SER A 246     -21.541  -8.550  33.467  1.00 92.79           C  
ATOM   3719  HB2 SER A 246     -20.894  -9.214  34.040  1.00 92.79           H  
ATOM   3720  HB3 SER A 246     -22.440  -8.340  34.046  1.00 92.79           H  
ATOM   3721  O   SER A 246     -19.431  -6.999  35.098  1.00 92.79           O  
ATOM   3722  OG  SER A 246     -21.897  -9.171  32.244  1.00 92.79           O  
ATOM   3723  HG  SER A 246     -22.113  -8.463  31.633  1.00 92.79           H  
ATOM   3724  N   GLU A 247     -21.074  -5.477  34.812  1.00 90.76           N  
ATOM   3725  H   GLU A 247     -21.841  -5.181  34.225  1.00 90.76           H  
ATOM   3726  CA  GLU A 247     -20.924  -4.762  36.077  1.00 90.76           C  
ATOM   3727  HA  GLU A 247     -20.245  -5.304  36.736  1.00 90.76           H  
ATOM   3728  C   GLU A 247     -22.303  -4.731  36.749  1.00 90.76           C  
ATOM   3729  CB  GLU A 247     -20.327  -3.358  35.856  1.00 90.76           C  
ATOM   3730  HB2 GLU A 247     -20.387  -2.815  36.799  1.00 90.76           H  
ATOM   3731  HB3 GLU A 247     -20.907  -2.826  35.102  1.00 90.76           H  
ATOM   3732  O   GLU A 247     -23.190  -3.972  36.367  1.00 90.76           O  
ATOM   3733  CG  GLU A 247     -18.850  -3.430  35.420  1.00 90.76           C  
ATOM   3734  HG2 GLU A 247     -18.304  -4.026  36.151  1.00 90.76           H  
ATOM   3735  HG3 GLU A 247     -18.792  -3.947  34.462  1.00 90.76           H  
ATOM   3736  CD  GLU A 247     -18.156  -2.062  35.287  1.00 90.76           C  
ATOM   3737  OE1 GLU A 247     -17.019  -2.060  34.758  1.00 90.76           O  
ATOM   3738  OE2 GLU A 247     -18.728  -1.039  35.722  1.00 90.76           O  
ATOM   3739  N   GLY A 248     -22.528  -5.643  37.701  1.00 89.29           N  
ATOM   3740  H   GLY A 248     -21.792  -6.299  37.924  1.00 89.29           H  
ATOM   3741  CA  GLY A 248     -23.869  -5.896  38.234  1.00 89.29           C  
ATOM   3742  HA2 GLY A 248     -23.812  -6.593  39.069  1.00 89.29           H  
ATOM   3743  HA3 GLY A 248     -24.293  -4.958  38.594  1.00 89.29           H  
ATOM   3744  C   GLY A 248     -24.797  -6.494  37.169  1.00 89.29           C  
ATOM   3745  O   GLY A 248     -24.458  -7.499  36.546  1.00 89.29           O  
ATOM   3746  N   GLU A 249     -25.966  -5.883  36.970  1.00 86.41           N  
ATOM   3747  H   GLU A 249     -26.179  -5.054  37.506  1.00 86.41           H  
ATOM   3748  CA  GLU A 249     -26.940  -6.286  35.940  1.00 86.41           C  
ATOM   3749  HA  GLU A 249     -26.883  -7.365  35.797  1.00 86.41           H  
ATOM   3750  C   GLU A 249     -26.657  -5.651  34.565  1.00 86.41           C  
ATOM   3751  CB  GLU A 249     -28.367  -5.950  36.406  1.00 86.41           C  
ATOM   3752  HB2 GLU A 249     -29.061  -6.221  35.610  1.00 86.41           H  
ATOM   3753  HB3 GLU A 249     -28.442  -4.877  36.584  1.00 86.41           H  
ATOM   3754  O   GLU A 249     -27.234  -6.060  33.554  1.00 86.41           O  
ATOM   3755  CG  GLU A 249     -28.765  -6.715  37.680  1.00 86.41           C  
ATOM   3756  HG2 GLU A 249     -28.576  -7.776  37.516  1.00 86.41           H  
ATOM   3757  HG3 GLU A 249     -28.134  -6.386  38.506  1.00 86.41           H  
ATOM   3758  CD  GLU A 249     -30.240  -6.526  38.078  1.00 86.41           C  
ATOM   3759  OE1 GLU A 249     -30.695  -7.311  38.942  1.00 86.41           O  
ATOM   3760  OE2 GLU A 249     -30.903  -5.616  37.534  1.00 86.41           O  
ATOM   3761  N   GLU A 250     -25.752  -4.669  34.496  1.00 92.32           N  
ATOM   3762  H   GLU A 250     -25.237  -4.405  35.323  1.00 92.32           H  
ATOM   3763  CA  GLU A 250     -25.429  -3.978  33.253  1.00 92.32           C  
ATOM   3764  HA  GLU A 250     -26.346  -3.883  32.670  1.00 92.32           H  
ATOM   3765  C   GLU A 250     -24.424  -4.782  32.427  1.00 92.32           C  
ATOM   3766  CB  GLU A 250     -24.919  -2.555  33.511  1.00 92.32           C  
ATOM   3767  HB2 GLU A 250     -24.650  -2.123  32.547  1.00 92.32           H  
ATOM   3768  HB3 GLU A 250     -24.029  -2.589  34.139  1.00 92.32           H  
ATOM   3769  O   GLU A 250     -23.330  -5.127  32.881  1.00 92.32           O  
ATOM   3770  CG  GLU A 250     -25.990  -1.669  34.171  1.00 92.32           C  
ATOM   3771  HG2 GLU A 250     -26.188  -2.039  35.176  1.00 92.32           H  
ATOM   3772  HG3 GLU A 250     -26.909  -1.754  33.592  1.00 92.32           H  
ATOM   3773  CD  GLU A 250     -25.592  -0.186  34.247  1.00 92.32           C  
ATOM   3774  OE1 GLU A 250     -26.455   0.613  34.679  1.00 92.32           O  
ATOM   3775  OE2 GLU A 250     -24.467   0.162  33.822  1.00 92.32           O  
ATOM   3776  N   ARG A 251     -24.788  -5.070  31.174  1.00 94.49           N  
ATOM   3777  H   ARG A 251     -25.691  -4.738  30.868  1.00 94.49           H  
ATOM   3778  CA  ARG A 251     -23.929  -5.757  30.203  1.00 94.49           C  
ATOM   3779  HA  ARG A 251     -23.056  -6.150  30.724  1.00 94.49           H  
ATOM   3780  C   ARG A 251     -23.425  -4.764  29.166  1.00 94.49           C  
ATOM   3781  CB  ARG A 251     -24.677  -6.936  29.557  1.00 94.49           C  
ATOM   3782  HB2 ARG A 251     -25.566  -6.555  29.055  1.00 94.49           H  
ATOM   3783  HB3 ARG A 251     -24.030  -7.399  28.813  1.00 94.49           H  
ATOM   3784  O   ARG A 251     -24.198  -3.960  28.650  1.00 94.49           O  
ATOM   3785  CG  ARG A 251     -25.091  -8.002  30.589  1.00 94.49           C  
ATOM   3786  HG2 ARG A 251     -25.749  -7.560  31.337  1.00 94.49           H  
ATOM   3787  HG3 ARG A 251     -24.199  -8.366  31.098  1.00 94.49           H  
ATOM   3788  CD  ARG A 251     -25.810  -9.200  29.951  1.00 94.49           C  
ATOM   3789  HD2 ARG A 251     -25.985  -9.941  30.731  1.00 94.49           H  
ATOM   3790  HD3 ARG A 251     -25.156  -9.641  29.199  1.00 94.49           H  
ATOM   3791  NE  ARG A 251     -27.106  -8.817  29.350  1.00 94.49           N  
ATOM   3792  HE  ARG A 251     -27.389  -7.854  29.463  1.00 94.49           H  
ATOM   3793  NH1 ARG A 251     -27.747 -10.882  28.546  1.00 94.49           N  
ATOM   3794 HH11 ARG A 251     -26.953 -11.323  28.989  1.00 94.49           H  
ATOM   3795 HH12 ARG A 251     -28.371 -11.424  27.965  1.00 94.49           H  
ATOM   3796  NH2 ARG A 251     -29.020  -9.109  28.143  1.00 94.49           N  
ATOM   3797 HH21 ARG A 251     -29.627  -9.705  27.598  1.00 94.49           H  
ATOM   3798 HH22 ARG A 251     -29.195  -8.115  28.154  1.00 94.49           H  
ATOM   3799  CZ  ARG A 251     -27.948  -9.602  28.695  1.00 94.49           C  
ATOM   3800  N   SER A 252     -22.153  -4.867  28.802  1.00 97.14           N  
ATOM   3801  H   SER A 252     -21.573  -5.540  29.283  1.00 97.14           H  
ATOM   3802  CA  SER A 252     -21.545  -4.069  27.735  1.00 97.14           C  
ATOM   3803  HA  SER A 252     -22.327  -3.563  27.169  1.00 97.14           H  
ATOM   3804  C   SER A 252     -20.778  -4.949  26.759  1.00 97.14           C  
ATOM   3805  CB  SER A 252     -20.633  -2.986  28.311  1.00 97.14           C  
ATOM   3806  HB2 SER A 252     -20.046  -2.550  27.503  1.00 97.14           H  
ATOM   3807  HB3 SER A 252     -19.954  -3.414  29.049  1.00 97.14           H  
ATOM   3808  O   SER A 252     -20.107  -5.901  27.145  1.00 97.14           O  
ATOM   3809  OG  SER A 252     -21.411  -1.963  28.896  1.00 97.14           O  
ATOM   3810  HG  SER A 252     -21.679  -2.220  29.781  1.00 97.14           H  
ATOM   3811  N   LEU A 253     -20.861  -4.618  25.475  1.00 98.20           N  
ATOM   3812  H   LEU A 253     -21.417  -3.807  25.244  1.00 98.20           H  
ATOM   3813  CA  LEU A 253     -20.001  -5.158  24.434  1.00 98.20           C  
ATOM   3814  HA  LEU A 253     -19.699  -6.174  24.686  1.00 98.20           H  
ATOM   3815  C   LEU A 253     -18.764  -4.272  24.318  1.00 98.20           C  
ATOM   3816  CB  LEU A 253     -20.783  -5.167  23.115  1.00 98.20           C  
ATOM   3817  HB2 LEU A 253     -21.144  -4.155  22.933  1.00 98.20           H  
ATOM   3818  HB3 LEU A 253     -21.653  -5.816  23.217  1.00 98.20           H  
ATOM   3819  O   LEU A 253     -18.896  -3.093  24.001  1.00 98.20           O  
ATOM   3820  CG  LEU A 253     -19.959  -5.620  21.900  1.00 98.20           C  
ATOM   3821  HG  LEU A 253     -18.995  -5.112  21.874  1.00 98.20           H  
ATOM   3822  CD1 LEU A 253     -19.712  -7.127  21.924  1.00 98.20           C  
ATOM   3823 HD11 LEU A 253     -19.240  -7.435  20.991  1.00 98.20           H  
ATOM   3824 HD12 LEU A 253     -19.048  -7.376  22.752  1.00 98.20           H  
ATOM   3825 HD13 LEU A 253     -20.654  -7.662  22.043  1.00 98.20           H  
ATOM   3826  CD2 LEU A 253     -20.717  -5.237  20.634  1.00 98.20           C  
ATOM   3827 HD21 LEU A 253     -20.672  -4.155  20.509  1.00 98.20           H  
ATOM   3828 HD22 LEU A 253     -20.268  -5.709  19.760  1.00 98.20           H  
ATOM   3829 HD23 LEU A 253     -21.766  -5.519  20.732  1.00 98.20           H  
ATOM   3830  N   VAL A 254     -17.579  -4.850  24.483  1.00 98.30           N  
ATOM   3831  H   VAL A 254     -17.557  -5.827  24.740  1.00 98.30           H  
ATOM   3832  CA  VAL A 254     -16.302  -4.196  24.179  1.00 98.30           C  
ATOM   3833  HA  VAL A 254     -16.462  -3.130  24.020  1.00 98.30           H  
ATOM   3834  C   VAL A 254     -15.758  -4.798  22.890  1.00 98.30           C  
ATOM   3835  CB  VAL A 254     -15.305  -4.337  25.344  1.00 98.30           C  
ATOM   3836  HB  VAL A 254     -15.078  -5.391  25.502  1.00 98.30           H  
ATOM   3837  O   VAL A 254     -15.463  -5.993  22.837  1.00 98.30           O  
ATOM   3838  CG1 VAL A 254     -13.997  -3.596  25.037  1.00 98.30           C  
ATOM   3839 HG11 VAL A 254     -13.317  -3.660  25.887  1.00 98.30           H  
ATOM   3840 HG12 VAL A 254     -14.201  -2.544  24.838  1.00 98.30           H  
ATOM   3841 HG13 VAL A 254     -13.500  -4.033  24.171  1.00 98.30           H  
ATOM   3842  CG2 VAL A 254     -15.884  -3.772  26.648  1.00 98.30           C  
ATOM   3843 HG21 VAL A 254     -15.149  -3.849  27.450  1.00 98.30           H  
ATOM   3844 HG22 VAL A 254     -16.772  -4.328  26.947  1.00 98.30           H  
ATOM   3845 HG23 VAL A 254     -16.149  -2.724  26.512  1.00 98.30           H  
ATOM   3846  N   VAL A 255     -15.650  -3.981  21.844  1.00 98.67           N  
ATOM   3847  H   VAL A 255     -15.914  -3.015  21.978  1.00 98.67           H  
ATOM   3848  CA  VAL A 255     -15.061  -4.341  20.549  1.00 98.67           C  
ATOM   3849  HA  VAL A 255     -14.981  -5.425  20.480  1.00 98.67           H  
ATOM   3850  C   VAL A 255     -13.663  -3.749  20.457  1.00 98.67           C  
ATOM   3851  CB  VAL A 255     -15.914  -3.851  19.363  1.00 98.67           C  
ATOM   3852  HB  VAL A 255     -15.935  -2.762  19.349  1.00 98.67           H  
ATOM   3853  O   VAL A 255     -13.494  -2.540  20.587  1.00 98.67           O  
ATOM   3854  CG1 VAL A 255     -15.308  -4.339  18.039  1.00 98.67           C  
ATOM   3855 HG11 VAL A 255     -15.959  -4.075  17.205  1.00 98.67           H  
ATOM   3856 HG12 VAL A 255     -15.172  -5.420  18.066  1.00 98.67           H  
ATOM   3857 HG13 VAL A 255     -14.340  -3.866  17.873  1.00 98.67           H  
ATOM   3858  CG2 VAL A 255     -17.363  -4.347  19.454  1.00 98.67           C  
ATOM   3859 HG21 VAL A 255     -17.850  -3.865  20.302  1.00 98.67           H  
ATOM   3860 HG22 VAL A 255     -17.381  -5.428  19.591  1.00 98.67           H  
ATOM   3861 HG23 VAL A 255     -17.912  -4.077  18.552  1.00 98.67           H  
ATOM   3862  N   THR A 256     -12.677  -4.585  20.156  1.00 98.66           N  
ATOM   3863  H   THR A 256     -12.892  -5.564  20.035  1.00 98.66           H  
ATOM   3864  CA  THR A 256     -11.284  -4.175  19.974  1.00 98.66           C  
ATOM   3865  HA  THR A 256     -11.175  -3.123  20.239  1.00 98.66           H  
ATOM   3866  C   THR A 256     -10.903  -4.351  18.509  1.00 98.66           C  
ATOM   3867  CB  THR A 256     -10.352  -4.970  20.899  1.00 98.66           C  
ATOM   3868  HB  THR A 256     -10.360  -6.018  20.599  1.00 98.66           H  
ATOM   3869  O   THR A 256     -10.945  -5.459  17.974  1.00 98.66           O  
ATOM   3870  CG2 THR A 256      -8.921  -4.446  20.853  1.00 98.66           C  
ATOM   3871 HG21 THR A 256      -8.313  -4.983  21.580  1.00 98.66           H  
ATOM   3872 HG22 THR A 256      -8.497  -4.606  19.861  1.00 98.66           H  
ATOM   3873 HG23 THR A 256      -8.909  -3.382  21.090  1.00 98.66           H  
ATOM   3874  OG1 THR A 256     -10.796  -4.887  22.237  1.00 98.66           O  
ATOM   3875  HG1 THR A 256     -10.274  -4.243  22.720  1.00 98.66           H  
ATOM   3876  N   VAL A 257     -10.524  -3.258  17.848  1.00 98.61           N  
ATOM   3877  H   VAL A 257     -10.515  -2.382  18.350  1.00 98.61           H  
ATOM   3878  CA  VAL A 257     -10.006  -3.267  16.475  1.00 98.61           C  
ATOM   3879  HA  VAL A 257     -10.083  -4.277  16.071  1.00 98.61           H  
ATOM   3880  C   VAL A 257      -8.540  -2.878  16.505  1.00 98.61           C  
ATOM   3881  CB  VAL A 257     -10.794  -2.333  15.541  1.00 98.61           C  
ATOM   3882  HB  VAL A 257     -10.630  -1.294  15.828  1.00 98.61           H  
ATOM   3883  O   VAL A 257      -8.198  -1.799  16.986  1.00 98.61           O  
ATOM   3884  CG1 VAL A 257     -10.344  -2.523  14.086  1.00 98.61           C  
ATOM   3885 HG11 VAL A 257     -10.505  -3.559  13.785  1.00 98.61           H  
ATOM   3886 HG12 VAL A 257     -10.910  -1.862  13.430  1.00 98.61           H  
ATOM   3887 HG13 VAL A 257      -9.284  -2.292  13.985  1.00 98.61           H  
ATOM   3888  CG2 VAL A 257     -12.298  -2.617  15.596  1.00 98.61           C  
ATOM   3889 HG21 VAL A 257     -12.811  -2.019  14.843  1.00 98.61           H  
ATOM   3890 HG22 VAL A 257     -12.483  -3.676  15.417  1.00 98.61           H  
ATOM   3891 HG23 VAL A 257     -12.689  -2.347  16.577  1.00 98.61           H  
ATOM   3892  N   GLN A 258      -7.673  -3.729  15.967  1.00 98.37           N  
ATOM   3893  H   GLN A 258      -8.015  -4.589  15.564  1.00 98.37           H  
ATOM   3894  CA  GLN A 258      -6.240  -3.462  15.909  1.00 98.37           C  
ATOM   3895  HA  GLN A 258      -6.024  -2.508  16.391  1.00 98.37           H  
ATOM   3896  C   GLN A 258      -5.780  -3.348  14.460  1.00 98.37           C  
ATOM   3897  CB  GLN A 258      -5.487  -4.528  16.706  1.00 98.37           C  
ATOM   3898  HB2 GLN A 258      -5.695  -5.505  16.271  1.00 98.37           H  
ATOM   3899  HB3 GLN A 258      -5.851  -4.523  17.733  1.00 98.37           H  
ATOM   3900  O   GLN A 258      -6.046  -4.216  13.628  1.00 98.37           O  
ATOM   3901  CG  GLN A 258      -3.969  -4.317  16.721  1.00 98.37           C  
ATOM   3902  HG2 GLN A 258      -3.748  -3.337  17.143  1.00 98.37           H  
ATOM   3903  HG3 GLN A 258      -3.575  -4.343  15.705  1.00 98.37           H  
ATOM   3904  CD  GLN A 258      -3.253  -5.394  17.532  1.00 98.37           C  
ATOM   3905  NE2 GLN A 258      -2.091  -5.096  18.067  1.00 98.37           N  
ATOM   3906 HE21 GLN A 258      -1.680  -5.815  18.644  1.00 98.37           H  
ATOM   3907 HE22 GLN A 258      -1.731  -4.154  18.001  1.00 98.37           H  
ATOM   3908  OE1 GLN A 258      -3.700  -6.520  17.690  1.00 98.37           O  
ATOM   3909  N   ASN A 259      -5.068  -2.266  14.160  1.00 98.08           N  
ATOM   3910  H   ASN A 259      -4.878  -1.600  14.896  1.00 98.08           H  
ATOM   3911  CA  ASN A 259      -4.378  -2.094  12.897  1.00 98.08           C  
ATOM   3912  HA  ASN A 259      -4.981  -2.520  12.095  1.00 98.08           H  
ATOM   3913  C   ASN A 259      -3.032  -2.830  12.932  1.00 98.08           C  
ATOM   3914  CB  ASN A 259      -4.220  -0.595  12.632  1.00 98.08           C  
ATOM   3915  HB2 ASN A 259      -3.634  -0.140  13.431  1.00 98.08           H  
ATOM   3916  HB3 ASN A 259      -5.208  -0.135  12.606  1.00 98.08           H  
ATOM   3917  O   ASN A 259      -2.134  -2.461  13.685  1.00 98.08           O  
ATOM   3918  CG  ASN A 259      -3.544  -0.335  11.308  1.00 98.08           C  
ATOM   3919  ND2 ASN A 259      -3.159   0.887  11.061  1.00 98.08           N  
ATOM   3920 HD21 ASN A 259      -3.229   1.572  11.800  1.00 98.08           H  
ATOM   3921 HD22 ASN A 259      -2.608   1.053  10.230  1.00 98.08           H  
ATOM   3922  OD1 ASN A 259      -3.371  -1.216  10.487  1.00 98.08           O  
ATOM   3923  N   MET A 260      -2.884  -3.849  12.089  1.00 97.12           N  
ATOM   3924  H   MET A 260      -3.625  -4.031  11.426  1.00 97.12           H  
ATOM   3925  CA  MET A 260      -1.706  -4.722  12.059  1.00 97.12           C  
ATOM   3926  HA  MET A 260      -1.280  -4.773  13.061  1.00 97.12           H  
ATOM   3927  C   MET A 260      -0.595  -4.209  11.138  1.00 97.12           C  
ATOM   3928  CB  MET A 260      -2.129  -6.137  11.641  1.00 97.12           C  
ATOM   3929  HB2 MET A 260      -2.549  -6.099  10.636  1.00 97.12           H  
ATOM   3930  HB3 MET A 260      -1.251  -6.783  11.613  1.00 97.12           H  
ATOM   3931  O   MET A 260       0.469  -4.823  11.052  1.00 97.12           O  
ATOM   3932  CG  MET A 260      -3.163  -6.761  12.582  1.00 97.12           C  
ATOM   3933  HG2 MET A 260      -3.361  -7.774  12.234  1.00 97.12           H  
ATOM   3934  HG3 MET A 260      -4.092  -6.197  12.505  1.00 97.12           H  
ATOM   3935  SD  MET A 260      -2.698  -6.835  14.335  1.00 97.12           S  
ATOM   3936  CE  MET A 260      -1.299  -7.984  14.285  1.00 97.12           C  
ATOM   3937  HE1 MET A 260      -1.613  -8.924  13.830  1.00 97.12           H  
ATOM   3938  HE2 MET A 260      -0.957  -8.173  15.302  1.00 97.12           H  
ATOM   3939  HE3 MET A 260      -0.483  -7.549  13.708  1.00 97.12           H  
ATOM   3940  N   ILE A 261      -0.830  -3.109  10.417  1.00 96.20           N  
ATOM   3941  H   ILE A 261      -1.714  -2.636  10.538  1.00 96.20           H  
ATOM   3942  CA  ILE A 261       0.116  -2.584   9.428  1.00 96.20           C  
ATOM   3943  HA  ILE A 261       0.875  -3.346   9.256  1.00 96.20           H  
ATOM   3944  C   ILE A 261       0.867  -1.357   9.949  1.00 96.20           C  
ATOM   3945  CB  ILE A 261      -0.555  -2.356   8.055  1.00 96.20           C  
ATOM   3946  HB  ILE A 261       0.244  -2.216   7.328  1.00 96.20           H  
ATOM   3947  O   ILE A 261       0.460  -0.675  10.890  1.00 96.20           O  
ATOM   3948  CG1 ILE A 261      -1.397  -1.063   8.029  1.00 96.20           C  
ATOM   3949 HG12 ILE A 261      -0.769  -0.289   7.588  1.00 96.20           H  
ATOM   3950 HG13 ILE A 261      -1.593  -0.722   9.046  1.00 96.20           H  
ATOM   3951  CG2 ILE A 261      -1.300  -3.625   7.618  1.00 96.20           C  
ATOM   3952 HG21 ILE A 261      -2.187  -3.739   8.241  1.00 96.20           H  
ATOM   3953 HG22 ILE A 261      -1.592  -3.558   6.570  1.00 96.20           H  
ATOM   3954 HG23 ILE A 261      -0.662  -4.499   7.749  1.00 96.20           H  
ATOM   3955  CD1 ILE A 261      -2.722  -1.099   7.260  1.00 96.20           C  
ATOM   3956 HD11 ILE A 261      -3.435  -1.733   7.788  1.00 96.20           H  
ATOM   3957 HD12 ILE A 261      -2.573  -1.492   6.254  1.00 96.20           H  
ATOM   3958 HD13 ILE A 261      -3.131  -0.091   7.198  1.00 96.20           H  
ATOM   3959  N   LYS A 262       1.979  -1.045   9.278  1.00 95.75           N  
ATOM   3960  H   LYS A 262       2.239  -1.641   8.506  1.00 95.75           H  
ATOM   3961  CA  LYS A 262       2.869   0.075   9.616  1.00 95.75           C  
ATOM   3962  HA  LYS A 262       2.817   0.240  10.693  1.00 95.75           H  
ATOM   3963  C   LYS A 262       2.444   1.403   8.985  1.00 95.75           C  
ATOM   3964  CB  LYS A 262       4.322  -0.275   9.272  1.00 95.75           C  
ATOM   3965  HB2 LYS A 262       4.950   0.572   9.545  1.00 95.75           H  
ATOM   3966  HB3 LYS A 262       4.409  -0.443   8.198  1.00 95.75           H  
ATOM   3967  O   LYS A 262       3.275   2.283   8.812  1.00 95.75           O  
ATOM   3968  CG  LYS A 262       4.851  -1.496  10.031  1.00 95.75           C  
ATOM   3969  HG2 LYS A 262       4.275  -2.382   9.764  1.00 95.75           H  
ATOM   3970  HG3 LYS A 262       4.759  -1.320  11.103  1.00 95.75           H  
ATOM   3971  CD  LYS A 262       6.326  -1.727   9.677  1.00 95.75           C  
ATOM   3972  HD2 LYS A 262       6.904  -0.840   9.936  1.00 95.75           H  
ATOM   3973  HD3 LYS A 262       6.410  -1.902   8.604  1.00 95.75           H  
ATOM   3974  CE  LYS A 262       6.866  -2.938  10.445  1.00 95.75           C  
ATOM   3975  HE2 LYS A 262       6.818  -2.723  11.512  1.00 95.75           H  
ATOM   3976  HE3 LYS A 262       6.213  -3.789  10.250  1.00 95.75           H  
ATOM   3977  NZ  LYS A 262       8.260  -3.274  10.047  1.00 95.75           N  
ATOM   3978  HZ1 LYS A 262       8.887  -2.502  10.224  1.00 95.75           H  
ATOM   3979  HZ2 LYS A 262       8.594  -4.077  10.560  1.00 95.75           H  
ATOM   3980  HZ3 LYS A 262       8.314  -3.517   9.068  1.00 95.75           H  
ATOM   3981  N   HIS A 263       1.178   1.536   8.609  1.00 96.20           N  
ATOM   3982  H   HIS A 263       0.535   0.798   8.858  1.00 96.20           H  
ATOM   3983  CA  HIS A 263       0.587   2.777   8.122  1.00 96.20           C  
ATOM   3984  HA  HIS A 263       1.118   3.600   8.603  1.00 96.20           H  
ATOM   3985  C   HIS A 263      -0.876   2.881   8.544  1.00 96.20           C  
ATOM   3986  CB  HIS A 263       0.778   2.907   6.607  1.00 96.20           C  
ATOM   3987  HB2 HIS A 263       0.351   3.849   6.264  1.00 96.20           H  
ATOM   3988  HB3 HIS A 263       1.851   2.937   6.413  1.00 96.20           H  
ATOM   3989  O   HIS A 263      -1.409   1.963   9.164  1.00 96.20           O  
ATOM   3990  CG  HIS A 263       0.211   1.779   5.794  1.00 96.20           C  
ATOM   3991  CD2 HIS A 263       0.936   0.880   5.063  1.00 96.20           C  
ATOM   3992  HD2 HIS A 263       2.012   0.861   4.963  1.00 96.20           H  
ATOM   3993  ND1 HIS A 263      -1.117   1.449   5.651  1.00 96.20           N  
ATOM   3994  HD1 HIS A 263      -1.904   1.887   6.110  1.00 96.20           H  
ATOM   3995  CE1 HIS A 263      -1.183   0.370   4.856  1.00 96.20           C  
ATOM   3996  HE1 HIS A 263      -2.095  -0.128   4.564  1.00 96.20           H  
ATOM   3997  NE2 HIS A 263       0.042  -0.020   4.481  1.00 96.20           N  
ATOM   3998  N   THR A 264      -1.547   3.980   8.211  1.00 96.94           N  
ATOM   3999  H   THR A 264      -1.074   4.715   7.705  1.00 96.94           H  
ATOM   4000  CA  THR A 264      -2.975   4.142   8.507  1.00 96.94           C  
ATOM   4001  HA  THR A 264      -3.070   4.053   9.590  1.00 96.94           H  
ATOM   4002  C   THR A 264      -3.843   3.044   7.874  1.00 96.94           C  
ATOM   4003  CB  THR A 264      -3.485   5.530   8.090  1.00 96.94           C  
ATOM   4004  HB  THR A 264      -4.575   5.535   8.097  1.00 96.94           H  
ATOM   4005  O   THR A 264      -3.531   2.534   6.795  1.00 96.94           O  
ATOM   4006  CG2 THR A 264      -3.004   6.615   9.053  1.00 96.94           C  
ATOM   4007 HG21 THR A 264      -3.274   7.598   8.670  1.00 96.94           H  
ATOM   4008 HG22 THR A 264      -1.925   6.556   9.195  1.00 96.94           H  
ATOM   4009 HG23 THR A 264      -3.497   6.478  10.016  1.00 96.94           H  
ATOM   4010  OG1 THR A 264      -3.035   5.838   6.783  1.00 96.94           O  
ATOM   4011  HG1 THR A 264      -2.751   6.754   6.750  1.00 96.94           H  
ATOM   4012  N   PHE A 265      -4.950   2.684   8.524  1.00 97.22           N  
ATOM   4013  H   PHE A 265      -5.106   3.067   9.445  1.00 97.22           H  
ATOM   4014  CA  PHE A 265      -5.975   1.796   7.979  1.00 97.22           C  
ATOM   4015  HA  PHE A 265      -5.713   1.569   6.946  1.00 97.22           H  
ATOM   4016  C   PHE A 265      -7.359   2.465   8.032  1.00 97.22           C  
ATOM   4017  CB  PHE A 265      -5.992   0.446   8.704  1.00 97.22           C  
ATOM   4018  HB2 PHE A 265      -6.206   0.605   9.761  1.00 97.22           H  
ATOM   4019  HB3 PHE A 265      -5.002  -0.005   8.640  1.00 97.22           H  
ATOM   4020  O   PHE A 265      -7.838   2.807   9.117  1.00 97.22           O  
ATOM   4021  CG  PHE A 265      -7.011  -0.525   8.128  1.00 97.22           C  
ATOM   4022  CD1 PHE A 265      -8.280  -0.655   8.725  1.00 97.22           C  
ATOM   4023  HD1 PHE A 265      -8.527  -0.071   9.600  1.00 97.22           H  
ATOM   4024  CD2 PHE A 265      -6.700  -1.290   6.988  1.00 97.22           C  
ATOM   4025  HD2 PHE A 265      -5.720  -1.211   6.540  1.00 97.22           H  
ATOM   4026  CE1 PHE A 265      -9.221  -1.558   8.201  1.00 97.22           C  
ATOM   4027  HE1 PHE A 265     -10.179  -1.677   8.687  1.00 97.22           H  
ATOM   4028  CE2 PHE A 265      -7.646  -2.188   6.457  1.00 97.22           C  
ATOM   4029  HE2 PHE A 265      -7.393  -2.799   5.604  1.00 97.22           H  
ATOM   4030  CZ  PHE A 265      -8.904  -2.328   7.069  1.00 97.22           C  
ATOM   4031  HZ  PHE A 265      -9.615  -3.045   6.685  1.00 97.22           H  
ATOM   4032  N   PRO A 266      -8.039   2.634   6.885  1.00 96.63           N  
ATOM   4033  CA  PRO A 266      -7.519   2.505   5.517  1.00 96.63           C  
ATOM   4034  HA  PRO A 266      -7.037   1.538   5.371  1.00 96.63           H  
ATOM   4035  C   PRO A 266      -6.523   3.633   5.144  1.00 96.63           C  
ATOM   4036  CB  PRO A 266      -8.785   2.539   4.671  1.00 96.63           C  
ATOM   4037  HB2 PRO A 266      -9.233   1.546   4.680  1.00 96.63           H  
ATOM   4038  HB3 PRO A 266      -8.573   2.877   3.656  1.00 96.63           H  
ATOM   4039  O   PRO A 266      -6.351   4.582   5.901  1.00 96.63           O  
ATOM   4040  CG  PRO A 266      -9.723   3.469   5.434  1.00 96.63           C  
ATOM   4041  HG2 PRO A 266      -9.443   4.509   5.267  1.00 96.63           H  
ATOM   4042  HG3 PRO A 266     -10.768   3.293   5.180  1.00 96.63           H  
ATOM   4043  CD  PRO A 266      -9.428   3.072   6.874  1.00 96.63           C  
ATOM   4044  HD2 PRO A 266      -9.594   3.914   7.546  1.00 96.63           H  
ATOM   4045  HD3 PRO A 266     -10.067   2.239   7.167  1.00 96.63           H  
ATOM   4046  N   SER A 267      -5.866   3.577   3.975  1.00 93.70           N  
ATOM   4047  H   SER A 267      -6.023   2.796   3.354  1.00 93.70           H  
ATOM   4048  CA  SER A 267      -4.906   4.619   3.549  1.00 93.70           C  
ATOM   4049  HA  SER A 267      -5.124   5.536   4.097  1.00 93.70           H  
ATOM   4050  C   SER A 267      -4.976   4.997   2.062  1.00 93.70           C  
ATOM   4051  CB  SER A 267      -3.473   4.215   3.922  1.00 93.70           C  
ATOM   4052  HB2 SER A 267      -3.472   3.746   4.906  1.00 93.70           H  
ATOM   4053  HB3 SER A 267      -3.076   3.509   3.192  1.00 93.70           H  
ATOM   4054  O   SER A 267      -5.751   4.438   1.283  1.00 93.70           O  
ATOM   4055  OG  SER A 267      -2.658   5.370   3.992  1.00 93.70           O  
ATOM   4056  HG  SER A 267      -2.513   5.553   4.923  1.00 93.70           H  
ATOM   4057  N   THR A 268      -4.128   5.961   1.689  1.00 88.49           N  
ATOM   4058  H   THR A 268      -3.513   6.270   2.428  1.00 88.49           H  
ATOM   4059  CA  THR A 268      -3.883   6.521   0.350  1.00 88.49           C  
ATOM   4060  HA  THR A 268      -3.126   7.295   0.474  1.00 88.49           H  
ATOM   4061  C   THR A 268      -5.083   7.226  -0.274  1.00 88.49           C  
ATOM   4062  CB  THR A 268      -3.279   5.483  -0.614  1.00 88.49           C  
ATOM   4063  HB  THR A 268      -4.050   4.775  -0.919  1.00 88.49           H  
ATOM   4064  O   THR A 268      -5.070   8.445  -0.401  1.00 88.49           O  
ATOM   4065  CG2 THR A 268      -2.683   6.131  -1.862  1.00 88.49           C  
ATOM   4066 HG21 THR A 268      -1.902   6.838  -1.583  1.00 88.49           H  
ATOM   4067 HG22 THR A 268      -2.253   5.359  -2.500  1.00 88.49           H  
ATOM   4068 HG23 THR A 268      -3.456   6.653  -2.427  1.00 88.49           H  
ATOM   4069  OG1 THR A 268      -2.236   4.763  -0.006  1.00 88.49           O  
ATOM   4070  HG1 THR A 268      -1.896   5.274   0.733  1.00 88.49           H  
ATOM   4071  N   ASN A 269      -6.130   6.506  -0.674  1.00 92.30           N  
ATOM   4072  H   ASN A 269      -6.178   5.538  -0.390  1.00 92.30           H  
ATOM   4073  CA  ASN A 269      -7.300   7.146  -1.267  1.00 92.30           C  
ATOM   4074  HA  ASN A 269      -6.955   8.025  -1.812  1.00 92.30           H  
ATOM   4075  C   ASN A 269      -8.246   7.606  -0.141  1.00 92.30           C  
ATOM   4076  CB  ASN A 269      -7.928   6.222  -2.324  1.00 92.30           C  
ATOM   4077  HB2 ASN A 269      -7.158   5.966  -3.052  1.00 92.30           H  
ATOM   4078  HB3 ASN A 269      -8.278   5.295  -1.870  1.00 92.30           H  
ATOM   4079  O   ASN A 269      -8.711   6.767   0.630  1.00 92.30           O  
ATOM   4080  CG  ASN A 269      -9.094   6.855  -3.067  1.00 92.30           C  
ATOM   4081  ND2 ASN A 269      -9.297   6.482  -4.307  1.00 92.30           N  
ATOM   4082 HD21 ASN A 269      -8.673   5.834  -4.767  1.00 92.30           H  
ATOM   4083 HD22 ASN A 269     -10.047   6.932  -4.813  1.00 92.30           H  
ATOM   4084  OD1 ASN A 269      -9.830   7.686  -2.558  1.00 92.30           O  
ATOM   4085  N   PRO A 270      -8.575   8.906  -0.036  1.00 91.46           N  
ATOM   4086  CA  PRO A 270      -9.403   9.415   1.057  1.00 91.46           C  
ATOM   4087  HA  PRO A 270      -8.962   9.148   2.018  1.00 91.46           H  
ATOM   4088  C   PRO A 270     -10.843   8.888   1.035  1.00 91.46           C  
ATOM   4089  CB  PRO A 270      -9.382  10.931   0.890  1.00 91.46           C  
ATOM   4090  HB2 PRO A 270     -10.298  11.384   1.269  1.00 91.46           H  
ATOM   4091  HB3 PRO A 270      -8.511  11.343   1.400  1.00 91.46           H  
ATOM   4092  O   PRO A 270     -11.556   9.049   2.013  1.00 91.46           O  
ATOM   4093  CG  PRO A 270      -9.226  11.095  -0.622  1.00 91.46           C  
ATOM   4094  HG2 PRO A 270      -8.847  12.080  -0.895  1.00 91.46           H  
ATOM   4095  HG3 PRO A 270     -10.178  10.902  -1.118  1.00 91.46           H  
ATOM   4096  CD  PRO A 270      -8.235   9.986  -0.953  1.00 91.46           C  
ATOM   4097  HD2 PRO A 270      -7.217  10.321  -0.756  1.00 91.46           H  
ATOM   4098  HD3 PRO A 270      -8.343   9.692  -1.997  1.00 91.46           H  
ATOM   4099  N   MET A 271     -11.292   8.271  -0.062  1.00 94.76           N  
ATOM   4100  H   MET A 271     -10.674   8.169  -0.855  1.00 94.76           H  
ATOM   4101  CA  MET A 271     -12.604   7.628  -0.126  1.00 94.76           C  
ATOM   4102  HA  MET A 271     -13.312   8.213   0.461  1.00 94.76           H  
ATOM   4103  C   MET A 271     -12.608   6.217   0.472  1.00 94.76           C  
ATOM   4104  CB  MET A 271     -13.113   7.605  -1.568  1.00 94.76           C  
ATOM   4105  HB2 MET A 271     -12.403   7.068  -2.196  1.00 94.76           H  
ATOM   4106  HB3 MET A 271     -14.065   7.076  -1.598  1.00 94.76           H  
ATOM   4107  O   MET A 271     -13.682   5.661   0.674  1.00 94.76           O  
ATOM   4108  CG  MET A 271     -13.340   9.020  -2.107  1.00 94.76           C  
ATOM   4109  HG2 MET A 271     -14.060   9.522  -1.461  1.00 94.76           H  
ATOM   4110  HG3 MET A 271     -12.405   9.580  -2.078  1.00 94.76           H  
ATOM   4111  SD  MET A 271     -13.980   9.052  -3.797  1.00 94.76           S  
ATOM   4112  CE  MET A 271     -12.463   8.684  -4.711  1.00 94.76           C  
ATOM   4113  HE1 MET A 271     -11.774   9.525  -4.633  1.00 94.76           H  
ATOM   4114  HE2 MET A 271     -12.710   8.513  -5.759  1.00 94.76           H  
ATOM   4115  HE3 MET A 271     -11.990   7.792  -4.300  1.00 94.76           H  
ATOM   4116  N   ARG A 272     -11.452   5.617   0.784  1.00 96.85           N  
ATOM   4117  H   ARG A 272     -10.587   6.135   0.718  1.00 96.85           H  
ATOM   4118  CA  ARG A 272     -11.455   4.319   1.468  1.00 96.85           C  
ATOM   4119  HA  ARG A 272     -12.095   3.633   0.913  1.00 96.85           H  
ATOM   4120  C   ARG A 272     -12.085   4.478   2.843  1.00 96.85           C  
ATOM   4121  CB  ARG A 272     -10.051   3.717   1.592  1.00 96.85           C  
ATOM   4122  HB2 ARG A 272      -9.442   4.367   2.220  1.00 96.85           H  
ATOM   4123  HB3 ARG A 272     -10.165   2.753   2.089  1.00 96.85           H  
ATOM   4124  O   ARG A 272     -11.718   5.379   3.591  1.00 96.85           O  
ATOM   4125  CG  ARG A 272      -9.293   3.469   0.283  1.00 96.85           C  
ATOM   4126  HG2 ARG A 272      -8.849   4.408  -0.047  1.00 96.85           H  
ATOM   4127  HG3 ARG A 272      -8.482   2.766   0.471  1.00 96.85           H  
ATOM   4128  CD  ARG A 272     -10.212   2.935  -0.816  1.00 96.85           C  
ATOM   4129  HD2 ARG A 272     -10.758   2.068  -0.442  1.00 96.85           H  
ATOM   4130  HD3 ARG A 272     -10.926   3.728  -1.037  1.00 96.85           H  
ATOM   4131  NE  ARG A 272      -9.495   2.577  -2.052  1.00 96.85           N  
ATOM   4132  HE  ARG A 272      -8.620   2.082  -1.950  1.00 96.85           H  
ATOM   4133  NH1 ARG A 272     -11.131   3.267  -3.522  1.00 96.85           N  
ATOM   4134 HH11 ARG A 272     -11.528   3.280  -4.450  1.00 96.85           H  
ATOM   4135 HH12 ARG A 272     -11.753   3.483  -2.756  1.00 96.85           H  
ATOM   4136  NH2 ARG A 272      -9.282   2.336  -4.312  1.00 96.85           N  
ATOM   4137 HH21 ARG A 272      -9.728   2.325  -5.218  1.00 96.85           H  
ATOM   4138 HH22 ARG A 272      -8.426   1.815  -4.189  1.00 96.85           H  
ATOM   4139  CZ  ARG A 272      -9.970   2.730  -3.279  1.00 96.85           C  
ATOM   4140  N   ILE A 273     -13.010   3.585   3.163  1.00 97.53           N  
ATOM   4141  H   ILE A 273     -13.231   2.856   2.501  1.00 97.53           H  
ATOM   4142  CA  ILE A 273     -13.773   3.609   4.406  1.00 97.53           C  
ATOM   4143  HA  ILE A 273     -13.279   4.273   5.116  1.00 97.53           H  
ATOM   4144  C   ILE A 273     -13.757   2.212   5.014  1.00 97.53           C  
ATOM   4145  CB  ILE A 273     -15.194   4.175   4.156  1.00 97.53           C  
ATOM   4146  HB  ILE A 273     -15.078   5.192   3.783  1.00 97.53           H  
ATOM   4147  O   ILE A 273     -14.023   1.226   4.327  1.00 97.53           O  
ATOM   4148  CG1 ILE A 273     -15.998   4.235   5.471  1.00 97.53           C  
ATOM   4149 HG12 ILE A 273     -15.405   4.750   6.226  1.00 97.53           H  
ATOM   4150 HG13 ILE A 273     -16.171   3.220   5.829  1.00 97.53           H  
ATOM   4151  CG2 ILE A 273     -15.979   3.382   3.099  1.00 97.53           C  
ATOM   4152 HG21 ILE A 273     -16.264   2.419   3.523  1.00 97.53           H  
ATOM   4153 HG22 ILE A 273     -15.375   3.227   2.205  1.00 97.53           H  
ATOM   4154 HG23 ILE A 273     -16.871   3.929   2.794  1.00 97.53           H  
ATOM   4155  CD1 ILE A 273     -17.356   4.941   5.350  1.00 97.53           C  
ATOM   4156 HD11 ILE A 273     -17.210   5.973   5.030  1.00 97.53           H  
ATOM   4157 HD12 ILE A 273     -17.858   4.930   6.317  1.00 97.53           H  
ATOM   4158 HD13 ILE A 273     -18.004   4.423   4.642  1.00 97.53           H  
ATOM   4159  N   ALA A 274     -13.459   2.130   6.305  1.00 98.27           N  
ATOM   4160  H   ALA A 274     -13.232   2.971   6.817  1.00 98.27           H  
ATOM   4161  CA  ALA A 274     -13.719   0.938   7.096  1.00 98.27           C  
ATOM   4162  HA  ALA A 274     -14.283   0.238   6.480  1.00 98.27           H  
ATOM   4163  C   ALA A 274     -14.615   1.296   8.281  1.00 98.27           C  
ATOM   4164  CB  ALA A 274     -12.403   0.256   7.486  1.00 98.27           C  
ATOM   4165  HB1 ALA A 274     -11.845  -0.003   6.586  1.00 98.27           H  
ATOM   4166  HB2 ALA A 274     -11.793   0.914   8.104  1.00 98.27           H  
ATOM   4167  HB3 ALA A 274     -12.616  -0.658   8.041  1.00 98.27           H  
ATOM   4168  O   ALA A 274     -14.678   2.456   8.685  1.00 98.27           O  
ATOM   4169  N   PHE A 275     -15.358   0.328   8.802  1.00 98.44           N  
ATOM   4170  H   PHE A 275     -15.335  -0.593   8.388  1.00 98.44           H  
ATOM   4171  CA  PHE A 275     -16.230   0.542   9.949  1.00 98.44           C  
ATOM   4172  HA  PHE A 275     -15.678   1.164  10.654  1.00 98.44           H  
ATOM   4173  C   PHE A 275     -16.581  -0.762  10.660  1.00 98.44           C  
ATOM   4174  CB  PHE A 275     -17.513   1.277   9.520  1.00 98.44           C  
ATOM   4175  HB2 PHE A 275     -18.174   1.363  10.382  1.00 98.44           H  
ATOM   4176  HB3 PHE A 275     -17.255   2.294   9.226  1.00 98.44           H  
ATOM   4177  O   PHE A 275     -16.593  -1.827  10.040  1.00 98.44           O  
ATOM   4178  CG  PHE A 275     -18.269   0.622   8.377  1.00 98.44           C  
ATOM   4179  CD1 PHE A 275     -17.932   0.926   7.046  1.00 98.44           C  
ATOM   4180  HD1 PHE A 275     -17.119   1.610   6.853  1.00 98.44           H  
ATOM   4181  CD2 PHE A 275     -19.300  -0.298   8.638  1.00 98.44           C  
ATOM   4182  HD2 PHE A 275     -19.547  -0.550   9.659  1.00 98.44           H  
ATOM   4183  CE1 PHE A 275     -18.620   0.327   5.977  1.00 98.44           C  
ATOM   4184  HE1 PHE A 275     -18.329   0.550   4.962  1.00 98.44           H  
ATOM   4185  CE2 PHE A 275     -19.999  -0.889   7.570  1.00 98.44           C  
ATOM   4186  HE2 PHE A 275     -20.790  -1.596   7.775  1.00 98.44           H  
ATOM   4187  CZ  PHE A 275     -19.663  -0.576   6.242  1.00 98.44           C  
ATOM   4188  HZ  PHE A 275     -20.193  -1.050   5.429  1.00 98.44           H  
ATOM   4189  N   VAL A 276     -16.911  -0.672  11.947  1.00 98.65           N  
ATOM   4190  H   VAL A 276     -16.875   0.238  12.383  1.00 98.65           H  
ATOM   4191  CA  VAL A 276     -17.485  -1.783  12.714  1.00 98.65           C  
ATOM   4192  HA  VAL A 276     -17.123  -2.719  12.288  1.00 98.65           H  
ATOM   4193  C   VAL A 276     -19.006  -1.757  12.592  1.00 98.65           C  
ATOM   4194  CB  VAL A 276     -17.039  -1.771  14.187  1.00 98.65           C  
ATOM   4195  HB  VAL A 276     -17.339  -0.836  14.661  1.00 98.65           H  
ATOM   4196  O   VAL A 276     -19.649  -0.750  12.876  1.00 98.65           O  
ATOM   4197  CG1 VAL A 276     -17.664  -2.924  14.977  1.00 98.65           C  
ATOM   4198 HG11 VAL A 276     -17.350  -3.883  14.563  1.00 98.65           H  
ATOM   4199 HG12 VAL A 276     -18.752  -2.856  14.964  1.00 98.65           H  
ATOM   4200 HG13 VAL A 276     -17.355  -2.851  16.020  1.00 98.65           H  
ATOM   4201  CG2 VAL A 276     -15.517  -1.897  14.287  1.00 98.65           C  
ATOM   4202 HG21 VAL A 276     -15.174  -2.792  13.768  1.00 98.65           H  
ATOM   4203 HG22 VAL A 276     -15.227  -1.959  15.336  1.00 98.65           H  
ATOM   4204 HG23 VAL A 276     -15.046  -1.013  13.858  1.00 98.65           H  
ATOM   4205  N   LYS A 277     -19.597  -2.878  12.183  1.00 98.41           N  
ATOM   4206  H   LYS A 277     -18.996  -3.662  11.972  1.00 98.41           H  
ATOM   4207  CA  LYS A 277     -21.039  -3.122  12.251  1.00 98.41           C  
ATOM   4208  HA  LYS A 277     -21.551  -2.185  12.470  1.00 98.41           H  
ATOM   4209  C   LYS A 277     -21.322  -4.082  13.398  1.00 98.41           C  
ATOM   4210  CB  LYS A 277     -21.537  -3.664  10.902  1.00 98.41           C  
ATOM   4211  HB2 LYS A 277     -21.013  -4.595  10.686  1.00 98.41           H  
ATOM   4212  HB3 LYS A 277     -21.291  -2.949  10.116  1.00 98.41           H  
ATOM   4213  O   LYS A 277     -20.778  -5.185  13.414  1.00 98.41           O  
ATOM   4214  CG  LYS A 277     -23.050  -3.940  10.878  1.00 98.41           C  
ATOM   4215  HG2 LYS A 277     -23.327  -4.552  11.736  1.00 98.41           H  
ATOM   4216  HG3 LYS A 277     -23.281  -4.509   9.977  1.00 98.41           H  
ATOM   4217  CD  LYS A 277     -23.888  -2.655  10.864  1.00 98.41           C  
ATOM   4218  HD2 LYS A 277     -23.596  -1.994  11.681  1.00 98.41           H  
ATOM   4219  HD3 LYS A 277     -23.728  -2.150   9.912  1.00 98.41           H  
ATOM   4220  CE  LYS A 277     -25.368  -2.997  11.014  1.00 98.41           C  
ATOM   4221  HE2 LYS A 277     -25.628  -3.797  10.321  1.00 98.41           H  
ATOM   4222  HE3 LYS A 277     -25.536  -3.363  12.027  1.00 98.41           H  
ATOM   4223  NZ  LYS A 277     -26.236  -1.828  10.768  1.00 98.41           N  
ATOM   4224  HZ1 LYS A 277     -27.201  -2.081  10.926  1.00 98.41           H  
ATOM   4225  HZ2 LYS A 277     -26.169  -1.446   9.836  1.00 98.41           H  
ATOM   4226  HZ3 LYS A 277     -26.087  -1.075  11.424  1.00 98.41           H  
ATOM   4227  N   VAL A 278     -22.209  -3.679  14.300  1.00 98.47           N  
ATOM   4228  H   VAL A 278     -22.609  -2.757  14.206  1.00 98.47           H  
ATOM   4229  CA  VAL A 278     -22.715  -4.513  15.390  1.00 98.47           C  
ATOM   4230  HA  VAL A 278     -22.193  -5.470  15.380  1.00 98.47           H  
ATOM   4231  C   VAL A 278     -24.197  -4.771  15.165  1.00 98.47           C  
ATOM   4232  CB  VAL A 278     -22.477  -3.876  16.769  1.00 98.47           C  
ATOM   4233  HB  VAL A 278     -23.136  -3.018  16.892  1.00 98.47           H  
ATOM   4234  O   VAL A 278     -24.955  -3.847  14.866  1.00 98.47           O  
ATOM   4235  CG1 VAL A 278     -22.780  -4.906  17.860  1.00 98.47           C  
ATOM   4236 HG11 VAL A 278     -22.132  -5.776  17.753  1.00 98.47           H  
ATOM   4237 HG12 VAL A 278     -23.819  -5.232  17.814  1.00 98.47           H  
ATOM   4238 HG13 VAL A 278     -22.608  -4.454  18.837  1.00 98.47           H  
ATOM   4239  CG2 VAL A 278     -21.030  -3.408  16.958  1.00 98.47           C  
ATOM   4240 HG21 VAL A 278     -20.886  -3.062  17.981  1.00 98.47           H  
ATOM   4241 HG22 VAL A 278     -20.342  -4.231  16.761  1.00 98.47           H  
ATOM   4242 HG23 VAL A 278     -20.813  -2.573  16.292  1.00 98.47           H  
ATOM   4243  N   VAL A 279     -24.605  -6.030  15.291  1.00 98.19           N  
ATOM   4244  H   VAL A 279     -23.912  -6.736  15.492  1.00 98.19           H  
ATOM   4245  CA  VAL A 279     -26.002  -6.461  15.210  1.00 98.19           C  
ATOM   4246  HA  VAL A 279     -26.661  -5.597  15.288  1.00 98.19           H  
ATOM   4247  C   VAL A 279     -26.285  -7.381  16.391  1.00 98.19           C  
ATOM   4248  CB  VAL A 279     -26.288  -7.171  13.872  1.00 98.19           C  
ATOM   4249  HB  VAL A 279     -25.666  -8.062  13.786  1.00 98.19           H  
ATOM   4250  O   VAL A 279     -25.701  -8.458  16.484  1.00 98.19           O  
ATOM   4251  CG1 VAL A 279     -27.759  -7.587  13.774  1.00 98.19           C  
ATOM   4252 HG11 VAL A 279     -28.009  -8.288  14.570  1.00 98.19           H  
ATOM   4253 HG12 VAL A 279     -27.951  -8.068  12.815  1.00 98.19           H  
ATOM   4254 HG13 VAL A 279     -28.381  -6.698  13.873  1.00 98.19           H  
ATOM   4255  CG2 VAL A 279     -25.992  -6.261  12.669  1.00 98.19           C  
ATOM   4256 HG21 VAL A 279     -26.558  -5.334  12.763  1.00 98.19           H  
ATOM   4257 HG22 VAL A 279     -26.264  -6.766  11.743  1.00 98.19           H  
ATOM   4258 HG23 VAL A 279     -24.926  -6.034  12.639  1.00 98.19           H  
ATOM   4259  N   ALA A 280     -27.187  -6.968  17.276  1.00 98.07           N  
ATOM   4260  H   ALA A 280     -27.681  -6.105  17.099  1.00 98.07           H  
ATOM   4261  CA  ALA A 280     -27.664  -7.778  18.389  1.00 98.07           C  
ATOM   4262  HA  ALA A 280     -26.941  -8.569  18.587  1.00 98.07           H  
ATOM   4263  C   ALA A 280     -29.003  -8.438  18.038  1.00 98.07           C  
ATOM   4264  CB  ALA A 280     -27.745  -6.919  19.648  1.00 98.07           C  
ATOM   4265  HB1 ALA A 280     -26.794  -6.417  19.827  1.00 98.07           H  
ATOM   4266  HB2 ALA A 280     -28.542  -6.185  19.535  1.00 98.07           H  
ATOM   4267  HB3 ALA A 280     -27.970  -7.556  20.503  1.00 98.07           H  
ATOM   4268  O   ALA A 280     -29.859  -7.838  17.374  1.00 98.07           O  
ATOM   4269  N   LYS A 281     -29.172  -9.684  18.475  1.00 98.31           N  
ATOM   4270  H   LYS A 281     -28.453 -10.080  19.063  1.00 98.31           H  
ATOM   4271  CA  LYS A 281     -30.315 -10.544  18.170  1.00 98.31           C  
ATOM   4272  HA  LYS A 281     -31.104  -9.943  17.717  1.00 98.31           H  
ATOM   4273  C   LYS A 281     -30.897 -11.160  19.437  1.00 98.31           C  
ATOM   4274  CB  LYS A 281     -29.900 -11.660  17.205  1.00 98.31           C  
ATOM   4275  HB2 LYS A 281     -29.091 -12.222  17.670  1.00 98.31           H  
ATOM   4276  HB3 LYS A 281     -30.742 -12.338  17.068  1.00 98.31           H  
ATOM   4277  O   LYS A 281     -30.167 -11.370  20.409  1.00 98.31           O  
ATOM   4278  CG  LYS A 281     -29.447 -11.159  15.828  1.00 98.31           C  
ATOM   4279  HG2 LYS A 281     -30.308 -10.789  15.273  1.00 98.31           H  
ATOM   4280  HG3 LYS A 281     -28.712 -10.361  15.934  1.00 98.31           H  
ATOM   4281  CD  LYS A 281     -28.797 -12.324  15.083  1.00 98.31           C  
ATOM   4282  HD2 LYS A 281     -29.493 -13.163  15.039  1.00 98.31           H  
ATOM   4283  HD3 LYS A 281     -27.910 -12.635  15.634  1.00 98.31           H  
ATOM   4284  CE  LYS A 281     -28.406 -11.911  13.669  1.00 98.31           C  
ATOM   4285  HE2 LYS A 281     -27.880 -10.958  13.710  1.00 98.31           H  
ATOM   4286  HE3 LYS A 281     -29.320 -11.793  13.087  1.00 98.31           H  
ATOM   4287  NZ  LYS A 281     -27.531 -12.945  13.079  1.00 98.31           N  
ATOM   4288  HZ1 LYS A 281     -26.614 -12.867  13.496  1.00 98.31           H  
ATOM   4289  HZ2 LYS A 281     -27.418 -12.816  12.084  1.00 98.31           H  
ATOM   4290  HZ3 LYS A 281     -27.888 -13.866  13.286  1.00 98.31           H  
ATOM   4291  N   ASP A 282     -32.188 -11.455  19.385  1.00 97.56           N  
ATOM   4292  H   ASP A 282     -32.691 -11.272  18.529  1.00 97.56           H  
ATOM   4293  CA  ASP A 282     -32.879 -12.270  20.384  1.00 97.56           C  
ATOM   4294  HA  ASP A 282     -32.447 -12.050  21.360  1.00 97.56           H  
ATOM   4295  C   ASP A 282     -32.670 -13.778  20.160  1.00 97.56           C  
ATOM   4296  CB  ASP A 282     -34.369 -11.877  20.440  1.00 97.56           C  
ATOM   4297  HB2 ASP A 282     -34.433 -10.819  20.695  1.00 97.56           H  
ATOM   4298  HB3 ASP A 282     -34.854 -12.424  21.249  1.00 97.56           H  
ATOM   4299  O   ASP A 282     -31.951 -14.203  19.247  1.00 97.56           O  
ATOM   4300  CG  ASP A 282     -35.149 -12.131  19.142  1.00 97.56           C  
ATOM   4301  OD1 ASP A 282     -34.725 -13.005  18.349  1.00 97.56           O  
ATOM   4302  OD2 ASP A 282     -36.150 -11.412  18.925  1.00 97.56           O  
ATOM   4303  N   LYS A 283     -33.307 -14.590  21.015  1.00 96.24           N  
ATOM   4304  H   LYS A 283     -33.881 -14.154  21.722  1.00 96.24           H  
ATOM   4305  CA  LYS A 283     -33.210 -16.060  20.997  1.00 96.24           C  
ATOM   4306  HA  LYS A 283     -32.158 -16.344  21.027  1.00 96.24           H  
ATOM   4307  C   LYS A 283     -33.766 -16.684  19.717  1.00 96.24           C  
ATOM   4308  CB  LYS A 283     -33.928 -16.651  22.220  1.00 96.24           C  
ATOM   4309  HB2 LYS A 283     -34.958 -16.296  22.238  1.00 96.24           H  
ATOM   4310  HB3 LYS A 283     -33.945 -17.736  22.120  1.00 96.24           H  
ATOM   4311  O   LYS A 283     -33.342 -17.779  19.358  1.00 96.24           O  
ATOM   4312  CG  LYS A 283     -33.227 -16.293  23.538  1.00 96.24           C  
ATOM   4313  HG2 LYS A 283     -33.221 -15.211  23.667  1.00 96.24           H  
ATOM   4314  HG3 LYS A 283     -32.199 -16.652  23.507  1.00 96.24           H  
ATOM   4315  CD  LYS A 283     -33.952 -16.935  24.727  1.00 96.24           C  
ATOM   4316  HD2 LYS A 283     -34.984 -16.584  24.743  1.00 96.24           H  
ATOM   4317  HD3 LYS A 283     -33.943 -18.019  24.612  1.00 96.24           H  
ATOM   4318  CE  LYS A 283     -33.246 -16.539  26.028  1.00 96.24           C  
ATOM   4319  HE2 LYS A 283     -32.223 -16.914  25.999  1.00 96.24           H  
ATOM   4320  HE3 LYS A 283     -33.196 -15.451  26.075  1.00 96.24           H  
ATOM   4321  NZ  LYS A 283     -33.956 -17.066  27.219  1.00 96.24           N  
ATOM   4322  HZ1 LYS A 283     -33.992 -18.075  27.188  1.00 96.24           H  
ATOM   4323  HZ2 LYS A 283     -33.473 -16.784  28.060  1.00 96.24           H  
ATOM   4324  HZ3 LYS A 283     -34.898 -16.703  27.252  1.00 96.24           H  
ATOM   4325  N   ASP A 284     -34.653 -15.977  19.021  1.00 96.62           N  
ATOM   4326  H   ASP A 284     -34.894 -15.050  19.340  1.00 96.62           H  
ATOM   4327  CA  ASP A 284     -35.240 -16.402  17.748  1.00 96.62           C  
ATOM   4328  HA  ASP A 284     -35.277 -17.491  17.725  1.00 96.62           H  
ATOM   4329  C   ASP A 284     -34.386 -15.950  16.545  1.00 96.62           C  
ATOM   4330  CB  ASP A 284     -36.688 -15.889  17.664  1.00 96.62           C  
ATOM   4331  HB2 ASP A 284     -36.681 -14.799  17.656  1.00 96.62           H  
ATOM   4332  HB3 ASP A 284     -37.128 -16.228  16.726  1.00 96.62           H  
ATOM   4333  O   ASP A 284     -34.726 -16.196  15.386  1.00 96.62           O  
ATOM   4334  CG  ASP A 284     -37.570 -16.391  18.816  1.00 96.62           C  
ATOM   4335  OD1 ASP A 284     -37.461 -17.589  19.163  1.00 96.62           O  
ATOM   4336  OD2 ASP A 284     -38.366 -15.575  19.332  1.00 96.62           O  
ATOM   4337  N   GLY A 285     -33.254 -15.281  16.797  1.00 96.18           N  
ATOM   4338  H   GLY A 285     -33.059 -15.049  17.760  1.00 96.18           H  
ATOM   4339  CA  GLY A 285     -32.337 -14.780  15.775  1.00 96.18           C  
ATOM   4340  HA2 GLY A 285     -31.370 -14.605  16.247  1.00 96.18           H  
ATOM   4341  HA3 GLY A 285     -32.219 -15.539  15.001  1.00 96.18           H  
ATOM   4342  C   GLY A 285     -32.792 -13.478  15.112  1.00 96.18           C  
ATOM   4343  O   GLY A 285     -32.161 -13.027  14.145  1.00 96.18           O  
ATOM   4344  N   LYS A 286     -33.855 -12.839  15.612  1.00 97.25           N  
ATOM   4345  H   LYS A 286     -34.254 -13.186  16.473  1.00 97.25           H  
ATOM   4346  CA  LYS A 286     -34.360 -11.570  15.089  1.00 97.25           C  
ATOM   4347  HA  LYS A 286     -34.293 -11.599  14.002  1.00 97.25           H  
ATOM   4348  C   LYS A 286     -33.498 -10.424  15.608  1.00 97.25           C  
ATOM   4349  CB  LYS A 286     -35.836 -11.439  15.475  1.00 97.25           C  
ATOM   4350  HB2 LYS A 286     -36.389 -12.267  15.032  1.00 97.25           H  
ATOM   4351  HB3 LYS A 286     -35.914 -11.538  16.558  1.00 97.25           H  
ATOM   4352  O   LYS A 286     -33.162 -10.343  16.784  1.00 97.25           O  
ATOM   4353  CG  LYS A 286     -36.491 -10.116  15.060  1.00 97.25           C  
ATOM   4354  HG2 LYS A 286     -35.924  -9.276  15.458  1.00 97.25           H  
ATOM   4355  HG3 LYS A 286     -36.532 -10.048  13.973  1.00 97.25           H  
ATOM   4356  CD  LYS A 286     -37.904 -10.073  15.646  1.00 97.25           C  
ATOM   4357  HD2 LYS A 286     -38.483 -10.910  15.255  1.00 97.25           H  
ATOM   4358  HD3 LYS A 286     -37.829 -10.181  16.728  1.00 97.25           H  
ATOM   4359  CE  LYS A 286     -38.600  -8.754  15.314  1.00 97.25           C  
ATOM   4360  HE2 LYS A 286     -37.955  -7.938  15.640  1.00 97.25           H  
ATOM   4361  HE3 LYS A 286     -38.736  -8.683  14.235  1.00 97.25           H  
ATOM   4362  NZ  LYS A 286     -39.901  -8.687  16.019  1.00 97.25           N  
ATOM   4363  HZ1 LYS A 286     -40.376  -7.812  15.849  1.00 97.25           H  
ATOM   4364  HZ2 LYS A 286     -39.740  -8.778  17.012  1.00 97.25           H  
ATOM   4365  HZ3 LYS A 286     -40.491  -9.461  15.748  1.00 97.25           H  
ATOM   4366  N   LYS A 287     -33.132  -9.506  14.708  1.00 97.19           N  
ATOM   4367  H   LYS A 287     -33.459  -9.634  13.761  1.00 97.19           H  
ATOM   4368  CA  LYS A 287     -32.387  -8.289  15.059  1.00 97.19           C  
ATOM   4369  HA  LYS A 287     -31.479  -8.576  15.590  1.00 97.19           H  
ATOM   4370  C   LYS A 287     -33.223  -7.421  16.006  1.00 97.19           C  
ATOM   4371  CB  LYS A 287     -31.996  -7.532  13.779  1.00 97.19           C  
ATOM   4372  HB2 LYS A 287     -32.897  -7.320  13.205  1.00 97.19           H  
ATOM   4373  HB3 LYS A 287     -31.341  -8.168  13.184  1.00 97.19           H  
ATOM   4374  O   LYS A 287     -34.275  -6.932  15.595  1.00 97.19           O  
ATOM   4375  CG  LYS A 287     -31.269  -6.213  14.094  1.00 97.19           C  
ATOM   4376  HG2 LYS A 287     -31.930  -5.548  14.651  1.00 97.19           H  
ATOM   4377  HG3 LYS A 287     -30.410  -6.428  14.730  1.00 97.19           H  
ATOM   4378  CD  LYS A 287     -30.797  -5.470  12.837  1.00 97.19           C  
ATOM   4379  HD2 LYS A 287     -30.164  -6.124  12.238  1.00 97.19           H  
ATOM   4380  HD3 LYS A 287     -30.203  -4.616  13.162  1.00 97.19           H  
ATOM   4381  CE  LYS A 287     -31.978  -4.964  11.999  1.00 97.19           C  
ATOM   4382  HE2 LYS A 287     -32.520  -5.822  11.600  1.00 97.19           H  
ATOM   4383  HE3 LYS A 287     -32.652  -4.412  12.653  1.00 97.19           H  
ATOM   4384  NZ  LYS A 287     -31.520  -4.081  10.900  1.00 97.19           N  
ATOM   4385  HZ1 LYS A 287     -32.277  -3.792  10.297  1.00 97.19           H  
ATOM   4386  HZ2 LYS A 287     -31.138  -3.227  11.281  1.00 97.19           H  
ATOM   4387  HZ3 LYS A 287     -30.764  -4.488  10.367  1.00 97.19           H  
ATOM   4388  N   VAL A 288     -32.709  -7.183  17.211  1.00 96.80           N  
ATOM   4389  H   VAL A 288     -31.852  -7.658  17.458  1.00 96.80           H  
ATOM   4390  CA  VAL A 288     -33.308  -6.288  18.219  1.00 96.80           C  
ATOM   4391  HA  VAL A 288     -34.331  -6.051  17.925  1.00 96.80           H  
ATOM   4392  C   VAL A 288     -32.580  -4.949  18.307  1.00 96.80           C  
ATOM   4393  CB  VAL A 288     -33.398  -6.960  19.604  1.00 96.80           C  
ATOM   4394  HB  VAL A 288     -33.805  -6.232  20.306  1.00 96.80           H  
ATOM   4395  O   VAL A 288     -33.203  -3.923  18.562  1.00 96.80           O  
ATOM   4396  CG1 VAL A 288     -34.358  -8.151  19.557  1.00 96.80           C  
ATOM   4397 HG11 VAL A 288     -34.514  -8.520  20.571  1.00 96.80           H  
ATOM   4398 HG12 VAL A 288     -33.958  -8.958  18.943  1.00 96.80           H  
ATOM   4399 HG13 VAL A 288     -35.325  -7.840  19.160  1.00 96.80           H  
ATOM   4400  CG2 VAL A 288     -32.044  -7.442  20.141  1.00 96.80           C  
ATOM   4401 HG21 VAL A 288     -31.354  -6.603  20.231  1.00 96.80           H  
ATOM   4402 HG22 VAL A 288     -32.196  -7.863  21.135  1.00 96.80           H  
ATOM   4403 HG23 VAL A 288     -31.624  -8.215  19.497  1.00 96.80           H  
ATOM   4404  N   TRP A 289     -31.278  -4.922  17.998  1.00 97.31           N  
ATOM   4405  H   TRP A 289     -30.809  -5.790  17.784  1.00 97.31           H  
ATOM   4406  CA  TRP A 289     -30.483  -3.695  18.012  1.00 97.31           C  
ATOM   4407  HA  TRP A 289     -31.125  -2.859  17.733  1.00 97.31           H  
ATOM   4408  C   TRP A 289     -29.335  -3.732  16.992  1.00 97.31           C  
ATOM   4409  CB  TRP A 289     -29.998  -3.434  19.446  1.00 97.31           C  
ATOM   4410  HB2 TRP A 289     -29.448  -4.300  19.814  1.00 97.31           H  
ATOM   4411  HB3 TRP A 289     -30.868  -3.315  20.092  1.00 97.31           H  
ATOM   4412  O   TRP A 289     -28.852  -4.793  16.596  1.00 97.31           O  
ATOM   4413  CG  TRP A 289     -29.126  -2.235  19.612  1.00 97.31           C  
ATOM   4414  CD1 TRP A 289     -29.542  -0.991  19.935  1.00 97.31           C  
ATOM   4415  HD1 TRP A 289     -30.567  -0.721  20.142  1.00 97.31           H  
ATOM   4416  CD2 TRP A 289     -27.679  -2.147  19.463  1.00 97.31           C  
ATOM   4417  CE2 TRP A 289     -27.282  -0.797  19.688  1.00 97.31           C  
ATOM   4418  CE3 TRP A 289     -26.666  -3.078  19.154  1.00 97.31           C  
ATOM   4419  HE3 TRP A 289     -26.930  -4.113  18.998  1.00 97.31           H  
ATOM   4420  NE1 TRP A 289     -28.456  -0.138  19.977  1.00 97.31           N  
ATOM   4421  HE1 TRP A 289     -28.521   0.837  20.233  1.00 97.31           H  
ATOM   4422  CH2 TRP A 289     -24.959  -1.336  19.312  1.00 97.31           C  
ATOM   4423  HH2 TRP A 289     -23.918  -1.053  19.273  1.00 97.31           H  
ATOM   4424  CZ2 TRP A 289     -25.945  -0.383  19.610  1.00 97.31           C  
ATOM   4425  HZ2 TRP A 289     -25.679   0.647  19.799  1.00 97.31           H  
ATOM   4426  CZ3 TRP A 289     -25.324  -2.673  19.092  1.00 97.31           C  
ATOM   4427  HZ3 TRP A 289     -24.554  -3.408  18.911  1.00 97.31           H  
ATOM   4428  N   GLU A 290     -28.896  -2.558  16.548  1.00 97.86           N  
ATOM   4429  H   GLU A 290     -29.279  -1.721  16.963  1.00 97.86           H  
ATOM   4430  CA  GLU A 290     -27.691  -2.360  15.741  1.00 97.86           C  
ATOM   4431  HA  GLU A 290     -26.942  -3.084  16.064  1.00 97.86           H  
ATOM   4432  C   GLU A 290     -27.111  -0.964  15.986  1.00 97.86           C  
ATOM   4433  CB  GLU A 290     -27.981  -2.582  14.246  1.00 97.86           C  
ATOM   4434  HB2 GLU A 290     -27.052  -2.463  13.688  1.00 97.86           H  
ATOM   4435  HB3 GLU A 290     -28.318  -3.610  14.111  1.00 97.86           H  
ATOM   4436  O   GLU A 290     -27.849  -0.031  16.301  1.00 97.86           O  
ATOM   4437  CG  GLU A 290     -29.034  -1.623  13.657  1.00 97.86           C  
ATOM   4438  HG2 GLU A 290     -28.644  -0.605  13.668  1.00 97.86           H  
ATOM   4439  HG3 GLU A 290     -29.927  -1.647  14.280  1.00 97.86           H  
ATOM   4440  CD  GLU A 290     -29.440  -1.999  12.226  1.00 97.86           C  
ATOM   4441  OE1 GLU A 290     -30.592  -1.713  11.830  1.00 97.86           O  
ATOM   4442  OE2 GLU A 290     -28.680  -2.691  11.505  1.00 97.86           O  
ATOM   4443  N   ASN A 291     -25.801  -0.807  15.797  1.00 97.76           N  
ATOM   4444  H   ASN A 291     -25.247  -1.605  15.521  1.00 97.76           H  
ATOM   4445  CA  ASN A 291     -25.102   0.443  16.113  1.00 97.76           C  
ATOM   4446  HA  ASN A 291     -25.442   0.772  17.095  1.00 97.76           H  
ATOM   4447  C   ASN A 291     -25.407   1.614  15.155  1.00 97.76           C  
ATOM   4448  CB  ASN A 291     -23.599   0.155  16.222  1.00 97.76           C  
ATOM   4449  HB2 ASN A 291     -23.424  -0.629  16.959  1.00 97.76           H  
ATOM   4450  HB3 ASN A 291     -23.128   1.059  16.607  1.00 97.76           H  
ATOM   4451  O   ASN A 291     -25.281   2.772  15.535  1.00 97.76           O  
ATOM   4452  CG  ASN A 291     -22.912  -0.254  14.927  1.00 97.76           C  
ATOM   4453  ND2 ASN A 291     -21.731   0.257  14.688  1.00 97.76           N  
ATOM   4454 HD21 ASN A 291     -21.403   0.996  15.294  1.00 97.76           H  
ATOM   4455 HD22 ASN A 291     -21.162  -0.060  13.916  1.00 97.76           H  
ATOM   4456  OD1 ASN A 291     -23.393  -1.070  14.148  1.00 97.76           O  
ATOM   4457  N   PHE A 292     -25.835   1.325  13.926  1.00 97.53           N  
ATOM   4458  H   PHE A 292     -25.934   0.347  13.695  1.00 97.53           H  
ATOM   4459  CA  PHE A 292     -26.349   2.307  12.961  1.00 97.53           C  
ATOM   4460  HA  PHE A 292     -26.891   3.088  13.493  1.00 97.53           H  
ATOM   4461  C   PHE A 292     -27.312   1.635  11.984  1.00 97.53           C  
ATOM   4462  CB  PHE A 292     -25.199   2.958  12.182  1.00 97.53           C  
ATOM   4463  HB2 PHE A 292     -25.640   3.666  11.480  1.00 97.53           H  
ATOM   4464  HB3 PHE A 292     -24.579   3.525  12.876  1.00 97.53           H  
ATOM   4465  O   PHE A 292     -27.191   0.427  11.761  1.00 97.53           O  
ATOM   4466  CG  PHE A 292     -24.323   2.013  11.385  1.00 97.53           C  
ATOM   4467  CD1 PHE A 292     -23.110   1.560  11.926  1.00 97.53           C  
ATOM   4468  HD1 PHE A 292     -22.809   1.885  12.911  1.00 97.53           H  
ATOM   4469  CD2 PHE A 292     -24.701   1.618  10.087  1.00 97.53           C  
ATOM   4470  HD2 PHE A 292     -25.623   1.988   9.663  1.00 97.53           H  
ATOM   4471  CE1 PHE A 292     -22.281   0.708  11.179  1.00 97.53           C  
ATOM   4472  HE1 PHE A 292     -21.339   0.385  11.597  1.00 97.53           H  
ATOM   4473  CE2 PHE A 292     -23.877   0.758   9.342  1.00 97.53           C  
ATOM   4474  HE2 PHE A 292     -24.170   0.465   8.344  1.00 97.53           H  
ATOM   4475  CZ  PHE A 292     -22.665   0.305   9.891  1.00 97.53           C  
ATOM   4476  HZ  PHE A 292     -22.021  -0.349   9.323  1.00 97.53           H  
ATOM   4477  N   LYS A 293     -28.222   2.384  11.348  1.00 95.35           N  
ATOM   4478  H   LYS A 293     -28.239   3.379  11.519  1.00 95.35           H  
ATOM   4479  CA  LYS A 293     -29.236   1.803  10.444  1.00 95.35           C  
ATOM   4480  HA  LYS A 293     -29.342   0.738  10.650  1.00 95.35           H  
ATOM   4481  C   LYS A 293     -28.847   1.891   8.970  1.00 95.35           C  
ATOM   4482  CB  LYS A 293     -30.604   2.444  10.708  1.00 95.35           C  
ATOM   4483  HB2 LYS A 293     -30.522   3.527  10.617  1.00 95.35           H  
ATOM   4484  HB3 LYS A 293     -31.310   2.085   9.959  1.00 95.35           H  
ATOM   4485  O   LYS A 293     -28.795   0.867   8.292  1.00 95.35           O  
ATOM   4486  CG  LYS A 293     -31.135   2.077  12.102  1.00 95.35           C  
ATOM   4487  HG2 LYS A 293     -31.209   0.993  12.186  1.00 95.35           H  
ATOM   4488  HG3 LYS A 293     -30.447   2.442  12.865  1.00 95.35           H  
ATOM   4489  CD  LYS A 293     -32.514   2.698  12.342  1.00 95.35           C  
ATOM   4490  HD2 LYS A 293     -33.217   2.312  11.603  1.00 95.35           H  
ATOM   4491  HD3 LYS A 293     -32.438   3.780  12.236  1.00 95.35           H  
ATOM   4492  CE  LYS A 293     -32.991   2.343  13.754  1.00 95.35           C  
ATOM   4493  HE2 LYS A 293     -32.240   2.686  14.466  1.00 95.35           H  
ATOM   4494  HE3 LYS A 293     -33.053   1.258  13.837  1.00 95.35           H  
ATOM   4495  NZ  LYS A 293     -34.303   2.964  14.061  1.00 95.35           N  
ATOM   4496  HZ1 LYS A 293     -34.591   2.727  15.000  1.00 95.35           H  
ATOM   4497  HZ2 LYS A 293     -34.234   3.970  13.994  1.00 95.35           H  
ATOM   4498  HZ3 LYS A 293     -35.008   2.643  13.413  1.00 95.35           H  
ATOM   4499  N   GLU A 294     -28.534   3.085   8.474  1.00 92.02           N  
ATOM   4500  H   GLU A 294     -28.517   3.885   9.091  1.00 92.02           H  
ATOM   4501  CA  GLU A 294     -28.345   3.336   7.038  1.00 92.02           C  
ATOM   4502  HA  GLU A 294     -28.715   2.493   6.454  1.00 92.02           H  
ATOM   4503  C   GLU A 294     -26.874   3.544   6.674  1.00 92.02           C  
ATOM   4504  CB  GLU A 294     -29.131   4.584   6.615  1.00 92.02           C  
ATOM   4505  HB2 GLU A 294     -28.738   5.454   7.141  1.00 92.02           H  
ATOM   4506  HB3 GLU A 294     -28.966   4.730   5.547  1.00 92.02           H  
ATOM   4507  O   GLU A 294     -26.381   3.054   5.652  1.00 92.02           O  
ATOM   4508  CG  GLU A 294     -30.642   4.489   6.865  1.00 92.02           C  
ATOM   4509  HG2 GLU A 294     -30.829   4.424   7.937  1.00 92.02           H  
ATOM   4510  HG3 GLU A 294     -31.011   3.575   6.399  1.00 92.02           H  
ATOM   4511  CD  GLU A 294     -31.402   5.697   6.292  1.00 92.02           C  
ATOM   4512  OE1 GLU A 294     -32.647   5.602   6.238  1.00 92.02           O  
ATOM   4513  OE2 GLU A 294     -30.746   6.683   5.872  1.00 92.02           O  
ATOM   4514  N   SER A 295     -26.155   4.288   7.511  1.00 93.57           N  
ATOM   4515  H   SER A 295     -26.630   4.666   8.319  1.00 93.57           H  
ATOM   4516  CA  SER A 295     -24.810   4.757   7.239  1.00 93.57           C  
ATOM   4517  HA  SER A 295     -24.425   4.202   6.384  1.00 93.57           H  
ATOM   4518  C   SER A 295     -23.893   4.581   8.447  1.00 93.57           C  
ATOM   4519  CB  SER A 295     -24.844   6.234   6.854  1.00 93.57           C  
ATOM   4520  HB2 SER A 295     -25.619   6.398   6.105  1.00 93.57           H  
ATOM   4521  HB3 SER A 295     -25.070   6.840   7.731  1.00 93.57           H  
ATOM   4522  O   SER A 295     -24.229   5.031   9.539  1.00 93.57           O  
ATOM   4523  OG  SER A 295     -23.581   6.600   6.314  1.00 93.57           O  
ATOM   4524  HG  SER A 295     -23.511   6.146   5.471  1.00 93.57           H  
ATOM   4525  N   PRO A 296     -22.660   4.084   8.242  1.00 95.85           N  
ATOM   4526  CA  PRO A 296     -21.628   4.092   9.282  1.00 95.85           C  
ATOM   4527  HA  PRO A 296     -21.944   3.446  10.100  1.00 95.85           H  
ATOM   4528  C   PRO A 296     -21.319   5.489   9.847  1.00 95.85           C  
ATOM   4529  CB  PRO A 296     -20.387   3.503   8.610  1.00 95.85           C  
ATOM   4530  HB2 PRO A 296     -19.806   2.909   9.315  1.00 95.85           H  
ATOM   4531  HB3 PRO A 296     -19.777   4.300   8.185  1.00 95.85           H  
ATOM   4532  O   PRO A 296     -20.724   5.613  10.907  1.00 95.85           O  
ATOM   4533  CG  PRO A 296     -20.941   2.658   7.468  1.00 95.85           C  
ATOM   4534  HG2 PRO A 296     -20.225   2.561   6.651  1.00 95.85           H  
ATOM   4535  HG3 PRO A 296     -21.241   1.681   7.846  1.00 95.85           H  
ATOM   4536  CD  PRO A 296     -22.174   3.434   7.036  1.00 95.85           C  
ATOM   4537  HD2 PRO A 296     -22.912   2.742   6.629  1.00 95.85           H  
ATOM   4538  HD3 PRO A 296     -21.900   4.188   6.299  1.00 95.85           H  
ATOM   4539  N   MET A 297     -21.717   6.558   9.146  1.00 93.24           N  
ATOM   4540  H   MET A 297     -22.257   6.397   8.309  1.00 93.24           H  
ATOM   4541  CA  MET A 297     -21.577   7.940   9.614  1.00 93.24           C  
ATOM   4542  HA  MET A 297     -20.541   8.117   9.904  1.00 93.24           H  
ATOM   4543  C   MET A 297     -22.444   8.271  10.839  1.00 93.24           C  
ATOM   4544  CB  MET A 297     -21.955   8.890   8.471  1.00 93.24           C  
ATOM   4545  HB2 MET A 297     -22.002   9.911   8.850  1.00 93.24           H  
ATOM   4546  HB3 MET A 297     -22.955   8.632   8.121  1.00 93.24           H  
ATOM   4547  O   MET A 297     -22.159   9.264  11.509  1.00 93.24           O  
ATOM   4548  CG  MET A 297     -20.987   8.839   7.282  1.00 93.24           C  
ATOM   4549  HG2 MET A 297     -20.892   7.807   6.946  1.00 93.24           H  
ATOM   4550  HG3 MET A 297     -21.441   9.403   6.466  1.00 93.24           H  
ATOM   4551  SD  MET A 297     -19.320   9.511   7.547  1.00 93.24           S  
ATOM   4552  CE  MET A 297     -19.725  11.174   8.146  1.00 93.24           C  
ATOM   4553  HE1 MET A 297     -18.877  11.844   8.005  1.00 93.24           H  
ATOM   4554  HE2 MET A 297     -19.974  11.125   9.206  1.00 93.24           H  
ATOM   4555  HE3 MET A 297     -20.577  11.567   7.591  1.00 93.24           H  
ATOM   4556  N   GLU A 298     -23.494   7.487  11.108  1.00 95.85           N  
ATOM   4557  H   GLU A 298     -23.679   6.686  10.521  1.00 95.85           H  
ATOM   4558  CA  GLU A 298     -24.333   7.614  12.310  1.00 95.85           C  
ATOM   4559  HA  GLU A 298     -24.658   8.647  12.437  1.00 95.85           H  
ATOM   4560  C   GLU A 298     -23.561   7.218  13.579  1.00 95.85           C  
ATOM   4561  CB  GLU A 298     -25.577   6.719  12.169  1.00 95.85           C  
ATOM   4562  HB2 GLU A 298     -26.120   6.712  13.114  1.00 95.85           H  
ATOM   4563  HB3 GLU A 298     -25.221   5.707  11.978  1.00 95.85           H  
ATOM   4564  O   GLU A 298     -23.832   7.761  14.646  1.00 95.85           O  
ATOM   4565  CG  GLU A 298     -26.552   7.126  11.051  1.00 95.85           C  
ATOM   4566  HG2 GLU A 298     -27.108   8.009  11.366  1.00 95.85           H  
ATOM   4567  HG3 GLU A 298     -25.987   7.394  10.158  1.00 95.85           H  
ATOM   4568  CD  GLU A 298     -27.525   5.982  10.704  1.00 95.85           C  
ATOM   4569  OE1 GLU A 298     -27.533   5.562   9.526  1.00 95.85           O  
ATOM   4570  OE2 GLU A 298     -28.224   5.453  11.596  1.00 95.85           O  
ATOM   4571  N   ASP A 299     -22.557   6.342  13.455  1.00 97.05           N  
ATOM   4572  H   ASP A 299     -22.350   5.967  12.540  1.00 97.05           H  
ATOM   4573  CA  ASP A 299     -21.769   5.824  14.573  1.00 97.05           C  
ATOM   4574  HA  ASP A 299     -22.093   6.317  15.489  1.00 97.05           H  
ATOM   4575  C   ASP A 299     -20.272   6.124  14.403  1.00 97.05           C  
ATOM   4576  CB  ASP A 299     -22.059   4.336  14.758  1.00 97.05           C  
ATOM   4577  HB2 ASP A 299     -21.700   3.781  13.891  1.00 97.05           H  
ATOM   4578  HB3 ASP A 299     -23.136   4.192  14.840  1.00 97.05           H  
ATOM   4579  O   ASP A 299     -19.460   5.296  13.983  1.00 97.05           O  
ATOM   4580  CG  ASP A 299     -21.398   3.805  16.025  1.00 97.05           C  
ATOM   4581  OD1 ASP A 299     -20.978   4.607  16.885  1.00 97.05           O  
ATOM   4582  OD2 ASP A 299     -21.282   2.569  16.133  1.00 97.05           O  
ATOM   4583  N   LYS A 300     -19.895   7.366  14.720  1.00 95.35           N  
ATOM   4584  H   LYS A 300     -20.620   7.981  15.062  1.00 95.35           H  
ATOM   4585  CA  LYS A 300     -18.544   7.894  14.467  1.00 95.35           C  
ATOM   4586  HA  LYS A 300     -18.318   7.748  13.410  1.00 95.35           H  
ATOM   4587  C   LYS A 300     -17.428   7.168  15.227  1.00 95.35           C  
ATOM   4588  CB  LYS A 300     -18.493   9.391  14.790  1.00 95.35           C  
ATOM   4589  HB2 LYS A 300     -18.853   9.547  15.807  1.00 95.35           H  
ATOM   4590  HB3 LYS A 300     -17.456   9.722  14.740  1.00 95.35           H  
ATOM   4591  O   LYS A 300     -16.297   7.190  14.751  1.00 95.35           O  
ATOM   4592  CG  LYS A 300     -19.317  10.237  13.810  1.00 95.35           C  
ATOM   4593  HG2 LYS A 300     -20.362   9.928  13.842  1.00 95.35           H  
ATOM   4594  HG3 LYS A 300     -18.933  10.101  12.799  1.00 95.35           H  
ATOM   4595  CD  LYS A 300     -19.209  11.712  14.209  1.00 95.35           C  
ATOM   4596  HD2 LYS A 300     -18.167  12.028  14.152  1.00 95.35           H  
ATOM   4597  HD3 LYS A 300     -19.557  11.819  15.236  1.00 95.35           H  
ATOM   4598  CE  LYS A 300     -20.068  12.578  13.288  1.00 95.35           C  
ATOM   4599  HE2 LYS A 300     -21.075  12.161  13.272  1.00 95.35           H  
ATOM   4600  HE3 LYS A 300     -19.666  12.522  12.277  1.00 95.35           H  
ATOM   4601  NZ  LYS A 300     -20.102  13.981  13.772  1.00 95.35           N  
ATOM   4602  HZ1 LYS A 300     -19.172  14.372  13.808  1.00 95.35           H  
ATOM   4603  HZ2 LYS A 300     -20.690  14.552  13.183  1.00 95.35           H  
ATOM   4604  HZ3 LYS A 300     -20.487  14.006  14.706  1.00 95.35           H  
ATOM   4605  N   GLN A 301     -17.710   6.545  16.374  1.00 96.28           N  
ATOM   4606  H   GLN A 301     -18.674   6.494  16.671  1.00 96.28           H  
ATOM   4607  CA  GLN A 301     -16.702   5.782  17.134  1.00 96.28           C  
ATOM   4608  HA  GLN A 301     -15.800   6.388  17.222  1.00 96.28           H  
ATOM   4609  C   GLN A 301     -16.285   4.491  16.415  1.00 96.28           C  
ATOM   4610  CB  GLN A 301     -17.186   5.474  18.562  1.00 96.28           C  
ATOM   4611  HB2 GLN A 301     -16.460   4.819  19.044  1.00 96.28           H  
ATOM   4612  HB3 GLN A 301     -17.236   6.403  19.131  1.00 96.28           H  
ATOM   4613  O   GLN A 301     -15.137   4.072  16.530  1.00 96.28           O  
ATOM   4614  CG  GLN A 301     -18.568   4.812  18.583  1.00 96.28           C  
ATOM   4615  HG2 GLN A 301     -18.596   3.956  17.909  1.00 96.28           H  
ATOM   4616  HG3 GLN A 301     -19.282   5.565  18.251  1.00 96.28           H  
ATOM   4617  CD  GLN A 301     -19.044   4.336  19.943  1.00 96.28           C  
ATOM   4618  NE2 GLN A 301     -20.323   4.074  20.056  1.00 96.28           N  
ATOM   4619 HE21 GLN A 301     -20.900   4.134  19.230  1.00 96.28           H  
ATOM   4620 HE22 GLN A 301     -20.613   3.644  20.923  1.00 96.28           H  
ATOM   4621  OE1 GLN A 301     -18.296   4.200  20.894  1.00 96.28           O  
ATOM   4622  N   ALA A 302     -17.191   3.911  15.624  1.00 97.92           N  
ATOM   4623  H   ALA A 302     -18.120   4.305  15.586  1.00 97.92           H  
ATOM   4624  CA  ALA A 302     -16.956   2.722  14.813  1.00 97.92           C  
ATOM   4625  HA  ALA A 302     -16.122   2.158  15.230  1.00 97.92           H  
ATOM   4626  C   ALA A 302     -16.565   3.029  13.368  1.00 97.92           C  
ATOM   4627  CB  ALA A 302     -18.210   1.857  14.877  1.00 97.92           C  
ATOM   4628  HB1 ALA A 302     -18.197   1.095  14.096  1.00 97.92           H  
ATOM   4629  HB2 ALA A 302     -19.101   2.468  14.737  1.00 97.92           H  
ATOM   4630  HB3 ALA A 302     -18.230   1.362  15.848  1.00 97.92           H  
ATOM   4631  O   ALA A 302     -16.432   2.106  12.567  1.00 97.92           O  
ATOM   4632  N   LEU A 303     -16.396   4.301  13.013  1.00 98.10           N  
ATOM   4633  H   LEU A 303     -16.497   5.006  13.729  1.00 98.10           H  
ATOM   4634  CA  LEU A 303     -16.046   4.734  11.670  1.00 98.10           C  
ATOM   4635  HA  LEU A 303     -16.342   3.965  10.957  1.00 98.10           H  
ATOM   4636  C   LEU A 303     -14.538   4.956  11.560  1.00 98.10           C  
ATOM   4637  CB  LEU A 303     -16.839   6.016  11.372  1.00 98.10           C  
ATOM   4638  HB2 LEU A 303     -17.905   5.805  11.455  1.00 98.10           H  
ATOM   4639  HB3 LEU A 303     -16.583   6.754  12.132  1.00 98.10           H  
ATOM   4640  O   LEU A 303     -13.981   5.758  12.301  1.00 98.10           O  
ATOM   4641  CG  LEU A 303     -16.542   6.626   9.997  1.00 98.10           C  
ATOM   4642  HG  LEU A 303     -15.469   6.782   9.883  1.00 98.10           H  
ATOM   4643  CD1 LEU A 303     -17.037   5.737   8.860  1.00 98.10           C  
ATOM   4644 HD11 LEU A 303     -18.095   5.523   9.013  1.00 98.10           H  
ATOM   4645 HD12 LEU A 303     -16.900   6.259   7.913  1.00 98.10           H  
ATOM   4646 HD13 LEU A 303     -16.474   4.804   8.839  1.00 98.10           H  
ATOM   4647  CD2 LEU A 303     -17.223   7.986   9.880  1.00 98.10           C  
ATOM   4648 HD21 LEU A 303     -16.997   8.430   8.911  1.00 98.10           H  
ATOM   4649 HD22 LEU A 303     -18.301   7.866   9.996  1.00 98.10           H  
ATOM   4650 HD23 LEU A 303     -16.850   8.645  10.664  1.00 98.10           H  
ATOM   4651  N   PHE A 304     -13.900   4.361  10.556  1.00 97.93           N  
ATOM   4652  H   PHE A 304     -14.405   3.678  10.010  1.00 97.93           H  
ATOM   4653  CA  PHE A 304     -12.503   4.597  10.187  1.00 97.93           C  
ATOM   4654  HA  PHE A 304     -12.049   5.281  10.904  1.00 97.93           H  
ATOM   4655  C   PHE A 304     -12.453   5.254   8.803  1.00 97.93           C  
ATOM   4656  CB  PHE A 304     -11.716   3.281  10.250  1.00 97.93           C  
ATOM   4657  HB2 PHE A 304     -12.015   2.661   9.404  1.00 97.93           H  
ATOM   4658  HB3 PHE A 304     -10.653   3.493  10.139  1.00 97.93           H  
ATOM   4659  O   PHE A 304     -12.438   4.586   7.762  1.00 97.93           O  
ATOM   4660  CG  PHE A 304     -11.922   2.485  11.522  1.00 97.93           C  
ATOM   4661  CD1 PHE A 304     -11.569   3.031  12.770  1.00 97.93           C  
ATOM   4662  HD1 PHE A 304     -11.132   4.017  12.832  1.00 97.93           H  
ATOM   4663  CD2 PHE A 304     -12.498   1.202  11.466  1.00 97.93           C  
ATOM   4664  HD2 PHE A 304     -12.782   0.772  10.517  1.00 97.93           H  
ATOM   4665  CE1 PHE A 304     -11.789   2.305  13.951  1.00 97.93           C  
ATOM   4666  HE1 PHE A 304     -11.527   2.735  14.906  1.00 97.93           H  
ATOM   4667  CE2 PHE A 304     -12.711   0.473  12.647  1.00 97.93           C  
ATOM   4668  HE2 PHE A 304     -13.152  -0.512  12.605  1.00 97.93           H  
ATOM   4669  CZ  PHE A 304     -12.357   1.023  13.891  1.00 97.93           C  
ATOM   4670  HZ  PHE A 304     -12.526   0.467  14.801  1.00 97.93           H  
ATOM   4671  N   PHE A 305     -12.500   6.587   8.783  1.00 97.23           N  
ATOM   4672  H   PHE A 305     -12.536   7.088   9.659  1.00 97.23           H  
ATOM   4673  CA  PHE A 305     -12.661   7.363   7.557  1.00 97.23           C  
ATOM   4674  HA  PHE A 305     -12.162   6.838   6.743  1.00 97.23           H  
ATOM   4675  C   PHE A 305     -12.043   8.754   7.673  1.00 97.23           C  
ATOM   4676  CB  PHE A 305     -14.160   7.479   7.244  1.00 97.23           C  
ATOM   4677  HB2 PHE A 305     -14.635   8.048   8.043  1.00 97.23           H  
ATOM   4678  HB3 PHE A 305     -14.594   6.479   7.253  1.00 97.23           H  
ATOM   4679  O   PHE A 305     -11.985   9.339   8.753  1.00 97.23           O  
ATOM   4680  CG  PHE A 305     -14.491   8.122   5.911  1.00 97.23           C  
ATOM   4681  CD1 PHE A 305     -15.338   9.244   5.844  1.00 97.23           C  
ATOM   4682  HD1 PHE A 305     -15.772   9.645   6.748  1.00 97.23           H  
ATOM   4683  CD2 PHE A 305     -13.941   7.600   4.731  1.00 97.23           C  
ATOM   4684  HD2 PHE A 305     -13.299   6.733   4.775  1.00 97.23           H  
ATOM   4685  CE1 PHE A 305     -15.613   9.848   4.604  1.00 97.23           C  
ATOM   4686  HE1 PHE A 305     -16.255  10.716   4.558  1.00 97.23           H  
ATOM   4687  CE2 PHE A 305     -14.215   8.200   3.494  1.00 97.23           C  
ATOM   4688  HE2 PHE A 305     -13.765   7.794   2.600  1.00 97.23           H  
ATOM   4689  CZ  PHE A 305     -15.042   9.333   3.427  1.00 97.23           C  
ATOM   4690  HZ  PHE A 305     -15.227   9.808   2.476  1.00 97.23           H  
ATOM   4691  N   LYS A 306     -11.634   9.312   6.534  1.00 96.54           N  
ATOM   4692  H   LYS A 306     -11.780   8.805   5.673  1.00 96.54           H  
ATOM   4693  CA  LYS A 306     -11.177  10.696   6.430  1.00 96.54           C  
ATOM   4694  HA  LYS A 306     -11.175  11.158   7.418  1.00 96.54           H  
ATOM   4695  C   LYS A 306     -12.134  11.482   5.550  1.00 96.54           C  
ATOM   4696  CB  LYS A 306      -9.741  10.708   5.908  1.00 96.54           C  
ATOM   4697  HB2 LYS A 306      -9.712  10.250   4.919  1.00 96.54           H  
ATOM   4698  HB3 LYS A 306      -9.125  10.119   6.587  1.00 96.54           H  
ATOM   4699  O   LYS A 306     -12.299  11.172   4.375  1.00 96.54           O  
ATOM   4700  CG  LYS A 306      -9.169  12.129   5.836  1.00 96.54           C  
ATOM   4701  HG2 LYS A 306      -9.175  12.575   6.830  1.00 96.54           H  
ATOM   4702  HG3 LYS A 306      -9.764  12.743   5.160  1.00 96.54           H  
ATOM   4703  CD  LYS A 306      -7.736  12.052   5.313  1.00 96.54           C  
ATOM   4704  HD2 LYS A 306      -7.739  11.608   4.317  1.00 96.54           H  
ATOM   4705  HD3 LYS A 306      -7.150  11.420   5.980  1.00 96.54           H  
ATOM   4706  CE  LYS A 306      -7.107  13.439   5.254  1.00 96.54           C  
ATOM   4707  HE2 LYS A 306      -7.122  13.873   6.254  1.00 96.54           H  
ATOM   4708  HE3 LYS A 306      -7.703  14.067   4.592  1.00 96.54           H  
ATOM   4709  NZ  LYS A 306      -5.716  13.344   4.758  1.00 96.54           N  
ATOM   4710  HZ1 LYS A 306      -5.350  14.266   4.568  1.00 96.54           H  
ATOM   4711  HZ2 LYS A 306      -5.128  12.871   5.430  1.00 96.54           H  
ATOM   4712  HZ3 LYS A 306      -5.688  12.838   3.884  1.00 96.54           H  
ATOM   4713  N   ALA A 307     -12.728  12.532   6.103  1.00 96.08           N  
ATOM   4714  H   ALA A 307     -12.494  12.764   7.058  1.00 96.08           H  
ATOM   4715  CA  ALA A 307     -13.625  13.412   5.367  1.00 96.08           C  
ATOM   4716  HA  ALA A 307     -13.771  13.024   4.359  1.00 96.08           H  
ATOM   4717  C   ALA A 307     -13.037  14.816   5.238  1.00 96.08           C  
ATOM   4718  CB  ALA A 307     -14.993  13.428   6.048  1.00 96.08           C  
ATOM   4719  HB1 ALA A 307     -15.375  12.411   6.131  1.00 96.08           H  
ATOM   4720  HB2 ALA A 307     -14.886  13.857   7.044  1.00 96.08           H  
ATOM   4721  HB3 ALA A 307     -15.694  14.031   5.470  1.00 96.08           H  
ATOM   4722  O   ALA A 307     -12.330  15.303   6.120  1.00 96.08           O  
ATOM   4723  N   PHE A 308     -13.384  15.501   4.153  1.00 97.59           N  
ATOM   4724  H   PHE A 308     -13.976  15.054   3.467  1.00 97.59           H  
ATOM   4725  CA  PHE A 308     -13.015  16.896   3.927  1.00 97.59           C  
ATOM   4726  HA  PHE A 308     -12.259  17.204   4.650  1.00 97.59           H  
ATOM   4727  C   PHE A 308     -14.212  17.825   4.089  1.00 97.59           C  
ATOM   4728  CB  PHE A 308     -12.408  17.052   2.537  1.00 97.59           C  
ATOM   4729  HB2 PHE A 308     -12.115  18.096   2.434  1.00 97.59           H  
ATOM   4730  HB3 PHE A 308     -13.173  16.847   1.788  1.00 97.59           H  
ATOM   4731  O   PHE A 308     -15.360  17.401   3.924  1.00 97.59           O  
ATOM   4732  CG  PHE A 308     -11.201  16.174   2.281  1.00 97.59           C  
ATOM   4733  CD1 PHE A 308      -9.976  16.436   2.924  1.00 97.59           C  
ATOM   4734  HD1 PHE A 308      -9.883  17.282   3.588  1.00 97.59           H  
ATOM   4735  CD2 PHE A 308     -11.313  15.084   1.403  1.00 97.59           C  
ATOM   4736  HD2 PHE A 308     -12.250  14.884   0.903  1.00 97.59           H  
ATOM   4737  CE1 PHE A 308      -8.873  15.589   2.708  1.00 97.59           C  
ATOM   4738  HE1 PHE A 308      -7.932  15.794   3.196  1.00 97.59           H  
ATOM   4739  CE2 PHE A 308     -10.210  14.249   1.182  1.00 97.59           C  
ATOM   4740  HE2 PHE A 308     -10.311  13.422   0.494  1.00 97.59           H  
ATOM   4741  CZ  PHE A 308      -8.998  14.480   1.853  1.00 97.59           C  
ATOM   4742  HZ  PHE A 308      -8.164  13.810   1.705  1.00 97.59           H  
ATOM   4743  N   LYS A 309     -13.940  19.105   4.351  1.00 97.98           N  
ATOM   4744  H   LYS A 309     -12.974  19.378   4.465  1.00 97.98           H  
ATOM   4745  CA  LYS A 309     -14.950  20.169   4.355  1.00 97.98           C  
ATOM   4746  HA  LYS A 309     -15.862  19.767   3.914  1.00 97.98           H  
ATOM   4747  C   LYS A 309     -14.559  21.356   3.480  1.00 97.98           C  
ATOM   4748  CB  LYS A 309     -15.305  20.606   5.787  1.00 97.98           C  
ATOM   4749  HB2 LYS A 309     -15.709  19.754   6.333  1.00 97.98           H  
ATOM   4750  HB3 LYS A 309     -16.102  21.347   5.727  1.00 97.98           H  
ATOM   4751  O   LYS A 309     -13.375  21.572   3.216  1.00 97.98           O  
ATOM   4752  CG  LYS A 309     -14.131  21.216   6.573  1.00 97.98           C  
ATOM   4753  HG2 LYS A 309     -13.338  20.478   6.699  1.00 97.98           H  
ATOM   4754  HG3 LYS A 309     -13.738  22.073   6.026  1.00 97.98           H  
ATOM   4755  CD  LYS A 309     -14.617  21.686   7.951  1.00 97.98           C  
ATOM   4756  HD2 LYS A 309     -15.498  22.313   7.813  1.00 97.98           H  
ATOM   4757  HD3 LYS A 309     -14.899  20.822   8.553  1.00 97.98           H  
ATOM   4758  CE  LYS A 309     -13.546  22.504   8.683  1.00 97.98           C  
ATOM   4759  HE2 LYS A 309     -13.189  23.283   8.010  1.00 97.98           H  
ATOM   4760  HE3 LYS A 309     -12.706  21.855   8.930  1.00 97.98           H  
ATOM   4761  NZ  LYS A 309     -14.101  23.131   9.912  1.00 97.98           N  
ATOM   4762  HZ1 LYS A 309     -14.887  23.723   9.683  1.00 97.98           H  
ATOM   4763  HZ2 LYS A 309     -14.427  22.435  10.568  1.00 97.98           H  
ATOM   4764  HZ3 LYS A 309     -13.413  23.708  10.374  1.00 97.98           H  
ATOM   4765  N   ALA A 310     -15.565  22.108   3.047  1.00 97.76           N  
ATOM   4766  H   ALA A 310     -16.497  21.826   3.313  1.00 97.76           H  
ATOM   4767  CA  ALA A 310     -15.435  23.467   2.527  1.00 97.76           C  
ATOM   4768  HA  ALA A 310     -14.466  23.878   2.809  1.00 97.76           H  
ATOM   4769  C   ALA A 310     -16.523  24.324   3.190  1.00 97.76           C  
ATOM   4770  CB  ALA A 310     -15.535  23.461   0.997  1.00 97.76           C  
ATOM   4771  HB1 ALA A 310     -14.760  22.819   0.578  1.00 97.76           H  
ATOM   4772  HB2 ALA A 310     -15.388  24.476   0.629  1.00 97.76           H  
ATOM   4773  HB3 ALA A 310     -16.521  23.114   0.689  1.00 97.76           H  
ATOM   4774  O   ALA A 310     -17.707  23.988   3.091  1.00 97.76           O  
ATOM   4775  N   GLY A 311     -16.120  25.359   3.928  1.00 97.15           N  
ATOM   4776  H   GLY A 311     -15.182  25.708   3.797  1.00 97.15           H  
ATOM   4777  CA  GLY A 311     -16.965  25.999   4.940  1.00 97.15           C  
ATOM   4778  HA2 GLY A 311     -16.369  26.693   5.533  1.00 97.15           H  
ATOM   4779  HA3 GLY A 311     -17.751  26.566   4.441  1.00 97.15           H  
ATOM   4780  C   GLY A 311     -17.599  24.971   5.889  1.00 97.15           C  
ATOM   4781  O   GLY A 311     -16.935  24.042   6.355  1.00 97.15           O  
ATOM   4782  N   GLU A 312     -18.910  25.094   6.096  1.00 96.78           N  
ATOM   4783  H   GLU A 312     -19.364  25.936   5.773  1.00 96.78           H  
ATOM   4784  CA  GLU A 312     -19.714  24.177   6.920  1.00 96.78           C  
ATOM   4785  HA  GLU A 312     -19.153  23.912   7.816  1.00 96.78           H  
ATOM   4786  C   GLU A 312     -20.056  22.851   6.218  1.00 96.78           C  
ATOM   4787  CB  GLU A 312     -21.006  24.899   7.346  1.00 96.78           C  
ATOM   4788  HB2 GLU A 312     -21.622  24.209   7.923  1.00 96.78           H  
ATOM   4789  HB3 GLU A 312     -21.569  25.184   6.457  1.00 96.78           H  
ATOM   4790  O   GLU A 312     -20.512  21.891   6.843  1.00 96.78           O  
ATOM   4791  CG  GLU A 312     -20.747  26.155   8.196  1.00 96.78           C  
ATOM   4792  HG2 GLU A 312     -20.316  26.928   7.560  1.00 96.78           H  
ATOM   4793  HG3 GLU A 312     -21.700  26.528   8.571  1.00 96.78           H  
ATOM   4794  CD  GLU A 312     -19.808  25.849   9.371  1.00 96.78           C  
ATOM   4795  OE1 GLU A 312     -18.776  26.546   9.484  1.00 96.78           O  
ATOM   4796  OE2 GLU A 312     -20.055  24.835  10.060  1.00 96.78           O  
ATOM   4797  N   LYS A 313     -19.835  22.750   4.901  1.00 96.67           N  
ATOM   4798  H   LYS A 313     -19.354  23.508   4.438  1.00 96.67           H  
ATOM   4799  CA  LYS A 313     -20.194  21.550   4.142  1.00 96.67           C  
ATOM   4800  HA  LYS A 313     -21.133  21.175   4.548  1.00 96.67           H  
ATOM   4801  C   LYS A 313     -19.139  20.462   4.324  1.00 96.67           C  
ATOM   4802  CB  LYS A 313     -20.433  21.912   2.672  1.00 96.67           C  
ATOM   4803  HB2 LYS A 313     -21.159  22.724   2.627  1.00 96.67           H  
ATOM   4804  HB3 LYS A 313     -19.503  22.251   2.216  1.00 96.67           H  
ATOM   4805  O   LYS A 313     -18.048  20.548   3.762  1.00 96.67           O  
ATOM   4806  CG  LYS A 313     -20.977  20.704   1.897  1.00 96.67           C  
ATOM   4807  HG2 LYS A 313     -20.230  19.911   1.874  1.00 96.67           H  
ATOM   4808  HG3 LYS A 313     -21.872  20.332   2.394  1.00 96.67           H  
ATOM   4809  CD  LYS A 313     -21.331  21.104   0.463  1.00 96.67           C  
ATOM   4810  HD2 LYS A 313     -22.082  21.894   0.496  1.00 96.67           H  
ATOM   4811  HD3 LYS A 313     -20.439  21.479  -0.040  1.00 96.67           H  
ATOM   4812  CE  LYS A 313     -21.887  19.889  -0.283  1.00 96.67           C  
ATOM   4813  HE2 LYS A 313     -22.683  19.453   0.322  1.00 96.67           H  
ATOM   4814  HE3 LYS A 313     -21.098  19.143  -0.378  1.00 96.67           H  
ATOM   4815  NZ  LYS A 313     -22.417  20.273  -1.614  1.00 96.67           N  
ATOM   4816  HZ1 LYS A 313     -22.789  19.467  -2.094  1.00 96.67           H  
ATOM   4817  HZ2 LYS A 313     -23.166  20.942  -1.501  1.00 96.67           H  
ATOM   4818  HZ3 LYS A 313     -21.695  20.699  -2.177  1.00 96.67           H  
ATOM   4819  N   VAL A 314     -19.496  19.396   5.038  1.00 94.57           N  
ATOM   4820  H   VAL A 314     -20.371  19.459   5.538  1.00 94.57           H  
ATOM   4821  CA  VAL A 314     -18.696  18.165   5.181  1.00 94.57           C  
ATOM   4822  HA  VAL A 314     -17.641  18.434   5.133  1.00 94.57           H  
ATOM   4823  C   VAL A 314     -18.980  17.190   4.030  1.00 94.57           C  
ATOM   4824  CB  VAL A 314     -18.943  17.512   6.558  1.00 94.57           C  
ATOM   4825  HB  VAL A 314     -20.001  17.264   6.651  1.00 94.57           H  
ATOM   4826  O   VAL A 314     -20.095  17.118   3.517  1.00 94.57           O  
ATOM   4827  CG1 VAL A 314     -18.126  16.226   6.760  1.00 94.57           C  
ATOM   4828 HG11 VAL A 314     -18.240  15.876   7.786  1.00 94.57           H  
ATOM   4829 HG12 VAL A 314     -17.070  16.416   6.566  1.00 94.57           H  
ATOM   4830 HG13 VAL A 314     -18.489  15.439   6.100  1.00 94.57           H  
ATOM   4831  CG2 VAL A 314     -18.567  18.474   7.693  1.00 94.57           C  
ATOM   4832 HG21 VAL A 314     -18.741  18.001   8.659  1.00 94.57           H  
ATOM   4833 HG22 VAL A 314     -19.182  19.373   7.653  1.00 94.57           H  
ATOM   4834 HG23 VAL A 314     -17.518  18.762   7.617  1.00 94.57           H  
ATOM   4835  N   GLY A 315     -17.969  16.419   3.623  1.00 93.64           N  
ATOM   4836  H   GLY A 315     -17.061  16.577   4.036  1.00 93.64           H  
ATOM   4837  CA  GLY A 315     -18.081  15.411   2.564  1.00 93.64           C  
ATOM   4838  HA2 GLY A 315     -17.330  14.640   2.734  1.00 93.64           H  
ATOM   4839  HA3 GLY A 315     -19.066  14.945   2.598  1.00 93.64           H  
ATOM   4840  C   GLY A 315     -17.863  15.974   1.159  1.00 93.64           C  
ATOM   4841  O   GLY A 315     -18.432  15.472   0.192  1.00 93.64           O  
ATOM   4842  N   VAL A 316     -17.066  17.038   1.035  1.00 95.52           N  
ATOM   4843  H   VAL A 316     -16.613  17.391   1.866  1.00 95.52           H  
ATOM   4844  CA  VAL A 316     -16.696  17.609  -0.268  1.00 95.52           C  
ATOM   4845  HA  VAL A 316     -17.576  17.551  -0.909  1.00 95.52           H  
ATOM   4846  C   VAL A 316     -15.587  16.789  -0.942  1.00 95.52           C  
ATOM   4847  CB  VAL A 316     -16.305  19.095  -0.162  1.00 95.52           C  
ATOM   4848  HB  VAL A 316     -16.073  19.469  -1.158  1.00 95.52           H  
ATOM   4849  O   VAL A 316     -14.778  16.166  -0.249  1.00 95.52           O  
ATOM   4850  CG1 VAL A 316     -17.488  19.913   0.365  1.00 95.52           C  
ATOM   4851 HG11 VAL A 316     -18.360  19.760  -0.271  1.00 95.52           H  
ATOM   4852 HG12 VAL A 316     -17.731  19.613   1.385  1.00 95.52           H  
ATOM   4853 HG13 VAL A 316     -17.232  20.972   0.369  1.00 95.52           H  
ATOM   4854  CG2 VAL A 316     -15.072  19.336   0.710  1.00 95.52           C  
ATOM   4855 HG21 VAL A 316     -15.263  18.996   1.728  1.00 95.52           H  
ATOM   4856 HG22 VAL A 316     -14.843  20.401   0.724  1.00 95.52           H  
ATOM   4857 HG23 VAL A 316     -14.211  18.803   0.306  1.00 95.52           H  
ATOM   4858  N   PRO A 317     -15.499  16.794  -2.285  1.00 95.51           N  
ATOM   4859  CA  PRO A 317     -14.388  16.157  -2.981  1.00 95.51           C  
ATOM   4860  HA  PRO A 317     -14.345  15.101  -2.715  1.00 95.51           H  
ATOM   4861  C   PRO A 317     -13.045  16.812  -2.635  1.00 95.51           C  
ATOM   4862  CB  PRO A 317     -14.701  16.290  -4.468  1.00 95.51           C  
ATOM   4863  HB2 PRO A 317     -15.238  15.409  -4.819  1.00 95.51           H  
ATOM   4864  HB3 PRO A 317     -13.789  16.426  -5.049  1.00 95.51           H  
ATOM   4865  O   PRO A 317     -12.966  18.009  -2.348  1.00 95.51           O  
ATOM   4866  CG  PRO A 317     -15.619  17.507  -4.549  1.00 95.51           C  
ATOM   4867  HG2 PRO A 317     -16.276  17.461  -5.418  1.00 95.51           H  
ATOM   4868  HG3 PRO A 317     -15.017  18.415  -4.569  1.00 95.51           H  
ATOM   4869  CD  PRO A 317     -16.401  17.426  -3.240  1.00 95.51           C  
ATOM   4870  HD2 PRO A 317     -16.708  18.425  -2.931  1.00 95.51           H  
ATOM   4871  HD3 PRO A 317     -17.277  16.790  -3.375  1.00 95.51           H  
ATOM   4872  N   SER A 318     -11.964  16.038  -2.743  1.00 94.49           N  
ATOM   4873  H   SER A 318     -12.084  15.087  -3.060  1.00 94.49           H  
ATOM   4874  CA  SER A 318     -10.601  16.459  -2.383  1.00 94.49           C  
ATOM   4875  HA  SER A 318     -10.572  16.675  -1.315  1.00 94.49           H  
ATOM   4876  C   SER A 318     -10.126  17.719  -3.119  1.00 94.49           C  
ATOM   4877  CB  SER A 318      -9.633  15.305  -2.660  1.00 94.49           C  
ATOM   4878  HB2 SER A 318      -9.872  14.470  -2.001  1.00 94.49           H  
ATOM   4879  HB3 SER A 318      -8.609  15.628  -2.471  1.00 94.49           H  
ATOM   4880  O   SER A 318      -9.440  18.553  -2.534  1.00 94.49           O  
ATOM   4881  OG  SER A 318      -9.738  14.890  -4.009  1.00 94.49           O  
ATOM   4882  HG  SER A 318      -9.287  14.050  -4.120  1.00 94.49           H  
ATOM   4883  N   TRP A 319     -10.526  17.922  -4.378  1.00 92.96           N  
ATOM   4884  H   TRP A 319     -11.057  17.191  -4.830  1.00 92.96           H  
ATOM   4885  CA  TRP A 319     -10.191  19.129  -5.149  1.00 92.96           C  
ATOM   4886  HA  TRP A 319      -9.132  19.347  -5.013  1.00 92.96           H  
ATOM   4887  C   TRP A 319     -10.955  20.390  -4.711  1.00 92.96           C  
ATOM   4888  CB  TRP A 319     -10.427  18.857  -6.637  1.00 92.96           C  
ATOM   4889  HB2 TRP A 319      -9.744  18.070  -6.956  1.00 92.96           H  
ATOM   4890  HB3 TRP A 319     -10.171  19.750  -7.208  1.00 92.96           H  
ATOM   4891  O   TRP A 319     -10.580  21.495  -5.103  1.00 92.96           O  
ATOM   4892  CG  TRP A 319     -11.821  18.441  -6.996  1.00 92.96           C  
ATOM   4893  CD1 TRP A 319     -12.873  19.263  -7.212  1.00 92.96           C  
ATOM   4894  HD1 TRP A 319     -12.831  20.341  -7.154  1.00 92.96           H  
ATOM   4895  CD2 TRP A 319     -12.321  17.088  -7.209  1.00 92.96           C  
ATOM   4896  CE2 TRP A 319     -13.696  17.168  -7.581  1.00 92.96           C  
ATOM   4897  CE3 TRP A 319     -11.746  15.803  -7.126  1.00 92.96           C  
ATOM   4898  HE3 TRP A 319     -10.703  15.696  -6.864  1.00 92.96           H  
ATOM   4899  NE1 TRP A 319     -13.982  18.515  -7.562  1.00 92.96           N  
ATOM   4900  HE1 TRP A 319     -14.864  18.908  -7.858  1.00 92.96           H  
ATOM   4901  CH2 TRP A 319     -13.861  14.765  -7.781  1.00 92.96           C  
ATOM   4902  HH2 TRP A 319     -14.424  13.876  -8.022  1.00 92.96           H  
ATOM   4903  CZ2 TRP A 319     -14.464  16.031  -7.869  1.00 92.96           C  
ATOM   4904  HZ2 TRP A 319     -15.495  16.121  -8.179  1.00 92.96           H  
ATOM   4905  CZ3 TRP A 319     -12.510  14.656  -7.406  1.00 92.96           C  
ATOM   4906  HZ3 TRP A 319     -12.049  13.680  -7.361  1.00 92.96           H  
ATOM   4907  N   ALA A 320     -12.028  20.247  -3.927  1.00 95.07           N  
ATOM   4908  H   ALA A 320     -12.284  19.316  -3.632  1.00 95.07           H  
ATOM   4909  CA  ALA A 320     -12.798  21.360  -3.367  1.00 95.07           C  
ATOM   4910  HA  ALA A 320     -12.542  22.279  -3.895  1.00 95.07           H  
ATOM   4911  C   ALA A 320     -12.499  21.619  -1.880  1.00 95.07           C  
ATOM   4912  CB  ALA A 320     -14.287  21.085  -3.602  1.00 95.07           C  
ATOM   4913  HB1 ALA A 320     -14.477  20.924  -4.663  1.00 95.07           H  
ATOM   4914  HB2 ALA A 320     -14.875  21.935  -3.255  1.00 95.07           H  
ATOM   4915  HB3 ALA A 320     -14.588  20.201  -3.039  1.00 95.07           H  
ATOM   4916  O   ALA A 320     -12.850  22.686  -1.381  1.00 95.07           O  
ATOM   4917  N   ALA A 321     -11.858  20.667  -1.199  1.00 97.36           N  
ATOM   4918  H   ALA A 321     -11.639  19.806  -1.679  1.00 97.36           H  
ATOM   4919  CA  ALA A 321     -11.555  20.720   0.226  1.00 97.36           C  
ATOM   4920  HA  ALA A 321     -12.494  20.713   0.779  1.00 97.36           H  
ATOM   4921  C   ALA A 321     -10.771  21.977   0.639  1.00 97.36           C  
ATOM   4922  CB  ALA A 321     -10.775  19.452   0.585  1.00 97.36           C  
ATOM   4923  HB1 ALA A 321     -11.355  18.569   0.316  1.00 97.36           H  
ATOM   4924  HB2 ALA A 321      -9.826  19.423   0.049  1.00 97.36           H  
ATOM   4925  HB3 ALA A 321     -10.560  19.450   1.653  1.00 97.36           H  
ATOM   4926  O   ALA A 321      -9.789  22.350  -0.002  1.00 97.36           O  
ATOM   4927  N   GLU A 322     -11.183  22.584   1.747  1.00 98.15           N  
ATOM   4928  H   GLU A 322     -12.028  22.243   2.183  1.00 98.15           H  
ATOM   4929  CA  GLU A 322     -10.501  23.693   2.433  1.00 98.15           C  
ATOM   4930  HA  GLU A 322      -9.722  24.123   1.803  1.00 98.15           H  
ATOM   4931  C   GLU A 322      -9.822  23.238   3.720  1.00 98.15           C  
ATOM   4932  CB  GLU A 322     -11.529  24.774   2.775  1.00 98.15           C  
ATOM   4933  HB2 GLU A 322     -11.086  25.511   3.444  1.00 98.15           H  
ATOM   4934  HB3 GLU A 322     -12.381  24.310   3.274  1.00 98.15           H  
ATOM   4935  O   GLU A 322      -8.833  23.827   4.135  1.00 98.15           O  
ATOM   4936  CG  GLU A 322     -11.957  25.472   1.490  1.00 98.15           C  
ATOM   4937  HG2 GLU A 322     -12.184  24.736   0.719  1.00 98.15           H  
ATOM   4938  HG3 GLU A 322     -11.107  26.065   1.153  1.00 98.15           H
[truncated: 84,816 more chars]
