# Supplementary material for: Comparison of cable bacteria genera reveals details of their conduction machinery
Source: EMBO Rep. 2025 Feb 17;26(7):1749–67. doi: 10.1038/s44319-025-00387-8 (PMC11976967; doi:10.1038/s44319-025-00387-8)
Supplement: Supplementary file 4 — Dataset EV2 [file 44319_2025_387_MOESM4_ESM.zip › DatasetEV2/GSandRB_cytochromeSequencelevelData_290524]

###############################################################

######### Amino acid sequences, Electronema aureum GS #########

###############################################################

>TAA75890.1 MAG: Cytochrome c7 [Candidatus Electronema aureum]
MSNYMRAGVFYGLFVLLAGGVMLQNEATAEEGKSDAAPAQDKAGAASVECYESIKDSTNLTKVENANPKF
GYPNVKCSPTTGAVLWYGDPYTDTVPMGEMPKFGDETDGDFAQAVIRSRTKHFKTTMQCSGCHPGTAQAA
APPNEPRQLQMHQDIISDASKLQHGRGAIWCLDCHNAANRDTLVDRRKNEVSFDESYKLCGSCHGDTYSK
WRIGLHGKRTGEWKVGGKKRWWTCTECHNPHTIQEHRFNPVKPEPPPALPRGMSSSETSSKHE

>TAA75889.1 MAG: c(7)-type cytochrome triheme domain-containing protein [Candidatus Electronema aureum]
MKAKRLGVVLSLGLAACGSALAAQPQVPVTTASAAMPTSDVSRFSHDFHVNKVGFNCVDCHNSLFQQAGG
SAKAAGDFTMSAFDQGKYCGTCHDGSTAFAATDQGSCARCHDGSSAFAAKTRCTLCHIGVQSSNRLFGKE
KHVNGD

>TAA75625.1 MAG: cytochrome c peroxidase [Candidatus Electronema aureum]
MAVKKCVTAVIFLAATTAGAAWAEEPIKPITPPKEINQAKAELGKKLFFDPRLSKSGFISCNSCHNLSIG
GSDNLKTSIGHNWQKGPINAPTVLNSSLSFVQFWDGRADSLKAQAGGPIANPGEMALTHALAEGILTSIP
GYVTEFKQVFGDNKIDIDRVTDAIAEFEKTLVTPNSRFDKWLLGDVKAVTEQELAGYKLFKDFGCISCHY
GESVGGGTFHKMGMVEEYKAKSPAEGRKAVTGKDEDRFMFKVPNLRNVELTYPYFHDGEAETLTEAVDVM
GRLQLGKKLSDTENAQIVAFLKSLTGDQPAFTLPMLPPSSDKTPQPKPFEE

>TAA75458.1 MAG: periplasmic nitrate reductase subunit NapB [Candidatus Electronema aureum]
MKKTLFTLSLLALALSCSLASAKKEETNSLQQGDGSQVQQVDVTVADETLKSLRKNPITGPEDPPVDVDW
KTKDTKVPRTFIHQPPVIPHNIEGFEIDPKFNDNDCLNCHGVEGSGAPKPFKTHYMDRDGKVTETIAARW
FNCTQCHAGQADVPPLVENVFGSKGRYSLGKKEQE

>TAA75457.1 MAG: Cytochrome c554 and c-prime [Candidatus Electronema aureum]
MKVVVWSCAALLLAGTAYAAEDSRPKALSQETKQCLGCHKDINTGMYQEWGESKHFGANVGCYECHKAEK
GEADAIDHNGFSIAVIVSPKDCSRCHAKEVEEFEGSHHSKAGQIMGSLDNTLAEVVEGNKGMKTEAFPKG
VSAAAVNGCWQCHGNVVKVLPNGKLDPATWPNTGIGRINPDGSEGSCAACHSRHNFSAAQARNPENCGKC
HMGPDHPQIEIYNESKHGIAYQANKDRMNMNSSKWVVGEDYSAAPTCATCHMSATKDMDVNHNVGLRIKW
NNRPAISKETHTVDKGWGLASAEITGDMRRANMKKVCVSCHNTNFTDNFYVQYEELLKLYHEKFGEPGLK
LYAAATKVLKAMKGKEYVQFAQAIDFTWYEIWHHEGRRARHGAAMMAPDYTHWHGTYEVAKHWAAKYIPE
LKELIEQGKGSANKEAVAAAEELEKLLTETLNSDNHKWFLGKEDEADKAERAKGAEEFKAKYAK

>TAA74741.1 MAG: hypothetical protein CDV28_11815 [Candidatus Electronema aureum]
MCVTTKKVVLFSVLSLFINAAVCNMSEAAGKPEVKVPEATAPQGSGQVEPIAAAEKKVEVTDASFRCLHK
MTKVGNMYVDNLLGDLEGTLAVAKSSAGGVYPAGSVVQLLPTEVMIKREKGANDETNDWEFFVLEVSPEG
SKIKQRGFNPPVKNMLGSCISCHKQVAPQADMVCAAGQGCPPIVFPGGIDNAKLISALQKTDKRCPSPEP
PTPEEMAELIKLKKMLEAQAAAAAAAAGQP

>TAA74525.1 MAG: Truncated hemoglobin YjbI [Candidatus Electronema aureum]
MNNKRAGLAICLTAGLALTAQSAFTGDPNQANQTGPQSQIGQEQQSLYDQLGGAPAIDAAVKGFYKKVLA
DSRVNGFFKGVDMNRQIAMQKAFLTFAFGGPNAYQGRDLKAAHAHLVARGLNDSHFDVIVEHLGATLKEL
GVKDELIAHAAKVANSVRGDILGKTDAAAVKPAQSKPAGLSSYSPPKPGVGVVPNNPNEIDKDLANVWSV
PYTRYDHDALKKQYKYYPSNIAFEDKGVPFETPSVFTCGGCHPQQFEDWQGSMHAQAFRDPIYLGELALG
VKAVGKEITKQCEGCHTAAAVVSGQMPEEFDFKKLTDLTKAGVSCDVCHSIKRHTHWETPSREPENGSYV
LSPGYKNAKGENVRTKYGPFPPYEGCGGGFHECVESPLHLRAELCAGCHQVFHYQEHFPIEHTYNEWKKG
IYSVKGIQCQDCHMVDIPTFKRSADTFQKPQRHEYRHFFNGANFTMYLLEKLRAEKLGDKKLADNAQLKY
DMAVARLQLAAEMEITPIYSEDGYLSKIKVRVKNERCGHALPTSLTNIRQMWLEVVAKDETGKEVLKSGL
LKKDGELDENTYMFNSDGMGHDMTLKNDPWEIVSFSRHDVIPPKGYRDVYYSTLSDLKKHNITFHARLRF
RVASQKIAKKLFENLPKGFDLEEIYGLKAVPDPLPIVDMIDKTVTFSTHGAPTQNRIQERGDSVKTAADA
FYEQIGGEEAVSKAVDLFYDKVMADPAVNYFFAGIDMDTQRRMQKAFMNFAFGGSLPYKGRDLTAAHARL
VKDKGLNDSHFNIIIKHFGDALRELGVKEEMIAVAVRVAESARKDVLGKQ

>TAA74526.1 MAG: Cytochrome c554 and c-prime [Candidatus Electronema aureum]
MARNCIGLILGLTAGTALAATAAFAKTAPEVPTAPTAPTVAVPAYSRYNMEEWKKKFPNYPSHLKLDEAL
SKEDAKFNAPSVATCAGCHPQQYEEWQNSMHSMAFQDPVYLGELNLAVKAVGKDIAKQCEGCHTPAAFLL
GETAGEFDFDKLSPLAKAGVSCDVCHSIKQQLHQETPSGEPENGSYLLSPNRKDEKTGQAVLTKYGPFPN
YEGCGGGFHECVESPLHRTSEMCAGCHQVFHYKEHTPLEHTYAEWKKSIYAVKGVQCQDCHMVDIDTFKR
SADSFVLPKRGEYRHYFNGANFVQYFLAELKAKKEGDTKMAENAKKKFDMAVERLQAAAELEVEPFYNAK
GDLSKIRVRVHNRRAGHNLPTSLTNIRQMWLEVVITDASGKELLKSGYLDSKGELDPKTYNFNSDGMGND
LSFKLDPWDVVAFSRHDTIPPKGYRDLYYTLVNESDDQEIKFSAKLRFRQASQAVVEKLLSNQPKGVDLG
KIYGLTAVPAVPVVDMTEKSVTIKTKGTPESVK

>TAA74418.1 MAG: Cytochrome c554 and c-prime [Candidatus Electronema aureum]
MLFFAKAKRQVLPHRFNNVEFLSEENAAMKPRFVLPAVVSLLCGLSAAQAHELPEGAAPLEKSEQCAACH
PTIFQEWQESFHAKSSVHKDSAHKAMHQAFSKAMIAKGQKANYHCATCHAPMSDNLKALMSGEAEPDSSN
TTQVEGVGCTFCHRIEAVNKGKSFDQYTLSKEGAYHTSRPANKKAPHQTATSPLFTDGQVCMGCHSQYVN
PHEVPVCVMTEEGKGNCISCHMSPAEGSPAVGSAVKTHFSHRFPGGHDQDILQKAAALEVKIETKGKERS
ISVAIKNTTEHTFPSTNPMRMAFVKVRAKDKKGAVIWENFKADPLQEDKQAVFFKAFKAGEKVGVPSWEA
EAMAFDTRLKTGETRTLTYPLYSPAISEVEVELFYLLFPPKAIEGFGIPKDGVNDKRYSVAKKSVKM

>TAA74186.1 MAG: Class III cytochrome C family protein [Candidatus Electronema aureum]
MKKTLVFGAALALMCGAGFITITSAQDNNQGAEHQVITDGTDASMNPAYFPHRDHQNRLKDCGICHHGKT
ADGKQEKYDAAKTKKQKCNTCHNKKADGISLDGKVPGISPIQRAGHGRCQGCHKDKKSTKTPPVMLMACP
TCHTKK

>TAA73990.1 MAG: hypothetical protein CDV28_14513 [Candidatus Electronema aureum]
MKMKFMLLTALLLLPLAACREDQKPAVPAPPPTEPQKVAAQTLPLPPGCRGCHTDIQLDDQHDIACTDCH
VGNNETNDKELAHKGLIAKPAAIENMTAVCGRCHAKQIEGCAQSTHFTLKNEVNQLRSHFGLKPVNTLTD
IPERSGPPQDKEQLVDDLLRRRCLRCHVQTSGDRYPSVQRGTGCAACHLRTTEGKLESHAFSIPGERQCL
SCHYGNRVGSDFAGLYEHDYGSDFRSPQTAATPYLRPYGVETHDLAQDIHRQRGLSCLDCHSGAELSGKQ
AAVHCADCHAPASGKVPPLKHVRAEDGQLILTARTSGKEHRIPKLQHPAHAQYSSKVDCQVCHAQWSFND
QGTHLLLSYSNENKPWRSLAVQGSAEVEAFLTEEDEPAMTDTLTGEKKPGIWLQGYSLRRWEDMIIRQDK
DGMIKVFRPLLDLRLSAADANEQVIADLDNIAGNGDGLLPYTPHTTGPAGLFYEQRFLHLLEKQQAASLP
ASQPR

>TAA73792.1 MAG: cytochrome c [Candidatus Electronema aureum]
MKYAILGCAVACLLVSGSAFASEELAKKNNCMTCHQLDKKAMGPSMQEIAAKYKDDAEGAKKIETAIKEG
SKDAWGKMPMAAQASVSADDAKAIATWILSLAPAEKAEAAPVEAPAAPAEKK


################################################################

######## Amino acid sequences, Electrothrix communis RB ########

################################################################

>WLE97079.1 MAG: hypothetical protein QTN59_20685 [Candidatus Electrothrix communis]
MRAAVFYGLFALVTGGLLLQNMPGEAVAKGTSGAAPGTSDAAQNECFESIKGTTELSKMDNVVPKYGYPN
VKCSPTTGAVLWYGDPYGGTEPMGEMPSYGDHTDGDFAQAVIRPRAKSLKTLVQTSMQCSGCHPGADPAT
QQNDARQIMMHQDIVSDATQLQHGRGAIWCFDCHNAANRDTLVDQRGQEVSFNESYKLCGSCHGDTYGEW
RMGLHGKRTGEWKVGGQKRWWTCTECHNPHTVQEHRFQPIKPEPAPALPRGMTKEDYKTADEHGGH

>WLE97086.1 MAG: cytochrome c3 family protein [Candidatus Electrothrix communis]
MKLKKVTMVVGLLGYVFVLFAVAGLEKGIQEAVADENSTEQAAVQEEVTQGEVPVQETAAQQTPAQDALA
AGSGEVAYSPDYEIGLFSHKAHVNGAGLQCTACHTGIFQQAAGSAKSTGSFNMAAFGEGKYCGTCHNGST
AFTVQDEANCRRCHGSDVNPPDTILLEKPVKAVIFDHALHNKELGLACNECHMSLFEMKTGSTGEKSDFN
MEAMYNGKYCGACHNGSLAFDVKTQCAKCHIGVLGNNRATSGSGEKKAAVP

>WLE97998.1 MAG: cytochrome-c peroxidase [Candidatus Electrothrix communis]
MQRITTTFLLSCCAVSALTAFVGVGLAGATQKPVEPIAPAAGIHNEKAELGKKLFFDPRLSKSGFISCNS
CHNLSRGGTDNLKTSIGHNWQQGPINSPTVLNSSMNFVQFWDGRAKDLKDQAGGPIANPGEMAFTHDLAE
EVLQSIPGYVTEFKSVFGKDKINIDQVTDAIAEFEKTLVTPNSRFDKWLEGDKEALTADEQAGYKLFENS
GCISCHYGMAMGGGSFYKMGMVEEYKADSPSEGRKDVTGKEEHHFMFKVPTLRNVELTYPYFHDGGAQTL
SEAVDTMARHQLGKKFSRAENGQLVAFLKTLTGDQPSFPIPILPPSSDKTPQPEPFK

>WLE97999.1 MAG: cytochrome-c peroxidase [Candidatus Electrothrix communis]
MKKTAGIFLLAGMVSLSASTVGAAEVEVSGAGAADKQLEPIAPATGINQEMAELGKKLFFDPRLSKSGFI
SCNSCHNLSRGGTDNLKTSIGHDWQQGPINSPTVLNSSMNFVQFWDGRAHTLKDQAGGPIANPGEMAFTH
DLAEEVLQSIPGYVAEFKKVFGNDKVDIDQVTDAIAEFEKTLVTPNSRFDKWLQGDKEILTAEEQAGYKL
FMDSGCISCHYGAAMNSASFAKMGVAEEYKAKSQSPTEGRKDVTGKDIHRFMFKVPTLRNIELTYPYFHD
GGVQTLPDAVDTMARHQLDKKLSKEDNARIVAFLKTLTGDQPSFMLPTLPPSTDNTPRPQPFE

>WLE98000.1 MAG: cytochrome-c peroxidase [Candidatus Electrothrix communis]
MKVKTGVMSFLCMALLGAAGNAAAEEPIKPIAPAQGINAAKAELGKKLFFDPRLSKSGFISCNSCHNLSM
GGTDNLKTSIGHNWQQGPINAPTVLNSSLNFVQFWDGRAETLKDQAGGPIANPGEMAFTHDLAQDVLESI
PGYVTEFKQVFGDNKVNIDRVTDAIAEFEKTLVTPNSRFDQWLGGKKDVLTADEQAGYKLFKDSGCISCH
YGEAMGGSSFQKMGVMEEYNSKSPTKGRMAVTGKDEDRFAFKVPTLRNVELTYPYFHDGEAETLTEAVDV
MGRLQLGAKFTEEQNTQIVAFLKTLTGDQPAFTLPLLPPSSEKTPPPKPFE

>WLE97689.1 MAG: nitrate reductase cytochrome c-type subunit [Candidatus Electrothrix communis]
MKRILLPLSLVILICSFSLAYSEDLQSLRGGADIPADSVPAVDIDWKAPGSAVARTFIHQPPLIPHDITG
MGISTDMNMCLACHGVEGTGAPKPFATHYTDRDGAAGESISQRWYFCTQCHVGQVDAPPLVENTYNK

>WLE97682.1 MAG: multiheme c-type cytochrome [Candidatus Electrothrix communis]
MRVVLWSAALMLAVGIQGGNVQAAEESGLPGKLSNETKTCLQCHKDINRGMYQQWGSSKHFGANVGCFEC
HQADAGDKDAMQHNGFTVSIIVSPKDCARCHEKEVKEFEGSHHSKAGQIMGSLDNLLAEVVEGNRGMVTE
SFPDGISAAAVNGCWQCHGSKVKVTENGKLDPATWPNSGIGRINPDGSTGSCAACHSRHDFSAGQARNPE
NCGKCHMGPDHPQLEIYNESKHGIAFRANRDKMNIDSPKWIAGEDYSAAPTCATCHMSATKDLDINHNVG
LRIKWNNRPPISKLSHTTDKRWKLESAKITGDQRRKTMEKVCVACHNTNFTNNFFVQYEALMDLYHEKFA
KPGIKLYNKATEVIKVLKGKEYAKFSQLIDYTWFEIWHHEGRRARHAAAMMAPDYTHWHGTYEVAKHWYG
KYIPELEEVIEAGKHSENKDAQKLAGELAKMLEEVKNSENHKWSIGQENDADKKLRLERAKEYDAGYAN

>WLE96149.1 MAG: hypothetical protein QTN59_15860 [Candidatus Electrothrix communis]
MRITKTAVLFSSLSLLLSLSACKQPSDEQPEAQGPVVSVAAPEVKEAGEAAAPQEEVLIDDSDAAEKTVE
ITDKDFGCIRDMQPVRGMYVGNLLGNIDATIAVANSEEGGVYPPGTVVQIVPGEAMVKREAGFNAATNDW
EFFTLAVSAEGSTIASRGGEEVKTAFGQDCLSCHAQAELKWDMVCETGHGCDPIPITRDMIVALQKTDKR
CAPMELEDVDKQALGNLGKLIEGVKAQAAAAAAAPEAAEATEVAPPAPEADAAPVKEGEGKQ

>WLE96763.1 MAG: cytochrome P460 family protein [Candidatus Electrothrix communis]
MVKKIATGCFISGILLGCTFFAQPEKMPEPEAKAVWKHITDIHPFETWAFWPDHQGTYNSKGPHGPKHKI
YVNKQALDSKGPPLQNGSMVVKYNLSPADEVKAITIMYKVQGYNPTKGDWFWAQYSPTGEVQEAGKSEKC
IACHLNKAKNDYILVHEFDK

>WLE97066.1 MAG: cytochrome c family protein [Candidatus Electrothrix communis]
MKRKYIGLAMGLAAGLALAATSGFAQDAKKPELLSFKPSNLQWEKTKADFTAPSISTCAGCHPKQYEEWQ
GSMHAMAFQDPVYLGELNLAIKAVGKEISKQCEGCHTPAAFVKGETAELDFKNLSPLAKAGVSCDVCHSI
KKFTHWETPPMSRKTVLMSFLRAVRMPMDRSR
>WLE97067.1 MAG: group 1 truncated hemoglobin [Candidatus Electrothrix communis]
MGDPSHEPENGSYVLSPGRENADGSVTLTKYGPFPNYEGCGGGFHECVESPKHLTSELCAGCHHVYHYDK
HTPYEFTYGEWKKSLYALNGIQCQDCHMVDIETFKRSADEFIKPKRSEYHHYFNGANFLMYFLGELKAKK
EGDEKLAANLRNKYQMAVERLQAAAEIEIDPMYNKKGDLYKIRVRVHNRRAGHNLPTSLTAVREMWLEVL
ITDENGNELIKSGYLDEKGELDGNTHVFNSEGMDMHQTFQIDPWKVVSFAKNGLIPPKGYRDIVYTILYP
PGKGHKLNVHAKLRFRQAGQALAEKLLTNLPDGVDLTEWYGLTAIPAVPVVDMTEENVTLETTGKPTKMP
VLMDKLKEGLSHVPAMQTEGPSLYDQLGGEKAVDAAVDLFYKKVLADPRVNGFFKGIDMERQRRMQKGFL
TFAFGGPNSYTGRNLRAAHAHLVAKGLNGSHFTIIVEHLGATLKELGVKDELIQQAAKVANSVRNDILGH

>WLE98142.1 MAG: multiheme c-type cytochrome [Candidatus Electrothrix communis]
MKHLSLLLLCCSALCWTAAGYSHELPEGAVPLVKSKECAPCHPTIYREWQESFHAKSSTLKDPAHGAVHQ
AFLKAMEKKGKKGNYHCANCHAPMANNIKDLMTGAAELDSENWTHTEGTGCTFCHRIESIVEKENFNQYR
LNKDGAFHTSRPAKENLPHKTGPSALFAEGKVCMGCHSHKLNGKKVPICMMKDEAQGNCLECHMPAVEGR
AAVGTDGKTHRSHKMPGGHDIEMLKKAATLDAKITSEGEERSLVVTVQNMIKHTFPSTNPMRIAFVKVVA
KDKDGKKVWENFKESPMEDKQALFFKAFKAGEKVGVPSWAAEAVAFDTRLKAGETREITYPLADPAISQV
DVMLIYRLFPPKAIKGFGIPEDGVNEKAYPVAKKSLTL

>WLE99185.1 MAG: multiheme c-type cytochrome ExtKL [Candidatus Electrothrix communis]
MKAVTMLFRTCLILGCIMLFTQPLAAAEKSKKADKNPHTIATKEAKTIDELVEMLDEKKCGSCHPEIYKE
WEKSWHAKSVTSPGALKGIHNFFAIGLPKEWKKPITKAEVLKCYDCHAPVINYASEELAVEIAEMVITAH
KEKDKPSGEKAKKELSKLNVGCVSCHNLKAISVARGLRGDPKKGAIYGPTGANSGGAHETIETVDITRSV
MCMQCHGKYTAPDGETIQCNTLSGSFQNAYQNNGGTETCQDCHMEKGGKNGKKSHLFPGGHDLDMVKKGL
GLKVNFAQYRHLPGKIKGVKNDKAWIPSAIVTAFVENKAGHRIPDG

>WLE97243.1 MAG: cytochrome c3 family protein [Candidatus Electrothrix communis]
MKKALLFSIVLALACGAGLNVSMAQDEAPAAANQGPEVIKITDGTEKSMNPAYFPHRDHQNRLKDSEDSQ
GRKSCAICHHGKDADGKQVAYADAKEPKSQKCNICHNKNDGGITLDGKISGVPLPLTSPIQRAGHGRCAG
CHKDQKSTATPPVNLMMCPTCHTKFKDKVK

>WLE98144.1 MAG: hypothetical protein QTN59_04750 [Candidatus Electrothrix communis]
MRHHFTLFALFFLLQLLGCSEEEKKAAPVPPPEVKPTAAAVQKTSPSSPPAPGCQACHSKIQTDSAHDLA
CTDCHQGNNETNDKESAHEGMIAQAASPEHMEATCGKCHAEQLKRCGQSSHFTMSNAVNLVRGHFDLSPL
NNLTEIPEGEGPPQTKEELVNDLLRRQCLRCHVYSKGDNYLYVRHGSGCAACHLQYTDGKLTSSGEGKPN
HAFIRPGKRQCLSCHYGNHVGSDFDGSYEQDHDWSYSTPFATRAPVLRPYGMELHNLVPDIHQQRGMTCL
DCHSGAELSGKKPSVQCVDCHALGVSGDASDDVSPSLANLRADGKKLLLKIQGDEQERLVPRLEHPAHAK
YKDSVTCQVCHAQWTYNDQATHLLLSYSDDADPWERLAAQSSSEVERFVEHNMYSEEDSLTPSLPDQVTG
QRKAGIWYTGFTKRRWEDILIRKDTDGLIKVFRPILDLRLSAVDEDGEILADFDNLTGKDEGLLPYTPHT
TGPAGLFYEQRFLHLLSPQDVERVDKQ

>WLE95411.1 MAG: hypothetical protein QTN59_12035 [Candidatus Electrothrix communis]
MAEALVARKCSAGCHALDRVLRVDKNPQQWRETVESMEAMTGDPNFLSEQEKNVIINWLLHRKQPFYKKK
Q

>WLE97632.1 MAG: hypothetical protein QTN59_02090 [Candidatus Electrothrix communis]
MKLSVIGLVAVSLLFAGSAFAVDIEAAKTATASCNGCHSGAMAVKFADVTNKDAEAIKAAIVDGLDTDATGVMPKQDLGD
QLDNVVEWIAAGAPESE

#########################################################

######## Signal P results, Electronema aureum GS ########

#########################################################

# SignalP-5.0	Organism: Gram-negative	Timestamp: 20240529124859
# ID	Prediction	SP(Sec/SPI)	TAT(Tat/SPI)	LIPO(Sec/SPII)	OTHER	CS Position
TAA75890.1	SP(Sec/SPI)	0.822226	0.012088	0.123428	0.042258	CS pos: 29-30. ATA-EE. Pr: 0.7167
TAA75889.1	SP(Sec/SPI)	0.789399	0.000324	0.210082	0.000195	CS pos: 22-23. ALA-AQ. Pr: 0.7295
TAA75625.1	SP(Sec/SPI)	0.998530	0.000591	0.000583	0.000295	CS pos: 23-24. AWA-EE. Pr: 0.9788
TAA75458.1	LIPO(Sec/SPII)	0.250764	0.000168	0.748731	0.000338	CS pos: 16-17. ALS-CS. Pr: 0.7450
TAA75457.1	SP(Sec/SPI)	0.999316	0.000141	0.000440	0.000104	CS pos: 19-20. AYA-AE. Pr: 0.9962
TAA74741.1	SP(Sec/SPI)	0.537034	0.000978	0.453884	0.008103	CS pos: 28-29. SEA-AG. Pr: 0.3484
TAA74525.1	SP(Sec/SPI)	0.841960	0.001739	0.154090	0.002211	CS pos: 22-23. AQS-AF. Pr: 0.4317
TAA74526.1	SP(Sec/SPI)	0.964914	0.012441	0.021711	0.000933	CS pos: 25-26. AFA-KT. Pr: 0.6902
TAA74418.1	SP(Sec/SPI)	0.674634	0.126740	0.009349	0.189278	CS pos: 50-51. AQA-HE. Pr: 0.7478
TAA74186.1	SP(Sec/SPI)	0.867628	0.000277	0.130533	0.001562	CS pos: 25-26. TSA-QD. Pr: 0.7594
TAA73990.1	LIPO(Sec/SPII)	0.011410	0.000184	0.988302	0.000104	CS pos: 18-19. LAA-CR. Pr: 0.9899
TAA73792.1	SP(Sec/SPI)	0.998551	0.000108	0.001123	0.000218	CS pos: 21-22. AFA-SE. Pr: 0.9965

############################################################

######## Signal P results, Electrothrix communis RB ########

############################################################

# SignalP-5.0	Organism: Gram-negative	Timestamp: 20240529125533
# ID	Prediction	SP(Sec/SPI)	TAT(Tat/SPI)	LIPO(Sec/SPII)	OTHER	CS Position
WLE97079.1	SP(Sec/SPI)	0.881928	0.009588	0.084405	0.024079	CS pos: 28-29. AVA-KG. Pr: 0.3756
WLE97086.1	OTHER	0.328636	0.002106	0.146923	0.522336	
WLE97998.1	SP(Sec/SPI)	0.714290	0.016146	0.245813	0.023751	CS pos: 27-28. GLA-GA. Pr: 0.2624
WLE97999.1	SP(Sec/SPI)	0.989167	0.000435	0.009927	0.000472	CS pos: 23-24. VGA-AE. Pr: 0.8955
WLE98000.1	SP(Sec/SPI)	0.988655	0.000450	0.010532	0.000363	CS pos: 24-25. AAA-EE. Pr: 0.8235
WLE97689.1	SP(Sec/SPI)	0.982505	0.000259	0.015890	0.001346	CS pos: 22-23. AYS-ED. Pr: 0.7646
WLE97682.1	SP(Sec/SPI)	0.997029	0.000285	0.002204	0.000483	CS pos: 23-24. VQA-AE. Pr: 0.9762
WLE96149.1	LIPO(Sec/SPII)	0.000992	0.000059	0.998802	0.000147	CS pos: 21-22. LSA-CK. Pr: 0.9987
WLE96763.1	LIPO(Sec/SPII)	0.048754	0.000149	0.950507	0.000590	CS pos: 17-18. LLG-CT. Pr: 0.9514
WLE97066.1	SP(Sec/SPI)	0.977517	0.000680	0.021526	0.000278	CS pos: 25-26. GFA-QD. Pr: 0.8114
WLE97067.1	OTHER	0.076242	0.012418	0.010318	0.901022	
WLE98142.1	SP(Sec/SPI)	0.920264	0.000248	0.077972	0.001516	CS pos: 22-23. GYS-HE. Pr: 0.4107
WLE99185.1	SP(Sec/SPI)	0.972403	0.001466	0.025128	0.001004	CS pos: 27-28. AAA-EK. Pr: 0.6003
WLE97243.1	LIPO(Sec/SPII)	0.466448	0.000143	0.533106	0.000304	CS pos: 14-15. ALA-CG. Pr: 0.5276
WLE98144.1	LIPO(Sec/SPII)	0.001466	0.000078	0.998259	0.000198	CS pos: 18-19. LLG-CS. Pr: 0.9988
WLE95411.1	OTHER	0.012585	0.000230	0.003173	0.984012	
WLE97632.1	SP(Sec/SPI)	0.998324	0.000172	0.001192	0.000312	CS pos: 21-22. AFA-VD. Pr: 0.9862

#######################################################

######## PSORTb results, Electronema aureum GS ########

#######################################################

SeqID: TAA75890.1 MAG: Cytochrome c7 [Candidatus Electronema aureum]
  Analysis Report:
    CMSVM-            Unknown                       [No details]
    CytoSVM-          Unknown                       [No details]
    ECSVM-            Unknown                       [No details]
    ModHMM-           Unknown                       [1 internal helix found]
    Motif-            Unknown                       [No motifs found]
    OMPMotif-         Unknown                       [No motifs found]
    OMSVM-            Unknown                       [No details]
    PPSVM-            Periplasmic                   [No details]
    Profile-          Unknown                       [No matches to profiles found]
    SCL-BLAST-        Unknown                       [No matches against database]
    SCL-BLASTe-       Unknown                       [No matches against database]
    Signal-           Unknown                       [No signal peptide detected]
  Localization Scores:
    Periplasmic            9.83
    Extracellular          0.14
    CytoplasmicMembrane    0.01
    Cytoplasmic            0.01
    OuterMembrane          0.01
  Final Prediction:
    Periplasmic            9.83

-------------------------------------------------------------------------------

SeqID: TAA75889.1 MAG: c(7)-type cytochrome triheme domain-containing protein [Candidatus Electronema aureum]
  Analysis Report:
    CMSVM-            Unknown                       [No details]
    CytoSVM-          Unknown                       [No details]
    ECSVM-            Unknown                       [No details]
    ModHMM-           Unknown                       [1 internal helix found]
    Motif-            Unknown                       [No motifs found]
    OMPMotif-         Unknown                       [No motifs found]
    OMSVM-            Unknown                       [No details]
    PPSVM-            Unknown                       [No details]
    Profile-          Unknown                       [No matches to profiles found]
    SCL-BLAST-        Unknown                       [No matches against database]
    SCL-BLASTe-       Unknown                       [No matches against database]
    Signal-           Non-Cytoplasmic               [Signal peptide detected]
  Localization Scores:
    CytoplasmicMembrane    2.50
    OuterMembrane          2.50
    Periplasmic            2.50
    Extracellular          2.50
    Cytoplasmic            0.00
  Final Prediction:
    Unknown

-------------------------------------------------------------------------------

SeqID: TAA75625.1 MAG: cytochrome c peroxidase [Candidatus Electronema aureum]
  Analysis Report:
    CMSVM-            Unknown                       [No details]
    CytoSVM-          Unknown                       [No details]
    ECSVM-            Unknown                       [No details]
    ModHMM-           Unknown                       [No internal helices found]
    Motif-            Unknown                       [No motifs found]
    OMPMotif-         Unknown                       [No motifs found]
    OMSVM-            Unknown                       [No details]
    PPSVM-            Periplasmic                   [No details]
    Profile-          Unknown                       [No matches to profiles found]
    SCL-BLAST-        Periplasmic                   [matched 2506333: Periplasmic protein]
    SCL-BLASTe-       Unknown                       [No matches against database]
    Signal-           Non-Cytoplasmic               [Signal peptide detected]
  Localization Scores:
    Periplasmic            10.00
    Extracellular          0.00
    CytoplasmicMembrane    0.00
    OuterMembrane          0.00
    Cytoplasmic            0.00
  Final Prediction:
    Periplasmic            10.00

-------------------------------------------------------------------------------

SeqID: TAA75458.1 MAG: periplasmic nitrate reductase subunit NapB [Candidatus Electronema aureum]
  Analysis Report:
    CMSVM-            Unknown                       [No details]
    CytoSVM-          Unknown                       [No details]
    ECSVM-            Unknown                       [No details]
    ModHMM-           Unknown                       [No internal helices found]
    Motif-            Unknown                       [No motifs found]
    OMPMotif-         Unknown                       [No motifs found]
    OMSVM-            Unknown                       [No details]
    PPSVM-            Periplasmic                   [No details]
    Profile-          Unknown                       [No matches to profiles found]
    SCL-BLAST-        Periplasmic                   [matched 81170968: Diheme cytochrome c napB precursor]
    SCL-BLASTe-       Unknown                       [No matches against database]
    Signal-           Non-Cytoplasmic               [Signal peptide detected]
  Localization Scores:
    Periplasmic            10.00
    Extracellular          0.00
    CytoplasmicMembrane    0.00
    OuterMembrane          0.00
    Cytoplasmic            0.00
  Final Prediction:
    Periplasmic            10.00

-------------------------------------------------------------------------------

SeqID: TAA75457.1 MAG: Cytochrome c554 and c-prime [Candidatus Electronema aureum]
  Analysis Report:
    CMSVM-            Unknown                       [No details]
    CytoSVM-          Unknown                       [No details]
    ECSVM-            Unknown                       [No details]
    ModHMM-           Unknown                       [1 internal helix found]
    Motif-            Unknown                       [No motifs found]
    OMPMotif-         Unknown                       [No motifs found]
    OMSVM-            Unknown                       [No details]
    PPSVM-            Periplasmic                   [No details]
    Profile-          Unknown                       [No matches to profiles found]
    SCL-BLAST-        Periplasmic                   [matched 30915970: Periplasmic protein]
    SCL-BLASTe-       Unknown                       [No matches against database]
    Signal-           Non-Cytoplasmic               [Signal peptide detected]
  Localization Scores:
    Periplasmic            10.00
    Extracellular          0.00
    CytoplasmicMembrane    0.00
    OuterMembrane          0.00
    Cytoplasmic            0.00
  Final Prediction:
    Periplasmic            10.00

-------------------------------------------------------------------------------

SeqID: TAA74741.1 MAG: hypothetical protein CDV28_11815 [Candidatus Electronema aureum]
  Analysis Report:
    CMSVM-            Unknown                       [No details]
    CytoSVM-          Unknown                       [No details]
    ECSVM-            Unknown                       [No details]
    ModHMM-           Unknown                       [No internal helices found]
    Motif-            Unknown                       [No motifs found]
    OMPMotif-         Unknown                       [No motifs found]
    OMSVM-            Unknown                       [No details]
    PPSVM-            Unknown                       [No details]
    Profile-          Unknown                       [No matches to profiles found]
    SCL-BLAST-        Unknown                       [No matches against database]
    SCL-BLASTe-       Unknown                       [No matches against database]
    Signal-           Unknown                       [No signal peptide detected]
  Localization Scores:
    CytoplasmicMembrane    2.00
    Cytoplasmic            2.00
    OuterMembrane          2.00
    Periplasmic            2.00
    Extracellular          2.00
  Final Prediction:
    Unknown

-------------------------------------------------------------------------------

SeqID: TAA74525.1 MAG: Truncated hemoglobin YjbI [Candidatus Electronema aureum]
  Analysis Report:
    CMSVM-            Unknown                       [No details]
    CytoSVM-          Cytoplasmic                   [No details]
    ECSVM-            Unknown                       [No details]
    ModHMM-           Unknown                       [No internal helices found]
    Motif-            Unknown                       [No motifs found]
    OMPMotif-         Unknown                       [No motifs found]
    OMSVM-            Unknown                       [No details]
    PPSVM-            Unknown                       [No details]
    Profile-          Unknown                       [No matches to profiles found]
    SCL-BLAST-        Unknown                       [No matches against database]
    SCL-BLASTe-       Unknown                       [No matches against database]
    Signal-           Non-Cytoplasmic               [Signal peptide detected]
  Localization Scores:
    CytoplasmicMembrane    4.90
    Periplasmic            2.50
    Extracellular          2.50
    OuterMembrane          0.10
    Cytoplasmic            0.00
  Final Prediction:
    Unknown (This protein may have multiple localization sites.)

-------------------------------------------------------------------------------

SeqID: TAA74526.1 MAG: Cytochrome c554 and c-prime [Candidatus Electronema aureum]
  Analysis Report:
    CMSVM-            Unknown                       [No details]
    CytoSVM-          Cytoplasmic                   [No details]
    ECSVM-            Unknown                       [No details]
    ModHMM-           Unknown                       [1 internal helix found]
    Motif-            Unknown                       [No motifs found]
    OMPMotif-         Unknown                       [No motifs found]
    OMSVM-            Unknown                       [No details]
    PPSVM-            Unknown                       [No details]
    Profile-          Unknown                       [No matches to profiles found]
    SCL-BLAST-        Unknown                       [No matches against database]
    SCL-BLASTe-       Unknown                       [No matches against database]
    Signal-           Non-Cytoplasmic               [Signal peptide detected]
  Localization Scores:
    CytoplasmicMembrane    4.90
    Periplasmic            2.50
    Extracellular          2.50
    OuterMembrane          0.10
    Cytoplasmic            0.00
  Final Prediction:
    Unknown (This protein may have multiple localization sites.)

-------------------------------------------------------------------------------

SeqID: TAA74418.1 MAG: Cytochrome c554 and c-prime [Candidatus Electronema aureum]
  Analysis Report:
    CMSVM-            Unknown                       [No details]
    CytoSVM-          Unknown                       [No details]
    ECSVM-            Unknown                       [No details]
    ModHMM-           Unknown                       [No internal helices found]
    Motif-            Unknown                       [No motifs found]
    OMPMotif-         Unknown                       [No motifs found]
    OMSVM-            Unknown                       [No details]
    PPSVM-            Periplasmic                   [No details]
    Profile-          Unknown                       [No matches to profiles found]
    SCL-BLAST-        Unknown                       [No matches against database]
    SCL-BLASTe-       Unknown                       [No matches against database]
    Signal-           Non-Cytoplasmic               [Signal peptide detected]
  Localization Scores:
    Periplasmic            9.84
    Extracellular          0.14
    CytoplasmicMembrane    0.01
    OuterMembrane          0.01
    Cytoplasmic            0.00
  Final Prediction:
    Periplasmic            9.84

-------------------------------------------------------------------------------

SeqID: TAA74186.1 MAG: Class III cytochrome C family protein [Candidatus Electronema aureum]
  Analysis Report:
    CMSVM-            Unknown                       [No details]
    CytoSVM-          Unknown                       [No details]
    ECSVM-            Unknown                       [No details]
    ModHMM-           Unknown                       [1 internal helix found]
    Motif-            Unknown                       [No motifs found]
    OMPMotif-         Unknown                       [No motifs found]
    OMSVM-            Unknown                       [No details]
    PPSVM-            Periplasmic                   [No details]
    Profile-          Unknown                       [No matches to profiles found]
    SCL-BLAST-        Unknown                       [No matches against database]
    SCL-BLASTe-       Unknown                       [No matches against database]
    Signal-           Non-Cytoplasmic               [Signal peptide detected]
  Localization Scores:
    Periplasmic            9.84
    Extracellular          0.14
    CytoplasmicMembrane    0.01
    OuterMembrane          0.01
    Cytoplasmic            0.00
  Final Prediction:
    Periplasmic            9.84

-------------------------------------------------------------------------------

SeqID: TAA73990.1 MAG: hypothetical protein CDV28_14513 [Candidatus Electronema aureum]
  Analysis Report:
    CMSVM-            Unknown                       [No details]
    CytoSVM-          Cytoplasmic                   [No details]
    ECSVM-            Unknown                       [No details]
    ModHMM-           Unknown                       [No internal helices found]
    Motif-            Unknown                       [No motifs found]
    OMPMotif-         Unknown                       [No motifs found]
    OMSVM-            Unknown                       [No details]
    PPSVM-            Periplasmic                   [No details]
    Profile-          Unknown                       [No matches to profiles found]
    SCL-BLAST-        Unknown                       [No matches against database]
    SCL-BLASTe-       Unknown                       [No matches against database]
    Signal-           Non-Cytoplasmic               [Signal peptide detected]
  Localization Scores:
    Periplasmic            9.84
    Extracellular          0.14
    CytoplasmicMembrane    0.02
    OuterMembrane          0.00
    Cytoplasmic            0.00
  Final Prediction:
    Periplasmic            9.84

-------------------------------------------------------------------------------

SeqID: TAA73792.1 MAG: cytochrome c [Candidatus Electronema aureum]
  Analysis Report:
    CMSVM-            Unknown                       [No details]
    CytoSVM-          Unknown                       [No details]
    ECSVM-            Unknown                       [No details]
    ModHMM-           Unknown                       [1 internal helix found]
    Motif-            Unknown                       [No motifs found]
    OMPMotif-         Unknown                       [No motifs found]
    OMSVM-            Unknown                       [No details]
    PPSVM-            Unknown                       [No details]
    Profile-          Unknown                       [No matches to profiles found]
    SCL-BLAST-        Periplasmic                   [matched 30923261: Cytochrome c-552 precursor]
    SCL-BLASTe-       Unknown                       [No matches against database]
    Signal-           Non-Cytoplasmic               [Signal peptide detected]
  Localization Scores:
    Periplasmic            9.76
    Extracellular          0.11
    CytoplasmicMembrane    0.06
    OuterMembrane          0.06
    Cytoplasmic            0.00
  Final Prediction:
    Periplasmic            9.76

-------------------------------------------------------------------------------

##########################################################

######## PSORTb results, Electrothrix communis RB ########

##########################################################

SeqID: WLE97079.1 MAG: hypothetical protein QTN59_20685 [Candidatus Electrothrix communis]
  Analysis Report:
    CMSVM-            Unknown                       [No details]
    CytoSVM-          Unknown                       [No details]
    ECSVM-            Unknown                       [No details]
    ModHMM-           Unknown                       [1 internal helix found]
    Motif-            Unknown                       [No motifs found]
    OMPMotif-         Unknown                       [No motifs found]
    OMSVM-            Unknown                       [No details]
    PPSVM-            Periplasmic                   [No details]
    Profile-          Unknown                       [No matches to profiles found]
    SCL-BLAST-        Unknown                       [No matches against database]
    SCL-BLASTe-       Unknown                       [No matches against database]
    Signal-           Unknown                       [No signal peptide detected]
  Localization Scores:
    Periplasmic            9.83
    Extracellular          0.14
    CytoplasmicMembrane    0.01
    Cytoplasmic            0.01
    OuterMembrane          0.01
  Final Prediction:
    Periplasmic            9.83

-------------------------------------------------------------------------------

SeqID: WLE97086.1 MAG: cytochrome c3 family protein [Candidatus Electrothrix communis]
  Analysis Report:
    CMSVM-            Unknown                       [No details]
    CytoSVM-          Unknown                       [No details]
    ECSVM-            Unknown                       [No details]
    ModHMM-           Unknown                       [1 internal helix found]
    Motif-            Unknown                       [No motifs found]
    OMPMotif-         Unknown                       [No motifs found]
    OMSVM-            Unknown                       [No details]
    PPSVM-            Unknown                       [No details]
    Profile-          Unknown                       [No matches to profiles found]
    SCL-BLAST-        Unknown                       [No matches against database]
    SCL-BLASTe-       Unknown                       [No matches against database]
    Signal-           Unknown                       [No signal peptide detected]
  Localization Scores:
    CytoplasmicMembrane    2.00
    Cytoplasmic            2.00
    OuterMembrane          2.00
    Periplasmic            2.00
    Extracellular          2.00
  Final Prediction:
    Unknown

-------------------------------------------------------------------------------

SeqID: WLE97998.1 MAG: cytochrome-c peroxidase [Candidatus Electrothrix communis]
  Analysis Report:
    CMSVM-            Unknown                       [No details]
    CytoSVM-          Unknown                       [No details]
    ECSVM-            Unknown                       [No details]
    ModHMM-           Unknown                       [1 internal helix found]
    Motif-            Unknown                       [No motifs found]
    OMPMotif-         Unknown                       [No motifs found]
    OMSVM-            Unknown                       [No details]
    PPSVM-            Periplasmic                   [No details]
    Profile-          Unknown                       [No matches to profiles found]
    SCL-BLAST-        Periplasmic                   [matched 2506333: Periplasmic protein]
    SCL-BLASTe-       Unknown                       [No matches against database]
    Signal-           Non-Cytoplasmic               [Signal peptide detected]
  Localization Scores:
    Periplasmic            10.00
    Extracellular          0.00
    CytoplasmicMembrane    0.00
    OuterMembrane          0.00
    Cytoplasmic            0.00
  Final Prediction:
    Periplasmic            10.00

-------------------------------------------------------------------------------

SeqID: WLE97999.1 MAG: cytochrome-c peroxidase [Candidatus Electrothrix communis]
  Analysis Report:
    CMSVM-            Unknown                       [No details]
    CytoSVM-          Unknown                       [No details]
    ECSVM-            Unknown                       [No details]
    ModHMM-           Unknown                       [No internal helices found]
    Motif-            Unknown                       [No motifs found]
    OMPMotif-         Unknown                       [No motifs found]
    OMSVM-            Unknown                       [No details]
    PPSVM-            Periplasmic                   [No details]
    Profile-          Unknown                       [No matches to profiles found]
    SCL-BLAST-        Periplasmic                   [matched 2506333: Periplasmic protein]
    SCL-BLASTe-       Unknown                       [No matches against database]
    Signal-           Non-Cytoplasmic               [Signal peptide detected]
  Localization Scores:
    Periplasmic            10.00
    Extracellular          0.00
    CytoplasmicMembrane    0.00
    OuterMembrane          0.00
    Cytoplasmic            0.00
  Final Prediction:
    Periplasmic            10.00

-------------------------------------------------------------------------------

SeqID: WLE98000.1 MAG: cytochrome-c peroxidase [Candidatus Electrothrix communis]
  Analysis Report:
    CMSVM-            Unknown                       [No details]
    CytoSVM-          Unknown                       [No details]
    ECSVM-            Unknown                       [No details]
    ModHMM-           Unknown                       [No internal helices found]
    Motif-            Unknown                       [No motifs found]
    OMPMotif-         Unknown                       [No motifs found]
    OMSVM-            Unknown                       [No details]
    PPSVM-            Periplasmic                   [No details]
    Profile-          Unknown                       [No matches to profiles found]
    SCL-BLAST-        Periplasmic                   [matched 2506333: Periplasmic protein]
    SCL-BLASTe-       Unknown                       [No matches against database]
    Signal-           Non-Cytoplasmic               [Signal peptide detected]
  Localization Scores:
    Periplasmic            10.00
    Extracellular          0.00
    CytoplasmicMembrane    0.00
    OuterMembrane          0.00
    Cytoplasmic            0.00
  Final Prediction:
    Periplasmic            10.00

-------------------------------------------------------------------------------

SeqID: WLE97689.1 MAG: nitrate reductase cytochrome c-type subunit [Candidatus Electrothrix communis]
  Analysis Report:
    CMSVM-            Unknown                       [No details]
    CytoSVM-          Unknown                       [No details]
    ECSVM-            Unknown                       [No details]
    ModHMM-           Unknown                       [1 internal helix found]
    Motif-            Unknown                       [No motifs found]
    OMPMotif-         Unknown                       [No motifs found]
    OMSVM-            Unknown                       [No details]
    PPSVM-            Periplasmic                   [No details]
    Profile-          Unknown                       [No matches to profiles found]
    SCL-BLAST-        Periplasmic                   [matched 81170968: Diheme cytochrome c napB precursor]
    SCL-BLASTe-       Unknown                       [No matches against database]
    Signal-           Non-Cytoplasmic               [Signal peptide detected]
  Localization Scores:
    Periplasmic            10.00
    Extracellular          0.00
    CytoplasmicMembrane    0.00
    OuterMembrane          0.00
    Cytoplasmic            0.00
  Final Prediction:
    Periplasmic            10.00

-------------------------------------------------------------------------------

SeqID: WLE97682.1 MAG: multiheme c-type cytochrome [Candidatus Electrothrix communis]
  Analysis Report:
    CMSVM-            Unknown                       [No details]
    CytoSVM-          Cytoplasmic                   [No details]
    ECSVM-            Unknown                       [No details]
    ModHMM-           Unknown                       [No internal helices found]
    Motif-            Unknown                       [No motifs found]
    OMPMotif-         Unknown                       [No motifs found]
    OMSVM-            Unknown                       [No details]
    PPSVM-            Unknown                       [No details]
    Profile-          Unknown                       [No matches to profiles found]
    SCL-BLAST-        Periplasmic                   [matched 30915970: Periplasmic protein]
    SCL-BLASTe-       Unknown                       [No matches against database]
    Signal-           Non-Cytoplasmic               [Signal peptide detected]
  Localization Scores:
    Periplasmic            9.76
    CytoplasmicMembrane    0.12
    Extracellular          0.11
    OuterMembrane          0.00
    Cytoplasmic            0.00
  Final Prediction:
    Periplasmic            9.76

-------------------------------------------------------------------------------

SeqID: WLE96149.1 MAG: hypothetical protein QTN59_15860 [Candidatus Electrothrix communis]
  Analysis Report:
    CMSVM-            Unknown                       [No details]
    CytoSVM-          Unknown                       [No details]
    ECSVM-            Unknown                       [No details]
    ModHMM-           Unknown                       [No internal helices found]
    Motif-            Unknown                       [No motifs found]
    OMPMotif-         Unknown                       [No motifs found]
    OMSVM-            Unknown                       [No details]
    PPSVM-            Unknown                       [No details]
    Profile-          Unknown                       [No matches to profiles found]
    SCL-BLAST-        Unknown                       [No matches against database]
    SCL-BLASTe-       Unknown                       [No matches against database]
    Signal-           Non-Cytoplasmic               [Signal peptide detected]
  Localization Scores:
    CytoplasmicMembrane    2.50
    OuterMembrane          2.50
    Periplasmic            2.50
    Extracellular          2.50
    Cytoplasmic            0.00
  Final Prediction:
    Unknown

-------------------------------------------------------------------------------

SeqID: WLE96763.1 MAG: cytochrome P460 family protein [Candidatus Electrothrix communis]
  Analysis Report:
    CMSVM-            Unknown                       [No details]
    CytoSVM-          Unknown                       [No details]
    ECSVM-            Unknown                       [No details]
    ModHMM-           Unknown                       [No internal helices found]
    Motif-            Unknown                       [No motifs found]
    OMPMotif-         Unknown                       [No motifs found]
    OMSVM-            Unknown                       [No details]
    PPSVM-            Unknown                       [No details]
    Profile-          Unknown                       [No matches to profiles found]
    SCL-BLAST-        Unknown                       [No matches against database]
    SCL-BLASTe-       Unknown                       [No matches against database]
    Signal-           Unknown                       [No signal peptide detected]
  Localization Scores:
    CytoplasmicMembrane    2.00
    Cytoplasmic            2.00
    OuterMembrane          2.00
    Periplasmic            2.00
    Extracellular          2.00
  Final Prediction:
    Unknown

-------------------------------------------------------------------------------

SeqID: WLE97066.1 MAG: cytochrome c family protein [Candidatus Electrothrix communis]
  Analysis Report:
    CMSVM-            Unknown                       [No details]
    CytoSVM-          Unknown                       [No details]
    ECSVM-            Unknown                       [No details]
    ModHMM-           Unknown                       [1 internal helix found]
    Motif-            Unknown                       [No motifs found]
    OMPMotif-         Unknown                       [No motifs found]
    OMSVM-            Unknown                       [No details]
    PPSVM-            Unknown                       [No details]
    Profile-          Unknown                       [No matches to profiles found]
    SCL-BLAST-        Unknown                       [No matches against database]
    SCL-BLASTe-       Unknown                       [No matches against database]
    Signal-           Non-Cytoplasmic               [Signal peptide detected]
  Localization Scores:
    CytoplasmicMembrane    2.50
    OuterMembrane          2.50
    Periplasmic            2.50
    Extracellular          2.50
    Cytoplasmic            0.00
  Final Prediction:
    Unknown

-------------------------------------------------------------------------------

SeqID: WLE97067.1 MAG: group 1 truncated hemoglobin [Candidatus Electrothrix communis]
  Analysis Report:
    CMSVM-            Unknown                       [No details]
    CytoSVM-          Cytoplasmic                   [No details]
    ECSVM-            Unknown                       [No details]
    ModHMM-           Unknown                       [No internal helices found]
    Motif-            Unknown                       [No motifs found]
    OMPMotif-         Unknown                       [No motifs found]
    OMSVM-            Unknown                       [No details]
    PPSVM-            Unknown                       [No details]
    Profile-          Unknown                       [No matches to profiles found]
    SCL-BLAST-        Unknown                       [No matches against database]
    SCL-BLASTe-       Unknown                       [No matches against database]
    Signal-           Unknown                       [No signal peptide detected]
  Localization Scores:
    Cytoplasmic            8.96
    CytoplasmicMembrane    0.51
    Periplasmic            0.26
    Extracellular          0.26
    OuterMembrane          0.01
  Final Prediction:
    Cytoplasmic            8.96

-------------------------------------------------------------------------------

SeqID: WLE98142.1 MAG: multiheme c-type cytochrome [Candidatus Electrothrix communis]
  Analysis Report:
    CMSVM-            Unknown                       [No details]
    CytoSVM-          Unknown                       [No details]
    ECSVM-            Unknown                       [No details]
    ModHMM-           Unknown                       [1 internal helix found]
    Motif-            Unknown                       [No motifs found]
    OMPMotif-         Unknown                       [No motifs found]
    OMSVM-            Unknown                       [No details]
    PPSVM-            Periplasmic                   [No details]
    Profile-          Unknown                       [No matches to profiles found]
    SCL-BLAST-        Unknown                       [No matches against database]
    SCL-BLASTe-       Unknown                       [No matches against database]
    Signal-           Unknown                       [No signal peptide detected]
  Localization Scores:
    Periplasmic            9.83
    Extracellular          0.14
    CytoplasmicMembrane    0.01
    Cytoplasmic            0.01
    OuterMembrane          0.01
  Final Prediction:
    Periplasmic            9.83

-------------------------------------------------------------------------------

SeqID: WLE99185.1 MAG: multiheme c-type cytochrome ExtKL [Candidatus Electrothrix communis]
  Analysis Report:
    CMSVM-            Unknown                       [No details]
    CytoSVM-          Cytoplasmic                   [No details]
    ECSVM-            Unknown                       [No details]
    ModHMM-           Unknown                       [No internal helices found]
    Motif-            Unknown                       [No motifs found]
    OMPMotif-         Unknown                       [No motifs found]
    OMSVM-            Unknown                       [No details]
    PPSVM-            Periplasmic                   [No details]
    Profile-          Unknown                       [No matches to profiles found]
    SCL-BLAST-        Unknown                       [No matches against database]
    SCL-BLASTe-       Unknown                       [No matches against database]
    Signal-           Non-Cytoplasmic               [Signal peptide detected]
  Localization Scores:
    Periplasmic            9.84
    Extracellular          0.14
    CytoplasmicMembrane    0.02
    OuterMembrane          0.00
    Cytoplasmic            0.00
  Final Prediction:
    Periplasmic            9.84

-------------------------------------------------------------------------------

SeqID: WLE97243.1 MAG: cytochrome c3 family protein [Candidatus Electrothrix communis]
  Analysis Report:
    CMSVM-            Unknown                       [No details]
    CytoSVM-          Unknown                       [No details]
    ECSVM-            Unknown                       [No details]
    ModHMM-           Unknown                       [1 internal helix found]
    Motif-            Unknown                       [No motifs found]
    OMPMotif-         Unknown                       [No motifs found]
    OMSVM-            Unknown                       [No details]
    PPSVM-            Periplasmic                   [No details]
    Profile-          Unknown                       [No matches to profiles found]
    SCL-BLAST-        Unknown                       [No matches against database]
    SCL-BLASTe-       Unknown                       [No matches against database]
    Signal-           Non-Cytoplasmic               [Signal peptide detected]
  Localization Scores:
    Periplasmic            9.84
    Extracellular          0.14
    CytoplasmicMembrane    0.01
    OuterMembrane          0.01
    Cytoplasmic            0.00
  Final Prediction:
    Periplasmic            9.84

-------------------------------------------------------------------------------

SeqID: WLE98144.1 MAG: hypothetical protein QTN59_04750 [Candidatus Electrothrix communis]
  Analysis Report:
    CMSVM-            Unknown                       [No details]
    CytoSVM-          Cytoplasmic                   [No details]
    ECSVM-            Unknown                       [No details]
    ModHMM-           Unknown                       [No internal helices found]
    Motif-            Unknown                       [No motifs found]
    OMPMotif-         Unknown                       [No motifs found]
    OMSVM-            Unknown                       [No details]
    PPSVM-            Periplasmic                   [No details]
    Profile-          Unknown                       [No matches to profiles found]
    SCL-BLAST-        Unknown                       [No matches against database]
    SCL-BLASTe-       Unknown                       [No matches against database]
    Signal-           Unknown                       [No signal peptide detected]
  Localization Scores:
    Periplasmic            9.51
    Cytoplasmic            0.33
    Extracellular          0.14
    CytoplasmicMembrane    0.02
    OuterMembrane          0.00
  Final Prediction:
    Periplasmic            9.51

-------------------------------------------------------------------------------

SeqID: WLE95411.1 MAG: hypothetical protein QTN59_12035 [Candidatus Electrothrix communis]
  Analysis Report:
    CMSVM-            Unknown                       [No details]
    CytoSVM-          Unknown                       [No details]
    ECSVM-            Unknown                       [No details]
    ModHMM-           Unknown                       [No internal helices found]
    Motif-            Unknown                       [No motifs found]
    OMPMotif-         Unknown                       [No motifs found]
    OMSVM-            Unknown                       [No details]
    PPSVM-            Unknown                       [No details]
    Profile-          Unknown                       [No matches to profiles found]
    SCL-BLAST-        Unknown                       [No matches against database]
    SCL-BLASTe-       Unknown                       [No matches against database]
    Signal-           Unknown                       [No signal peptide detected]
  Localization Scores:
    Cytoplasmic            2.00
    CytoplasmicMembrane    2.00
    Periplasmic            2.00
    OuterMembrane          2.00
    Extracellular          2.00
  Final Prediction:
    Unknown
-------------------------------------------------------------------------------

SeqID: WLE97632.1 MAG: hypothetical protein QTN59_02090 [Candidatus Electrothrix communis]
  Analysis Report:
    CMSVM-            Unknown                       [No details]
    CytoSVM-          Unknown                       [No details]
    ECSVM-            Unknown                       [No details]
    ModHMM-           Unknown                       [1 internal helix found]
    Motif-            Unknown                       [No motifs found]
    OMPMotif-         Unknown                       [No motifs found]
    OMSVM-            Unknown                       [No details]
    PPSVM-            Unknown                       [No details]
    Profile-          Unknown                       [No matches to profiles found]
    SCL-BLAST-        Unknown                       [No matches against database]
    SCL-BLASTe-       Unknown                       [No matches against database]
    Signal-           Non-Cytoplasmic               [Signal peptide detected]
  Localization Scores:
    Cytoplasmic            0.00
    CytoplasmicMembrane    2.50
    Periplasmic            2.50
    OuterMembrane          2.50
    Extracellular          2.50
  Final Prediction:
    Unknown
-------------------------------------------------------------------------------
