# Supplementary material for: Comparison of cable bacteria genera reveals details of their conduction machinery
Source: EMBO Rep. 2025 Feb 17;26(7):1749–67. doi: 10.1038/s44319-025-00387-8 (PMC11976967; doi:10.1038/s44319-025-00387-8)
Supplement: Supplementary file 4 — Dataset EV2 [file 44319_2025_387_MOESM4_ESM.zip › DatasetEV2/WLE97243.pdb]

ATOM      1  N   MET A   1     -38.512  87.058 -27.347  1.00 45.67           N  
ATOM      2  H   MET A   1     -39.128  87.839 -27.521  1.00 45.67           H  
ATOM      3  H2  MET A   1     -39.048  86.203 -27.313  1.00 45.67           H  
ATOM      4  H3  MET A   1     -38.076  87.179 -26.444  1.00 45.67           H  
ATOM      5  CA  MET A   1     -37.451  86.975 -28.377  1.00 45.67           C  
ATOM      6  HA  MET A   1     -37.900  86.760 -29.346  1.00 45.67           H  
ATOM      7  C   MET A   1     -36.511  85.828 -28.002  1.00 45.67           C  
ATOM      8  CB  MET A   1     -36.676  88.306 -28.478  1.00 45.67           C  
ATOM      9  HB2 MET A   1     -36.257  88.560 -27.505  1.00 45.67           H  
ATOM     10  HB3 MET A   1     -35.853  88.179 -29.181  1.00 45.67           H  
ATOM     11  O   MET A   1     -36.090  85.823 -26.859  1.00 45.67           O  
ATOM     12  CG  MET A   1     -37.551  89.471 -28.964  1.00 45.67           C  
ATOM     13  HG2 MET A   1     -38.374  89.626 -28.265  1.00 45.67           H  
ATOM     14  HG3 MET A   1     -37.973  89.213 -29.935  1.00 45.67           H  
ATOM     15  SD  MET A   1     -36.646  91.029 -29.144  1.00 45.67           S  
ATOM     16  CE  MET A   1     -37.507  92.088 -27.943  1.00 45.67           C  
ATOM     17  HE1 MET A   1     -38.562  92.168 -28.206  1.00 45.67           H  
ATOM     18  HE2 MET A   1     -37.409  91.672 -26.941  1.00 45.67           H  
ATOM     19  HE3 MET A   1     -37.064  93.084 -27.958  1.00 45.67           H  
ATOM     20  N   LYS A   2     -36.221  84.907 -28.949  1.00 45.82           N  
ATOM     21  H   LYS A   2     -36.672  85.034 -29.844  1.00 45.82           H  
ATOM     22  CA  LYS A   2     -35.246  83.772 -28.909  1.00 45.82           C  
ATOM     23  HA  LYS A   2     -35.240  83.300 -29.891  1.00 45.82           H  
ATOM     24  C   LYS A   2     -35.583  82.635 -27.906  1.00 45.82           C  
ATOM     25  CB  LYS A   2     -33.824  84.342 -28.694  1.00 45.82           C  
ATOM     26  HB2 LYS A   2     -33.764  84.804 -27.709  1.00 45.82           H  
ATOM     27  HB3 LYS A   2     -33.117  83.512 -28.709  1.00 45.82           H  
ATOM     28  O   LYS A   2     -35.436  82.835 -26.715  1.00 45.82           O  
ATOM     29  CG  LYS A   2     -33.397  85.372 -29.763  1.00 45.82           C  
ATOM     30  HG2 LYS A   2     -33.399  84.886 -30.739  1.00 45.82           H  
ATOM     31  HG3 LYS A   2     -34.099  86.206 -29.786  1.00 45.82           H  
ATOM     32  CD  LYS A   2     -31.995  85.933 -29.481  1.00 45.82           C  
ATOM     33  HD2 LYS A   2     -32.007  86.466 -28.530  1.00 45.82           H  
ATOM     34  HD3 LYS A   2     -31.294  85.102 -29.405  1.00 45.82           H  
ATOM     35  CE  LYS A   2     -31.540  86.881 -30.603  1.00 45.82           C  
ATOM     36  HE2 LYS A   2     -32.224  87.729 -30.647  1.00 45.82           H  
ATOM     37  HE3 LYS A   2     -31.604  86.350 -31.553  1.00 45.82           H  
ATOM     38  NZ  LYS A   2     -30.148  87.359 -30.392  1.00 45.82           N  
ATOM     39  HZ1 LYS A   2     -29.501  86.584 -30.357  1.00 45.82           H  
ATOM     40  HZ2 LYS A   2     -30.067  87.868 -29.523  1.00 45.82           H  
ATOM     41  HZ3 LYS A   2     -29.856  87.973 -31.139  1.00 45.82           H  
ATOM     42  N   LYS A   3     -36.242  81.514 -28.262  1.00 46.46           N  
ATOM     43  H   LYS A   3     -36.742  81.214 -27.438  1.00 46.46           H  
ATOM     44  CA  LYS A   3     -35.893  80.329 -29.107  1.00 46.46           C  
ATOM     45  HA  LYS A   3     -36.715  79.624 -28.976  1.00 46.46           H  
ATOM     46  C   LYS A   3     -34.646  79.534 -28.664  1.00 46.46           C  
ATOM     47  CB  LYS A   3     -35.822  80.585 -30.631  1.00 46.46           C  
ATOM     48  HB2 LYS A   3     -35.383  79.697 -31.086  1.00 46.46           H  
ATOM     49  HB3 LYS A   3     -35.141  81.409 -30.842  1.00 46.46           H  
ATOM     50  O   LYS A   3     -33.549  79.988 -28.957  1.00 46.46           O  
ATOM     51  CG  LYS A   3     -37.173  80.821 -31.325  1.00 46.46           C  
ATOM     52  HG2 LYS A   3     -37.859  80.021 -31.049  1.00 46.46           H  
ATOM     53  HG3 LYS A   3     -37.589  81.774 -30.999  1.00 46.46           H  
ATOM     54  CD  LYS A   3     -37.000  80.820 -32.857  1.00 46.46           C  
ATOM     55  HD2 LYS A   3     -36.556  79.872 -33.162  1.00 46.46           H  
ATOM     56  HD3 LYS A   3     -36.324  81.628 -33.140  1.00 46.46           H  
ATOM     57  CE  LYS A   3     -38.346  81.000 -33.577  1.00 46.46           C  
ATOM     58  HE2 LYS A   3     -38.777  81.956 -33.282  1.00 46.46           H  
ATOM     59  HE3 LYS A   3     -39.024  80.215 -33.240  1.00 46.46           H  
ATOM     60  NZ  LYS A   3     -38.205  80.936 -35.058  1.00 46.46           N  
ATOM     61  HZ1 LYS A   3     -37.549  81.624 -35.399  1.00 46.46           H  
ATOM     62  HZ2 LYS A   3     -39.094  81.097 -35.510  1.00 46.46           H  
ATOM     63  HZ3 LYS A   3     -37.883  80.023 -35.347  1.00 46.46           H  
ATOM     64  N   ALA A   4     -34.861  78.336 -28.096  1.00 52.10           N  
ATOM     65  H   ALA A   4     -35.737  78.227 -27.604  1.00 52.10           H  
ATOM     66  CA  ALA A   4     -34.184  77.039 -28.359  1.00 52.10           C  
ATOM     67  HA  ALA A   4     -34.395  76.735 -29.384  1.00 52.10           H  
ATOM     68  C   ALA A   4     -34.769  75.981 -27.370  1.00 52.10           C  
ATOM     69  CB  ALA A   4     -32.664  77.180 -28.182  1.00 52.10           C  
ATOM     70  HB1 ALA A   4     -32.242  77.820 -28.957  1.00 52.10           H  
ATOM     71  HB2 ALA A   4     -32.441  77.596 -27.200  1.00 52.10           H  
ATOM     72  HB3 ALA A   4     -32.193  76.200 -28.259  1.00 52.10           H  
ATOM     73  O   ALA A   4     -34.794  76.272 -26.181  1.00 52.10           O  
ATOM     74  N   LEU A   5     -35.476  74.889 -27.742  1.00 55.11           N  
ATOM     75  H   LEU A   5     -36.112  74.661 -26.991  1.00 55.11           H  
ATOM     76  CA  LEU A   5     -35.056  73.638 -28.438  1.00 55.11           C  
ATOM     77  HA  LEU A   5     -35.858  72.908 -28.327  1.00 55.11           H  
ATOM     78  C   LEU A   5     -33.823  73.016 -27.751  1.00 55.11           C  
ATOM     79  CB  LEU A   5     -34.841  73.882 -29.951  1.00 55.11           C  
ATOM     80  HB2 LEU A   5     -34.195  73.112 -30.375  1.00 55.11           H  
ATOM     81  HB3 LEU A   5     -34.268  74.801 -30.074  1.00 55.11           H  
ATOM     82  O   LEU A   5     -32.858  73.738 -27.564  1.00 55.11           O  
ATOM     83  CG  LEU A   5     -36.143  73.955 -30.778  1.00 55.11           C  
ATOM     84  HG  LEU A   5     -36.925  74.417 -30.176  1.00 55.11           H  
ATOM     85  CD1 LEU A   5     -35.925  74.832 -32.008  1.00 55.11           C  
ATOM     86 HD11 LEU A   5     -35.623  75.832 -31.694  1.00 55.11           H  
ATOM     87 HD12 LEU A   5     -35.145  74.405 -32.638  1.00 55.11           H  
ATOM     88 HD13 LEU A   5     -36.850  74.912 -32.580  1.00 55.11           H  
ATOM     89  CD2 LEU A   5     -36.657  72.616 -31.303  1.00 55.11           C  
ATOM     90 HD21 LEU A   5     -36.964  71.986 -30.469  1.00 55.11           H  
ATOM     91 HD22 LEU A   5     -35.899  72.135 -31.921  1.00 55.11           H  
ATOM     92 HD23 LEU A   5     -37.541  72.776 -31.919  1.00 55.11           H  
ATOM     93  N   LEU A   6     -33.675  71.746 -27.357  1.00 53.12           N  
ATOM     94  H   LEU A   6     -32.799  71.669 -26.861  1.00 53.12           H  
ATOM     95  CA  LEU A   6     -34.310  70.411 -27.435  1.00 53.12           C  
ATOM     96  HA  LEU A   6     -35.386  70.439 -27.265  1.00 53.12           H  
ATOM     97  C   LEU A   6     -33.592  69.598 -26.306  1.00 53.12           C  
ATOM     98  CB  LEU A   6     -33.944  69.779 -28.786  1.00 53.12           C  
ATOM     99  HB2 LEU A   6     -32.876  69.934 -28.940  1.00 53.12           H  
ATOM    100  HB3 LEU A   6     -34.131  68.708 -28.718  1.00 53.12           H  
ATOM    101  O   LEU A   6     -32.545  70.035 -25.844  1.00 53.12           O  
ATOM    102  CG  LEU A   6     -34.697  70.291 -30.010  1.00 53.12           C  
ATOM    103  HG  LEU A   6     -35.059  71.289 -29.764  1.00 53.12           H  
ATOM    104  CD1 LEU A   6     -33.785  70.363 -31.238  1.00 53.12           C  
ATOM    105 HD11 LEU A   6     -33.370  69.374 -31.436  1.00 53.12           H  
ATOM    106 HD12 LEU A   6     -32.969  71.062 -31.055  1.00 53.12           H  
ATOM    107 HD13 LEU A   6     -34.338  70.674 -32.123  1.00 53.12           H  
ATOM    108  CD2 LEU A   6     -35.909  69.414 -30.317  1.00 53.12           C  
ATOM    109 HD21 LEU A   6     -36.428  69.779 -31.203  1.00 53.12           H  
ATOM    110 HD22 LEU A   6     -35.587  68.390 -30.507  1.00 53.12           H  
ATOM    111 HD23 LEU A   6     -36.595  69.423 -29.470  1.00 53.12           H  
ATOM    112  N   PHE A   7     -34.013  68.466 -25.746  1.00 50.10           N  
ATOM    113  H   PHE A   7     -33.613  68.364 -24.824  1.00 50.10           H  
ATOM    114  CA  PHE A   7     -34.229  67.142 -26.333  1.00 50.10           C  
ATOM    115  HA  PHE A   7     -34.954  67.172 -27.146  1.00 50.10           H  
ATOM    116  C   PHE A   7     -34.743  66.247 -25.190  1.00 50.10           C  
ATOM    117  CB  PHE A   7     -32.877  66.544 -26.807  1.00 50.10           C  
ATOM    118  HB2 PHE A   7     -32.769  65.536 -26.408  1.00 50.10           H  
ATOM    119  HB3 PHE A   7     -32.047  67.114 -26.390  1.00 50.10           H  
ATOM    120  O   PHE A   7     -34.138  66.201 -24.119  1.00 50.10           O  
ATOM    121  CG  PHE A   7     -32.702  66.431 -28.308  1.00 50.10           C  
ATOM    122  CD1 PHE A   7     -33.251  65.334 -28.995  1.00 50.10           C  
ATOM    123  HD1 PHE A   7     -33.780  64.563 -28.454  1.00 50.10           H  
ATOM    124  CD2 PHE A   7     -31.967  67.397 -29.020  1.00 50.10           C  
ATOM    125  HD2 PHE A   7     -31.484  68.203 -28.488  1.00 50.10           H  
ATOM    126  CE1 PHE A   7     -33.117  65.235 -30.391  1.00 50.10           C  
ATOM    127  HE1 PHE A   7     -33.538  64.389 -30.914  1.00 50.10           H  
ATOM    128  CE2 PHE A   7     -31.867  67.321 -30.420  1.00 50.10           C  
ATOM    129  HE2 PHE A   7     -31.311  68.070 -30.964  1.00 50.10           H  
ATOM    130  CZ  PHE A   7     -32.446  66.241 -31.107  1.00 50.10           C  
ATOM    131  HZ  PHE A   7     -32.348  66.165 -32.180  1.00 50.10           H  
ATOM    132  N   SER A   8     -35.828  65.515 -25.420  1.00 47.76           N  
ATOM    133  H   SER A   8     -36.299  65.609 -26.309  1.00 47.76           H  
ATOM    134  CA  SER A   8     -36.299  64.444 -24.542  1.00 47.76           C  
ATOM    135  HA  SER A   8     -35.970  64.624 -23.518  1.00 47.76           H  
ATOM    136  C   SER A   8     -35.712  63.119 -25.028  1.00 47.76           C  
ATOM    137  CB  SER A   8     -37.833  64.396 -24.557  1.00 47.76           C  
ATOM    138  HB2 SER A   8     -38.183  63.608 -23.889  1.00 47.76           H  
ATOM    139  HB3 SER A   8     -38.180  64.176 -25.567  1.00 47.76           H  
ATOM    140  O   SER A   8     -35.999  62.697 -26.144  1.00 47.76           O  
ATOM    141  OG  SER A   8     -38.374  65.640 -24.148  1.00 47.76           O  
ATOM    142  HG  SER A   8     -38.123  65.808 -23.237  1.00 47.76           H  
ATOM    143  N   ILE A   9     -34.907  62.458 -24.195  1.00 58.93           N  
ATOM    144  H   ILE A   9     -34.634  62.907 -23.332  1.00 58.93           H  
ATOM    145  CA  ILE A   9     -34.574  61.034 -24.324  1.00 58.93           C  
ATOM    146  HA  ILE A   9     -35.162  60.591 -25.127  1.00 58.93           H  
ATOM    147  C   ILE A   9     -35.006  60.384 -23.012  1.00 58.93           C  
ATOM    148  CB  ILE A   9     -33.080  60.800 -24.665  1.00 58.93           C  
ATOM    149  HB  ILE A   9     -32.466  61.323 -23.932  1.00 58.93           H  
ATOM    150  O   ILE A   9     -34.368  60.557 -21.978  1.00 58.93           O  
ATOM    151  CG1 ILE A   9     -32.769  61.364 -26.072  1.00 58.93           C  
ATOM    152 HG12 ILE A   9     -33.377  60.844 -26.813  1.00 58.93           H  
ATOM    153 HG13 ILE A   9     -33.040  62.419 -26.099  1.00 58.93           H  
ATOM    154  CG2 ILE A   9     -32.738  59.296 -24.603  1.00 58.93           C  
ATOM    155 HG21 ILE A   9     -33.327  58.744 -25.335  1.00 58.93           H  
ATOM    156 HG22 ILE A   9     -32.933  58.895 -23.608  1.00 58.93           H  
ATOM    157 HG23 ILE A   9     -31.678  59.138 -24.803  1.00 58.93           H  
ATOM    158  CD1 ILE A   9     -31.295  61.269 -26.491  1.00 58.93           C  
ATOM    159 HD11 ILE A   9     -31.152  61.818 -27.422  1.00 58.93           H  
ATOM    160 HD12 ILE A   9     -30.661  61.707 -25.721  1.00 58.93           H  
ATOM    161 HD13 ILE A   9     -31.009  60.231 -26.657  1.00 58.93           H  
ATOM    162  N   VAL A  10     -36.129  59.671 -23.058  1.00 53.27           N  
ATOM    163  H   VAL A  10     -36.605  59.596 -23.945  1.00 53.27           H  
ATOM    164  CA  VAL A  10     -36.554  58.748 -22.004  1.00 53.27           C  
ATOM    165  HA  VAL A  10     -36.087  59.019 -21.057  1.00 53.27           H  
ATOM    166  C   VAL A  10     -36.043  57.375 -22.420  1.00 53.27           C  
ATOM    167  CB  VAL A  10     -38.083  58.788 -21.802  1.00 53.27           C  
ATOM    168  HB  VAL A  10     -38.581  58.591 -22.752  1.00 53.27           H  
ATOM    169  O   VAL A  10     -36.588  56.752 -23.328  1.00 53.27           O  
ATOM    170  CG1 VAL A  10     -38.554  57.747 -20.779  1.00 53.27           C  
ATOM    171 HG11 VAL A  10     -38.049  57.900 -19.825  1.00 53.27           H  
ATOM    172 HG12 VAL A  10     -38.342  56.740 -21.139  1.00 53.27           H  
ATOM    173 HG13 VAL A  10     -39.631  57.833 -20.632  1.00 53.27           H  
ATOM    174  CG2 VAL A  10     -38.521  60.172 -21.300  1.00 53.27           C  
ATOM    175 HG21 VAL A  10     -38.269  60.936 -22.037  1.00 53.27           H  
ATOM    176 HG22 VAL A  10     -39.600  60.185 -21.147  1.00 53.27           H  
ATOM    177 HG23 VAL A  10     -38.022  60.403 -20.359  1.00 53.27           H  
ATOM    178  N   LEU A  11     -34.946  56.942 -21.797  1.00 58.71           N  
ATOM    179  H   LEU A  11     -34.535  57.531 -21.087  1.00 58.71           H  
ATOM    180  CA  LEU A  11     -34.403  55.598 -21.952  1.00 58.71           C  
ATOM    181  HA  LEU A  11     -34.603  55.269 -22.972  1.00 58.71           H  
ATOM    182  C   LEU A  11     -35.143  54.672 -20.981  1.00 58.71           C  
ATOM    183  CB  LEU A  11     -32.877  55.635 -21.744  1.00 58.71           C  
ATOM    184  HB2 LEU A  11     -32.676  55.848 -20.694  1.00 58.71           H  
ATOM    185  HB3 LEU A  11     -32.461  56.451 -22.334  1.00 58.71           H  
ATOM    186  O   LEU A  11     -35.054  54.825 -19.763  1.00 58.71           O  
ATOM    187  CG  LEU A  11     -32.151  54.334 -22.138  1.00 58.71           C  
ATOM    188  HG  LEU A  11     -32.586  53.495 -21.595  1.00 58.71           H  
ATOM    189  CD1 LEU A  11     -32.232  54.058 -23.643  1.00 58.71           C  
ATOM    190 HD11 LEU A  11     -31.635  53.178 -23.883  1.00 58.71           H  
ATOM    191 HD12 LEU A  11     -33.261  53.851 -23.937  1.00 58.71           H  
ATOM    192 HD13 LEU A  11     -31.854  54.912 -24.206  1.00 58.71           H  
ATOM    193  CD2 LEU A  11     -30.672  54.446 -21.765  1.00 58.71           C  
ATOM    194 HD21 LEU A  11     -30.206  55.270 -22.305  1.00 58.71           H  
ATOM    195 HD22 LEU A  11     -30.160  53.516 -22.013  1.00 58.71           H  
ATOM    196 HD23 LEU A  11     -30.577  54.616 -20.693  1.00 58.71           H  
ATOM    197  N   ALA A  12     -35.932  53.767 -21.550  1.00 55.29           N  
ATOM    198  H   ALA A  12     -35.951  53.724 -22.559  1.00 55.29           H  
ATOM    199  CA  ALA A  12     -36.757  52.811 -20.833  1.00 55.29           C  
ATOM    200  HA  ALA A  12     -37.247  53.342 -20.017  1.00 55.29           H  
ATOM    201  C   ALA A  12     -35.933  51.664 -20.227  1.00 55.29           C  
ATOM    202  CB  ALA A  12     -37.845  52.299 -21.784  1.00 55.29           C  
ATOM    203  HB1 ALA A  12     -37.388  51.760 -22.614  1.00 55.29           H  
ATOM    204  HB2 ALA A  12     -38.511  51.621 -21.251  1.00 55.29           H  
ATOM    205  HB3 ALA A  12     -38.427  53.135 -22.172  1.00 55.29           H  
ATOM    206  O   ALA A  12     -34.905  51.245 -20.758  1.00 55.29           O  
ATOM    207  N   LEU A  13     -36.460  51.171 -19.106  1.00 49.84           N  
ATOM    208  H   LEU A  13     -37.312  51.617 -18.799  1.00 49.84           H  
ATOM    209  CA  LEU A  13     -36.055  50.015 -18.318  1.00 49.84           C  
ATOM    210  HA  LEU A  13     -35.215  50.282 -17.676  1.00 49.84           H  
ATOM    211  C   LEU A  13     -35.689  48.775 -19.151  1.00 49.84           C  
ATOM    212  CB  LEU A  13     -37.269  49.595 -17.460  1.00 49.84           C  
ATOM    213  HB2 LEU A  13     -37.079  48.573 -17.130  1.00 49.84           H  
ATOM    214  HB3 LEU A  13     -38.156  49.551 -18.092  1.00 49.84           H  
ATOM    215  O   LEU A  13     -36.481  48.325 -19.974  1.00 49.84           O  
ATOM    216  CG  LEU A  13     -37.597  50.390 -16.187  1.00 49.84           C  
ATOM    217  HG  LEU A  13     -36.713  50.428 -15.550  1.00 49.84           H  
ATOM    218  CD1 LEU A  13     -38.094  51.814 -16.440  1.00 49.84           C  
ATOM    219 HD11 LEU A  13     -38.421  52.259 -15.500  1.00 49.84           H  
ATOM    220 HD12 LEU A  13     -38.928  51.805 -17.141  1.00 49.84           H  
ATOM    221 HD13 LEU A  13     -37.279  52.423 -16.833  1.00 49.84           H  
ATOM    222  CD2 LEU A  13     -38.700  49.634 -15.443  1.00 49.84           C  
ATOM    223 HD21 LEU A  13     -38.373  48.622 -15.207  1.00 49.84           H  
ATOM    224 HD22 LEU A  13     -39.603  49.588 -16.052  1.00 49.84           H  
ATOM    225 HD23 LEU A  13     -38.929  50.145 -14.508  1.00 49.84           H  
ATOM    226  N   ALA A  14     -34.599  48.116 -18.757  1.00 52.23           N  
ATOM    227  H   ALA A  14     -33.918  48.629 -18.215  1.00 52.23           H  
ATOM    228  CA  ALA A  14     -34.534  46.657 -18.670  1.00 52.23           C  
ATOM    229  HA  ALA A  14     -35.492  46.286 -18.307  1.00 52.23           H  
ATOM    230  C   ALA A  14     -33.446  46.258 -17.658  1.00 52.23           C  
ATOM    231  CB  ALA A  14     -34.293  46.036 -20.053  1.00 52.23           C  
ATOM    232  HB1 ALA A  14     -33.370  46.427 -20.482  1.00 52.23           H  
ATOM    233  HB2 ALA A  14     -34.213  44.953 -19.961  1.00 52.23           H  
ATOM    234  HB3 ALA A  14     -35.121  46.268 -20.724  1.00 52.23           H  
ATOM    235  O   ALA A  14     -32.259  46.204 -17.975  1.00 52.23           O  
ATOM    236  N   CYS A  15     -33.848  45.996 -16.412  1.00 54.42           N  
ATOM    237  H   CYS A  15     -34.828  46.091 -16.188  1.00 54.42           H  
ATOM    238  CA  CYS A  15     -33.003  45.322 -15.431  1.00 54.42           C  
ATOM    239  HA  CYS A  15     -32.028  45.809 -15.386  1.00 54.42           H  
ATOM    240  C   CYS A  15     -32.801  43.870 -15.882  1.00 54.42           C  
ATOM    241  CB  CYS A  15     -33.659  45.394 -14.041  1.00 54.42           C  
ATOM    242  HB2 CYS A  15     -34.690  45.045 -14.101  1.00 54.42           H  
ATOM    243  HB3 CYS A  15     -33.122  44.737 -13.356  1.00 54.42           H  
ATOM    244  O   CYS A  15     -33.666  43.021 -15.674  1.00 54.42           O  
ATOM    245  SG  CYS A  15     -33.610  47.087 -13.389  1.00 54.42           S  
ATOM    246  HG  CYS A  15     -32.282  47.200 -13.289  1.00 54.42           H  
ATOM    247  N   GLY A  16     -31.664  43.589 -16.518  1.00 53.83           N  
ATOM    248  H   GLY A  16     -31.057  44.354 -16.774  1.00 53.83           H  
ATOM    249  CA  GLY A  16     -31.205  42.230 -16.774  1.00 53.83           C  
ATOM    250  HA2 GLY A  16     -32.002  41.644 -17.232  1.00 53.83           H  
ATOM    251  HA3 GLY A  16     -30.352  42.251 -17.452  1.00 53.83           H  
ATOM    252  C   GLY A  16     -30.771  41.574 -15.467  1.00 53.83           C  
ATOM    253  O   GLY A  16     -29.652  41.781 -15.005  1.00 53.83           O  
ATOM    254  N   ALA A  17     -31.661  40.789 -14.863  1.00 56.60           N  
ATOM    255  H   ALA A  17     -32.593  40.741 -15.248  1.00 56.60           H  
ATOM    256  CA  ALA A  17     -31.295  39.820 -13.842  1.00 56.60           C  
ATOM    257  HA  ALA A  17     -30.695  40.310 -13.076  1.00 56.60           H  
ATOM    258  C   ALA A  17     -30.451  38.721 -14.510  1.00 56.60           C  
ATOM    259  CB  ALA A  17     -32.575  39.281 -13.189  1.00 56.60           C  
ATOM    260  HB1 ALA A  17     -33.128  40.099 -12.726  1.00 56.60           H  
ATOM    261  HB2 ALA A  17     -32.314  38.550 -12.424  1.00 56.60           H  
ATOM    262  HB3 ALA A  17     -33.205  38.799 -13.937  1.00 56.60           H  
ATOM    263  O   ALA A  17     -30.977  37.848 -15.198  1.00 56.60           O  
ATOM    264  N   GLY A  18     -29.130  38.797 -14.351  1.00 51.47           N  
ATOM    265  H   GLY A  18     -28.749  39.601 -13.871  1.00 51.47           H  
ATOM    266  CA  GLY A  18     -28.218  37.732 -14.751  1.00 51.47           C  
ATOM    267  HA2 GLY A  18     -27.186  38.064 -14.632  1.00 51.47           H  
ATOM    268  HA3 GLY A  18     -28.383  37.469 -15.796  1.00 51.47           H  
ATOM    269  C   GLY A  18     -28.439  36.506 -13.871  1.00 51.47           C  
ATOM    270  O   GLY A  18     -27.934  36.447 -12.751  1.00 51.47           O  
ATOM    271  N   LEU A  19     -29.206  35.533 -14.367  1.00 56.93           N  
ATOM    272  H   LEU A  19     -29.673  35.696 -15.247  1.00 56.93           H  
ATOM    273  CA  LEU A  19     -29.214  34.185 -13.813  1.00 56.93           C  
ATOM    274  HA  LEU A  19     -29.343  34.236 -12.732  1.00 56.93           H  
ATOM    275  C   LEU A  19     -27.853  33.542 -14.098  1.00 56.93           C  
ATOM    276  CB  LEU A  19     -30.355  33.335 -14.410  1.00 56.93           C  
ATOM    277  HB2 LEU A  19     -30.436  33.512 -15.483  1.00 56.93           H  
ATOM    278  HB3 LEU A  19     -30.063  32.291 -14.292  1.00 56.93           H  
ATOM    279  O   LEU A  19     -27.560  33.154 -15.227  1.00 56.93           O  
ATOM    280  CG  LEU A  19     -31.721  33.528 -13.721  1.00 56.93           C  
ATOM    281  HG  LEU A  19     -31.582  34.014 -12.755  1.00 56.93           H  
ATOM    282  CD1 LEU A  19     -32.671  34.377 -14.565  1.00 56.93           C  
ATOM    283 HD11 LEU A  19     -32.870  33.887 -15.518  1.00 56.93           H  
ATOM    284 HD12 LEU A  19     -32.222  35.353 -14.750  1.00 56.93           H  
ATOM    285 HD13 LEU A  19     -33.611  34.521 -14.030  1.00 56.93           H  
ATOM    286  CD2 LEU A  19     -32.386  32.172 -13.474  1.00 56.93           C  
ATOM    287 HD21 LEU A  19     -32.530  31.647 -14.418  1.00 56.93           H  
ATOM    288 HD22 LEU A  19     -33.353  32.318 -12.992  1.00 56.93           H  
ATOM    289 HD23 LEU A  19     -31.759  31.568 -12.817  1.00 56.93           H  
ATOM    290  N   ASN A  20     -27.031  33.404 -13.059  1.00 59.55           N  
ATOM    291  H   ASN A  20     -27.299  33.819 -12.178  1.00 59.55           H  
ATOM    292  CA  ASN A  20     -25.914  32.470 -13.080  1.00 59.55           C  
ATOM    293  HA  ASN A  20     -25.340  32.604 -13.997  1.00 59.55           H  
ATOM    294  C   ASN A  20     -26.491  31.051 -13.078  1.00 59.55           C  
ATOM    295  CB  ASN A  20     -24.987  32.727 -11.879  1.00 59.55           C  
ATOM    296  HB2 ASN A  20     -24.311  31.880 -11.765  1.00 59.55           H  
ATOM    297  HB3 ASN A  20     -25.575  32.811 -10.965  1.00 59.55           H  
ATOM    298  O   ASN A  20     -26.915  30.542 -12.041  1.00 59.55           O  
ATOM    299  CG  ASN A  20     -24.125  33.959 -12.076  1.00 59.55           C  
ATOM    300  ND2 ASN A  20     -24.114  34.873 -11.134  1.00 59.55           N  
ATOM    301 HD21 ASN A  20     -24.681  34.769 -10.305  1.00 59.55           H  
ATOM    302 HD22 ASN A  20     -23.540  35.683 -11.319  1.00 59.55           H  
ATOM    303  OD1 ASN A  20     -23.445  34.115 -13.072  1.00 59.55           O  
ATOM    304  N   VAL A  21     -26.528  30.419 -14.249  1.00 53.45           N  
ATOM    305  H   VAL A  21     -26.265  30.932 -15.079  1.00 53.45           H  
ATOM    306  CA  VAL A  21     -26.738  28.976 -14.361  1.00 53.45           C  
ATOM    307  HA  VAL A  21     -27.530  28.671 -13.677  1.00 53.45           H  
ATOM    308  C   VAL A  21     -25.436  28.315 -13.919  1.00 53.45           C  
ATOM    309  CB  VAL A  21     -27.158  28.567 -15.788  1.00 53.45           C  
ATOM    310  HB  VAL A  21     -26.382  28.860 -16.496  1.00 53.45           H  
ATOM    311  O   VAL A  21     -24.489  28.196 -14.694  1.00 53.45           O  
ATOM    312  CG1 VAL A  21     -27.384  27.053 -15.898  1.00 53.45           C  
ATOM    313 HG11 VAL A  21     -28.141  26.730 -15.184  1.00 53.45           H  
ATOM    314 HG12 VAL A  21     -27.711  26.800 -16.907  1.00 53.45           H  
ATOM    315 HG13 VAL A  21     -26.455  26.518 -15.700  1.00 53.45           H  
ATOM    316  CG2 VAL A  21     -28.466  29.265 -16.192  1.00 53.45           C  
ATOM    317 HG21 VAL A  21     -28.330  30.347 -16.205  1.00 53.45           H  
ATOM    318 HG22 VAL A  21     -28.758  28.948 -17.193  1.00 53.45           H  
ATOM    319 HG23 VAL A  21     -29.259  29.012 -15.489  1.00 53.45           H  
ATOM    320  N   SER A  22     -25.362  27.917 -12.650  1.00 55.28           N  
ATOM    321  H   SER A  22     -26.108  28.163 -12.015  1.00 55.28           H  
ATOM    322  CA  SER A  22     -24.373  26.934 -12.219  1.00 55.28           C  
ATOM    323  HA  SER A  22     -23.370  27.297 -12.446  1.00 55.28           H  
ATOM    324  C   SER A  22     -24.638  25.660 -13.009  1.00 55.28           C  
ATOM    325  CB  SER A  22     -24.478  26.656 -10.716  1.00 55.28           C  
ATOM    326  HB2 SER A  22     -25.506  26.397 -10.461  1.00 55.28           H  
ATOM    327  HB3 SER A  22     -23.831  25.818 -10.456  1.00 55.28           H  
ATOM    328  O   SER A  22     -25.678  25.026 -12.834  1.00 55.28           O  
ATOM    329  OG  SER A  22     -24.079  27.797  -9.981  1.00 55.28           O  
ATOM    330  HG  SER A  22     -23.137  27.936 -10.108  1.00 55.28           H  
ATOM    331  N   MET A  23     -23.717  25.302 -13.903  1.00 55.12           N  
ATOM    332  H   MET A  23     -22.932  25.914 -14.074  1.00 55.12           H  
ATOM    333  CA  MET A  23     -23.717  23.978 -14.506  1.00 55.12           C  
ATOM    334  HA  MET A  23     -24.697  23.778 -14.939  1.00 55.12           H  
ATOM    335  C   MET A  23     -23.473  22.981 -13.374  1.00 55.12           C  
ATOM    336  CB  MET A  23     -22.668  23.865 -15.624  1.00 55.12           C  
ATOM    337  HB2 MET A  23     -21.663  23.990 -15.220  1.00 55.12           H  
ATOM    338  HB3 MET A  23     -22.741  22.863 -16.049  1.00 55.12           H  
ATOM    339  O   MET A  23     -22.346  22.816 -12.912  1.00 55.12           O  
ATOM    340  CG  MET A  23     -22.891  24.897 -16.738  1.00 55.12           C  
ATOM    341  HG2 MET A  23     -23.930  25.226 -16.728  1.00 55.12           H  
ATOM    342  HG3 MET A  23     -22.269  25.768 -16.527  1.00 55.12           H  
ATOM    343  SD  MET A  23     -22.511  24.304 -18.410  1.00 55.12           S  
ATOM    344  CE  MET A  23     -24.113  23.564 -18.835  1.00 55.12           C  
ATOM    345  HE1 MET A  23     -24.062  23.142 -19.839  1.00 55.12           H  
ATOM    346  HE2 MET A  23     -24.350  22.770 -18.127  1.00 55.12           H  
ATOM    347  HE3 MET A  23     -24.892  24.326 -18.803  1.00 55.12           H  
ATOM    348  N   ALA A  24     -24.550  22.377 -12.874  1.00 49.90           N  
ATOM    349  H   ALA A  24     -25.460  22.650 -13.219  1.00 49.90           H  
ATOM    350  CA  ALA A  24     -24.459  21.153 -12.108  1.00 49.90           C  
ATOM    351  HA  ALA A  24     -23.834  21.310 -11.229  1.00 49.90           H  
ATOM    352  C   ALA A  24     -23.791  20.138 -13.038  1.00 49.90           C  
ATOM    353  CB  ALA A  24     -25.864  20.728 -11.660  1.00 49.90           C  
ATOM    354  HB1 ALA A  24     -25.797  19.792 -11.105  1.00 49.90           H  
ATOM    355  HB2 ALA A  24     -26.503  20.572 -12.529  1.00 49.90           H  
ATOM    356  HB3 ALA A  24     -26.299  21.495 -11.020  1.00 49.90           H  
ATOM    357  O   ALA A  24     -24.348  19.770 -14.068  1.00 49.90           O  
ATOM    358  N   GLN A  25     -22.548  19.782 -12.732  1.00 54.15           N  
ATOM    359  H   GLN A  25     -22.121  20.173 -11.904  1.00 54.15           H  
ATOM    360  CA  GLN A  25     -21.900  18.646 -13.365  1.00 54.15           C  
ATOM    361  HA  GLN A  25     -21.858  18.796 -14.444  1.00 54.15           H  
ATOM    362  C   GLN A  25     -22.788  17.439 -13.058  1.00 54.15           C  
ATOM    363  CB  GLN A  25     -20.477  18.495 -12.800  1.00 54.15           C  
ATOM    364  HB2 GLN A  25     -20.030  17.585 -13.201  1.00 54.15           H  
ATOM    365  HB3 GLN A  25     -20.530  18.402 -11.715  1.00 54.15           H  
ATOM    366  O   GLN A  25     -23.089  17.207 -11.888  1.00 54.15           O  
ATOM    367  CG  GLN A  25     -19.588  19.698 -13.164  1.00 54.15           C  
ATOM    368  HG2 GLN A  25     -19.428  19.715 -14.242  1.00 54.15           H  
ATOM    369  HG3 GLN A  25     -20.081  20.628 -12.879  1.00 54.15           H  
ATOM    370  CD  GLN A  25     -18.242  19.657 -12.454  1.00 54.15           C  
ATOM    371  NE2 GLN A  25     -17.307  18.852 -12.909  1.00 54.15           N  
ATOM    372 HE21 GLN A  25     -17.502  18.236 -13.686  1.00 54.15           H  
ATOM    373 HE22 GLN A  25     -16.445  18.852 -12.383  1.00 54.15           H  
ATOM    374  OE1 GLN A  25     -17.993  20.350 -11.483  1.00 54.15           O  
ATOM    375  N   ASP A  26     -23.267  16.749 -14.094  1.00 45.88           N  
ATOM    376  H   ASP A  26     -23.101  17.090 -15.030  1.00 45.88           H  
ATOM    377  CA  ASP A  26     -24.113  15.565 -13.967  1.00 45.88           C  
ATOM    378  HA  ASP A  26     -25.049  15.840 -13.481  1.00 45.88           H  
ATOM    379  C   ASP A  26     -23.406  14.514 -13.095  1.00 45.88           C  
ATOM    380  CB  ASP A  26     -24.443  14.998 -15.361  1.00 45.88           C  
ATOM    381  HB2 ASP A  26     -24.845  13.992 -15.238  1.00 45.88           H  
ATOM    382  HB3 ASP A  26     -23.527  14.917 -15.946  1.00 45.88           H  
ATOM    383  O   ASP A  26     -22.569  13.735 -13.555  1.00 45.88           O  
ATOM    384  CG  ASP A  26     -25.486  15.815 -16.130  1.00 45.88           C  
ATOM    385  OD1 ASP A  26     -26.561  16.078 -15.547  1.00 45.88           O  
ATOM    386  OD2 ASP A  26     -25.211  16.131 -17.310  1.00 45.88           O  
ATOM    387  N   GLU A  27     -23.717  14.512 -11.801  1.00 52.73           N  
ATOM    388  H   GLU A  27     -24.257  15.289 -11.448  1.00 52.73           H  
ATOM    389  CA  GLU A  27     -23.312  13.467 -10.874  1.00 52.73           C  
ATOM    390  HA  GLU A  27     -22.242  13.285 -10.966  1.00 52.73           H  
ATOM    391  C   GLU A  27     -24.083  12.207 -11.282  1.00 52.73           C  
ATOM    392  CB  GLU A  27     -23.618  13.885  -9.423  1.00 52.73           C  
ATOM    393  HB2 GLU A  27     -24.651  14.232  -9.384  1.00 52.73           H  
ATOM    394  HB3 GLU A  27     -23.554  13.008  -8.780  1.00 52.73           H  
ATOM    395  O   GLU A  27     -25.305  12.126 -11.131  1.00 52.73           O  
ATOM    396  CG  GLU A  27     -22.719  15.009  -8.861  1.00 52.73           C  
ATOM    397  HG2 GLU A  27     -23.309  15.576  -8.141  1.00 52.73           H  
ATOM    398  HG3 GLU A  27     -22.446  15.698  -9.661  1.00 52.73           H  
ATOM    399  CD  GLU A  27     -21.457  14.505  -8.136  1.00 52.73           C  
ATOM    400  OE1 GLU A  27     -20.351  15.009  -8.438  1.00 52.73           O  
ATOM    401  OE2 GLU A  27     -21.597  13.624  -7.254  1.00 52.73           O  
ATOM    402  N   ALA A  28     -23.376  11.221 -11.843  1.00 55.47           N  
ATOM    403  H   ALA A  28     -22.417  11.411 -12.095  1.00 55.47           H  
ATOM    404  CA  ALA A  28     -23.952   9.913 -12.137  1.00 55.47           C  
ATOM    405  HA  ALA A  28     -24.658  10.046 -12.956  1.00 55.47           H  
ATOM    406  C   ALA A  28     -24.710   9.379 -10.900  1.00 55.47           C  
ATOM    407  CB  ALA A  28     -22.833   8.963 -12.589  1.00 55.47           C  
ATOM    408  HB1 ALA A  28     -23.250   7.994 -12.863  1.00 55.47           H  
ATOM    409  HB2 ALA A  28     -22.324   9.383 -13.456  1.00 55.47           H  
ATOM    410  HB3 ALA A  28     -22.111   8.822 -11.784  1.00 55.47           H  
ATOM    411  O   ALA A  28     -24.268   9.612  -9.768  1.00 55.47           O  
ATOM    412  N   PRO A  29     -25.839   8.660 -11.081  1.00 54.78           N  
ATOM    413  CA  PRO A  29     -26.667   8.200  -9.969  1.00 54.78           C  
ATOM    414  HA  PRO A  29     -27.153   9.059  -9.506  1.00 54.78           H  
ATOM    415  C   PRO A  29     -25.805   7.487  -8.926  1.00 54.78           C  
ATOM    416  CB  PRO A  29     -27.726   7.277 -10.590  1.00 54.78           C  
ATOM    417  HB2 PRO A  29     -27.927   6.402  -9.973  1.00 54.78           H  
ATOM    418  HB3 PRO A  29     -28.644   7.844 -10.748  1.00 54.78           H  
ATOM    419  O   PRO A  29     -24.929   6.711  -9.291  1.00 54.78           O  
ATOM    420  CG  PRO A  29     -27.137   6.886 -11.947  1.00 54.78           C  
ATOM    421  HG2 PRO A  29     -27.913   6.664 -12.679  1.00 54.78           H  
ATOM    422  HG3 PRO A  29     -26.468   6.035 -11.824  1.00 54.78           H  
ATOM    423  CD  PRO A  29     -26.328   8.119 -12.337  1.00 54.78           C  
ATOM    424  HD2 PRO A  29     -25.517   7.834 -13.007  1.00 54.78           H  
ATOM    425  HD3 PRO A  29     -26.974   8.854 -12.819  1.00 54.78           H  
ATOM    426  N   ALA A  30     -26.052   7.722  -7.634  1.00 54.89           N  
ATOM    427  H   ALA A  30     -26.739   8.430  -7.419  1.00 54.89           H  
ATOM    428  CA  ALA A  30     -25.182   7.279  -6.535  1.00 54.89           C  
ATOM    429  HA  ALA A  30     -24.266   7.868  -6.570  1.00 54.89           H  
ATOM    430  C   ALA A  30     -24.766   5.789  -6.591  1.00 54.89           C  
ATOM    431  CB  ALA A  30     -25.910   7.593  -5.220  1.00 54.89           C  
ATOM    432  HB1 ALA A  30     -26.123   8.660  -5.161  1.00 54.89           H  
ATOM    433  HB2 ALA A  30     -25.273   7.319  -4.379  1.00 54.89           H  
ATOM    434  HB3 ALA A  30     -26.842   7.031  -5.160  1.00 54.89           H  
ATOM    435  O   ALA A  30     -23.681   5.432  -6.136  1.00 54.89           O  
ATOM    436  N   ALA A  31     -25.589   4.922  -7.194  1.00 59.07           N  
ATOM    437  H   ALA A  31     -26.445   5.287  -7.587  1.00 59.07           H  
ATOM    438  CA  ALA A  31     -25.262   3.515  -7.429  1.00 59.07           C  
ATOM    439  HA  ALA A  31     -24.934   3.075  -6.487  1.00 59.07           H  
ATOM    440  C   ALA A  31     -24.125   3.297  -8.450  1.00 59.07           C  
ATOM    441  CB  ALA A  31     -26.544   2.803  -7.876  1.00 59.07           C  
ATOM    442  HB1 ALA A  31     -26.338   1.742  -8.018  1.00 59.07           H  
ATOM    443  HB2 ALA A  31     -27.317   2.913  -7.115  1.00 59.07           H  
ATOM    444  HB3 ALA A  31     -26.898   3.224  -8.817  1.00 59.07           H  
ATOM    445  O   ALA A  31     -23.335   2.370  -8.285  1.00 59.07           O  
ATOM    446  N   ALA A  32     -24.013   4.143  -9.478  1.00 64.46           N  
ATOM    447  H   ALA A  32     -24.624   4.947  -9.509  1.00 64.46           H  
ATOM    448  CA  ALA A  32     -22.981   4.060 -10.514  1.00 64.46           C  
ATOM    449  HA  ALA A  32     -22.950   3.042 -10.901  1.00 64.46           H  
ATOM    450  C   ALA A  32     -21.579   4.388  -9.979  1.00 64.46           C  
ATOM    451  CB  ALA A  32     -23.365   5.007 -11.659  1.00 64.46           C  
ATOM    452  HB1 ALA A  32     -23.375   6.038 -11.307  1.00 64.46           H  
ATOM    453  HB2 ALA A  32     -22.631   4.921 -12.461  1.00 64.46           H  
ATOM    454  HB3 ALA A  32     -24.347   4.744 -12.050  1.00 64.46           H  
ATOM    455  O   ALA A  32     -20.587   3.887 -10.501  1.00 64.46           O  
ATOM    456  N   ASN A  33     -21.497   5.178  -8.907  1.00 80.40           N  
ATOM    457  H   ASN A  33     -22.354   5.562  -8.535  1.00 80.40           H  
ATOM    458  CA  ASN A  33     -20.231   5.598  -8.312  1.00 80.40           C  
ATOM    459  HA  ASN A  33     -19.445   5.502  -9.061  1.00 80.40           H  
ATOM    460  C   ASN A  33     -19.781   4.707  -7.146  1.00 80.40           C  
ATOM    461  CB  ASN A  33     -20.343   7.089  -7.949  1.00 80.40           C  
ATOM    462  HB2 ASN A  33     -19.470   7.396  -7.373  1.00 80.40           H  
ATOM    463  HB3 ASN A  33     -21.232   7.257  -7.342  1.00 80.40           H  
ATOM    464  O   ASN A  33     -18.776   5.010  -6.506  1.00 80.40           O  
ATOM    465  CG  ASN A  33     -20.386   7.963  -9.191  1.00 80.40           C  
ATOM    466  ND2 ASN A  33     -21.164   9.019  -9.187  1.00 80.40           N  
ATOM    467 HD21 ASN A  33     -21.762   9.260  -8.410  1.00 80.40           H  
ATOM    468 HD22 ASN A  33     -21.168   9.590 -10.020  1.00 80.40           H  
ATOM    469  OD1 ASN A  33     -19.713   7.711 -10.174  1.00 80.40           O  
ATOM    470  N   GLN A  34     -20.488   3.615  -6.842  1.00 88.98           N  
ATOM    471  H   GLN A  34     -21.279   3.369  -7.420  1.00 88.98           H  
ATOM    472  CA  GLN A  34     -20.142   2.745  -5.719  1.00 88.98           C  
ATOM    473  HA  GLN A  34     -19.733   3.372  -4.927  1.00 88.98           H  
ATOM    474  C   GLN A  34     -19.076   1.715  -6.108  1.00 88.98           C  
ATOM    475  CB  GLN A  34     -21.406   2.089  -5.155  1.00 88.98           C  
ATOM    476  HB2 GLN A  34     -22.165   2.854  -4.993  1.00 88.98           H  
ATOM    477  HB3 GLN A  34     -21.793   1.358  -5.866  1.00 88.98           H  
ATOM    478  O   GLN A  34     -19.287   0.869  -6.976  1.00 88.98           O  
ATOM    479  CG  GLN A  34     -21.098   1.410  -3.814  1.00 88.98           C  
ATOM    480  HG2 GLN A  34     -20.703   2.149  -3.117  1.00 88.98           H  
ATOM    481  HG3 GLN A  34     -20.348   0.632  -3.956  1.00 88.98           H  
ATOM    482  CD  GLN A  34     -22.336   0.780  -3.201  1.00 88.98           C  
ATOM    483  NE2 GLN A  34     -22.708  -0.411  -3.616  1.00 88.98           N  
ATOM    484 HE21 GLN A  34     -23.616  -0.707  -3.285  1.00 88.98           H  
ATOM    485 HE22 GLN A  34     -22.284  -0.785  -4.452  1.00 88.98           H  
ATOM    486  OE1 GLN A  34     -22.973   1.314  -2.315  1.00 88.98           O  
ATOM    487  N   GLY A  35     -17.939   1.738  -5.413  1.00 90.24           N  
ATOM    488  H   GLY A  35     -17.837   2.428  -4.682  1.00 90.24           H  
ATOM    489  CA  GLY A  35     -16.888   0.748  -5.620  1.00 90.24           C  
ATOM    490  HA2 GLY A  35     -16.741   0.618  -6.692  1.00 90.24           H  
ATOM    491  HA3 GLY A  35     -15.954   1.124  -5.202  1.00 90.24           H  
ATOM    492  C   GLY A  35     -17.195  -0.627  -5.000  1.00 90.24           C  
ATOM    493  O   GLY A  35     -18.166  -0.793  -4.253  1.00 90.24           O  
ATOM    494  N   PRO A  36     -16.345  -1.633  -5.271  1.00 93.33           N  
ATOM    495  CA  PRO A  36     -16.450  -2.964  -4.670  1.00 93.33           C  
ATOM    496  HA  PRO A  36     -17.385  -3.427  -4.986  1.00 93.33           H  
ATOM    497  C   PRO A  36     -16.419  -2.922  -3.135  1.00 93.33           C  
ATOM    498  CB  PRO A  36     -15.273  -3.765  -5.240  1.00 93.33           C  
ATOM    499  HB2 PRO A  36     -15.587  -4.281  -6.148  1.00 93.33           H  
ATOM    500  HB3 PRO A  36     -14.859  -4.472  -4.522  1.00 93.33           H  
ATOM    501  O   PRO A  36     -15.914  -1.985  -2.521  1.00 93.33           O  
ATOM    502  CG  PRO A  36     -14.272  -2.668  -5.596  1.00 93.33           C  
ATOM    503  HG2 PRO A  36     -13.559  -2.986  -6.356  1.00 93.33           H  
ATOM    504  HG3 PRO A  36     -13.781  -2.320  -4.687  1.00 93.33           H  
ATOM    505  CD  PRO A  36     -15.144  -1.530  -6.083  1.00 93.33           C  
ATOM    506  HD2 PRO A  36     -15.398  -1.671  -7.133  1.00 93.33           H  
ATOM    507  HD3 PRO A  36     -14.625  -0.582  -5.939  1.00 93.33           H  
ATOM    508  N   GLU A  37     -16.947  -3.967  -2.495  1.00 95.17           N  
ATOM    509  H   GLU A  37     -17.330  -4.724  -3.044  1.00 95.17           H  
ATOM    510  CA  GLU A  37     -16.984  -4.062  -1.030  1.00 95.17           C  
ATOM    511  HA  GLU A  37     -17.480  -3.177  -0.631  1.00 95.17           H  
ATOM    512  C   GLU A  37     -15.584  -4.121  -0.420  1.00 95.17           C  
ATOM    513  CB  GLU A  37     -17.783  -5.307  -0.631  1.00 95.17           C  
ATOM    514  HB2 GLU A  37     -18.712  -5.300  -1.201  1.00 95.17           H  
ATOM    515  HB3 GLU A  37     -17.246  -6.213  -0.914  1.00 95.17           H  
ATOM    516  O   GLU A  37     -15.214  -3.288   0.408  1.00 95.17           O  
ATOM    517  CG  GLU A  37     -18.064  -5.332   0.880  1.00 95.17           C  
ATOM    518  HG2 GLU A  37     -17.155  -5.616   1.410  1.00 95.17           H  
ATOM    519  HG3 GLU A  37     -18.330  -4.327   1.206  1.00 95.17           H  
ATOM    520  CD  GLU A  37     -19.204  -6.286   1.254  1.00 95.17           C  
ATOM    521  OE1 GLU A  37     -19.320  -6.609   2.451  1.00 95.17           O  
ATOM    522  OE2 GLU A  37     -20.070  -6.546   0.378  1.00 95.17           O  
ATOM    523  N   VAL A  38     -14.806  -5.097  -0.883  1.00 96.70           N  
ATOM    524  H   VAL A  38     -15.186  -5.709  -1.590  1.00 96.70           H  
ATOM    525  CA  VAL A  38     -13.410  -5.318  -0.531  1.00 96.70           C  
ATOM    526  HA  VAL A  38     -13.026  -4.414  -0.060  1.00 96.70           H  
ATOM    527  C   VAL A  38     -12.648  -5.579  -1.820  1.00 96.70           C  
ATOM    528  CB  VAL A  38     -13.238  -6.497   0.449  1.00 96.70           C  
ATOM    529  HB  VAL A  38     -13.533  -7.419  -0.051  1.00 96.70           H  
ATOM    530  O   VAL A  38     -13.137  -6.290  -2.697  1.00 96.70           O  
ATOM    531  CG1 VAL A  38     -11.784  -6.656   0.916  1.00 96.70           C  
ATOM    532 HG11 VAL A  38     -11.476  -5.785   1.496  1.00 96.70           H  
ATOM    533 HG12 VAL A  38     -11.700  -7.550   1.534  1.00 96.70           H  
ATOM    534 HG13 VAL A  38     -11.112  -6.783   0.067  1.00 96.70           H  
ATOM    535  CG2 VAL A  38     -14.107  -6.315   1.700  1.00 96.70           C  
ATOM    536 HG21 VAL A  38     -15.138  -6.572   1.457  1.00 96.70           H  
ATOM    537 HG22 VAL A  38     -13.770  -6.976   2.498  1.00 96.70           H  
ATOM    538 HG23 VAL A  38     -14.063  -5.287   2.057  1.00 96.70           H  
ATOM    539  N   ILE A  39     -11.445  -5.024  -1.934  1.00 95.49           N  
ATOM    540  H   ILE A  39     -11.114  -4.446  -1.175  1.00 95.49           H  
ATOM    541  CA  ILE A  39     -10.524  -5.325  -3.032  1.00 95.49           C  
ATOM    542  HA  ILE A  39     -11.011  -6.028  -3.708  1.00 95.49           H  
ATOM    543  C   ILE A  39      -9.276  -6.024  -2.516  1.00 95.49           C  
ATOM    544  CB  ILE A  39     -10.175  -4.081  -3.876  1.00 95.49           C  
ATOM    545  HB  ILE A  39      -9.536  -4.404  -4.697  1.00 95.49           H  
ATOM    546  O   ILE A  39      -8.760  -5.701  -1.445  1.00 95.49           O  
ATOM    547  CG1 ILE A  39      -9.426  -3.002  -3.076  1.00 95.49           C  
ATOM    548 HG12 ILE A  39     -10.058  -2.678  -2.249  1.00 95.49           H  
ATOM    549 HG13 ILE A  39      -8.513  -3.441  -2.674  1.00 95.49           H  
ATOM    550  CG2 ILE A  39     -11.458  -3.513  -4.473  1.00 95.49           C  
ATOM    551 HG21 ILE A  39     -12.037  -4.315  -4.931  1.00 95.49           H  
ATOM    552 HG22 ILE A  39     -12.044  -3.052  -3.678  1.00 95.49           H  
ATOM    553 HG23 ILE A  39     -11.229  -2.769  -5.236  1.00 95.49           H  
ATOM    554  CD1 ILE A  39      -9.008  -1.775  -3.895  1.00 95.49           C  
ATOM    555 HD11 ILE A  39      -8.469  -2.091  -4.788  1.00 95.49           H  
ATOM    556 HD12 ILE A  39      -9.884  -1.193  -4.183  1.00 95.49           H  
ATOM    557 HD13 ILE A  39      -8.351  -1.144  -3.297  1.00 95.49           H  
ATOM    558  N   LYS A  40      -8.760  -6.948  -3.325  1.00 96.15           N  
ATOM    559  H   LYS A  40      -9.276  -7.179  -4.162  1.00 96.15           H  
ATOM    560  CA  LYS A  40      -7.415  -7.510  -3.187  1.00 96.15           C  
ATOM    561  HA  LYS A  40      -7.107  -7.480  -2.142  1.00 96.15           H  
ATOM    562  C   LYS A  40      -6.450  -6.652  -4.008  1.00 96.15           C  
ATOM    563  CB  LYS A  40      -7.453  -8.975  -3.650  1.00 96.15           C  
ATOM    564  HB2 LYS A  40      -8.237  -9.498  -3.101  1.00 96.15           H  
ATOM    565  HB3 LYS A  40      -7.717  -9.001  -4.707  1.00 96.15           H  
ATOM    566  O   LYS A  40      -6.514  -6.650  -5.236  1.00 96.15           O  
ATOM    567  CG  LYS A  40      -6.134  -9.737  -3.439  1.00 96.15           C  
ATOM    568  HG2 LYS A  40      -5.928  -9.830  -2.373  1.00 96.15           H  
ATOM    569  HG3 LYS A  40      -5.318  -9.188  -3.908  1.00 96.15           H  
ATOM    570  CD  LYS A  40      -6.239 -11.135  -4.078  1.00 96.15           C  
ATOM    571  HD2 LYS A  40      -7.015 -11.708  -3.570  1.00 96.15           H  
ATOM    572  HD3 LYS A  40      -6.534 -11.010  -5.119  1.00 96.15           H  
ATOM    573  CE  LYS A  40      -4.917 -11.919  -4.041  1.00 96.15           C  
ATOM    574  HE2 LYS A  40      -4.710 -12.222  -3.015  1.00 96.15           H  
ATOM    575  HE3 LYS A  40      -4.116 -11.254  -4.368  1.00 96.15           H  
ATOM    576  NZ  LYS A  40      -4.955 -13.111  -4.942  1.00 96.15           N  
ATOM    577  HZ1 LYS A  40      -4.060 -13.574  -5.012  1.00 96.15           H  
ATOM    578  HZ2 LYS A  40      -5.193 -12.857  -5.890  1.00 96.15           H  
ATOM    579  HZ3 LYS A  40      -5.648 -13.786  -4.653  1.00 96.15           H  
ATOM    580  N   ILE A  41      -5.567  -5.920  -3.341  1.00 95.92           N  
ATOM    581  H   ILE A  41      -5.578  -5.972  -2.332  1.00 95.92           H  
ATOM    582  CA  ILE A  41      -4.498  -5.143  -3.976  1.00 95.92           C  
ATOM    583  HA  ILE A  41      -4.827  -4.830  -4.966  1.00 95.92           H  
ATOM    584  C   ILE A  41      -3.284  -6.059  -4.136  1.00 95.92           C  
ATOM    585  CB  ILE A  41      -4.162  -3.866  -3.173  1.00 95.92           C  
ATOM    586  HB  ILE A  41      -3.777  -4.168  -2.199  1.00 95.92           H  
ATOM    587  O   ILE A  41      -2.714  -6.517  -3.144  1.00 95.92           O  
ATOM    588  CG1 ILE A  41      -5.427  -3.002  -2.950  1.00 95.92           C  
ATOM    589 HG12 ILE A  41      -5.844  -2.712  -3.914  1.00 95.92           H  
ATOM    590 HG13 ILE A  41      -6.173  -3.596  -2.422  1.00 95.92           H  
ATOM    591  CG2 ILE A  41      -3.064  -3.067  -3.902  1.00 95.92           C  
ATOM    592 HG21 ILE A  41      -2.763  -2.205  -3.308  1.00 95.92           H  
ATOM    593 HG22 ILE A  41      -3.428  -2.725  -4.871  1.00 95.92           H  
ATOM    594 HG23 ILE A  41      -2.174  -3.678  -4.052  1.00 95.92           H  
ATOM    595  CD1 ILE A  41      -5.199  -1.741  -2.108  1.00 95.92           C  
ATOM    596 HD11 ILE A  41      -4.582  -1.023  -2.649  1.00 95.92           H  
ATOM    597 HD12 ILE A  41      -4.718  -2.004  -1.166  1.00 95.92           H  
ATOM    598 HD13 ILE A  41      -6.160  -1.273  -1.894  1.00 95.92           H  
ATOM    599  N   THR A  42      -2.900  -6.320  -5.384  1.00 94.59           N  
ATOM    600  H   THR A  42      -3.409  -5.898  -6.147  1.00 94.59           H  
ATOM    601  CA  THR A  42      -1.756  -7.163  -5.760  1.00 94.59           C  
ATOM    602  HA  THR A  42      -1.277  -7.555  -4.863  1.00 94.59           H  
ATOM    603  C   THR A  42      -0.704  -6.351  -6.512  1.00 94.59           C  
ATOM    604  CB  THR A  42      -2.193  -8.368  -6.617  1.00 94.59           C  
ATOM    605  HB  THR A  42      -1.335  -9.028  -6.745  1.00 94.59           H  
ATOM    606  O   THR A  42      -0.945  -5.217  -6.923  1.00 94.59           O  
ATOM    607  CG2 THR A  42      -3.332  -9.169  -5.991  1.00 94.59           C  
ATOM    608 HG21 THR A  42      -4.253  -8.585  -6.000  1.00 94.59           H  
ATOM    609 HG22 THR A  42      -3.483 -10.084  -6.564  1.00 94.59           H  
ATOM    610 HG23 THR A  42      -3.068  -9.427  -4.966  1.00 94.59           H  
ATOM    611  OG1 THR A  42      -2.618  -7.972  -7.898  1.00 94.59           O  
ATOM    612  HG1 THR A  42      -2.782  -8.781  -8.389  1.00 94.59           H  
ATOM    613  N   ASP A  43       0.456  -6.952  -6.753  1.00 91.56           N  
ATOM    614  H   ASP A  43       0.597  -7.899  -6.432  1.00 91.56           H  
ATOM    615  CA  ASP A  43       1.487  -6.442  -7.667  1.00 91.56           C  
ATOM    616  HA  ASP A  43       1.571  -5.362  -7.544  1.00 91.56           H  
ATOM    617  C   ASP A  43       1.158  -6.613  -9.160  1.00 91.56           C  
ATOM    618  CB  ASP A  43       2.836  -7.072  -7.286  1.00 91.56           C  
ATOM    619  HB2 ASP A  43       3.624  -6.624  -7.891  1.00 91.56           H  
ATOM    620  HB3 ASP A  43       3.049  -6.829  -6.244  1.00 91.56           H  
ATOM    621  O   ASP A  43       2.022  -6.418 -10.009  1.00 91.56           O  
ATOM    622  CG  ASP A  43       2.878  -8.597  -7.456  1.00 91.56           C  
ATOM    623  OD1 ASP A  43       1.865  -9.195  -7.897  1.00 91.56           O  
ATOM    624  OD2 ASP A  43       3.912  -9.178  -7.072  1.00 91.56           O  
ATOM    625  N   GLY A  44      -0.092  -6.945  -9.498  1.00 89.02           N  
ATOM    626  H   GLY A  44      -0.765  -7.063  -8.754  1.00 89.02           H  
ATOM    627  CA  GLY A  44      -0.496  -7.326 -10.854  1.00 89.02           C  
ATOM    628  HA2 GLY A  44       0.113  -6.808 -11.595  1.00 89.02           H  
ATOM    629  HA3 GLY A  44      -1.547  -7.082 -11.007  1.00 89.02           H  
ATOM    630  C   GLY A  44      -0.426  -8.812 -11.132  1.00 89.02           C  
ATOM    631  O   GLY A  44      -0.863  -9.229 -12.200  1.00 89.02           O  
ATOM    632  N   THR A  45       0.023  -9.614 -10.169  1.00 88.16           N  
ATOM    633  H   THR A  45       0.452  -9.217  -9.346  1.00 88.16           H  
ATOM    634  CA  THR A  45       0.015 -11.069 -10.285  1.00 88.16           C  
ATOM    635  HA  THR A  45      -0.305 -11.340 -11.291  1.00 88.16           H  
ATOM    636  C   THR A  45      -0.982 -11.696  -9.314  1.00 88.16           C  
ATOM    637  CB  THR A  45       1.423 -11.657 -10.114  1.00 88.16           C  
ATOM    638  HB  THR A  45       1.399 -12.679 -10.493  1.00 88.16           H  
ATOM    639  O   THR A  45      -1.177 -11.234  -8.185  1.00 88.16           O  
ATOM    640  CG2 THR A  45       2.505 -10.894 -10.882  1.00 88.16           C  
ATOM    641 HG21 THR A  45       2.218 -10.797 -11.929  1.00 88.16           H  
ATOM    642 HG22 THR A  45       3.445 -11.442 -10.819  1.00 88.16           H  
ATOM    643 HG23 THR A  45       2.654  -9.902 -10.454  1.00 88.16           H  
ATOM    644  OG1 THR A  45       1.794 -11.721  -8.761  1.00 88.16           O  
ATOM    645  HG1 THR A  45       1.933 -10.821  -8.455  1.00 88.16           H  
ATOM    646  N   GLU A  46      -1.593 -12.807  -9.725  1.00 84.62           N  
ATOM    647  H   GLU A  46      -1.528 -13.078 -10.696  1.00 84.62           H  
ATOM    648  CA  GLU A  46      -2.443 -13.607  -8.832  1.00 84.62           C  
ATOM    649  HA  GLU A  46      -3.187 -12.953  -8.376  1.00 84.62           H  
ATOM    650  C   GLU A  46      -1.655 -14.224  -7.667  1.00 84.62           C  
ATOM    651  CB  GLU A  46      -3.153 -14.707  -9.642  1.00 84.62           C  
ATOM    652  HB2 GLU A  46      -3.622 -15.408  -8.951  1.00 84.62           H  
ATOM    653  HB3 GLU A  46      -2.417 -15.261 -10.225  1.00 84.62           H  
ATOM    654  O   GLU A  46      -2.205 -14.457  -6.587  1.00 84.62           O  
ATOM    655  CG  GLU A  46      -4.235 -14.151 -10.581  1.00 84.62           C  
ATOM    656  HG2 GLU A  46      -3.749 -13.577 -11.370  1.00 84.62           H  
ATOM    657  HG3 GLU A  46      -4.758 -14.987 -11.046  1.00 84.62           H  
ATOM    658  CD  GLU A  46      -5.245 -13.264  -9.829  1.00 84.62           C  
ATOM    659  OE1 GLU A  46      -5.609 -12.205 -10.384  1.00 84.62           O  
ATOM    660  OE2 GLU A  46      -5.540 -13.569  -8.644  1.00 84.62           O  
ATOM    661  N   LYS A  47      -0.345 -14.423  -7.874  1.00 88.07           N  
ATOM    662  H   LYS A  47       0.020 -14.099  -8.759  1.00 88.07           H  
ATOM    663  CA  LYS A  47       0.613 -15.003  -6.924  1.00 88.07           C  
ATOM    664  HA  LYS A  47       0.071 -15.668  -6.251  1.00 88.07           H  
ATOM    665  C   LYS A  47       1.282 -13.970  -6.010  1.00 88.07           C  
ATOM    666  CB  LYS A  47       1.665 -15.832  -7.679  1.00 88.07           C  
ATOM    667  HB2 LYS A  47       2.393 -16.217  -6.965  1.00 88.07           H  
ATOM    668  HB3 LYS A  47       2.191 -15.185  -8.382  1.00 88.07           H  
ATOM    669  O   LYS A  47       2.244 -14.315  -5.328  1.00 88.07           O  
ATOM    670  CG  LYS A  47       1.065 -17.029  -8.429  1.00 88.07           C  
ATOM    671  HG2 LYS A  47       0.518 -17.657  -7.725  1.00 88.07           H  
ATOM    672  HG3 LYS A  47       0.381 -16.678  -9.201  1.00 88.07           H  
ATOM    673  CD  LYS A  47       2.184 -17.851  -9.081  1.00 88.07           C  
ATOM    674  HD2 LYS A  47       2.869 -18.202  -8.308  1.00 88.07           H  
ATOM    675  HD3 LYS A  47       2.730 -17.217  -9.779  1.00 88.07           H  
ATOM    676  CE  LYS A  47       1.595 -19.052  -9.829  1.00 88.07           C  
ATOM    677  HE2 LYS A  47       1.047 -19.670  -9.118  1.00 88.07           H  
ATOM    678  HE3 LYS A  47       0.882 -18.686 -10.568  1.00 88.07           H  
ATOM    679  NZ  LYS A  47       2.652 -19.855 -10.495  1.00 88.07           N  
ATOM    680  HZ1 LYS A  47       3.312 -20.210  -9.817  1.00 88.07           H  
ATOM    681  HZ2 LYS A  47       3.155 -19.295 -11.169  1.00 88.07           H  
ATOM    682  HZ3 LYS A  47       2.246 -20.642 -10.982  1.00 88.07           H  
ATOM    683  N   SER A  48       0.787 -12.730  -5.979  1.00 89.22           N  
ATOM    684  H   SER A  48       0.077 -12.488  -6.656  1.00 89.22           H  
ATOM    685  CA  SER A  48       1.266 -11.684  -5.069  1.00 89.22           C  
ATOM    686  HA  SER A  48       2.234 -11.326  -5.420  1.00 89.22           H  
ATOM    687  C   SER A  48       1.406 -12.240  -3.650  1.00 89.22           C  
ATOM    688  CB  SER A  48       0.283 -10.514  -5.100  1.00 89.22           C  
ATOM    689  HB2 SER A  48      -0.735 -10.893  -5.003  1.00 89.22           H  
ATOM    690  HB3 SER A  48       0.379 -10.019  -6.066  1.00 89.22           H  
ATOM    691  O   SER A  48       0.414 -12.650  -3.048  1.00 89.22           O  
ATOM    692  OG  SER A  48       0.520  -9.575  -4.065  1.00 89.22           O  
ATOM    693  HG  SER A  48       0.237  -9.974  -3.240  1.00 89.22           H  
ATOM    694  N   MET A  49       2.631 -12.249  -3.117  1.00 88.75           N  
ATOM    695  H   MET A  49       3.393 -11.952  -3.709  1.00 88.75           H  
ATOM    696  CA  MET A  49       2.961 -12.966  -1.875  1.00 88.75           C  
ATOM    697  HA  MET A  49       2.649 -14.006  -1.974  1.00 88.75           H  
ATOM    698  C   MET A  49       2.257 -12.397  -0.639  1.00 88.75           C  
ATOM    699  CB  MET A  49       4.476 -12.926  -1.635  1.00 88.75           C  
ATOM    700  HB2 MET A  49       4.676 -13.347  -0.649  1.00 88.75           H  
ATOM    701  HB3 MET A  49       4.819 -11.892  -1.638  1.00 88.75           H  
ATOM    702  O   MET A  49       1.919 -13.139   0.276  1.00 88.75           O  
ATOM    703  CG  MET A  49       5.278 -13.723  -2.668  1.00 88.75           C  
ATOM    704  HG2 MET A  49       4.955 -14.764  -2.648  1.00 88.75           H  
ATOM    705  HG3 MET A  49       5.071 -13.325  -3.661  1.00 88.75           H  
ATOM    706  SD  MET A  49       7.073 -13.660  -2.403  1.00 88.75           S  
ATOM    707  CE  MET A  49       7.238 -14.619  -0.871  1.00 88.75           C  
ATOM    708  HE1 MET A  49       6.794 -15.606  -1.006  1.00 88.75           H  
ATOM    709  HE2 MET A  49       6.743 -14.103  -0.048  1.00 88.75           H  
ATOM    710  HE3 MET A  49       8.295 -14.734  -0.631  1.00 88.75           H  
ATOM    711  N   ASN A  50       2.046 -11.079  -0.603  1.00 91.42           N  
ATOM    712  H   ASN A  50       2.351 -10.530  -1.394  1.00 91.42           H  
ATOM    713  CA  ASN A  50       1.455 -10.392   0.544  1.00 91.42           C  
ATOM    714  HA  ASN A  50       0.858 -11.105   1.113  1.00 91.42           H  
ATOM    715  C   ASN A  50       0.507  -9.268   0.084  1.00 91.42           C  
ATOM    716  CB  ASN A  50       2.594  -9.907   1.461  1.00 91.42           C  
ATOM    717  HB2 ASN A  50       3.135  -9.089   0.984  1.00 91.42           H  
ATOM    718  HB3 ASN A  50       3.289 -10.726   1.647  1.00 91.42           H  
ATOM    719  O   ASN A  50       0.844  -8.086   0.205  1.00 91.42           O  
ATOM    720  CG  ASN A  50       2.059  -9.461   2.807  1.00 91.42           C  
ATOM    721  ND2 ASN A  50       2.671  -8.480   3.427  1.00 91.42           N  
ATOM    722 HD21 ASN A  50       3.454  -8.004   3.002  1.00 91.42           H  
ATOM    723 HD22 ASN A  50       2.208  -8.127   4.252  1.00 91.42           H  
ATOM    724  OD1 ASN A  50       1.089  -9.987   3.318  1.00 91.42           O  
ATOM    725  N   PRO A  51      -0.647  -9.610  -0.520  1.00 94.83           N  
ATOM    726  CA  PRO A  51      -1.600  -8.612  -0.989  1.00 94.83           C  
ATOM    727  HA  PRO A  51      -1.110  -7.915  -1.669  1.00 94.83           H  
ATOM    728  C   PRO A  51      -2.183  -7.832   0.194  1.00 94.83           C  
ATOM    729  CB  PRO A  51      -2.670  -9.403  -1.744  1.00 94.83           C  
ATOM    730  HB2 PRO A  51      -3.639  -8.906  -1.731  1.00 94.83           H  
ATOM    731  HB3 PRO A  51      -2.337  -9.574  -2.768  1.00 94.83           H  
ATOM    732  O   PRO A  51      -2.197  -8.316   1.327  1.00 94.83           O  
ATOM    733  CG  PRO A  51      -2.694 -10.728  -0.987  1.00 94.83           C  
ATOM    734  HG2 PRO A  51      -3.288 -10.605  -0.081  1.00 94.83           H  
ATOM    735  HG3 PRO A  51      -3.073 -11.546  -1.599  1.00 94.83           H  
ATOM    736  CD  PRO A  51      -1.235 -10.941  -0.592  1.00 94.83           C  
ATOM    737  HD2 PRO A  51      -0.727 -11.527  -1.357  1.00 94.83           H  
ATOM    738  HD3 PRO A  51      -1.183 -11.454   0.368  1.00 94.83           H  
ATOM    739  N   ALA A  52      -2.678  -6.625  -0.063  1.00 96.21           N  
ATOM    740  H   ALA A  52      -2.680  -6.308  -1.022  1.00 96.21           H  
ATOM    741  CA  ALA A  52      -3.501  -5.907   0.905  1.00 96.21           C  
ATOM    742  HA  ALA A  52      -3.313  -6.297   1.906  1.00 96.21           H  
ATOM    743  C   ALA A  52      -4.982  -6.146   0.596  1.00 96.21           C  
ATOM    744  CB  ALA A  52      -3.116  -4.425   0.935  1.00 96.21           C  
ATOM    745  HB1 ALA A  52      -2.060  -4.325   1.186  1.00 96.21           H  
ATOM    746  HB2 ALA A  52      -3.708  -3.909   1.691  1.00 96.21           H  
ATOM    747  HB3 ALA A  52      -3.301  -3.963  -0.035  1.00 96.21           H  
ATOM    748  O   ALA A  52      -5.381  -6.200  -0.567  1.00 96.21           O  
ATOM    749  N   TYR A  53      -5.797  -6.269   1.635  1.00 97.19           N  
ATOM    750  H   TYR A  53      -5.408  -6.204   2.565  1.00 97.19           H  
ATOM    751  CA  TYR A  53      -7.238  -6.453   1.533  1.00 97.19           C  
ATOM    752  HA  TYR A  53      -7.522  -6.606   0.492  1.00 97.19           H  
ATOM    753  C   TYR A  53      -7.921  -5.193   2.042  1.00 97.19           C  
ATOM    754  CB  TYR A  53      -7.649  -7.703   2.303  1.00 97.19           C  
ATOM    755  HB2 TYR A  53      -8.728  -7.824   2.210  1.00 97.19           H  
ATOM    756  HB3 TYR A  53      -7.403  -7.582   3.358  1.00 97.19           H  
ATOM    757  O   TYR A  53      -7.939  -4.913   3.241  1.00 97.19           O  
ATOM    758  CG  TYR A  53      -6.987  -8.954   1.779  1.00 97.19           C  
ATOM    759  CD1 TYR A  53      -7.499  -9.569   0.630  1.00 97.19           C  
ATOM    760  HD1 TYR A  53      -8.341  -9.104   0.139  1.00 97.19           H  
ATOM    761  CD2 TYR A  53      -5.854  -9.483   2.415  1.00 97.19           C  
ATOM    762  HD2 TYR A  53      -5.436  -8.983   3.276  1.00 97.19           H  
ATOM    763  CE1 TYR A  53      -6.934 -10.764   0.146  1.00 97.19           C  
ATOM    764  HE1 TYR A  53      -7.357 -11.268  -0.710  1.00 97.19           H  
ATOM    765  CE2 TYR A  53      -5.252 -10.651   1.913  1.00 97.19           C  
ATOM    766  HE2 TYR A  53      -4.367 -11.042   2.391  1.00 97.19           H  
ATOM    767  OH  TYR A  53      -5.209 -12.432   0.319  1.00 97.19           O  
ATOM    768  HH  TYR A  53      -4.407 -12.609   0.816  1.00 97.19           H  
ATOM    769  CZ  TYR A  53      -5.801 -11.302   0.789  1.00 97.19           C  
ATOM    770  N   PHE A  54      -8.428  -4.397   1.109  1.00 96.81           N  
ATOM    771  H   PHE A  54      -8.430  -4.719   0.151  1.00 96.81           H  
ATOM    772  CA  PHE A  54      -8.904  -3.051   1.384  1.00 96.81           C  
ATOM    773  HA  PHE A  54      -8.528  -2.733   2.356  1.00 96.81           H  
ATOM    774  C   PHE A  54     -10.435  -3.022   1.387  1.00 96.81           C  
ATOM    775  CB  PHE A  54      -8.295  -2.100   0.351  1.00 96.81           C  
ATOM    776  HB2 PHE A  54      -7.213  -2.096   0.477  1.00 96.81           H  
ATOM    777  HB3 PHE A  54      -8.500  -2.480  -0.649  1.00 96.81           H  
ATOM    778  O   PHE A  54     -11.025  -3.294   0.339  1.00 96.81           O  
ATOM    779  CG  PHE A  54      -8.788  -0.673   0.457  1.00 96.81           C  
ATOM    780  CD1 PHE A  54      -9.507  -0.072  -0.594  1.00 96.81           C  
ATOM    781  HD1 PHE A  54      -9.736  -0.630  -1.490  1.00 96.81           H  
ATOM    782  CD2 PHE A  54      -8.490   0.072   1.609  1.00 96.81           C  
ATOM    783  HD2 PHE A  54      -7.917  -0.366   2.413  1.00 96.81           H  
ATOM    784  CE1 PHE A  54      -9.919   1.268  -0.497  1.00 96.81           C  
ATOM    785  HE1 PHE A  54     -10.460   1.738  -1.305  1.00 96.81           H  
ATOM    786  CE2 PHE A  54      -8.900   1.410   1.703  1.00 96.81           C  
ATOM    787  HE2 PHE A  54      -8.642   1.991   2.576  1.00 96.81           H  
ATOM    788  CZ  PHE A  54      -9.621   2.007   0.656  1.00 96.81           C  
ATOM    789  HZ  PHE A  54      -9.925   3.040   0.731  1.00 96.81           H  
ATOM    790  N   PRO A  55     -11.094  -2.696   2.518  1.00 95.97           N  
ATOM    791  CA  PRO A  55     -12.546  -2.556   2.587  1.00 95.97           C  
ATOM    792  HA  PRO A  55     -13.033  -3.382   2.070  1.00 95.97           H  
ATOM    793  C   PRO A  55     -12.964  -1.246   1.902  1.00 95.97           C  
ATOM    794  CB  PRO A  55     -12.877  -2.635   4.081  1.00 95.97           C  
ATOM    795  HB2 PRO A  55     -12.932  -3.682   4.381  1.00 95.97           H  
ATOM    796  HB3 PRO A  55     -13.807  -2.126   4.333  1.00 95.97           H  
ATOM    797  O   PRO A  55     -13.176  -0.215   2.544  1.00 95.97           O  
ATOM    798  CG  PRO A  55     -11.659  -1.986   4.731  1.00 95.97           C  
ATOM    799  HG2 PRO A  55     -11.769  -0.902   4.698  1.00 95.97           H  
ATOM    800  HG3 PRO A  55     -11.521  -2.314   5.761  1.00 95.97           H  
ATOM    801  CD  PRO A  55     -10.506  -2.428   3.828  1.00 95.97           C  
ATOM    802  HD2 PRO A  55      -9.758  -1.638   3.776  1.00 95.97           H  
ATOM    803  HD3 PRO A  55     -10.064  -3.344   4.219  1.00 95.97           H  
ATOM    804  N   HIS A  56     -12.998  -1.275   0.570  1.00 96.25           N  
ATOM    805  H   HIS A  56     -12.802  -2.161   0.126  1.00 96.25           H  
ATOM    806  CA  HIS A  56     -13.131  -0.104  -0.289  1.00 96.25           C  
ATOM    807  HA  HIS A  56     -12.329   0.594  -0.048  1.00 96.25           H  
ATOM    808  C   HIS A  56     -14.440   0.648  -0.047  1.00 96.25           C  
ATOM    809  CB  HIS A  56     -12.968  -0.552  -1.749  1.00 96.25           C  
ATOM    810  HB2 HIS A  56     -13.684  -1.342  -1.973  1.00 96.25           H  
ATOM    811  HB3 HIS A  56     -11.977  -0.987  -1.875  1.00 96.25           H  
ATOM    812  O   HIS A  56     -14.413   1.860   0.161  1.00 96.25           O  
ATOM    813  CG  HIS A  56     -13.134   0.561  -2.752  1.00 96.25           C  
ATOM    814  CD2 HIS A  56     -12.132   1.156  -3.468  1.00 96.25           C  
ATOM    815  HD2 HIS A  56     -11.085   0.895  -3.442  1.00 96.25           H  
ATOM    816  ND1 HIS A  56     -14.305   1.209  -3.083  1.00 96.25           N  
ATOM    817  HD1 HIS A  56     -15.225   1.020  -2.710  1.00 96.25           H  
ATOM    818  CE1 HIS A  56     -14.005   2.197  -3.944  1.00 96.25           C  
ATOM    819  HE1 HIS A  56     -14.710   2.903  -4.357  1.00 96.25           H  
ATOM    820  NE2 HIS A  56     -12.693   2.186  -4.220  1.00 96.25           N  
ATOM    821  N   ARG A  57     -15.580  -0.053  -0.004  1.00 94.90           N  
ATOM    822  H   ARG A  57     -15.543  -1.041  -0.208  1.00 94.90           H  
ATOM    823  CA  ARG A  57     -16.881   0.593   0.238  1.00 94.90           C  
ATOM    824  HA  ARG A  57     -16.984   1.420  -0.466  1.00 94.90           H  
ATOM    825  C   ARG A  57     -16.979   1.223   1.632  1.00 94.90           C  
ATOM    826  CB  ARG A  57     -18.013  -0.404  -0.040  1.00 94.90           C  
ATOM    827  HB2 ARG A  57     -17.987  -1.203   0.701  1.00 94.90           H  
ATOM    828  HB3 ARG A  57     -17.860  -0.835  -1.030  1.00 94.90           H  
ATOM    829  O   ARG A  57     -17.576   2.284   1.772  1.00 94.90           O  
ATOM    830  CG  ARG A  57     -19.388   0.283  -0.022  1.00 94.90           C  
ATOM    831  HG2 ARG A  57     -19.618   0.632   0.984  1.00 94.90           H  
ATOM    832  HG3 ARG A  57     -19.361   1.146  -0.687  1.00 94.90           H  
ATOM    833  CD  ARG A  57     -20.506  -0.651  -0.498  1.00 94.90           C  
ATOM    834  HD2 ARG A  57     -20.266  -0.993  -1.505  1.00 94.90           H  
ATOM    835  HD3 ARG A  57     -21.426  -0.070  -0.561  1.00 94.90           H  
ATOM    836  NE  ARG A  57     -20.728  -1.783   0.430  1.00 94.90           N  
ATOM    837  HE  ARG A  57     -20.951  -1.539   1.385  1.00 94.90           H  
ATOM    838  NH1 ARG A  57     -20.504  -3.522  -1.058  1.00 94.90           N  
ATOM    839 HH11 ARG A  57     -20.506  -4.522  -1.197  1.00 94.90           H  
ATOM    840 HH12 ARG A  57     -20.337  -2.869  -1.811  1.00 94.90           H  
ATOM    841  NH2 ARG A  57     -21.013  -3.959   1.048  1.00 94.90           N  
ATOM    842 HH21 ARG A  57     -20.932  -4.942   0.831  1.00 94.90           H  
ATOM    843 HH22 ARG A  57     -21.182  -3.702   2.010  1.00 94.90           H  
ATOM    844  CZ  ARG A  57     -20.746  -3.071   0.137  1.00 94.90           C  
ATOM    845  N   ASP A  58     -16.359   0.618   2.647  1.00 93.99           N  
ATOM    846  H   ASP A  58     -15.830  -0.221   2.457  1.00 93.99           H  
ATOM    847  CA  ASP A  58     -16.280   1.216   3.991  1.00 93.99           C  
ATOM    848  HA  ASP A  58     -17.287   1.410   4.361  1.00 93.99           H  
ATOM    849  C   ASP A  58     -15.536   2.557   3.955  1.00 93.99           C  
ATOM    850  CB  ASP A  58     -15.592   0.251   4.968  1.00 93.99           C  
ATOM    851  HB2 ASP A  58     -16.151  -0.684   5.005  1.00 93.99           H  
ATOM    852  HB3 ASP A  58     -14.584   0.033   4.615  1.00 93.99           H  
ATOM    853  O   ASP A  58     -16.033   3.558   4.468  1.00 93.99           O  
ATOM    854  CG  ASP A  58     -15.501   0.843   6.380  1.00 93.99           C  
ATOM    855  OD1 ASP A  58     -16.566   0.947   7.020  1.00 93.99           O  
ATOM    856  OD2 ASP A  58     -14.372   1.198   6.811  1.00 93.99           O  
ATOM    857  N   HIS A  59     -14.386   2.607   3.275  1.00 94.34           N  
ATOM    858  H   HIS A  59     -14.042   1.764   2.838  1.00 94.34           H  
ATOM    859  CA  HIS A  59     -13.628   3.849   3.115  1.00 94.34           C  
ATOM    860  HA  HIS A  59     -13.460   4.287   4.099  1.00 94.34           H  
ATOM    861  C   HIS A  59     -14.396   4.885   2.302  1.00 94.34           C  
ATOM    862  CB  HIS A  59     -12.269   3.574   2.472  1.00 94.34           C  
ATOM    863  HB2 HIS A  59     -11.844   4.515   2.123  1.00 94.34           H  
ATOM    864  HB3 HIS A  59     -12.387   2.917   1.610  1.00 94.34           H  
ATOM    865  O   HIS A  59     -14.437   6.044   2.699  1.00 94.34           O  
ATOM    866  CG  HIS A  59     -11.310   2.963   3.448  1.00 94.34           C  
ATOM    867  CD2 HIS A  59     -10.308   3.605   4.124  1.00 94.34           C  
ATOM    868  HD2 HIS A  59     -10.046   4.649   4.034  1.00 94.34           H  
ATOM    869  ND1 HIS A  59     -11.325   1.658   3.874  1.00 94.34           N  
ATOM    870  HD1 HIS A  59     -11.974   0.949   3.563  1.00 94.34           H  
ATOM    871  CE1 HIS A  59     -10.352   1.514   4.786  1.00 94.34           C  
ATOM    872  HE1 HIS A  59     -10.123   0.598   5.311  1.00 94.34           H  
ATOM    873  NE2 HIS A  59      -9.701   2.672   4.971  1.00 94.34           N  
ATOM    874  N   GLN A  60     -15.044   4.475   1.213  1.00 94.89           N  
ATOM    875  H   GLN A  60     -14.951   3.512   0.922  1.00 94.89           H  
ATOM    876  CA  GLN A  60     -15.882   5.366   0.418  1.00 94.89           C  
ATOM    877  HA  GLN A  60     -15.260   6.169   0.021  1.00 94.89           H  
ATOM    878  C   GLN A  60     -16.979   6.013   1.274  1.00 94.89           C  
ATOM    879  CB  GLN A  60     -16.463   4.568  -0.754  1.00 94.89           C  
ATOM    880  HB2 GLN A  60     -17.098   3.763  -0.383  1.00 94.89           H  
ATOM    881  HB3 GLN A  60     -15.642   4.134  -1.324  1.00 94.89           H  
ATOM    882  O   GLN A  60     -17.154   7.227   1.238  1.00 94.89           O  
ATOM    883  CG  GLN A  60     -17.285   5.472  -1.674  1.00 94.89           C  
ATOM    884  HG2 GLN A  60     -16.698   6.360  -1.910  1.00 94.89           H  
ATOM    885  HG3 GLN A  60     -18.197   5.791  -1.169  1.00 94.89           H  
ATOM    886  CD  GLN A  60     -17.675   4.786  -2.975  1.00 94.89           C  
ATOM    887  NE2 GLN A  60     -17.815   5.566  -4.018  1.00 94.89           N  
ATOM    888 HE21 GLN A  60     -18.095   5.170  -4.904  1.00 94.89           H  
ATOM    889 HE22 GLN A  60     -17.710   6.567  -3.938  1.00 94.89           H  
ATOM    890  OE1 GLN A  60     -17.826   3.573  -3.077  1.00 94.89           O  
ATOM    891  N   ASN A  61     -17.665   5.224   2.104  1.00 93.23           N  
ATOM    892  H   ASN A  61     -17.494   4.229   2.070  1.00 93.23           H  
ATOM    893  CA  ASN A  61     -18.732   5.719   2.971  1.00 93.23           C  
ATOM    894  HA  ASN A  61     -19.418   6.322   2.376  1.00 93.23           H  
ATOM    895  C   ASN A  61     -18.217   6.619   4.099  1.00 93.23           C  
ATOM    896  CB  ASN A  61     -19.489   4.511   3.543  1.00 93.23           C  
ATOM    897  HB2 ASN A  61     -18.780   3.806   3.976  1.00 93.23           H  
ATOM    898  HB3 ASN A  61     -20.160   4.851   4.332  1.00 93.23           H  
ATOM    899  O   ASN A  61     -18.861   7.614   4.427  1.00 93.23           O  
ATOM    900  CG  ASN A  61     -20.335   3.799   2.506  1.00 93.23           C  
ATOM    901  ND2 ASN A  61     -20.786   2.604   2.802  1.00 93.23           N  
ATOM    902 HD21 ASN A  61     -21.410   2.205   2.116  1.00 93.23           H  
ATOM    903 HD22 ASN A  61     -20.545   2.174   3.684  1.00 93.23           H  
ATOM    904  OD1 ASN A  61     -20.655   4.309   1.449  1.00 93.23           O  
ATOM    905  N   ARG A  62     -17.075   6.274   4.703  1.00 91.39           N  
ATOM    906  H   ARG A  62     -16.625   5.421   4.405  1.00 91.39           H  
ATOM    907  CA  ARG A  62     -16.488   7.023   5.827  1.00 91.39           C  
ATOM    908  HA  ARG A  62     -17.281   7.331   6.509  1.00 91.39           H  
ATOM    909  C   ARG A  62     -15.812   8.319   5.391  1.00 91.39           C  
ATOM    910  CB  ARG A  62     -15.501   6.121   6.580  1.00 91.39           C  
ATOM    911  HB2 ARG A  62     -14.809   5.673   5.867  1.00 91.39           H  
ATOM    912  HB3 ARG A  62     -14.925   6.727   7.280  1.00 91.39           H  
ATOM    913  O   ARG A  62     -15.759   9.252   6.182  1.00 91.39           O  
ATOM    914  CG  ARG A  62     -16.234   5.022   7.368  1.00 91.39           C  
ATOM    915  HG2 ARG A  62     -16.955   4.519   6.723  1.00 91.39           H  
ATOM    916  HG3 ARG A  62     -16.777   5.467   8.201  1.00 91.39           H  
ATOM    917  CD  ARG A  62     -15.262   3.966   7.890  1.00 91.39           C  
ATOM    918  HD2 ARG A  62     -14.714   3.587   7.027  1.00 91.39           H  
ATOM    919  HD3 ARG A  62     -15.833   3.142   8.318  1.00 91.39           H  
ATOM    920  NE  ARG A  62     -14.333   4.502   8.907  1.00 91.39           N  
ATOM    921  HE  ARG A  62     -14.674   5.253   9.492  1.00 91.39           H  
ATOM    922  NH1 ARG A  62     -12.570   3.154   8.352  1.00 91.39           N  
ATOM    923 HH11 ARG A  62     -13.201   2.608   7.783  1.00 91.39           H  
ATOM    924 HH12 ARG A  62     -11.577   2.977   8.308  1.00 91.39           H  
ATOM    925  NH2 ARG A  62     -12.309   4.778   9.889  1.00 91.39           N  
ATOM    926 HH21 ARG A  62     -12.730   5.454  10.510  1.00 91.39           H  
ATOM    927 HH22 ARG A  62     -11.311   4.619   9.894  1.00 91.39           H  
ATOM    928  CZ  ARG A  62     -13.075   4.140   9.046  1.00 91.39           C  
ATOM    929  N   LEU A  63     -15.304   8.373   4.160  1.00 92.20           N  
ATOM    930  H   LEU A  63     -15.345   7.538   3.594  1.00 92.20           H  
ATOM    931  CA  LEU A  63     -14.537   9.506   3.636  1.00 92.20           C  
ATOM    932  HA  LEU A  63     -14.254  10.148   4.471  1.00 92.20           H  
ATOM    933  C   LEU A  63     -15.330  10.408   2.681  1.00 92.20           C  
ATOM    934  CB  LEU A  63     -13.240   9.002   2.979  1.00 92.20           C  
ATOM    935  HB2 LEU A  63     -13.505   8.387   2.119  1.00 92.20           H  
ATOM    936  HB3 LEU A  63     -12.690   9.864   2.603  1.00 92.20           H  
ATOM    937  O   LEU A  63     -14.771  11.381   2.181  1.00 92.20           O  
ATOM    938  CG  LEU A  63     -12.296   8.211   3.901  1.00 92.20           C  
ATOM    939  HG  LEU A  63     -12.815   7.353   4.329  1.00 92.20           H  
ATOM    940  CD1 LEU A  63     -11.115   7.690   3.081  1.00 92.20           C  
ATOM    941 HD11 LEU A  63     -10.441   7.122   3.723  1.00 92.20           H  
ATOM    942 HD12 LEU A  63     -10.575   8.527   2.639  1.00 92.20           H  
ATOM    943 HD13 LEU A  63     -11.485   7.044   2.285  1.00 92.20           H  
ATOM    944  CD2 LEU A  63     -11.751   9.065   5.047  1.00 92.20           C  
ATOM    945 HD21 LEU A  63     -11.035   8.491   5.635  1.00 92.20           H  
ATOM    946 HD22 LEU A  63     -12.564   9.376   5.702  1.00 92.20           H  
ATOM    947 HD23 LEU A  63     -11.262   9.956   4.651  1.00 92.20           H  
ATOM    948  N   LYS A  64     -16.613  10.117   2.424  1.00 91.81           N  
ATOM    949  H   LYS A  64     -16.992   9.269   2.820  1.00 91.81           H  
ATOM    950  CA  LYS A  64     -17.451  10.869   1.470  1.00 91.81           C  
ATOM    951  HA  LYS A  64     -17.018  10.755   0.476  1.00 91.81           H  
ATOM    952  C   LYS A  64     -17.478  12.383   1.733  1.00 91.81           C  
ATOM    953  CB  LYS A  64     -18.867  10.262   1.431  1.00 91.81           C  
ATOM    954  HB2 LYS A  64     -19.424  10.732   0.621  1.00 91.81           H  
ATOM    955  HB3 LYS A  64     -18.797   9.196   1.217  1.00 91.81           H  
ATOM    956  O   LYS A  64     -17.401  13.156   0.786  1.00 91.81           O  
ATOM    957  CG  LYS A  64     -19.635  10.469   2.741  1.00 91.81           C  
ATOM    958  HG2 LYS A  64     -19.038  10.125   3.585  1.00 91.81           H  
ATOM    959  HG3 LYS A  64     -19.823  11.537   2.849  1.00 91.81           H  
ATOM    960  CD  LYS A  64     -20.987   9.765   2.759  1.00 91.81           C  
ATOM    961  HD2 LYS A  64     -20.844   8.687   2.684  1.00 91.81           H  
ATOM    962  HD3 LYS A  64     -21.591  10.125   1.926  1.00 91.81           H  
ATOM    963  CE  LYS A  64     -21.649  10.131   4.088  1.00 91.81           C  
ATOM    964  HE2 LYS A  64     -21.680  11.218   4.161  1.00 91.81           H  
ATOM    965  HE3 LYS A  64     -21.022   9.772   4.903  1.00 91.81           H  
ATOM    966  NZ  LYS A  64     -23.017   9.580   4.184  1.00 91.81           N  
ATOM    967  HZ1 LYS A  64     -23.427   9.875   5.058  1.00 91.81           H  
ATOM    968  HZ2 LYS A  64     -23.571   9.963   3.432  1.00 91.81           H  
ATOM    969  HZ3 LYS A  64     -22.997   8.572   4.123  1.00 91.81           H  
ATOM    970  N   ASP A  65     -17.480  12.773   3.009  1.00 92.18           N  
ATOM    971  H   ASP A  65     -17.590  12.054   3.709  1.00 92.18           H  
ATOM    972  CA  ASP A  65     -17.503  14.171   3.467  1.00 92.18           C  
ATOM    973  HA  ASP A  65     -17.729  14.820   2.621  1.00 92.18           H  
ATOM    974  C   ASP A  65     -16.144  14.619   4.037  1.00 92.18           C  
ATOM    975  CB  ASP A  65     -18.626  14.356   4.504  1.00 92.18           C  
ATOM    976  HB2 ASP A  65     -18.704  15.412   4.763  1.00 92.18           H  
ATOM    977  HB3 ASP A  65     -18.360  13.806   5.408  1.00 92.18           H  
ATOM    978  O   ASP A  65     -16.031  15.678   4.651  1.00 92.18           O  
ATOM    979  CG  ASP A  65     -19.993  13.877   4.007  1.00 92.18           C  
ATOM    980  OD1 ASP A  65     -20.367  14.231   2.870  1.00 92.18           O  
ATOM    981  OD2 ASP A  65     -20.635  13.080   4.735  1.00 92.18           O  
ATOM    982  N   SER A  66     -15.106  13.790   3.891  1.00 91.17           N  
ATOM    983  H   SER A  66     -15.210  13.008   3.261  1.00 91.17           H  
ATOM    984  CA  SER A  66     -13.766  14.102   4.385  1.00 91.17           C  
ATOM    985  HA  SER A  66     -13.856  14.688   5.300  1.00 91.17           H  
ATOM    986  C   SER A  66     -12.983  14.941   3.380  1.00 91.17           C  
ATOM    987  CB  SER A  66     -12.999  12.826   4.734  1.00 91.17           C  
ATOM    988  HB2 SER A  66     -12.940  12.183   3.856  1.00 91.17           H  
ATOM    989  HB3 SER A  66     -11.987  13.080   5.052  1.00 91.17           H  
ATOM    990  O   SER A  66     -13.148  14.819   2.166  1.00 91.17           O  
ATOM    991  OG  SER A  66     -13.660  12.150   5.785  1.00 91.17           O  
ATOM    992  HG  SER A  66     -14.590  12.381   5.740  1.00 91.17           H  
ATOM    993  N   GLU A  67     -12.075  15.750   3.911  1.00 93.64           N  
ATOM    994  H   GLU A  67     -12.003  15.809   4.916  1.00 93.64           H  
ATOM    995  CA  GLU A  67     -11.019  16.424   3.167  1.00 93.64           C  
ATOM    996  HA  GLU A  67     -11.036  16.088   2.131  1.00 93.64           H  
ATOM    997  C   GLU A  67      -9.685  16.023   3.801  1.00 93.64           C  
ATOM    998  CB  GLU A  67     -11.258  17.942   3.181  1.00 93.64           C  
ATOM    999  HB2 GLU A  67     -12.284  18.135   2.869  1.00 93.64           H  
ATOM   1000  HB3 GLU A  67     -11.126  18.323   4.193  1.00 93.64           H  
ATOM   1001  O   GLU A  67      -9.559  16.017   5.028  1.00 93.64           O  
ATOM   1002  CG  GLU A  67     -10.315  18.683   2.228  1.00 93.64           C  
ATOM   1003  HG2 GLU A  67      -9.283  18.479   2.515  1.00 93.64           H  
ATOM   1004  HG3 GLU A  67     -10.465  18.300   1.219  1.00 93.64           H  
ATOM   1005  CD  GLU A  67     -10.575  20.197   2.242  1.00 93.64           C  
ATOM   1006  OE1 GLU A  67      -9.680  20.944   2.686  1.00 93.64           O  
ATOM   1007  OE2 GLU A  67     -11.665  20.609   1.774  1.00 93.64           O  
ATOM   1008  N   ASP A  68      -8.708  15.618   2.992  1.00 91.04           N  
ATOM   1009  H   ASP A  68      -8.851  15.667   1.993  1.00 91.04           H  
ATOM   1010  CA  ASP A  68      -7.379  15.303   3.516  1.00 91.04           C  
ATOM   1011  HA  ASP A  68      -7.500  14.935   4.535  1.00 91.04           H  
ATOM   1012  C   ASP A  68      -6.477  16.540   3.632  1.00 91.04           C  
ATOM   1013  CB  ASP A  68      -6.747  14.147   2.742  1.00 91.04           C  
ATOM   1014  HB2 ASP A  68      -5.864  13.811   3.285  1.00 91.04           H  
ATOM   1015  HB3 ASP A  68      -7.451  13.315   2.734  1.00 91.04           H  
ATOM   1016  O   ASP A  68      -6.827  17.641   3.218  1.00 91.04           O  
ATOM   1017  CG  ASP A  68      -6.328  14.455   1.311  1.00 91.04           C  
ATOM   1018  OD1 ASP A  68      -6.119  15.618   0.906  1.00 91.04           O  
ATOM   1019  OD2 ASP A  68      -6.106  13.452   0.603  1.00 91.04           O  
ATOM   1020  N   SER A  69      -5.271  16.362   4.176  1.00 88.04           N  
ATOM   1021  H   SER A  69      -4.994  15.433   4.462  1.00 88.04           H  
ATOM   1022  CA  SER A  69      -4.303  17.451   4.371  1.00 88.04           C  
ATOM   1023  HA  SER A  69      -4.786  18.232   4.959  1.00 88.04           H  
ATOM   1024  C   SER A  69      -3.817  18.119   3.078  1.00 88.04           C  
ATOM   1025  CB  SER A  69      -3.103  16.929   5.163  1.00 88.04           C  
ATOM   1026  HB2 SER A  69      -2.379  17.733   5.298  1.00 88.04           H  
ATOM   1027  HB3 SER A  69      -3.445  16.605   6.146  1.00 88.04           H  
ATOM   1028  O   SER A  69      -3.083  19.103   3.143  1.00 88.04           O  
ATOM   1029  OG  SER A  69      -2.484  15.835   4.502  1.00 88.04           O  
ATOM   1030  HG  SER A  69      -1.751  15.547   5.051  1.00 88.04           H  
ATOM   1031  N   GLN A  70      -4.196  17.594   1.909  1.00 88.94           N  
ATOM   1032  H   GLN A  70      -4.872  16.844   1.924  1.00 88.94           H  
ATOM   1033  CA  GLN A  70      -3.885  18.148   0.593  1.00 88.94           C  
ATOM   1034  HA  GLN A  70      -3.173  18.965   0.712  1.00 88.94           H  
ATOM   1035  C   GLN A  70      -5.127  18.765  -0.079  1.00 88.94           C  
ATOM   1036  CB  GLN A  70      -3.218  17.066  -0.283  1.00 88.94           C  
ATOM   1037  HB2 GLN A  70      -3.938  16.275  -0.491  1.00 88.94           H  
ATOM   1038  HB3 GLN A  70      -2.919  17.514  -1.230  1.00 88.94           H  
ATOM   1039  O   GLN A  70      -5.068  19.083  -1.266  1.00 88.94           O  
ATOM   1040  CG  GLN A  70      -1.977  16.447   0.382  1.00 88.94           C  
ATOM   1041  HG2 GLN A  70      -2.269  15.928   1.295  1.00 88.94           H  
ATOM   1042  HG3 GLN A  70      -1.285  17.244   0.654  1.00 88.94           H  
ATOM   1043  CD  GLN A  70      -1.268  15.439  -0.515  1.00 88.94           C  
ATOM   1044  NE2 GLN A  70      -0.142  15.791  -1.095  1.00 88.94           N  
ATOM   1045 HE21 GLN A  70       0.211  16.729  -0.965  1.00 88.94           H  
ATOM   1046 HE22 GLN A  70       0.326  15.107  -1.672  1.00 88.94           H  
ATOM   1047  OE1 GLN A  70      -1.685  14.304  -0.707  1.00 88.94           O  
ATOM   1048  N   GLY A  71      -6.247  18.914   0.640  1.00 92.61           N  
ATOM   1049  H   GLY A  71      -6.260  18.597   1.599  1.00 92.61           H  
ATOM   1050  CA  GLY A  71      -7.490  19.494   0.124  1.00 92.61           C  
ATOM   1051  HA2 GLY A  71      -8.109  19.795   0.969  1.00 92.61           H  
ATOM   1052  HA3 GLY A  71      -7.259  20.390  -0.453  1.00 92.61           H  
ATOM   1053  C   GLY A  71      -8.306  18.551  -0.767  1.00 92.61           C  
ATOM   1054  O   GLY A  71      -9.232  18.991  -1.452  1.00 92.61           O  
ATOM   1055  N   ARG A  72      -7.972  17.253  -0.820  1.00 94.00           N  
ATOM   1056  H   ARG A  72      -7.261  16.917  -0.187  1.00 94.00           H  
ATOM   1057  CA  ARG A  72      -8.673  16.287  -1.685  1.00 94.00           C  
ATOM   1058  HA  ARG A  72      -9.010  16.815  -2.576  1.00 94.00           H  
ATOM   1059  C   ARG A  72      -9.902  15.738  -0.973  1.00 94.00           C  
ATOM   1060  CB  ARG A  72      -7.754  15.141  -2.115  1.00 94.00           C  
ATOM   1061  HB2 ARG A  72      -7.558  14.520  -1.241  1.00 94.00           H  
ATOM   1062  HB3 ARG A  72      -8.280  14.531  -2.849  1.00 94.00           H  
ATOM   1063  O   ARG A  72      -9.839  15.430   0.213  1.00 94.00           O  
ATOM   1064  CG  ARG A  72      -6.431  15.624  -2.730  1.00 94.00           C  
ATOM   1065  HG2 ARG A  72      -6.641  16.207  -3.626  1.00 94.00           H  
ATOM   1066  HG3 ARG A  72      -5.904  16.262  -2.019  1.00 94.00           H  
ATOM   1067  CD  ARG A  72      -5.509  14.458  -3.090  1.00 94.00           C  
ATOM   1068  HD2 ARG A  72      -5.987  13.838  -3.848  1.00 94.00           H  
ATOM   1069  HD3 ARG A  72      -4.594  14.879  -3.508  1.00 94.00           H  
ATOM   1070  NE  ARG A  72      -5.196  13.655  -1.899  1.00 94.00           N  
ATOM   1071  HE  ARG A  72      -5.779  13.806  -1.088  1.00 94.00           H  
ATOM   1072  NH1 ARG A  72      -3.239  12.719  -2.575  1.00 94.00           N  
ATOM   1073 HH11 ARG A  72      -2.320  12.456  -2.247  1.00 94.00           H  
ATOM   1074 HH12 ARG A  72      -3.365  13.217  -3.445  1.00 94.00           H  
ATOM   1075  NH2 ARG A  72      -3.894  12.469  -0.472  1.00 94.00           N  
ATOM   1076 HH21 ARG A  72      -4.632  12.709   0.175  1.00 94.00           H  
ATOM   1077 HH22 ARG A  72      -2.946  12.578  -0.142  1.00 94.00           H  
ATOM   1078  CZ  ARG A  72      -4.127  12.943  -1.654  1.00 94.00           C  
ATOM   1079  N   LYS A  73     -10.991  15.546  -1.723  1.00 94.08           N  
ATOM   1080  H   LYS A  73     -10.940  15.815  -2.695  1.00 94.08           H  
ATOM   1081  CA  LYS A  73     -12.296  15.090  -1.214  1.00 94.08           C  
ATOM   1082  HA  LYS A  73     -12.219  14.903  -0.143  1.00 94.08           H  
ATOM   1083  C   LYS A  73     -12.746  13.788  -1.865  1.00 94.08           C  
ATOM   1084  CB  LYS A  73     -13.352  16.186  -1.426  1.00 94.08           C  
ATOM   1085  HB2 LYS A  73     -13.439  16.410  -2.489  1.00 94.08           H  
ATOM   1086  HB3 LYS A  73     -14.317  15.826  -1.067  1.00 94.08           H  
ATOM   1087  O   LYS A  73     -12.425  13.543  -3.030  1.00 94.08           O  
ATOM   1088  CG  LYS A  73     -12.994  17.464  -0.663  1.00 94.08           C  
ATOM   1089  HG2 LYS A  73     -12.909  17.226   0.397  1.00 94.08           H  
ATOM   1090  HG3 LYS A  73     -12.033  17.842  -1.013  1.00 94.08           H  
ATOM   1091  CD  LYS A  73     -14.043  18.564  -0.853  1.00 94.08           C  
ATOM   1092  HD2 LYS A  73     -14.120  18.838  -1.906  1.00 94.08           H  
ATOM   1093  HD3 LYS A  73     -15.009  18.233  -0.470  1.00 94.08           H  
ATOM   1094  CE  LYS A  73     -13.512  19.731  -0.032  1.00 94.08           C  
ATOM   1095  HE2 LYS A  73     -12.515  19.994  -0.387  1.00 94.08           H  
ATOM   1096  HE3 LYS A  73     -13.373  19.386   0.993  1.00 94.08           H  
ATOM   1097  NZ  LYS A  73     -14.360  20.937  -0.013  1.00 94.08           N  
ATOM   1098  HZ1 LYS A  73     -14.441  21.340  -0.936  1.00 94.08           H  
ATOM   1099  HZ2 LYS A  73     -15.266  20.729   0.382  1.00 94.08           H  
ATOM   1100  HZ3 LYS A  73     -13.886  21.590   0.594  1.00 94.08           H  
ATOM   1101  N   SER A  74     -13.522  12.983  -1.137  1.00 92.46           N  
ATOM   1102  H   SER A  74     -13.718  13.256  -0.184  1.00 92.46           H  
ATOM   1103  CA  SER A  74     -14.189  11.777  -1.653  1.00 92.46           C  
ATOM   1104  HA  SER A  74     -14.505  11.182  -0.797  1.00 92.46           H  
ATOM   1105  C   SER A  74     -13.238  10.883  -2.483  1.00 92.46           C  
ATOM   1106  CB  SER A  74     -15.468  12.219  -2.385  1.00 92.46           C  
ATOM   1107  HB2 SER A  74     -16.079  12.810  -1.703  1.00 92.46           H  
ATOM   1108  HB3 SER A  74     -15.206  12.838  -3.243  1.00 92.46           H  
ATOM   1109  O   SER A  74     -12.171  10.503  -2.000  1.00 92.46           O  
ATOM   1110  OG  SER A  74     -16.219  11.104  -2.821  1.00 92.46           O  
ATOM   1111  HG  SER A  74     -17.090  11.415  -3.076  1.00 92.46           H  
ATOM   1112  N   CYS A  75     -13.562  10.576  -3.744  1.00 94.27           N  
ATOM   1113  H   CYS A  75     -14.495  10.817  -4.045  1.00 94.27           H  
ATOM   1114  CA  CYS A  75     -12.754   9.746  -4.646  1.00 94.27           C  
ATOM   1115  HA  CYS A  75     -12.707   8.736  -4.240  1.00 94.27           H  
ATOM   1116  C   CYS A  75     -11.313  10.253  -4.815  1.00 94.27           C  
ATOM   1117  CB  CYS A  75     -13.445   9.697  -6.019  1.00 94.27           C  
ATOM   1118  HB2 CYS A  75     -12.885   9.045  -6.689  1.00 94.27           H  
ATOM   1119  HB3 CYS A  75     -13.473  10.696  -6.454  1.00 94.27           H  
ATOM   1120  O   CYS A  75     -10.383   9.445  -4.895  1.00 94.27           O  
ATOM   1121  SG  CYS A  75     -15.140   9.070  -5.847  1.00 94.27           S  
ATOM   1122  HG  CYS A  75     -15.505   9.175  -7.128  1.00 94.27           H  
ATOM   1123  N   ALA A  76     -11.111  11.576  -4.816  1.00 95.23           N  
ATOM   1124  H   ALA A  76     -11.892  12.183  -4.614  1.00 95.23           H  
ATOM   1125  CA  ALA A  76      -9.801  12.198  -4.997  1.00 95.23           C  
ATOM   1126  HA  ALA A  76      -9.324  11.737  -5.861  1.00 95.23           H  
ATOM   1127  C   ALA A  76      -8.868  11.974  -3.792  1.00 95.23           C  
ATOM   1128  CB  ALA A  76      -9.998  13.691  -5.293  1.00 95.23           C  
ATOM   1129  HB1 ALA A  76     -10.719  13.822  -6.100  1.00 95.23           H  
ATOM   1130  HB2 ALA A  76     -10.363  14.203  -4.403  1.00 95.23           H  
ATOM   1131  HB3 ALA A  76      -9.046  14.133  -5.587  1.00 95.23           H  
ATOM   1132  O   ALA A  76      -7.646  12.075  -3.934  1.00 95.23           O  
ATOM   1133  N   ILE A  77      -9.412  11.600  -2.621  1.00 94.98           N  
ATOM   1134  H   ILE A  77     -10.417  11.526  -2.557  1.00 94.98           H  
ATOM   1135  CA  ILE A  77      -8.619  11.194  -1.444  1.00 94.98           C  
ATOM   1136  HA  ILE A  77      -7.925  11.998  -1.203  1.00 94.98           H  
ATOM   1137  C   ILE A  77      -7.800   9.944  -1.732  1.00 94.98           C  
ATOM   1138  CB  ILE A  77      -9.490  10.930  -0.194  1.00 94.98           C  
ATOM   1139  HB  ILE A  77     -10.241  10.181  -0.442  1.00 94.98           H  
ATOM   1140  O   ILE A  77      -6.808   9.724  -1.039  1.00 94.98           O  
ATOM   1141  CG1 ILE A  77     -10.181  12.225   0.249  1.00 94.98           C  
ATOM   1142 HG12 ILE A  77      -9.457  12.878   0.738  1.00 94.98           H  
ATOM   1143 HG13 ILE A  77     -10.574  12.748  -0.623  1.00 94.98           H  
ATOM   1144  CG2 ILE A  77      -8.674  10.386   1.002  1.00 94.98           C  
ATOM   1145 HG21 ILE A  77      -9.266  10.388   1.917  1.00 94.98           H  
ATOM   1146 HG22 ILE A  77      -8.386   9.350   0.825  1.00 94.98           H  
ATOM   1147 HG23 ILE A  77      -7.791  11.004   1.166  1.00 94.98           H  
ATOM   1148  CD1 ILE A  77     -11.347  11.966   1.204  1.00 94.98           C  
ATOM   1149 HD11 ILE A  77     -11.890  12.900   1.347  1.00 94.98           H  
ATOM   1150 HD12 ILE A  77     -12.029  11.232   0.774  1.00 94.98           H  
ATOM   1151 HD13 ILE A  77     -10.998  11.626   2.179  1.00 94.98           H  
ATOM   1152  N   CYS A  78      -8.109   9.176  -2.781  1.00 95.81           N  
ATOM   1153  H   CYS A  78      -8.940   9.412  -3.303  1.00 95.81           H  
ATOM   1154  CA  CYS A  78      -7.321   8.014  -3.202  1.00 95.81           C  
ATOM   1155  HA  CYS A  78      -6.386   7.968  -2.643  1.00 95.81           H  
ATOM   1156  C   CYS A  78      -6.935   8.063  -4.683  1.00 95.81           C  
ATOM   1157  CB  CYS A  78      -8.105   6.744  -2.864  1.00 95.81           C  
ATOM   1158  HB2 CYS A  78      -9.109   6.813  -3.282  1.00 95.81           H  
ATOM   1159  HB3 CYS A  78      -7.604   5.875  -3.291  1.00 95.81           H  
ATOM   1160  O   CYS A  78      -5.748   7.978  -5.008  1.00 95.81           O  
ATOM   1161  SG  CYS A  78      -8.200   6.560  -1.061  1.00 95.81           S  
ATOM   1162  HG  CYS A  78      -9.155   5.626  -1.058  1.00 95.81           H  
ATOM   1163  N   HIS A  79      -7.917   8.209  -5.568  1.00 96.07           N  
ATOM   1164  H   HIS A  79      -8.857   8.387  -5.245  1.00 96.07           H  
ATOM   1165  CA  HIS A  79      -7.711   8.164  -7.008  1.00 96.07           C  
ATOM   1166  HA  HIS A  79      -7.022   7.350  -7.229  1.00 96.07           H  
ATOM   1167  C   HIS A  79      -7.073   9.458  -7.515  1.00 96.07           C  
ATOM   1168  CB  HIS A  79      -9.036   7.849  -7.707  1.00 96.07           C  
ATOM   1169  HB2 HIS A  79      -8.892   7.935  -8.784  1.00 96.07           H  
ATOM   1170  HB3 HIS A  79      -9.790   8.575  -7.401  1.00 96.07           H  
ATOM   1171  O   HIS A  79      -7.481  10.560  -7.162  1.00 96.07           O  
ATOM   1172  CG  HIS A  79      -9.529   6.459  -7.412  1.00 96.07           C  
ATOM   1173  CD2 HIS A  79     -10.571   6.108  -6.597  1.00 96.07           C  
ATOM   1174  HD2 HIS A  79     -11.210   6.787  -6.052  1.00 96.07           H  
ATOM   1175  ND1 HIS A  79      -8.983   5.294  -7.902  1.00 96.07           N  
ATOM   1176  HD1 HIS A  79      -8.219   5.224  -8.559  1.00 96.07           H  
ATOM   1177  CE1 HIS A  79      -9.679   4.264  -7.398  1.00 96.07           C  
ATOM   1178  HE1 HIS A  79      -9.494   3.222  -7.615  1.00 96.07           H  
ATOM   1179  NE2 HIS A  79     -10.651   4.712  -6.591  1.00 96.07           N  
ATOM   1180  N   HIS A  80      -6.053   9.306  -8.348  1.00 96.18           N  
ATOM   1181  H   HIS A  80      -5.808   8.372  -8.645  1.00 96.18           H  
ATOM   1182  CA  HIS A  80      -5.347  10.379  -9.035  1.00 96.18           C  
ATOM   1183  HA  HIS A  80      -6.018  11.228  -9.170  1.00 96.18           H  
ATOM   1184  C   HIS A  80      -4.948   9.893 -10.428  1.00 96.18           C  
ATOM   1185  CB  HIS A  80      -4.139  10.846  -8.199  1.00 96.18           C  
ATOM   1186  HB2 HIS A  80      -3.603  11.617  -8.751  1.00 96.18           H  
ATOM   1187  HB3 HIS A  80      -4.524  11.310  -7.291  1.00 96.18           H  
ATOM   1188  O   HIS A  80      -5.028   8.695 -10.714  1.00 96.18           O  
ATOM   1189  CG  HIS A  80      -3.125   9.796  -7.800  1.00 96.18           C  
ATOM   1190  CD2 HIS A  80      -2.635   8.759  -8.554  1.00 96.18           C  
ATOM   1191  HD2 HIS A  80      -2.918   8.494  -9.562  1.00 96.18           H  
ATOM   1192  ND1 HIS A  80      -2.395   9.812  -6.630  1.00 96.18           N  
ATOM   1193  HD1 HIS A  80      -2.257  10.626  -6.048  1.00 96.18           H  
ATOM   1194  CE1 HIS A  80      -1.512   8.802  -6.678  1.00 96.18           C  
ATOM   1195  HE1 HIS A  80      -0.716   8.638  -5.966  1.00 96.18           H  
ATOM   1196  NE2 HIS A  80      -1.636   8.123  -7.820  1.00 96.18           N  
ATOM   1197  N   GLY A  81      -4.505  10.808 -11.282  1.00 95.54           N  
ATOM   1198  H   GLY A  81      -4.403  11.763 -10.969  1.00 95.54           H  
ATOM   1199  CA  GLY A  81      -4.003  10.475 -12.610  1.00 95.54           C  
ATOM   1200  HA2 GLY A  81      -4.452  11.153 -13.336  1.00 95.54           H  
ATOM   1201  HA3 GLY A  81      -4.285   9.460 -12.890  1.00 95.54           H  
ATOM   1202  C   GLY A  81      -2.490  10.607 -12.715  1.00 95.54           C  
ATOM   1203  O   GLY A  81      -1.804  10.962 -11.753  1.00 95.54           O  
ATOM   1204  N   LYS A  82      -1.997  10.396 -13.935  1.00 94.72           N  
ATOM   1205  H   LYS A  82      -2.640  10.149 -14.673  1.00 94.72           H  
ATOM   1206  CA  LYS A  82      -0.676  10.852 -14.365  1.00 94.72           C  
ATOM   1207  HA  LYS A  82      -0.312  11.545 -13.606  1.00 94.72           H  
ATOM   1208  C   LYS A  82      -0.770  11.650 -15.665  1.00 94.72           C  
ATOM   1209  CB  LYS A  82       0.327   9.689 -14.443  1.00 94.72           C  
ATOM   1210  HB2 LYS A  82       1.311  10.116 -14.633  1.00 94.72           H  
ATOM   1211  HB3 LYS A  82       0.364   9.186 -13.477  1.00 94.72           H  
ATOM   1212  O   LYS A  82      -1.652  11.374 -16.483  1.00 94.72           O  
ATOM   1213  CG  LYS A  82       0.013   8.656 -15.544  1.00 94.72           C  
ATOM   1214  HG2 LYS A  82      -0.931   8.157 -15.325  1.00 94.72           H  
ATOM   1215  HG3 LYS A  82      -0.071   9.166 -16.503  1.00 94.72           H  
ATOM   1216  CD  LYS A  82       1.133   7.609 -15.652  1.00 94.72           C  
ATOM   1217  HD2 LYS A  82       2.081   8.136 -15.758  1.00 94.72           H  
ATOM   1218  HD3 LYS A  82       1.168   7.006 -14.744  1.00 94.72           H  
ATOM   1219  CE  LYS A  82       0.945   6.703 -16.876  1.00 94.72           C  
ATOM   1220  HE2 LYS A  82       0.559   7.317 -17.690  1.00 94.72           H  
ATOM   1221  HE3 LYS A  82       0.200   5.941 -16.646  1.00 94.72           H  
ATOM   1222  NZ  LYS A  82       2.227   6.079 -17.311  1.00 94.72           N  
ATOM   1223  HZ1 LYS A  82       2.106   5.513 -18.139  1.00 94.72           H  
ATOM   1224  HZ2 LYS A  82       2.639   5.468 -16.620  1.00 94.72           H  
ATOM   1225  HZ3 LYS A  82       2.920   6.782 -17.526  1.00 94.72           H  
ATOM   1226  N   ASP A  83       0.131  12.605 -15.858  1.00 94.22           N  
ATOM   1227  H   ASP A  83       0.810  12.782 -15.131  1.00 94.22           H  
ATOM   1228  CA  ASP A  83       0.341  13.259 -17.151  1.00 94.22           C  
ATOM   1229  HA  ASP A  83      -0.631  13.378 -17.630  1.00 94.22           H  
ATOM   1230  C   ASP A  83       1.190  12.385 -18.100  1.00 94.22           C  
ATOM   1231  CB  ASP A  83       0.893  14.686 -16.948  1.00 94.22           C  
ATOM   1232  HB2 ASP A  83       0.873  15.205 -17.906  1.00 94.22           H  
ATOM   1233  HB3 ASP A  83       0.221  15.225 -16.280  1.00 94.22           H  
ATOM   1234  O   ASP A  83       1.479  11.215 -17.819  1.00 94.22           O  
ATOM   1235  CG  ASP A  83       2.316  14.766 -16.388  1.00 94.22           C  
ATOM   1236  OD1 ASP A  83       3.006  13.723 -16.370  1.00 94.22           O  
ATOM   1237  OD2 ASP A  83       2.714  15.876 -15.981  1.00 94.22           O  
ATOM   1238  N   ALA A  84       1.552  12.936 -19.264  1.00 92.57           N  
ATOM   1239  H   ALA A  84       1.371  13.920 -19.406  1.00 92.57           H  
ATOM   1240  CA  ALA A  84       2.382  12.246 -20.253  1.00 92.57           C  
ATOM   1241  HA  ALA A  84       1.928  11.281 -20.479  1.00 92.57           H  
ATOM   1242  C   ALA A  84       3.810  11.958 -19.749  1.00 92.57           C  
ATOM   1243  CB  ALA A  84       2.402  13.086 -21.536  1.00 92.57           C  
ATOM   1244  HB1 ALA A  84       2.880  14.046 -21.342  1.00 92.57           H  
ATOM   1245  HB2 ALA A  84       2.978  12.564 -22.300  1.00 92.57           H  
ATOM   1246  HB3 ALA A  84       1.387  13.250 -21.900  1.00 92.57           H  
ATOM   1247  O   ALA A  84       4.398  10.963 -20.165  1.00 92.57           O  
ATOM   1248  N   ASP A  85       4.317  12.766 -18.813  1.00 92.43           N  
ATOM   1249  H   ASP A  85       3.741  13.505 -18.435  1.00 92.43           H  
ATOM   1250  CA  ASP A  85       5.648  12.631 -18.210  1.00 92.43           C  
ATOM   1251  HA  ASP A  85       6.328  12.195 -18.942  1.00 92.43           H  
ATOM   1252  C   ASP A  85       5.641  11.713 -16.973  1.00 92.43           C  
ATOM   1253  CB  ASP A  85       6.186  14.019 -17.828  1.00 92.43           C  
ATOM   1254  HB2 ASP A  85       7.169  13.902 -17.371  1.00 92.43           H  
ATOM   1255  HB3 ASP A  85       5.529  14.458 -17.077  1.00 92.43           H  
ATOM   1256  O   ASP A  85       6.669  11.503 -16.329  1.00 92.43           O  
ATOM   1257  CG  ASP A  85       6.336  14.996 -18.996  1.00 92.43           C  
ATOM   1258  OD1 ASP A  85       6.644  14.544 -20.120  1.00 92.43           O  
ATOM   1259  OD2 ASP A  85       6.201  16.212 -18.718  1.00 92.43           O  
ATOM   1260  N   GLY A  86       4.478  11.170 -16.599  1.00 92.12           N  
ATOM   1261  H   GLY A  86       3.654  11.479 -17.094  1.00 92.12           H  
ATOM   1262  CA  GLY A  86       4.322  10.313 -15.428  1.00 92.12           C  
ATOM   1263  HA2 GLY A  86       3.421   9.716 -15.569  1.00 92.12           H  
ATOM   1264  HA3 GLY A  86       5.182   9.647 -15.353  1.00 92.12           H  
ATOM   1265  C   GLY A  86       4.180  11.057 -14.100  1.00 92.12           C  
ATOM   1266  O   GLY A  86       4.188  10.413 -13.047  1.00 92.12           O  
ATOM   1267  N   LYS A  87       4.011  12.383 -14.111  1.00 94.08           N  
ATOM   1268  H   LYS A  87       3.907  12.845 -15.003  1.00 94.08           H  
ATOM   1269  CA  LYS A  87       3.771  13.165 -12.892  1.00 94.08           C  
ATOM   1270  HA  LYS A  87       4.409  12.768 -12.103  1.00 94.08           H  
ATOM   1271  C   LYS A  87       2.323  13.023 -12.459  1.00 94.08           C  
ATOM   1272  CB  LYS A  87       4.106  14.643 -13.091  1.00 94.08           C  
ATOM   1273  HB2 LYS A  87       3.946  15.173 -12.151  1.00 94.08           H  
ATOM   1274  HB3 LYS A  87       3.416  15.061 -13.824  1.00 94.08           H  
ATOM   1275  O   LYS A  87       1.413  12.967 -13.280  1.00 94.08           O  
ATOM   1276  CG  LYS A  87       5.551  14.870 -13.544  1.00 94.08           C  
ATOM   1277  HG2 LYS A  87       5.753  14.290 -14.444  1.00 94.08           H  
ATOM   1278  HG3 LYS A  87       6.236  14.559 -12.755  1.00 94.08           H  
ATOM   1279  CD  LYS A  87       5.756  16.348 -13.867  1.00 94.08           C  
ATOM   1280  HD2 LYS A  87       5.580  16.959 -12.982  1.00 94.08           H  
ATOM   1281  HD3 LYS A  87       5.043  16.625 -14.644  1.00 94.08           H  
ATOM   1282  CE  LYS A  87       7.181  16.550 -14.381  1.00 94.08           C  
ATOM   1283  HE2 LYS A  87       7.419  15.716 -15.041  1.00 94.08           H  
ATOM   1284  HE3 LYS A  87       7.879  16.535 -13.545  1.00 94.08           H  
ATOM   1285  NZ  LYS A  87       7.278  17.807 -15.154  1.00 94.08           N  
ATOM   1286  HZ1 LYS A  87       6.660  17.735 -15.950  1.00 94.08           H  
ATOM   1287  HZ2 LYS A  87       8.207  17.931 -15.529  1.00 94.08           H  
ATOM   1288  HZ3 LYS A  87       6.999  18.608 -14.605  1.00 94.08           H  
ATOM   1289  N   GLN A  88       2.111  12.982 -11.147  1.00 94.53           N  
ATOM   1290  H   GLN A  88       2.905  13.074 -10.531  1.00 94.53           H  
ATOM   1291  CA  GLN A  88       0.776  12.865 -10.572  1.00 94.53           C  
ATOM   1292  HA  GLN A  88       0.302  11.979 -10.995  1.00 94.53           H  
ATOM   1293  C   GLN A  88      -0.073  14.099 -10.914  1.00 94.53           C  
ATOM   1294  CB  GLN A  88       0.899  12.680  -9.053  1.00 94.53           C  
ATOM   1295  HB2 GLN A  88       1.628  11.897  -8.841  1.00 94.53           H  
ATOM   1296  HB3 GLN A  88       1.255  13.609  -8.607  1.00 94.53           H  
ATOM   1297  O   GLN A  88       0.341  15.223 -10.636  1.00 94.53           O  
ATOM   1298  CG  GLN A  88      -0.435  12.281  -8.408  1.00 94.53           C  
ATOM   1299  HG2 GLN A  88      -0.686  11.263  -8.704  1.00 94.53           H  
ATOM   1300  HG3 GLN A  88      -1.231  12.941  -8.752  1.00 94.53           H  
ATOM   1301  CD  GLN A  88      -0.360  12.362  -6.890  1.00 94.53           C  
ATOM   1302  NE2 GLN A  88      -0.781  13.459  -6.299  1.00 94.53           N  
ATOM   1303 HE21 GLN A  88      -0.551  13.557  -5.321  1.00 94.53           H  
ATOM   1304 HE22 GLN A  88      -1.054  14.245  -6.871  1.00 94.53           H  
ATOM   1305  OE1 GLN A  88       0.060  11.456  -6.189  1.00 94.53           O  
ATOM   1306  N   VAL A  89      -1.286  13.879 -11.420  1.00 95.67           N  
ATOM   1307  H   VAL A  89      -1.558  12.922 -11.593  1.00 95.67           H  
ATOM   1308  CA  VAL A  89      -2.304  14.927 -11.621  1.00 95.67           C  
ATOM   1309  HA  VAL A  89      -1.889  15.885 -11.309  1.00 95.67           H  
ATOM   1310  C   VAL A  89      -3.518  14.675 -10.733  1.00 95.67           C  
ATOM   1311  CB  VAL A  89      -2.703  15.098 -13.099  1.00 95.67           C  
ATOM   1312  HB  VAL A  89      -3.411  15.925 -13.159  1.00 95.67           H  
ATOM   1313  O   VAL A  89      -3.722  13.556 -10.246  1.00 95.67           O  
ATOM   1314  CG1 VAL A  89      -1.489  15.471 -13.955  1.00 95.67           C  
ATOM   1315 HG11 VAL A  89      -0.760  14.661 -13.971  1.00 95.67           H  
ATOM   1316 HG12 VAL A  89      -1.812  15.682 -14.974  1.00 95.67           H  
ATOM   1317 HG13 VAL A  89      -1.013  16.365 -13.552  1.00 95.67           H  
ATOM   1318  CG2 VAL A  89      -3.369  13.859 -13.701  1.00 95.67           C  
ATOM   1319 HG21 VAL A  89      -2.643  13.049 -13.764  1.00 95.67           H  
ATOM   1320 HG22 VAL A  89      -3.719  14.095 -14.706  1.00 95.67           H  
ATOM   1321 HG23 VAL A  89      -4.232  13.564 -13.104  1.00 95.67           H  
ATOM   1322  N   ALA A  90      -4.324  15.707 -10.483  1.00 96.06           N  
ATOM   1323  H   ALA A  90      -4.194  16.576 -10.981  1.00 96.06           H  
ATOM   1324  CA  ALA A  90      -5.517  15.571  -9.656  1.00 96.06           C  
ATOM   1325  HA  ALA A  90      -5.216  15.152  -8.696  1.00 96.06           H  
ATOM   1326  C   ALA A  90      -6.534  14.608 -10.292  1.00 96.06           C  
ATOM   1327  CB  ALA A  90      -6.116  16.958  -9.400  1.00 96.06           C  
ATOM   1328  HB1 ALA A  90      -5.364  17.620  -8.971  1.00 96.06           H  
ATOM   1329  HB2 ALA A  90      -6.957  16.885  -8.710  1.00 96.06           H  
ATOM   1330  HB3 ALA A  90      -6.468  17.389 -10.337  1.00 96.06           H  
ATOM   1331  O   ALA A  90      -6.536  14.378 -11.497  1.00 96.06           O  
ATOM   1332  N   TYR A  91      -7.432  14.057  -9.472  1.00 95.58           N  
ATOM   1333  H   TYR A  91      -7.378  14.263  -8.485  1.00 95.58           H  
ATOM   1334  CA  TYR A  91      -8.525  13.194  -9.940  1.00 95.58           C  
ATOM   1335  HA  TYR A  91      -8.116  12.264 -10.334  1.00 95.58           H  
ATOM   1336  C   TYR A  91      -9.370  13.845 -11.045  1.00 95.58           C  
ATOM   1337  CB  TYR A  91      -9.430  12.888  -8.745  1.00 95.58           C  
ATOM   1338  HB2 TYR A  91      -8.835  12.426  -7.958  1.00 95.58           H  
ATOM   1339  HB3 TYR A  91      -9.815  13.827  -8.347  1.00 95.58           H  
ATOM   1340  O   TYR A  91      -9.780  13.178 -11.990  1.00 95.58           O  
ATOM   1341  CG  TYR A  91     -10.598  11.982  -9.074  1.00 95.58           C  
ATOM   1342  CD1 TYR A  91     -11.895  12.515  -9.217  1.00 95.58           C  
ATOM   1343  HD1 TYR A  91     -12.066  13.573  -9.084  1.00 95.58           H  
ATOM   1344  CD2 TYR A  91     -10.380  10.608  -9.266  1.00 95.58           C  
ATOM   1345  HD2 TYR A  91      -9.378  10.211  -9.200  1.00 95.58           H  
ATOM   1346  CE1 TYR A  91     -12.971  11.674  -9.559  1.00 95.58           C  
ATOM   1347  HE1 TYR A  91     -13.962  12.085  -9.684  1.00 95.58           H  
ATOM   1348  CE2 TYR A  91     -11.460   9.757  -9.563  1.00 95.58           C  
ATOM   1349  HE2 TYR A  91     -11.302   8.700  -9.718  1.00 95.58           H  
ATOM   1350  OH  TYR A  91     -13.776   9.465 -10.072  1.00 95.58           O  
ATOM   1351  HH  TYR A  91     -14.598   9.931 -10.241  1.00 95.58           H  
ATOM   1352  CZ  TYR A  91     -12.753  10.291  -9.735  1.00 95.58           C  
ATOM   1353  N   ALA A  92      -9.613  15.155 -10.937  1.00 94.24           N  
ATOM   1354  H   ALA A  92      -9.213  15.666 -10.163  1.00 94.24           H  
ATOM   1355  CA  ALA A  92     -10.380  15.913 -11.921  1.00 94.24           C  
ATOM   1356  HA  ALA A  92     -11.370  15.465 -12.015  1.00 94.24           H  
ATOM   1357  C   ALA A  92      -9.728  15.893 -13.315  1.00 94.24           C  
ATOM   1358  CB  ALA A  92     -10.546  17.342 -11.395  1.00 94.24           C  
ATOM   1359  HB1 ALA A  92     -11.144  17.920 -12.100  1.00 94.24           H  
ATOM   1360  HB2 ALA A  92      -9.573  17.823 -11.300  1.00 94.24           H  
ATOM   1361  HB3 ALA A  92     -11.049  17.335 -10.428  1.00 94.24           H  
ATOM   1362  O   ALA A  92     -10.446  15.760 -14.307  1.00 94.24           O  
ATOM   1363  N   ASP A  93      -8.393  15.923 -13.352  1.00 95.32           N  
ATOM   1364  H   ASP A  93      -7.898  16.023 -12.477  1.00 95.32           H  
ATOM   1365  CA  ASP A  93      -7.562  15.986 -14.560  1.00 95.32           C  
ATOM   1366  HA  ASP A  93      -8.134  16.451 -15.363  1.00 95.32           H  
ATOM   1367  C   ASP A  93      -7.098  14.601 -15.040  1.00 95.32           C  
ATOM   1368  CB  ASP A  93      -6.333  16.862 -14.276  1.00 95.32           C  
ATOM   1369  HB2 ASP A  93      -5.799  17.048 -15.208  1.00 95.32           H  
ATOM   1370  HB3 ASP A  93      -5.668  16.312 -13.610  1.00 95.32           H  
ATOM   1371  O   ASP A  93      -6.418  14.472 -16.060  1.00 95.32           O  
ATOM   1372  CG  ASP A  93      -6.682  18.202 -13.630  1.00 95.32           C  
ATOM   1373  OD1 ASP A  93      -7.615  18.868 -14.125  1.00 95.32           O  
ATOM   1374  OD2 ASP A  93      -6.041  18.503 -12.596  1.00 95.32           O  
ATOM   1375  N   ALA A  94      -7.424  13.544 -14.291  1.00 93.79           N  
ATOM   1376  H   ALA A  94      -7.983  13.700 -13.464  1.00 93.79           H  
ATOM   1377  CA  ALA A  94      -7.073  12.185 -14.656  1.00 93.79           C  
ATOM   1378  HA  ALA A  94      -6.004  12.165 -14.869  1.00 93.79           H  
ATOM   1379  C   ALA A  94      -7.821  11.762 -15.928  1.00 93.79           C  
ATOM   1380  CB  ALA A  94      -7.341  11.251 -13.470  1.00 93.79           C  
ATOM   1381  HB1 ALA A  94      -8.403  11.258 -13.225  1.00 93.79           H  
ATOM   1382  HB2 ALA A  94      -7.040  10.234 -13.719  1.00 93.79           H  
ATOM   1383  HB3 ALA A  94      -6.787  11.599 -12.598  1.00 93.79           H  
ATOM   1384  O   ALA A  94      -9.017  12.018 -16.086  1.00 93.79           O  
ATOM   1385  N   LYS A  95      -7.108  11.077 -16.828  1.00 92.19           N  
ATOM   1386  H   LYS A  95      -6.134  10.898 -16.625  1.00 92.19           H  
ATOM   1387  CA  LYS A  95      -7.712  10.458 -18.011  1.00 92.19           C  
ATOM   1388  HA  LYS A  95      -8.291  11.217 -18.538  1.00 92.19           H  
ATOM   1389  C   LYS A  95      -8.684   9.361 -17.586  1.00 92.19           C  
ATOM   1390  CB  LYS A  95      -6.636   9.892 -18.949  1.00 92.19           C  
ATOM   1391  HB2 LYS A  95      -7.131   9.379 -19.774  1.00 92.19           H  
ATOM   1392  HB3 LYS A  95      -6.032   9.163 -18.408  1.00 92.19           H  
ATOM   1393  O   LYS A  95      -8.438   8.663 -16.605  1.00 92.19           O  
ATOM   1394  CG  LYS A  95      -5.731  10.992 -19.521  1.00 92.19           C  
ATOM   1395  HG2 LYS A  95      -5.179  11.467 -18.710  1.00 92.19           H  
ATOM   1396  HG3 LYS A  95      -6.347  11.744 -20.014  1.00 92.19           H  
ATOM   1397  CD  LYS A  95      -4.734  10.415 -20.533  1.00 92.19           C  
ATOM   1398  HD2 LYS A  95      -5.285   9.966 -21.359  1.00 92.19           H  
ATOM   1399  HD3 LYS A  95      -4.129   9.650 -20.045  1.00 92.19           H  
ATOM   1400  CE  LYS A  95      -3.832  11.539 -21.054  1.00 92.19           C  
ATOM   1401  HE2 LYS A  95      -4.463  12.323 -21.471  1.00 92.19           H  
ATOM   1402  HE3 LYS A  95      -3.293  11.967 -20.209  1.00 92.19           H  
ATOM   1403  NZ  LYS A  95      -2.876  11.050 -22.079  1.00 92.19           N  
ATOM   1404  HZ1 LYS A  95      -3.372  10.667 -22.871  1.00 92.19           H  
ATOM   1405  HZ2 LYS A  95      -2.275  10.338 -21.690  1.00 92.19           H  
ATOM   1406  HZ3 LYS A  95      -2.296  11.811 -22.403  1.00 92.19           H  
ATOM   1407  N   GLU A  96      -9.754   9.189 -18.355  1.00 90.44           N  
ATOM   1408  H   GLU A  96      -9.918   9.806 -19.137  1.00 90.44           H  
ATOM   1409  CA  GLU A  96     -10.686   8.093 -18.115  1.00 90.44           C  
ATOM   1410  HA  GLU A  96     -10.942   8.144 -17.056  1.00 90.44           H  
ATOM   1411  C   GLU A  96     -10.038   6.723 -18.404  1.00 90.44           C  
ATOM   1412  CB  GLU A  96     -11.985   8.262 -18.922  1.00 90.44           C  
ATOM   1413  HB2 GLU A  96     -12.587   7.359 -18.820  1.00 90.44           H  
ATOM   1414  HB3 GLU A  96     -11.732   8.369 -19.977  1.00 90.44           H  
ATOM   1415  O   GLU A  96      -9.256   6.600 -19.354  1.00 90.44           O  
ATOM   1416  CG  GLU A  96     -12.840   9.468 -18.494  1.00 90.44           C  
ATOM   1417  HG2 GLU A  96     -12.269  10.378 -18.679  1.00 90.44           H  
ATOM   1418  HG3 GLU A  96     -13.722   9.500 -19.134  1.00 90.44           H  
ATOM   1419  CD  GLU A  96     -13.296   9.439 -17.022  1.00 90.44           C  
ATOM   1420  OE1 GLU A  96     -13.601  10.533 -16.495  1.00 90.44           O  
ATOM   1421  OE2 GLU A  96     -13.263   8.351 -16.395  1.00 90.44           O  
ATOM   1422  N   PRO A  97     -10.378   5.676 -17.630  1.00 90.70           N  
ATOM   1423  CA  PRO A  97     -11.252   5.728 -16.458  1.00 90.70           C  
ATOM   1424  HA  PRO A  97     -12.142   6.317 -16.681  1.00 90.70           H  
ATOM   1425  C   PRO A  97     -10.544   6.325 -15.231  1.00 90.70           C  
ATOM   1426  CB  PRO A  97     -11.720   4.291 -16.234  1.00 90.70           C  
ATOM   1427  HB2 PRO A  97     -12.642   4.127 -16.791  1.00 90.70           H  
ATOM   1428  HB3 PRO A  97     -11.873   4.067 -15.179  1.00 90.70           H  
ATOM   1429  O   PRO A  97      -9.443   5.902 -14.877  1.00 90.70           O  
ATOM   1430  CG  PRO A  97     -10.609   3.440 -16.841  1.00 90.70           C  
ATOM   1431  HG2 PRO A  97     -11.002   2.515 -17.264  1.00 90.70           H  
ATOM   1432  HG3 PRO A  97      -9.880   3.216 -16.062  1.00 90.70           H  
ATOM   1433  CD  PRO A  97      -9.963   4.316 -17.913  1.00 90.70           C  
ATOM   1434  HD2 PRO A  97      -8.877   4.234 -17.877  1.00 90.70           H  
ATOM   1435  HD3 PRO A  97     -10.329   4.026 -18.898  1.00 90.70           H  
ATOM   1436  N   LYS A  98     -11.195   7.267 -14.536  1.00 87.37           N  
ATOM   1437  H   LYS A  98     -12.049   7.631 -14.934  1.00 87.37           H  
ATOM   1438  CA  LYS A  98     -10.602   7.959 -13.370  1.00 87.37           C  
ATOM   1439  HA  LYS A  98      -9.619   8.329 -13.663  1.00 87.37           H  
ATOM   1440  C   LYS A  98     -10.359   7.060 -12.150  1.00 87.37           C  
ATOM   1441  CB  LYS A  98     -11.478   9.160 -12.990  1.00 87.37           C  
ATOM   1442  HB2 LYS A  98     -11.114   9.564 -12.045  1.00 87.37           H  
ATOM   1443  HB3 LYS A  98     -12.516   8.847 -12.877  1.00 87.37           H  
ATOM   1444  O   LYS A  98      -9.529   7.378 -11.297  1.00 87.37           O  
ATOM   1445  CG  LYS A  98     -11.369  10.285 -14.016  1.00 87.37           C  
ATOM   1446  HG2 LYS A  98     -10.335  10.629 -14.040  1.00 87.37           H  
ATOM   1447  HG3 LYS A  98     -11.610   9.908 -15.010  1.00 87.37           H  
ATOM   1448  CD  LYS A  98     -12.280  11.464 -13.668  1.00 87.37           C  
ATOM   1449  HD2 LYS A  98     -13.322  11.159 -13.761  1.00 87.37           H  
ATOM   1450  HD3 LYS A  98     -12.072  11.804 -12.653  1.00 87.37           H  
ATOM   1451  CE  LYS A  98     -11.962  12.573 -14.671  1.00 87.37           C  
ATOM   1452  HE2 LYS A  98     -10.894  12.783 -14.618  1.00 87.37           H  
ATOM   1453  HE3 LYS A  98     -12.173  12.201 -15.674  1.00 87.37           H  
ATOM   1454  NZ  LYS A  98     -12.726  13.809 -14.409  1.00 87.37           N  
ATOM   1455  HZ1 LYS A  98     -12.281  14.569 -14.904  1.00 87.37           H  
ATOM   1456  HZ2 LYS A  98     -12.697  14.028 -13.423  1.00 87.37           H  
ATOM   1457  HZ3 LYS A  98     -13.676  13.691 -14.729  1.00 87.37           H  
ATOM   1458  N   SER A  99     -11.061   5.931 -12.050  1.00 89.70           N  
ATOM   1459  H   SER A  99     -11.760   5.752 -12.756  1.00 89.70           H  
ATOM   1460  CA  SER A  99     -10.940   4.956 -10.960  1.00 89.70           C  
ATOM   1461  HA  SER A  99     -10.226   5.336 -10.229  1.00 89.70           H  
ATOM   1462  C   SER A  99     -10.392   3.615 -11.461  1.00 89.70           C  
ATOM   1463  CB  SER A  99     -12.270   4.827 -10.209  1.00 89.70           C  
ATOM   1464  HB2 SER A  99     -12.472   5.766  -9.693  1.00 89.70           H  
ATOM   1465  HB3 SER A  99     -12.200   4.029  -9.470  1.00 89.70           H  
ATOM   1466  O   SER A  99     -11.109   2.714 -11.889  1.00 89.70           O  
ATOM   1467  OG  SER A  99     -13.330   4.563 -11.105  1.00 89.70           O  
ATOM   1468  HG  SER A  99     -14.171   4.683 -10.657  1.00 89.70           H  
ATOM   1469  N   GLN A 100      -9.069   3.468 -11.387  1.00 92.47           N  
ATOM   1470  H   GLN A 100      -8.523   4.272 -11.112  1.00 92.47           H  
ATOM   1471  CA  GLN A 100      -8.347   2.261 -11.797  1.00 92.47           C  
ATOM   1472  HA  GLN A 100      -9.053   1.534 -12.199  1.00 92.47           H  
ATOM   1473  C   GLN A 100      -7.643   1.573 -10.627  1.00 92.47           C  
ATOM   1474  CB  GLN A 100      -7.360   2.626 -12.914  1.00 92.47           C  
ATOM   1475  HB2 GLN A 100      -6.621   1.835 -13.041  1.00 92.47           H  
ATOM   1476  HB3 GLN A 100      -6.827   3.541 -12.654  1.00 92.47           H  
ATOM   1477  O   GLN A 100      -7.365   2.182  -9.590  1.00 92.47           O  
ATOM   1478  CG  GLN A 100      -8.110   2.818 -14.232  1.00 92.47           C  
ATOM   1479  HG2 GLN A 100      -8.697   1.922 -14.436  1.00 92.47           H  
ATOM   1480  HG3 GLN A 100      -8.797   3.659 -14.131  1.00 92.47           H  
ATOM   1481  CD  GLN A 100      -7.176   3.076 -15.409  1.00 92.47           C  
ATOM   1482  NE2 GLN A 100      -7.350   2.386 -16.516  1.00 92.47           N  
ATOM   1483 HE21 GLN A 100      -8.166   1.804 -16.643  1.00 92.47           H  
ATOM   1484 HE22 GLN A 100      -6.746   2.656 -17.279  1.00 92.47           H  
ATOM   1485  OE1 GLN A 100      -6.234   3.841 -15.346  1.00 92.47           O  
ATOM   1486  N   LYS A 101      -7.314   0.285 -10.804  1.00 94.43           N  
ATOM   1487  H   LYS A 101      -7.534  -0.141 -11.693  1.00 94.43           H  
ATOM   1488  CA  LYS A 101      -6.437  -0.428  -9.870  1.00 94.43           C  
ATOM   1489  HA  LYS A 101      -6.848  -0.324  -8.866  1.00 94.43           H  
ATOM   1490  C   LYS A 101      -5.050   0.221  -9.885  1.00 94.43           C  
ATOM   1491  CB  LYS A 101      -6.320  -1.922 -10.209  1.00 94.43           C  
ATOM   1492  HB2 LYS A 101      -5.855  -2.034 -11.188  1.00 94.43           H  
ATOM   1493  HB3 LYS A 101      -5.665  -2.362  -9.456  1.00 94.43           H  
ATOM   1494  O   LYS A 101      -4.478   0.445 -10.948  1.00 94.43           O  
ATOM   1495  CG  LYS A 101      -7.630  -2.722 -10.176  1.00 94.43           C  
ATOM   1496  HG2 LYS A 101      -8.315  -2.339 -10.932  1.00 94.43           H  
ATOM   1497  HG3 LYS A 101      -8.088  -2.619  -9.192  1.00 94.43           H  
ATOM   1498  CD  LYS A 101      -7.340  -4.209 -10.454  1.00 94.43           C  
ATOM   1499  HD2 LYS A 101      -6.914  -4.303 -11.453  1.00 94.43           H  
ATOM   1500  HD3 LYS A 101      -6.613  -4.574  -9.728  1.00 94.43           H  
ATOM   1501  CE  LYS A 101      -8.620  -5.051 -10.359  1.00 94.43           C  
ATOM   1502  HE2 LYS A 101      -9.028  -4.952  -9.353  1.00 94.43           H  
ATOM   1503  HE3 LYS A 101      -9.355  -4.643 -11.054  1.00 94.43           H  
ATOM   1504  NZ  LYS A 101      -8.374  -6.486 -10.671  1.00 94.43           N  
ATOM   1505  HZ1 LYS A 101      -9.229  -7.019 -10.606  1.00 94.43           H  
ATOM   1506  HZ2 LYS A 101      -8.018  -6.597 -11.610  1.00 94.43           H  
ATOM   1507  HZ3 LYS A 101      -7.708  -6.892 -10.030  1.00 94.43           H  
ATOM   1508  N   CYS A 102      -4.482   0.474  -8.708  1.00 95.47           N  
ATOM   1509  H   CYS A 102      -5.033   0.333  -7.873  1.00 95.47           H  
ATOM   1510  CA  CYS A 102      -3.217   1.200  -8.562  1.00 95.47           C  
ATOM   1511  HA  CYS A 102      -3.346   2.220  -8.923  1.00 95.47           H  
ATOM   1512  C   CYS A 102      -2.060   0.564  -9.350  1.00 95.47           C  
ATOM   1513  CB  CYS A 102      -2.851   1.227  -7.072  1.00 95.47           C  
ATOM   1514  HB2 CYS A 102      -2.593   0.215  -6.760  1.00 95.47           H  
ATOM   1515  HB3 CYS A 102      -1.988   1.875  -6.917  1.00 95.47           H  
ATOM   1516  O   CYS A 102      -1.217   1.271  -9.891  1.00 95.47           O  
ATOM   1517  SG  CYS A 102      -4.230   1.789  -6.035  1.00 95.47           S  
ATOM   1518  HG  CYS A 102      -4.335   3.025  -6.532  1.00 95.47           H  
ATOM   1519  N   ASN A 103      -2.033  -0.768  -9.435  1.00 94.30           N  
ATOM   1520  H   ASN A 103      -2.814  -1.287  -9.062  1.00 94.30           H  
ATOM   1521  CA  ASN A 103      -1.005  -1.544 -10.126  1.00 94.30           C  
ATOM   1522  HA  ASN A 103      -0.028  -1.166  -9.823  1.00 94.30           H  
ATOM   1523  C   ASN A 103      -1.061  -1.431 -11.662  1.00 94.30           C  
ATOM   1524  CB  ASN A 103      -1.110  -3.007  -9.667  1.00 94.30           C  
ATOM   1525  HB2 ASN A 103      -1.093  -3.068  -8.579  1.00 94.30           H  
ATOM   1526  HB3 ASN A 103      -0.245  -3.552 -10.044  1.00 94.30           H  
ATOM   1527  O   ASN A 103      -0.161  -1.941 -12.320  1.00 94.30           O  
ATOM   1528  CG  ASN A 103      -2.378  -3.667 -10.176  1.00 94.30           C  
ATOM   1529  ND2 ASN A 103      -2.284  -4.846 -10.714  1.00 94.30           N  
ATOM   1530 HD21 ASN A 103      -1.376  -5.283 -10.782  1.00 94.30           H  
ATOM   1531 HD22 ASN A 103      -3.120  -5.249 -11.113  1.00 94.30           H  
ATOM   1532  OD1 ASN A 103      -3.467  -3.127 -10.121  1.00 94.30           O  
ATOM   1533  N   ILE A 104      -2.064  -0.762 -12.245  1.00 94.35           N  
ATOM   1534  H   ILE A 104      -2.815  -0.403 -11.674  1.00 94.35           H  
ATOM   1535  CA  ILE A 104      -2.065  -0.409 -13.677  1.00 94.35           C  
ATOM   1536  HA  ILE A 104      -1.824  -1.296 -14.263  1.00 94.35           H  
ATOM   1537  C   ILE A 104      -0.967   0.619 -13.979  1.00 94.35           C  
ATOM   1538  CB  ILE A 104      -3.466   0.087 -14.112  1.00 94.35           C  
ATOM   1539  HB  ILE A 104      -3.821   0.825 -13.393  1.00 94.35           H  
ATOM   1540  O   ILE A 104      -0.307   0.521 -15.008  1.00 94.35           O  
ATOM   1541  CG1 ILE A 104      -4.431  -1.122 -14.132  1.00 94.35           C  
ATOM   1542 HG12 ILE A 104      -4.322  -1.692 -13.210  1.00 94.35           H  
ATOM   1543 HG13 ILE A 104      -4.156  -1.778 -14.958  1.00 94.35           H  
ATOM   1544  CG2 ILE A 104      -3.431   0.766 -15.495  1.00 94.35           C  
ATOM   1545 HG21 ILE A 104      -3.027   0.084 -16.244  1.00 94.35           H  
ATOM   1546 HG22 ILE A 104      -4.428   1.084 -15.797  1.00 94.35           H  
ATOM   1547 HG23 ILE A 104      -2.819   1.667 -15.467  1.00 94.35           H  
ATOM   1548  CD1 ILE A 104      -5.917  -0.770 -14.265  1.00 94.35           C  
ATOM   1549 HD11 ILE A 104      -6.243  -0.248 -13.366  1.00 94.35           H  
ATOM   1550 HD12 ILE A 104      -6.494  -1.691 -14.352  1.00 94.35           H  
ATOM   1551 HD13 ILE A 104      -6.108  -0.159 -15.147  1.00 94.35           H  
ATOM   1552  N   CYS A 105      -0.721   1.552 -13.055  1.00 95.14           N  
ATOM   1553  H   CYS A 105      -1.322   1.589 -12.244  1.00 95.14           H  
ATOM   1554  CA  CYS A 105       0.364   2.527 -13.164  1.00 95.14           C  
ATOM   1555  HA  CYS A 105       0.739   2.551 -14.187  1.00 95.14           H  
ATOM   1556  C   CYS A 105       1.547   2.149 -12.271  1.00 95.14           C  
ATOM   1557  CB  CYS A 105      -0.175   3.924 -12.828  1.00 95.14           C  
ATOM   1558  HB2 CYS A 105      -0.625   3.920 -11.835  1.00 95.14           H  
ATOM   1559  HB3 CYS A 105       0.644   4.644 -12.838  1.00 95.14           H  
ATOM   1560  O   CYS A 105       2.686   2.192 -12.711  1.00 95.14           O  
ATOM   1561  SG  CYS A 105      -1.415   4.410 -14.062  1.00 95.14           S  
ATOM   1562  HG  CYS A 105      -1.889   5.490 -13.434  1.00 95.14           H  
ATOM   1563  N   HIS A 106       1.307   1.745 -11.024  1.00 95.69           N  
ATOM   1564  H   HIS A 106       0.350   1.715 -10.703  1.00 95.69           H  
ATOM   1565  CA  HIS A 106       2.355   1.388 -10.069  1.00 95.69           C  
ATOM   1566  HA  HIS A 106       3.224   2.014 -10.270  1.00 95.69           H  
ATOM   1567  C   HIS A 106       2.822  -0.055 -10.247  1.00 95.69           C  
ATOM   1568  CB  HIS A 106       1.901   1.695  -8.641  1.00 95.69           C  
ATOM   1569  HB2 HIS A 106       0.983   1.153  -8.414  1.00 95.69           H  
ATOM   1570  HB3 HIS A 106       2.671   1.360  -7.946  1.00 95.69           H  
ATOM   1571  O   HIS A 106       2.543  -0.933  -9.426  1.00 95.69           O  
ATOM   1572  CG  HIS A 106       1.698   3.164  -8.422  1.00 95.69           C  
ATOM   1573  CD2 HIS A 106       0.514   3.798  -8.167  1.00 95.69           C  
ATOM   1574  HD2 HIS A 106      -0.456   3.331  -8.078  1.00 95.69           H  
ATOM   1575  ND1 HIS A 106       2.677   4.128  -8.494  1.00 95.69           N  
ATOM   1576  HD1 HIS A 106       3.620   3.983  -8.827  1.00 95.69           H  
ATOM   1577  CE1 HIS A 106       2.093   5.318  -8.283  1.00 95.69           C  
ATOM   1578  HE1 HIS A 106       2.581   6.278  -8.369  1.00 95.69           H  
ATOM   1579  NE2 HIS A 106       0.781   5.161  -8.056  1.00 95.69           N  
ATOM   1580  N   ASN A 107       3.564  -0.288 -11.323  1.00 94.73           N  
ATOM   1581  H   ASN A 107       3.745   0.485 -11.947  1.00 94.73           H  
ATOM   1582  CA  ASN A 107       4.179  -1.565 -11.665  1.00 94.73           C  
ATOM   1583  HA  ASN A 107       4.310  -2.156 -10.759  1.00 94.73           H  
ATOM   1584  C   ASN A 107       5.575  -1.350 -12.274  1.00 94.73           C  
ATOM   1585  CB  ASN A 107       3.230  -2.330 -12.601  1.00 94.73           C  
ATOM   1586  HB2 ASN A 107       3.632  -3.315 -12.839  1.00 94.73           H  
ATOM   1587  HB3 ASN A 107       2.278  -2.485 -12.093  1.00 94.73           H  
ATOM   1588  O   ASN A 107       6.066  -0.225 -12.348  1.00 94.73           O  
ATOM   1589  CG  ASN A 107       3.010  -1.587 -13.902  1.00 94.73           C  
ATOM   1590  ND2 ASN A 107       1.813  -1.139 -14.161  1.00 94.73           N  
ATOM   1591 HD21 ASN A 107       1.045  -1.371 -13.548  1.00 94.73           H  
ATOM   1592 HD22 ASN A 107       1.663  -0.582 -14.990  1.00 94.73           H  
ATOM   1593  OD1 ASN A 107       3.926  -1.391 -14.670  1.00 94.73           O  
ATOM   1594  N   LYS A 108       6.224  -2.456 -12.651  1.00 91.98           N  
ATOM   1595  H   LYS A 108       5.715  -3.328 -12.630  1.00 91.98           H  
ATOM   1596  CA  LYS A 108       7.582  -2.485 -13.215  1.00 91.98           C  
ATOM   1597  HA  LYS A 108       8.088  -1.547 -12.986  1.00 91.98           H  
ATOM   1598  C   LYS A 108       7.606  -2.571 -14.751  1.00 91.98           C  
ATOM   1599  CB  LYS A 108       8.379  -3.642 -12.584  1.00 91.98           C  
ATOM   1600  HB2 LYS A 108       7.876  -4.584 -12.804  1.00 91.98           H  
ATOM   1601  HB3 LYS A 108       9.368  -3.675 -13.040  1.00 91.98           H  
ATOM   1602  O   LYS A 108       8.672  -2.798 -15.312  1.00 91.98           O  
ATOM   1603  CG  LYS A 108       8.565  -3.499 -11.066  1.00 91.98           C  
ATOM   1604  HG2 LYS A 108       9.054  -2.548 -10.857  1.00 91.98           H  
ATOM   1605  HG3 LYS A 108       7.593  -3.515 -10.572  1.00 91.98           H  
ATOM   1606  CD  LYS A 108       9.425  -4.645 -10.514  1.00 91.98           C  
ATOM   1607  HD2 LYS A 108      10.380  -4.658 -11.039  1.00 91.98           H  
ATOM   1608  HD3 LYS A 108       8.913  -5.593 -10.680  1.00 91.98           H  
ATOM   1609  CE  LYS A 108       9.664  -4.429  -9.015  1.00 91.98           C  
ATOM   1610  HE2 LYS A 108       8.698  -4.401  -8.510  1.00 91.98           H  
ATOM   1611  HE3 LYS A 108      10.139  -3.457  -8.882  1.00 91.98           H  
ATOM   1612  NZ  LYS A 108      10.518  -5.484  -8.415  1.00 91.98           N  
ATOM   1613  HZ1 LYS A 108      11.408  -5.523  -8.891  1.00 91.98           H  
ATOM   1614  HZ2 LYS A 108      10.077  -6.390  -8.479  1.00 91.98           H  
ATOM   1615  HZ3 LYS A 108      10.696  -5.265  -7.445  1.00 91.98           H  
ATOM   1616  N   ASN A 109       6.456  -2.464 -15.414  1.00 91.96           N  
ATOM   1617  H   ASN A 109       5.639  -2.131 -14.923  1.00 91.96           H  
ATOM   1618  CA  ASN A 109       6.366  -2.527 -16.871  1.00 91.96           C  
ATOM   1619  HA  ASN A 109       7.055  -3.289 -17.237  1.00 91.96           H  
ATOM   1620  C   ASN A 109       6.786  -1.188 -17.487  1.00 91.96           C  
ATOM   1621  CB  ASN A 109       4.938  -2.914 -17.298  1.00 91.96           C  
ATOM   1622  HB2 ASN A 109       4.259  -2.099 -17.049  1.00 91.96           H  
ATOM   1623  HB3 ASN A 109       4.907  -3.036 -18.381  1.00 91.96           H  
ATOM   1624  O   ASN A 109       6.925  -0.183 -16.786  1.00 91.96           O  
ATOM   1625  CG  ASN A 109       4.435  -4.205 -16.680  1.00 91.96           C  
ATOM   1626  ND2 ASN A 109       3.138  -4.344 -16.535  1.00 91.96           N  
ATOM   1627 HD21 ASN A 109       2.819  -5.238 -16.189  1.00 91.96           H  
ATOM   1628 HD22 ASN A 109       2.522  -3.606 -16.844  1.00 91.96           H  
ATOM   1629  OD1 ASN A 109       5.173  -5.107 -16.322  1.00 91.96           O  
ATOM   1630  N   ASP A 110       6.943  -1.172 -18.809  1.00 91.27           N  
ATOM   1631  H   ASP A 110       6.799  -2.014 -19.348  1.00 91.27           H  
ATOM   1632  CA  ASP A 110       7.206   0.061 -19.543  1.00 91.27           C  
ATOM   1633  HA  ASP A 110       8.138   0.476 -19.159  1.00 91.27           H  
ATOM   1634  C   ASP A 110       6.092   1.101 -19.308  1.00 91.27           C  
ATOM   1635  CB  ASP A 110       7.411  -0.255 -21.029  1.00 91.27           C  
ATOM   1636  HB2 ASP A 110       8.138  -1.061 -21.125  1.00 91.27           H  
ATOM   1637  HB3 ASP A 110       6.467  -0.590 -21.460  1.00 91.27           H  
ATOM   1638  O   ASP A 110       4.901   0.777 -19.288  1.00 91.27           O  
ATOM   1639  CG  ASP A 110       7.933   0.961 -21.796  1.00 91.27           C  
ATOM   1640  OD1 ASP A 110       8.560   1.826 -21.141  1.00 91.27           O  
ATOM   1641  OD2 ASP A 110       7.684   1.010 -23.018  1.00 91.27           O  
ATOM   1642  N   GLY A 111       6.486   2.345 -19.036  1.00 91.72           N  
ATOM   1643  H   GLY A 111       7.450   2.565 -19.244  1.00 91.72           H  
ATOM   1644  CA  GLY A 111       5.584   3.420 -18.602  1.00 91.72           C  
ATOM   1645  HA2 GLY A 111       6.128   4.363 -18.663  1.00 91.72           H  
ATOM   1646  HA3 GLY A 111       4.744   3.463 -19.295  1.00 91.72           H  
ATOM   1647  C   GLY A 111       5.019   3.292 -17.173  1.00 91.72           C  
ATOM   1648  O   GLY A 111       4.162   4.102 -16.783  1.00 91.72           O  
ATOM   1649  N   GLY A 112       5.467   2.302 -16.396  1.00 94.27           N  
ATOM   1650  H   GLY A 112       6.125   1.647 -16.795  1.00 94.27           H  
ATOM   1651  CA  GLY A 112       5.136   2.128 -14.983  1.00 94.27           C  
ATOM   1652  HA2 GLY A 112       5.501   1.156 -14.649  1.00 94.27           H  
ATOM   1653  HA3 GLY A 112       4.052   2.139 -14.874  1.00 94.27           H  
ATOM   1654  C   GLY A 112       5.749   3.211 -14.086  1.00 94.27           C  
ATOM   1655  O   GLY A 112       6.796   3.780 -14.377  1.00 94.27           O  
ATOM   1656  N   ILE A 113       5.083   3.505 -12.970  1.00 95.03           N  
ATOM   1657  H   ILE A 113       4.233   2.986 -12.799  1.00 95.03           H  
ATOM   1658  CA  ILE A 113       5.451   4.552 -12.014  1.00 95.03           C  
ATOM   1659  HA  ILE A 113       6.272   5.137 -12.428  1.00 95.03           H  
ATOM   1660  C   ILE A 113       5.941   3.921 -10.717  1.00 95.03           C  
ATOM   1661  CB  ILE A 113       4.277   5.524 -11.763  1.00 95.03           C  
ATOM   1662  HB  ILE A 113       3.460   4.963 -11.308  1.00 95.03           H  
ATOM   1663  O   ILE A 113       5.161   3.392  -9.918  1.00 95.03           O  
ATOM   1664  CG1 ILE A 113       3.718   6.151 -13.060  1.00 95.03           C  
ATOM   1665 HG12 ILE A 113       3.290   5.364 -13.681  1.00 95.03           H  
ATOM   1666 HG13 ILE A 113       2.905   6.827 -12.797  1.00 95.03           H  
ATOM   1667  CG2 ILE A 113       4.694   6.628 -10.771  1.00 95.03           C  
ATOM   1668 HG21 ILE A 113       4.907   6.205  -9.789  1.00 95.03           H  
ATOM   1669 HG22 ILE A 113       5.582   7.147 -11.131  1.00 95.03           H  
ATOM   1670 HG23 ILE A 113       3.888   7.354 -10.665  1.00 95.03           H  
ATOM   1671  CD1 ILE A 113       4.733   6.931 -13.908  1.00 95.03           C  
ATOM   1672 HD11 ILE A 113       5.153   7.760 -13.338  1.00 95.03           H  
ATOM   1673 HD12 ILE A 113       4.230   7.333 -14.787  1.00 95.03           H  
ATOM   1674 HD13 ILE A 113       5.537   6.277 -14.246  1.00 95.03           H  
ATOM   1675  N   THR A 114       7.235   4.067 -10.463  1.00 91.94           N  
ATOM   1676  H   THR A 114       7.800   4.555 -11.144  1.00 91.94           H  
ATOM   1677  CA  THR A 114       7.845   3.787  -9.163  1.00 91.94           C  
ATOM   1678  HA  THR A 114       7.157   3.214  -8.541  1.00 91.94           H  
ATOM   1679  C   THR A 114       8.130   5.114  -8.491  1.00 91.94           C  
ATOM   1680  CB  THR A 114       9.132   2.970  -9.318  1.00 91.94           C  
ATOM   1681  HB  THR A 114       9.900   3.564  -9.813  1.00 91.94           H  
ATOM   1682  O   THR A 114       8.770   5.967  -9.088  1.00 91.94           O  
ATOM   1683  CG2 THR A 114       9.654   2.470  -7.971  1.00 91.94           C  
ATOM   1684 HG21 THR A 114      10.490   1.792  -8.143  1.00 91.94           H  
ATOM   1685 HG22 THR A 114       8.868   1.948  -7.425  1.00 91.94           H  
ATOM   1686 HG23 THR A 114      10.022   3.314  -7.388  1.00 91.94           H  
ATOM   1687  OG1 THR A 114       8.856   1.832 -10.098  1.00 91.94           O  
ATOM   1688  HG1 THR A 114       8.767   2.121 -11.009  1.00 91.94           H  
ATOM   1689  N   LEU A 115       7.636   5.319  -7.269  1.00 88.92           N  
ATOM   1690  H   LEU A 115       7.089   4.594  -6.827  1.00 88.92           H  
ATOM   1691  CA  LEU A 115       8.044   6.506  -6.515  1.00 88.92           C  
ATOM   1692  HA  LEU A 115       8.223   7.302  -7.238  1.00 88.92           H  
ATOM   1693  C   LEU A 115       9.410   6.246  -5.866  1.00 88.92           C  
ATOM   1694  CB  LEU A 115       6.955   7.074  -5.566  1.00 88.92           C  
ATOM   1695  HB2 LEU A 115       6.917   8.142  -5.781  1.00 88.92           H  
ATOM   1696  HB3 LEU A 115       7.293   7.102  -4.530  1.00 88.92           H  
ATOM   1697  O   LEU A 115       9.733   5.097  -5.553  1.00 88.92           O  
ATOM   1698  CG  LEU A 115       5.511   6.532  -5.658  1.00 88.92           C  
ATOM   1699  HG  LEU A 115       5.491   5.501  -6.011  1.00 88.92           H  
ATOM   1700  CD1 LEU A 115       4.792   6.551  -4.308  1.00 88.92           C  
ATOM   1701 HD11 LEU A 115       4.805   7.559  -3.894  1.00 88.92           H  
ATOM   1702 HD12 LEU A 115       5.274   5.862  -3.615  1.00 88.92           H  
ATOM   1703 HD13 LEU A 115       3.756   6.242  -4.447  1.00 88.92           H  
ATOM   1704  CD2 LEU A 115       4.735   7.422  -6.621  1.00 88.92           C  
ATOM   1705 HD21 LEU A 115       3.705   7.074  -6.695  1.00 88.92           H  
ATOM   1706 HD22 LEU A 115       5.197   7.393  -7.608  1.00 88.92           H  
ATOM   1707 HD23 LEU A 115       4.719   8.453  -6.267  1.00 88.92           H  
ATOM   1708  N   ASP A 116      10.132   7.316  -5.565  1.00 83.50           N  
ATOM   1709  H   ASP A 116       9.850   8.208  -5.946  1.00 83.50           H  
ATOM   1710  CA  ASP A 116      11.427   7.274  -4.886  1.00 83.50           C  
ATOM   1711  HA  ASP A 116      11.793   6.247  -4.867  1.00 83.50           H  
ATOM   1712  C   ASP A 116      11.328   7.744  -3.429  1.00 83.50           C  
ATOM   1713  CB  ASP A 116      12.442   8.096  -5.688  1.00 83.50           C  
ATOM   1714  HB2 ASP A 116      13.387   8.139  -5.146  1.00 83.50           H  
ATOM   1715  HB3 ASP A 116      12.070   9.114  -5.805  1.00 83.50           H  
ATOM   1716  O   ASP A 116      10.273   8.184  -2.955  1.00 83.50           O  
ATOM   1717  CG  ASP A 116      12.707   7.466  -7.054  1.00 83.50           C  
ATOM   1718  OD1 ASP A 116      12.893   6.228  -7.070  1.00 83.50           O  
ATOM   1719  OD2 ASP A 116      12.713   8.233  -8.034  1.00 83.50           O  
ATOM   1720  N   GLY A 117      12.423   7.591  -2.682  1.00 80.32           N  
ATOM   1721  H   GLY A 117      13.242   7.222  -3.144  1.00 80.32           H  
ATOM   1722  CA  GLY A 117      12.562   8.081  -1.309  1.00 80.32           C  
ATOM   1723  HA2 GLY A 117      13.602   8.368  -1.150  1.00 80.32           H  
ATOM   1724  HA3 GLY A 117      11.958   8.980  -1.189  1.00 80.32           H  
ATOM   1725  C   GLY A 117      12.167   7.089  -0.210  1.00 80.32           C  
ATOM   1726  O   GLY A 117      11.796   5.938  -0.458  1.00 80.32           O  
ATOM   1727  N   LYS A 118      12.269   7.539   1.043  1.00 78.13           N  
ATOM   1728  H   LYS A 118      12.501   8.513   1.175  1.00 78.13           H  
ATOM   1729  CA  LYS A 118      11.872   6.759   2.224  1.00 78.13           C  
ATOM   1730  HA  LYS A 118      12.032   5.700   2.021  1.00 78.13           H  
ATOM   1731  C   LYS A 118      10.382   6.952   2.502  1.00 78.13           C  
ATOM   1732  CB  LYS A 118      12.719   7.151   3.446  1.00 78.13           C  
ATOM   1733  HB2 LYS A 118      12.325   6.633   4.321  1.00 78.13           H  
ATOM   1734  HB3 LYS A 118      12.631   8.224   3.618  1.00 78.13           H  
ATOM   1735  O   LYS A 118       9.880   8.067   2.414  1.00 78.13           O  
ATOM   1736  CG  LYS A 118      14.201   6.775   3.280  1.00 78.13           C  
ATOM   1737  HG2 LYS A 118      14.278   5.707   3.076  1.00 78.13           H  
ATOM   1738  HG3 LYS A 118      14.624   7.325   2.439  1.00 78.13           H  
ATOM   1739  CD  LYS A 118      15.004   7.104   4.547  1.00 78.13           C  
ATOM   1740  HD2 LYS A 118      14.923   8.172   4.753  1.00 78.13           H  
ATOM   1741  HD3 LYS A 118      14.590   6.547   5.387  1.00 78.13           H  
ATOM   1742  CE  LYS A 118      16.480   6.727   4.355  1.00 78.13           C  
ATOM   1743  HE2 LYS A 118      16.539   5.664   4.120  1.00 78.13           H  
ATOM   1744  HE3 LYS A 118      16.870   7.276   3.498  1.00 78.13           H  
ATOM   1745  NZ  LYS A 118      17.294   7.027   5.562  1.00 78.13           N  
ATOM   1746  HZ1 LYS A 118      17.263   8.013   5.780  1.00 78.13           H  
ATOM   1747  HZ2 LYS A 118      18.260   6.775   5.409  1.00 78.13           H  
ATOM   1748  HZ3 LYS A 118      16.959   6.510   6.362  1.00 78.13           H  
ATOM   1749  N   ILE A 119       9.696   5.877   2.882  1.00 82.43           N  
ATOM   1750  H   ILE A 119      10.181   4.995   2.971  1.00 82.43           H  
ATOM   1751  CA  ILE A 119       8.316   5.943   3.375  1.00 82.43           C  
ATOM   1752  HA  ILE A 119       7.893   6.918   3.131  1.00 82.43           H  
ATOM   1753  C   ILE A 119       8.358   5.828   4.895  1.00 82.43           C  
ATOM   1754  CB  ILE A 119       7.411   4.890   2.702  1.00 82.43           C  
ATOM   1755  HB  ILE A 119       7.758   3.891   2.969  1.00 82.43           H  
ATOM   1756  O   ILE A 119       8.691   4.776   5.438  1.00 82.43           O  
ATOM   1757  CG1 ILE A 119       7.522   5.053   1.166  1.00 82.43           C  
ATOM   1758 HG12 ILE A 119       7.519   6.113   0.912  1.00 82.43           H  
ATOM   1759 HG13 ILE A 119       8.477   4.638   0.845  1.00 82.43           H  
ATOM   1760  CG2 ILE A 119       5.970   5.051   3.220  1.00 82.43           C  
ATOM   1761 HG21 ILE A 119       5.321   4.294   2.781  1.00 82.43           H  
ATOM   1762 HG22 ILE A 119       5.587   6.041   2.971  1.00 82.43           H  
ATOM   1763 HG23 ILE A 119       5.933   4.918   4.302  1.00 82.43           H  
ATOM   1764  CD1 ILE A 119       6.426   4.384   0.340  1.00 82.43           C  
ATOM   1765 HD11 ILE A 119       5.529   5.002   0.376  1.00 82.43           H  
ATOM   1766 HD12 ILE A 119       6.187   3.394   0.728  1.00 82.43           H  
ATOM   1767 HD13 ILE A 119       6.754   4.308  -0.697  1.00 82.43           H  
ATOM   1768  N   SER A 120       8.069   6.933   5.580  1.00 78.21           N  
ATOM   1769  H   SER A 120       7.884   7.790   5.078  1.00 78.21           H  
ATOM   1770  CA  SER A 120       8.082   6.991   7.042  1.00 78.21           C  
ATOM   1771  HA  SER A 120       9.080   6.718   7.387  1.00 78.21           H  
ATOM   1772  C   SER A 120       7.074   6.014   7.650  1.00 78.21           C  
ATOM   1773  CB  SER A 120       7.784   8.411   7.528  1.00 78.21           C  
ATOM   1774  HB2 SER A 120       6.793   8.714   7.190  1.00 78.21           H  
ATOM   1775  HB3 SER A 120       7.814   8.435   8.617  1.00 78.21           H  
ATOM   1776  O   SER A 120       5.961   5.868   7.152  1.00 78.21           O  
ATOM   1777  OG  SER A 120       8.757   9.297   7.010  1.00 78.21           O  
ATOM   1778  HG  SER A 120       8.634  10.169   7.391  1.00 78.21           H  
ATOM   1779  N   GLY A 121       7.459   5.368   8.752  1.00 74.66           N  
ATOM   1780  H   GLY A 121       8.390   5.528   9.109  1.00 74.66           H  
ATOM   1781  CA  GLY A 121       6.595   4.434   9.481  1.00 74.66           C  
ATOM   1782  HA2 GLY A 121       5.568   4.797   9.459  1.00 74.66           H  
ATOM   1783  HA3 GLY A 121       6.915   4.397  10.523  1.00 74.66           H  
ATOM   1784  C   GLY A 121       6.592   3.001   8.946  1.00 74.66           C  
ATOM   1785  O   GLY A 121       5.913   2.157   9.523  1.00 74.66           O  
ATOM   1786  N   VAL A 122       7.363   2.698   7.895  1.00 78.96           N  
ATOM   1787  H   VAL A 122       7.871   3.433   7.425  1.00 78.96           H  
ATOM   1788  CA  VAL A 122       7.496   1.332   7.373  1.00 78.96           C  
ATOM   1789  HA  VAL A 122       6.824   0.681   7.933  1.00 78.96           H  
ATOM   1790  C   VAL A 122       8.933   0.839   7.549  1.00 78.96           C  
ATOM   1791  CB  VAL A 122       7.029   1.229   5.920  1.00 78.96           C  
ATOM   1792  HB  VAL A 122       7.680   1.803   5.260  1.00 78.96           H  
ATOM   1793  O   VAL A 122       9.822   1.308   6.842  1.00 78.96           O  
ATOM   1794  CG1 VAL A 122       7.025  -0.242   5.487  1.00 78.96           C  
ATOM   1795 HG11 VAL A 122       6.562  -0.866   6.251  1.00 78.96           H  
ATOM   1796 HG12 VAL A 122       8.043  -0.580   5.295  1.00 78.96           H  
ATOM   1797 HG13 VAL A 122       6.439  -0.347   4.574  1.00 78.96           H  
ATOM   1798  CG2 VAL A 122       5.605   1.770   5.795  1.00 78.96           C  
ATOM   1799 HG21 VAL A 122       4.942   1.265   6.498  1.00 78.96           H  
ATOM   1800 HG22 VAL A 122       5.583   2.844   5.977  1.00 78.96           H  
ATOM   1801 HG23 VAL A 122       5.270   1.587   4.774  1.00 78.96           H  
ATOM   1802  N   PRO A 123       9.189  -0.104   8.477  1.00 75.77           N  
ATOM   1803  CA  PRO A 123      10.543  -0.540   8.826  1.00 75.77           C  
ATOM   1804  HA  PRO A 123      11.212   0.321   8.850  1.00 75.77           H  
ATOM   1805  C   PRO A 123      11.139  -1.559   7.839  1.00 75.77           C  
ATOM   1806  CB  PRO A 123      10.408  -1.104  10.245  1.00 75.77           C  
ATOM   1807  HB2 PRO A 123      10.443  -0.287  10.966  1.00 75.77           H  
ATOM   1808  HB3 PRO A 123      11.170  -1.846  10.485  1.00 75.77           H  
ATOM   1809  O   PRO A 123      12.165  -2.166   8.129  1.00 75.77           O  
ATOM   1810  CG  PRO A 123       9.008  -1.713  10.235  1.00 75.77           C  
ATOM   1811  HG2 PRO A 123       8.592  -1.792  11.240  1.00 75.77           H  
ATOM   1812  HG3 PRO A 123       9.035  -2.690   9.752  1.00 75.77           H  
ATOM   1813  CD  PRO A 123       8.219  -0.731   9.372  1.00 75.77           C  
ATOM   1814  HD2 PRO A 123       7.766   0.030  10.008  1.00 75.77           H  
ATOM   1815  HD3 PRO A 123       7.448  -1.263   8.814  1.00 75.77           H  
ATOM   1816  N   LEU A 124      10.497  -1.781   6.688  1.00 78.59           N  
ATOM   1817  H   LEU A 124       9.752  -1.148   6.435  1.00 78.59           H  
ATOM   1818  CA  LEU A 124      10.889  -2.789   5.706  1.00 78.59           C  
ATOM   1819  HA  LEU A 124      11.736  -3.349   6.101  1.00 78.59           H  
ATOM   1820  C   LEU A 124      11.333  -2.133   4.393  1.00 78.59           C  
ATOM   1821  CB  LEU A 124       9.726  -3.768   5.467  1.00 78.59           C  
ATOM   1822  HB2 LEU A 124       8.856  -3.194   5.147  1.00 78.59           H  
ATOM   1823  HB3 LEU A 124       9.993  -4.441   4.652  1.00 78.59           H  
ATOM   1824  O   LEU A 124      10.743  -1.127   3.987  1.00 78.59           O  
ATOM   1825  CG  LEU A 124       9.342  -4.615   6.694  1.00 78.59           C  
ATOM   1826  HG  LEU A 124       9.107  -3.961   7.534  1.00 78.59           H  
ATOM   1827  CD1 LEU A 124       8.095  -5.437   6.372  1.00 78.59           C  
ATOM   1828 HD11 LEU A 124       7.275  -4.771   6.101  1.00 78.59           H  
ATOM   1829 HD12 LEU A 124       8.298  -6.117   5.545  1.00 78.59           H  
ATOM   1830 HD13 LEU A 124       7.800  -6.014   7.248  1.00 78.59           H  
ATOM   1831  CD2 LEU A 124      10.458  -5.577   7.109  1.00 78.59           C  
ATOM   1832 HD21 LEU A 124      11.322  -5.017   7.467  1.00 78.59           H  
ATOM   1833 HD22 LEU A 124      10.113  -6.212   7.924  1.00 78.59           H  
ATOM   1834 HD23 LEU A 124      10.752  -6.203   6.266  1.00 78.59           H  
ATOM   1835  N   PRO A 125      12.321  -2.713   3.685  1.00 81.99           N  
ATOM   1836  CA  PRO A 125      12.640  -2.289   2.332  1.00 81.99           C  
ATOM   1837  HA  PRO A 125      12.879  -1.226   2.317  1.00 81.99           H  
ATOM   1838  C   PRO A 125      11.430  -2.554   1.429  1.00 81.99           C  
ATOM   1839  CB  PRO A 125      13.881  -3.092   1.928  1.00 81.99           C  
ATOM   1840  HB2 PRO A 125      14.776  -2.540   2.217  1.00 81.99           H  
ATOM   1841  HB3 PRO A 125      13.902  -3.313   0.861  1.00 81.99           H  
ATOM   1842  O   PRO A 125      11.032  -3.696   1.205  1.00 81.99           O  
ATOM   1843  CG  PRO A 125      13.780  -4.364   2.770  1.00 81.99           C  
ATOM   1844  HG2 PRO A 125      14.761  -4.796   2.969  1.00 81.99           H  
ATOM   1845  HG3 PRO A 125      13.141  -5.089   2.265  1.00 81.99           H  
ATOM   1846  CD  PRO A 125      13.101  -3.889   4.053  1.00 81.99           C  
ATOM   1847  HD2 PRO A 125      13.855  -3.606   4.787  1.00 81.99           H  
ATOM   1848  HD3 PRO A 125      12.471  -4.685   4.450  1.00 81.99           H  
ATOM   1849  N   LEU A 126      10.824  -1.483   0.922  1.00 83.68           N  
ATOM   1850  H   LEU A 126      11.158  -0.570   1.194  1.00 83.68           H  
ATOM   1851  CA  LEU A 126       9.715  -1.573  -0.022  1.00 83.68           C  
ATOM   1852  HA  LEU A 126       9.103  -2.441   0.224  1.00 83.68           H  
ATOM   1853  C   LEU A 126      10.277  -1.786  -1.427  1.00 83.68           C  
ATOM   1854  CB  LEU A 126       8.843  -0.314   0.082  1.00 83.68           C  
ATOM   1855  HB2 LEU A 126       8.054  -0.388  -0.666  1.00 83.68           H  
ATOM   1856  HB3 LEU A 126       9.455   0.557  -0.152  1.00 83.68           H  
ATOM   1857  O   LEU A 126      10.902  -0.891  -1.991  1.00 83.68           O  
ATOM   1858  CG  LEU A 126       8.200  -0.113   1.465  1.00 83.68           C  
ATOM   1859  HG  LEU A 126       8.971   0.056   2.217  1.00 83.68           H  
ATOM   1860  CD1 LEU A 126       7.315   1.123   1.413  1.00 83.68           C  
ATOM   1861 HD11 LEU A 126       7.918   1.976   1.103  1.00 83.68           H  
ATOM   1862 HD12 LEU A 126       6.493   0.962   0.715  1.00 83.68           H  
ATOM   1863 HD13 LEU A 126       6.912   1.322   2.406  1.00 83.68           H  
ATOM   1864  CD2 LEU A 126       7.356  -1.322   1.868  1.00 83.68           C  
ATOM   1865 HD21 LEU A 126       8.008  -2.104   2.258  1.00 83.68           H  
ATOM   1866 HD22 LEU A 126       6.803  -1.705   1.011  1.00 83.68           H  
ATOM   1867 HD23 LEU A 126       6.635  -1.053   2.640  1.00 83.68           H  
ATOM   1868  N   THR A 127      10.070  -2.981  -1.978  1.00 83.98           N  
ATOM   1869  H   THR A 127       9.547  -3.671  -1.458  1.00 83.98           H  
ATOM   1870  CA  THR A 127      10.776  -3.462  -3.181  1.00 83.98           C  
ATOM   1871  HA  THR A 127      11.649  -2.835  -3.362  1.00 83.98           H  
ATOM   1872  C   THR A 127       9.939  -3.418  -4.456  1.00 83.98           C  
ATOM   1873  CB  THR A 127      11.270  -4.899  -2.969  1.00 83.98           C  
ATOM   1874  HB  THR A 127      11.698  -5.278  -3.896  1.00 83.98           H  
ATOM   1875  O   THR A 127      10.466  -3.615  -5.556  1.00 83.98           O  
ATOM   1876  CG2 THR A 127      12.328  -5.004  -1.875  1.00 83.98           C  
ATOM   1877 HG21 THR A 127      12.731  -6.017  -1.850  1.00 83.98           H  
ATOM   1878 HG22 THR A 127      11.901  -4.765  -0.901  1.00 83.98           H  
ATOM   1879 HG23 THR A 127      13.143  -4.312  -2.086  1.00 83.98           H  
ATOM   1880  OG1 THR A 127      10.193  -5.720  -2.583  1.00 83.98           O  
ATOM   1881  HG1 THR A 127      10.533  -6.329  -1.923  1.00 83.98           H  
ATOM   1882  N   SER A 128       8.632  -3.174  -4.341  1.00 89.70           N  
ATOM   1883  H   SER A 128       8.250  -3.065  -3.413  1.00 89.70           H  
ATOM   1884  CA  SER A 128       7.740  -3.050  -5.495  1.00 89.70           C  
ATOM   1885  HA  SER A 128       8.350  -3.176  -6.389  1.00 89.70           H  
ATOM   1886  C   SER A 128       7.062  -1.679  -5.573  1.00 89.70           C  
ATOM   1887  CB  SER A 128       6.709  -4.177  -5.537  1.00 89.70           C  
ATOM   1888  HB2 SER A 128       6.140  -4.118  -6.464  1.00 89.70           H  
ATOM   1889  HB3 SER A 128       7.213  -5.143  -5.493  1.00 89.70           H  
ATOM   1890  O   SER A 128       6.775  -1.065  -4.538  1.00 89.70           O  
ATOM   1891  OG  SER A 128       5.833  -4.048  -4.450  1.00 89.70           O  
ATOM   1892  HG  SER A 128       6.339  -4.298  -3.673  1.00 89.70           H  
ATOM   1893  N   PRO A 129       6.738  -1.207  -6.790  1.00 94.04           N  
ATOM   1894  CA  PRO A 129       6.068   0.079  -6.982  1.00 94.04           C  
ATOM   1895  HA  PRO A 129       6.710   0.872  -6.598  1.00 94.04           H  
ATOM   1896  C   PRO A 129       4.712   0.147  -6.271  1.00 94.04           C  
ATOM   1897  CB  PRO A 129       5.940   0.234  -8.499  1.00 94.04           C  
ATOM   1898  HB2 PRO A 129       5.011  -0.219  -8.845  1.00 94.04           H  
ATOM   1899  HB3 PRO A 129       6.006   1.276  -8.810  1.00 94.04           H  
ATOM   1900  O   PRO A 129       4.404   1.151  -5.630  1.00 94.04           O  
ATOM   1901  CG  PRO A 129       7.113  -0.586  -9.020  1.00 94.04           C  
ATOM   1902  HG2 PRO A 129       8.049  -0.052  -8.859  1.00 94.04           H  
ATOM   1903  HG3 PRO A 129       7.001  -0.884 -10.062  1.00 94.04           H  
ATOM   1904  CD  PRO A 129       7.113  -1.771  -8.082  1.00 94.04           C  
ATOM   1905  HD2 PRO A 129       6.371  -2.503  -8.402  1.00 94.04           H  
ATOM   1906  HD3 PRO A 129       8.115  -2.201  -8.087  1.00 94.04           H  
ATOM   1907  N   ILE A 130       3.941  -0.948  -6.286  1.00 94.58           N  
ATOM   1908  H   ILE A 130       4.207  -1.722  -6.876  1.00 94.58           H  
ATOM   1909  CA  ILE A 130       2.657  -1.016  -5.583  1.00 94.58           C  
ATOM   1910  HA  ILE A 130       2.099  -0.127  -5.876  1.00 94.58           H  
ATOM   1911  C   ILE A 130       2.813  -0.968  -4.061  1.00 94.58           C  
ATOM   1912  CB  ILE A 130       1.845  -2.257  -6.011  1.00 94.58           C  
ATOM   1913  HB  ILE A 130       1.780  -2.266  -7.099  1.00 94.58           H  
ATOM   1914  O   ILE A 130       2.035  -0.292  -3.392  1.00 94.58           O  
ATOM   1915  CG1 ILE A 130       0.405  -2.221  -5.459  1.00 94.58           C  
ATOM   1916 HG12 ILE A 130      -0.128  -3.098  -5.827  1.00 94.58           H  
ATOM   1917 HG13 ILE A 130       0.417  -2.281  -4.371  1.00 94.58           H  
ATOM   1918  CG2 ILE A 130       2.497  -3.578  -5.560  1.00 94.58           C  
ATOM   1919 HG21 ILE A 130       2.623  -3.626  -4.479  1.00 94.58           H  
ATOM   1920 HG22 ILE A 130       1.833  -4.409  -5.801  1.00 94.58           H  
ATOM   1921 HG23 ILE A 130       3.455  -3.729  -6.058  1.00 94.58           H  
ATOM   1922  CD1 ILE A 130      -0.400  -0.990  -5.878  1.00 94.58           C  
ATOM   1923 HD11 ILE A 130      -0.012  -0.089  -5.402  1.00 94.58           H  
ATOM   1924 HD12 ILE A 130      -0.374  -0.879  -6.962  1.00 94.58           H  
ATOM   1925 HD13 ILE A 130      -1.431  -1.130  -5.550  1.00 94.58           H  
ATOM   1926  N   GLN A 131       3.825  -1.638  -3.496  1.00 92.46           N  
ATOM   1927  H   GLN A 131       4.444  -2.180  -4.082  1.00 92.46           H  
ATOM   1928  CA  GLN A 131       4.076  -1.583  -2.057  1.00 92.46           C  
ATOM   1929  HA  GLN A 131       3.187  -1.900  -1.511  1.00 92.46           H  
ATOM   1930  C   GLN A 131       4.397  -0.157  -1.646  1.00 92.46           C  
ATOM   1931  CB  GLN A 131       5.260  -2.468  -1.678  1.00 92.46           C  
ATOM   1932  HB2 GLN A 131       5.654  -2.129  -0.719  1.00 92.46           H  
ATOM   1933  HB3 GLN A 131       6.049  -2.337  -2.419  1.00 92.46           H  
ATOM   1934  O   GLN A 131       3.891   0.319  -0.633  1.00 92.46           O  
ATOM   1935  CG  GLN A 131       4.895  -3.947  -1.515  1.00 92.46           C  
ATOM   1936  HG2 GLN A 131       4.285  -4.063  -0.619  1.00 92.46           H  
ATOM   1937  HG3 GLN A 131       4.310  -4.294  -2.366  1.00 92.46           H  
ATOM   1938  CD  GLN A 131       6.148  -4.806  -1.389  1.00 92.46           C  
ATOM   1939  NE2 GLN A 131       6.065  -5.960  -0.770  1.00 92.46           N  
ATOM   1940 HE21 GLN A 131       5.186  -6.291  -0.399  1.00 92.46           H  
ATOM   1941 HE22 GLN A 131       6.911  -6.509  -0.737  1.00 92.46           H  
ATOM   1942  OE1 GLN A 131       7.212  -4.464  -1.884  1.00 92.46           O  
ATOM   1943  N   ARG A 132       5.206   0.533  -2.446  1.00 93.13           N  
ATOM   1944  H   ARG A 132       5.585   0.073  -3.261  1.00 93.13           H  
ATOM   1945  CA  ARG A 132       5.532   1.928  -2.206  1.00 93.13           C  
ATOM   1946  HA  ARG A 132       5.909   2.044  -1.190  1.00 93.13           H  
ATOM   1947  C   ARG A 132       4.308   2.840  -2.297  1.00 93.13           C  
ATOM   1948  CB  ARG A 132       6.612   2.350  -3.188  1.00 93.13           C  
ATOM   1949  HB2 ARG A 132       6.618   3.437  -3.103  1.00 93.13           H  
ATOM   1950  HB3 ARG A 132       6.337   2.094  -4.211  1.00 93.13           H  
ATOM   1951  O   ARG A 132       4.071   3.619  -1.379  1.00 93.13           O  
ATOM   1952  CG  ARG A 132       7.990   1.751  -2.854  1.00 93.13           C  
ATOM   1953  HG2 ARG A 132       8.164   1.817  -1.780  1.00 93.13           H  
ATOM   1954  HG3 ARG A 132       7.991   0.696  -3.130  1.00 93.13           H  
ATOM   1955  CD  ARG A 132       9.152   2.444  -3.581  1.00 93.13           C  
ATOM   1956  HD2 ARG A 132       8.853   2.733  -4.589  1.00 93.13           H  
ATOM   1957  HD3 ARG A 132       9.969   1.728  -3.675  1.00 93.13           H  
ATOM   1958  NE  ARG A 132       9.649   3.606  -2.816  1.00 93.13           N  
ATOM   1959  HE  ARG A 132      10.519   3.483  -2.319  1.00 93.13           H  
ATOM   1960  NH1 ARG A 132       8.099   5.153  -3.461  1.00 93.13           N  
ATOM   1961 HH11 ARG A 132       8.128   4.731  -4.378  1.00 93.13           H  
ATOM   1962 HH12 ARG A 132       7.769   6.102  -3.353  1.00 93.13           H  
ATOM   1963  NH2 ARG A 132       9.555   5.724  -1.970  1.00 93.13           N  
ATOM   1964 HH21 ARG A 132       9.383   6.693  -2.197  1.00 93.13           H  
ATOM   1965 HH22 ARG A 132      10.383   5.549  -1.420  1.00 93.13           H  
ATOM   1966  CZ  ARG A 132       9.106   4.805  -2.750  1.00 93.13           C  
ATOM   1967  N   ALA A 133       3.504   2.714  -3.349  1.00 94.14           N  
ATOM   1968  H   ALA A 133       3.763   2.076  -4.088  1.00 94.14           H  
ATOM   1969  CA  ALA A 133       2.280   3.497  -3.504  1.00 94.14           C  
ATOM   1970  HA  ALA A 133       2.534   4.557  -3.487  1.00 94.14           H  
ATOM   1971  C   ALA A 133       1.286   3.249  -2.354  1.00 94.14           C  
ATOM   1972  CB  ALA A 133       1.675   3.170  -4.872  1.00 94.14           C  
ATOM   1973  HB1 ALA A 133       2.400   3.397  -5.655  1.00 94.14           H  
ATOM   1974  HB2 ALA A 133       1.407   2.115  -4.929  1.00 94.14           H  
ATOM   1975  HB3 ALA A 133       0.785   3.777  -5.036  1.00 94.14           H  
ATOM   1976  O   ALA A 133       0.793   4.197  -1.741  1.00 94.14           O  
ATOM   1977  N   GLY A 134       1.051   1.980  -2.007  1.00 94.50           N  
ATOM   1978  H   GLY A 134       1.484   1.249  -2.554  1.00 94.50           H  
ATOM   1979  CA  GLY A 134       0.138   1.581  -0.937  1.00 94.50           C  
ATOM   1980  HA2 GLY A 134      -0.855   1.982  -1.138  1.00 94.50           H  
ATOM   1981  HA3 GLY A 134       0.076   0.493  -0.911  1.00 94.50           H  
ATOM   1982  C   GLY A 134       0.589   2.070   0.438  1.00 94.50           C  
ATOM   1983  O   GLY A 134      -0.184   2.708   1.146  1.00 94.50           O  
ATOM   1984  N   HIS A 135       1.850   1.849   0.814  1.00 93.31           N  
ATOM   1985  H   HIS A 135       2.475   1.347   0.200  1.00 93.31           H  
ATOM   1986  CA  HIS A 135       2.353   2.328   2.102  1.00 93.31           C  
ATOM   1987  HA  HIS A 135       1.665   2.015   2.888  1.00 93.31           H  
ATOM   1988  C   HIS A 135       2.433   3.859   2.162  1.00 93.31           C  
ATOM   1989  CB  HIS A 135       3.715   1.711   2.397  1.00 93.31           C  
ATOM   1990  HB2 HIS A 135       4.370   1.845   1.536  1.00 93.31           H  
ATOM   1991  HB3 HIS A 135       4.145   2.276   3.224  1.00 93.31           H  
ATOM   1992  O   HIS A 135       2.085   4.445   3.182  1.00 93.31           O  
ATOM   1993  CG  HIS A 135       3.655   0.249   2.768  1.00 93.31           C  
ATOM   1994  CD2 HIS A 135       3.447  -0.295   4.007  1.00 93.31           C  
ATOM   1995  HD2 HIS A 135       3.287   0.250   4.926  1.00 93.31           H  
ATOM   1996  ND1 HIS A 135       3.785  -0.799   1.892  1.00 93.31           N  
ATOM   1997  HD1 HIS A 135       3.905  -0.693   0.895  1.00 93.31           H  
ATOM   1998  CE1 HIS A 135       3.669  -1.947   2.577  1.00 93.31           C  
ATOM   1999  HE1 HIS A 135       3.716  -2.940   2.155  1.00 93.31           H  
ATOM   2000  NE2 HIS A 135       3.471  -1.687   3.876  1.00 93.31           N  
ATOM   2001  N   GLY A 136       2.827   4.523   1.073  1.00 91.84           N  
ATOM   2002  H   GLY A 136       3.108   4.008   0.251  1.00 91.84           H  
ATOM   2003  CA  GLY A 136       2.872   5.984   1.019  1.00 91.84           C  
ATOM   2004  HA2 GLY A 136       3.524   6.360   1.807  1.00 91.84           H  
ATOM   2005  HA3 GLY A 136       3.272   6.290   0.052  1.00 91.84           H  
ATOM   2006  C   GLY A 136       1.493   6.623   1.191  1.00 91.84           C  
ATOM   2007  O   GLY A 136       1.355   7.579   1.951  1.00 91.84           O  
ATOM   2008  N   ARG A 137       0.459   6.077   0.536  1.00 92.39           N  
ATOM   2009  H   ARG A 137       0.643   5.304  -0.088  1.00 92.39           H  
ATOM   2010  CA  ARG A 137      -0.904   6.627   0.592  1.00 92.39           C  
ATOM   2011  HA  ARG A 137      -0.819   7.710   0.676  1.00 92.39           H  
ATOM   2012  C   ARG A 137      -1.673   6.183   1.833  1.00 92.39           C  
ATOM   2013  CB  ARG A 137      -1.650   6.285  -0.711  1.00 92.39           C  
ATOM   2014  HB2 ARG A 137      -1.769   5.204  -0.786  1.00 92.39           H  
ATOM   2015  HB3 ARG A 137      -1.037   6.607  -1.553  1.00 92.39           H  
ATOM   2016  O   ARG A 137      -2.185   7.025   2.564  1.00 92.39           O  
ATOM   2017  CG  ARG A 137      -3.036   6.942  -0.855  1.00 92.39           C  
ATOM   2018  HG2 ARG A 137      -3.728   6.530  -0.121  1.00 92.39           H  
ATOM   2019  HG3 ARG A 137      -3.417   6.707  -1.849  1.00 92.39           H  
ATOM   2020  CD  ARG A 137      -2.970   8.470  -0.690  1.00 92.39           C  
ATOM   2021  HD2 ARG A 137      -2.050   8.842  -1.139  1.00 92.39           H  
ATOM   2022  HD3 ARG A 137      -2.934   8.709   0.373  1.00 92.39           H  
ATOM   2023  NE  ARG A 137      -4.119   9.171  -1.296  1.00 92.39           N  
ATOM   2024  HE  ARG A 137      -4.928   9.358  -0.720  1.00 92.39           H  
ATOM   2025  NH1 ARG A 137      -3.294   9.421  -3.420  1.00 92.39           N  
ATOM   2026 HH11 ARG A 137      -3.588   9.503  -4.383  1.00 92.39           H  
ATOM   2027 HH12 ARG A 137      -2.549   8.781  -3.187  1.00 92.39           H  
ATOM   2028  NH2 ARG A 137      -5.169  10.403  -2.929  1.00 92.39           N  
ATOM   2029 HH21 ARG A 137      -5.885  10.627  -2.253  1.00 92.39           H  
ATOM   2030 HH22 ARG A 137      -5.276  10.718  -3.882  1.00 92.39           H  
ATOM   2031  CZ  ARG A 137      -4.193   9.660  -2.522  1.00 92.39           C  
ATOM   2032  N   CYS A 138      -1.760   4.877   2.075  1.00 94.08           N  
ATOM   2033  H   CYS A 138      -1.297   4.230   1.453  1.00 94.08           H  
ATOM   2034  CA  CYS A 138      -2.574   4.323   3.155  1.00 94.08           C  
ATOM   2035  HA  CYS A 138      -3.549   4.812   3.152  1.00 94.08           H  
ATOM   2036  C   CYS A 138      -1.936   4.601   4.518  1.00 94.08           C  
ATOM   2037  CB  CYS A 138      -2.788   2.816   2.940  1.00 94.08           C  
ATOM   2038  HB2 CYS A 138      -1.838   2.290   3.039  1.00 94.08           H  
ATOM   2039  HB3 CYS A 138      -3.471   2.440   3.702  1.00 94.08           H  
ATOM   2040  O   CYS A 138      -2.572   5.199   5.382  1.00 94.08           O  
ATOM   2041  SG  CYS A 138      -3.478   2.470   1.294  1.00 94.08           S  
ATOM   2042  HG  CYS A 138      -4.644   3.097   1.466  1.00 94.08           H  
ATOM   2043  N   ALA A 139      -0.663   4.230   4.694  1.00 90.99           N  
ATOM   2044  H   ALA A 139      -0.152   3.830   3.919  1.00 90.99           H  
ATOM   2045  CA  ALA A 139       0.042   4.428   5.961  1.00 90.99           C  
ATOM   2046  HA  ALA A 139      -0.589   4.041   6.762  1.00 90.99           H  
ATOM   2047  C   ALA A 139       0.275   5.924   6.241  1.00 90.99           C  
ATOM   2048  CB  ALA A 139       1.341   3.608   5.956  1.00 90.99           C  
ATOM   2049  HB1 ALA A 139       1.268   2.769   5.264  1.00 90.99           H  
ATOM   2050  HB2 ALA A 139       2.190   4.234   5.684  1.00 90.99           H  
ATOM   2051  HB3 ALA A 139       1.516   3.197   6.950  1.00 90.99           H  
ATOM   2052  O   ALA A 139       0.203   6.359   7.387  1.00 90.99           O  
ATOM   2053  N   GLY A 140       0.468   6.724   5.185  1.00 89.39           N  
ATOM   2054  H   GLY A 140       0.574   6.296   4.276  1.00 89.39           H  
ATOM   2055  CA  GLY A 140       0.572   8.180   5.274  1.00 89.39           C  
ATOM   2056  HA2 GLY A 140       1.444   8.441   5.873  1.00 89.39           H  
ATOM   2057  HA3 GLY A 140       0.706   8.582   4.270  1.00 89.39           H  
ATOM   2058  C   GLY A 140      -0.658   8.853   5.886  1.00 89.39           C  
ATOM   2059  O   GLY A 140      -0.489   9.781   6.667  1.00 89.39           O  
ATOM   2060  N   CYS A 141      -1.868   8.375   5.579  1.00 90.99           N  
ATOM   2061  H   CYS A 141      -1.938   7.626   4.905  1.00 90.99           H  
ATOM   2062  CA  CYS A 141      -3.091   8.839   6.235  1.00 90.99           C  
ATOM   2063  HA  CYS A 141      -3.027   9.914   6.403  1.00 90.99           H  
ATOM   2064  C   CYS A 141      -3.254   8.183   7.614  1.00 90.99           C  
ATOM   2065  CB  CYS A 141      -4.276   8.568   5.294  1.00 90.99           C  
ATOM   2066  HB2 CYS A 141      -4.098   9.070   4.343  1.00 90.99           H  
ATOM   2067  HB3 CYS A 141      -4.374   7.498   5.116  1.00 90.99           H  
ATOM   2068  O   CYS A 141      -3.416   8.870   8.615  1.00 90.99           O  
ATOM   2069  SG  CYS A 141      -5.811   9.208   6.022  1.00 90.99           S  
ATOM   2070  HG  CYS A 141      -6.608   9.014   4.967  1.00 90.99           H  
ATOM   2071  N   HIS A 142      -3.137   6.855   7.695  1.00 92.60           N  
ATOM   2072  H   HIS A 142      -2.947   6.336   6.849  1.00 92.60           H  
ATOM   2073  CA  HIS A 142      -3.403   6.092   8.919  1.00 92.60           C  
ATOM   2074  HA  HIS A 142      -4.424   6.294   9.241  1.00 92.60           H  
ATOM   2075  C   HIS A 142      -2.502   6.446  10.106  1.00 92.60           C  
ATOM   2076  CB  HIS A 142      -3.271   4.595   8.624  1.00 92.60           C  
ATOM   2077  HB2 HIS A 142      -3.183   4.064   9.572  1.00 92.60           H  
ATOM   2078  HB3 HIS A 142      -2.349   4.417   8.070  1.00 92.60           H  
ATOM   2079  O   HIS A 142      -2.943   6.283  11.241  1.00 92.60           O  
ATOM   2080  CG  HIS A 142      -4.420   3.977   7.873  1.00 92.60           C  
ATOM   2081  CD2 HIS A 142      -5.493   4.608   7.299  1.00 92.60           C  
ATOM   2082  HD2 HIS A 142      -5.677   5.672   7.275  1.00 92.60           H  
ATOM   2083  ND1 HIS A 142      -4.593   2.624   7.688  1.00 92.60           N  
ATOM   2084  HD1 HIS A 142      -3.984   1.900   8.040  1.00 92.60           H  
ATOM   2085  CE1 HIS A 142      -5.746   2.443   7.025  1.00 92.60           C  
ATOM   2086  HE1 HIS A 142      -6.157   1.486   6.741  1.00 92.60           H  
ATOM   2087  NE2 HIS A 142      -6.331   3.622   6.770  1.00 92.60           N  
ATOM   2088  N   LYS A 143      -1.275   6.930   9.874  1.00 88.55           N  
ATOM   2089  H   LYS A 143      -0.951   6.984   8.919  1.00 88.55           H  
ATOM   2090  CA  LYS A 143      -0.347   7.317  10.951  1.00 88.55           C  
ATOM   2091  HA  LYS A 143      -0.175   6.444  11.580  1.00 88.55           H  
ATOM   2092  C   LYS A 143      -0.929   8.393  11.882  1.00 88.55           C  
ATOM   2093  CB  LYS A 143       1.003   7.750  10.346  1.00 88.55           C  
ATOM   2094  HB2 LYS A 143       1.743   7.805  11.145  1.00 88.55           H  
ATOM   2095  HB3 LYS A 143       1.338   7.010   9.620  1.00 88.55           H  
ATOM   2096  O   LYS A 143      -0.607   8.391  13.064  1.00 88.55           O  
ATOM   2097  CG  LYS A 143       0.892   9.128   9.688  1.00 88.55           C  
ATOM   2098  HG2 LYS A 143       0.035   9.137   9.015  1.00 88.55           H  
ATOM   2099  HG3 LYS A 143       0.714   9.848  10.487  1.00 88.55           H  
ATOM   2100  CD  LYS A 143       2.130   9.606   8.936  1.00 88.55           C  
ATOM   2101  HD2 LYS A 143       2.287   8.991   8.050  1.00 88.55           H  
ATOM   2102  HD3 LYS A 143       2.998   9.570   9.595  1.00 88.55           H  
ATOM   2103  CE  LYS A 143       1.804  11.053   8.557  1.00 88.55           C  
ATOM   2104  HE2 LYS A 143       1.564  11.593   9.473  1.00 88.55           H  
ATOM   2105  HE3 LYS A 143       0.890  11.069   7.964  1.00 88.55           H  
ATOM   2106  NZ  LYS A 143       2.901  11.740   7.850  1.00 88.55           N  
ATOM   2107  HZ1 LYS A 143       2.590  12.684   7.672  1.00 88.55           H  
ATOM   2108  HZ2 LYS A 143       3.094  11.277   6.974  1.00 88.55           H  
ATOM   2109  HZ3 LYS A 143       3.715  11.778   8.447  1.00 88.55           H  
ATOM   2110  N   ASP A 144      -1.800   9.256  11.353  1.00 85.57           N  
ATOM   2111  H   ASP A 144      -2.008   9.177  10.368  1.00 85.57           H  
ATOM   2112  CA  ASP A 144      -2.406  10.381  12.076  1.00 85.57           C  
ATOM   2113  HA  ASP A 144      -1.870  10.534  13.013  1.00 85.57           H  
ATOM   2114  C   ASP A 144      -3.878  10.107  12.442  1.00 85.57           C  
ATOM   2115  CB  ASP A 144      -2.248  11.670  11.245  1.00 85.57           C  
ATOM   2116  HB2 ASP A 144      -2.689  12.502  11.795  1.00 85.57           H  
ATOM   2117  HB3 ASP A 144      -2.801  11.554  10.313  1.00 85.57           H  
ATOM   2118  O   ASP A 144      -4.555  10.961  13.014  1.00 85.57           O  
ATOM   2119  CG  ASP A 144      -0.786  12.027  10.930  1.00 85.57           C  
ATOM   2120  OD1 ASP A 144       0.081  11.872  11.817  1.00 85.57           O  
ATOM   2121  OD2 ASP A 144      -0.504  12.414   9.772  1.00 85.57           O  
ATOM   2122  N   GLN A 145      -4.398   8.916  12.119  1.00 88.32           N  
ATOM   2123  H   GLN A 145      -3.776   8.212  11.748  1.00 88.32           H  
ATOM   2124  CA  GLN A 145      -5.805   8.563  12.308  1.00 88.32           C  
ATOM   2125  HA  GLN A 145      -6.360   9.465  12.569  1.00 88.32           H  
ATOM   2126  C   GLN A 145      -5.995   7.581  13.460  1.00 88.32           C  
ATOM   2127  CB  GLN A 145      -6.417   8.013  11.010  1.00 88.32           C  
ATOM   2128  HB2 GLN A 145      -5.847   7.140  10.691  1.00 88.32           H  
ATOM   2129  HB3 GLN A 145      -7.441   7.693  11.203  1.00 88.32           H  
ATOM   2130  O   GLN A 145      -5.244   6.622  13.643  1.00 88.32           O  
ATOM   2131  CG  GLN A 145      -6.430   9.050   9.876  1.00 88.32           C  
ATOM   2132  HG2 GLN A 145      -5.408   9.382   9.690  1.00 88.32           H  
ATOM   2133  HG3 GLN A 145      -6.817   8.591   8.966  1.00 88.32           H  
ATOM   2134  CD  GLN A 145      -7.251  10.291  10.188  1.00 88.32           C  
ATOM   2135  NE2 GLN A 145      -6.808  11.454   9.766  1.00 88.32           N  
ATOM   2136 HE21 GLN A 145      -5.922  11.525   9.285  1.00 88.32           H  
ATOM   2137 HE22 GLN A 145      -7.365  12.263  10.003  1.00 88.32           H  
ATOM   2138  OE1 GLN A 145      -8.289  10.231  10.824  1.00 88.32           O  
ATOM   2139  N   LYS A 146      -7.082   7.774  14.209  1.00 89.55           N  
ATOM   2140  H   LYS A 146      -7.689   8.541  13.958  1.00 89.55           H  
ATOM   2141  CA  LYS A 146      -7.560   6.793  15.187  1.00 89.55           C  
ATOM   2142  HA  LYS A 146      -6.722   6.164  15.489  1.00 89.55           H  
ATOM   2143  C   LYS A 146      -8.590   5.887  14.529  1.00 89.55           C  
ATOM   2144  CB  LYS A 146      -8.103   7.487  16.442  1.00 89.55           C  
ATOM   2145  HB2 LYS A 146      -8.876   8.200  16.158  1.00 89.55           H  
ATOM   2146  HB3 LYS A 146      -8.548   6.737  17.095  1.00 89.55           H  
ATOM   2147  O   LYS A 146      -9.426   6.331  13.745  1.00 89.55           O  
ATOM   2148  CG  LYS A 146      -6.980   8.210  17.205  1.00 89.55           C  
ATOM   2149  HG2 LYS A 146      -6.552   8.988  16.573  1.00 89.55           H  
ATOM   2150  HG3 LYS A 146      -6.198   7.493  17.458  1.00 89.55           H  
ATOM   2151  CD  LYS A 146      -7.509   8.852  18.492  1.00 89.55           C  
ATOM   2152  HD2 LYS A 146      -8.302   9.555  18.236  1.00 89.55           H  
ATOM   2153  HD3 LYS A 146      -7.913   8.077  19.144  1.00 89.55           H  
ATOM   2154  CE  LYS A 146      -6.370   9.593  19.203  1.00 89.55           C  
ATOM   2155  HE2 LYS A 146      -5.946  10.318  18.508  1.00 89.55           H  
ATOM   2156  HE3 LYS A 146      -5.586   8.877  19.450  1.00 89.55           H  
ATOM   2157  NZ  LYS A 146      -6.844  10.284  20.429  1.00 89.55           N  
ATOM   2158  HZ1 LYS A 146      -7.231   9.624  21.089  1.00 89.55           H  
ATOM   2159  HZ2 LYS A 146      -7.555  10.963  20.196  1.00 89.55           H  
ATOM   2160  HZ3 LYS A 146      -6.081  10.775  20.873  1.00 89.55           H  
ATOM   2161  N   SER A 147      -8.548   4.600  14.859  1.00 89.67           N  
ATOM   2162  H   SER A 147      -7.858   4.288  15.528  1.00 89.67           H  
ATOM   2163  CA  SER A 147      -9.586   3.679  14.408  1.00 89.67           C  
ATOM   2164  HA  SER A 147      -9.678   3.769  13.326  1.00 89.67           H  
ATOM   2165  C   SER A 147     -10.925   4.035  15.044  1.00 89.67           C  
ATOM   2166  CB  SER A 147      -9.202   2.244  14.734  1.00 89.67           C  
ATOM   2167  HB2 SER A 147      -8.274   2.026  14.205  1.00 89.67           H  
ATOM   2168  HB3 SER A 147      -9.054   2.135  15.808  1.00 89.67           H  
ATOM   2169  O   SER A 147     -11.020   4.186  16.258  1.00 89.67           O  
ATOM   2170  OG  SER A 147     -10.197   1.343  14.293  1.00 89.67           O  
ATOM   2171  HG  SER A 147     -10.098   1.232  13.344  1.00 89.67           H  
ATOM   2172  N   THR A 148     -11.958   4.113  14.210  1.00 88.35           N  
ATOM   2173  H   THR A 148     -11.789   4.083  13.215  1.00 88.35           H  
ATOM   2174  CA  THR A 148     -13.359   4.245  14.629  1.00 88.35           C  
ATOM   2175  HA  THR A 148     -13.400   4.735  15.602  1.00 88.35           H  
ATOM   2176  C   THR A 148     -14.040   2.881  14.793  1.00 88.35           C  
ATOM   2177  CB  THR A 148     -14.137   5.116  13.628  1.00 88.35           C  
ATOM   2178  HB  THR A 148     -15.167   5.229  13.967  1.00 88.35           H  
ATOM   2179  O   THR A 148     -15.260   2.814  14.891  1.00 88.35           O  
ATOM   2180  CG2 THR A 148     -13.529   6.509  13.468  1.00 88.35           C  
ATOM   2181 HG21 THR A 148     -12.528   6.455  13.039  1.00 88.35           H  
ATOM   2182 HG22 THR A 148     -13.473   6.998  14.440  1.00 88.35           H  
ATOM   2183 HG23 THR A 148     -14.164   7.109  12.815  1.00 88.35           H  
ATOM   2184  OG1 THR A 148     -14.130   4.508  12.350  1.00 88.35           O  
ATOM   2185  HG1 THR A 148     -14.890   3.922  12.342  1.00 88.35           H  
ATOM   2186  N   ALA A 149     -13.279   1.781  14.737  1.00 87.15           N  
ATOM   2187  H   ALA A 149     -12.275   1.891  14.756  1.00 87.15           H  
ATOM   2188  CA  ALA A 149     -13.813   0.437  14.918  1.00 87.15           C  
ATOM   2189  HA  ALA A 149     -14.757   0.364  14.379  1.00 87.15           H  
ATOM   2190  C   ALA A 149     -14.089   0.157  16.402  1.00 87.15           C  
ATOM   2191  CB  ALA A 149     -12.833  -0.584  14.323  1.00 87.15           C  
ATOM   2192  HB1 ALA A 149     -11.947  -0.650  14.955  1.00 87.15           H  
ATOM   2193  HB2 ALA A 149     -13.308  -1.564  14.285  1.00 87.15           H  
ATOM   2194  HB3 ALA A 149     -12.546  -0.282  13.316  1.00 87.15           H  
ATOM   2195  O   ALA A 149     -13.418   0.707  17.275  1.00 87.15           O  
ATOM   2196  N   THR A 150     -15.016  -0.762  16.671  1.00 87.80           N  
ATOM   2197  H   THR A 150     -15.555  -1.153  15.911  1.00 87.80           H  
ATOM   2198  CA  THR A 150     -15.301  -1.255  18.023  1.00 87.80           C  
ATOM   2199  HA  THR A 150     -14.634  -0.760  18.729  1.00 87.80           H  
ATOM   2200  C   THR A 150     -15.085  -2.773  18.059  1.00 87.80           C  
ATOM   2201  CB  THR A 150     -16.722  -0.882  18.468  1.00 87.80           C  
ATOM   2202  HB  THR A 150     -17.457  -1.400  17.852  1.00 87.80           H  
ATOM   2203  O   THR A 150     -15.847  -3.491  17.409  1.00 87.80           O  
ATOM   2204  CG2 THR A 150     -16.957  -1.211  19.941  1.00 87.80           C  
ATOM   2205 HG21 THR A 150     -17.948  -0.871  20.239  1.00 87.80           H  
ATOM   2206 HG22 THR A 150     -16.209  -0.714  20.560  1.00 87.80           H  
ATOM   2207 HG23 THR A 150     -16.901  -2.288  20.098  1.00 87.80           H  
ATOM   2208  OG1 THR A 150     -16.901   0.508  18.337  1.00 87.80           O  
ATOM   2209  HG1 THR A 150     -17.815   0.714  18.545  1.00 87.80           H  
ATOM   2210  N   PRO A 151     -14.063  -3.283  18.779  1.00 90.66           N  
ATOM   2211  CA  PRO A 151     -13.009  -2.526  19.465  1.00 90.66           C  
ATOM   2212  HA  PRO A 151     -13.463  -1.800  20.139  1.00 90.66           H  
ATOM   2213  C   PRO A 151     -12.055  -1.813  18.479  1.00 90.66           C  
ATOM   2214  CB  PRO A 151     -12.260  -3.562  20.307  1.00 90.66           C  
ATOM   2215  HB2 PRO A 151     -11.216  -3.293  20.467  1.00 90.66           H  
ATOM   2216  HB3 PRO A 151     -12.769  -3.692  21.262  1.00 90.66           H  
ATOM   2217  O   PRO A 151     -11.946  -2.235  17.320  1.00 90.66           O  
ATOM   2218  CG  PRO A 151     -12.396  -4.838  19.479  1.00 90.66           C  
ATOM   2219  HG2 PRO A 151     -11.659  -4.836  18.676  1.00 90.66           H  
ATOM   2220  HG3 PRO A 151     -12.295  -5.733  20.093  1.00 90.66           H  
ATOM   2221  CD  PRO A 151     -13.800  -4.711  18.888  1.00 90.66           C  
ATOM   2222  HD2 PRO A 151     -13.848  -5.199  17.915  1.00 90.66           H  
ATOM   2223  HD3 PRO A 151     -14.529  -5.159  19.565  1.00 90.66           H  
ATOM   2224  N   PRO A 152     -11.338  -0.758  18.920  1.00 90.14           N  
ATOM   2225  CA  PRO A 152     -10.378  -0.057  18.075  1.00 90.14           C  
ATOM   2226  HA  PRO A 152     -10.912   0.388  17.236  1.00 90.14           H  
ATOM   2227  C   PRO A 152      -9.300  -1.002  17.553  1.00 90.14           C  
ATOM   2228  CB  PRO A 152      -9.779   1.060  18.935  1.00 90.14           C  
ATOM   2229  HB2 PRO A 152      -9.564   1.952  18.346  1.00 90.14           H  
ATOM   2230  HB3 PRO A 152      -8.880   0.709  19.442  1.00 90.14           H  
ATOM   2231  O   PRO A 152      -8.790  -1.850  18.285  1.00 90.14           O  
ATOM   2232  CG  PRO A 152     -10.868   1.318  19.972  1.00 90.14           C  
ATOM   2233  HG2 PRO A 152     -10.464   1.741  20.892  1.00 90.14           H  
ATOM   2234  HG3 PRO A 152     -11.627   1.975  19.546  1.00 90.14           H  
ATOM   2235  CD  PRO A 152     -11.465  -0.070  20.198  1.00 90.14           C  
ATOM   2236  HD2 PRO A 152     -10.891  -0.604  20.956  1.00 90.14           H  
ATOM   2237  HD3 PRO A 152     -12.505   0.031  20.506  1.00 90.14           H  
ATOM   2238  N   VAL A 153      -8.912  -0.830  16.290  1.00 91.45           N  
ATOM   2239  H   VAL A 153      -9.364  -0.110  15.744  1.00 91.45           H  
ATOM   2240  CA  VAL A 153      -7.763  -1.541  15.718  1.00 91.45           C  
ATOM   2241  HA  VAL A 153      -7.412  -2.274  16.444  1.00 91.45           H  
ATOM   2242  C   VAL A 153      -6.588  -0.612  15.488  1.00 91.45           C  
ATOM   2243  CB  VAL A 153      -8.115  -2.330  14.451  1.00 91.45           C  
ATOM   2244  HB  VAL A 153      -7.195  -2.798  14.098  1.00 91.45           H  
ATOM   2245  O   VAL A 153      -6.755   0.558  15.160  1.00 91.45           O  
ATOM   2246  CG1 VAL A 153      -9.090  -3.458  14.803  1.00 91.45           C  
ATOM   2247 HG11 VAL A 153      -8.908  -4.302  14.138  1.00 91.45           H  
ATOM   2248 HG12 VAL A 153     -10.123  -3.109  14.778  1.00 91.45           H  
ATOM   2249 HG13 VAL A 153      -8.893  -3.816  15.813  1.00 91.45           H  
ATOM   2250  CG2 VAL A 153      -8.680  -1.486  13.300  1.00 91.45           C  
ATOM   2251 HG21 VAL A 153      -9.682  -1.137  13.549  1.00 91.45           H  
ATOM   2252 HG22 VAL A 153      -8.715  -2.081  12.388  1.00 91.45           H  
ATOM   2253 HG23 VAL A 153      -8.034  -0.626  13.124  1.00 91.45           H  
ATOM   2254  N   ASN A 154      -5.375  -1.142  15.599  1.00 92.17           N  
ATOM   2255  H   ASN A 154      -5.268  -2.104  15.887  1.00 92.17           H  
ATOM   2256  CA  ASN A 154      -4.203  -0.398  15.174  1.00 92.17           C  
ATOM   2257  HA  ASN A 154      -4.302   0.635  15.509  1.00 92.17           H  
ATOM   2258  C   ASN A 154      -4.139  -0.388  13.635  1.00 92.17           C  
ATOM   2259  CB  ASN A 154      -2.967  -0.972  15.872  1.00 92.17           C  
ATOM   2260  HB2 ASN A 154      -2.804  -2.000  15.548  1.00 92.17           H  
ATOM   2261  HB3 ASN A 154      -3.136  -0.971  16.949  1.00 92.17           H  
ATOM   2262  O   ASN A 154      -3.871  -1.413  13.001  1.00 92.17           O  
ATOM   2263  CG  ASN A 154      -1.726  -0.145  15.585  1.00 92.17           C  
ATOM   2264  ND2 ASN A 154      -0.718  -0.238  16.416  1.00 92.17           N  
ATOM   2265 HD21 ASN A 154      -0.763  -0.826  17.236  1.00 92.17           H  
ATOM   2266 HD22 ASN A 154       0.076   0.358  16.229  1.00 92.17           H  
ATOM   2267  OD1 ASN A 154      -1.642   0.577  14.608  1.00 92.17           O  
ATOM   2268  N   LEU A 155      -4.403   0.782  13.045  1.00 93.08           N  
ATOM   2269  H   LEU A 155      -4.623   1.568  13.640  1.00 93.08           H  
ATOM   2270  CA  LEU A 155      -4.436   1.003  11.595  1.00 93.08           C  
ATOM   2271  HA  LEU A 155      -5.095   0.267  11.135  1.00 93.08           H  
ATOM   2272  C   LEU A 155      -3.067   0.835  10.916  1.00 93.08           C  
ATOM   2273  CB  LEU A 155      -4.989   2.413  11.321  1.00 93.08           C  
ATOM   2274  HB2 LEU A 155      -4.953   2.584  10.245  1.00 93.08           H  
ATOM   2275  HB3 LEU A 155      -4.329   3.145  11.788  1.00 93.08           H  
ATOM   2276  O   LEU A 155      -3.015   0.677   9.697  1.00 93.08           O  
ATOM   2277  CG  LEU A 155      -6.431   2.686  11.779  1.00 93.08           C  
ATOM   2278  HG  LEU A 155      -6.491   2.583  12.863  1.00 93.08           H  
ATOM   2279  CD1 LEU A 155      -6.817   4.116  11.405  1.00 93.08           C  
ATOM   2280 HD11 LEU A 155      -6.117   4.813  11.865  1.00 93.08           H  
ATOM   2281 HD12 LEU A 155      -6.777   4.249  10.324  1.00 93.08           H  
ATOM   2282 HD13 LEU A 155      -7.820   4.349  11.762  1.00 93.08           H  
ATOM   2283  CD2 LEU A 155      -7.444   1.738  11.131  1.00 93.08           C  
ATOM   2284 HD21 LEU A 155      -7.241   0.710  11.431  1.00 93.08           H  
ATOM   2285 HD22 LEU A 155      -8.452   2.009  11.445  1.00 93.08           H  
ATOM   2286 HD23 LEU A 155      -7.374   1.818  10.047  1.00 93.08           H  
ATOM   2287  N   MET A 156      -1.986   0.849  11.700  1.00 92.17           N  
ATOM   2288  H   MET A 156      -2.121   0.986  12.692  1.00 92.17           H  
ATOM   2289  CA  MET A 156      -0.598   0.741  11.244  1.00 92.17           C  
ATOM   2290  HA  MET A 156      -0.562   0.930  10.171  1.00 92.17           H  
ATOM   2291  C   MET A 156       0.001  -0.659  11.445  1.00 92.17           C  
ATOM   2292  CB  MET A 156       0.243   1.822  11.946  1.00 92.17           C  
ATOM   2293  HB2 MET A 156       1.293   1.693  11.684  1.00 92.17           H  
ATOM   2294  HB3 MET A 156       0.156   1.707  13.026  1.00 92.17           H  
ATOM   2295  O   MET A 156       1.167  -0.879  11.128  1.00 92.17           O  
ATOM   2296  CG  MET A 156      -0.188   3.243  11.558  1.00 92.17           C  
ATOM   2297  HG2 MET A 156       0.399   3.953  12.141  1.00 92.17           H  
ATOM   2298  HG3 MET A 156      -1.234   3.389  11.826  1.00 92.17           H  
ATOM   2299  SD  MET A 156       0.016   3.648   9.801  1.00 92.17           S  
ATOM   2300  CE  MET A 156       1.825   3.605   9.686  1.00 92.17           C  
ATOM   2301  HE1 MET A 156       2.147   4.113   8.777  1.00 92.17           H  
ATOM   2302  HE2 MET A 156       2.258   4.128  10.539  1.00 92.17           H  
ATOM   2303  HE3 MET A 156       2.175   2.573   9.674  1.00 92.17           H  
ATOM   2304  N   MET A 157      -0.764  -1.627  11.962  1.00 92.08           N  
ATOM   2305  H   MET A 157      -1.727  -1.412  12.182  1.00 92.08           H  
ATOM   2306  CA  MET A 157      -0.297  -3.013  12.082  1.00 92.08           C  
ATOM   2307  HA  MET A 157       0.763  -3.006  12.334  1.00 92.08           H  
ATOM   2308  C   MET A 157      -0.413  -3.764  10.757  1.00 92.08           C  
ATOM   2309  CB  MET A 157      -1.039  -3.747  13.207  1.00 92.08           C  
ATOM   2310  HB2 MET A 157      -2.112  -3.578  13.109  1.00 92.08           H  
ATOM   2311  HB3 MET A 157      -0.855  -4.819  13.133  1.00 92.08           H  
ATOM   2312  O   MET A 157      -1.474  -3.783  10.137  1.00 92.08           O  
ATOM   2313  CG  MET A 157      -0.580  -3.286  14.589  1.00 92.08           C  
ATOM   2314  HG2 MET A 157      -1.236  -3.742  15.331  1.00 92.08           H  
ATOM   2315  HG3 MET A 157      -0.690  -2.203  14.640  1.00 92.08           H  
ATOM   2316  SD  MET A 157       1.126  -3.700  15.033  1.00 92.08           S  
ATOM   2317  CE  MET A 157       1.972  -2.126  14.701  1.00 92.08           C  
ATOM   2318  HE1 MET A 157       1.856  -1.829  13.659  1.00 92.08           H  
ATOM   2319  HE2 MET A 157       1.564  -1.345  15.344  1.00 92.08           H  
ATOM   2320  HE3 MET A 157       3.035  -2.239  14.917  1.00 92.08           H  
ATOM   2321  N   CYS A 158       0.655  -4.465  10.366  1.00 93.05           N  
ATOM   2322  H   CYS A 158       1.515  -4.352  10.883  1.00 93.05           H  
ATOM   2323  CA  CYS A 158       0.725  -5.270   9.142  1.00 93.05           C  
ATOM   2324  HA  CYS A 158       0.790  -4.580   8.300  1.00 93.05           H  
ATOM   2325  C   CYS A 158      -0.520  -6.158   8.902  1.00 93.05           C  
ATOM   2326  CB  CYS A 158       2.009  -6.124   9.155  1.00 93.05           C  
ATOM   2327  HB2 CYS A 158       2.167  -6.544   8.162  1.00 93.05           H  
ATOM   2328  HB3 CYS A 158       1.911  -6.946   9.864  1.00 93.05           H  
ATOM   2329  O   CYS A 158      -1.105  -6.075   7.816  1.00 93.05           O  
ATOM   2330  SG  CYS A 158       3.461  -5.138   9.624  1.00 93.05           S  
ATOM   2331  HG  CYS A 158       4.379  -6.103   9.517  1.00 93.05           H  
ATOM   2332  N   PRO A 159      -0.990  -6.976   9.873  1.00 94.28           N  
ATOM   2333  CA  PRO A 159      -2.147  -7.846   9.652  1.00 94.28           C  
ATOM   2334  HA  PRO A 159      -1.965  -8.470   8.777  1.00 94.28           H  
ATOM   2335  C   PRO A 159      -3.460  -7.086   9.421  1.00 94.28           C  
ATOM   2336  CB  PRO A 159      -2.231  -8.748  10.888  1.00 94.28           C  
ATOM   2337  HB2 PRO A 159      -3.259  -8.993  11.158  1.00 94.28           H  
ATOM   2338  HB3 PRO A 159      -1.666  -9.662  10.707  1.00 94.28           H  
ATOM   2339  O   PRO A 159      -4.337  -7.625   8.737  1.00 94.28           O  
ATOM   2340  CG  PRO A 159      -1.543  -7.934  11.978  1.00 94.28           C  
ATOM   2341  HG2 PRO A 159      -2.232  -7.193  12.382  1.00 94.28           H  
ATOM   2342  HG3 PRO A 159      -1.146  -8.569  12.771  1.00 94.28           H  
ATOM   2343  CD  PRO A 159      -0.434  -7.240  11.198  1.00 94.28           C  
ATOM   2344  HD2 PRO A 159      -0.129  -6.339  11.730  1.00 94.28           H  
ATOM   2345  HD3 PRO A 159       0.414  -7.920  11.107  1.00 94.28           H  
ATOM   2346  N   THR A 160      -3.590  -5.846   9.911  1.00 94.64           N  
ATOM   2347  H   THR A 160      -2.819  -5.426  10.411  1.00 94.64           H  
ATOM   2348  CA  THR A 160      -4.782  -5.006   9.704  1.00 94.64           C  
ATOM   2349  HA  THR A 160      -5.645  -5.516  10.132  1.00 94.64           H  
ATOM   2350  C   THR A 160      -5.061  -4.795   8.218  1.00 94.64           C  
ATOM   2351  CB  THR A 160      -4.639  -3.641  10.406  1.00 94.64           C  
ATOM   2352  HB  THR A 160      -3.809  -3.082   9.974  1.00 94.64           H  
ATOM   2353  O   THR A 160      -6.222  -4.802   7.816  1.00 94.64           O  
ATOM   2354  CG2 THR A 160      -5.904  -2.788  10.307  1.00 94.64           C  
ATOM   2355 HG21 THR A 160      -6.054  -2.465   9.277  1.00 94.64           H  
ATOM   2356 HG22 THR A 160      -5.798  -1.901  10.932  1.00 94.64           H  
ATOM   2357 HG23 THR A 160      -6.768  -3.363  10.639  1.00 94.64           H  
ATOM   2358  OG1 THR A 160      -4.414  -3.842  11.783  1.00 94.64           O  
ATOM   2359  HG1 THR A 160      -4.172  -2.992  12.158  1.00 94.64           H  
ATOM   2360  N   CYS A 161      -4.012  -4.683   7.400  1.00 95.03           N  
ATOM   2361  H   CYS A 161      -3.090  -4.655   7.810  1.00 95.03           H  
ATOM   2362  CA  CYS A 161      -4.125  -4.518   5.950  1.00 95.03           C  
ATOM   2363  HA  CYS A 161      -5.109  -4.120   5.700  1.00 95.03           H  
ATOM   2364  C   CYS A 161      -3.971  -5.844   5.194  1.00 95.03           C  
ATOM   2365  CB  CYS A 161      -3.070  -3.499   5.498  1.00 95.03           C  
ATOM   2366  HB2 CYS A 161      -2.073  -3.866   5.739  1.00 95.03           H  
ATOM   2367  HB3 CYS A 161      -3.139  -3.360   4.419  1.00 95.03           H  
ATOM   2368  O   CYS A 161      -4.683  -6.092   4.226  1.00 95.03           O  
ATOM   2369  SG  CYS A 161      -3.352  -1.907   6.330  1.00 95.03           S  
ATOM   2370  HG  CYS A 161      -2.250  -1.287   5.901  1.00 95.03           H  
ATOM   2371  N   HIS A 162      -3.046  -6.708   5.619  1.00 95.41           N  
ATOM   2372  H   HIS A 162      -2.463  -6.438   6.398  1.00 95.41           H  
ATOM   2373  CA  HIS A 162      -2.629  -7.876   4.833  1.00 95.41           C  
ATOM   2374  HA  HIS A 162      -2.796  -7.670   3.776  1.00 95.41           H  
ATOM   2375  C   HIS A 162      -3.403  -9.166   5.118  1.00 95.41           C  
ATOM   2376  CB  HIS A 162      -1.125  -8.073   5.022  1.00 95.41           C  
ATOM   2377  HB2 HIS A 162      -0.844  -9.040   4.605  1.00 95.41           H  
ATOM   2378  HB3 HIS A 162      -0.873  -8.083   6.082  1.00 95.41           H  
ATOM   2379  O   HIS A 162      -3.246 -10.145   4.393  1.00 95.41           O  
ATOM   2380  CG  HIS A 162      -0.336  -7.012   4.306  1.00 95.41           C  
ATOM   2381  CD2 HIS A 162       0.403  -5.999   4.854  1.00 95.41           C  
ATOM   2382  HD2 HIS A 162       0.542  -5.806   5.907  1.00 95.41           H  
ATOM   2383  ND1 HIS A 162      -0.253  -6.884   2.942  1.00 95.41           N  
ATOM   2384  HD1 HIS A 162      -0.682  -7.501   2.268  1.00 95.41           H  
ATOM   2385  CE1 HIS A 162       0.529  -5.831   2.666  1.00 95.41           C  
ATOM   2386  HE1 HIS A 162       0.790  -5.502   1.671  1.00 95.41           H  
ATOM   2387  NE2 HIS A 162       0.955  -5.258   3.804  1.00 95.41           N  
ATOM   2388  N   THR A 163      -4.244  -9.199   6.155  1.00 95.13           N  
ATOM   2389  H   THR A 163      -4.338  -8.369   6.723  1.00 95.13           H  
ATOM   2390  CA  THR A 163      -4.956 -10.437   6.533  1.00 95.13           C  
ATOM   2391  HA  THR A 163      -5.018 -11.097   5.667  1.00 95.13           H  
ATOM   2392  C   THR A 163      -6.399 -10.216   6.972  1.00 95.13           C  
ATOM   2393  CB  THR A 163      -4.198 -11.209   7.624  1.00 95.13           C  
ATOM   2394  HB  THR A 163      -4.760 -12.112   7.864  1.00 95.13           H  
ATOM   2395  O   THR A 163      -7.256 -11.018   6.615  1.00 95.13           O  
ATOM   2396  CG2 THR A 163      -2.787 -11.627   7.206  1.00 95.13           C  
ATOM   2397 HG21 THR A 163      -2.361 -12.266   7.980  1.00 95.13           H  
ATOM   2398 HG22 THR A 163      -2.145 -10.756   7.078  1.00 95.13           H  
ATOM   2399 HG23 THR A 163      -2.829 -12.188   6.272  1.00 95.13           H  
ATOM   2400  OG1 THR A 163      -4.074 -10.433   8.792  1.00 95.13           O  
ATOM   2401  HG1 THR A 163      -3.972  -9.510   8.548  1.00 95.13           H  
ATOM   2402  N   LYS A 164      -6.702  -9.112   7.672  1.00 93.80           N  
ATOM   2403  H   LYS A 164      -5.940  -8.507   7.943  1.00 93.80           H  
ATOM   2404  CA  LYS A 164      -8.002  -8.882   8.328  1.00 93.80           C  
ATOM   2405  HA  LYS A 164      -8.124  -9.633   9.109  1.00 93.80           H  
ATOM   2406  C   LYS A 164      -9.224  -9.036   7.412  1.00 93.80           C  
ATOM   2407  CB  LYS A 164      -7.971  -7.490   8.981  1.00 93.80           C  
ATOM   2408  HB2 LYS A 164      -7.134  -7.447   9.678  1.00 93.80           H  
ATOM   2409  HB3 LYS A 164      -7.828  -6.734   8.208  1.00 93.80           H  
ATOM   2410  O   LYS A 164     -10.260  -9.509   7.864  1.00 93.80           O  
ATOM   2411  CG  LYS A 164      -9.272  -7.184   9.734  1.00 93.80           C  
ATOM   2412  HG2 LYS A 164     -10.080  -7.057   9.014  1.00 93.80           H  
ATOM   2413  HG3 LYS A 164      -9.511  -8.027  10.383  1.00 93.80           H  
ATOM   2414  CD  LYS A 164      -9.181  -5.917  10.588  1.00 93.80           C  
ATOM   2415  HD2 LYS A 164      -8.917  -5.065   9.962  1.00 93.80           H  
ATOM   2416  HD3 LYS A 164      -8.426  -6.058  11.362  1.00 93.80           H  
ATOM   2417  CE  LYS A 164     -10.565  -5.714  11.215  1.00 93.80           C  
ATOM   2418  HE2 LYS A 164     -10.886  -6.659  11.654  1.00 93.80           H  
ATOM   2419  HE3 LYS A 164     -11.267  -5.472  10.417  1.00 93.80           H  
ATOM   2420  NZ  LYS A 164     -10.576  -4.657  12.251  1.00 93.80           N  
ATOM   2421  HZ1 LYS A 164     -10.230  -3.784  11.880  1.00 93.80           H  
ATOM   2422  HZ2 LYS A 164     -11.516  -4.511  12.591  1.00 93.80           H  
ATOM   2423  HZ3 LYS A 164     -10.010  -4.933  13.040  1.00 93.80           H  
ATOM   2424  N   PHE A 165      -9.113  -8.628   6.148  1.00 94.84           N  
ATOM   2425  H   PHE A 165      -8.231  -8.229   5.859  1.00 94.84           H  
ATOM   2426  CA  PHE A 165     -10.214  -8.672   5.175  1.00 94.84           C  
ATOM   2427  HA  PHE A 165     -11.127  -8.970   5.689  1.00 94.84           H  
ATOM   2428  C   PHE A 165     -10.016  -9.727   4.076  1.00 94.84           C  
ATOM   2429  CB  PHE A 165     -10.464  -7.264   4.615  1.00 94.84           C  
ATOM   2430  HB2 PHE A 165      -9.562  -6.903   4.121  1.00 94.84           H  
ATOM   2431  HB3 PHE A 165     -11.254  -7.311   3.865  1.00 94.84           H  
ATOM   2432  O   PHE A 165     -10.729  -9.696   3.075  1.00 94.84           O  
ATOM   2433  CG  PHE A 165     -10.880  -6.250   5.655  1.00 94.84           C  
ATOM   2434  CD1 PHE A 165     -12.227  -6.170   6.052  1.00 94.84           C  
ATOM   2435  HD1 PHE A 165     -12.961  -6.827   5.610  1.00 94.84           H  
ATOM   2436  CD2 PHE A 165      -9.929  -5.377   6.216  1.00 94.84           C  
ATOM   2437  HD2 PHE A 165      -8.899  -5.419   5.895  1.00 94.84           H  
ATOM   2438  CE1 PHE A 165     -12.624  -5.217   7.006  1.00 94.84           C  
ATOM   2439  HE1 PHE A 165     -13.664  -5.138   7.288  1.00 94.84           H  
ATOM   2440  CE2 PHE A 165     -10.324  -4.429   7.175  1.00 94.84           C  
ATOM   2441  HE2 PHE A 165      -9.593  -3.745   7.579  1.00 94.84           H  
ATOM   2442  CZ  PHE A 165     -11.673  -4.348   7.568  1.00 94.84           C  
ATOM   2443  HZ  PHE A 165     -11.988  -3.594   8.274  1.00 94.84           H  
ATOM   2444  N   LYS A 166      -9.068 -10.660   4.245  1.00 95.20           N  
ATOM   2445  H   LYS A 166      -8.562 -10.684   5.120  1.00 95.20           H  
ATOM   2446  CA  LYS A 166      -8.747 -11.686   3.241  1.00 95.20           C  
ATOM   2447  HA  LYS A 166      -8.391 -11.197   2.334  1.00 95.20           H  
ATOM   2448  C   LYS A 166      -9.974 -12.486   2.812  1.00 95.20           C  
ATOM   2449  CB  LYS A 166      -7.629 -12.586   3.783  1.00 95.20           C  
ATOM   2450  HB2 LYS A 166      -7.934 -13.009   4.740  1.00 95.20           H  
ATOM   2451  HB3 LYS A 166      -6.737 -11.979   3.941  1.00 95.20           H  
ATOM   2452  O   LYS A 166     -10.247 -12.588   1.621  1.00 95.20           O  
ATOM   2453  CG  LYS A 166      -7.305 -13.735   2.820  1.00 95.20           C  
ATOM   2454  HG2 LYS A 166      -8.142 -14.432   2.800  1.00 95.20           H  
ATOM   2455  HG3 LYS A 166      -7.161 -13.350   1.811  1.00 95.20           H  
ATOM   2456  CD  LYS A 166      -6.056 -14.490   3.276  1.00 95.20           C  
ATOM   2457  HD2 LYS A 166      -5.199 -13.817   3.291  1.00 95.20           H  
ATOM   2458  HD3 LYS A 166      -6.235 -14.878   4.279  1.00 95.20           H  
ATOM   2459  CE  LYS A 166      -5.804 -15.649   2.310  1.00 95.20           C  
ATOM   2460  HE2 LYS A 166      -6.739 -16.200   2.200  1.00 95.20           H  
ATOM   2461  HE3 LYS A 166      -5.540 -15.246   1.332  1.00 95.20           H  
ATOM   2462  NZ  LYS A 166      -4.749 -16.558   2.819  1.00 95.20           N  
ATOM   2463  HZ1 LYS A 166      -3.873 -16.071   2.946  1.00 95.20           H  
ATOM   2464  HZ2 LYS A 166      -5.040 -16.940   3.707  1.00 95.20           H  
ATOM   2465  HZ3 LYS A 166      -4.615 -17.333   2.184  1.00 95.20           H  
ATOM   2466  N   ASP A 167     -10.756 -12.948   3.779  1.00 95.08           N  
ATOM   2467  H   ASP A 167     -10.408 -12.898   4.726  1.00 95.08           H  
ATOM   2468  CA  ASP A 167     -11.925 -13.805   3.539  1.00 95.08           C  
ATOM   2469  HA  ASP A 167     -11.692 -14.477   2.713  1.00 95.08           H  
ATOM   2470  C   ASP A 167     -13.182 -13.011   3.131  1.00 95.08           C  
ATOM   2471  CB  ASP A 167     -12.174 -14.677   4.780  1.00 95.08           C  
ATOM   2472  HB2 ASP A 167     -12.920 -15.435   4.541  1.00 95.08           H  
ATOM   2473  HB3 ASP A 167     -12.572 -14.045   5.573  1.00 95.08           H  
ATOM   2474  O   ASP A 167     -14.291 -13.542   3.111  1.00 95.08           O  
ATOM   2475  CG  ASP A 167     -10.904 -15.376   5.280  1.00 95.08           C  
ATOM   2476  OD1 ASP A 167     -10.092 -15.824   4.437  1.00 95.08           O  
ATOM   2477  OD2 ASP A 167     -10.706 -15.357   6.512  1.00 95.08           O  
ATOM   2478  N   LYS A 168     -13.036 -11.706   2.861  1.00 93.88           N  
ATOM   2479  H   LYS A 168     -12.097 -11.333   2.890  1.00 93.88           H  
ATOM   2480  CA  LYS A 168     -14.123 -10.799   2.457  1.00 93.88           C  
ATOM   2481  HA  LYS A 168     -15.073 -11.330   2.515  1.00 93.88           H  
ATOM   2482  C   LYS A 168     -14.032 -10.365   0.994  1.00 93.88           C  
ATOM   2483  CB  LYS A 168     -14.169  -9.583   3.398  1.00 93.88           C  
ATOM   2484  HB2 LYS A 168     -13.238  -9.026   3.290  1.00 93.88           H  
ATOM   2485  HB3 LYS A 168     -14.987  -8.933   3.088  1.00 93.88           H  
ATOM   2486  O   LYS A 168     -14.912  -9.646   0.525  1.00 93.88           O  
ATOM   2487  CG  LYS A 168     -14.358  -9.910   4.886  1.00 93.88           C  
ATOM   2488  HG2 LYS A 168     -13.525 -10.516   5.240  1.00 93.88           H  
ATOM   2489  HG3 LYS A 168     -14.357  -8.974   5.444  1.00 93.88           H  
ATOM   2490  CD  LYS A 168     -15.677 -10.645   5.152  1.00 93.88           C  
ATOM   2491  HD2 LYS A 168     -16.507 -10.060   4.754  1.00 93.88           H  
ATOM   2492  HD3 LYS A 168     -15.651 -11.613   4.652  1.00 93.88           H  
ATOM   2493  CE  LYS A 168     -15.867 -10.865   6.654  1.00 93.88           C  
ATOM   2494  HE2 LYS A 168     -14.970 -11.347   7.043  1.00 93.88           H  
ATOM   2495  HE3 LYS A 168     -15.975  -9.897   7.144  1.00 93.88           H  
ATOM   2496  NZ  LYS A 168     -17.050 -11.720   6.915  1.00 93.88           N  
ATOM   2497  HZ1 LYS A 168     -17.892 -11.278   6.577  1.00 93.88           H  
ATOM   2498  HZ2 LYS A 168     -16.945 -12.602   6.433  1.00 93.88           H  
ATOM   2499  HZ3 LYS A 168     -17.149 -11.912   7.901  1.00 93.88           H  
ATOM   2500  N   VAL A 169     -12.985 -10.778   0.280  1.00 89.26           N  
ATOM   2501  H   VAL A 169     -12.339 -11.423   0.711  1.00 89.26           H  
ATOM   2502  CA  VAL A 169     -12.893 -10.587  -1.172  1.00 89.26           C  
ATOM   2503  HA  VAL A 169     -13.210  -9.575  -1.422  1.00 89.26           H  
ATOM   2504  C   VAL A 169     -13.836 -11.578  -1.844  1.00 89.26           C  
ATOM   2505  CB  VAL A 169     -11.458 -10.784  -1.679  1.00 89.26           C  
ATOM   2506  HB  VAL A 169     -11.145 -11.815  -1.515  1.00 89.26           H  
ATOM   2507  O   VAL A 169     -13.765 -12.770  -1.555  1.00 89.26           O  
ATOM   2508  CG1 VAL A 169     -11.330 -10.450  -3.169  1.00 89.26           C  
ATOM   2509 HG11 VAL A 169     -10.304 -10.602  -3.505  1.00 89.26           H  
ATOM   2510 HG12 VAL A 169     -11.965 -11.115  -3.754  1.00 89.26           H  
ATOM   2511 HG13 VAL A 169     -11.636  -9.421  -3.360  1.00 89.26           H  
ATOM   2512  CG2 VAL A 169     -10.493  -9.862  -0.940  1.00 89.26           C  
ATOM   2513 HG21 VAL A 169     -10.785  -8.821  -1.079  1.00 89.26           H  
ATOM   2514 HG22 VAL A 169      -9.498 -10.030  -1.354  1.00 89.26           H  
ATOM   2515 HG23 VAL A 169     -10.475 -10.105   0.122  1.00 89.26           H  
ATOM   2516  N   LYS A 170     -14.723 -11.070  -2.701  1.00 81.33           N  
ATOM   2517  H   LYS A 170     -14.614 -10.105  -2.976  1.00 81.33           H  
ATOM   2518  CA  LYS A 170     -15.599 -11.887  -3.548  1.00 81.33           C  
ATOM   2519  HA  LYS A 170     -15.758 -12.862  -3.087  1.00 81.33           H  
ATOM   2520  C   LYS A 170     -14.927 -12.194  -4.877  1.00 81.33           C  
ATOM   2521  CB  LYS A 170     -16.956 -11.207  -3.769  1.00 81.33           C  
ATOM   2522  HB2 LYS A 170     -16.797 -10.230  -4.225  1.00 81.33           H  
ATOM   2523  HB3 LYS A 170     -17.529 -11.819  -4.466  1.00 81.33           H  
ATOM   2524  O   LYS A 170     -14.158 -11.321  -5.344  1.00 81.33           O  
ATOM   2525  CG  LYS A 170     -17.754 -11.056  -2.469  1.00 81.33           C  
ATOM   2526  HG2 LYS A 170     -17.226 -10.382  -1.795  1.00 81.33           H  
ATOM   2527  HG3 LYS A 170     -17.852 -12.030  -1.990  1.00 81.33           H  
ATOM   2528  CD  LYS A 170     -19.149 -10.491  -2.761  1.00 81.33           C  
ATOM   2529  HD2 LYS A 170     -19.693 -11.190  -3.396  1.00 81.33           H  
ATOM   2530  HD3 LYS A 170     -19.046  -9.538  -3.280  1.00 81.33           H  
ATOM   2531  CE  LYS A 170     -19.899 -10.287  -1.441  1.00 81.33           C  
ATOM   2532  HE2 LYS A 170     -19.306  -9.627  -0.808  1.00 81.33           H  
ATOM   2533  HE3 LYS A 170     -19.979 -11.248  -0.935  1.00 81.33           H  
ATOM   2534  NZ  LYS A 170     -21.244  -9.699  -1.651  1.00 81.33           N  
ATOM   2535  HZ1 LYS A 170     -21.685  -9.530  -0.759  1.00 81.33           H  
ATOM   2536  HZ2 LYS A 170     -21.823 -10.315  -2.204  1.00 81.33           H  
ATOM   2537  HZ3 LYS A 170     -21.159  -8.806  -2.117  1.00 81.33           H  
ATOM   2538  OXT LYS A 170     -15.245 -13.281  -5.389  1.00 81.33           O  
TER    2539      LYS A 170                                                       
END   
