# Supplementary material for: Comparison of cable bacteria genera reveals details of their conduction machinery
Source: EMBO Rep. 2025 Feb 17;26(7):1749–67. doi: 10.1038/s44319-025-00387-8 (PMC11976967; doi:10.1038/s44319-025-00387-8)
Supplement: Supplementary file 4 — Dataset EV2 [file 44319_2025_387_MOESM4_ESM.zip › DatasetEV2/WLE96149.pdb]

ATOM      1  N   MET A   1     -56.853  34.049  23.920  1.00 61.13           N  
ATOM      2  H   MET A   1     -57.057  35.013  23.698  1.00 61.13           H  
ATOM      3  H2  MET A   1     -57.681  33.603  24.289  1.00 61.13           H  
ATOM      4  H3  MET A   1     -56.582  33.570  23.073  1.00 61.13           H  
ATOM      5  CA  MET A   1     -55.743  33.954  24.894  1.00 61.13           C  
ATOM      6  HA  MET A   1     -55.978  34.521  25.795  1.00 61.13           H  
ATOM      7  C   MET A   1     -54.501  34.560  24.259  1.00 61.13           C  
ATOM      8  CB  MET A   1     -55.512  32.487  25.285  1.00 61.13           C  
ATOM      9  HB2 MET A   1     -54.490  32.359  25.640  1.00 61.13           H  
ATOM     10  HB3 MET A   1     -55.649  31.851  24.411  1.00 61.13           H  
ATOM     11  O   MET A   1     -54.058  34.055  23.240  1.00 61.13           O  
ATOM     12  CG  MET A   1     -56.460  32.048  26.407  1.00 61.13           C  
ATOM     13  HG2 MET A   1     -56.064  32.411  27.355  1.00 61.13           H  
ATOM     14  HG3 MET A   1     -57.446  32.486  26.256  1.00 61.13           H  
ATOM     15  SD  MET A   1     -56.662  30.255  26.495  1.00 61.13           S  
ATOM     16  CE  MET A   1     -57.086  30.039  28.246  1.00 61.13           C  
ATOM     17  HE1 MET A   1     -57.250  28.981  28.450  1.00 61.13           H  
ATOM     18  HE2 MET A   1     -56.269  30.398  28.872  1.00 61.13           H  
ATOM     19  HE3 MET A   1     -57.996  30.592  28.479  1.00 61.13           H  
ATOM     20  N   ARG A   2     -54.020  35.698  24.774  1.00 58.16           N  
ATOM     21  H   ARG A   2     -54.379  36.022  25.661  1.00 58.16           H  
ATOM     22  CA  ARG A   2     -52.812  36.396  24.302  1.00 58.16           C  
ATOM     23  HA  ARG A   2     -52.446  35.957  23.374  1.00 58.16           H  
ATOM     24  C   ARG A   2     -51.733  36.214  25.370  1.00 58.16           C  
ATOM     25  CB  ARG A   2     -53.096  37.900  24.082  1.00 58.16           C  
ATOM     26  HB2 ARG A   2     -53.566  38.309  24.976  1.00 58.16           H  
ATOM     27  HB3 ARG A   2     -52.141  38.408  23.951  1.00 58.16           H  
ATOM     28  O   ARG A   2     -51.988  36.570  26.513  1.00 58.16           O  
ATOM     29  CG  ARG A   2     -53.972  38.219  22.857  1.00 58.16           C  
ATOM     30  HG2 ARG A   2     -54.938  37.725  22.960  1.00 58.16           H  
ATOM     31  HG3 ARG A   2     -53.477  37.847  21.960  1.00 58.16           H  
ATOM     32  CD  ARG A   2     -54.190  39.737  22.727  1.00 58.16           C  
ATOM     33  HD2 ARG A   2     -54.709  40.091  23.618  1.00 58.16           H  
ATOM     34  HD3 ARG A   2     -53.217  40.226  22.676  1.00 58.16           H  
ATOM     35  NE  ARG A   2     -54.971  40.092  21.522  1.00 58.16           N  
ATOM     36  HE  ARG A   2     -55.096  39.369  20.827  1.00 58.16           H  
ATOM     37  NH1 ARG A   2     -55.311  42.320  22.003  1.00 58.16           N  
ATOM     38 HH11 ARG A   2     -54.780  42.223  22.856  1.00 58.16           H  
ATOM     39 HH12 ARG A   2     -55.683  43.222  21.743  1.00 58.16           H  
ATOM     40  NH2 ARG A   2     -56.110  41.474  20.104  1.00 58.16           N  
ATOM     41 HH21 ARG A   2     -56.449  42.396  19.867  1.00 58.16           H  
ATOM     42 HH22 ARG A   2     -56.236  40.722  19.442  1.00 58.16           H  
ATOM     43  CZ  ARG A   2     -55.458  41.288  21.218  1.00 58.16           C  
ATOM     44  N   ILE A   3     -50.577  35.662  25.007  1.00 69.87           N  
ATOM     45  H   ILE A   3     -50.450  35.369  24.049  1.00 69.87           H  
ATOM     46  CA  ILE A   3     -49.395  35.589  25.877  1.00 69.87           C  
ATOM     47  HA  ILE A   3     -49.595  36.125  26.805  1.00 69.87           H  
ATOM     48  C   ILE A   3     -48.265  36.322  25.153  1.00 69.87           C  
ATOM     49  CB  ILE A   3     -49.042  34.134  26.271  1.00 69.87           C  
ATOM     50  HB  ILE A   3     -48.852  33.562  25.363  1.00 69.87           H  
ATOM     51  O   ILE A   3     -47.796  35.897  24.100  1.00 69.87           O  
ATOM     52  CG1 ILE A   3     -50.220  33.481  27.037  1.00 69.87           C  
ATOM     53 HG12 ILE A   3     -51.127  33.559  26.436  1.00 69.87           H  
ATOM     54 HG13 ILE A   3     -50.390  34.019  27.969  1.00 69.87           H  
ATOM     55  CG2 ILE A   3     -47.766  34.119  27.137  1.00 69.87           C  
ATOM     56 HG21 ILE A   3     -47.479  33.095  27.375  1.00 69.87           H  
ATOM     57 HG22 ILE A   3     -46.929  34.569  26.603  1.00 69.87           H  
ATOM     58 HG23 ILE A   3     -47.929  34.666  28.066  1.00 69.87           H  
ATOM     59  CD1 ILE A   3     -50.030  31.992  27.350  1.00 69.87           C  
ATOM     60 HD11 ILE A   3     -50.952  31.593  27.773  1.00 69.87           H  
ATOM     61 HD12 ILE A   3     -49.794  31.446  26.437  1.00 69.87           H  
ATOM     62 HD13 ILE A   3     -49.231  31.852  28.077  1.00 69.87           H  
ATOM     63  N   THR A   4     -47.909  37.478  25.699  1.00 65.06           N  
ATOM     64  H   THR A   4     -48.377  37.761  26.548  1.00 65.06           H  
ATOM     65  CA  THR A   4     -46.833  38.379  25.278  1.00 65.06           C  
ATOM     66  HA  THR A   4     -46.819  38.443  24.190  1.00 65.06           H  
ATOM     67  C   THR A   4     -45.474  37.859  25.750  1.00 65.06           C  
ATOM     68  CB  THR A   4     -47.084  39.785  25.865  1.00 65.06           C  
ATOM     69  HB  THR A   4     -46.137  40.308  25.998  1.00 65.06           H  
ATOM     70  O   THR A   4     -45.324  37.510  26.918  1.00 65.06           O  
ATOM     71  CG2 THR A   4     -47.973  40.623  24.948  1.00 65.06           C  
ATOM     72 HG21 THR A   4     -47.478  40.772  23.988  1.00 65.06           H  
ATOM     73 HG22 THR A   4     -48.148  41.596  25.407  1.00 65.06           H  
ATOM     74 HG23 THR A   4     -48.929  40.121  24.795  1.00 65.06           H  
ATOM     75  OG1 THR A   4     -47.761  39.699  27.105  1.00 65.06           O  
ATOM     76  HG1 THR A   4     -47.106  39.490  27.774  1.00 65.06           H  
ATOM     77  N   LYS A   5     -44.485  37.832  24.847  1.00 62.79           N  
ATOM     78  H   LYS A   5     -44.695  38.160  23.916  1.00 62.79           H  
ATOM     79  CA  LYS A   5     -43.070  37.553  25.141  1.00 62.79           C  
ATOM     80  HA  LYS A   5     -43.001  36.816  25.942  1.00 62.79           H  
ATOM     81  C   LYS A   5     -42.370  38.830  25.615  1.00 62.79           C  
ATOM     82  CB  LYS A   5     -42.356  37.013  23.885  1.00 62.79           C  
ATOM     83  HB2 LYS A   5     -42.613  37.638  23.030  1.00 62.79           H  
ATOM     84  HB3 LYS A   5     -41.281  37.095  24.043  1.00 62.79           H  
ATOM     85  O   LYS A   5     -42.405  39.839  24.917  1.00 62.79           O  
ATOM     86  CG  LYS A   5     -42.669  35.542  23.565  1.00 62.79           C  
ATOM     87  HG2 LYS A   5     -43.744  35.410  23.446  1.00 62.79           H  
ATOM     88  HG3 LYS A   5     -42.326  34.922  24.393  1.00 62.79           H  
ATOM     89  CD  LYS A   5     -41.956  35.107  22.272  1.00 62.79           C  
ATOM     90  HD2 LYS A   5     -40.900  35.367  22.346  1.00 62.79           H  
ATOM     91  HD3 LYS A   5     -42.391  35.646  21.430  1.00 62.79           H  
ATOM     92  CE  LYS A   5     -42.083  33.594  22.046  1.00 62.79           C  
ATOM     93  HE2 LYS A   5     -43.141  33.333  22.005  1.00 62.79           H  
ATOM     94  HE3 LYS A   5     -41.649  33.081  22.904  1.00 62.79           H  
ATOM     95  NZ  LYS A   5     -41.399  33.160  20.798  1.00 62.79           N  
ATOM     96  HZ1 LYS A   5     -40.416  33.390  20.834  1.00 62.79           H  
ATOM     97  HZ2 LYS A   5     -41.798  33.611  19.987  1.00 62.79           H  
ATOM     98  HZ3 LYS A   5     -41.474  32.161  20.677  1.00 62.79           H  
ATOM     99  N   THR A   6     -41.703  38.757  26.760  1.00 68.61           N  
ATOM    100  H   THR A   6     -41.808  37.930  27.330  1.00 68.61           H  
ATOM    101  CA  THR A   6     -40.786  39.777  27.285  1.00 68.61           C  
ATOM    102  HA  THR A   6     -41.060  40.748  26.873  1.00 68.61           H  
ATOM    103  C   THR A   6     -39.364  39.438  26.838  1.00 68.61           C  
ATOM    104  CB  THR A   6     -40.847  39.857  28.829  1.00 68.61           C  
ATOM    105  HB  THR A   6     -39.906  39.504  29.253  1.00 68.61           H  
ATOM    106  O   THR A   6     -38.889  38.334  27.090  1.00 68.61           O  
ATOM    107  CG2 THR A   6     -41.092  41.286  29.308  1.00 68.61           C  
ATOM    108 HG21 THR A   6     -40.289  41.932  28.957  1.00 68.61           H  
ATOM    109 HG22 THR A   6     -41.109  41.313  30.398  1.00 68.61           H  
ATOM    110 HG23 THR A   6     -42.045  41.650  28.922  1.00 68.61           H  
ATOM    111  OG1 THR A   6     -41.893  39.072  29.366  1.00 68.61           O  
ATOM    112  HG1 THR A   6     -41.806  39.090  30.321  1.00 68.61           H  
ATOM    113  N   ALA A   7     -38.690  40.375  26.172  1.00 67.89           N  
ATOM    114  H   ALA A   7     -39.139  41.263  26.001  1.00 67.89           H  
ATOM    115  CA  ALA A   7     -37.262  40.314  25.871  1.00 67.89           C  
ATOM    116  HA  ALA A   7     -36.906  39.288  25.971  1.00 67.89           H  
ATOM    117  C   ALA A   7     -36.508  41.194  26.878  1.00 67.89           C  
ATOM    118  CB  ALA A   7     -37.034  40.758  24.419  1.00 67.89           C  
ATOM    119  HB1 ALA A   7     -37.371  41.786  24.284  1.00 67.89           H  
ATOM    120  HB2 ALA A   7     -37.583  40.104  23.740  1.00 67.89           H  
ATOM    121  HB3 ALA A   7     -35.972  40.701  24.182  1.00 67.89           H  
ATOM    122  O   ALA A   7     -36.894  42.341  27.100  1.00 67.89           O  
ATOM    123  N   VAL A   8     -35.453  40.652  27.487  1.00 70.28           N  
ATOM    124  H   VAL A   8     -35.186  39.710  27.239  1.00 70.28           H  
ATOM    125  CA  VAL A   8     -34.537  41.377  28.374  1.00 70.28           C  
ATOM    126  HA  VAL A   8     -34.923  42.379  28.564  1.00 70.28           H  
ATOM    127  C   VAL A   8     -33.202  41.513  27.646  1.00 70.28           C  
ATOM    128  CB  VAL A   8     -34.399  40.672  29.741  1.00 70.28           C  
ATOM    129  HB  VAL A   8     -34.107  39.634  29.583  1.00 70.28           H  
ATOM    130  O   VAL A   8     -32.549  40.518  27.348  1.00 70.28           O  
ATOM    131  CG1 VAL A   8     -33.347  41.343  30.632  1.00 70.28           C  
ATOM    132 HG11 VAL A   8     -32.360  41.240  30.181  1.00 70.28           H  
ATOM    133 HG12 VAL A   8     -33.576  42.401  30.761  1.00 70.28           H  
ATOM    134 HG13 VAL A   8     -33.322  40.859  31.608  1.00 70.28           H  
ATOM    135  CG2 VAL A   8     -35.736  40.693  30.498  1.00 70.28           C  
ATOM    136 HG21 VAL A   8     -36.496  40.156  29.930  1.00 70.28           H  
ATOM    137 HG22 VAL A   8     -35.620  40.202  31.464  1.00 70.28           H  
ATOM    138 HG23 VAL A   8     -36.062  41.721  30.654  1.00 70.28           H  
ATOM    139  N   LEU A   9     -32.837  42.757  27.339  1.00 58.20           N  
ATOM    140  H   LEU A   9     -33.460  43.499  27.625  1.00 58.20           H  
ATOM    141  CA  LEU A   9     -31.511  43.187  26.898  1.00 58.20           C  
ATOM    142  HA  LEU A   9     -31.018  42.399  26.329  1.00 58.20           H  
ATOM    143  C   LEU A   9     -30.683  43.509  28.147  1.00 58.20           C  
ATOM    144  CB  LEU A   9     -31.673  44.456  26.030  1.00 58.20           C  
ATOM    145  HB2 LEU A   9     -32.403  45.108  26.509  1.00 58.20           H  
ATOM    146  HB3 LEU A   9     -30.730  45.002  26.017  1.00 58.20           H  
ATOM    147  O   LEU A   9     -31.148  44.278  28.987  1.00 58.20           O  
ATOM    148  CG  LEU A   9     -32.100  44.184  24.576  1.00 58.20           C  
ATOM    149  HG  LEU A   9     -32.768  43.323  24.543  1.00 58.20           H  
ATOM    150  CD1 LEU A   9     -32.844  45.387  23.994  1.00 58.20           C  
ATOM    151 HD11 LEU A   9     -32.207  46.271  24.024  1.00 58.20           H  
ATOM    152 HD12 LEU A   9     -33.124  45.181  22.961  1.00 58.20           H  
ATOM    153 HD13 LEU A   9     -33.749  45.575  24.572  1.00 58.20           H  
ATOM    154  CD2 LEU A   9     -30.876  43.910  23.701  1.00 58.20           C  
ATOM    155 HD21 LEU A   9     -30.330  43.048  24.085  1.00 58.20           H  
ATOM    156 HD22 LEU A   9     -30.214  44.775  23.689  1.00 58.20           H  
ATOM    157 HD23 LEU A   9     -31.194  43.691  22.682  1.00 58.20           H  
ATOM    158  N   PHE A  10     -29.466  42.974  28.260  1.00 63.46           N  
ATOM    159  H   PHE A  10     -29.129  42.348  27.543  1.00 63.46           H  
ATOM    160  CA  PHE A  10     -28.476  43.487  29.207  1.00 63.46           C  
ATOM    161  HA  PHE A  10     -28.803  44.489  29.485  1.00 63.46           H  
ATOM    162  C   PHE A  10     -27.117  43.681  28.542  1.00 63.46           C  
ATOM    163  CB  PHE A  10     -28.403  42.688  30.516  1.00 63.46           C  
ATOM    164  HB2 PHE A  10     -28.942  41.746  30.409  1.00 63.46           H  
ATOM    165  HB3 PHE A  10     -27.365  42.440  30.737  1.00 63.46           H  
ATOM    166  O   PHE A  10     -26.698  42.930  27.665  1.00 63.46           O  
ATOM    167  CG  PHE A  10     -28.972  43.472  31.687  1.00 63.46           C  
ATOM    168  CD1 PHE A  10     -28.164  44.377  32.405  1.00 63.46           C  
ATOM    169  HD1 PHE A  10     -27.117  44.483  32.159  1.00 63.46           H  
ATOM    170  CD2 PHE A  10     -30.332  43.346  32.019  1.00 63.46           C  
ATOM    171  HD2 PHE A  10     -30.960  42.675  31.451  1.00 63.46           H  
ATOM    172  CE1 PHE A  10     -28.716  45.142  33.450  1.00 63.46           C  
ATOM    173  HE1 PHE A  10     -28.094  45.832  34.000  1.00 63.46           H  
ATOM    174  CE2 PHE A  10     -30.884  44.103  33.067  1.00 63.46           C  
ATOM    175  HE2 PHE A  10     -31.930  44.001  33.313  1.00 63.46           H  
ATOM    176  CZ  PHE A  10     -30.075  45.003  33.783  1.00 63.46           C  
ATOM    177  HZ  PHE A  10     -30.497  45.589  34.586  1.00 63.46           H  
ATOM    178  N   SER A  11     -26.516  44.784  28.965  1.00 66.33           N  
ATOM    179  H   SER A  11     -26.919  45.205  29.790  1.00 66.33           H  
ATOM    180  CA  SER A  11     -25.479  45.570  28.321  1.00 66.33           C  
ATOM    181  HA  SER A  11     -25.664  45.594  27.247  1.00 66.33           H  
ATOM    182  C   SER A  11     -24.077  45.029  28.585  1.00 66.33           C  
ATOM    183  CB  SER A  11     -25.623  46.987  28.889  1.00 66.33           C  
ATOM    184  HB2 SER A  11     -25.255  47.018  29.914  1.00 66.33           H  
ATOM    185  HB3 SER A  11     -26.678  47.262  28.891  1.00 66.33           H  
ATOM    186  O   SER A  11     -23.776  44.558  29.680  1.00 66.33           O  
ATOM    187  OG  SER A  11     -24.940  47.939  28.113  1.00 66.33           O  
ATOM    188  HG  SER A  11     -24.001  47.897  28.307  1.00 66.33           H  
ATOM    189  N   SER A  12     -23.212  45.174  27.584  1.00 51.57           N  
ATOM    190  H   SER A  12     -23.563  45.519  26.702  1.00 51.57           H  
ATOM    191  CA  SER A  12     -21.769  44.943  27.639  1.00 51.57           C  
ATOM    192  HA  SER A  12     -21.584  43.914  27.949  1.00 51.57           H  
ATOM    193  C   SER A  12     -21.078  45.902  28.617  1.00 51.57           C  
ATOM    194  CB  SER A  12     -21.191  45.163  26.232  1.00 51.57           C  
ATOM    195  HB2 SER A  12     -21.194  46.230  26.008  1.00 51.57           H  
ATOM    196  HB3 SER A  12     -20.164  44.802  26.194  1.00 51.57           H  
ATOM    197  O   SER A  12     -21.371  47.099  28.615  1.00 51.57           O  
ATOM    198  OG  SER A  12     -21.976  44.500  25.253  1.00 51.57           O  
ATOM    199  HG  SER A  12     -21.780  43.561  25.269  1.00 51.57           H  
ATOM    200  N   LEU A  13     -20.124  45.392  29.403  1.00 65.89           N  
ATOM    201  H   LEU A  13     -19.982  44.392  29.405  1.00 65.89           H  
ATOM    202  CA  LEU A  13     -19.142  46.192  30.133  1.00 65.89           C  
ATOM    203  HA  LEU A  13     -19.131  47.192  29.698  1.00 65.89           H  
ATOM    204  C   LEU A  13     -17.753  45.572  29.934  1.00 65.89           C  
ATOM    205  CB  LEU A  13     -19.537  46.316  31.620  1.00 65.89           C  
ATOM    206  HB2 LEU A  13     -20.593  46.576  31.687  1.00 65.89           H  
ATOM    207  HB3 LEU A  13     -19.403  45.346  32.099  1.00 65.89           H  
ATOM    208  O   LEU A  13     -17.451  44.502  30.456  1.00 65.89           O  
ATOM    209  CG  LEU A  13     -18.722  47.378  32.390  1.00 65.89           C  
ATOM    210  HG  LEU A  13     -17.657  47.204  32.235  1.00 65.89           H  
ATOM    211  CD1 LEU A  13     -19.068  48.801  31.939  1.00 65.89           C  
ATOM    212 HD11 LEU A  13     -20.139  48.977  32.032  1.00 65.89           H  
ATOM    213 HD12 LEU A  13     -18.764  48.955  30.903  1.00 65.89           H  
ATOM    214 HD13 LEU A  13     -18.528  49.521  32.554  1.00 65.89           H  
ATOM    215  CD2 LEU A  13     -19.012  47.285  33.889  1.00 65.89           C  
ATOM    216 HD21 LEU A  13     -18.747  46.291  34.249  1.00 65.89           H  
ATOM    217 HD22 LEU A  13     -20.070  47.469  34.079  1.00 65.89           H  
ATOM    218 HD23 LEU A  13     -18.412  48.020  34.425  1.00 65.89           H  
ATOM    219  N   SER A  14     -16.932  46.255  29.142  1.00 50.37           N  
ATOM    220  H   SER A  14     -17.287  47.093  28.704  1.00 50.37           H  
ATOM    221  CA  SER A  14     -15.497  46.018  29.004  1.00 50.37           C  
ATOM    222  HA  SER A  14     -15.294  44.947  29.002  1.00 50.37           H  
ATOM    223  C   SER A  14     -14.759  46.681  30.166  1.00 50.37           C  
ATOM    224  CB  SER A  14     -14.994  46.641  27.692  1.00 50.37           C  
ATOM    225  HB2 SER A  14     -15.142  47.720  27.728  1.00 50.37           H  
ATOM    226  HB3 SER A  14     -13.929  46.441  27.578  1.00 50.37           H  
ATOM    227  O   SER A  14     -14.999  47.855  30.438  1.00 50.37           O  
ATOM    228  OG  SER A  14     -15.692  46.126  26.575  1.00 50.37           O  
ATOM    229  HG  SER A  14     -15.369  45.245  26.374  1.00 50.37           H  
ATOM    230  N   LEU A  15     -13.816  45.978  30.796  1.00 65.13           N  
ATOM    231  H   LEU A  15     -13.731  44.988  30.610  1.00 65.13           H  
ATOM    232  CA  LEU A  15     -12.726  46.604  31.545  1.00 65.13           C  
ATOM    233  HA  LEU A  15     -12.542  47.578  31.091  1.00 65.13           H  
ATOM    234  C   LEU A  15     -11.446  45.767  31.389  1.00 65.13           C  
ATOM    235  CB  LEU A  15     -13.106  46.835  33.026  1.00 65.13           C  
ATOM    236  HB2 LEU A  15     -14.179  46.701  33.167  1.00 65.13           H  
ATOM    237  HB3 LEU A  15     -12.604  46.085  33.636  1.00 65.13           H  
ATOM    238  O   LEU A  15     -11.413  44.584  31.720  1.00 65.13           O  
ATOM    239  CG  LEU A  15     -12.711  48.245  33.518  1.00 65.13           C  
ATOM    240  HG  LEU A  15     -11.746  48.520  33.092  1.00 65.13           H  
ATOM    241  CD1 LEU A  15     -13.753  49.297  33.126  1.00 65.13           C  
ATOM    242 HD11 LEU A  15     -13.474  50.267  33.539  1.00 65.13           H  
ATOM    243 HD12 LEU A  15     -13.796  49.389  32.041  1.00 65.13           H  
ATOM    244 HD13 LEU A  15     -14.737  49.013  33.499  1.00 65.13           H  
ATOM    245  CD2 LEU A  15     -12.577  48.277  35.039  1.00 65.13           C  
ATOM    246 HD21 LEU A  15     -12.281  49.274  35.364  1.00 65.13           H  
ATOM    247 HD22 LEU A  15     -11.807  47.570  35.348  1.00 65.13           H  
ATOM    248 HD23 LEU A  15     -13.525  48.005  35.504  1.00 65.13           H  
ATOM    249  N   LEU A  16     -10.419  46.415  30.836  1.00 52.02           N  
ATOM    250  H   LEU A  16     -10.577  47.389  30.621  1.00 52.02           H  
ATOM    251  CA  LEU A  16      -9.027  45.974  30.748  1.00 52.02           C  
ATOM    252  HA  LEU A  16      -8.967  44.983  30.296  1.00 52.02           H  
ATOM    253  C   LEU A  16      -8.368  45.950  32.141  1.00 52.02           C  
ATOM    254  CB  LEU A  16      -8.273  47.016  29.889  1.00 52.02           C  
ATOM    255  HB2 LEU A  16      -7.208  46.799  29.974  1.00 52.02           H  
ATOM    256  HB3 LEU A  16      -8.413  48.002  30.333  1.00 52.02           H  
ATOM    257  O   LEU A  16      -8.716  46.801  32.953  1.00 52.02           O  
ATOM    258  CG  LEU A  16      -8.654  47.067  28.394  1.00 52.02           C  
ATOM    259  HG  LEU A  16      -9.383  46.287  28.172  1.00 52.02           H  
ATOM    260  CD1 LEU A  16      -9.247  48.422  27.995  1.00 52.02           C  
ATOM    261 HD11 LEU A  16      -8.521  49.217  28.170  1.00 52.02           H  
ATOM    262 HD12 LEU A  16     -10.146  48.619  28.579  1.00 52.02           H  
ATOM    263 HD13 LEU A  16      -9.512  48.410  26.938  1.00 52.02           H  
ATOM    264  CD2 LEU A  16      -7.413  46.830  27.534  1.00 52.02           C  
ATOM    265 HD21 LEU A  16      -6.990  45.851  27.761  1.00 52.02           H  
ATOM    266 HD22 LEU A  16      -7.687  46.847  26.480  1.00 52.02           H  
ATOM    267 HD23 LEU A  16      -6.665  47.601  27.721  1.00 52.02           H  
ATOM    268  N   LEU A  17      -7.370  45.079  32.371  1.00 60.04           N  
ATOM    269  H   LEU A  17      -7.392  44.234  31.819  1.00 60.04           H  
ATOM    270  CA  LEU A  17      -6.020  45.453  32.855  1.00 60.04           C  
ATOM    271  HA  LEU A  17      -5.574  46.062  32.069  1.00 60.04           H  
ATOM    272  C   LEU A  17      -5.079  44.231  33.062  1.00 60.04           C  
ATOM    273  CB  LEU A  17      -6.021  46.307  34.154  1.00 60.04           C  
ATOM    274  HB2 LEU A  17      -5.372  45.817  34.880  1.00 60.04           H  
ATOM    275  HB3 LEU A  17      -7.005  46.336  34.622  1.00 60.04           H  
ATOM    276  O   LEU A  17      -5.331  43.367  33.893  1.00 60.04           O  
ATOM    277  CG  LEU A  17      -5.478  47.741  33.946  1.00 60.04           C  
ATOM    278  HG  LEU A  17      -4.623  47.703  33.271  1.00 60.04           H  
ATOM    279  CD1 LEU A  17      -6.487  48.733  33.367  1.00 60.04           C  
ATOM    280 HD11 LEU A  17      -7.366  48.786  34.009  1.00 60.04           H  
ATOM    281 HD12 LEU A  17      -6.786  48.408  32.370  1.00 60.04           H  
ATOM    282 HD13 LEU A  17      -6.037  49.722  33.286  1.00 60.04           H  
ATOM    283  CD2 LEU A  17      -4.980  48.318  35.271  1.00 60.04           C  
ATOM    284 HD21 LEU A  17      -4.205  47.674  35.686  1.00 60.04           H  
ATOM    285 HD22 LEU A  17      -4.561  49.312  35.111  1.00 60.04           H  
ATOM    286 HD23 LEU A  17      -5.808  48.383  35.977  1.00 60.04           H  
ATOM    287  N   SER A  18      -3.961  44.272  32.327  1.00 57.94           N  
ATOM    288  H   SER A  18      -4.024  44.943  31.575  1.00 57.94           H  
ATOM    289  CA  SER A  18      -2.548  44.103  32.735  1.00 57.94           C  
ATOM    290  HA  SER A  18      -2.006  44.244  31.800  1.00 57.94           H  
ATOM    291  C   SER A  18      -1.958  42.804  33.332  1.00 57.94           C  
ATOM    292  CB  SER A  18      -2.116  45.312  33.563  1.00 57.94           C  
ATOM    293  HB2 SER A  18      -1.051  45.241  33.784  1.00 57.94           H  
ATOM    294  HB3 SER A  18      -2.676  45.337  34.498  1.00 57.94           H  
ATOM    295  O   SER A  18      -2.179  42.447  34.483  1.00 57.94           O  
ATOM    296  OG  SER A  18      -2.367  46.486  32.805  1.00 57.94           O  
ATOM    297  HG  SER A  18      -2.052  47.241  33.308  1.00 57.94           H  
ATOM    298  N   LEU A  19      -1.053  42.234  32.516  1.00 53.07           N  
ATOM    299  H   LEU A  19      -1.161  42.533  31.557  1.00 53.07           H  
ATOM    300  CA  LEU A  19       0.257  41.590  32.746  1.00 53.07           C  
ATOM    301  HA  LEU A  19       0.243  40.633  32.224  1.00 53.07           H  
ATOM    302  C   LEU A  19       0.743  41.313  34.189  1.00 53.07           C  
ATOM    303  CB  LEU A  19       1.350  42.477  32.090  1.00 53.07           C  
ATOM    304  HB2 LEU A  19       2.308  42.031  32.357  1.00 53.07           H  
ATOM    305  HB3 LEU A  19       1.337  43.465  32.549  1.00 53.07           H  
ATOM    306  O   LEU A  19       0.914  42.244  34.972  1.00 53.07           O  
ATOM    307  CG  LEU A  19       1.334  42.634  30.553  1.00 53.07           C  
ATOM    308  HG  LEU A  19       0.987  41.707  30.098  1.00 53.07           H  
ATOM    309  CD1 LEU A  19       0.458  43.795  30.066  1.00 53.07           C  
ATOM    310 HD11 LEU A  19      -0.598  43.566  30.210  1.00 53.07           H  
ATOM    311 HD12 LEU A  19       0.613  43.948  28.998  1.00 53.07           H  
ATOM    312 HD13 LEU A  19       0.717  44.713  30.594  1.00 53.07           H  
ATOM    313  CD2 LEU A  19       2.757  42.906  30.059  1.00 53.07           C  
ATOM    314 HD21 LEU A  19       2.762  43.006  28.974  1.00 53.07           H  
ATOM    315 HD22 LEU A  19       3.142  43.822  30.506  1.00 53.07           H  
ATOM    316 HD23 LEU A  19       3.409  42.073  30.323  1.00 53.07           H  
ATOM    317  N   SER A  20       1.228  40.082  34.430  1.00 60.84           N  
ATOM    318  H   SER A  20       0.793  39.332  33.912  1.00 60.84           H  
ATOM    319  CA  SER A  20       2.630  39.800  34.824  1.00 60.84           C  
ATOM    320  HA  SER A  20       3.272  40.215  34.047  1.00 60.84           H  
ATOM    321  C   SER A  20       2.941  38.296  34.926  1.00 60.84           C  
ATOM    322  CB  SER A  20       3.063  40.458  36.142  1.00 60.84           C  
ATOM    323  HB2 SER A  20       2.283  40.353  36.896  1.00 60.84           H  
ATOM    324  HB3 SER A  20       3.975  39.983  36.504  1.00 60.84           H  
ATOM    325  O   SER A  20       2.224  37.529  35.557  1.00 60.84           O  
ATOM    326  OG  SER A  20       3.348  41.820  35.894  1.00 60.84           O  
ATOM    327  HG  SER A  20       2.505  42.224  35.676  1.00 60.84           H  
ATOM    328  N   ALA A  21       4.053  37.940  34.279  1.00 51.30           N  
ATOM    329  H   ALA A  21       4.453  38.682  33.723  1.00 51.30           H  
ATOM    330  CA  ALA A  21       4.973  36.818  34.456  1.00 51.30           C  
ATOM    331  HA  ALA A  21       4.941  36.197  33.561  1.00 51.30           H  
ATOM    332  C   ALA A  21       4.813  35.902  35.688  1.00 51.30           C  
ATOM    333  CB  ALA A  21       6.354  37.492  34.540  1.00 51.30           C  
ATOM    334  HB1 ALA A  21       7.133  36.739  34.653  1.00 51.30           H  
ATOM    335  HB2 ALA A  21       6.553  38.065  33.634  1.00 51.30           H  
ATOM    336  HB3 ALA A  21       6.393  38.160  35.401  1.00 51.30           H  
ATOM    337  O   ALA A  21       4.796  36.384  36.817  1.00 51.30           O  
ATOM    338  N   CYS A  22       4.922  34.582  35.474  1.00 51.63           N  
ATOM    339  H   CYS A  22       4.508  34.245  34.616  1.00 51.63           H  
ATOM    340  CA  CYS A  22       6.076  33.784  35.925  1.00 51.63           C  
ATOM    341  HA  CYS A  22       6.941  34.084  35.334  1.00 51.63           H  
ATOM    342  C   CYS A  22       5.872  32.268  35.716  1.00 51.63           C  
ATOM    343  CB  CYS A  22       6.412  34.034  37.410  1.00 51.63           C  
ATOM    344  HB2 CYS A  22       6.854  33.143  37.858  1.00 51.63           H  
ATOM    345  HB3 CYS A  22       5.502  34.252  37.967  1.00 51.63           H  
ATOM    346  O   CYS A  22       4.871  31.705  36.140  1.00 51.63           O  
ATOM    347  SG  CYS A  22       7.602  35.400  37.564  1.00 51.63           S  
ATOM    348  HG  CYS A  22       6.663  36.350  37.553  1.00 51.63           H  
ATOM    349  N   LYS A  23       6.946  31.628  35.228  1.00 51.83           N  
ATOM    350  H   LYS A  23       7.618  32.216  34.755  1.00 51.83           H  
ATOM    351  CA  LYS A  23       7.470  30.329  35.690  1.00 51.83           C  
ATOM    352  HA  LYS A  23       8.511  30.311  35.368  1.00 51.83           H  
ATOM    353  C   LYS A  23       6.865  29.035  35.113  1.00 51.83           C  
ATOM    354  CB  LYS A  23       7.496  30.339  37.235  1.00 51.83           C  
ATOM    355  HB2 LYS A  23       7.785  31.329  37.588  1.00 51.83           H  
ATOM    356  HB3 LYS A  23       6.495  30.132  37.612  1.00 51.83           H  
ATOM    357  O   LYS A  23       5.914  28.473  35.639  1.00 51.83           O  
ATOM    358  CG  LYS A  23       8.471  29.349  37.871  1.00 51.83           C  
ATOM    359  HG2 LYS A  23       8.339  28.358  37.438  1.00 51.83           H  
ATOM    360  HG3 LYS A  23       8.244  29.290  38.936  1.00 51.83           H  
ATOM    361  CD  LYS A  23       9.923  29.815  37.706  1.00 51.83           C  
ATOM    362  HD2 LYS A  23      10.026  30.832  38.083  1.00 51.83           H  
ATOM    363  HD3 LYS A  23      10.204  29.783  36.653  1.00 51.83           H  
ATOM    364  CE  LYS A  23      10.830  28.878  38.499  1.00 51.83           C  
ATOM    365  HE2 LYS A  23      10.697  27.868  38.111  1.00 51.83           H  
ATOM    366  HE3 LYS A  23      10.508  28.876  39.541  1.00 51.83           H  
ATOM    367  NZ  LYS A  23      12.253  29.281  38.396  1.00 51.83           N  
ATOM    368  HZ1 LYS A  23      12.392  30.217  38.750  1.00 51.83           H  
ATOM    369  HZ2 LYS A  23      12.829  28.637  38.919  1.00 51.83           H  
ATOM    370  HZ3 LYS A  23      12.549  29.238  37.432  1.00 51.83           H  
ATOM    371  N   GLN A  24       7.567  28.494  34.114  1.00 49.58           N  
ATOM    372  H   GLN A  24       8.316  29.042  33.714  1.00 49.58           H  
ATOM    373  CA  GLN A  24       7.594  27.060  33.802  1.00 49.58           C  
ATOM    374  HA  GLN A  24       6.575  26.686  33.700  1.00 49.58           H  
ATOM    375  C   GLN A  24       8.337  26.277  34.904  1.00 49.58           C  
ATOM    376  CB  GLN A  24       8.350  26.833  32.478  1.00 49.58           C  
ATOM    377  HB2 GLN A  24       8.606  25.777  32.392  1.00 49.58           H  
ATOM    378  HB3 GLN A  24       9.281  27.399  32.500  1.00 49.58           H  
ATOM    379  O   GLN A  24       9.390  26.741  35.362  1.00 49.58           O  
ATOM    380  CG  GLN A  24       7.547  27.222  31.232  1.00 49.58           C  
ATOM    381  HG2 GLN A  24       6.741  26.505  31.079  1.00 49.58           H  
ATOM    382  HG3 GLN A  24       7.110  28.211  31.368  1.00 49.58           H  
ATOM    383  CD  GLN A  24       8.439  27.260  29.995  1.00 49.58           C  
ATOM    384  NE2 GLN A  24       8.772  26.134  29.404  1.00 49.58           N  
ATOM    385 HE21 GLN A  24       9.366  26.212  28.591  1.00 49.58           H  
ATOM    386 HE22 GLN A  24       8.429  25.244  29.735  1.00 49.58           H  
ATOM    387  OE1 GLN A  24       8.877  28.315  29.570  1.00 49.58           O  
ATOM    388  N   PRO A  25       7.851  25.085  35.282  1.00 60.31           N  
ATOM    389  CA  PRO A  25       8.665  24.017  35.834  1.00 60.31           C  
ATOM    390  HA  PRO A  25       9.538  24.420  36.347  1.00 60.31           H  
ATOM    391  C   PRO A  25       9.134  23.073  34.716  1.00 60.31           C  
ATOM    392  CB  PRO A  25       7.773  23.321  36.861  1.00 60.31           C  
ATOM    393  HB2 PRO A  25       7.965  22.249  36.903  1.00 60.31           H  
ATOM    394  HB3 PRO A  25       7.939  23.767  37.842  1.00 60.31           H  
ATOM    395  O   PRO A  25       8.344  22.594  33.902  1.00 60.31           O  
ATOM    396  CG  PRO A  25       6.341  23.620  36.402  1.00 60.31           C  
ATOM    397  HG2 PRO A  25       5.748  23.990  37.239  1.00 60.31           H  
ATOM    398  HG3 PRO A  25       5.883  22.720  35.990  1.00 60.31           H  
ATOM    399  CD  PRO A  25       6.454  24.689  35.310  1.00 60.31           C  
ATOM    400  HD2 PRO A  25       6.173  24.264  34.346  1.00 60.31           H  
ATOM    401  HD3 PRO A  25       5.812  25.536  35.551  1.00 60.31           H  
ATOM    402  N   SER A  26      10.444  22.850  34.688  1.00 47.62           N  
ATOM    403  H   SER A  26      11.018  23.363  35.342  1.00 47.62           H  
ATOM    404  CA  SER A  26      11.076  21.625  34.202  1.00 47.62           C  
ATOM    405  HA  SER A  26      10.948  21.519  33.125  1.00 47.62           H  
ATOM    406  C   SER A  26      10.471  20.427  34.938  1.00 47.62           C  
ATOM    407  CB  SER A  26      12.567  21.681  34.577  1.00 47.62           C  
ATOM    408  HB2 SER A  26      13.108  20.940  33.989  1.00 47.62           H  
ATOM    409  HB3 SER A  26      12.681  21.425  35.631  1.00 47.62           H  
ATOM    410  O   SER A  26      10.169  20.592  36.113  1.00 47.62           O  
ATOM    411  OG  SER A  26      13.133  22.973  34.371  1.00 47.62           O  
ATOM    412  HG  SER A  26      14.079  22.873  34.502  1.00 47.62           H  
ATOM    413  N   ASP A  27      10.273  19.286  34.274  1.00 53.89           N  
ATOM    414  H   ASP A  27      10.212  19.336  33.267  1.00 53.89           H  
ATOM    415  CA  ASP A  27      10.661  17.958  34.784  1.00 53.89           C  
ATOM    416  HA  ASP A  27      11.750  17.928  34.764  1.00 53.89           H  
ATOM    417  C   ASP A  27      10.198  16.830  33.839  1.00 53.89           C  
ATOM    418  CB  ASP A  27      10.244  17.671  36.251  1.00 53.89           C  
ATOM    419  HB2 ASP A  27      10.235  16.592  36.408  1.00 53.89           H  
ATOM    420  HB3 ASP A  27       9.233  18.038  36.426  1.00 53.89           H  
ATOM    421  O   ASP A  27       9.045  16.747  33.423  1.00 53.89           O  
ATOM    422  CG  ASP A  27      11.228  18.274  37.284  1.00 53.89           C  
ATOM    423  OD1 ASP A  27      12.424  18.441  36.930  1.00 53.89           O  
ATOM    424  OD2 ASP A  27      10.770  18.665  38.387  1.00 53.89           O  
ATOM    425  N   GLU A  28      11.179  15.985  33.522  1.00 45.14           N  
ATOM    426  H   GLU A  28      12.069  16.271  33.904  1.00 45.14           H  
ATOM    427  CA  GLU A  28      11.104  14.530  33.345  1.00 45.14           C  
ATOM    428  HA  GLU A  28      12.122  14.246  33.078  1.00 45.14           H  
ATOM    429  C   GLU A  28      10.274  13.917  32.200  1.00 45.14           C  
ATOM    430  CB  GLU A  28      10.913  13.872  34.719  1.00 45.14           C  
ATOM    431  HB2 GLU A  28      10.138  14.394  35.280  1.00 45.14           H  
ATOM    432  HB3 GLU A  28      10.614  12.831  34.597  1.00 45.14           H  
ATOM    433  O   GLU A  28       9.079  13.643  32.273  1.00 45.14           O  
ATOM    434  CG  GLU A  28      12.259  13.913  35.469  1.00 45.14           C  
ATOM    435  HG2 GLU A  28      12.804  14.820  35.208  1.00 45.14           H  
ATOM    436  HG3 GLU A  28      12.869  13.075  35.134  1.00 45.14           H  
ATOM    437  CD  GLU A  28      12.102  13.871  36.989  1.00 45.14           C  
ATOM    438  OE1 GLU A  28      11.749  12.792  37.516  1.00 45.14           O  
ATOM    439  OE2 GLU A  28      12.391  14.909  37.618  1.00 45.14           O  
ATOM    440  N   GLN A  29      11.031  13.571  31.158  1.00 39.95           N  
ATOM    441  H   GLN A  29      11.996  13.868  31.205  1.00 39.95           H  
ATOM    442  CA  GLN A  29      10.756  12.574  30.131  1.00 39.95           C  
ATOM    443  HA  GLN A  29       9.777  12.756  29.687  1.00 39.95           H  
ATOM    444  C   GLN A  29      10.834  11.155  30.738  1.00 39.95           C  
ATOM    445  CB  GLN A  29      11.862  12.800  29.078  1.00 39.95           C  
ATOM    446  HB2 GLN A  29      12.833  12.598  29.531  1.00 39.95           H  
ATOM    447  HB3 GLN A  29      11.850  13.855  28.806  1.00 39.95           H  
ATOM    448  O   GLN A  29      11.905  10.774  31.213  1.00 39.95           O  
ATOM    449  CG  GLN A  29      11.766  12.004  27.775  1.00 39.95           C  
ATOM    450  HG2 GLN A  29      11.822  10.937  27.989  1.00 39.95           H  
ATOM    451  HG3 GLN A  29      10.816  12.215  27.283  1.00 39.95           H  
ATOM    452  CD  GLN A  29      12.909  12.409  26.843  1.00 39.95           C  
ATOM    453  NE2 GLN A  29      13.939  11.602  26.707  1.00 39.95           N  
ATOM    454 HE21 GLN A  29      13.985  10.727  27.209  1.00 39.95           H  
ATOM    455 HE22 GLN A  29      14.673  11.914  26.088  1.00 39.95           H  
ATOM    456  OE1 GLN A  29      12.920  13.479  26.256  1.00 39.95           O  
ATOM    457  N   PRO A  30       9.772  10.331  30.691  1.00 47.28           N  
ATOM    458  CA  PRO A  30       9.894   8.900  30.905  1.00 47.28           C  
ATOM    459  HA  PRO A  30      10.688   8.685  31.619  1.00 47.28           H  
ATOM    460  C   PRO A  30      10.221   8.228  29.568  1.00 47.28           C  
ATOM    461  CB  PRO A  30       8.564   8.438  31.509  1.00 47.28           C  
ATOM    462  HB2 PRO A  30       8.170   7.569  30.981  1.00 47.28           H  
ATOM    463  HB3 PRO A  30       8.698   8.197  32.564  1.00 47.28           H  
ATOM    464  O   PRO A  30       9.385   8.146  28.667  1.00 47.28           O  
ATOM    465  CG  PRO A  30       7.617   9.637  31.370  1.00 47.28           C  
ATOM    466  HG2 PRO A  30       7.409  10.049  32.358  1.00 47.28           H  
ATOM    467  HG3 PRO A  30       6.687   9.350  30.879  1.00 47.28           H  
ATOM    468  CD  PRO A  30       8.373  10.675  30.537  1.00 47.28           C  
ATOM    469  HD2 PRO A  30       8.091  10.587  29.488  1.00 47.28           H  
ATOM    470  HD3 PRO A  30       8.158  11.678  30.905  1.00 47.28           H  
ATOM    471  N   GLU A  31      11.453   7.735  29.452  1.00 37.58           N  
ATOM    472  H   GLU A  31      12.104   7.915  30.202  1.00 37.58           H  
ATOM    473  CA  GLU A  31      11.822   6.693  28.498  1.00 37.58           C  
ATOM    474  HA  GLU A  31      11.699   7.054  27.477  1.00 37.58           H  
ATOM    475  C   GLU A  31      10.915   5.469  28.710  1.00 37.58           C  
ATOM    476  CB  GLU A  31      13.290   6.281  28.715  1.00 37.58           C  
ATOM    477  HB2 GLU A  31      13.469   6.126  29.779  1.00 37.58           H  
ATOM    478  HB3 GLU A  31      13.450   5.330  28.206  1.00 37.58           H  
ATOM    479  O   GLU A  31      11.073   4.715  29.670  1.00 37.58           O  
ATOM    480  CG  GLU A  31      14.320   7.274  28.171  1.00 37.58           C  
ATOM    481  HG2 GLU A  31      14.164   7.406  27.101  1.00 37.58           H  
ATOM    482  HG3 GLU A  31      14.184   8.241  28.657  1.00 37.58           H  
ATOM    483  CD  GLU A  31      15.734   6.733  28.436  1.00 37.58           C  
ATOM    484  OE1 GLU A  31      16.132   5.771  27.733  1.00 37.58           O  
ATOM    485  OE2 GLU A  31      16.383   7.249  29.371  1.00 37.58           O  
ATOM    486  N   ALA A  32       9.952   5.257  27.814  1.00 44.15           N  
ATOM    487  H   ALA A  32       9.779   5.963  27.113  1.00 44.15           H  
ATOM    488  CA  ALA A  32       9.219   4.001  27.724  1.00 44.15           C  
ATOM    489  HA  ALA A  32       9.229   3.508  28.696  1.00 44.15           H  
ATOM    490  C   ALA A  32       9.946   3.083  26.735  1.00 44.15           C  
ATOM    491  CB  ALA A  32       7.751   4.270  27.390  1.00 44.15           C  
ATOM    492  HB1 ALA A  32       7.207   3.326  27.350  1.00 44.15           H  
ATOM    493  HB2 ALA A  32       7.674   4.767  26.423  1.00 44.15           H  
ATOM    494  HB3 ALA A  32       7.310   4.907  28.158  1.00 44.15           H  
ATOM    495  O   ALA A  32       9.651   3.034  25.543  1.00 44.15           O  
ATOM    496  N   GLN A  33      10.936   2.375  27.271  1.00 40.35           N  
ATOM    497  H   GLN A  33      11.150   2.553  28.242  1.00 40.35           H  
ATOM    498  CA  GLN A  33      11.614   1.251  26.641  1.00 40.35           C  
ATOM    499  HA  GLN A  33      11.951   1.534  25.644  1.00 40.35           H  
ATOM    500  C   GLN A  33      10.618   0.083  26.518  1.00 40.35           C  
ATOM    501  CB  GLN A  33      12.843   0.893  27.502  1.00 40.35           C  
ATOM    502  HB2 GLN A  33      13.300  -0.017  27.113  1.00 40.35           H  
ATOM    503  HB3 GLN A  33      12.512   0.701  28.523  1.00 40.35           H  
ATOM    504  O   GLN A  33      10.327  -0.613  27.490  1.00 40.35           O  
ATOM    505  CG  GLN A  33      13.903   2.015  27.513  1.00 40.35           C  
ATOM    506  HG2 GLN A  33      14.347   2.095  26.521  1.00 40.35           H  
ATOM    507  HG3 GLN A  33      13.431   2.970  27.744  1.00 40.35           H  
ATOM    508  CD  GLN A  33      15.020   1.812  28.535  1.00 40.35           C  
ATOM    509  NE2 GLN A  33      16.005   2.686  28.565  1.00 40.35           N  
ATOM    510 HE21 GLN A  33      16.684   2.579  29.305  1.00 40.35           H  
ATOM    511 HE22 GLN A  33      15.970   3.552  28.047  1.00 40.35           H  
ATOM    512  OE1 GLN A  33      15.026   0.885  29.332  1.00 40.35           O  
ATOM    513  N   GLY A  34      10.053  -0.102  25.322  1.00 51.04           N  
ATOM    514  H   GLY A  34      10.271   0.566  24.597  1.00 51.04           H  
ATOM    515  CA  GLY A  34       9.335  -1.319  24.934  1.00 51.04           C  
ATOM    516  HA2 GLY A  34       8.745  -1.670  25.781  1.00 51.04           H  
ATOM    517  HA3 GLY A  34       8.660  -1.101  24.107  1.00 51.04           H  
ATOM    518  C   GLY A  34      10.317  -2.414  24.493  1.00 51.04           C  
ATOM    519  O   GLY A  34      11.400  -2.094  24.001  1.00 51.04           O  
ATOM    520  N   PRO A  35       9.991  -3.702  24.690  1.00 49.51           N  
ATOM    521  CA  PRO A  35      10.958  -4.791  24.647  1.00 49.51           C  
ATOM    522  HA  PRO A  35      11.789  -4.561  25.314  1.00 49.51           H  
ATOM    523  C   PRO A  35      11.507  -5.014  23.235  1.00 49.51           C  
ATOM    524  CB  PRO A  35      10.218  -6.017  25.196  1.00 49.51           C  
ATOM    525  HB2 PRO A  35      10.562  -6.947  24.743  1.00 49.51           H  
ATOM    526  HB3 PRO A  35      10.336  -6.055  26.279  1.00 49.51           H  
ATOM    527  O   PRO A  35      10.799  -5.449  22.329  1.00 49.51           O  
ATOM    528  CG  PRO A  35       8.756  -5.724  24.856  1.00 49.51           C  
ATOM    529  HG2 PRO A  35       8.553  -6.013  23.825  1.00 49.51           H  
ATOM    530  HG3 PRO A  35       8.072  -6.233  25.536  1.00 49.51           H  
ATOM    531  CD  PRO A  35       8.664  -4.206  24.990  1.00 49.51           C  
ATOM    532  HD2 PRO A  35       8.401  -3.947  26.016  1.00 49.51           H  
ATOM    533  HD3 PRO A  35       7.922  -3.810  24.297  1.00 49.51           H  
ATOM    534  N   VAL A  36      12.808  -4.770  23.084  1.00 42.68           N  
ATOM    535  H   VAL A  36      13.295  -4.318  23.845  1.00 42.68           H  
ATOM    536  CA  VAL A  36      13.606  -5.259  21.961  1.00 42.68           C  
ATOM    537  HA  VAL A  36      13.106  -4.977  21.034  1.00 42.68           H  
ATOM    538  C   VAL A  36      13.649  -6.786  22.021  1.00 42.68           C  
ATOM    539  CB  VAL A  36      15.016  -4.625  21.944  1.00 42.68           C  
ATOM    540  HB  VAL A  36      15.611  -5.138  21.189  1.00 42.68           H  
ATOM    541  O   VAL A  36      14.294  -7.384  22.883  1.00 42.68           O  
ATOM    542  CG1 VAL A  36      14.918  -3.148  21.540  1.00 42.68           C  
ATOM    543 HG11 VAL A  36      14.342  -2.586  22.276  1.00 42.68           H  
ATOM    544 HG12 VAL A  36      15.915  -2.716  21.461  1.00 42.68           H  
ATOM    545 HG13 VAL A  36      14.428  -3.063  20.569  1.00 42.68           H  
ATOM    546  CG2 VAL A  36      15.777  -4.679  23.281  1.00 42.68           C  
ATOM    547 HG21 VAL A  36      15.238  -4.134  24.057  1.00 42.68           H  
ATOM    548 HG22 VAL A  36      15.929  -5.710  23.600  1.00 42.68           H  
ATOM    549 HG23 VAL A  36      16.758  -4.221  23.156  1.00 42.68           H  
ATOM    550  N   VAL A  37      12.930  -7.444  21.114  1.00 45.73           N  
ATOM    551  H   VAL A  37      12.343  -6.915  20.485  1.00 45.73           H  
ATOM    552  CA  VAL A  37      13.094  -8.881  20.881  1.00 45.73           C  
ATOM    553  HA  VAL A  37      13.267  -9.375  21.837  1.00 45.73           H  
ATOM    554  C   VAL A  37      14.346  -9.048  20.031  1.00 45.73           C  
ATOM    555  CB  VAL A  37      11.841  -9.533  20.272  1.00 45.73           C  
ATOM    556  HB  VAL A  37      11.609  -9.070  19.313  1.00 45.73           H  
ATOM    557  O   VAL A  37      14.333  -8.895  18.814  1.00 45.73           O  
ATOM    558  CG1 VAL A  37      12.050 -11.040  20.070  1.00 45.73           C  
ATOM    559 HG11 VAL A  37      12.297 -11.521  21.016  1.00 45.73           H  
ATOM    560 HG12 VAL A  37      11.141 -11.486  19.664  1.00 45.73           H  
ATOM    561 HG13 VAL A  37      12.856 -11.212  19.356  1.00 45.73           H  
ATOM    562  CG2 VAL A  37      10.640  -9.356  21.214  1.00 45.73           C  
ATOM    563 HG21 VAL A  37      10.857  -9.791  22.190  1.00 45.73           H  
ATOM    564 HG22 VAL A  37       9.763  -9.843  20.787  1.00 45.73           H  
ATOM    565 HG23 VAL A  37      10.412  -8.297  21.337  1.00 45.73           H  
ATOM    566  N   SER A  38      15.453  -9.302  20.724  1.00 39.84           N  
ATOM    567  H   SER A  38      15.372  -9.296  21.730  1.00 39.84           H  
ATOM    568  CA  SER A  38      16.741  -9.655  20.141  1.00 39.84           C  
ATOM    569  HA  SER A  38      16.976  -8.960  19.335  1.00 39.84           H  
ATOM    570  C   SER A  38      16.650 -11.074  19.582  1.00 39.84           C  
ATOM    571  CB  SER A  38      17.816  -9.530  21.228  1.00 39.84           C  
ATOM    572  HB2 SER A  38      17.644  -8.612  21.790  1.00 39.84           H  
ATOM    573  HB3 SER A  38      17.760 -10.374  21.915  1.00 39.84           H  
ATOM    574  O   SER A  38      16.598 -12.043  20.343  1.00 39.84           O  
ATOM    575  OG  SER A  38      19.101  -9.456  20.654  1.00 39.84           O  
ATOM    576  HG  SER A  38      19.747  -9.285  21.343  1.00 39.84           H  
ATOM    577  N   VAL A  39      16.577 -11.204  18.257  1.00 46.45           N  
ATOM    578  H   VAL A  39      16.568 -10.370  17.688  1.00 46.45           H  
ATOM    579  CA  VAL A  39      16.721 -12.497  17.583  1.00 46.45           C  
ATOM    580  HA  VAL A  39      16.499 -13.282  18.305  1.00 46.45           H  
ATOM    581  C   VAL A  39      18.181 -12.625  17.171  1.00 46.45           C  
ATOM    582  CB  VAL A  39      15.757 -12.703  16.398  1.00 46.45           C  
ATOM    583  HB  VAL A  39      16.192 -12.285  15.490  1.00 46.45           H  
ATOM    584  O   VAL A  39      18.711 -11.794  16.437  1.00 46.45           O  
ATOM    585  CG1 VAL A  39      15.523 -14.208  16.204  1.00 46.45           C  
ATOM    586 HG11 VAL A  39      15.048 -14.639  17.085  1.00 46.45           H  
ATOM    587 HG12 VAL A  39      16.473 -14.708  16.017  1.00 46.45           H  
ATOM    588 HG13 VAL A  39      14.880 -14.368  15.338  1.00 46.45           H  
ATOM    589  CG2 VAL A  39      14.386 -12.049  16.613  1.00 46.45           C  
ATOM    590 HG21 VAL A  39      14.488 -10.965  16.667  1.00 46.45           H  
ATOM    591 HG22 VAL A  39      13.731 -12.280  15.773  1.00 46.45           H  
ATOM    592 HG23 VAL A  39      13.935 -12.416  17.535  1.00 46.45           H  
ATOM    593  N   ALA A  40      18.839 -13.638  17.727  1.00 44.42           N  
ATOM    594  H   ALA A  40      18.320 -14.260  18.331  1.00 44.42           H  
ATOM    595  CA  ALA A  40      20.252 -13.915  17.541  1.00 44.42           C  
ATOM    596  HA  ALA A  40      20.823 -13.081  17.948  1.00 44.42           H  
ATOM    597  C   ALA A  40      20.607 -14.072  16.054  1.00 44.42           C  
ATOM    598  CB  ALA A  40      20.588 -15.179  18.343  1.00 44.42           C  
ATOM    599  HB1 ALA A  40      21.651 -15.400  18.241  1.00 44.42           H  
ATOM    600  HB2 ALA A  40      20.357 -15.027  19.397  1.00 44.42           H  
ATOM    601  HB3 ALA A  40      20.017 -16.025  17.961  1.00 44.42           H  
ATOM    602  O   ALA A  40      20.013 -14.885  15.345  1.00 44.42           O  
ATOM    603  N   ALA A  41      21.611 -13.314  15.613  1.00 49.15           N  
ATOM    604  H   ALA A  41      22.021 -12.641  16.245  1.00 49.15           H  
ATOM    605  CA  ALA A  41      22.271 -13.513  14.333  1.00 49.15           C  
ATOM    606  HA  ALA A  41      21.526 -13.444  13.541  1.00 49.15           H  
ATOM    607  C   ALA A  41      22.950 -14.897  14.314  1.00 49.15           C  
ATOM    608  CB  ALA A  41      23.297 -12.386  14.144  1.00 49.15           C  
ATOM    609  HB1 ALA A  41      22.793 -11.420  14.155  1.00 49.15           H  
ATOM    610  HB2 ALA A  41      23.799 -12.511  13.185  1.00 49.15           H  
ATOM    611  HB3 ALA A  41      24.043 -12.418  14.938  1.00 49.15           H  
ATOM    612  O   ALA A  41      23.717 -15.197  15.236  1.00 49.15           O  
ATOM    613  N   PRO A  42      22.709 -15.750  13.304  1.00 46.74           N  
ATOM    614  CA  PRO A  42      23.520 -16.940  13.113  1.00 46.74           C  
ATOM    615  HA  PRO A  42      23.662 -17.451  14.065  1.00 46.74           H  
ATOM    616  C   PRO A  42      24.892 -16.545  12.548  1.00 46.74           C  
ATOM    617  CB  PRO A  42      22.706 -17.845  12.188  1.00 46.74           C  
ATOM    618  HB2 PRO A  42      22.036 -18.461  12.787  1.00 46.74           H  
ATOM    619  HB3 PRO A  42      23.342 -18.471  11.562  1.00 46.74           H  
ATOM    620  O   PRO A  42      24.996 -15.820  11.561  1.00 46.74           O  
ATOM    621  CG  PRO A  42      21.881 -16.860  11.359  1.00 46.74           C  
ATOM    622  HG2 PRO A  42      20.934 -17.296  11.041  1.00 46.74           H  
ATOM    623  HG3 PRO A  42      22.461 -16.542  10.492  1.00 46.74           H  
ATOM    624  CD  PRO A  42      21.667 -15.664  12.290  1.00 46.74           C  
ATOM    625  HD2 PRO A  42      21.743 -14.735  11.725  1.00 46.74           H  
ATOM    626  HD3 PRO A  42      20.690 -15.739  12.767  1.00 46.74           H  
ATOM    627  N   GLU A  43      25.948 -17.039  13.193  1.00 39.65           N  
ATOM    628  H   GLU A  43      25.778 -17.561  14.041  1.00 39.65           H  
ATOM    629  CA  GLU A  43      27.337 -16.957  12.741  1.00 39.65           C  
ATOM    630  HA  GLU A  43      27.649 -15.914  12.697  1.00 39.65           H  
ATOM    631  C   GLU A  43      27.484 -17.585  11.345  1.00 39.65           C  
ATOM    632  CB  GLU A  43      28.235 -17.713  13.742  1.00 39.65           C  
ATOM    633  HB2 GLU A  43      27.828 -18.713  13.894  1.00 39.65           H  
ATOM    634  HB3 GLU A  43      29.230 -17.819  13.311  1.00 39.65           H  
ATOM    635  O   GLU A  43      27.349 -18.800  11.183  1.00 39.65           O  
ATOM    636  CG  GLU A  43      28.379 -17.023  15.106  1.00 39.65           C  
ATOM    637  HG2 GLU A  43      28.967 -16.113  14.987  1.00 39.65           H  
ATOM    638  HG3 GLU A  43      27.394 -16.739  15.475  1.00 39.65           H  
ATOM    639  CD  GLU A  43      29.047 -17.965  16.121  1.00 39.65           C  
ATOM    640  OE1 GLU A  43      30.299 -18.005  16.162  1.00 39.65           O  
ATOM    641  OE2 GLU A  43      28.298 -18.675  16.830  1.00 39.65           O  
ATOM    642  N   VAL A  44      27.797 -16.773  10.332  1.00 51.30           N  
ATOM    643  H   VAL A  44      27.824 -15.776  10.491  1.00 51.30           H  
ATOM    644  CA  VAL A  44      28.167 -17.273   9.004  1.00 51.30           C  
ATOM    645  HA  VAL A  44      27.783 -18.288   8.903  1.00 51.30           H  
ATOM    646  C   VAL A  44      29.688 -17.332   8.924  1.00 51.30           C  
ATOM    647  CB  VAL A  44      27.541 -16.475   7.845  1.00 51.30           C  
ATOM    648  HB  VAL A  44      28.049 -15.516   7.739  1.00 51.30           H  
ATOM    649  O   VAL A  44      30.380 -16.316   8.951  1.00 51.30           O  
ATOM    650  CG1 VAL A  44      27.675 -17.272   6.539  1.00 51.30           C  
ATOM    651 HG11 VAL A  44      27.156 -18.227   6.618  1.00 51.30           H  
ATOM    652 HG12 VAL A  44      28.726 -17.446   6.310  1.00 51.30           H  
ATOM    653 HG13 VAL A  44      27.242 -16.701   5.717  1.00 51.30           H  
ATOM    654  CG2 VAL A  44      26.047 -16.213   8.075  1.00 51.30           C  
ATOM    655 HG21 VAL A  44      25.620 -15.717   7.203  1.00 51.30           H  
ATOM    656 HG22 VAL A  44      25.905 -15.559   8.935  1.00 51.30           H  
ATOM    657 HG23 VAL A  44      25.521 -17.151   8.251  1.00 51.30           H  
ATOM    658  N   LYS A  45      30.202 -18.561   8.868  1.00 46.76           N  
ATOM    659  H   LYS A  45      29.539 -19.323   8.874  1.00 46.76           H  
ATOM    660  CA  LYS A  45      31.598 -18.863   8.553  1.00 46.76           C  
ATOM    661  HA  LYS A  45      32.249 -18.285   9.209  1.00 46.76           H  
ATOM    662  C   LYS A  45      31.898 -18.461   7.113  1.00 46.76           C  
ATOM    663  CB  LYS A  45      31.861 -20.365   8.726  1.00 46.76           C  
ATOM    664  HB2 LYS A  45      32.779 -20.617   8.194  1.00 46.76           H  
ATOM    665  HB3 LYS A  45      31.046 -20.931   8.275  1.00 46.76           H  
ATOM    666  O   LYS A  45      31.202 -18.890   6.198  1.00 46.76           O  
ATOM    667  CG  LYS A  45      32.037 -20.767  10.192  1.00 46.76           C  
ATOM    668  HG2 LYS A  45      32.901 -20.246  10.603  1.00 46.76           H  
ATOM    669  HG3 LYS A  45      31.149 -20.491  10.761  1.00 46.76           H  
ATOM    670  CD  LYS A  45      32.253 -22.280  10.289  1.00 46.76           C  
ATOM    671  HD2 LYS A  45      33.078 -22.567   9.636  1.00 46.76           H  
ATOM    672  HD3 LYS A  45      31.345 -22.787   9.965  1.00 46.76           H  
ATOM    673  CE  LYS A  45      32.583 -22.659  11.732  1.00 46.76           C  
ATOM    674  HE2 LYS A  45      31.782 -22.292  12.374  1.00 46.76           H  
ATOM    675  HE3 LYS A  45      33.500 -22.148  12.025  1.00 46.76           H  
ATOM    676  NZ  LYS A  45      32.730 -24.125  11.874  1.00 46.76           N  
ATOM    677  HZ1 LYS A  45      31.866 -24.576  11.609  1.00 46.76           H  
ATOM    678  HZ2 LYS A  45      32.939 -24.359  12.834  1.00 46.76           H  
ATOM    679  HZ3 LYS A  45      33.471 -24.458  11.273  1.00 46.76           H  
ATOM    680  N   GLU A  46      32.987 -17.722   6.933  1.00 39.13           N  
ATOM    681  H   GLU A  46      33.457 -17.340   7.741  1.00 39.13           H  
ATOM    682  CA  GLU A  46      33.619 -17.524   5.634  1.00 39.13           C  
ATOM    683  HA  GLU A  46      32.891 -17.102   4.942  1.00 39.13           H  
ATOM    684  C   GLU A  46      34.129 -18.853   5.055  1.00 39.13           C  
ATOM    685  CB  GLU A  46      34.797 -16.547   5.743  1.00 39.13           C  
ATOM    686  HB2 GLU A  46      35.358 -16.628   4.812  1.00 39.13           H  
ATOM    687  HB3 GLU A  46      35.458 -16.842   6.558  1.00 39.13           H  
ATOM    688  O   GLU A  46      35.017 -19.501   5.609  1.00 39.13           O  
ATOM    689  CG  GLU A  46      34.377 -15.084   5.921  1.00 39.13           C  
ATOM    690  HG2 GLU A  46      33.382 -14.940   5.499  1.00 39.13           H  
ATOM    691  HG3 GLU A  46      34.332 -14.846   6.984  1.00 39.13           H  
ATOM    692  CD  GLU A  46      35.376 -14.168   5.200  1.00 39.13           C  
ATOM    693  OE1 GLU A  46      34.933 -13.434   4.290  1.00 39.13           O  
ATOM    694  OE2 GLU A  46      36.581 -14.248   5.534  1.00 39.13           O  
ATOM    695  N   ALA A  47      33.546 -19.236   3.925  1.00 44.06           N  
ATOM    696  H   ALA A  47      32.685 -18.765   3.685  1.00 44.06           H  
ATOM    697  CA  ALA A  47      34.092 -20.085   2.868  1.00 44.06           C  
ATOM    698  HA  ALA A  47      35.100 -19.761   2.608  1.00 44.06           H  
ATOM    699  C   ALA A  47      33.139 -19.849   1.680  1.00 44.06           C  
ATOM    700  CB  ALA A  47      34.107 -21.553   3.322  1.00 44.06           C  
ATOM    701  HB1 ALA A  47      34.809 -21.682   4.146  1.00 44.06           H  
ATOM    702  HB2 ALA A  47      33.109 -21.851   3.645  1.00 44.06           H  
ATOM    703  HB3 ALA A  47      34.414 -22.185   2.489  1.00 44.06           H  
ATOM    704  O   ALA A  47      31.958 -20.150   1.776  1.00 44.06           O  
ATOM    705  N   GLY A  48      33.507 -19.136   0.621  1.00 36.14           N  
ATOM    706  H   GLY A  48      32.703 -18.757   0.140  1.00 36.14           H  
ATOM    707  CA  GLY A  48      34.598 -19.498  -0.267  1.00 36.14           C  
ATOM    708  HA2 GLY A  48      34.982 -18.608  -0.764  1.00 36.14           H  
ATOM    709  HA3 GLY A  48      35.405 -19.979   0.286  1.00 36.14           H  
ATOM    710  C   GLY A  48      34.068 -20.473  -1.317  1.00 36.14           C  
ATOM    711  O   GLY A  48      34.299 -21.659  -1.172  1.00 36.14           O  
ATOM    712  N   GLU A  49      33.325 -19.980  -2.312  1.00 39.90           N  
ATOM    713  H   GLU A  49      32.960 -19.044  -2.212  1.00 39.90           H  
ATOM    714  CA  GLU A  49      33.245 -20.525  -3.679  1.00 39.90           C  
ATOM    715  HA  GLU A  49      34.256 -20.565  -4.085  1.00 39.90           H  
ATOM    716  C   GLU A  49      32.388 -19.559  -4.524  1.00 39.90           C  
ATOM    717  CB  GLU A  49      32.645 -21.946  -3.766  1.00 39.90           C  
ATOM    718  HB2 GLU A  49      32.854 -22.541  -2.877  1.00 39.90           H  
ATOM    719  HB3 GLU A  49      31.560 -21.861  -3.832  1.00 39.90           H  
ATOM    720  O   GLU A  49      31.357 -19.065  -4.069  1.00 39.90           O  
ATOM    721  CG  GLU A  49      33.160 -22.716  -4.998  1.00 39.90           C  
ATOM    722  HG2 GLU A  49      32.325 -23.283  -5.409  1.00 39.90           H  
ATOM    723  HG3 GLU A  49      33.472 -22.017  -5.774  1.00 39.90           H  
ATOM    724  CD  GLU A  49      34.302 -23.696  -4.672  1.00 39.90           C  
ATOM    725  OE1 GLU A  49      33.992 -24.882  -4.416  1.00 39.90           O  
ATOM    726  OE2 GLU A  49      35.478 -23.267  -4.742  1.00 39.90           O  
ATOM    727  N   ALA A  50      32.833 -19.247  -5.738  1.00 34.00           N  
ATOM    728  H   ALA A  50      33.634 -19.753  -6.089  1.00 34.00           H  
ATOM    729  CA  ALA A  50      32.188 -18.303  -6.642  1.00 34.00           C  
ATOM    730  HA  ALA A  50      32.071 -17.348  -6.129  1.00 34.00           H  
ATOM    731  C   ALA A  50      30.794 -18.793  -7.085  1.00 34.00           C  
ATOM    732  CB  ALA A  50      33.134 -18.111  -7.834  1.00 34.00           C  
ATOM    733  HB1 ALA A  50      33.296 -19.062  -8.340  1.00 34.00           H  
ATOM    734  HB2 ALA A  50      34.089 -17.712  -7.492  1.00 34.00           H  
ATOM    735  HB3 ALA A  50      32.689 -17.408  -8.538  1.00 34.00           H  
ATOM    736  O   ALA A  50      30.681 -19.818  -7.756  1.00 34.00           O  
ATOM    737  N   ALA A  51      29.743 -18.043  -6.746  1.00 43.49           N  
ATOM    738  H   ALA A  51      29.890 -17.228  -6.168  1.00 43.49           H  
ATOM    739  CA  ALA A  51      28.396 -18.258  -7.268  1.00 43.49           C  
ATOM    740  HA  ALA A  51      28.298 -19.305  -7.554  1.00 43.49           H  
ATOM    741  C   ALA A  51      28.178 -17.400  -8.526  1.00 43.49           C  
ATOM    742  CB  ALA A  51      27.362 -18.004  -6.167  1.00 43.49           C  
ATOM    743  HB1 ALA A  51      26.362 -18.205  -6.552  1.00 43.49           H  
ATOM    744  HB2 ALA A  51      27.556 -18.657  -5.316  1.00 43.49           H  
ATOM    745  HB3 ALA A  51      27.411 -16.965  -5.844  1.00 43.49           H  
ATOM    746  O   ALA A  51      28.463 -16.203  -8.540  1.00 43.49           O  
ATOM    747  N   ALA A  52      27.728 -18.068  -9.587  1.00 52.71           N  
ATOM    748  H   ALA A  52      27.505 -19.041  -9.439  1.00 52.71           H  
ATOM    749  CA  ALA A  52      27.462 -17.552 -10.925  1.00 52.71           C  
ATOM    750  HA  ALA A  52      28.396 -17.164 -11.333  1.00 52.71           H  
ATOM    751  C   ALA A  52      26.416 -16.409 -10.942  1.00 52.71           C  
ATOM    752  CB  ALA A  52      27.016 -18.772 -11.747  1.00 52.71           C  
ATOM    753  HB1 ALA A  52      27.768 -19.558 -11.687  1.00 52.71           H  
ATOM    754  HB2 ALA A  52      26.068 -19.148 -11.362  1.00 52.71           H  
ATOM    755  HB3 ALA A  52      26.880 -18.505 -12.795  1.00 52.71           H  
ATOM    756  O   ALA A  52      25.679 -16.251  -9.966  1.00 52.71           O  
ATOM    757  N   PRO A  53      26.332 -15.615 -12.032  1.00 48.57           N  
ATOM    758  CA  PRO A  53      25.405 -14.496 -12.118  1.00 48.57           C  
ATOM    759  HA  PRO A  53      25.611 -13.801 -11.304  1.00 48.57           H  
ATOM    760  C   PRO A  53      23.971 -15.006 -12.007  1.00 48.57           C  
ATOM    761  CB  PRO A  53      25.645 -13.795 -13.460  1.00 48.57           C  
ATOM    762  HB2 PRO A  53      25.880 -12.741 -13.311  1.00 48.57           H  
ATOM    763  HB3 PRO A  53      24.772 -13.889 -14.106  1.00 48.57           H  
ATOM    764  O   PRO A  53      23.601 -16.003 -12.627  1.00 48.57           O  
ATOM    765  CG  PRO A  53      26.831 -14.527 -14.086  1.00 48.57           C  
ATOM    766  HG2 PRO A  53      26.677 -14.692 -15.152  1.00 48.57           H  
ATOM    767  HG3 PRO A  53      27.740 -13.949 -13.920  1.00 48.57           H  
ATOM    768  CD  PRO A  53      26.929 -15.848 -13.332  1.00 48.57           C  
ATOM    769  HD2 PRO A  53      27.972 -16.158 -13.255  1.00 48.57           H  
ATOM    770  HD3 PRO A  53      26.344 -16.601 -13.860  1.00 48.57           H  
ATOM    771  N   GLN A  54      23.196 -14.306 -11.193  1.00 52.42           N  
ATOM    772  H   GLN A  54      23.580 -13.468 -10.779  1.00 52.42           H  
ATOM    773  CA  GLN A  54      21.774 -14.526 -11.008  1.00 52.42           C  
ATOM    774  HA  GLN A  54      21.607 -15.578 -10.776  1.00 52.42           H  
ATOM    775  C   GLN A  54      21.101 -14.185 -12.334  1.00 52.42           C  
ATOM    776  CB  GLN A  54      21.265 -13.669  -9.833  1.00 52.42           C  
ATOM    777  HB2 GLN A  54      21.140 -12.636 -10.158  1.00 52.42           H  
ATOM    778  HB3 GLN A  54      20.295 -14.052  -9.514  1.00 52.42           H  
ATOM    779  O   GLN A  54      21.329 -13.113 -12.891  1.00 52.42           O  
ATOM    780  CG  GLN A  54      22.257 -13.695  -8.652  1.00 52.42           C  
ATOM    781  HG2 GLN A  54      22.491 -14.732  -8.409  1.00 52.42           H  
ATOM    782  HG3 GLN A  54      23.181 -13.190  -8.932  1.00 52.42           H  
ATOM    783  CD  GLN A  54      21.769 -13.019  -7.383  1.00 52.42           C  
ATOM    784  NE2 GLN A  54      22.600 -12.960  -6.366  1.00 52.42           N  
ATOM    785 HE21 GLN A  54      22.241 -12.460  -5.565  1.00 52.42           H  
ATOM    786 HE22 GLN A  54      23.541 -13.321  -6.437  1.00 52.42           H  
ATOM    787  OE1 GLN A  54      20.659 -12.545  -7.257  1.00 52.42           O  
ATOM    788  N   GLU A  55      20.366 -15.152 -12.867  1.00 48.32           N  
ATOM    789  H   GLU A  55      20.264 -16.015 -12.353  1.00 48.32           H  
ATOM    790  CA  GLU A  55      19.592 -15.040 -14.093  1.00 48.32           C  
ATOM    791  HA  GLU A  55      20.265 -14.842 -14.928  1.00 48.32           H  
ATOM    792  C   GLU A  55      18.618 -13.867 -13.940  1.00 48.32           C  
ATOM    793  CB  GLU A  55      18.913 -16.406 -14.306  1.00 48.32           C  
ATOM    794  HB2 GLU A  55      19.657 -17.170 -14.081  1.00 48.32           H  
ATOM    795  HB3 GLU A  55      18.098 -16.530 -13.592  1.00 48.32           H  
ATOM    796  O   GLU A  55      17.682 -13.916 -13.143  1.00 48.32           O  
ATOM    797  CG  GLU A  55      18.392 -16.677 -15.722  1.00 48.32           C  
ATOM    798  HG2 GLU A  55      17.534 -16.034 -15.916  1.00 48.32           H  
ATOM    799  HG3 GLU A  55      19.175 -16.427 -16.439  1.00 48.32           H  
ATOM    800  CD  GLU A  55      18.012 -18.163 -15.893  1.00 48.32           C  
ATOM    801  OE1 GLU A  55      16.861 -18.448 -16.292  1.00 48.32           O  
ATOM    802  OE2 GLU A  55      18.891 -19.027 -15.649  1.00 48.32           O  
ATOM    803  N   GLU A  56      18.901 -12.778 -14.651  1.00 47.44           N  
ATOM    804  H   GLU A  56      19.762 -12.755 -15.178  1.00 47.44           H  
ATOM    805  CA  GLU A  56      17.996 -11.652 -14.829  1.00 47.44           C  
ATOM    806  HA  GLU A  56      17.746 -11.231 -13.855  1.00 47.44           H  
ATOM    807  C   GLU A  56      16.737 -12.224 -15.489  1.00 47.44           C  
ATOM    808  CB  GLU A  56      18.710 -10.581 -15.688  1.00 47.44           C  
ATOM    809  HB2 GLU A  56      19.784 -10.750 -15.618  1.00 47.44           H  
ATOM    810  HB3 GLU A  56      18.433 -10.694 -16.737  1.00 47.44           H  
ATOM    811  O   GLU A  56      16.745 -12.594 -16.666  1.00 47.44           O  
ATOM    812  CG  GLU A  56      18.450  -9.131 -15.253  1.00 47.44           C  
ATOM    813  HG2 GLU A  56      17.383  -8.927 -15.342  1.00 47.44           H  
ATOM    814  HG3 GLU A  56      18.732  -9.030 -14.205  1.00 47.44           H  
ATOM    815  CD  GLU A  56      19.251  -8.107 -16.090  1.00 47.44           C  
ATOM    816  OE1 GLU A  56      18.972  -6.896 -15.950  1.00 47.44           O  
ATOM    817  OE2 GLU A  56      20.157  -8.521 -16.856  1.00 47.44           O  
ATOM    818  N   VAL A  57      15.670 -12.396 -14.707  1.00 48.53           N  
ATOM    819  H   VAL A  57      15.761 -12.209 -13.719  1.00 48.53           H  
ATOM    820  CA  VAL A  57      14.360 -12.761 -15.241  1.00 48.53           C  
ATOM    821  HA  VAL A  57      14.484 -13.586 -15.943  1.00 48.53           H  
ATOM    822  C   VAL A  57      13.868 -11.543 -16.014  1.00 48.53           C  
ATOM    823  CB  VAL A  57      13.381 -13.221 -14.141  1.00 48.53           C  
ATOM    824  HB  VAL A  57      13.215 -12.409 -13.433  1.00 48.53           H  
ATOM    825  O   VAL A  57      13.225 -10.653 -15.467  1.00 48.53           O  
ATOM    826  CG1 VAL A  57      12.034 -13.647 -14.741  1.00 48.53           C  
ATOM    827 HG11 VAL A  57      11.346 -13.925 -13.944  1.00 48.53           H  
ATOM    828 HG12 VAL A  57      11.597 -12.817 -15.297  1.00 48.53           H  
ATOM    829 HG13 VAL A  57      12.172 -14.491 -15.417  1.00 48.53           H  
ATOM    830  CG2 VAL A  57      13.933 -14.432 -13.374  1.00 48.53           C  
ATOM    831 HG21 VAL A  57      14.856 -14.161 -12.862  1.00 48.53           H  
ATOM    832 HG22 VAL A  57      13.208 -14.759 -12.628  1.00 48.53           H  
ATOM    833 HG23 VAL A  57      14.142 -15.249 -14.064  1.00 48.53           H  
ATOM    834  N   LEU A  58      14.235 -11.485 -17.292  1.00 44.92           N  
ATOM    835  H   LEU A  58      14.923 -12.156 -17.601  1.00 44.92           H  
ATOM    836  CA  LEU A  58      13.679 -10.559 -18.265  1.00 44.92           C  
ATOM    837  HA  LEU A  58      13.672  -9.550 -17.853  1.00 44.92           H  
ATOM    838  C   LEU A  58      12.230 -10.984 -18.506  1.00 44.92           C  
ATOM    839  CB  LEU A  58      14.523 -10.580 -19.556  1.00 44.92           C  
ATOM    840  HB2 LEU A  58      14.028  -9.953 -20.298  1.00 44.92           H  
ATOM    841  HB3 LEU A  58      14.535 -11.599 -19.940  1.00 44.92           H  
ATOM    842  O   LEU A  58      11.945 -11.835 -19.351  1.00 44.92           O  
ATOM    843  CG  LEU A  58      15.978 -10.101 -19.396  1.00 44.92           C  
ATOM    844  HG  LEU A  58      16.479 -10.694 -18.631  1.00 44.92           H  
ATOM    845  CD1 LEU A  58      16.725 -10.302 -20.717  1.00 44.92           C  
ATOM    846 HD11 LEU A  58      16.705 -11.358 -20.986  1.00 44.92           H  
ATOM    847 HD12 LEU A  58      17.761  -9.988 -20.592  1.00 44.92           H  
ATOM    848 HD13 LEU A  58      16.254  -9.711 -21.503  1.00 44.92           H  
ATOM    849  CD2 LEU A  58      16.070  -8.622 -19.015  1.00 44.92           C  
ATOM    850 HD21 LEU A  58      15.630  -8.466 -18.030  1.00 44.92           H  
ATOM    851 HD22 LEU A  58      15.550  -8.005 -19.747  1.00 44.92           H  
ATOM    852 HD23 LEU A  58      17.116  -8.321 -18.955  1.00 44.92           H  
ATOM    853  N   ILE A  59      11.317 -10.443 -17.705  1.00 54.83           N  
ATOM    854  H   ILE A  59      11.628  -9.816 -16.976  1.00 54.83           H  
ATOM    855  CA  ILE A  59       9.894 -10.490 -18.016  1.00 54.83           C  
ATOM    856  HA  ILE A  59       9.641 -11.505 -18.322  1.00 54.83           H  
ATOM    857  C   ILE A  59       9.702  -9.558 -19.219  1.00 54.83           C  
ATOM    858  CB  ILE A  59       9.019 -10.136 -16.790  1.00 54.83           C  
ATOM    859  HB  ILE A  59       9.164  -9.085 -16.541  1.00 54.83           H  
ATOM    860  O   ILE A  59      10.072  -8.386 -19.183  1.00 54.83           O  
ATOM    861  CG1 ILE A  59       9.427 -10.997 -15.568  1.00 54.83           C  
ATOM    862 HG12 ILE A  59      10.447 -10.738 -15.283  1.00 54.83           H  
ATOM    863 HG13 ILE A  59       9.406 -12.049 -15.852  1.00 54.83           H  
ATOM    864  CG2 ILE A  59       7.538 -10.360 -17.146  1.00 54.83           C  
ATOM    865 HG21 ILE A  59       7.274  -9.768 -18.023  1.00 54.83           H  
ATOM    866 HG22 ILE A  59       7.340 -11.414 -17.339  1.00 54.83           H  
ATOM    867 HG23 ILE A  59       6.903 -10.005 -16.335  1.00 54.83           H  
ATOM    868  CD1 ILE A  59       8.563 -10.823 -14.313  1.00 54.83           C  
ATOM    869 HD11 ILE A  59       7.562 -11.221 -14.480  1.00 54.83           H  
ATOM    870 HD12 ILE A  59       8.498  -9.767 -14.052  1.00 54.83           H  
ATOM    871 HD13 ILE A  59       9.018 -11.366 -13.485  1.00 54.83           H  
ATOM    872  N   ASP A  60       9.216 -10.117 -20.325  1.00 49.57           N  
ATOM    873  H   ASP A  60       8.995 -11.102 -20.303  1.00 49.57           H  
ATOM    874  CA  ASP A  60       8.914  -9.393 -21.560  1.00 49.57           C  
ATOM    875  HA  ASP A  60       9.758  -8.751 -21.812  1.00 49.57           H  
ATOM    876  C   ASP A  60       7.683  -8.496 -21.338  1.00 49.57           C  
ATOM    877  CB  ASP A  60       8.742 -10.417 -22.697  1.00 49.57           C  
ATOM    878  HB2 ASP A  60       7.885 -11.054 -22.481  1.00 49.57           H  
ATOM    879  HB3 ASP A  60       9.626 -11.054 -22.727  1.00 49.57           H  
ATOM    880  O   ASP A  60       6.550  -8.856 -21.645  1.00 49.57           O  
ATOM    881  CG  ASP A  60       8.576  -9.776 -24.079  1.00 49.57           C  
ATOM    882  OD1 ASP A  60       9.373  -8.860 -24.385  1.00 49.57           O  
ATOM    883  OD2 ASP A  60       7.729 -10.280 -24.852  1.00 49.57           O  
ATOM    884  N   ASP A  61       7.902  -7.334 -20.722  1.00 57.08           N  
ATOM    885  H   ASP A  61       8.812  -7.215 -20.301  1.00 57.08           H  
ATOM    886  CA  ASP A  61       6.871  -6.338 -20.400  1.00 57.08           C  
ATOM    887  HA  ASP A  61       5.950  -6.865 -20.153  1.00 57.08           H  
ATOM    888  C   ASP A  61       6.523  -5.413 -21.586  1.00 57.08           C  
ATOM    889  CB  ASP A  61       7.303  -5.542 -19.153  1.00 57.08           C  
ATOM    890  HB2 ASP A  61       6.795  -4.577 -19.139  1.00 57.08           H  
ATOM    891  HB3 ASP A  61       8.374  -5.345 -19.192  1.00 57.08           H  
ATOM    892  O   ASP A  61       5.719  -4.485 -21.443  1.00 57.08           O  
ATOM    893  CG  ASP A  61       6.935  -6.263 -17.854  1.00 57.08           C  
ATOM    894  OD1 ASP A  61       5.716  -6.449 -17.629  1.00 57.08           O  
ATOM    895  OD2 ASP A  61       7.847  -6.587 -17.067  1.00 57.08           O  
ATOM    896  N   SER A  62       7.086  -5.646 -22.782  1.00 54.59           N  
ATOM    897  H   SER A  62       7.682  -6.454 -22.891  1.00 54.59           H  
ATOM    898  CA  SER A  62       6.893  -4.744 -23.928  1.00 54.59           C  
ATOM    899  HA  SER A  62       7.191  -3.744 -23.613  1.00 54.59           H  
ATOM    900  C   SER A  62       5.434  -4.635 -24.380  1.00 54.59           C  
ATOM    901  CB  SER A  62       7.788  -5.132 -25.110  1.00 54.59           C  
ATOM    902  HB2 SER A  62       8.827  -5.136 -24.782  1.00 54.59           H  
ATOM    903  HB3 SER A  62       7.679  -4.380 -25.891  1.00 54.59           H  
ATOM    904  O   SER A  62       5.029  -3.594 -24.887  1.00 54.59           O  
ATOM    905  OG  SER A  62       7.478  -6.397 -25.651  1.00 54.59           O  
ATOM    906  HG  SER A  62       6.532  -6.503 -25.773  1.00 54.59           H  
ATOM    907  N   ASP A  63       4.623  -5.669 -24.151  1.00 54.74           N  
ATOM    908  H   ASP A  63       5.019  -6.491 -23.718  1.00 54.74           H  
ATOM    909  CA  ASP A  63       3.205  -5.692 -24.540  1.00 54.74           C  
ATOM    910  HA  ASP A  63       3.100  -5.143 -25.476  1.00 54.74           H  
ATOM    911  C   ASP A  63       2.275  -4.990 -23.528  1.00 54.74           C  
ATOM    912  CB  ASP A  63       2.776  -7.161 -24.748  1.00 54.74           C  
ATOM    913  HB2 ASP A  63       3.576  -7.829 -24.428  1.00 54.74           H  
ATOM    914  HB3 ASP A  63       1.924  -7.376 -24.104  1.00 54.74           H  
ATOM    915  O   ASP A  63       1.104  -4.732 -23.827  1.00 54.74           O  
ATOM    916  CG  ASP A  63       2.381  -7.541 -26.182  1.00 54.74           C  
ATOM    917  OD1 ASP A  63       2.399  -6.681 -27.086  1.00 54.74           O  
ATOM    918  OD2 ASP A  63       1.962  -8.709 -26.348  1.00 54.74           O  
ATOM    919  N   ALA A  64       2.749  -4.711 -22.308  1.00 53.84           N  
ATOM    920  H   ALA A  64       3.718  -4.915 -22.110  1.00 53.84           H  
ATOM    921  CA  ALA A  64       1.959  -4.023 -21.284  1.00 53.84           C  
ATOM    922  HA  ALA A  64       0.905  -4.267 -21.419  1.00 53.84           H  
ATOM    923  C   ALA A  64       2.077  -2.497 -21.397  1.00 53.84           C  
ATOM    924  CB  ALA A  64       2.375  -4.536 -19.901  1.00 53.84           C  
ATOM    925  HB1 ALA A  64       3.426  -4.309 -19.719  1.00 53.84           H  
ATOM    926  HB2 ALA A  64       1.770  -4.054 -19.133  1.00 53.84           H  
ATOM    927  HB3 ALA A  64       2.234  -5.616 -19.845  1.00 53.84           H  
ATOM    928  O   ALA A  64       1.103  -1.793 -21.138  1.00 53.84           O  
ATOM    929  N   ALA A  65       3.234  -1.990 -21.836  1.00 58.18           N  
ATOM    930  H   ALA A  65       3.994  -2.625 -22.030  1.00 58.18           H  
ATOM    931  CA  ALA A  65       3.480  -0.555 -21.975  1.00 58.18           C  
ATOM    932  HA  ALA A  65       3.246  -0.072 -21.026  1.00 58.18           H  
ATOM    933  C   ALA A  65       2.603   0.124 -23.046  1.00 58.18           C  
ATOM    934  CB  ALA A  65       4.974  -0.355 -22.255  1.00 58.18           C  
ATOM    935  HB1 ALA A  65       5.195   0.711 -22.313  1.00 58.18           H  
ATOM    936  HB2 ALA A  65       5.565  -0.798 -21.454  1.00 58.18           H  
ATOM    937  HB3 ALA A  65       5.240  -0.826 -23.201  1.00 58.18           H  
ATOM    938  O   ALA A  65       2.354   1.324 -22.952  1.00 58.18           O  
ATOM    939  N   GLU A  66       2.103  -0.624 -24.036  1.00 69.90           N  
ATOM    940  H   GLU A  66       2.400  -1.586 -24.106  1.00 69.90           H  
ATOM    941  CA  GLU A  66       1.258  -0.076 -25.111  1.00 69.90           C  
ATOM    942  HA  GLU A  66       1.484   0.984 -25.228  1.00 69.90           H  
ATOM    943  C   GLU A  66      -0.252  -0.151 -24.828  1.00 69.90           C  
ATOM    944  CB  GLU A  66       1.586  -0.755 -26.450  1.00 69.90           C  
ATOM    945  HB2 GLU A  66       0.922  -0.331 -27.203  1.00 69.90           H  
ATOM    946  HB3 GLU A  66       1.388  -1.825 -26.378  1.00 69.90           H  
ATOM    947  O   GLU A  66      -1.053   0.422 -25.571  1.00 69.90           O  
ATOM    948  CG  GLU A  66       3.039  -0.527 -26.901  1.00 69.90           C  
ATOM    949  HG2 GLU A  66       3.697  -1.180 -26.328  1.00 69.90           H  
ATOM    950  HG3 GLU A  66       3.311   0.504 -26.674  1.00 69.90           H  
ATOM    951  CD  GLU A  66       3.254  -0.764 -28.409  1.00 69.90           C  
ATOM    952  OE1 GLU A  66       4.271  -0.251 -28.934  1.00 69.90           O  
ATOM    953  OE2 GLU A  66       2.387  -1.394 -29.062  1.00 69.90           O  
ATOM    954  N   LYS A  67      -0.681  -0.849 -23.769  1.00 82.98           N  
ATOM    955  H   LYS A  67       0.006  -1.201 -23.117  1.00 82.98           H  
ATOM    956  CA  LYS A  67      -2.108  -1.007 -23.461  1.00 82.98           C  
ATOM    957  HA  LYS A  67      -2.669  -0.987 -24.395  1.00 82.98           H  
ATOM    958  C   LYS A  67      -2.608   0.157 -22.615  1.00 82.98           C  
ATOM    959  CB  LYS A  67      -2.375  -2.354 -22.780  1.00 82.98           C  
ATOM    960  HB2 LYS A  67      -1.683  -2.471 -21.946  1.00 82.98           H  
ATOM    961  HB3 LYS A  67      -3.393  -2.368 -22.393  1.00 82.98           H  
ATOM    962  O   LYS A  67      -2.131   0.383 -21.507  1.00 82.98           O  
ATOM    963  CG  LYS A  67      -2.201  -3.508 -23.775  1.00 82.98           C  
ATOM    964  HG2 LYS A  67      -2.949  -3.426 -24.563  1.00 82.98           H  
ATOM    965  HG3 LYS A  67      -1.211  -3.444 -24.226  1.00 82.98           H  
ATOM    966  CD  LYS A  67      -2.341  -4.861 -23.075  1.00 82.98           C  
ATOM    967  HD2 LYS A  67      -3.362  -4.998 -22.717  1.00 82.98           H  
ATOM    968  HD3 LYS A  67      -1.652  -4.881 -22.230  1.00 82.98           H  
ATOM    969  CE  LYS A  67      -1.958  -5.958 -24.070  1.00 82.98           C  
ATOM    970  HE2 LYS A  67      -1.050  -5.636 -24.580  1.00 82.98           H  
ATOM    971  HE3 LYS A  67      -2.742  -6.062 -24.821  1.00 82.98           H  
ATOM    972  NZ  LYS A  67      -1.685  -7.241 -23.385  1.00 82.98           N  
ATOM    973  HZ1 LYS A  67      -1.351  -7.922 -24.052  1.00 82.98           H  
ATOM    974  HZ2 LYS A  67      -0.926  -7.095 -22.735  1.00 82.98           H  
ATOM    975  HZ3 LYS A  67      -2.491  -7.582 -22.882  1.00 82.98           H  
ATOM    976  N   THR A  68      -3.633   0.845 -23.109  1.00 92.71           N  
ATOM    977  H   THR A  68      -3.919   0.681 -24.064  1.00 92.71           H  
ATOM    978  CA  THR A  68      -4.386   1.823 -22.317  1.00 92.71           C  
ATOM    979  HA  THR A  68      -3.691   2.562 -21.919  1.00 92.71           H  
ATOM    980  C   THR A  68      -5.075   1.131 -21.144  1.00 92.71           C  
ATOM    981  CB  THR A  68      -5.427   2.545 -23.184  1.00 92.71           C  
ATOM    982  HB  THR A  68      -6.173   1.830 -23.530  1.00 92.71           H  
ATOM    983  O   THR A  68      -5.751   0.113 -21.321  1.00 92.71           O  
ATOM    984  CG2 THR A  68      -6.127   3.681 -22.442  1.00 92.71           C  
ATOM    985 HG21 THR A  68      -6.735   3.278 -21.633  1.00 92.71           H  
ATOM    986 HG22 THR A  68      -5.396   4.379 -22.035  1.00 92.71           H  
ATOM    987 HG23 THR A  68      -6.792   4.204 -23.128  1.00 92.71           H  
ATOM    988  OG1 THR A  68      -4.786   3.112 -24.307  1.00 92.71           O  
ATOM    989  HG1 THR A  68      -4.151   3.751 -23.975  1.00 92.71           H  
ATOM    990  N   VAL A  69      -4.915   1.686 -19.942  1.00 96.92           N  
ATOM    991  H   VAL A  69      -4.330   2.504 -19.852  1.00 96.92           H  
ATOM    992  CA  VAL A  69      -5.574   1.169 -18.740  1.00 96.92           C  
ATOM    993  HA  VAL A  69      -5.648   0.085 -18.819  1.00 96.92           H  
ATOM    994  C   VAL A  69      -6.991   1.743 -18.661  1.00 96.92           C  
ATOM    995  CB  VAL A  69      -4.754   1.477 -17.474  1.00 96.92           C  
ATOM    996  HB  VAL A  69      -4.727   2.555 -17.312  1.00 96.92           H  
ATOM    997  O   VAL A  69      -7.194   2.899 -18.289  1.00 96.92           O  
ATOM    998  CG1 VAL A  69      -5.375   0.803 -16.245  1.00 96.92           C  
ATOM    999 HG11 VAL A  69      -4.808   1.072 -15.354  1.00 96.92           H  
ATOM   1000 HG12 VAL A  69      -5.370  -0.280 -16.368  1.00 96.92           H  
ATOM   1001 HG13 VAL A  69      -6.405   1.135 -16.113  1.00 96.92           H  
ATOM   1002  CG2 VAL A  69      -3.309   0.973 -17.579  1.00 96.92           C  
ATOM   1003 HG21 VAL A  69      -2.801   1.435 -18.426  1.00 96.92           H  
ATOM   1004 HG22 VAL A  69      -3.296  -0.111 -17.698  1.00 96.92           H  
ATOM   1005 HG23 VAL A  69      -2.763   1.246 -16.676  1.00 96.92           H  
ATOM   1006  N   GLU A  70      -7.986   0.928 -19.001  1.00 96.83           N  
ATOM   1007  H   GLU A  70      -7.754   0.011 -19.358  1.00 96.83           H  
ATOM   1008  CA  GLU A  70      -9.400   1.273 -18.832  1.00 96.83           C  
ATOM   1009  HA  GLU A  70      -9.540   2.325 -19.081  1.00 96.83           H  
ATOM   1010  C   GLU A  70      -9.824   1.066 -17.372  1.00 96.83           C  
ATOM   1011  CB  GLU A  70     -10.274   0.441 -19.783  1.00 96.83           C  
ATOM   1012  HB2 GLU A  70     -11.323   0.644 -19.569  1.00 96.83           H  
ATOM   1013  HB3 GLU A  70     -10.097  -0.617 -19.593  1.00 96.83           H  
ATOM   1014  O   GLU A  70      -9.596   0.000 -16.804  1.00 96.83           O  
ATOM   1015  CG  GLU A  70     -10.001   0.724 -21.270  1.00 96.83           C  
ATOM   1016  HG2 GLU A  70     -10.649   0.076 -21.862  1.00 96.83           H  
ATOM   1017  HG3 GLU A  70      -8.972   0.452 -21.504  1.00 96.83           H  
ATOM   1018  CD  GLU A  70     -10.267   2.184 -21.668  1.00 96.83           C  
ATOM   1019  OE1 GLU A  70      -9.487   2.721 -22.485  1.00 96.83           O  
ATOM   1020  OE2 GLU A  70     -11.275   2.750 -21.181  1.00 96.83           O  
ATOM   1021  N   ILE A  71     -10.435   2.086 -16.757  1.00 98.24           N  
ATOM   1022  H   ILE A  71     -10.629   2.914 -17.301  1.00 98.24           H  
ATOM   1023  CA  ILE A  71     -10.785   2.080 -15.325  1.00 98.24           C  
ATOM   1024  HA  ILE A  71     -10.707   1.061 -14.947  1.00 98.24           H  
ATOM   1025  C   ILE A  71     -12.228   2.538 -15.143  1.00 98.24           C  
ATOM   1026  CB  ILE A  71      -9.836   2.966 -14.485  1.00 98.24           C  
ATOM   1027  HB  ILE A  71      -9.993   4.001 -14.789  1.00 98.24           H  
ATOM   1028  O   ILE A  71     -12.604   3.636 -15.568  1.00 98.24           O  
ATOM   1029  CG1 ILE A  71      -8.351   2.629 -14.731  1.00 98.24           C  
ATOM   1030 HG12 ILE A  71      -8.154   2.615 -15.803  1.00 98.24           H  
ATOM   1031 HG13 ILE A  71      -8.139   1.636 -14.335  1.00 98.24           H  
ATOM   1032  CG2 ILE A  71     -10.183   2.846 -12.987  1.00 98.24           C  
ATOM   1033 HG21 ILE A  71      -9.526   3.475 -12.386  1.00 98.24           H  
ATOM   1034 HG22 ILE A  71     -10.069   1.812 -12.661  1.00 98.24           H  
ATOM   1035 HG23 ILE A  71     -11.207   3.166 -12.794  1.00 98.24           H  
ATOM   1036  CD1 ILE A  71      -7.354   3.628 -14.142  1.00 98.24           C  
ATOM   1037 HD11 ILE A  71      -6.347   3.337 -14.439  1.00 98.24           H  
ATOM   1038 HD12 ILE A  71      -7.548   4.627 -14.533  1.00 98.24           H  
ATOM   1039 HD13 ILE A  71      -7.410   3.633 -13.054  1.00 98.24           H  
ATOM   1040  N   THR A  72     -13.008   1.723 -14.445  1.00 98.04           N  
ATOM   1041  H   THR A  72     -12.595   0.854 -14.138  1.00 98.04           H  
ATOM   1042  CA  THR A  72     -14.430   1.891 -14.160  1.00 98.04           C  
ATOM   1043  HA  THR A  72     -14.725   2.913 -14.397  1.00 98.04           H  
ATOM   1044  C   THR A  72     -14.731   1.642 -12.682  1.00 98.04           C  
ATOM   1045  CB  THR A  72     -15.275   0.927 -15.014  1.00 98.04           C  
ATOM   1046  HB  THR A  72     -16.319   1.220 -14.905  1.00 98.04           H  
ATOM   1047  O   THR A  72     -13.935   1.076 -11.940  1.00 98.04           O  
ATOM   1048  CG2 THR A  72     -14.946   0.961 -16.507  1.00 98.04           C  
ATOM   1049 HG21 THR A  72     -15.674   0.364 -17.055  1.00 98.04           H  
ATOM   1050 HG22 THR A  72     -14.973   1.989 -16.869  1.00 98.04           H  
ATOM   1051 HG23 THR A  72     -13.953   0.548 -16.681  1.00 98.04           H  
ATOM   1052  OG1 THR A  72     -15.162  -0.409 -14.571  1.00 98.04           O  
ATOM   1053  HG1 THR A  72     -14.227  -0.612 -14.495  1.00 98.04           H  
ATOM   1054  N   ASP A  73     -15.942   1.996 -12.254  1.00 97.99           N  
ATOM   1055  H   ASP A  73     -16.509   2.591 -12.841  1.00 97.99           H  
ATOM   1056  CA  ASP A  73     -16.455   1.706 -10.909  1.00 97.99           C  
ATOM   1057  HA  ASP A  73     -15.924   2.309 -10.172  1.00 97.99           H  
ATOM   1058  C   ASP A  73     -16.317   0.226 -10.497  1.00 97.99           C  
ATOM   1059  CB  ASP A  73     -17.945   2.084 -10.902  1.00 97.99           C  
ATOM   1060  HB2 ASP A  73     -18.408   1.686 -10.000  1.00 97.99           H  
ATOM   1061  HB3 ASP A  73     -18.435   1.602 -11.748  1.00 97.99           H  
ATOM   1062  O   ASP A  73     -16.109  -0.085  -9.324  1.00 97.99           O  
ATOM   1063  CG  ASP A  73     -18.218   3.590 -10.962  1.00 97.99           C  
ATOM   1064  OD1 ASP A  73     -17.266   4.387 -10.815  1.00 97.99           O  
ATOM   1065  OD2 ASP A  73     -19.400   3.948 -11.143  1.00 97.99           O  
ATOM   1066  N   LYS A  74     -16.413  -0.698 -11.465  1.00 96.79           N  
ATOM   1067  H   LYS A  74     -16.398  -0.367 -12.419  1.00 96.79           H  
ATOM   1068  CA  LYS A  74     -16.386  -2.150 -11.223  1.00 96.79           C  
ATOM   1069  HA  LYS A  74     -17.024  -2.384 -10.371  1.00 96.79           H  
ATOM   1070  C   LYS A  74     -15.006  -2.678 -10.855  1.00 96.79           C  
ATOM   1071  CB  LYS A  74     -16.880  -2.898 -12.463  1.00 96.79           C  
ATOM   1072  HB2 LYS A  74     -16.716  -3.967 -12.322  1.00 96.79           H  
ATOM   1073  HB3 LYS A  74     -16.299  -2.577 -13.327  1.00 96.79           H  
ATOM   1074  O   LYS A  74     -14.926  -3.749 -10.261  1.00 96.79           O  
ATOM   1075  CG  LYS A  74     -18.371  -2.664 -12.707  1.00 96.79           C  
ATOM   1076  HG2 LYS A  74     -18.948  -3.078 -11.880  1.00 96.79           H  
ATOM   1077  HG3 LYS A  74     -18.570  -1.596 -12.786  1.00 96.79           H  
ATOM   1078  CD  LYS A  74     -18.770  -3.344 -14.014  1.00 96.79           C  
ATOM   1079  HD2 LYS A  74     -18.594  -4.418 -13.946  1.00 96.79           H  
ATOM   1080  HD3 LYS A  74     -18.150  -2.931 -14.810  1.00 96.79           H  
ATOM   1081  CE  LYS A  74     -20.245  -3.063 -14.293  1.00 96.79           C  
ATOM   1082  HE2 LYS A  74     -20.853  -3.767 -13.725  1.00 96.79           H  
ATOM   1083  HE3 LYS A  74     -20.472  -2.058 -13.937  1.00 96.79           H  
ATOM   1084  NZ  LYS A  74     -20.514  -3.151 -15.745  1.00 96.79           N  
ATOM   1085  HZ1 LYS A  74     -20.271  -4.070 -16.085  1.00 96.79           H  
ATOM   1086  HZ2 LYS A  74     -21.484  -2.950 -15.943  1.00 96.79           H  
ATOM   1087  HZ3 LYS A  74     -19.934  -2.479 -16.227  1.00 96.79           H  
ATOM   1088  N   ASP A  75     -13.956  -1.937 -11.185  1.00 97.70           N  
ATOM   1089  H   ASP A  75     -14.096  -1.062 -11.669  1.00 97.70           H  
ATOM   1090  CA  ASP A  75     -12.577  -2.332 -10.903  1.00 97.70           C  
ATOM   1091  HA  ASP A  75     -12.452  -3.387 -11.148  1.00 97.70           H  
ATOM   1092  C   ASP A  75     -12.237  -2.176  -9.412  1.00 97.70           C  
ATOM   1093  CB  ASP A  75     -11.652  -1.529 -11.827  1.00 97.70           C  
ATOM   1094  HB2 ASP A  75     -10.619  -1.818 -11.637  1.00 97.70           H  
ATOM   1095  HB3 ASP A  75     -11.751  -0.464 -11.614  1.00 97.70           H  
ATOM   1096  O   ASP A  75     -11.296  -2.780  -8.902  1.00 97.70           O  
ATOM   1097  CG  ASP A  75     -12.004  -1.816 -13.291  1.00 97.70           C  
ATOM   1098  OD1 ASP A  75     -11.979  -3.003 -13.676  1.00 97.70           O  
ATOM   1099  OD2 ASP A  75     -12.449  -0.875 -13.989  1.00 97.70           O  
ATOM   1100  N   PHE A  76     -13.062  -1.429  -8.671  1.00 98.08           N  
ATOM   1101  H   PHE A  76     -13.826  -0.968  -9.146  1.00 98.08           H  
ATOM   1102  CA  PHE A  76     -12.910  -1.204  -7.240  1.00 98.08           C  
ATOM   1103  HA  PHE A  76     -11.903  -1.504  -6.949  1.00 98.08           H  
ATOM   1104  C   PHE A  76     -13.876  -2.083  -6.431  1.00 98.08           C  
ATOM   1105  CB  PHE A  76     -13.015   0.298  -6.959  1.00 98.08           C  
ATOM   1106  HB2 PHE A  76     -14.026   0.637  -7.186  1.00 98.08           H  
ATOM   1107  HB3 PHE A  76     -12.832   0.461  -5.897  1.00 98.08           H  
ATOM   1108  O   PHE A  76     -14.836  -1.601  -5.819  1.00 98.08           O  
ATOM   1109  CG  PHE A  76     -12.019   1.130  -7.748  1.00 98.08           C  
ATOM   1110  CD1 PHE A  76     -10.644   1.071  -7.443  1.00 98.08           C  
ATOM   1111  HD1 PHE A  76     -10.291   0.441  -6.640  1.00 98.08           H  
ATOM   1112  CD2 PHE A  76     -12.459   1.934  -8.817  1.00 98.08           C  
ATOM   1113  HD2 PHE A  76     -13.504   1.957  -9.089  1.00 98.08           H  
ATOM   1114  CE1 PHE A  76      -9.720   1.822  -8.191  1.00 98.08           C  
ATOM   1115  HE1 PHE A  76      -8.665   1.763  -7.972  1.00 98.08           H  
ATOM   1116  CE2 PHE A  76     -11.533   2.692  -9.554  1.00 98.08           C  
ATOM   1117  HE2 PHE A  76     -11.865   3.299 -10.383  1.00 98.08           H  
ATOM   1118  CZ  PHE A  76     -10.166   2.643  -9.239  1.00 98.08           C  
ATOM   1119  HZ  PHE A  76      -9.457   3.223  -9.811  1.00 98.08           H  
ATOM   1120  N   GLY A  77     -13.602  -3.389  -6.410  1.00 97.45           N  
ATOM   1121  H   GLY A  77     -12.835  -3.701  -6.989  1.00 97.45           H  
ATOM   1122  CA  GLY A  77     -14.290  -4.382  -5.575  1.00 97.45           C  
ATOM   1123  HA2 GLY A  77     -14.106  -5.370  -5.996  1.00 97.45           H  
ATOM   1124  HA3 GLY A  77     -15.365  -4.201  -5.602  1.00 97.45           H  
ATOM   1125  C   GLY A  77     -13.834  -4.391  -4.109  1.00 97.45           C  
ATOM   1126  O   GLY A  77     -13.259  -3.424  -3.616  1.00 97.45           O  
ATOM   1127  N   CYS A  78     -14.094  -5.492  -3.401  1.00 97.96           N  
ATOM   1128  H   CYS A  78     -14.484  -6.292  -3.877  1.00 97.96           H  
ATOM   1129  CA  CYS A  78     -13.575  -5.710  -2.050  1.00 97.96           C  
ATOM   1130  HA  CYS A  78     -13.975  -4.954  -1.373  1.00 97.96           H  
ATOM   1131  C   CYS A  78     -12.041  -5.610  -2.037  1.00 97.96           C  
ATOM   1132  CB  CYS A  78     -14.031  -7.102  -1.589  1.00 97.96           C  
ATOM   1133  HB2 CYS A  78     -15.103  -7.088  -1.395  1.00 97.96           H  
ATOM   1134  HB3 CYS A  78     -13.853  -7.805  -2.403  1.00 97.96           H  
ATOM   1135  O   CYS A  78     -11.372  -6.374  -2.730  1.00 97.96           O  
ATOM   1136  SG  CYS A  78     -13.162  -7.752  -0.144  1.00 97.96           S  
ATOM   1137  N   ILE A  79     -11.456  -4.723  -1.219  1.00 97.34           N  
ATOM   1138  H   ILE A  79     -12.023  -4.068  -0.699  1.00 97.34           H  
ATOM   1139  CA  ILE A  79      -9.986  -4.583  -1.203  1.00 97.34           C  
ATOM   1140  HA  ILE A  79      -9.662  -4.386  -2.225  1.00 97.34           H  
ATOM   1141  C   ILE A  79      -9.271  -5.865  -0.765  1.00 97.34           C  
ATOM   1142  CB  ILE A  79      -9.505  -3.414  -0.326  1.00 97.34           C  
ATOM   1143  HB  ILE A  79      -8.423  -3.358  -0.446  1.00 97.34           H  
ATOM   1144  O   ILE A  79      -8.136  -6.097  -1.164  1.00 97.34           O  
ATOM   1145  CG1 ILE A  79      -9.800  -3.658   1.167  1.00 97.34           C  
ATOM   1146 HG12 ILE A  79      -9.305  -4.573   1.491  1.00 97.34           H  
ATOM   1147 HG13 ILE A  79     -10.872  -3.764   1.337  1.00 97.34           H  
ATOM   1148  CG2 ILE A  79     -10.075  -2.079  -0.814  1.00 97.34           C  
ATOM   1149 HG21 ILE A  79     -10.119  -2.068  -1.903  1.00 97.34           H  
ATOM   1150 HG22 ILE A  79      -9.439  -1.256  -0.486  1.00 97.34           H  
ATOM   1151 HG23 ILE A  79     -11.076  -1.933  -0.408  1.00 97.34           H  
ATOM   1152  CD1 ILE A  79      -9.258  -2.548   2.050  1.00 97.34           C  
ATOM   1153 HD11 ILE A  79      -8.216  -2.351   1.800  1.00 97.34           H  
ATOM   1154 HD12 ILE A  79      -9.843  -1.635   1.932  1.00 97.34           H  
ATOM   1155 HD13 ILE A  79      -9.318  -2.908   3.077  1.00 97.34           H  
ATOM   1156  N   ARG A  80      -9.933  -6.700   0.049  1.00 97.33           N  
ATOM   1157  H   ARG A  80     -10.898  -6.478   0.247  1.00 97.33           H  
ATOM   1158  CA  ARG A  80      -9.366  -7.942   0.596  1.00 97.33           C  
ATOM   1159  HA  ARG A  80      -8.325  -7.751   0.858  1.00 97.33           H  
ATOM   1160  C   ARG A  80      -9.283  -9.077  -0.426  1.00 97.33           C  
ATOM   1161  CB  ARG A  80     -10.116  -8.381   1.864  1.00 97.33           C  
ATOM   1162  HB2 ARG A  80      -9.683  -9.321   2.207  1.00 97.33           H  
ATOM   1163  HB3 ARG A  80     -11.167  -8.559   1.640  1.00 97.33           H  
ATOM   1164  O   ARG A  80      -8.697 -10.105  -0.106  1.00 97.33           O  
ATOM   1165  CG  ARG A  80      -9.990  -7.355   2.996  1.00 97.33           C  
ATOM   1166  HG2 ARG A  80     -10.465  -6.415   2.715  1.00 97.33           H  
ATOM   1167  HG3 ARG A  80      -8.931  -7.165   3.166  1.00 97.33           H  
ATOM   1168  CD  ARG A  80     -10.601  -7.876   4.302  1.00 97.33           C  
ATOM   1169  HD2 ARG A  80     -10.435  -8.950   4.380  1.00 97.33           H  
ATOM   1170  HD3 ARG A  80     -10.072  -7.401   5.127  1.00 97.33           H  
ATOM   1171  NE  ARG A  80     -12.027  -7.524   4.430  1.00 97.33           N  
ATOM   1172  HE  ARG A  80     -12.233  -6.538   4.354  1.00 97.33           H  
ATOM   1173  NH1 ARG A  80     -12.935  -9.594   4.877  1.00 97.33           N  
ATOM   1174 HH11 ARG A  80     -12.062 -10.038   4.630  1.00 97.33           H  
ATOM   1175 HH12 ARG A  80     -13.749 -10.127   5.147  1.00 97.33           H  
ATOM   1176  NH2 ARG A  80     -14.172  -7.797   5.116  1.00 97.33           N  
ATOM   1177 HH21 ARG A  80     -14.944  -8.413   5.326  1.00 97.33           H  
ATOM   1178 HH22 ARG A  80     -14.275  -6.802   5.255  1.00 97.33           H  
ATOM   1179  CZ  ARG A  80     -13.024  -8.304   4.799  1.00 97.33           C  
ATOM   1180  N   ASP A  81      -9.832  -8.879  -1.623  1.00 97.27           N  
ATOM   1181  H   ASP A  81     -10.337  -8.023  -1.801  1.00 97.27           H  
ATOM   1182  CA  ASP A  81      -9.682  -9.812  -2.742  1.00 97.27           C  
ATOM   1183  HA  ASP A  81      -9.639 -10.831  -2.357  1.00 97.27           H  
ATOM   1184  C   ASP A  81      -8.373  -9.572  -3.523  1.00 97.27           C  
ATOM   1185  CB  ASP A  81     -10.909  -9.712  -3.666  1.00 97.27           C  
ATOM   1186  HB2 ASP A  81     -10.743 -10.354  -4.531  1.00 97.27           H  
ATOM   1187  HB3 ASP A  81     -10.997  -8.689  -4.031  1.00 97.27           H  
ATOM   1188  O   ASP A  81      -7.966 -10.411  -4.323  1.00 97.27           O  
ATOM   1189  CG  ASP A  81     -12.239 -10.138  -3.021  1.00 97.27           C  
ATOM   1190  OD1 ASP A  81     -12.226 -10.806  -1.960  1.00 97.27           O  
ATOM   1191  OD2 ASP A  81     -13.294  -9.790  -3.602  1.00 97.27           O  
ATOM   1192  N   MET A  82      -7.699  -8.438  -3.292  1.00 98.26           N  
ATOM   1193  H   MET A  82      -8.061  -7.813  -2.586  1.00 98.26           H  
ATOM   1194  CA  MET A  82      -6.381  -8.125  -3.854  1.00 98.26           C  
ATOM   1195  HA  MET A  82      -6.302  -8.562  -4.850  1.00 98.26           H  
ATOM   1196  C   MET A  82      -5.244  -8.725  -3.005  1.00 98.26           C  
ATOM   1197  CB  MET A  82      -6.244  -6.602  -3.986  1.00 98.26           C  
ATOM   1198  HB2 MET A  82      -6.478  -6.153  -3.021  1.00 98.26           H  
ATOM   1199  HB3 MET A  82      -5.217  -6.341  -4.243  1.00 98.26           H  
ATOM   1200  O   MET A  82      -5.454  -9.177  -1.878  1.00 98.26           O  
ATOM   1201  CG  MET A  82      -7.176  -5.988  -5.035  1.00 98.26           C  
ATOM   1202  HG2 MET A  82      -7.116  -6.588  -5.943  1.00 98.26           H  
ATOM   1203  HG3 MET A  82      -8.200  -6.041  -4.666  1.00 98.26           H  
ATOM   1204  SD  MET A  82      -6.804  -4.265  -5.489  1.00 98.26           S  
ATOM   1205  CE  MET A  82      -6.844  -3.437  -3.881  1.00 98.26           C  
ATOM   1206  HE1 MET A  82      -6.003  -3.786  -3.283  1.00 98.26           H  
ATOM   1207  HE2 MET A  82      -7.784  -3.646  -3.370  1.00 98.26           H  
ATOM   1208  HE3 MET A  82      -6.726  -2.364  -4.031  1.00 98.26           H  
ATOM   1209  N   GLN A  83      -4.011  -8.703  -3.518  1.00 98.29           N  
ATOM   1210  H   GLN A  83      -3.845  -8.221  -4.390  1.00 98.29           H  
ATOM   1211  CA  GLN A  83      -2.852  -9.248  -2.811  1.00 98.29           C  
ATOM   1212  HA  GLN A  83      -3.134 -10.226  -2.420  1.00 98.29           H  
ATOM   1213  C   GLN A  83      -2.430  -8.320  -1.657  1.00 98.29           C  
ATOM   1214  CB  GLN A  83      -1.698  -9.464  -3.804  1.00 98.29           C  
ATOM   1215  HB2 GLN A  83      -1.477  -8.523  -4.308  1.00 98.29           H  
ATOM   1216  HB3 GLN A  83      -2.002 -10.187  -4.561  1.00 98.29           H  
ATOM   1217  O   GLN A  83      -2.069  -7.170  -1.910  1.00 98.29           O  
ATOM   1218  CG  GLN A  83      -0.410  -9.952  -3.121  1.00 98.29           C  
ATOM   1219  HG2 GLN A  83       0.386 -10.023  -3.863  1.00 98.29           H  
ATOM   1220  HG3 GLN A  83      -0.078  -9.218  -2.387  1.00 98.29           H  
ATOM   1221  CD  GLN A  83      -0.538 -11.316  -2.459  1.00 98.29           C  
ATOM   1222  NE2 GLN A  83      -0.051 -11.464  -1.246  1.00 98.29           N  
ATOM   1223 HE21 GLN A  83       0.345 -10.675  -0.755  1.00 98.29           H  
ATOM   1224 HE22 GLN A  83      -0.114 -12.393  -0.855  1.00 98.29           H  
ATOM   1225  OE1 GLN A  83      -1.088 -12.263  -2.992  1.00 98.29           O  
ATOM   1226  N   PRO A  84      -2.388  -8.782  -0.394  1.00 97.60           N  
ATOM   1227  CA  PRO A  84      -1.817  -7.994   0.692  1.00 97.60           C  
ATOM   1228  HA  PRO A  84      -2.229  -6.985   0.674  1.00 97.60           H  
ATOM   1229  C   PRO A  84      -0.286  -7.924   0.575  1.00 97.60           C  
ATOM   1230  CB  PRO A  84      -2.267  -8.695   1.975  1.00 97.60           C  
ATOM   1231  HB2 PRO A  84      -3.242  -8.310   2.275  1.00 97.60           H  
ATOM   1232  HB3 PRO A  84      -1.547  -8.576   2.786  1.00 97.60           H  
ATOM   1233  O   PRO A  84       0.379  -8.953   0.436  1.00 97.60           O  
ATOM   1234  CG  PRO A  84      -2.406 -10.157   1.548  1.00 97.60           C  
ATOM   1235  HG2 PRO A  84      -1.431 -10.644   1.564  1.00 97.60           H  
ATOM   1236  HG3 PRO A  84      -3.113 -10.698   2.176  1.00 97.60           H  
ATOM   1237  CD  PRO A  84      -2.903 -10.050   0.107  1.00 97.60           C  
ATOM   1238  HD2 PRO A  84      -3.992 -10.023   0.098  1.00 97.60           H  
ATOM   1239  HD3 PRO A  84      -2.546 -10.899  -0.476  1.00 97.60           H  
ATOM   1240  N   VAL A  85       0.277  -6.720   0.702  1.00 96.56           N  
ATOM   1241  H   VAL A  85      -0.335  -5.918   0.745  1.00 96.56           H  
ATOM   1242  CA  VAL A  85       1.727  -6.463   0.763  1.00 96.56           C  
ATOM   1243  HA  VAL A  85       2.246  -7.375   1.058  1.00 96.56           H  
ATOM   1244  C   VAL A  85       1.982  -5.386   1.813  1.00 96.56           C  
ATOM   1245  CB  VAL A  85       2.292  -6.017  -0.604  1.00 96.56           C  
ATOM   1246  HB  VAL A  85       1.814  -5.088  -0.914  1.00 96.56           H  
ATOM   1247  O   VAL A  85       1.453  -4.292   1.695  1.00 96.56           O  
ATOM   1248  CG1 VAL A  85       3.806  -5.789  -0.497  1.00 96.56           C  
ATOM   1249 HG11 VAL A  85       4.018  -4.913   0.117  1.00 96.56           H  
ATOM   1250 HG12 VAL A  85       4.233  -5.610  -1.483  1.00 96.56           H  
ATOM   1251 HG13 VAL A  85       4.295  -6.664  -0.070  1.00 96.56           H  
ATOM   1252  CG2 VAL A  85       2.046  -7.068  -1.694  1.00 96.56           C  
ATOM   1253 HG21 VAL A  85       0.976  -7.179  -1.864  1.00 96.56           H  
ATOM   1254 HG22 VAL A  85       2.504  -6.745  -2.629  1.00 96.56           H  
ATOM   1255 HG23 VAL A  85       2.470  -8.027  -1.397  1.00 96.56           H  
ATOM   1256  N   ARG A  86       2.728  -5.694   2.883  1.00 92.94           N  
ATOM   1257  H   ARG A  86       3.152  -6.611   2.881  1.00 92.94           H  
ATOM   1258  CA  ARG A  86       3.149  -4.743   3.947  1.00 92.94           C  
ATOM   1259  HA  ARG A  86       3.448  -5.331   4.815  1.00 92.94           H  
ATOM   1260  C   ARG A  86       2.078  -3.780   4.506  1.00 92.94           C  
ATOM   1261  CB  ARG A  86       4.394  -3.971   3.493  1.00 92.94           C  
ATOM   1262  HB2 ARG A  86       4.657  -3.238   4.255  1.00 92.94           H  
ATOM   1263  HB3 ARG A  86       4.162  -3.428   2.577  1.00 92.94           H  
ATOM   1264  O   ARG A  86       2.389  -2.777   5.134  1.00 92.94           O  
ATOM   1265  CG  ARG A  86       5.618  -4.875   3.281  1.00 92.94           C  
ATOM   1266  HG2 ARG A  86       5.741  -5.535   4.140  1.00 92.94           H  
ATOM   1267  HG3 ARG A  86       5.487  -5.478   2.383  1.00 92.94           H  
ATOM   1268  CD  ARG A  86       6.873  -4.003   3.154  1.00 92.94           C  
ATOM   1269  HD2 ARG A  86       7.020  -3.451   4.083  1.00 92.94           H  
ATOM   1270  HD3 ARG A  86       7.748  -4.634   3.001  1.00 92.94           H  
ATOM   1271  NE  ARG A  86       6.733  -3.037   2.057  1.00 92.94           N  
ATOM   1272  HE  ARG A  86       6.357  -2.122   2.260  1.00 92.94           H  
ATOM   1273  NH1 ARG A  86       7.286  -4.471   0.378  1.00 92.94           N  
ATOM   1274 HH11 ARG A  86       7.695  -5.135   1.020  1.00 92.94           H  
ATOM   1275 HH12 ARG A  86       7.382  -4.557  -0.624  1.00 92.94           H  
ATOM   1276  NH2 ARG A  86       6.583  -2.416  -0.103  1.00 92.94           N  
ATOM   1277 HH21 ARG A  86       6.250  -1.501   0.167  1.00 92.94           H  
ATOM   1278 HH22 ARG A  86       6.724  -2.628  -1.081  1.00 92.94           H  
ATOM   1279  CZ  ARG A  86       6.875  -3.307   0.785  1.00 92.94           C  
ATOM   1280  N   GLY A  87       0.800  -4.124   4.379  1.00 92.60           N  
ATOM   1281  H   GLY A  87       0.606  -4.878   3.736  1.00 92.60           H  
ATOM   1282  CA  GLY A  87      -0.319  -3.327   4.879  1.00 92.60           C  
ATOM   1283  HA2 GLY A  87      -1.054  -4.031   5.270  1.00 92.60           H  
ATOM   1284  HA3 GLY A  87       0.017  -2.658   5.671  1.00 92.60           H  
ATOM   1285  C   GLY A  87      -1.066  -2.490   3.848  1.00 92.60           C  
ATOM   1286  O   GLY A  87      -2.085  -1.903   4.211  1.00 92.60           O  
ATOM   1287  N   MET A  88      -0.640  -2.517   2.590  1.00 95.91           N  
ATOM   1288  H   MET A  88       0.218  -3.009   2.386  1.00 95.91           H  
ATOM   1289  CA  MET A  88      -1.451  -2.165   1.427  1.00 95.91           C  
ATOM   1290  HA  MET A  88      -2.294  -1.550   1.741  1.00 95.91           H  
ATOM   1291  C   MET A  88      -2.030  -3.425   0.771  1.00 95.91           C  
ATOM   1292  CB  MET A  88      -0.622  -1.324   0.437  1.00 95.91           C  
ATOM   1293  HB2 MET A  88      -0.374  -0.372   0.906  1.00 95.91           H  
ATOM   1294  HB3 MET A  88      -1.224  -1.114  -0.447  1.00 95.91           H  
ATOM   1295  O   MET A  88      -1.603  -4.549   1.053  1.00 95.91           O  
ATOM   1296  CG  MET A  88       0.690  -1.981   0.001  1.00 95.91           C  
ATOM   1297  HG2 MET A  88       0.489  -2.974  -0.400  1.00 95.91           H  
ATOM   1298  HG3 MET A  88       1.335  -2.062   0.875  1.00 95.91           H  
ATOM   1299  SD  MET A  88       1.616  -1.038  -1.226  1.00 95.91           S  
ATOM   1300  CE  MET A  88       3.143  -2.015  -1.268  1.00 95.91           C  
ATOM   1301  HE1 MET A  88       3.616  -1.996  -0.287  1.00 95.91           H  
ATOM   1302  HE2 MET A  88       3.829  -1.581  -1.996  1.00 95.91           H  
ATOM   1303  HE3 MET A  88       2.916  -3.043  -1.552  1.00 95.91           H  
ATOM   1304  N   TYR A  89      -3.003  -3.226  -0.110  1.00 98.38           N  
ATOM   1305  H   TYR A  89      -3.334  -2.284  -0.262  1.00 98.38           H  
ATOM   1306  CA  TYR A  89      -3.485  -4.235  -1.042  1.00 98.38           C  
ATOM   1307  HA  TYR A  89      -2.998  -5.190  -0.843  1.00 98.38           H  
ATOM   1308  C   TYR A  89      -3.144  -3.811  -2.469  1.00 98.38           C  
ATOM   1309  CB  TYR A  89      -4.989  -4.429  -0.866  1.00 98.38           C  
ATOM   1310  HB2 TYR A  89      -5.334  -5.038  -1.702  1.00 98.38           H  
ATOM   1311  HB3 TYR A  89      -5.497  -3.466  -0.918  1.00 98.38           H  
ATOM   1312  O   TYR A  89      -3.397  -2.662  -2.840  1.00 98.38           O  
ATOM   1313  CG  TYR A  89      -5.385  -5.153   0.399  1.00 98.38           C  
ATOM   1314  CD1 TYR A  89      -5.456  -6.559   0.400  1.00 98.38           C  
ATOM   1315  HD1 TYR A  89      -5.242  -7.109  -0.504  1.00 98.38           H  
ATOM   1316  CD2 TYR A  89      -5.688  -4.427   1.564  1.00 98.38           C  
ATOM   1317  HD2 TYR A  89      -5.622  -3.349   1.552  1.00 98.38           H  
ATOM   1318  CE1 TYR A  89      -5.827  -7.249   1.566  1.00 98.38           C  
ATOM   1319  HE1 TYR A  89      -5.891  -8.327   1.560  1.00 98.38           H  
ATOM   1320  CE2 TYR A  89      -6.051  -5.114   2.736  1.00 98.38           C  
ATOM   1321  HE2 TYR A  89      -6.266  -4.560   3.638  1.00 98.38           H  
ATOM   1322  OH  TYR A  89      -6.445  -7.173   3.887  1.00 98.38           O  
ATOM   1323  HH  TYR A  89      -6.534  -6.548   4.610  1.00 98.38           H  
ATOM   1324  CZ  TYR A  89      -6.116  -6.524   2.739  1.00 98.38           C  
ATOM   1325  N   VAL A  90      -2.592  -4.739  -3.253  1.00 98.59           N  
ATOM   1326  H   VAL A  90      -2.418  -5.657  -2.869  1.00 98.59           H  
ATOM   1327  CA  VAL A  90      -2.172  -4.509  -4.638  1.00 98.59           C  
ATOM   1328  HA  VAL A  90      -2.478  -3.495  -4.897  1.00 98.59           H  
ATOM   1329  C   VAL A  90      -2.883  -5.446  -5.615  1.00 98.59           C  
ATOM   1330  CB  VAL A  90      -0.640  -4.536  -4.820  1.00 98.59           C  
ATOM   1331  HB  VAL A  90      -0.424  -4.217  -5.839  1.00 98.59           H  
ATOM   1332  O   VAL A  90      -3.070  -6.634  -5.346  1.00 98.59           O  
ATOM   1333  CG1 VAL A  90       0.055  -3.550  -3.870  1.00 98.59           C  
ATOM   1334 HG11 VAL A  90      -0.419  -2.571  -3.943  1.00 98.59           H  
ATOM   1335 HG12 VAL A  90      -0.009  -3.900  -2.840  1.00 98.59           H  
ATOM   1336 HG13 VAL A  90       1.104  -3.450  -4.147  1.00 98.59           H  
ATOM   1337  CG2 VAL A  90      -0.016  -5.922  -4.615  1.00 98.59           C  
ATOM   1338 HG21 VAL A  90      -0.380  -6.611  -5.378  1.00 98.59           H  
ATOM   1339 HG22 VAL A  90      -0.271  -6.306  -3.627  1.00 98.59           H  
ATOM   1340 HG23 VAL A  90       1.068  -5.854  -4.710  1.00 98.59           H  
ATOM   1341  N   GLY A  91      -3.282  -4.902  -6.758  1.00 98.45           N  
ATOM   1342  H   GLY A  91      -3.082  -3.922  -6.895  1.00 98.45           H  
ATOM   1343  CA  GLY A  91      -3.882  -5.624  -7.881  1.00 98.45           C  
ATOM   1344  HA2 GLY A  91      -3.733  -6.698  -7.768  1.00 98.45           H  
ATOM   1345  HA3 GLY A  91      -4.954  -5.426  -7.902  1.00 98.45           H  
ATOM   1346  C   GLY A  91      -3.274  -5.168  -9.206  1.00 98.45           C  
ATOM   1347  O   GLY A  91      -2.447  -4.259  -9.222  1.00 98.45           O  
ATOM   1348  N   ASN A  92      -3.692  -5.762 -10.327  1.00 98.49           N  
ATOM   1349  H   ASN A  92      -4.360  -6.517 -10.276  1.00 98.49           H  
ATOM   1350  CA  ASN A  92      -3.320  -5.267 -11.654  1.00 98.49           C  
ATOM   1351  HA  ASN A  92      -3.137  -4.196 -11.567  1.00 98.49           H  
ATOM   1352  C   ASN A  92      -4.458  -5.469 -12.676  1.00 98.49           C  
ATOM   1353  CB  ASN A  92      -1.994  -5.915 -12.098  1.00 98.49           C  
ATOM   1354  HB2 ASN A  92      -2.147  -6.968 -12.332  1.00 98.49           H  
ATOM   1355  HB3 ASN A  92      -1.264  -5.843 -11.291  1.00 98.49           H  
ATOM   1356  O   ASN A  92      -4.861  -6.603 -12.935  1.00 98.49           O  
ATOM   1357  CG  ASN A  92      -1.436  -5.214 -13.323  1.00 98.49           C  
ATOM   1358  ND2 ASN A  92      -0.281  -4.607 -13.239  1.00 98.49           N  
ATOM   1359 HD21 ASN A  92       0.025  -4.075 -14.041  1.00 98.49           H  
ATOM   1360 HD22 ASN A  92       0.295  -4.725 -12.417  1.00 98.49           H  
ATOM   1361  OD1 ASN A  92      -2.068  -5.182 -14.365  1.00 98.49           O  
ATOM   1362  N   LEU A  93      -4.955  -4.382 -13.273  1.00 98.05           N  
ATOM   1363  H   LEU A  93      -4.564  -3.488 -13.010  1.00 98.05           H  
ATOM   1364  CA  LEU A  93      -6.080  -4.375 -14.224  1.00 98.05           C  
ATOM   1365  HA  LEU A  93      -6.883  -4.996 -13.825  1.00 98.05           H  
ATOM   1366  C   LEU A  93      -5.739  -4.964 -15.600  1.00 98.05           C  
ATOM   1367  CB  LEU A  93      -6.605  -2.936 -14.395  1.00 98.05           C  
ATOM   1368  HB2 LEU A  93      -7.441  -2.956 -15.095  1.00 98.05           H  
ATOM   1369  HB3 LEU A  93      -5.817  -2.328 -14.839  1.00 98.05           H  
ATOM   1370  O   LEU A  93      -6.636  -5.340 -16.350  1.00 98.05           O  
ATOM   1371  CG  LEU A  93      -7.078  -2.254 -13.102  1.00 98.05           C  
ATOM   1372  HG  LEU A  93      -6.223  -2.148 -12.434  1.00 98.05           H  
ATOM   1373  CD1 LEU A  93      -7.605  -0.857 -13.411  1.00 98.05           C  
ATOM   1374 HD11 LEU A  93      -7.900  -0.359 -12.488  1.00 98.05           H  
ATOM   1375 HD12 LEU A  93      -6.818  -0.276 -13.894  1.00 98.05           H  
ATOM   1376 HD13 LEU A  93      -8.464  -0.921 -14.079  1.00 98.05           H  
ATOM   1377  CD2 LEU A  93      -8.171  -3.041 -12.379  1.00 98.05           C  
ATOM   1378 HD21 LEU A  93      -8.477  -2.499 -11.484  1.00 98.05           H  
ATOM   1379 HD22 LEU A  93      -7.797  -4.016 -12.067  1.00 98.05           H  
ATOM   1380 HD23 LEU A  93      -9.032  -3.172 -13.034  1.00 98.05           H  
ATOM   1381  N   LEU A  94      -4.452  -5.074 -15.931  1.00 97.29           N  
ATOM   1382  H   LEU A  94      -3.758  -4.776 -15.260  1.00 97.29           H  
ATOM   1383  CA  LEU A  94      -3.961  -5.693 -17.163  1.00 97.29           C  
ATOM   1384  HA  LEU A  94      -4.777  -5.748 -17.884  1.00 97.29           H  
ATOM   1385  C   LEU A  94      -3.505  -7.147 -16.951  1.00 97.29           C  
ATOM   1386  CB  LEU A  94      -2.852  -4.812 -17.766  1.00 97.29           C  
ATOM   1387  HB2 LEU A  94      -2.490  -5.297 -18.673  1.00 97.29           H  
ATOM   1388  HB3 LEU A  94      -2.020  -4.764 -17.064  1.00 97.29           H  
ATOM   1389  O   LEU A  94      -3.031  -7.787 -17.888  1.00 97.29           O  
ATOM   1390  CG  LEU A  94      -3.275  -3.373 -18.125  1.00 97.29           C  
ATOM   1391  HG  LEU A  94      -3.538  -2.826 -17.219  1.00 97.29           H  
ATOM   1392  CD1 LEU A  94      -2.090  -2.674 -18.788  1.00 97.29           C  
ATOM   1393 HD11 LEU A  94      -1.745  -3.240 -19.653  1.00 97.29           H  
ATOM   1394 HD12 LEU A  94      -2.365  -1.672 -19.117  1.00 97.29           H  
ATOM   1395 HD13 LEU A  94      -1.270  -2.594 -18.074  1.00 97.29           H  
ATOM   1396  CD2 LEU A  94      -4.465  -3.325 -19.087  1.00 97.29           C  
ATOM   1397 HD21 LEU A  94      -4.257  -3.927 -19.972  1.00 97.29           H  
ATOM   1398 HD22 LEU A  94      -5.363  -3.691 -18.589  1.00 97.29           H  
ATOM   1399 HD23 LEU A  94      -4.645  -2.294 -19.393  1.00 97.29           H  
ATOM   1400  N   GLY A  95      -3.658  -7.678 -15.732  1.00 96.22           N  
ATOM   1401  H   GLY A  95      -4.058  -7.091 -15.014  1.00 96.22           H  
ATOM   1402  CA  GLY A  95      -3.323  -9.057 -15.379  1.00 96.22           C  
ATOM   1403  HA2 GLY A  95      -3.940  -9.356 -14.531  1.00 96.22           H  
ATOM   1404  HA3 GLY A  95      -3.556  -9.711 -16.219  1.00 96.22           H  
ATOM   1405  C   GLY A  95      -1.861  -9.293 -14.994  1.00 96.22           C  
ATOM   1406  O   GLY A  95      -1.516 -10.417 -14.639  1.00 96.22           O  
ATOM   1407  N   ASN A  96      -1.009  -8.262 -14.998  1.00 96.57           N  
ATOM   1408  H   ASN A  96      -1.352  -7.353 -15.273  1.00 96.57           H  
ATOM   1409  CA  ASN A  96       0.410  -8.385 -14.647  1.00 96.57           C  
ATOM   1410  HA  ASN A  96       0.736  -9.384 -14.939  1.00 96.57           H  
ATOM   1411  C   ASN A  96       0.653  -8.291 -13.128  1.00 96.57           C  
ATOM   1412  CB  ASN A  96       1.238  -7.391 -15.472  1.00 96.57           C  
ATOM   1413  HB2 ASN A  96       1.104  -6.379 -15.090  1.00 96.57           H  
ATOM   1414  HB3 ASN A  96       0.913  -7.420 -16.512  1.00 96.57           H  
ATOM   1415  O   ASN A  96       1.382  -7.432 -12.631  1.00 96.57           O  
ATOM   1416  CG  ASN A  96       2.717  -7.740 -15.444  1.00 96.57           C  
ATOM   1417  ND2 ASN A  96       3.499  -6.963 -16.147  1.00 96.57           N  
ATOM   1418 HD21 ASN A  96       3.153  -6.189 -16.696  1.00 96.57           H  
ATOM   1419 HD22 ASN A  96       4.475  -7.183 -16.287  1.00 96.57           H  
ATOM   1420  OD1 ASN A  96       3.141  -8.707 -14.826  1.00 96.57           O  
ATOM   1421  N   ILE A  97      -0.037  -9.142 -12.367  1.00 97.78           N  
ATOM   1422  H   ILE A  97      -0.601  -9.840 -12.830  1.00 97.78           H  
ATOM   1423  CA  ILE A  97       0.025  -9.116 -10.903  1.00 97.78           C  
ATOM   1424  HA  ILE A  97      -0.108  -8.077 -10.602  1.00 97.78           H  
ATOM   1425  C   ILE A  97       1.400  -9.540 -10.371  1.00 97.78           C  
ATOM   1426  CB  ILE A  97      -1.139  -9.931 -10.301  1.00 97.78           C  
ATOM   1427  HB  ILE A  97      -2.065  -9.520 -10.703  1.00 97.78           H  
ATOM   1428  O   ILE A  97       1.854  -8.974  -9.381  1.00 97.78           O  
ATOM   1429  CG1 ILE A  97      -1.220  -9.828  -8.764  1.00 97.78           C  
ATOM   1430 HG12 ILE A  97      -2.101 -10.374  -8.428  1.00 97.78           H  
ATOM   1431 HG13 ILE A  97      -0.344 -10.309  -8.331  1.00 97.78           H  
ATOM   1432  CG2 ILE A  97      -1.084 -11.418 -10.696  1.00 97.78           C  
ATOM   1433 HG21 ILE A  97      -0.193 -11.893 -10.285  1.00 97.78           H  
ATOM   1434 HG22 ILE A  97      -1.076 -11.533 -11.780  1.00 97.78           H  
ATOM   1435 HG23 ILE A  97      -1.960 -11.937 -10.305  1.00 97.78           H  
ATOM   1436  CD1 ILE A  97      -1.321  -8.394  -8.225  1.00 97.78           C  
ATOM   1437 HD11 ILE A  97      -1.573  -8.422  -7.165  1.00 97.78           H  
ATOM   1438 HD12 ILE A  97      -0.372  -7.871  -8.342  1.00 97.78           H  
ATOM   1439 HD13 ILE A  97      -2.098  -7.856  -8.769  1.00 97.78           H  
ATOM   1440  N   ASP A  98       2.097 -10.461 -11.040  1.00 98.20           N  
ATOM   1441  H   ASP A  98       1.680 -10.908 -11.844  1.00 98.20           H  
ATOM   1442  CA  ASP A  98       3.414 -10.934 -10.596  1.00 98.20           C  
ATOM   1443  HA  ASP A  98       3.337 -11.253  -9.556  1.00 98.20           H  
ATOM   1444  C   ASP A  98       4.461  -9.810 -10.634  1.00 98.20           C  
ATOM   1445  CB  ASP A  98       3.859 -12.148 -11.430  1.00 98.20           C  
ATOM   1446  HB2 ASP A  98       3.804 -11.893 -12.488  1.00 98.20           H  
ATOM   1447  HB3 ASP A  98       4.900 -12.366 -11.192  1.00 98.20           H  
ATOM   1448  O   ASP A  98       5.182  -9.620  -9.653  1.00 98.20           O  
ATOM   1449  CG  ASP A  98       3.039 -13.419 -11.161  1.00 98.20           C  
ATOM   1450  OD1 ASP A  98       2.443 -13.527 -10.064  1.00 98.20           O  
ATOM   1451  OD2 ASP A  98       3.010 -14.288 -12.060  1.00 98.20           O  
ATOM   1452  N   ALA A  99       4.493  -8.993 -11.697  1.00 98.15           N  
ATOM   1453  H   ALA A  99       3.896  -9.177 -12.491  1.00 98.15           H  
ATOM   1454  CA  ALA A  99       5.383  -7.832 -11.757  1.00 98.15           C  
ATOM   1455  HA  ALA A  99       6.392  -8.158 -11.505  1.00 98.15           H  
ATOM   1456  C   ALA A  99       4.984  -6.747 -10.741  1.00 98.15           C  
ATOM   1457  CB  ALA A  99       5.413  -7.289 -13.185  1.00 98.15           C  
ATOM   1458  HB1 ALA A  99       4.420  -6.937 -13.467  1.00 98.15           H  
ATOM   1459  HB2 ALA A  99       5.729  -8.069 -13.877  1.00 98.15           H  
ATOM   1460  HB3 ALA A  99       6.117  -6.460 -13.252  1.00 98.15           H  
ATOM   1461  O   ALA A  99       5.851  -6.176 -10.078  1.00 98.15           O  
ATOM   1462  N   THR A 100       3.680  -6.503 -10.539  1.00 98.49           N  
ATOM   1463  H   THR A 100       3.003  -6.962 -11.131  1.00 98.49           H  
ATOM   1464  CA  THR A 100       3.202  -5.605  -9.473  1.00 98.49           C  
ATOM   1465  HA  THR A 100       3.613  -4.609  -9.642  1.00 98.49           H  
ATOM   1466  C   THR A 100       3.692  -6.066  -8.096  1.00 98.49           C  
ATOM   1467  CB  THR A 100       1.667  -5.506  -9.476  1.00 98.49           C  
ATOM   1468  HB  THR A 100       1.246  -6.511  -9.442  1.00 98.49           H  
ATOM   1469  O   THR A 100       4.192  -5.254  -7.322  1.00 98.49           O  
ATOM   1470  CG2 THR A 100       1.114  -4.718  -8.291  1.00 98.49           C  
ATOM   1471 HG21 THR A 100       1.623  -3.758  -8.210  1.00 98.49           H  
ATOM   1472 HG22 THR A 100       0.043  -4.564  -8.426  1.00 98.49           H  
ATOM   1473 HG23 THR A 100       1.260  -5.280  -7.369  1.00 98.49           H  
ATOM   1474  OG1 THR A 100       1.195  -4.871 -10.644  1.00 98.49           O  
ATOM   1475  HG1 THR A 100       1.326  -3.925 -10.549  1.00 98.49           H  
ATOM   1476  N   ILE A 101       3.584  -7.361  -7.781  1.00 98.31           N  
ATOM   1477  H   ILE A 101       3.179  -7.983  -8.465  1.00 98.31           H  
ATOM   1478  CA  ILE A 101       4.030  -7.937  -6.503  1.00 98.31           C  
ATOM   1479  HA  ILE A 101       3.619  -7.340  -5.689  1.00 98.31           H  
ATOM   1480  C   ILE A 101       5.554  -7.884  -6.371  1.00 98.31           C  
ATOM   1481  CB  ILE A 101       3.501  -9.384  -6.363  1.00 98.31           C  
ATOM   1482  HB  ILE A 101       3.721  -9.923  -7.284  1.00 98.31           H  
ATOM   1483  O   ILE A 101       6.048  -7.638  -5.269  1.00 98.31           O  
ATOM   1484  CG1 ILE A 101       1.973  -9.354  -6.147  1.00 98.31           C  
ATOM   1485 HG12 ILE A 101       1.757  -8.896  -5.182  1.00 98.31           H  
ATOM   1486 HG13 ILE A 101       1.502  -8.729  -6.906  1.00 98.31           H  
ATOM   1487  CG2 ILE A 101       4.151 -10.151  -5.192  1.00 98.31           C  
ATOM   1488 HG21 ILE A 101       3.871  -9.689  -4.246  1.00 98.31           H  
ATOM   1489 HG22 ILE A 101       3.820 -11.190  -5.197  1.00 98.31           H  
ATOM   1490 HG23 ILE A 101       5.235 -10.184  -5.297  1.00 98.31           H  
ATOM   1491  CD1 ILE A 101       1.325 -10.745  -6.222  1.00 98.31           C  
ATOM   1492 HD11 ILE A 101       1.647 -11.376  -5.394  1.00 98.31           H  
ATOM   1493 HD12 ILE A 101       1.585 -11.224  -7.166  1.00 98.31           H  
ATOM   1494 HD13 ILE A 101       0.241 -10.641  -6.163  1.00 98.31           H  
ATOM   1495  N   ALA A 102       6.295  -8.113  -7.456  1.00 98.33           N  
ATOM   1496  H   ALA A 102       5.835  -8.378  -8.315  1.00 98.33           H  
ATOM   1497  CA  ALA A 102       7.752  -8.045  -7.460  1.00 98.33           C  
ATOM   1498  HA  ALA A 102       8.138  -8.733  -6.707  1.00 98.33           H  
ATOM   1499  C   ALA A 102       8.241  -6.638  -7.090  1.00 98.33           C  
ATOM   1500  CB  ALA A 102       8.271  -8.495  -8.830  1.00 98.33           C  
ATOM   1501  HB1 ALA A 102       7.925  -9.506  -9.044  1.00 98.33           H  
ATOM   1502  HB2 ALA A 102       7.914  -7.824  -9.611  1.00 98.33           H  
ATOM   1503  HB3 ALA A 102       9.361  -8.487  -8.830  1.00 98.33           H  
ATOM   1504  O   ALA A 102       9.024  -6.495  -6.152  1.00 98.33           O  
ATOM   1505  N   VAL A 103       7.707  -5.600  -7.744  1.00 98.27           N  
ATOM   1506  H   VAL A 103       7.072  -5.786  -8.508  1.00 98.27           H  
ATOM   1507  CA  VAL A 103       8.023  -4.201  -7.413  1.00 98.27           C  
ATOM   1508  HA  VAL A 103       9.104  -4.066  -7.439  1.00 98.27           H  
ATOM   1509  C   VAL A 103       7.558  -3.871  -6.002  1.00 98.27           C  
ATOM   1510  CB  VAL A 103       7.391  -3.226  -8.420  1.00 98.27           C  
ATOM   1511  HB  VAL A 103       6.313  -3.380  -8.446  1.00 98.27           H  
ATOM   1512  O   VAL A 103       8.329  -3.327  -5.214  1.00 98.27           O  
ATOM   1513  CG1 VAL A 103       7.675  -1.766  -8.043  1.00 98.27           C  
ATOM   1514 HG11 VAL A 103       7.303  -1.100  -8.822  1.00 98.27           H  
ATOM   1515 HG12 VAL A 103       7.167  -1.505  -7.114  1.00 98.27           H  
ATOM   1516 HG13 VAL A 103       8.746  -1.609  -7.916  1.00 98.27           H  
ATOM   1517  CG2 VAL A 103       7.954  -3.469  -9.824  1.00 98.27           C  
ATOM   1518 HG21 VAL A 103       7.851  -4.514 -10.115  1.00 98.27           H  
ATOM   1519 HG22 VAL A 103       7.393  -2.874 -10.544  1.00 98.27           H  
ATOM   1520 HG23 VAL A 103       9.007  -3.192  -9.866  1.00 98.27           H  
ATOM   1521  N   ALA A 104       6.334  -4.276  -5.646  1.00 97.76           N  
ATOM   1522  H   ALA A 104       5.735  -4.701  -6.339  1.00 97.76           H  
ATOM   1523  CA  ALA A 104       5.806  -4.049  -4.313  1.00 97.76           C  
ATOM   1524  HA  ALA A 104       5.788  -2.972  -4.141  1.00 97.76           H  
ATOM   1525  C   ALA A 104       6.706  -4.653  -3.236  1.00 97.76           C  
ATOM   1526  CB  ALA A 104       4.373  -4.583  -4.202  1.00 97.76           C  
ATOM   1527  HB1 ALA A 104       3.756  -4.189  -5.010  1.00 97.76           H  
ATOM   1528  HB2 ALA A 104       3.939  -4.258  -3.257  1.00 97.76           H  
ATOM   1529  HB3 ALA A 104       4.376  -5.672  -4.250  1.00 97.76           H  
ATOM   1530  O   ALA A 104       6.847  -4.031  -2.202  1.00 97.76           O  
ATOM   1531  N   ASN A 105       7.339  -5.812  -3.431  1.00 96.93           N  
ATOM   1532  H   ASN A 105       7.214  -6.277  -4.319  1.00 96.93           H  
ATOM   1533  CA  ASN A 105       8.215  -6.442  -2.432  1.00 96.93           C  
ATOM   1534  HA  ASN A 105       7.916  -6.110  -1.437  1.00 96.93           H  
ATOM   1535  C   ASN A 105       9.699  -6.059  -2.531  1.00 96.93           C  
ATOM   1536  CB  ASN A 105       8.010  -7.959  -2.446  1.00 96.93           C  
ATOM   1537  HB2 ASN A 105       8.096  -8.335  -3.465  1.00 96.93           H  
ATOM   1538  HB3 ASN A 105       8.780  -8.441  -1.843  1.00 96.93           H  
ATOM   1539  O   ASN A 105      10.477  -6.510  -1.693  1.00 96.93           O  
ATOM   1540  CG  ASN A 105       6.676  -8.335  -1.843  1.00 96.93           C  
ATOM   1541  ND2 ASN A 105       5.767  -8.823  -2.643  1.00 96.93           N  
ATOM   1542 HD21 ASN A 105       5.926  -8.741  -3.637  1.00 96.93           H  
ATOM   1543 HD22 ASN A 105       4.857  -9.012  -2.248  1.00 96.93           H  
ATOM   1544  OD1 ASN A 105       6.414  -8.167  -0.661  1.00 96.93           O  
ATOM   1545  N   SER A 106      10.090  -5.248  -3.512  1.00 97.13           N  
ATOM   1546  H   SER A 106       9.404  -4.885  -4.158  1.00 97.13           H  
ATOM   1547  CA  SER A 106      11.488  -4.874  -3.720  1.00 97.13           C  
ATOM   1548  HA  SER A 106      12.082  -5.783  -3.814  1.00 97.13           H  
ATOM   1549  C   SER A 106      12.039  -4.046  -2.555  1.00 97.13           C  
ATOM   1550  CB  SER A 106      11.621  -4.092  -5.025  1.00 97.13           C  
ATOM   1551  HB2 SER A 106      11.030  -3.179  -4.964  1.00 97.13           H  
ATOM   1552  HB3 SER A 106      11.259  -4.697  -5.856  1.00 97.13           H  
ATOM   1553  O   SER A 106      11.446  -3.044  -2.162  1.00 97.13           O  
ATOM   1554  OG  SER A 106      12.978  -3.759  -5.236  1.00 97.13           O  
ATOM   1555  HG  SER A 106      13.005  -3.130  -5.960  1.00 97.13           H  
ATOM   1556  N   GLU A 107      13.208  -4.425  -2.032  1.00 95.40           N  
ATOM   1557  H   GLU A 107      13.631  -5.278  -2.369  1.00 95.40           H  
ATOM   1558  CA  GLU A 107      13.953  -3.635  -1.034  1.00 95.40           C  
ATOM   1559  HA  GLU A 107      13.253  -3.218  -0.310  1.00 95.40           H  
ATOM   1560  C   GLU A 107      14.707  -2.451  -1.668  1.00 95.40           C  
ATOM   1561  CB  GLU A 107      14.950  -4.535  -0.283  1.00 95.40           C  
ATOM   1562  HB2 GLU A 107      15.652  -4.963  -0.998  1.00 95.40           H  
ATOM   1563  HB3 GLU A 107      15.506  -3.915   0.420  1.00 95.40           H  
ATOM   1564  O   GLU A 107      15.081  -1.494  -0.986  1.00 95.40           O  
ATOM   1565  CG  GLU A 107      14.270  -5.669   0.504  1.00 95.40           C  
ATOM   1566  HG2 GLU A 107      13.801  -6.358  -0.197  1.00 95.40           H  
ATOM   1567  HG3 GLU A 107      13.485  -5.233   1.122  1.00 95.40           H  
ATOM   1568  CD  GLU A 107      15.239  -6.456   1.406  1.00 95.40           C  
ATOM   1569  OE1 GLU A 107      14.738  -7.132   2.336  1.00 95.40           O  
ATOM   1570  OE2 GLU A 107      16.470  -6.389   1.186  1.00 95.40           O  
ATOM   1571  N   GLU A 108      14.917  -2.499  -2.984  1.00 95.88           N  
ATOM   1572  H   GLU A 108      14.576  -3.303  -3.490  1.00 95.88           H  
ATOM   1573  CA  GLU A 108      15.617  -1.467  -3.755  1.00 95.88           C  
ATOM   1574  HA  GLU A 108      16.217  -0.860  -3.077  1.00 95.88           H  
ATOM   1575  C   GLU A 108      14.648  -0.503  -4.456  1.00 95.88           C  
ATOM   1576  CB  GLU A 108      16.584  -2.132  -4.747  1.00 95.88           C  
ATOM   1577  HB2 GLU A 108      17.091  -1.348  -5.310  1.00 95.88           H  
ATOM   1578  HB3 GLU A 108      16.017  -2.752  -5.441  1.00 95.88           H  
ATOM   1579  O   GLU A 108      15.075   0.503  -5.026  1.00 95.88           O  
ATOM   1580  CG  GLU A 108      17.642  -2.990  -4.029  1.00 95.88           C  
ATOM   1581  HG2 GLU A 108      18.112  -2.379  -3.259  1.00 95.88           H  
ATOM   1582  HG3 GLU A 108      17.151  -3.831  -3.539  1.00 95.88           H  
ATOM   1583  CD  GLU A 108      18.734  -3.538  -4.963  1.00 95.88           C  
ATOM   1584  OE1 GLU A 108      19.740  -4.053  -4.422  1.00 95.88           O  
ATOM   1585  OE2 GLU A 108      18.594  -3.409  -6.200  1.00 95.88           O  
ATOM   1586  N   GLY A 109      13.343  -0.778  -4.373  1.00 96.21           N  
ATOM   1587  H   GLY A 109      13.077  -1.611  -3.867  1.00 96.21           H  
ATOM   1588  CA  GLY A 109      12.304  -0.076  -5.116  1.00 96.21           C  
ATOM   1589  HA2 GLY A 109      11.345  -0.201  -4.612  1.00 96.21           H  
ATOM   1590  HA3 GLY A 109      12.546   0.987  -5.133  1.00 96.21           H  
ATOM   1591  C   GLY A 109      12.161  -0.583  -6.554  1.00 96.21           C  
ATOM   1592  O   GLY A 109      12.620  -1.672  -6.902  1.00 96.21           O  
ATOM   1593  N   GLY A 110      11.480   0.189  -7.391  1.00 97.53           N  
ATOM   1594  H   GLY A 110      11.132   1.075  -7.053  1.00 97.53           H  
ATOM   1595  CA  GLY A 110      11.197  -0.150  -8.781  1.00 97.53           C  
ATOM   1596  HA2 GLY A 110      10.927  -1.203  -8.858  1.00 97.53           H  
ATOM   1597  HA3 GLY A 110      12.091   0.021  -9.381  1.00 97.53           H  
ATOM   1598  C   GLY A 110      10.055   0.688  -9.346  1.00 97.53           C  
ATOM   1599  O   GLY A 110       9.428   1.464  -8.631  1.00 97.53           O  
ATOM   1600  N   VAL A 111       9.783   0.524 -10.639  1.00 97.81           N  
ATOM   1601  H   VAL A 111      10.288  -0.183 -11.156  1.00 97.81           H  
ATOM   1602  CA  VAL A 111       8.654   1.177 -11.315  1.00 97.81           C  
ATOM   1603  HA  VAL A 111       8.301   2.015 -10.715  1.00 97.81           H  
ATOM   1604  C   VAL A 111       7.520   0.175 -11.435  1.00 97.81           C  
ATOM   1605  CB  VAL A 111       9.058   1.726 -12.694  1.00 97.81           C  
ATOM   1606  HB  VAL A 111       9.404   0.908 -13.327  1.00 97.81           H  
ATOM   1607  O   VAL A 111       7.713  -0.905 -11.990  1.00 97.81           O  
ATOM   1608  CG1 VAL A 111       7.878   2.420 -13.387  1.00 97.81           C  
ATOM   1609 HG11 VAL A 111       8.206   2.861 -14.329  1.00 97.81           H  
ATOM   1610 HG12 VAL A 111       7.096   1.695 -13.611  1.00 97.81           H  
ATOM   1611 HG13 VAL A 111       7.473   3.198 -12.741  1.00 97.81           H  
ATOM   1612  CG2 VAL A 111      10.194   2.749 -12.562  1.00 97.81           C  
ATOM   1613 HG21 VAL A 111      10.440   3.158 -13.542  1.00 97.81           H  
ATOM   1614 HG22 VAL A 111      11.086   2.271 -12.157  1.00 97.81           H  
ATOM   1615 HG23 VAL A 111       9.889   3.558 -11.897  1.00 97.81           H  
ATOM   1616  N   TYR A 112       6.340   0.522 -10.931  1.00 98.27           N  
ATOM   1617  H   TYR A 112       6.217   1.452 -10.558  1.00 98.27           H  
ATOM   1618  CA  TYR A 112       5.181  -0.355 -11.031  1.00 98.27           C  
ATOM   1619  HA  TYR A 112       5.481  -1.339 -10.671  1.00 98.27           H  
ATOM   1620  C   TYR A 112       4.724  -0.479 -12.491  1.00 98.27           C  
ATOM   1621  CB  TYR A 112       4.055   0.153 -10.134  1.00 98.27           C  
ATOM   1622  HB2 TYR A 112       3.123  -0.328 -10.432  1.00 98.27           H  
ATOM   1623  HB3 TYR A 112       3.925   1.224 -10.285  1.00 98.27           H  
ATOM   1624  O   TYR A 112       4.710   0.521 -13.216  1.00 98.27           O  
ATOM   1625  CG  TYR A 112       4.289  -0.134  -8.665  1.00 98.27           C  
ATOM   1626  CD1 TYR A 112       3.784  -1.315  -8.092  1.00 98.27           C  
ATOM   1627  HD1 TYR A 112       3.278  -2.041  -8.711  1.00 98.27           H  
ATOM   1628  CD2 TYR A 112       5.020   0.769  -7.875  1.00 98.27           C  
ATOM   1629  HD2 TYR A 112       5.439   1.658  -8.323  1.00 98.27           H  
ATOM   1630  CE1 TYR A 112       3.923  -1.542  -6.711  1.00 98.27           C  
ATOM   1631  HE1 TYR A 112       3.502  -2.428  -6.259  1.00 98.27           H  
ATOM   1632  CE2 TYR A 112       5.198   0.530  -6.502  1.00 98.27           C  
ATOM   1633  HE2 TYR A 112       5.756   1.237  -5.907  1.00 98.27           H  
ATOM   1634  OH  TYR A 112       4.737  -0.818  -4.573  1.00 98.27           O  
ATOM   1635  HH  TYR A 112       5.247  -0.115  -4.165  1.00 98.27           H  
ATOM   1636  CZ  TYR A 112       4.622  -0.615  -5.911  1.00 98.27           C  
ATOM   1637  N   PRO A 113       4.309  -1.677 -12.941  1.00 98.05           N  
ATOM   1638  CA  PRO A 113       3.794  -1.850 -14.293  1.00 98.05           C  
ATOM   1639  HA  PRO A 113       4.511  -1.436 -15.002  1.00 98.05           H  
ATOM   1640  C   PRO A 113       2.426  -1.159 -14.449  1.00 98.05           C  
ATOM   1641  CB  PRO A 113       3.702  -3.364 -14.500  1.00 98.05           C  
ATOM   1642  HB2 PRO A 113       4.661  -3.747 -14.849  1.00 98.05           H  
ATOM   1643  HB3 PRO A 113       2.906  -3.643 -15.191  1.00 98.05           H  
ATOM   1644  O   PRO A 113       1.656  -1.100 -13.474  1.00 98.05           O  
ATOM   1645  CG  PRO A 113       3.433  -3.876 -13.086  1.00 98.05           C  
ATOM   1646  HG2 PRO A 113       3.732  -4.917 -12.962  1.00 98.05           H  
ATOM   1647  HG3 PRO A 113       2.376  -3.755 -12.851  1.00 98.05           H  
ATOM   1648  CD  PRO A 113       4.268  -2.940 -12.215  1.00 98.05           C  
ATOM   1649  HD2 PRO A 113       5.280  -3.333 -12.116  1.00 98.05           H  
ATOM   1650  HD3 PRO A 113       3.808  -2.826 -11.234  1.00 98.05           H  
ATOM   1651  N   PRO A 114       2.072  -0.696 -15.665  1.00 98.17           N  
ATOM   1652  CA  PRO A 114       0.729  -0.213 -15.968  1.00 98.17           C  
ATOM   1653  HA  PRO A 114       0.585   0.735 -15.451  1.00 98.17           H  
ATOM   1654  C   PRO A 114      -0.357  -1.205 -15.534  1.00 98.17           C  
ATOM   1655  CB  PRO A 114       0.700   0.040 -17.478  1.00 98.17           C  
ATOM   1656  HB2 PRO A 114       0.043   0.869 -17.738  1.00 98.17           H  
ATOM   1657  HB3 PRO A 114       0.403  -0.865 -18.009  1.00 98.17           H  
ATOM   1658  O   PRO A 114      -0.179  -2.426 -15.557  1.00 98.17           O  
ATOM   1659  CG  PRO A 114       2.159   0.348 -17.800  1.00 98.17           C  
ATOM   1660  HG2 PRO A 114       2.397   0.137 -18.843  1.00 98.17           H  
ATOM   1661  HG3 PRO A 114       2.377   1.388 -17.557  1.00 98.17           H  
ATOM   1662  CD  PRO A 114       2.919  -0.574 -16.846  1.00 98.17           C  
ATOM   1663  HD2 PRO A 114       3.886  -0.135 -16.603  1.00 98.17           H  
ATOM   1664  HD3 PRO A 114       3.050  -1.555 -17.303  1.00 98.17           H  
ATOM   1665  N   GLY A 115      -1.493  -0.668 -15.102  1.00 98.37           N  
ATOM   1666  H   GLY A 115      -1.551   0.340 -15.070  1.00 98.37           H  
ATOM   1667  CA  GLY A 115      -2.611  -1.424 -14.551  1.00 98.37           C  
ATOM   1668  HA2 GLY A 115      -3.532  -0.867 -14.724  1.00 98.37           H  
ATOM   1669  HA3 GLY A 115      -2.684  -2.383 -15.064  1.00 98.37           H  
ATOM   1670  C   GLY A 115      -2.500  -1.702 -13.055  1.00 98.37           C  
ATOM   1671  O   GLY A 115      -3.502  -2.109 -12.471  1.00 98.37           O  
ATOM   1672  N   THR A 116      -1.346  -1.476 -12.417  1.00 98.77           N  
ATOM   1673  H   THR A 116      -0.546  -1.168 -12.951  1.00 98.77           H  
ATOM   1674  CA  THR A 116      -1.205  -1.652 -10.963  1.00 98.77           C  
ATOM   1675  HA  THR A 116      -1.344  -2.706 -10.724  1.00 98.77           H  
ATOM   1676  C   THR A 116      -2.254  -0.829 -10.223  1.00 98.77           C  
ATOM   1677  CB  THR A 116       0.182  -1.234 -10.458  1.00 98.77           C  
ATOM   1678  HB  THR A 116       0.411  -0.222 -10.792  1.00 98.77           H  
ATOM   1679  O   THR A 116      -2.341   0.372 -10.441  1.00 98.77           O  
ATOM   1680  CG2 THR A 116       0.254  -1.270  -8.930  1.00 98.77           C  
ATOM   1681 HG21 THR A 116      -0.118  -2.221  -8.550  1.00 98.77           H  
ATOM   1682 HG22 THR A 116      -0.347  -0.462  -8.512  1.00 98.77           H  
ATOM   1683 HG23 THR A 116       1.280  -1.107  -8.603  1.00 98.77           H  
ATOM   1684  OG1 THR A 116       1.157  -2.115 -10.966  1.00 98.77           O  
ATOM   1685  HG1 THR A 116       1.388  -1.785 -11.837  1.00 98.77           H  
ATOM   1686  N   VAL A 117      -2.994  -1.452  -9.307  1.00 98.76           N  
ATOM   1687  H   VAL A 117      -2.824  -2.439  -9.174  1.00 98.76           H  
ATOM   1688  CA  VAL A 117      -3.901  -0.788  -8.363  1.00 98.76           C  
ATOM   1689  HA  VAL A 117      -3.997   0.266  -8.625  1.00 98.76           H  
ATOM   1690  C   VAL A 117      -3.302  -0.899  -6.971  1.00 98.76           C  
ATOM   1691  CB  VAL A 117      -5.306  -1.422  -8.370  1.00 98.76           C  
ATOM   1692  HB  VAL A 117      -5.235  -2.448  -8.009  1.00 98.76           H  
ATOM   1693  O   VAL A 117      -2.948  -2.001  -6.559  1.00 98.76           O  
ATOM   1694  CG1 VAL A 117      -6.279  -0.661  -7.456  1.00 98.76           C  
ATOM   1695 HG11 VAL A 117      -7.273  -1.101  -7.530  1.00 98.76           H  
ATOM   1696 HG12 VAL A 117      -6.326   0.387  -7.754  1.00 98.76           H  
ATOM   1697 HG13 VAL A 117      -5.949  -0.728  -6.420  1.00 98.76           H  
ATOM   1698  CG2 VAL A 117      -5.899  -1.471  -9.779  1.00 98.76           C  
ATOM   1699 HG21 VAL A 117      -5.894  -0.482 -10.238  1.00 98.76           H  
ATOM   1700 HG22 VAL A 117      -5.304  -2.147 -10.394  1.00 98.76           H  
ATOM   1701 HG23 VAL A 117      -6.920  -1.851  -9.743  1.00 98.76           H  
ATOM   1702  N   VAL A 118      -3.244   0.203  -6.227  1.00 98.49           N  
ATOM   1703  H   VAL A 118      -3.506   1.081  -6.652  1.00 98.49           H  
ATOM   1704  CA  VAL A 118      -2.860   0.213  -4.809  1.00 98.49           C  
ATOM   1705  HA  VAL A 118      -2.712  -0.812  -4.471  1.00 98.49           H  
ATOM   1706  C   VAL A 118      -3.991   0.820  -3.987  1.00 98.49           C  
ATOM   1707  CB  VAL A 118      -1.529   0.959  -4.577  1.00 98.49           C  
ATOM   1708  HB  VAL A 118      -1.658   2.007  -4.845  1.00 98.49           H  
ATOM   1709  O   VAL A 118      -4.496   1.898  -4.306  1.00 98.49           O  
ATOM   1710  CG1 VAL A 118      -1.099   0.890  -3.106  1.00 98.49           C  
ATOM   1711 HG11 VAL A 118      -1.000  -0.149  -2.794  1.00 98.49           H  
ATOM   1712 HG12 VAL A 118      -0.135   1.386  -2.985  1.00 98.49           H  
ATOM   1713 HG13 VAL A 118      -1.821   1.403  -2.471  1.00 98.49           H  
ATOM   1714  CG2 VAL A 118      -0.396   0.386  -5.435  1.00 98.49           C  
ATOM   1715 HG21 VAL A 118       0.542   0.888  -5.199  1.00 98.49           H  
ATOM   1716 HG22 VAL A 118      -0.286  -0.685  -5.263  1.00 98.49           H  
ATOM   1717 HG23 VAL A 118      -0.614   0.563  -6.488  1.00 98.49           H  
ATOM   1718  N   GLN A 119      -4.393   0.130  -2.917  1.00 97.92           N  
ATOM   1719  H   GLN A 119      -3.973  -0.774  -2.756  1.00 97.92           H  
ATOM   1720  CA  GLN A 119      -5.335   0.642  -1.918  1.00 97.92           C  
ATOM   1721  HA  GLN A 119      -5.431   1.721  -2.035  1.00 97.92           H  
ATOM   1722  C   GLN A 119      -4.816   0.373  -0.504  1.00 97.92           C  
ATOM   1723  CB  GLN A 119      -6.738   0.029  -2.098  1.00 97.92           C  
ATOM   1724  HB2 GLN A 119      -7.353   0.320  -1.247  1.00 97.92           H  
ATOM   1725  HB3 GLN A 119      -6.665  -1.059  -2.108  1.00 97.92           H  
ATOM   1726  O   GLN A 119      -4.514  -0.765  -0.138  1.00 97.92           O  
ATOM   1727  CG  GLN A 119      -7.434   0.520  -3.375  1.00 97.92           C  
ATOM   1728  HG2 GLN A 119      -6.851   0.223  -4.246  1.00 97.92           H  
ATOM   1729  HG3 GLN A 119      -7.475   1.609  -3.355  1.00 97.92           H  
ATOM   1730  CD  GLN A 119      -8.860  -0.009  -3.522  1.00 97.92           C  
ATOM   1731  NE2 GLN A 119      -9.075  -0.979  -4.385  1.00 97.92           N  
ATOM   1732 HE21 GLN A 119      -8.324  -1.324  -4.966  1.00 97.92           H  
ATOM   1733 HE22 GLN A 119     -10.013  -1.348  -4.446  1.00 97.92           H  
ATOM   1734  OE1 GLN A 119      -9.809   0.395  -2.863  1.00 97.92           O  
ATOM   1735  N   ILE A 120      -4.776   1.419   0.322  1.00 95.54           N  
ATOM   1736  H   ILE A 120      -4.961   2.334  -0.065  1.00 95.54           H  
ATOM   1737  CA  ILE A 120      -4.534   1.300   1.768  1.00 95.54           C  
ATOM   1738  HA  ILE A 120      -4.083   0.329   1.972  1.00 95.54           H  
ATOM   1739  C   ILE A 120      -5.843   1.326   2.564  1.00 95.54           C  
ATOM   1740  CB  ILE A 120      -3.532   2.362   2.268  1.00 95.54           C  
ATOM   1741  HB  ILE A 120      -3.447   2.243   3.348  1.00 95.54           H  
ATOM   1742  O   ILE A 120      -5.951   0.653   3.586  1.00 95.54           O  
ATOM   1743  CG1 ILE A 120      -3.993   3.808   1.982  1.00 95.54           C  
ATOM   1744 HG12 ILE A 120      -5.025   3.934   2.309  1.00 95.54           H  
ATOM   1745 HG13 ILE A 120      -3.950   4.009   0.911  1.00 95.54           H  
ATOM   1746  CG2 ILE A 120      -2.147   2.077   1.664  1.00 95.54           C  
ATOM   1747 HG21 ILE A 120      -1.852   1.053   1.892  1.00 95.54           H  
ATOM   1748 HG22 ILE A 120      -1.398   2.743   2.092  1.00 95.54           H  
ATOM   1749 HG23 ILE A 120      -2.158   2.218   0.583  1.00 95.54           H  
ATOM   1750  CD1 ILE A 120      -3.166   4.868   2.717  1.00 95.54           C  
ATOM   1751 HD11 ILE A 120      -3.611   5.849   2.548  1.00 95.54           H  
ATOM   1752 HD12 ILE A 120      -2.143   4.885   2.340  1.00 95.54           H  
ATOM   1753 HD13 ILE A 120      -3.160   4.663   3.787  1.00 95.54           H  
ATOM   1754  N   VAL A 121      -6.863   2.042   2.088  1.00 95.43           N  
ATOM   1755  H   VAL A 121      -6.746   2.517   1.203  1.00 95.43           H  
ATOM   1756  CA  VAL A 121      -8.187   2.155   2.715  1.00 95.43           C  
ATOM   1757  HA  VAL A 121      -8.294   1.335   3.425  1.00 95.43           H  
ATOM   1758  C   VAL A 121      -9.280   2.012   1.651  1.00 95.43           C  
ATOM   1759  CB  VAL A 121      -8.348   3.479   3.493  1.00 95.43           C  
ATOM   1760  HB  VAL A 121      -9.356   3.499   3.908  1.00 95.43           H  
ATOM   1761  O   VAL A 121      -9.024   2.320   0.493  1.00 95.43           O  
ATOM   1762  CG1 VAL A 121      -7.375   3.550   4.677  1.00 95.43           C  
ATOM   1763 HG11 VAL A 121      -7.496   2.673   5.313  1.00 95.43           H  
ATOM   1764 HG12 VAL A 121      -6.346   3.593   4.320  1.00 95.43           H  
ATOM   1765 HG13 VAL A 121      -7.573   4.449   5.260  1.00 95.43           H  
ATOM   1766  CG2 VAL A 121      -8.186   4.730   2.622  1.00 95.43           C  
ATOM   1767 HG21 VAL A 121      -8.339   5.629   3.220  1.00 95.43           H  
ATOM   1768 HG22 VAL A 121      -8.911   4.735   1.808  1.00 95.43           H  
ATOM   1769 HG23 VAL A 121      -7.186   4.780   2.191  1.00 95.43           H  
ATOM   1770  N   PRO A 122     -10.510   1.584   1.997  1.00 96.27           N  
ATOM   1771  CA  PRO A 122     -11.536   1.288   0.989  1.00 96.27           C  
ATOM   1772  HA  PRO A 122     -11.168   0.486   0.349  1.00 96.27           H  
ATOM   1773  C   PRO A 122     -11.946   2.469   0.095  1.00 96.27           C  
ATOM   1774  CB  PRO A 122     -12.744   0.789   1.792  1.00 96.27           C  
ATOM   1775  HB2 PRO A 122     -13.384   1.627   2.071  1.00 96.27           H  
ATOM   1776  HB3 PRO A 122     -13.318   0.046   1.238  1.00 96.27           H  
ATOM   1777  O   PRO A 122     -12.398   2.257  -1.026  1.00 96.27           O  
ATOM   1778  CG  PRO A 122     -12.119   0.199   3.051  1.00 96.27           C  
ATOM   1779  HG2 PRO A 122     -12.818   0.181   3.887  1.00 96.27           H  
ATOM   1780  HG3 PRO A 122     -11.746  -0.803   2.838  1.00 96.27           H  
ATOM   1781  CD  PRO A 122     -10.938   1.124   3.314  1.00 96.27           C  
ATOM   1782  HD2 PRO A 122     -10.160   0.569   3.837  1.00 96.27           H  
ATOM   1783  HD3 PRO A 122     -11.263   1.977   3.910  1.00 96.27           H  
ATOM   1784  N   GLY A 123     -11.860   3.695   0.620  1.00 95.31           N  
ATOM   1785  H   GLY A 123     -11.394   3.795   1.510  1.00 95.31           H  
ATOM   1786  CA  GLY A 123     -12.364   4.908  -0.028  1.00 95.31           C  
ATOM   1787  HA2 GLY A 123     -13.245   4.665  -0.622  1.00 95.31           H  
ATOM   1788  HA3 GLY A 123     -12.665   5.619   0.742  1.00 95.31           H  
ATOM   1789  C   GLY A 123     -11.371   5.624  -0.942  1.00 95.31           C  
ATOM   1790  O   GLY A 123     -11.725   6.664  -1.487  1.00 95.31           O  
ATOM   1791  N   GLU A 124     -10.146   5.122  -1.088  1.00 95.57           N  
ATOM   1792  H   GLU A 124      -9.917   4.219  -0.698  1.00 95.57           H  
ATOM   1793  CA  GLU A 124      -9.082   5.777  -1.854  1.00 95.57           C  
ATOM   1794  HA  GLU A 124      -9.519   6.463  -2.580  1.00 95.57           H  
ATOM   1795  C   GLU A 124      -8.281   4.726  -2.621  1.00 95.57           C  
ATOM   1796  CB  GLU A 124      -8.153   6.588  -0.929  1.00 95.57           C  
ATOM   1797  HB2 GLU A 124      -7.335   6.993  -1.526  1.00 95.57           H  
ATOM   1798  HB3 GLU A 124      -7.736   5.918  -0.178  1.00 95.57           H  
ATOM   1799  O   GLU A 124      -8.004   3.649  -2.093  1.00 95.57           O  
ATOM   1800  CG  GLU A 124      -8.877   7.757  -0.232  1.00 95.57           C  
ATOM   1801  HG2 GLU A 124      -9.715   7.364   0.344  1.00 95.57           H  
ATOM   1802  HG3 GLU A 124      -9.278   8.423  -0.996  1.00 95.57           H  
ATOM   1803  CD  GLU A 124      -8.001   8.567   0.739  1.00 95.57           C  
ATOM   1804  OE1 GLU A 124      -8.521   9.592   1.252  1.00 95.57           O  
ATOM   1805  OE2 GLU A 124      -6.865   8.135   1.031  1.00 95.57           O  
ATOM   1806  N   ALA A 125      -7.903   5.038  -3.858  1.00 97.68           N  
ATOM   1807  H   ALA A 125      -8.120   5.956  -4.219  1.00 97.68           H  
ATOM   1808  CA  ALA A 125      -7.066   4.175  -4.683  1.00 97.68           C  
ATOM   1809  HA  ALA A 125      -6.466   3.538  -4.034  1.00 97.68           H  
ATOM   1810  C   ALA A 125      -6.099   5.001  -5.531  1.00 97.68           C  
ATOM   1811  CB  ALA A 125      -7.958   3.285  -5.563  1.00 97.68           C  
ATOM   1812  HB1 ALA A 125      -8.702   2.777  -4.949  1.00 97.68           H  
ATOM   1813  HB2 ALA A 125      -7.341   2.542  -6.068  1.00 97.68           H  
ATOM   1814  HB3 ALA A 125      -8.472   3.889  -6.311  1.00 97.68           H  
ATOM   1815  O   ALA A 125      -6.363   6.164  -5.837  1.00 97.68           O  
ATOM   1816  N   MET A 126      -5.011   4.373  -5.964  1.00 98.32           N  
ATOM   1817  H   MET A 126      -4.825   3.439  -5.628  1.00 98.32           H  
ATOM   1818  CA  MET A 126      -4.172   4.880  -7.047  1.00 98.32           C  
ATOM   1819  HA  MET A 126      -4.721   5.679  -7.546  1.00 98.32           H  
ATOM   1820  C   MET A 126      -3.944   3.783  -8.080  1.00 98.32           C  
ATOM   1821  CB  MET A 126      -2.873   5.501  -6.514  1.00 98.32           C  
ATOM   1822  HB2 MET A 126      -3.137   6.313  -5.837  1.00 98.32           H  
ATOM   1823  HB3 MET A 126      -2.309   5.925  -7.345  1.00 98.32           H  
ATOM   1824  O   MET A 126      -3.803   2.611  -7.720  1.00 98.32           O  
ATOM   1825  CG  MET A 126      -1.990   4.508  -5.753  1.00 98.32           C  
ATOM   1826  HG2 MET A 126      -2.614   3.989  -5.026  1.00 98.32           H  
ATOM   1827  HG3 MET A 126      -1.588   3.770  -6.448  1.00 98.32           H  
ATOM   1828  SD  MET A 126      -0.618   5.255  -4.833  1.00 98.32           S  
ATOM   1829  CE  MET A 126       0.496   5.763  -6.167  1.00 98.32           C  
ATOM   1830  HE1 MET A 126       1.310   6.358  -5.753  1.00 98.32           H  
ATOM   1831  HE2 MET A 126       0.925   4.872  -6.626  1.00 98.32           H  
ATOM   1832  HE3 MET A 126      -0.040   6.355  -6.908  1.00 98.32           H  
ATOM   1833  N   VAL A 127      -3.946   4.158  -9.357  1.00 98.70           N  
ATOM   1834  H   VAL A 127      -4.071   5.138  -9.569  1.00 98.70           H  
ATOM   1835  CA  VAL A 127      -3.740   3.234 -10.473  1.00 98.70           C  
ATOM   1836  HA  VAL A 127      -3.448   2.273 -10.049  1.00 98.70           H  
ATOM   1837  C   VAL A 127      -2.602   3.726 -11.354  1.00 98.70           C  
ATOM   1838  CB  VAL A 127      -5.022   2.987 -11.291  1.00 98.70           C  
ATOM   1839  HB  VAL A 127      -5.315   3.909 -11.793  1.00 98.70           H  
ATOM   1840  O   VAL A 127      -2.621   4.874 -11.794  1.00 98.70           O  
ATOM   1841  CG1 VAL A 127      -4.794   1.903 -12.354  1.00 98.70           C  
ATOM   1842 HG11 VAL A 127      -4.074   2.246 -13.097  1.00 98.70           H  
ATOM   1843 HG12 VAL A 127      -5.730   1.674 -12.864  1.00 98.70           H  
ATOM   1844 HG13 VAL A 127      -4.424   0.989 -11.889  1.00 98.70           H  
ATOM   1845  CG2 VAL A 127      -6.177   2.529 -10.387  1.00 98.70           C  
ATOM   1846 HG21 VAL A 127      -6.480   3.342  -9.727  1.00 98.70           H  
ATOM   1847 HG22 VAL A 127      -5.854   1.686  -9.776  1.00 98.70           H  
ATOM   1848 HG23 VAL A 127      -7.037   2.238 -10.990  1.00 98.70           H  
ATOM   1849  N   LYS A 128      -1.617   2.865 -11.618  1.00 98.55           N  
ATOM   1850  H   LYS A 128      -1.680   1.941 -11.216  1.00 98.55           H  
ATOM   1851  CA  LYS A 128      -0.528   3.153 -12.552  1.00 98.55           C  
ATOM   1852  HA  LYS A 128      -0.167   4.166 -12.371  1.00 98.55           H  
ATOM   1853  C   LYS A 128      -1.072   3.076 -13.973  1.00 98.55           C  
ATOM   1854  CB  LYS A 128       0.627   2.167 -12.337  1.00 98.55           C  
ATOM   1855  HB2 LYS A 128       0.870   2.108 -11.276  1.00 98.55           H  
ATOM   1856  HB3 LYS A 128       0.307   1.177 -12.663  1.00 98.55           H  
ATOM   1857  O   LYS A 128      -1.574   2.033 -14.395  1.00 98.55           O  
ATOM   1858  CG  LYS A 128       1.892   2.552 -13.117  1.00 98.55           C  
ATOM   1859  HG2 LYS A 128       2.521   1.663 -13.173  1.00 98.55           H  
ATOM   1860  HG3 LYS A 128       1.641   2.847 -14.136  1.00 98.55           H  
ATOM   1861  CD  LYS A 128       2.685   3.669 -12.428  1.00 98.55           C  
ATOM   1862  HD2 LYS A 128       2.104   4.591 -12.403  1.00 98.55           H  
ATOM   1863  HD3 LYS A 128       2.911   3.355 -11.409  1.00 98.55           H  
ATOM   1864  CE  LYS A 128       4.003   3.911 -13.162  1.00 98.55           C  
ATOM   1865  HE2 LYS A 128       3.787   4.325 -14.147  1.00 98.55           H  
ATOM   1866  HE3 LYS A 128       4.515   2.958 -13.288  1.00 98.55           H  
ATOM   1867  NZ  LYS A 128       4.861   4.837 -12.395  1.00 98.55           N  
ATOM   1868  HZ1 LYS A 128       5.140   4.447 -11.507  1.00 98.55           H  
ATOM   1869  HZ2 LYS A 128       5.705   5.074 -12.897  1.00 98.55           H  
ATOM   1870  HZ3 LYS A 128       4.379   5.705 -12.211  1.00 98.55           H  
ATOM   1871  N   ARG A 129      -1.001   4.180 -14.700  1.00 98.13           N  
ATOM   1872  H   ARG A 129      -0.564   4.991 -14.285  1.00 98.13           H  
ATOM   1873  CA  ARG A 129      -1.440   4.304 -16.088  1.00 98.13           C  
ATOM   1874  HA  ARG A 129      -2.240   3.591 -16.290  1.00 98.13           H  
ATOM   1875  C   ARG A 129      -0.313   3.941 -17.050  1.00 98.13           C  
ATOM   1876  CB  ARG A 129      -1.976   5.728 -16.307  1.00 98.13           C  
ATOM   1877  HB2 ARG A 129      -1.180   6.441 -16.093  1.00 98.13           H  
ATOM   1878  HB3 ARG A 129      -2.247   5.860 -17.354  1.00 98.13           H  
ATOM   1879  O   ARG A 129       0.817   3.667 -16.652  1.00 98.13           O  
ATOM   1880  CG  ARG A 129      -3.192   6.057 -15.419  1.00 98.13           C  
ATOM   1881  HG2 ARG A 129      -2.930   5.948 -14.366  1.00 98.13           H  
ATOM   1882  HG3 ARG A 129      -3.474   7.098 -15.579  1.00 98.13           H  
ATOM   1883  CD  ARG A 129      -4.414   5.193 -15.730  1.00 98.13           C  
ATOM   1884  HD2 ARG A 129      -5.222   5.484 -15.059  1.00 98.13           H  
ATOM   1885  HD3 ARG A 129      -4.183   4.148 -15.526  1.00 98.13           H  
ATOM   1886  NE  ARG A 129      -4.811   5.343 -17.143  1.00 98.13           N  
ATOM   1887  HE  ARG A 129      -4.212   4.926 -17.841  1.00 98.13           H  
ATOM   1888  NH1 ARG A 129      -6.678   6.663 -16.869  1.00 98.13           N  
ATOM   1889 HH11 ARG A 129      -6.488   6.723 -15.879  1.00 98.13           H  
ATOM   1890 HH12 ARG A 129      -7.313   7.333 -17.280  1.00 98.13           H  
ATOM   1891  NH2 ARG A 129      -5.906   6.191 -18.916  1.00 98.13           N  
ATOM   1892 HH21 ARG A 129      -5.136   5.881 -19.491  1.00 98.13           H  
ATOM   1893 HH22 ARG A 129      -6.709   6.617 -19.356  1.00 98.13           H  
ATOM   1894  CZ  ARG A 129      -5.805   6.054 -17.625  1.00 98.13           C  
ATOM   1895  N   GLU A 130      -0.667   3.885 -18.324  1.00 96.79           N  
ATOM   1896  H   GLU A 130      -1.632   4.069 -18.556  1.00 96.79           H  
ATOM   1897  CA  GLU A 130       0.262   3.779 -19.440  1.00 96.79           C  
ATOM   1898  HA  GLU A 130       0.788   2.828 -19.355  1.00 96.79           H  
ATOM   1899  C   GLU A 130       1.327   4.891 -19.413  1.00 96.79           C  
ATOM   1900  CB  GLU A 130      -0.526   3.758 -20.765  1.00 96.79           C  
ATOM   1901  HB2 GLU A 130       0.198   3.637 -21.571  1.00 96.79           H  
ATOM   1902  HB3 GLU A 130      -1.168   2.878 -20.782  1.00 96.79           H  
ATOM   1903  O   GLU A 130       1.090   5.991 -18.910  1.00 96.79           O  
ATOM   1904  CG  GLU A 130      -1.381   5.008 -21.087  1.00 96.79           C  
ATOM   1905  HG2 GLU A 130      -0.807   5.909 -20.870  1.00 96.79           H  
ATOM   1906  HG3 GLU A 130      -1.560   5.000 -22.162  1.00 96.79           H  
ATOM   1907  CD  GLU A 130      -2.766   5.103 -20.396  1.00 96.79           C  
ATOM   1908  OE1 GLU A 130      -3.564   5.999 -20.752  1.00 96.79           O  
ATOM   1909  OE2 GLU A 130      -3.123   4.288 -19.508  1.00 96.79           O  
ATOM   1910  N   ALA A 131       2.507   4.599 -19.962  1.00 96.02           N  
ATOM   1911  H   ALA A 131       2.632   3.709 -20.423  1.00 96.02           H  
ATOM   1912  CA  ALA A 131       3.634   5.523 -19.926  1.00 96.02           C  
ATOM   1913  HA  ALA A 131       3.863   5.726 -18.880  1.00 96.02           H  
ATOM   1914  C   ALA A 131       3.303   6.858 -20.617  1.00 96.02           C  
ATOM   1915  CB  ALA A 131       4.855   4.843 -20.556  1.00 96.02           C  
ATOM   1916  HB1 ALA A 131       4.651   4.609 -21.601  1.00 96.02           H  
ATOM   1917  HB2 ALA A 131       5.713   5.513 -20.497  1.00 96.02           H  
ATOM   1918  HB3 ALA A 131       5.085   3.925 -20.016  1.00 96.02           H  
ATOM   1919  O   ALA A 131       2.828   6.885 -21.754  1.00 96.02           O  
ATOM   1920  N   GLY A 132       3.601   7.973 -19.946  1.00 95.68           N  
ATOM   1921  H   GLY A 132       3.894   7.879 -18.984  1.00 95.68           H  
ATOM   1922  CA  GLY A 132       3.338   9.320 -20.457  1.00 95.68           C  
ATOM   1923  HA2 GLY A 132       3.561   9.356 -21.523  1.00 95.68           H  
ATOM   1924  HA3 GLY A 132       3.998  10.014 -19.936  1.00 95.68           H  
ATOM   1925  C   GLY A 132       1.903   9.816 -20.253  1.00 95.68           C  
ATOM   1926  O   GLY A 132       1.559  10.878 -20.775  1.00 95.68           O  
ATOM   1927  N   PHE A 133       1.081   9.090 -19.492  1.00 96.57           N  
ATOM   1928  H   PHE A 133       1.448   8.248 -19.072  1.00 96.57           H  
ATOM   1929  CA  PHE A 133      -0.246   9.529 -19.068  1.00 96.57           C  
ATOM   1930  HA  PHE A 133      -0.878   9.666 -19.946  1.00 96.57           H  
ATOM   1931  C   PHE A 133      -0.201  10.864 -18.313  1.00 96.57           C  
ATOM   1932  CB  PHE A 133      -0.860   8.441 -18.177  1.00 96.57           C  
ATOM   1933  HB2 PHE A 133      -0.146   8.175 -17.397  1.00 96.57           H  
ATOM   1934  HB3 PHE A 133      -1.037   7.552 -18.781  1.00 96.57           H  
ATOM   1935  O   PHE A 133      -0.969  11.778 -18.620  1.00 96.57           O  
ATOM   1936  CG  PHE A 133      -2.165   8.855 -17.527  1.00 96.57           C  
ATOM   1937  CD1 PHE A 133      -2.182   9.335 -16.202  1.00 96.57           C  
ATOM   1938  HD1 PHE A 133      -1.266   9.374 -15.631  1.00 96.57           H  
ATOM   1939  CD2 PHE A 133      -3.362   8.787 -18.261  1.00 96.57           C  
ATOM   1940  HD2 PHE A 133      -3.348   8.413 -19.274  1.00 96.57           H  
ATOM   1941  CE1 PHE A 133      -3.391   9.751 -15.616  1.00 96.57           C  
ATOM   1942  HE1 PHE A 133      -3.399  10.107 -14.596  1.00 96.57           H  
ATOM   1943  CE2 PHE A 133      -4.570   9.209 -17.677  1.00 96.57           C  
ATOM   1944  HE2 PHE A 133      -5.484   9.167 -18.251  1.00 96.57           H  
ATOM   1945  CZ  PHE A 133      -4.587   9.683 -16.353  1.00 96.57           C  
ATOM   1946  HZ  PHE A 133      -5.516   9.996 -15.899  1.00 96.57           H  
ATOM   1947  N   ASN A 134       0.690  10.990 -17.325  1.00 95.78           N  
ATOM   1948  H   ASN A 134       1.336  10.229 -17.169  1.00 95.78           H  
ATOM   1949  CA  ASN A 134       0.841  12.209 -16.539  1.00 95.78           C  
ATOM   1950  HA  ASN A 134       0.733  13.063 -17.207  1.00 95.78           H  
ATOM   1951  C   ASN A 134       2.232  12.283 -15.895  1.00 95.78           C  
ATOM   1952  CB  ASN A 134      -0.288  12.289 -15.496  1.00 95.78           C  
ATOM   1953  HB2 ASN A 134      -0.197  11.461 -14.792  1.00 95.78           H  
ATOM   1954  HB3 ASN A 134      -1.249  12.195 -16.002  1.00 95.78           H  
ATOM   1955  O   ASN A 134       2.522  11.632 -14.892  1.00 95.78           O  
ATOM   1956  CG  ASN A 134      -0.292  13.600 -14.728  1.00 95.78           C  
ATOM   1957  ND2 ASN A 134      -1.398  13.945 -14.115  1.00 95.78           N  
ATOM   1958 HD21 ASN A 134      -2.178  13.304 -14.091  1.00 95.78           H  
ATOM   1959 HD22 ASN A 134      -1.375  14.811 -13.595  1.00 95.78           H  
ATOM   1960  OD1 ASN A 134       0.668  14.359 -14.702  1.00 95.78           O  
ATOM   1961  N   ALA A 135       3.080  13.156 -16.437  1.00 95.13           N  
ATOM   1962  H   ALA A 135       2.791  13.655 -17.266  1.00 95.13           H  
ATOM   1963  CA  ALA A 135       4.443  13.335 -15.948  1.00 95.13           C  
ATOM   1964  HA  ALA A 135       4.946  12.369 -15.974  1.00 95.13           H  
ATOM   1965  C   ALA A 135       4.518  13.845 -14.495  1.00 95.13           C  
ATOM   1966  CB  ALA A 135       5.167  14.288 -16.906  1.00 95.13           C  
ATOM   1967  HB1 ALA A 135       5.154  13.877 -17.915  1.00 95.13           H  
ATOM   1968  HB2 ALA A 135       4.683  15.265 -16.900  1.00 95.13           H  
ATOM   1969  HB3 ALA A 135       6.203  14.401 -16.585  1.00 95.13           H  
ATOM   1970  O   ALA A 135       5.471  13.515 -13.795  1.00 95.13           O  
ATOM   1971  N   ALA A 136       3.537  14.629 -14.026  1.00 94.72           N  
ATOM   1972  H   ALA A 136       2.704  14.762 -14.580  1.00 94.72           H  
ATOM   1973  CA  ALA A 136       3.551  15.191 -12.671  1.00 94.72           C  
ATOM   1974  HA  ALA A 136       4.525  15.644 -12.485  1.00 94.72           H  
ATOM   1975  C   ALA A 136       3.335  14.122 -11.591  1.00 94.72           C  
ATOM   1976  CB  ALA A 136       2.483  16.288 -12.577  1.00 94.72           C  
ATOM   1977  HB1 ALA A 136       2.654  17.048 -13.339  1.00 94.72           H  
ATOM   1978  HB2 ALA A 136       1.488  15.862 -12.704  1.00 94.72           H  
ATOM   1979  HB3 ALA A 136       2.530  16.761 -11.596  1.00 94.72           H  
ATOM   1980  O   ALA A 136       3.825  14.252 -10.473  1.00 94.72           O  
ATOM   1981  N   THR A 137       2.625  13.048 -11.931  1.00 96.21           N  
ATOM   1982  H   THR A 137       2.249  12.985 -12.867  1.00 96.21           H  
ATOM   1983  CA  THR A 137       2.271  11.972 -11.002  1.00 96.21           C  
ATOM   1984  HA  THR A 137       2.489  12.287  -9.981  1.00 96.21           H  
ATOM   1985  C   THR A 137       3.077  10.697 -11.241  1.00 96.21           C  
ATOM   1986  CB  THR A 137       0.772  11.675 -11.079  1.00 96.21           C  
ATOM   1987  HB  THR A 137       0.524  10.903 -10.351  1.00 96.21           H  
ATOM   1988  O   THR A 137       2.754   9.662 -10.668  1.00 96.21           O  
ATOM   1989  CG2 THR A 137      -0.118  12.891 -10.823  1.00 96.21           C  
ATOM   1990 HG21 THR A 137      -1.161  12.573 -10.831  1.00 96.21           H  
ATOM   1991 HG22 THR A 137       0.112  13.330  -9.852  1.00 96.21           H  
ATOM   1992 HG23 THR A 137       0.033  13.644 -11.597  1.00 96.21           H  
ATOM   1993  OG1 THR A 137       0.447  11.226 -12.366  1.00 96.21           O  
ATOM   1994  HG1 THR A 137      -0.276  10.610 -12.227  1.00 96.21           H  
ATOM   1995  N   ASN A 138       4.102  10.743 -12.099  1.00 96.75           N  
ATOM   1996  H   ASN A 138       4.327  11.636 -12.514  1.00 96.75           H  
ATOM   1997  CA  ASN A 138       4.800   9.561 -12.608  1.00 96.75           C  
ATOM   1998  HA  ASN A 138       5.373   9.892 -13.475  1.00 96.75           H  
ATOM   1999  C   ASN A 138       3.818   8.496 -13.135  1.00 96.75           C  
ATOM   2000  CB  ASN A 138       5.792   9.039 -11.551  1.00 96.75           C  
ATOM   2001  HB2 ASN A 138       6.272   9.878 -11.047  1.00 96.75           H  
ATOM   2002  HB3 ASN A 138       5.262   8.451 -10.801  1.00 96.75           H  
ATOM   2003  O   ASN A 138       3.893   7.326 -12.765  1.00 96.75           O  
ATOM   2004  CG  ASN A 138       6.893   8.202 -12.176  1.00 96.75           C  
ATOM   2005  ND2 ASN A 138       7.368   7.172 -11.528  1.00 96.75           N  
ATOM   2006 HD21 ASN A 138       8.134   6.678 -11.962  1.00 96.75           H  
ATOM   2007 HD22 ASN A 138       6.882   6.791 -10.729  1.00 96.75           H  
ATOM   2008  OD1 ASN A 138       7.388   8.475 -13.253  1.00 96.75           O  
ATOM   2009  N   ASP A 139       2.847   8.928 -13.940  1.00 97.69           N  
ATOM   2010  H   ASP A 139       2.856   9.904 -14.201  1.00 97.69           H  
ATOM   2011  CA  ASP A 139       1.775   8.118 -14.526  1.00 97.69           C  
ATOM   2012  HA  ASP A 139       1.151   8.817 -15.084  1.00 97.69           H  
ATOM   2013  C   ASP A 139       0.810   7.473 -13.518  1.00 97.69           C  
ATOM   2014  CB  ASP A 139       2.340   7.134 -15.567  1.00 97.69           C  
ATOM   2015  HB2 ASP A 139       1.514   6.606 -16.044  1.00 97.69           H  
ATOM   2016  HB3 ASP A 139       2.969   6.393 -15.073  1.00 97.69           H  
ATOM   2017  O   ASP A 139      -0.002   6.629 -13.885  1.00 97.69           O  
ATOM   2018  CG  ASP A 139       3.138   7.851 -16.661  1.00 97.69           C  
ATOM   2019  OD1 ASP A 139       2.695   8.939 -17.101  1.00 97.69           O  
ATOM   2020  OD2 ASP A 139       4.184   7.321 -17.097  1.00 97.69           O  
ATOM   2021  N   TRP A 140       0.823   7.880 -12.249  1.00 98.38           N  
ATOM   2022  H   TRP A 140       1.529   8.536 -11.947  1.00 98.38           H  
ATOM   2023  CA  TRP A 140      -0.225   7.491 -11.308  1.00 98.38           C  
ATOM   2024  HA  TRP A 140      -0.515   6.461 -11.515  1.00 98.38           H  
ATOM   2025  C   TRP A 140      -1.475   8.352 -11.471  1.00 98.38           C  
ATOM   2026  CB  TRP A 140       0.299   7.519  -9.876  1.00 98.38           C  
ATOM   2027  HB2 TRP A 140      -0.544   7.389  -9.197  1.00 98.38           H  
ATOM   2028  HB3 TRP A 140       0.740   8.491  -9.657  1.00 98.38           H  
ATOM   2029  O   TRP A 140      -1.411   9.573 -11.587  1.00 98.38           O  
ATOM   2030  CG  TRP A 140       1.282   6.432  -9.591  1.00 98.38           C  
ATOM   2031  CD1 TRP A 140       2.628   6.541  -9.619  1.00 98.38           C  
ATOM   2032  HD1 TRP A 140       3.174   7.441  -9.858  1.00 98.38           H  
ATOM   2033  CD2 TRP A 140       1.000   5.048  -9.237  1.00 98.38           C  
ATOM   2034  CE2 TRP A 140       2.238   4.393  -8.980  1.00 98.38           C  
ATOM   2035  CE3 TRP A 140      -0.182   4.299  -9.050  1.00 98.38           C  
ATOM   2036  HE3 TRP A 140      -1.133   4.780  -9.227  1.00 98.38           H  
ATOM   2037  NE1 TRP A 140       3.197   5.342  -9.248  1.00 98.38           N  
ATOM   2038  HE1 TRP A 140       4.186   5.233  -9.072  1.00 98.38           H  
ATOM   2039  CH2 TRP A 140       1.108   2.347  -8.354  1.00 98.38           C  
ATOM   2040  HH2 TRP A 140       1.157   1.328  -8.000  1.00 98.38           H  
ATOM   2041  CZ2 TRP A 140       2.298   3.070  -8.534  1.00 98.38           C  
ATOM   2042  HZ2 TRP A 140       3.259   2.629  -8.316  1.00 98.38           H  
ATOM   2043  CZ3 TRP A 140      -0.132   2.957  -8.621  1.00 98.38           C  
ATOM   2044  HZ3 TRP A 140      -1.045   2.398  -8.481  1.00 98.38           H  
ATOM   2045  N   GLU A 141      -2.639   7.722 -11.427  1.00 98.25           N  
ATOM   2046  H   GLU A 141      -2.640   6.712 -11.413  1.00 98.25           H  
ATOM   2047  CA  GLU A 141      -3.920   8.403 -11.290  1.00 98.25           C  
ATOM   2048  HA  GLU A 141      -3.781   9.481 -11.365  1.00 98.25           H  
ATOM   2049  C   GLU A 141      -4.507   8.097  -9.912  1.00 98.25           C  
ATOM   2050  CB  GLU A 141      -4.835   7.965 -12.433  1.00 98.25           C  
ATOM   2051  HB2 GLU A 141      -5.082   6.910 -12.315  1.00 98.25           H  
ATOM   2052  HB3 GLU A 141      -4.304   8.094 -13.376  1.00 98.25           H  
ATOM   2053  O   GLU A 141      -4.533   6.942  -9.490  1.00 98.25           O  
ATOM   2054  CG  GLU A 141      -6.114   8.803 -12.481  1.00 98.25           C  
ATOM   2055  HG2 GLU A 141      -5.842   9.854 -12.579  1.00 98.25           H  
ATOM   2056  HG3 GLU A 141      -6.673   8.676 -11.554  1.00 98.25           H  
ATOM   2057  CD  GLU A 141      -7.005   8.408 -13.656  1.00 98.25           C  
ATOM   2058  OE1 GLU A 141      -7.962   9.146 -13.967  1.00 98.25           O  
ATOM   2059  OE2 GLU A 141      -6.832   7.325 -14.261  1.00 98.25           O  
ATOM   2060  N   PHE A 142      -4.978   9.122  -9.209  1.00 98.06           N  
ATOM   2061  H   PHE A 142      -4.953  10.043  -9.623  1.00 98.06           H  
ATOM   2062  CA  PHE A 142      -5.561   9.013  -7.875  1.00 98.06           C  
ATOM   2063  HA  PHE A 142      -5.244   8.076  -7.418  1.00 98.06           H  
ATOM   2064  C   PHE A 142      -7.083   9.014  -7.944  1.00 98.06           C  
ATOM   2065  CB  PHE A 142      -5.056  10.159  -6.995  1.00 98.06           C  
ATOM   2066  HB2 PHE A 142      -5.399  11.106  -7.410  1.00 98.06           H  
ATOM   2067  HB3 PHE A 142      -5.491  10.057  -6.001  1.00 98.06           H  
ATOM   2068  O   PHE A 142      -7.669   9.641  -8.824  1.00 98.06           O  
ATOM   2069  CG  PHE A 142      -3.549  10.186  -6.860  1.00 98.06           C  
ATOM   2070  CD1 PHE A 142      -2.903   9.266  -6.014  1.00 98.06           C  
ATOM   2071  HD1 PHE A 142      -3.483   8.558  -5.442  1.00 98.06           H  
ATOM   2072  CD2 PHE A 142      -2.790  11.119  -7.590  1.00 98.06           C  
ATOM   2073  HD2 PHE A 142      -3.284  11.826  -8.241  1.00 98.06           H  
ATOM   2074  CE1 PHE A 142      -1.502   9.274  -5.901  1.00 98.06           C  
ATOM   2075  HE1 PHE A 142      -1.008   8.570  -5.248  1.00 98.06           H  
ATOM   2076  CE2 PHE A 142      -1.389  11.128  -7.477  1.00 98.06           C  
ATOM   2077  HE2 PHE A 142      -0.808  11.841  -8.042  1.00 98.06           H  
ATOM   2078  CZ  PHE A 142      -0.745  10.205  -6.635  1.00 98.06           C  
ATOM   2079  HZ  PHE A 142       0.332  10.209  -6.551  1.00 98.06           H  
ATOM   2080  N   PHE A 143      -7.728   8.337  -6.995  1.00 97.64           N  
ATOM   2081  H   PHE A 143      -7.176   7.811  -6.332  1.00 97.64           H  
ATOM   2082  CA  PHE A 143      -9.173   8.149  -6.952  1.00 97.64           C  
ATOM   2083  HA  PHE A 143      -9.653   8.877  -7.607  1.00 97.64           H  
ATOM   2084  C   PHE A 143      -9.705   8.333  -5.537  1.00 97.64           C  
ATOM   2085  CB  PHE A 143      -9.541   6.740  -7.442  1.00 97.64           C  
ATOM   2086  HB2 PHE A 143      -9.061   6.008  -6.791  1.00 97.64           H  
ATOM   2087  HB3 PHE A 143     -10.618   6.607  -7.340  1.00 97.64           H  
ATOM   2088  O   PHE A 143      -9.170   7.757  -4.588  1.00 97.64           O  
ATOM   2089  CG  PHE A 143      -9.146   6.445  -8.872  1.00 97.64           C  
ATOM   2090  CD1 PHE A 143     -10.109   6.512  -9.893  1.00 97.64           C  
ATOM   2091  HD1 PHE A 143     -11.135   6.743  -9.649  1.00 97.64           H  
ATOM   2092  CD2 PHE A 143      -7.816   6.110  -9.188  1.00 97.64           C  
ATOM   2093  HD2 PHE A 143      -7.068   6.047  -8.412  1.00 97.64           H  
ATOM   2094  CE1 PHE A 143      -9.738   6.278 -11.226  1.00 97.64           C  
ATOM   2095  HE1 PHE A 143     -10.484   6.314 -12.006  1.00 97.64           H  
ATOM   2096  CE2 PHE A 143      -7.442   5.906 -10.524  1.00 97.64           C  
ATOM   2097  HE2 PHE A 143      -6.411   5.694 -10.768  1.00 97.64           H  
ATOM   2098  CZ  PHE A 143      -8.399   6.000 -11.543  1.00 97.64           C  
ATOM   2099  HZ  PHE A 143      -8.101   5.850 -12.571  1.00 97.64           H  
ATOM   2100  N   THR A 144     -10.834   9.033  -5.413  1.00 96.37           N  
ATOM   2101  H   THR A 144     -11.228   9.440  -6.249  1.00 96.37           H  
ATOM   2102  CA  THR A 144     -11.711   8.884  -4.247  1.00 96.37           C  
ATOM   2103  HA  THR A 144     -11.177   8.330  -3.475  1.00 96.37           H  
ATOM   2104  C   THR A 144     -12.927   8.055  -4.629  1.00 96.37           C  
ATOM   2105  CB  THR A 144     -12.126  10.202  -3.590  1.00 96.37           C  
ATOM   2106  HB  THR A 144     -12.648   9.953  -2.666  1.00 96.37           H  
ATOM   2107  O   THR A 144     -13.508   8.208  -5.707  1.00 96.37           O  
ATOM   2108  CG2 THR A 144     -10.939  11.087  -3.226  1.00 96.37           C  
ATOM   2109 HG21 THR A 144     -10.254  10.535  -2.582  1.00 96.37           H  
ATOM   2110 HG22 THR A 144     -10.406  11.402  -4.123  1.00 96.37           H  
ATOM   2111 HG23 THR A 144     -11.298  11.965  -2.689  1.00 96.37           H  
ATOM   2112  OG1 THR A 144     -13.016  10.938  -4.392  1.00 96.37           O  
ATOM   2113  HG1 THR A 144     -12.515  11.372  -5.086  1.00 96.37           H  
ATOM   2114  N   LEU A 145     -13.313   7.150  -3.738  1.00 97.00           N  
ATOM   2115  H   LEU A 145     -12.788   7.079  -2.879  1.00 97.00           H  
ATOM   2116  CA  LEU A 145     -14.356   6.163  -3.962  1.00 97.00           C  
ATOM   2117  HA  LEU A 145     -14.780   6.292  -4.958  1.00 97.00           H  
ATOM   2118  C   LEU A 145     -15.473   6.359  -2.940  1.00 97.00           C  
ATOM   2119  CB  LEU A 145     -13.759   4.746  -3.880  1.00 97.00           C  
ATOM   2120  HB2 LEU A 145     -14.551   4.026  -4.087  1.00 97.00           H  
ATOM   2121  HB3 LEU A 145     -13.421   4.574  -2.858  1.00 97.00           H  
ATOM   2122  O   LEU A 145     -15.246   6.380  -1.728  1.00 97.00           O  
ATOM   2123  CG  LEU A 145     -12.572   4.464  -4.823  1.00 97.00           C  
ATOM   2124  HG  LEU A 145     -11.765   5.172  -4.633  1.00 97.00           H  
ATOM   2125  CD1 LEU A 145     -12.046   3.060  -4.540  1.00 97.00           C  
ATOM   2126 HD11 LEU A 145     -11.653   3.013  -3.525  1.00 97.00           H  
ATOM   2127 HD12 LEU A 145     -12.849   2.332  -4.654  1.00 97.00           H  
ATOM   2128 HD13 LEU A 145     -11.233   2.828  -5.228  1.00 97.00           H  
ATOM   2129  CD2 LEU A 145     -12.974   4.553  -6.297  1.00 97.00           C  
ATOM   2130 HD21 LEU A 145     -13.246   5.580  -6.544  1.00 97.00           H  
ATOM   2131 HD22 LEU A 145     -12.126   4.273  -6.921  1.00 97.00           H  
ATOM   2132 HD23 LEU A 145     -13.808   3.885  -6.508  1.00 97.00           H  
ATOM   2133  N   ALA A 146     -16.711   6.439  -3.420  1.00 96.25           N  
ATOM   2134  H   ALA A 146     -16.842   6.390  -4.421  1.00 96.25           H  
ATOM   2135  CA  ALA A 146     -17.874   6.300  -2.558  1.00 96.25           C  
ATOM   2136  HA  ALA A 146     -17.640   6.704  -1.572  1.00 96.25           H  
ATOM   2137  C   ALA A 146     -18.196   4.808  -2.403  1.00 96.25           C  
ATOM   2138  CB  ALA A 146     -19.034   7.126  -3.113  1.00 96.25           C  
ATOM   2139  HB1 ALA A 146     -19.327   6.736  -4.087  1.00 96.25           H  
ATOM   2140  HB2 ALA A 146     -18.733   8.169  -3.215  1.00 96.25           H  
ATOM   2141  HB3 ALA A 146     -19.888   7.060  -2.438  1.00 96.25           H  
ATOM   2142  O   ALA A 146     -18.706   4.175  -3.325  1.00 96.25           O  
ATOM   2143  N   VAL A 147     -17.875   4.252  -1.233  1.00 97.06           N  
ATOM   2144  H   VAL A 147     -17.372   4.824  -0.570  1.00 97.06           H  
ATOM   2145  CA  VAL A 147     -18.017   2.817  -0.939  1.00 97.06           C  
ATOM   2146  HA  VAL A 147     -17.978   2.270  -1.881  1.00 97.06           H  
ATOM   2147  C   VAL A 147     -19.355   2.511  -0.266  1.00 97.06           C  
ATOM   2148  CB  VAL A 147     -16.849   2.302  -0.079  1.00 97.06           C  
ATOM   2149  HB  VAL A 147     -16.863   2.812   0.884  1.00 97.06           H  
ATOM   2150  O   VAL A 147     -19.699   3.066   0.786  1.00 97.06           O  
ATOM   2151  CG1 VAL A 147     -16.949   0.792   0.170  1.00 97.06           C  
ATOM   2152 HG11 VAL A 147     -17.840   0.552   0.751  1.00 97.06           H  
ATOM   2153 HG12 VAL A 147     -16.074   0.440   0.716  1.00 97.06           H  
ATOM   2154 HG13 VAL A 147     -16.996   0.272  -0.787  1.00 97.06           H  
ATOM   2155  CG2 VAL A 147     -15.501   2.571  -0.743  1.00 97.06           C  
ATOM   2156 HG21 VAL A 147     -15.335   3.640  -0.877  1.00 97.06           H  
ATOM   2157 HG22 VAL A 147     -14.711   2.179  -0.103  1.00 97.06           H  
ATOM   2158 HG23 VAL A 147     -15.443   2.078  -1.714  1.00 97.06           H  
ATOM   2159  N   SER A 148     -20.079   1.555  -0.840  1.00 96.96           N  
ATOM   2160  H   SER A 148     -19.711   1.130  -1.679  1.00 96.96           H  
ATOM   2161  CA  SER A 148     -21.340   1.002  -0.340  1.00 96.96           C  
ATOM   2162  HA  SER A 148     -21.529   1.378   0.666  1.00 96.96           H  
ATOM   2163  C   SER A 148     -21.274  -0.528  -0.256  1.00 96.96           C  
ATOM   2164  CB  SER A 148     -22.485   1.480  -1.237  1.00 96.96           C  
ATOM   2165  HB2 SER A 148     -22.422   2.561  -1.364  1.00 96.96           H  
ATOM   2166  HB3 SER A 148     -23.440   1.244  -0.767  1.00 96.96           H  
ATOM   2167  O   SER A 148     -20.253  -1.127  -0.590  1.00 96.96           O  
ATOM   2168  OG  SER A 148     -22.419   0.855  -2.499  1.00 96.96           O  
ATOM   2169  HG  SER A 148     -21.536   0.938  -2.866  1.00 96.96           H  
ATOM   2170  N   ALA A 149     -22.342  -1.171   0.225  1.00 95.04           N  
ATOM   2171  H   ALA A 149     -23.216  -0.671   0.305  1.00 95.04           H  
ATOM   2172  CA  ALA A 149     -22.417  -2.635   0.209  1.00 95.04           C  
ATOM   2173  HA  ALA A 149     -21.467  -3.054   0.541  1.00 95.04           H  
ATOM   2174  C   ALA A 149     -22.673  -3.172  -1.211  1.00 95.04           C  
ATOM   2175  CB  ALA A 149     -23.511  -3.073   1.188  1.00 95.04           C  
ATOM   2176  HB1 ALA A 149     -23.559  -4.162   1.206  1.00 95.04           H  
ATOM   2177  HB2 ALA A 149     -23.280  -2.712   2.190  1.00 95.04           H  
ATOM   2178  HB3 ALA A 149     -24.476  -2.681   0.867  1.00 95.04           H  
ATOM   2179  O   ALA A 149     -22.315  -4.301  -1.528  1.00 95.04           O  
ATOM   2180  N   GLU A 150     -23.270  -2.349  -2.074  1.00 94.95           N  
ATOM   2181  H   GLU A 150     -23.611  -1.461  -1.731  1.00 94.95           H  
ATOM   2182  CA  GLU A 150     -23.607  -2.665  -3.460  1.00 94.95           C  
ATOM   2183  HA  GLU A 150     -23.959  -3.695  -3.519  1.00 94.95           H  
ATOM   2184  C   GLU A 150     -22.401  -2.547  -4.408  1.00 94.95           C  
ATOM   2185  CB  GLU A 150     -24.739  -1.725  -3.919  1.00 94.95           C  
ATOM   2186  HB2 GLU A 150     -24.964  -1.959  -4.960  1.00 94.95           H  
ATOM   2187  HB3 GLU A 150     -24.393  -0.692  -3.888  1.00 94.95           H  
ATOM   2188  O   GLU A 150     -22.451  -3.040  -5.534  1.00 94.95           O  
ATOM   2189  CG  GLU A 150     -26.058  -1.850  -3.128  1.00 94.95           C  
ATOM   2190  HG2 GLU A 150     -26.351  -2.899  -3.118  1.00 94.95           H  
ATOM   2191  HG3 GLU A 150     -26.827  -1.309  -3.680  1.00 94.95           H  
ATOM   2192  CD  GLU A 150     -26.037  -1.304  -1.682  1.00 94.95           C  
ATOM   2193  OE1 GLU A 150     -26.880  -1.766  -0.882  1.00 94.95           O  
ATOM   2194  OE2 GLU A 150     -25.188  -0.443  -1.346  1.00 94.95           O  
ATOM   2195  N   GLY A 151     -21.324  -1.892  -3.964  1.00 96.07           N  
ATOM   2196  H   GLY A 151     -21.368  -1.506  -3.031  1.00 96.07           H  
ATOM   2197  CA  GLY A 151     -20.121  -1.630  -4.747  1.00 96.07           C  
ATOM   2198  HA2 GLY A 151     -19.371  -2.391  -4.532  1.00 96.07           H  
ATOM   2199  HA3 GLY A 151     -20.358  -1.680  -5.810  1.00 96.07           H  
ATOM   2200  C   GLY A 151     -19.527  -0.255  -4.453  1.00 96.07           C  
ATOM   2201  O   GLY A 151     -19.866   0.391  -3.455  1.00 96.07           O  
ATOM   2202  N   SER A 152     -18.655   0.197  -5.346  1.00 97.42           N  
ATOM   2203  H   SER A 152     -18.456  -0.359  -6.165  1.00 97.42           H  
ATOM   2204  CA  SER A 152     -18.070   1.536  -5.313  1.00 97.42           C  
ATOM   2205  HA  SER A 152     -18.410   2.064  -4.422  1.00 97.42           H  
ATOM   2206  C   SER A 152     -18.496   2.348  -6.522  1.00 97.42           C  
ATOM   2207  CB  SER A 152     -16.548   1.458  -5.256  1.00 97.42           C  
ATOM   2208  HB2 SER A 152     -16.181   0.739  -5.989  1.00 97.42           H  
ATOM   2209  HB3 SER A 152     -16.115   2.437  -5.460  1.00 97.42           H  
ATOM   2210  O   SER A 152     -18.758   1.793  -7.583  1.00 97.42           O  
ATOM   2211  OG  SER A 152     -16.200   1.064  -3.951  1.00 97.42           O  
ATOM   2212  HG  SER A 152     -15.259   0.876  -3.921  1.00 97.42           H  
ATOM   2213  N   THR A 153     -18.514   3.667  -6.363  1.00 97.98           N  
ATOM   2214  H   THR A 153     -18.385   4.041  -5.433  1.00 97.98           H  
ATOM   2215  CA  THR A 153     -18.537   4.614  -7.482  1.00 97.98           C  
ATOM   2216  HA  THR A 153     -18.447   4.072  -8.423  1.00 97.98           H  
ATOM   2217  C   THR A 153     -17.344   5.548  -7.367  1.00 97.98           C  
ATOM   2218  CB  THR A 153     -19.838   5.426  -7.545  1.00 97.98           C  
ATOM   2219  HB  THR A 153     -19.781   6.105  -8.396  1.00 97.98           H  
ATOM   2220  O   THR A 153     -17.050   6.023  -6.264  1.00 97.98           O  
ATOM   2221  CG2 THR A 153     -21.076   4.547  -7.702  1.00 97.98           C  
ATOM   2222 HG21 THR A 153     -21.199   3.906  -6.829  1.00 97.98           H  
ATOM   2223 HG22 THR A 153     -21.956   5.180  -7.815  1.00 97.98           H  
ATOM   2224 HG23 THR A 153     -20.964   3.928  -8.593  1.00 97.98           H  
ATOM   2225  OG1 THR A 153     -20.011   6.185  -6.370  1.00 97.98           O  
ATOM   2226  HG1 THR A 153     -19.153   6.566  -6.169  1.00 97.98           H  
ATOM   2227  N   ILE A 154     -16.683   5.852  -8.479  1.00 97.75           N  
ATOM   2228  H   ILE A 154     -16.956   5.419  -9.350  1.00 97.75           H  
ATOM   2229  CA  ILE A 154     -15.611   6.847  -8.524  1.00 97.75           C  
ATOM   2230  HA  ILE A 154     -14.890   6.630  -7.736  1.00 97.75           H  
ATOM   2231  C   ILE A 154     -16.225   8.226  -8.251  1.00 97.75           C  
ATOM   2232  CB  ILE A 154     -14.873   6.779  -9.878  1.00 97.75           C  
ATOM   2233  HB  ILE A 154     -15.603   6.931 -10.674  1.00 97.75           H  
ATOM   2234  O   ILE A 154     -16.990   8.754  -9.057  1.00 97.75           O  
ATOM   2235  CG1 ILE A 154     -14.190   5.404 -10.089  1.00 97.75           C  
ATOM   2236 HG12 ILE A 154     -13.316   5.322  -9.442  1.00 97.75           H  
ATOM   2237 HG13 ILE A 154     -14.873   4.600  -9.816  1.00 97.75           H  
ATOM   2238  CG2 ILE A 154     -13.826   7.905  -9.951  1.00 97.75           C  
ATOM   2239 HG21 ILE A 154     -13.146   7.841  -9.101  1.00 97.75           H  
ATOM   2240 HG22 ILE A 154     -13.253   7.829 -10.875  1.00 97.75           H  
ATOM   2241 HG23 ILE A 154     -14.311   8.881  -9.945  1.00 97.75           H  
ATOM   2242  CD1 ILE A 154     -13.771   5.161 -11.546  1.00 97.75           C  
ATOM   2243 HD11 ILE A 154     -14.615   5.348 -12.210  1.00 97.75           H  
ATOM   2244 HD12 ILE A 154     -13.464   4.122 -11.671  1.00 97.75           H  
ATOM   2245 HD13 ILE A 154     -12.938   5.808 -11.821  1.00 97.75           H  
ATOM   2246  N   ALA A 155     -15.911   8.807  -7.092  1.00 95.88           N  
ATOM   2247  H   ALA A 155     -15.229   8.354  -6.500  1.00 95.88           H  
ATOM   2248  CA  ALA A 155     -16.382  10.133  -6.699  1.00 95.88           C  
ATOM   2249  HA  ALA A 155     -17.397  10.275  -7.071  1.00 95.88           H  
ATOM   2250  C   ALA A 155     -15.515  11.244  -7.315  1.00 95.88           C  
ATOM   2251  CB  ALA A 155     -16.420  10.198  -5.168  1.00 95.88           C  
ATOM   2252  HB1 ALA A 155     -15.425  10.018  -4.760  1.00 95.88           H  
ATOM   2253  HB2 ALA A 155     -16.762  11.183  -4.851  1.00 95.88           H  
ATOM   2254  HB3 ALA A 155     -17.101   9.438  -4.785  1.00 95.88           H  
ATOM   2255  O   ALA A 155     -16.032  12.289  -7.712  1.00 95.88           O  
ATOM   2256  N   SER A 156     -14.210  11.003  -7.437  1.00 95.85           N  
ATOM   2257  H   SER A 156     -13.843  10.149  -7.040  1.00 95.85           H  
ATOM   2258  CA  SER A 156     -13.274  11.825  -8.206  1.00 95.85           C  
ATOM   2259  HA  SER A 156     -13.789  12.206  -9.088  1.00 95.85           H  
ATOM   2260  C   SER A 156     -12.092  10.981  -8.681  1.00 95.85           C  
ATOM   2261  CB  SER A 156     -12.781  13.025  -7.387  1.00 95.85           C  
ATOM   2262  HB2 SER A 156     -13.637  13.620  -7.069  1.00 95.85           H  
ATOM   2263  HB3 SER A 156     -12.144  13.645  -8.018  1.00 95.85           H  
ATOM   2264  O   SER A 156     -11.771   9.964  -8.063  1.00 95.85           O  
ATOM   2265  OG  SER A 156     -12.044  12.617  -6.251  1.00 95.85           O  
ATOM   2266  HG  SER A 156     -11.616  13.385  -5.866  1.00 95.85           H  
ATOM   2267  N   ARG A 157     -11.455  11.399  -9.780  1.00 96.61           N  
ATOM   2268  H   ARG A 157     -11.745  12.261 -10.219  1.00 96.61           H  
ATOM   2269  CA  ARG A 157     -10.220  10.808 -10.308  1.00 96.61           C  
ATOM   2270  HA  ARG A 157      -9.662  10.411  -9.459  1.00 96.61           H  
ATOM   2271  C   ARG A 157      -9.349  11.865 -10.977  1.00 96.61           C  
ATOM   2272  CB  ARG A 157     -10.516   9.646 -11.268  1.00 96.61           C  
ATOM   2273  HB2 ARG A 157      -9.575   9.152 -11.513  1.00 96.61           H  
ATOM   2274  HB3 ARG A 157     -11.150   8.927 -10.750  1.00 96.61           H  
ATOM   2275  O   ARG A 157      -9.911  12.856 -11.444  1.00 96.61           O  
ATOM   2276  CG  ARG A 157     -11.208  10.080 -12.572  1.00 96.61           C  
ATOM   2277  HG2 ARG A 157     -10.540  10.717 -13.152  1.00 96.61           H  
ATOM   2278  HG3 ARG A 157     -12.103  10.652 -12.327  1.00 96.61           H  
ATOM   2279  CD  ARG A 157     -11.628   8.885 -13.437  1.00 96.61           C  
ATOM   2280  HD2 ARG A 157     -12.236   9.258 -14.261  1.00 96.61           H  
ATOM   2281  HD3 ARG A 157     -12.230   8.204 -12.835  1.00 96.61           H  
ATOM   2282  NE  ARG A 157     -10.469   8.173 -13.987  1.00 96.61           N  
ATOM   2283  HE  ARG A 157      -9.570   8.623 -13.884  1.00 96.61           H  
ATOM   2284  NH1 ARG A 157     -11.528   6.372 -14.923  1.00 96.61           N  
ATOM   2285 HH11 ARG A 157     -12.409   6.734 -14.589  1.00 96.61           H  
ATOM   2286 HH12 ARG A 157     -11.505   5.467 -15.371  1.00 96.61           H  
ATOM   2287  NH2 ARG A 157      -9.308   6.555 -15.054  1.00 96.61           N  
ATOM   2288 HH21 ARG A 157      -9.234   5.679 -15.551  1.00 96.61           H  
ATOM   2289 HH22 ARG A 157      -8.462   7.028 -14.770  1.00 96.61           H  
ATOM   2290  CZ  ARG A 157     -10.439   7.039 -14.654  1.00 96.61           C  
ATOM   2291  N   GLY A 158      -8.038  11.643 -11.035  1.00 95.64           N  
ATOM   2292  H   GLY A 158      -7.662  10.833 -10.563  1.00 95.64           H  
ATOM   2293  CA  GLY A 158      -7.099  12.569 -11.667  1.00 95.64           C  
ATOM   2294  HA2 GLY A 158      -6.934  12.272 -12.702  1.00 95.64           H  
ATOM   2295  HA3 GLY A 158      -7.552  13.561 -11.672  1.00 95.64           H  
ATOM   2296  C   GLY A 158      -5.742  12.669 -10.970  1.00 95.64           C  
ATOM   2297  O   GLY A 158      -5.267  11.691 -10.392  1.00 95.64           O  
ATOM   2298  N   GLY A 159      -5.107  13.840 -11.057  1.00 93.16           N  
ATOM   2299  H   GLY A 159      -5.600  14.615 -11.477  1.00 93.16           H  
ATOM   2300  CA  GLY A 159      -3.796  14.127 -10.469  1.00 93.16           C  
ATOM   2301  HA2 GLY A 159      -3.178  14.624 -11.218  1.00 93.16           H  
ATOM   2302  HA3 GLY A 159      -3.297  13.201 -10.185  1.00 93.16           H  
ATOM   2303  C   GLY A 159      -3.883  15.015  -9.225  1.00 93.16           C  
ATOM   2304  O   GLY A 159      -4.473  14.637  -8.213  1.00 93.16           O  
ATOM   2305  N   GLU A 160      -3.275  16.200  -9.303  1.00 89.28           N  
ATOM   2306  H   GLU A 160      -2.893  16.471 -10.198  1.00 89.28           H  
ATOM   2307  CA  GLU A 160      -3.133  17.182  -8.209  1.00 89.28           C  
ATOM   2308  HA  GLU A 160      -2.629  16.708  -7.367  1.00 89.28           H  
ATOM   2309  C   GLU A 160      -4.476  17.736  -7.700  1.00 89.28           C  
ATOM   2310  CB  GLU A 160      -2.281  18.383  -8.679  1.00 89.28           C  
ATOM   2311  HB2 GLU A 160      -2.935  19.118  -9.149  1.00 89.28           H  
ATOM   2312  HB3 GLU A 160      -1.836  18.844  -7.797  1.00 89.28           H  
ATOM   2313  O   GLU A 160      -4.595  18.246  -6.589  1.00 89.28           O  
ATOM   2314  CG  GLU A 160      -1.173  18.044  -9.688  1.00 89.28           C  
ATOM   2315  HG2 GLU A 160      -1.635  17.838 -10.654  1.00 89.28           H  
ATOM   2316  HG3 GLU A 160      -0.690  17.119  -9.374  1.00 89.28           H  
ATOM   2317  CD  GLU A 160      -0.142  19.169  -9.877  1.00 89.28           C  
ATOM   2318  OE1 GLU A 160       1.035  18.841 -10.149  1.00 89.28           O  
ATOM   2319  OE2 GLU A 160      -0.549  20.353  -9.819  1.00 89.28           O  
ATOM   2320  N   GLU A 161      -5.515  17.671  -8.525  1.00 90.62           N  
ATOM   2321  H   GLU A 161      -5.355  17.280  -9.442  1.00 90.62           H  
ATOM   2322  CA  GLU A 161      -6.846  18.180  -8.222  1.00 90.62           C  
ATOM   2323  HA  GLU A 161      -6.724  19.119  -7.682  1.00 90.62           H  
ATOM   2324  C   GLU A 161      -7.659  17.254  -7.309  1.00 90.62           C  
ATOM   2325  CB  GLU A 161      -7.594  18.493  -9.532  1.00 90.62           C  
ATOM   2326  HB2 GLU A 161      -6.982  19.144 -10.156  1.00 90.62           H  
ATOM   2327  HB3 GLU A 161      -8.481  19.065  -9.260  1.00 90.62           H  
ATOM   2328  O   GLU A 161      -8.663  17.681  -6.724  1.00 90.62           O  
ATOM   2329  CG  GLU A 161      -8.073  17.283 -10.362  1.00 90.62           C  
ATOM   2330  HG2 GLU A 161      -8.541  16.548  -9.708  1.00 90.62           H  
ATOM   2331  HG3 GLU A 161      -8.858  17.649 -11.024  1.00 90.62           H  
ATOM   2332  CD  GLU A 161      -7.009  16.591 -11.237  1.00 90.62           C  
ATOM   2333  OE1 GLU A 161      -7.414  15.785 -12.095  1.00 90.62           O  
ATOM   2334  OE2 GLU A 161      -5.794  16.821 -11.071  1.00 90.62           O  
ATOM   2335  N   VAL A 162      -7.251  15.987  -7.181  1.00 91.34           N  
ATOM   2336  H   VAL A 162      -6.382  15.721  -7.622  1.00 91.34           H  
ATOM   2337  CA  VAL A 162      -7.947  14.994  -6.363  1.00 91.34           C  
ATOM   2338  HA  VAL A 162      -9.019  15.128  -6.504  1.00 91.34           H  
ATOM   2339  C   VAL A 162      -7.612  15.228  -4.898  1.00 91.34           C  
ATOM   2340  CB  VAL A 162      -7.602  13.555  -6.778  1.00 91.34           C  
ATOM   2341  HB  VAL A 162      -6.534  13.378  -6.652  1.00 91.34           H  
ATOM   2342  O   VAL A 162      -6.467  15.097  -4.475  1.00 91.34           O  
ATOM   2343  CG1 VAL A 162      -8.382  12.530  -5.942  1.00 91.34           C  
ATOM   2344 HG11 VAL A 162      -9.455  12.683  -6.057  1.00 91.34           H  
ATOM   2345 HG12 VAL A 162      -8.106  12.608  -4.891  1.00 91.34           H  
ATOM   2346 HG13 VAL A 162      -8.128  11.524  -6.276  1.00 91.34           H  
ATOM   2347  CG2 VAL A 162      -7.979  13.314  -8.240  1.00 91.34           C  
ATOM   2348 HG21 VAL A 162      -9.043  13.486  -8.403  1.00 91.34           H  
ATOM   2349 HG22 VAL A 162      -7.401  13.972  -8.889  1.00 91.34           H  
ATOM   2350 HG23 VAL A 162      -7.724  12.285  -8.493  1.00 91.34           H  
ATOM   2351  N   LYS A 163      -8.637  15.555  -4.108  1.00 87.22           N  
ATOM   2352  H   LYS A 163      -9.547  15.646  -4.537  1.00 87.22           H  
ATOM   2353  CA  LYS A 163      -8.511  15.813  -2.672  1.00 87.22           C  
ATOM   2354  HA  LYS A 163      -7.451  15.855  -2.421  1.00 87.22           H  
ATOM   2355  C   LYS A 163      -9.103  14.688  -1.844  1.00 87.22           C  
ATOM   2356  CB  LYS A 163      -9.126  17.168  -2.305  1.00 87.22           C  
ATOM   2357  HB2 LYS A 163      -9.089  17.289  -1.222  1.00 87.22           H  
ATOM   2358  HB3 LYS A 163     -10.166  17.198  -2.629  1.00 87.22           H  
ATOM   2359  O   LYS A 163     -10.207  14.221  -2.116  1.00 87.22           O  
ATOM   2360  CG  LYS A 163      -8.338  18.307  -2.958  1.00 87.22           C  
ATOM   2361  HG2 LYS A 163      -8.366  18.203  -4.043  1.00 87.22           H  
ATOM   2362  HG3 LYS A 163      -7.300  18.252  -2.629  1.00 87.22           H  
ATOM   2363  CD  LYS A 163      -8.910  19.672  -2.580  1.00 87.22           C  
ATOM   2364  HD2 LYS A 163      -9.936  19.750  -2.940  1.00 87.22           H  
ATOM   2365  HD3 LYS A 163      -8.880  19.790  -1.497  1.00 87.22           H  
ATOM   2366  CE  LYS A 163      -8.027  20.723  -3.250  1.00 87.22           C  
ATOM   2367  HE2 LYS A 163      -8.045  20.559  -4.328  1.00 87.22           H  
ATOM   2368  HE3 LYS A 163      -7.001  20.562  -2.920  1.00 87.22           H  
ATOM   2369  NZ  LYS A 163      -8.459  22.097  -2.918  1.00 87.22           N  
ATOM   2370  HZ1 LYS A 163      -7.833  22.752  -3.365  1.00 87.22           H  
ATOM   2371  HZ2 LYS A 163      -8.396  22.231  -1.919  1.00 87.22           H  
ATOM   2372  HZ3 LYS A 163      -9.403  22.258  -3.239  1.00 87.22           H  
ATOM   2373  N   THR A 164      -8.395  14.335  -0.781  1.00 79.80           N  
ATOM   2374  H   THR A 164      -7.494  14.776  -0.666  1.00 79.80           H  
ATOM   2375  CA  THR A 164      -8.870  13.445   0.282  1.00 79.80           C  
ATOM   2376  HA  THR A 164      -9.223  12.515  -0.165  1.00 79.80           H  
ATOM   2377  C   THR A 164     -10.023  14.085   1.061  1.00 79.80           C  
ATOM   2378  CB  THR A 164      -7.735  13.097   1.262  1.00 79.80           C  
ATOM   2379  HB  THR A 164      -8.106  12.373   1.987  1.00 79.80           H  
ATOM   2380  O   THR A 164     -10.270  15.295   0.999  1.00 79.80           O  
ATOM   2381  CG2 THR A 164      -6.503  12.511   0.577  1.00 79.80           C  
ATOM   2382 HG21 THR A 164      -6.054  13.219  -0.120  1.00 79.80           H  
ATOM   2383 HG22 THR A 164      -6.786  11.607   0.038  1.00 79.80           H  
ATOM   2384 HG23 THR A 164      -5.765  12.236   1.330  1.00 79.80           H  
ATOM   2385  OG1 THR A 164      -7.333  14.264   1.951  1.00 79.80           O  
ATOM   2386  HG1 THR A 164      -6.671  14.661   1.381  1.00 79.80           H  
ATOM   2387  N   ALA A 165     -10.691  13.294   1.904  1.00 72.78           N  
ATOM   2388  H   ALA A 165     -10.452  12.313   1.926  1.00 72.78           H  
ATOM   2389  CA  ALA A 165     -11.706  13.801   2.833  1.00 72.78           C  
ATOM   2390  HA  ALA A 165     -12.474  14.309   2.249  1.00 72.78           H  
ATOM   2391  C   ALA A 165     -11.163  14.827   3.856  1.00 72.78           C  
ATOM   2392  CB  ALA A 165     -12.343  12.597   3.535  1.00 72.78           C  
ATOM   2393  HB1 ALA A 165     -12.756  11.913   2.794  1.00 72.78           H  
ATOM   2394  HB2 ALA A 165     -13.143  12.938   4.193  1.00 72.78           H  
ATOM   2395  HB3 ALA A 165     -11.591  12.074   4.126  1.00 72.78           H  
ATOM   2396  O   ALA A 165     -11.951  15.510   4.515  1.00 72.78           O  
ATOM   2397  N   PHE A 166      -9.836  14.945   3.989  1.00 74.02           N  
ATOM   2398  H   PHE A 166      -9.249  14.360   3.411  1.00 74.02           H  
ATOM   2399  CA  PHE A 166      -9.151  15.917   4.846  1.00 74.02           C  
ATOM   2400  HA  PHE A 166      -9.820  16.201   5.658  1.00 74.02           H  
ATOM   2401  C   PHE A 166      -8.784  17.219   4.110  1.00 74.02           C  
ATOM   2402  CB  PHE A 166      -7.917  15.249   5.468  1.00 74.02           C  
ATOM   2403  HB2 PHE A 166      -7.448  15.948   6.161  1.00 74.02           H  
ATOM   2404  HB3 PHE A 166      -7.194  15.041   4.680  1.00 74.02           H  
ATOM   2405  O   PHE A 166      -8.195  18.117   4.710  1.00 74.02           O  
ATOM   2406  CG  PHE A 166      -8.221  13.965   6.218  1.00 74.02           C  
ATOM   2407  CD1 PHE A 166      -8.836  14.008   7.483  1.00 74.02           C  
ATOM   2408  HD1 PHE A 166      -9.112  14.957   7.918  1.00 74.02           H  
ATOM   2409  CD2 PHE A 166      -7.903  12.720   5.645  1.00 74.02           C  
ATOM   2410  HD2 PHE A 166      -7.437  12.670   4.672  1.00 74.02           H  
ATOM   2411  CE1 PHE A 166      -9.093  12.823   8.194  1.00 74.02           C  
ATOM   2412  HE1 PHE A 166      -9.529  12.868   9.181  1.00 74.02           H  
ATOM   2413  CE2 PHE A 166      -8.190  11.533   6.339  1.00 74.02           C  
ATOM   2414  HE2 PHE A 166      -7.948  10.584   5.883  1.00 74.02           H  
ATOM   2415  CZ  PHE A 166      -8.771  11.582   7.619  1.00 74.02           C  
ATOM   2416  HZ  PHE A 166      -8.965  10.665   8.156  1.00 74.02           H  
ATOM   2417  N   GLY A 167      -9.123  17.338   2.820  1.00 76.29           N  
ATOM   2418  H   GLY A 167      -9.557  16.549   2.363  1.00 76.29           H  
ATOM   2419  CA  GLY A 167      -8.871  18.527   2.000  1.00 76.29           C  
ATOM   2420  HA2 GLY A 167      -9.553  18.509   1.150  1.00 76.29           H  
ATOM   2421  HA3 GLY A 167      -9.078  19.420   2.591  1.00 76.29           H  
ATOM   2422  C   GLY A 167      -7.447  18.650   1.450  1.00 76.29           C  
ATOM   2423  O   GLY A 167      -7.187  19.591   0.703  1.00 76.29           O  
ATOM   2424  N   GLN A 168      -6.561  17.710   1.789  1.00 82.77           N  
ATOM   2425  H   GLN A 168      -6.882  16.952   2.375  1.00 82.77           H  
ATOM   2426  CA  GLN A 168      -5.224  17.573   1.199  1.00 82.77           C  
ATOM   2427  HA  GLN A 168      -4.783  18.559   1.050  1.00 82.77           H  
ATOM   2428  C   GLN A 168      -5.326  16.891  -0.165  1.00 82.77           C  
ATOM   2429  CB  GLN A 168      -4.308  16.756   2.128  1.00 82.77           C  
ATOM   2430  HB2 GLN A 168      -4.680  15.734   2.193  1.00 82.77           H  
ATOM   2431  HB3 GLN A 168      -3.311  16.720   1.688  1.00 82.77           H  
ATOM   2432  O   GLN A 168      -6.153  15.986  -0.315  1.00 82.77           O  
ATOM   2433  CG  GLN A 168      -4.198  17.323   3.552  1.00 82.77           C  
ATOM   2434  HG2 GLN A 168      -3.462  16.741   4.106  1.00 82.77           H  
ATOM   2435  HG3 GLN A 168      -5.155  17.214   4.061  1.00 82.77           H  
ATOM   2436  CD  GLN A 168      -3.769  18.787   3.575  1.00 82.77           C  
ATOM   2437  NE2 GLN A 168      -4.510  19.658   4.224  1.00 82.77           N  
ATOM   2438 HE21 GLN A 168      -5.378  19.378   4.658  1.00 82.77           H  
ATOM   2439 HE22 GLN A 168      -4.176  20.610   4.170  1.00 82.77           H  
ATOM   2440  OE1 GLN A 168      -2.782  19.196   2.999  1.00 82.77           O  
ATOM   2441  N   ASP A 169      -4.522  17.312  -1.139  1.00 89.23           N  
ATOM   2442  H   ASP A 169      -3.794  17.986  -0.948  1.00 89.23           H  
ATOM   2443  CA  ASP A 169      -4.419  16.617  -2.420  1.00 89.23           C  
ATOM   2444  HA  ASP A 169      -5.424  16.332  -2.730  1.00 89.23           H  
ATOM   2445  C   ASP A 169      -3.594  15.328  -2.298  1.00 89.23           C  
ATOM   2446  CB  ASP A 169      -3.877  17.546  -3.507  1.00 89.23           C  
ATOM   2447  HB2 ASP A 169      -4.482  18.451  -3.553  1.00 89.23           H  
ATOM   2448  HB3 ASP A 169      -3.961  17.023  -4.460  1.00 89.23           H  
ATOM   2449  O   ASP A 169      -2.734  15.203  -1.428  1.00 89.23           O  
ATOM   2450  CG  ASP A 169      -2.418  17.902  -3.261  1.00 89.23           C  
ATOM   2451  OD1 ASP A 169      -1.559  17.299  -3.933  1.00 89.23           O  
ATOM   2452  OD2 ASP A 169      -2.163  18.702  -2.330  1.00 89.23           O  
ATOM   2453  N   CYS A 170      -3.882  14.344  -3.147  1.00 91.42           N  
ATOM   2454  H   CYS A 170      -4.633  14.469  -3.810  1.00 91.42           H  
ATOM   2455  CA  CYS A 170      -3.169  13.068  -3.119  1.00 91.42           C  
ATOM   2456  HA  CYS A 170      -3.174  12.677  -2.102  1.00 91.42           H  
ATOM   2457  C   CYS A 170      -1.696  13.231  -3.528  1.00 91.42           C  
ATOM   2458  CB  CYS A 170      -3.896  12.079  -4.040  1.00 91.42           C  
ATOM   2459  HB2 CYS A 170      -3.920  12.477  -5.055  1.00 91.42           H  
ATOM   2460  HB3 CYS A 170      -3.351  11.136  -4.052  1.00 91.42           H  
ATOM   2461  O   CYS A 170      -0.816  12.604  -2.936  1.00 91.42           O  
ATOM   2462  SG  CYS A 170      -5.596  11.789  -3.461  1.00 91.42           S  
ATOM   2463  HG  CYS A 170      -5.265  11.141  -2.340  1.00 91.42           H  
ATOM   2464  N   LEU A 171      -1.409  14.085  -4.516  1.00 93.60           N  
ATOM   2465  H   LEU A 171      -2.134  14.689  -4.875  1.00 93.60           H  
ATOM   2466  CA  LEU A 171      -0.065  14.191  -5.072  1.00 93.60           C  
ATOM   2467  HA  LEU A 171       0.250  13.180  -5.330  1.00 93.60           H  
ATOM   2468  C   LEU A 171       0.947  14.727  -4.051  1.00 93.60           C  
ATOM   2469  CB  LEU A 171      -0.079  15.040  -6.358  1.00 93.60           C  
ATOM   2470  HB2 LEU A 171      -0.430  16.044  -6.122  1.00 93.60           H  
ATOM   2471  HB3 LEU A 171      -0.766  14.594  -7.078  1.00 93.60           H  
ATOM   2472  O   LEU A 171       2.041  14.182  -3.957  1.00 93.60           O  
ATOM   2473  CG  LEU A 171       1.325  15.145  -6.993  1.00 93.60           C  
ATOM   2474  HG  LEU A 171       2.011  15.624  -6.294  1.00 93.60           H  
ATOM   2475  CD1 LEU A 171       1.881  13.773  -7.363  1.00 93.60           C  
ATOM   2476 HD11 LEU A 171       2.113  13.221  -6.453  1.00 93.60           H  
ATOM   2477 HD12 LEU A 171       1.153  13.209  -7.947  1.00 93.60           H  
ATOM   2478 HD13 LEU A 171       2.797  13.892  -7.941  1.00 93.60           H  
ATOM   2479  CD2 LEU A 171       1.320  15.981  -8.258  1.00 93.60           C  
ATOM   2480 HD21 LEU A 171       2.330  16.056  -8.659  1.00 93.60           H  
ATOM   2481 HD22 LEU A 171       0.990  16.991  -8.017  1.00 93.60           H  
ATOM   2482 HD23 LEU A 171       0.681  15.521  -9.012  1.00 93.60           H  
ATOM   2483  N   SER A 172       0.605  15.747  -3.267  1.00 91.07           N  
ATOM   2484  H   SER A 172      -0.297  16.178  -3.411  1.00 91.07           H  
ATOM   2485  CA  SER A 172       1.540  16.427  -2.363  1.00 91.07           C  
ATOM   2486  HA  SER A 172       2.376  16.792  -2.960  1.00 91.07           H  
ATOM   2487  C   SER A 172       2.129  15.520  -1.283  1.00 91.07           C  
ATOM   2488  CB  SER A 172       0.871  17.641  -1.715  1.00 91.07           C  
ATOM   2489  HB2 SER A 172       0.562  18.335  -2.497  1.00 91.07           H  
ATOM   2490  HB3 SER A 172       1.592  18.147  -1.074  1.00 91.07           H  
ATOM   2491  O   SER A 172       3.267  15.737  -0.864  1.00 91.07           O  
ATOM   2492  OG  SER A 172      -0.256  17.281  -0.946  1.00 91.07           O  
ATOM   2493  HG  SER A 172      -1.007  17.678  -1.395  1.00 91.07           H  
ATOM   2494  N   CYS A 173       1.407  14.481  -0.858  1.00 91.02           N  
ATOM   2495  H   CYS A 173       0.452  14.411  -1.181  1.00 91.02           H  
ATOM   2496  CA  CYS A 173       1.947  13.453   0.032  1.00 91.02           C  
ATOM   2497  HA  CYS A 173       2.653  13.909   0.726  1.00 91.02           H  
ATOM   2498  C   CYS A 173       2.734  12.383  -0.738  1.00 91.02           C  
ATOM   2499  CB  CYS A 173       0.809  12.834   0.853  1.00 91.02           C  
ATOM   2500  HB2 CYS A 173       1.199  11.984   1.413  1.00 91.02           H  
ATOM   2501  HB3 CYS A 173       0.017  12.485   0.190  1.00 91.02           H  
ATOM   2502  O   CYS A 173       3.836  12.020  -0.334  1.00 91.02           O  
ATOM   2503  SG  CYS A 173       0.140  14.052   2.024  1.00 91.02           S  
ATOM   2504  HG  CYS A 173       1.313  14.428   2.541  1.00 91.02           H  
ATOM   2505  N   HIS A 174       2.201  11.891  -1.857  1.00 95.13           N  
ATOM   2506  H   HIS A 174       1.319  12.261  -2.182  1.00 95.13           H  
ATOM   2507  CA  HIS A 174       2.822  10.805  -2.622  1.00 95.13           C  
ATOM   2508  HA  HIS A 174       3.098  10.004  -1.936  1.00 95.13           H  
ATOM   2509  C   HIS A 174       4.123  11.222  -3.331  1.00 95.13           C  
ATOM   2510  CB  HIS A 174       1.780  10.248  -3.599  1.00 95.13           C  
ATOM   2511  HB2 HIS A 174       2.299   9.715  -4.396  1.00 95.13           H  
ATOM   2512  HB3 HIS A 174       1.216  11.061  -4.058  1.00 95.13           H  
ATOM   2513  O   HIS A 174       5.047  10.420  -3.441  1.00 95.13           O  
ATOM   2514  CG  HIS A 174       0.837   9.269  -2.944  1.00 95.13           C  
ATOM   2515  CD2 HIS A 174      -0.351   9.514  -2.307  1.00 95.13           C  
ATOM   2516  HD2 HIS A 174      -0.817  10.475  -2.150  1.00 95.13           H  
ATOM   2517  ND1 HIS A 174       1.047   7.916  -2.870  1.00 95.13           N  
ATOM   2518  HD1 HIS A 174       1.839   7.436  -3.274  1.00 95.13           H  
ATOM   2519  CE1 HIS A 174       0.015   7.357  -2.224  1.00 95.13           C  
ATOM   2520  HE1 HIS A 174      -0.104   6.299  -2.044  1.00 95.13           H  
ATOM   2521  NE2 HIS A 174      -0.868   8.295  -1.856  1.00 95.13           N  
ATOM   2522  N   ALA A 175       4.239  12.487  -3.741  1.00 94.83           N  
ATOM   2523  H   ALA A 175       3.438  13.094  -3.638  1.00 94.83           H  
ATOM   2524  CA  ALA A 175       5.430  13.060  -4.373  1.00 94.83           C  
ATOM   2525  HA  ALA A 175       5.742  12.413  -5.193  1.00 94.83           H  
ATOM   2526  C   ALA A 175       6.641  13.172  -3.434  1.00 94.83           C  
ATOM   2527  CB  ALA A 175       5.057  14.435  -4.943  1.00 94.83           C  
ATOM   2528  HB1 ALA A 175       4.766  15.106  -4.136  1.00 94.83           H  
ATOM   2529  HB2 ALA A 175       5.913  14.856  -5.469  1.00 94.83           H  
ATOM   2530  HB3 ALA A 175       4.228  14.342  -5.646  1.00 94.83           H  
ATOM   2531  O   ALA A 175       7.749  13.430  -3.897  1.00 94.83           O  
ATOM   2532  N   GLN A 176       6.445  12.996  -2.124  1.00 95.17           N  
ATOM   2533  H   GLN A 176       5.514  12.782  -1.795  1.00 95.17           H  
ATOM   2534  CA  GLN A 176       7.536  12.999  -1.147  1.00 95.17           C  
ATOM   2535  HA  GLN A 176       8.263  13.765  -1.417  1.00 95.17           H  
ATOM   2536  C   GLN A 176       8.282  11.667  -1.089  1.00 95.17           C  
ATOM   2537  CB  GLN A 176       6.998  13.308   0.250  1.00 95.17           C  
ATOM   2538  HB2 GLN A 176       6.317  12.514   0.555  1.00 95.17           H  
ATOM   2539  HB3 GLN A 176       7.839  13.329   0.943  1.00 95.17           H  
ATOM   2540  O   GLN A 176       9.377  11.613  -0.530  1.00 95.17           O  
ATOM   2541  CG  GLN A 176       6.275  14.652   0.336  1.00 95.17           C  
ATOM   2542  HG2 GLN A 176       5.460  14.667  -0.387  1.00 95.17           H  
ATOM   2543  HG3 GLN A 176       6.966  15.461   0.099  1.00 95.17           H  
ATOM   2544  CD  GLN A 176       5.702  14.884   1.725  1.00 95.17           C  
ATOM   2545  NE2 GLN A 176       4.614  15.611   1.828  1.00 95.17           N  
ATOM   2546 HE21 GLN A 176       4.324  15.829   2.770  1.00 95.17           H  
ATOM   2547 HE22 GLN A 176       4.154  15.940   0.991  1.00 95.17           H  
ATOM   2548  OE1 GLN A 176       6.202  14.408   2.732  1.00 95.17           O  
ATOM   2549  N   ALA A 177       7.698  10.594  -1.633  1.00 97.09           N  
ATOM   2550  H   ALA A 177       6.827  10.699  -2.132  1.00 97.09           H  
ATOM   2551  CA  ALA A 177       8.380   9.315  -1.699  1.00 97.09           C  
ATOM   2552  HA  ALA A 177       8.610   9.006  -0.680  1.00 97.09           H  
ATOM   2553  C   ALA A 177       9.695   9.477  -2.479  1.00 97.09           C  
ATOM   2554  CB  ALA A 177       7.445   8.272  -2.323  1.00 97.09           C  
ATOM   2555  HB1 ALA A 177       7.918   7.291  -2.289  1.00 97.09           H  
ATOM   2556  HB2 ALA A 177       6.507   8.232  -1.770  1.00 97.09           H  
ATOM   2557  HB3 ALA A 177       7.241   8.537  -3.360  1.00 97.09           H  
ATOM   2558  O   ALA A 177       9.729  10.103  -3.541  1.00 97.09           O  
ATOM   2559  N   GLU A 178      10.791   8.913  -1.969  1.00 97.29           N  
ATOM   2560  H   GLU A 178      10.728   8.477  -1.060  1.00 97.29           H  
ATOM   2561  CA  GLU A 178      12.046   8.865  -2.716  1.00 97.29           C  
ATOM   2562  HA  GLU A 178      12.394   9.887  -2.863  1.00 97.29           H  
ATOM   2563  C   GLU A 178      11.792   8.224  -4.085  1.00 97.29           C  
ATOM   2564  CB  GLU A 178      13.138   8.060  -1.994  1.00 97.29           C  
ATOM   2565  HB2 GLU A 178      12.804   7.027  -1.901  1.00 97.29           H  
ATOM   2566  HB3 GLU A 178      14.027   8.055  -2.624  1.00 97.29           H  
ATOM   2567  O   GLU A 178      11.033   7.262  -4.198  1.00 97.29           O  
ATOM   2568  CG  GLU A 178      13.543   8.589  -0.611  1.00 97.29           C  
ATOM   2569  HG2 GLU A 178      14.003   9.569  -0.738  1.00 97.29           H  
ATOM   2570  HG3 GLU A 178      12.651   8.711   0.004  1.00 97.29           H  
ATOM   2571  CD  GLU A 178      14.519   7.650   0.124  1.00 97.29           C  
ATOM   2572  OE1 GLU A 178      15.034   8.071   1.183  1.00 97.29           O  
ATOM   2573  OE2 GLU A 178      14.768   6.515  -0.360  1.00 97.29           O  
ATOM   2574  N   LEU A 179      12.463   8.724  -5.127  1.00 96.26           N  
ATOM   2575  H   LEU A 179      13.028   9.544  -4.959  1.00 96.26           H  
ATOM   2576  CA  LEU A 179      12.163   8.379  -6.524  1.00 96.26           C  
ATOM   2577  HA  LEU A 179      11.180   8.776  -6.777  1.00 96.26           H  
ATOM   2578  C   LEU A 179      12.101   6.870  -6.809  1.00 96.26           C  
ATOM   2579  CB  LEU A 179      13.231   9.016  -7.432  1.00 96.26           C  
ATOM   2580  HB2 LEU A 179      13.061   8.670  -8.452  1.00 96.26           H  
ATOM   2581  HB3 LEU A 179      14.211   8.654  -7.120  1.00 96.26           H  
ATOM   2582  O   LEU A 179      11.305   6.433  -7.635  1.00 96.26           O  
ATOM   2583  CG  LEU A 179      13.247  10.553  -7.446  1.00 96.26           C  
ATOM   2584  HG  LEU A 179      13.408  10.927  -6.434  1.00 96.26           H  
ATOM   2585  CD1 LEU A 179      14.405  11.036  -8.322  1.00 96.26           C  
ATOM   2586 HD11 LEU A 179      15.347  10.648  -7.935  1.00 96.26           H  
ATOM   2587 HD12 LEU A 179      14.438  12.125  -8.313  1.00 96.26           H  
ATOM   2588 HD13 LEU A 179      14.263  10.689  -9.346  1.00 96.26           H  
ATOM   2589  CD2 LEU A 179      11.948  11.140  -7.995  1.00 96.26           C  
ATOM   2590 HD21 LEU A 179      12.030  12.224  -8.071  1.00 96.26           H  
ATOM   2591 HD22 LEU A 179      11.121  10.918  -7.320  1.00 96.26           H  
ATOM   2592 HD23 LEU A 179      11.727  10.725  -8.978  1.00 96.26           H  
ATOM   2593  N   LYS A 180      12.919   6.070  -6.117  1.00 97.34           N  
ATOM   2594  H   LYS A 180      13.476   6.495  -5.390  1.00 97.34           H  
ATOM   2595  CA  LYS A 180      12.950   4.608  -6.270  1.00 97.34           C  
ATOM   2596  HA  LYS A 180      13.058   4.374  -7.329  1.00 97.34           H  
ATOM   2597  C   LYS A 180      11.654   3.910  -5.842  1.00 97.34           C  
ATOM   2598  CB  LYS A 180      14.161   4.023  -5.529  1.00 97.34           C  
ATOM   2599  HB2 LYS A 180      15.075   4.432  -5.959  1.00 97.34           H  
ATOM   2600  HB3 LYS A 180      14.172   2.944  -5.688  1.00 97.34           H  
ATOM   2601  O   LYS A 180      11.423   2.785  -6.261  1.00 97.34           O  
ATOM   2602  CG  LYS A 180      14.141   4.309  -4.020  1.00 97.34           C  
ATOM   2603  HG2 LYS A 180      13.189   3.990  -3.594  1.00 97.34           H  
ATOM   2604  HG3 LYS A 180      14.260   5.380  -3.851  1.00 97.34           H  
ATOM   2605  CD  LYS A 180      15.264   3.555  -3.307  1.00 97.34           C  
ATOM   2606  HD2 LYS A 180      15.053   2.487  -3.359  1.00 97.34           H  
ATOM   2607  HD3 LYS A 180      16.222   3.763  -3.784  1.00 97.34           H  
ATOM   2608  CE  LYS A 180      15.292   4.008  -1.850  1.00 97.34           C  
ATOM   2609  HE2 LYS A 180      15.653   5.036  -1.798  1.00 97.34           H  
ATOM   2610  HE3 LYS A 180      14.269   4.018  -1.475  1.00 97.34           H  
ATOM   2611  NZ  LYS A 180      16.115   3.121  -1.006  1.00 97.34           N  
ATOM   2612  HZ1 LYS A 180      15.712   2.195  -1.006  1.00 97.34           H  
ATOM   2613  HZ2 LYS A 180      16.109   3.484  -0.063  1.00 97.34           H  
ATOM   2614  HZ3 LYS A 180      17.061   3.073  -1.356  1.00 97.34           H  
ATOM   2615  N   TRP A 181      10.815   4.551  -5.032  1.00 97.85           N  
ATOM   2616  H   TRP A 181      11.046   5.487  -4.729  1.00 97.85           H  
ATOM   2617  CA  TRP A 181       9.559   3.981  -4.539  1.00 97.85           C  
ATOM   2618  HA  TRP A 181       9.646   2.895  -4.531  1.00 97.85           H  
ATOM   2619  C   TRP A 181       8.354   4.290  -5.429  1.00 97.85           C  
ATOM   2620  CB  TRP A 181       9.329   4.439  -3.097  1.00 97.85           C  
ATOM   2621  HB2 TRP A 181       8.433   3.949  -2.714  1.00 97.85           H  
ATOM   2622  HB3 TRP A 181       9.148   5.514  -3.097  1.00 97.85           H  
ATOM   2623  O   TRP A 181       7.242   3.897  -5.086  1.00 97.85           O  
ATOM   2624  CG  TRP A 181      10.456   4.133  -2.165  1.00 97.85           C  
ATOM   2625  CD1 TRP A 181      11.139   5.041  -1.440  1.00 97.85           C  
ATOM   2626  HD1 TRP A 181      10.926   6.099  -1.447  1.00 97.85           H  
ATOM   2627  CD2 TRP A 181      11.043   2.839  -1.844  1.00 97.85           C  
ATOM   2628  CE2 TRP A 181      12.084   3.043  -0.889  1.00 97.85           C  
ATOM   2629  CE3 TRP A 181      10.785   1.513  -2.252  1.00 97.85           C  
ATOM   2630  HE3 TRP A 181       9.988   1.315  -2.953  1.00 97.85           H  
ATOM   2631  NE1 TRP A 181      12.120   4.412  -0.700  1.00 97.85           N  
ATOM   2632  HE1 TRP A 181      12.768   4.918  -0.114  1.00 97.85           H  
ATOM   2633  CH2 TRP A 181      12.539   0.671  -0.777  1.00 97.85           C  
ATOM   2634  HH2 TRP A 181      13.067  -0.170  -0.353  1.00 97.85           H  
ATOM   2635  CZ2 TRP A 181      12.826   1.980  -0.353  1.00 97.85           C  
ATOM   2636  HZ2 TRP A 181      13.564   2.158   0.414  1.00 97.85           H  
ATOM   2637  CZ3 TRP A 181      11.527   0.442  -1.725  1.00 97.85           C  
ATOM   2638  HZ3 TRP A 181      11.297  -0.569  -2.026  1.00 97.85           H  
ATOM   2639  N   ASP A 182       8.563   4.990  -6.550  1.00 97.95           N  
ATOM   2640  H   ASP A 182       9.512   5.260  -6.768  1.00 97.95           H  
ATOM   2641  CA  ASP A 182       7.541   5.257  -7.567  1.00 97.95           C  
ATOM   2642  HA  ASP A 182       7.917   6.066  -8.193  1.00 97.95           H  
ATOM   2643  C   ASP A 182       6.223   5.766  -6.962  1.00 97.95           C  
ATOM   2644  CB  ASP A 182       7.387   4.027  -8.477  1.00 97.95           C  
ATOM   2645  HB2 ASP A 182       7.050   3.176  -7.886  1.00 97.95           H  
ATOM   2646  HB3 ASP A 182       8.363   3.795  -8.901  1.00 97.95           H  
ATOM   2647  O   ASP A 182       5.158   5.180  -7.144  1.00 97.95           O  
ATOM   2648  CG  ASP A 182       6.420   4.262  -9.638  1.00 97.95           C  
ATOM   2649  OD1 ASP A 182       6.115   5.430  -9.958  1.00 97.95           O  
ATOM   2650  OD2 ASP A 182       5.981   3.297 -10.299  1.00 97.95           O  
ATOM   2651  N   MET A 183       6.315   6.855  -6.192  1.00 96.99           N  
ATOM   2652  H   MET A 183       7.233   7.256  -6.060  1.00 96.99           H  
ATOM   2653  CA  MET A 183       5.181   7.519  -5.536  1.00 96.99           C  
ATOM   2654  HA  MET A 183       5.580   8.388  -5.012  1.00 96.99           H  
ATOM   2655  C   MET A 183       4.462   6.676  -4.468  1.00 96.99           C  
ATOM   2656  CB  MET A 183       4.187   8.048  -6.590  1.00 96.99           C  
ATOM   2657  HB2 MET A 183       3.655   7.209  -7.038  1.00 96.99           H  
ATOM   2658  HB3 MET A 183       3.438   8.668  -6.095  1.00 96.99           H  
ATOM   2659  O   MET A 183       3.498   7.154  -3.867  1.00 96.99           O  
ATOM   2660  CG  MET A 183       4.841   8.865  -7.711  1.00 96.99           C  
ATOM   2661  HG2 MET A 183       5.624   8.275  -8.187  1.00 96.99           H  
ATOM   2662  HG3 MET A 183       4.086   9.062  -8.473  1.00 96.99           H  
ATOM   2663  SD  MET A 183       5.535  10.447  -7.187  1.00 96.99           S  
ATOM   2664  CE  MET A 183       3.982  11.348  -6.998  1.00 96.99           C  
ATOM   2665  HE1 MET A 183       3.382  11.238  -7.901  1.00 96.99           H  
ATOM   2666  HE2 MET A 183       4.213  12.403  -6.852  1.00 96.99           H  
ATOM   2667  HE3 MET A 183       3.430  10.968  -6.138  1.00 96.99           H  
ATOM   2668  N   VAL A 184       4.894   5.443  -4.183  1.00 96.94           N  
ATOM   2669  H   VAL A 184       5.649   5.052  -4.728  1.00 96.94           H  
ATOM   2670  CA  VAL A 184       4.318   4.625  -3.108  1.00 96.94           C  
ATOM   2671  HA  VAL A 184       3.258   4.869  -3.034  1.00 96.94           H  
ATOM   2672  C   VAL A 184       4.966   4.999  -1.785  1.00 96.94           C  
ATOM   2673  CB  VAL A 184       4.372   3.118  -3.397  1.00 96.94           C  
ATOM   2674  HB  VAL A 184       5.398   2.793  -3.566  1.00 96.94           H  
ATOM   2675  O   VAL A 184       6.124   4.695  -1.495  1.00 96.94           O  
ATOM   2676  CG1 VAL A 184       3.788   2.313  -2.226  1.00 96.94           C  
ATOM   2677 HG11 VAL A 184       2.779   2.652  -1.993  1.00 96.94           H  
ATOM   2678 HG12 VAL A 184       3.756   1.254  -2.483  1.00 96.94           H  
ATOM   2679 HG13 VAL A 184       4.422   2.414  -1.345  1.00 96.94           H  
ATOM   2680  CG2 VAL A 184       3.524   2.815  -4.639  1.00 96.94           C  
ATOM   2681 HG21 VAL A 184       3.995   3.243  -5.524  1.00 96.94           H  
ATOM   2682 HG22 VAL A 184       3.431   1.738  -4.782  1.00 96.94           H  
ATOM   2683 HG23 VAL A 184       2.524   3.237  -4.533  1.00 96.94           H  
ATOM   2684  N   CYS A 185       4.175   5.680  -0.969  1.00 92.98           N  
ATOM   2685  H   CYS A 185       3.244   5.905  -1.290  1.00 92.98           H  
ATOM   2686  CA  CYS A 185       4.605   6.234   0.293  1.00 92.98           C  
ATOM   2687  HA  CYS A 185       5.667   6.472   0.237  1.00 92.98           H  
ATOM   2688  C   CYS A 185       4.379   5.247   1.451  1.00 92.98           C  
ATOM   2689  CB  CYS A 185       3.838   7.539   0.466  1.00 92.98           C  
ATOM   2690  HB2 CYS A 185       2.776   7.322   0.579  1.00 92.98           H  
ATOM   2691  HB3 CYS A 185       3.977   8.169  -0.413  1.00 92.98           H  
ATOM   2692  O   CYS A 185       3.243   4.983   1.846  1.00 92.98           O  
ATOM   2693  SG  CYS A 185       4.397   8.435   1.898  1.00 92.98           S  
ATOM   2694  N   GLU A 186       5.464   4.717   2.017  1.00 91.44           N  
ATOM   2695  H   GLU A 186       6.364   4.941   1.618  1.00 91.44           H  
ATOM   2696  CA  GLU A 186       5.461   3.871   3.217  1.00 91.44           C  
ATOM   2697  HA  GLU A 186       4.465   3.883   3.660  1.00 91.44           H  
ATOM   2698  C   GLU A 186       6.435   4.413   4.278  1.00 91.44           C  
ATOM   2699  CB  GLU A 186       5.797   2.405   2.869  1.00 91.44           C  
ATOM   2700  HB2 GLU A 186       5.851   1.831   3.794  1.00 91.44           H  
ATOM   2701  HB3 GLU A 186       6.781   2.370   2.402  1.00 91.44           H  
ATOM   2702  O   GLU A 186       7.195   5.360   4.057  1.00 91.44           O  
ATOM   2703  CG  GLU A 186       4.768   1.715   1.963  1.00 91.44           C  
ATOM   2704  HG2 GLU A 186       4.642   2.295   1.050  1.00 91.44           H  
ATOM   2705  HG3 GLU A 186       3.809   1.687   2.480  1.00 91.44           H  
ATOM   2706  CD  GLU A 186       5.203   0.283   1.606  1.00 91.44           C  
ATOM   2707  OE1 GLU A 186       5.519   0.028   0.424  1.00 91.44           O  
ATOM   2708  OE2 GLU A 186       5.223  -0.606   2.494  1.00 91.44           O  
ATOM   2709  N   THR A 187       6.433   3.801   5.467  1.00 89.22           N  
ATOM   2710  H   THR A 187       5.913   2.939   5.545  1.00 89.22           H  
ATOM   2711  CA  THR A 187       7.420   4.134   6.504  1.00 89.22           C  
ATOM   2712  HA  THR A 187       7.336   5.195   6.740  1.00 89.22           H  
ATOM   2713  C   THR A 187       8.830   3.858   5.987  1.00 89.22           C  
ATOM   2714  CB  THR A 187       7.174   3.329   7.785  1.00 89.22           C  
ATOM   2715  HB  THR A 187       7.210   2.263   7.559  1.00 89.22           H  
ATOM   2716  O   THR A 187       9.138   2.737   5.600  1.00 89.22           O  
ATOM   2717  CG2 THR A 187       8.176   3.647   8.897  1.00 89.22           C  
ATOM   2718 HG21 THR A 187       9.170   3.299   8.616  1.00 89.22           H  
ATOM   2719 HG22 THR A 187       8.201   4.721   9.080  1.00 89.22           H  
ATOM   2720 HG23 THR A 187       7.875   3.132   9.809  1.00 89.22           H  
ATOM   2721  OG1 THR A 187       5.896   3.652   8.285  1.00 89.22           O  
ATOM   2722  HG1 THR A 187       5.343   3.850   7.525  1.00 89.22           H  
ATOM   2723  N   GLY A 188       9.695   4.873   6.018  1.00 90.70           N  
ATOM   2724  H   GLY A 188       9.360   5.783   6.300  1.00 90.70           H  
ATOM   2725  CA  GLY A 188      11.065   4.767   5.510  1.00 90.70           C  
ATOM   2726  HA2 GLY A 188      11.443   3.760   5.685  1.00 90.70           H  
ATOM   2727  HA3 GLY A 188      11.700   5.467   6.053  1.00 90.70           H  
ATOM   2728  C   GLY A 188      11.217   5.065   4.015  1.00 90.70           C  
ATOM   2729  O   GLY A 188      12.331   4.982   3.514  1.00 90.70           O  
ATOM   2730  N   HIS A 189      10.145   5.451   3.313  1.00 95.34           N  
ATOM   2731  H   HIS A 189       9.232   5.426   3.745  1.00 95.34           H  
ATOM   2732  CA  HIS A 189      10.203   5.835   1.896  1.00 95.34           C  
ATOM   2733  HA  HIS A 189      11.063   5.341   1.444  1.00 95.34           H  
ATOM   2734  C   HIS A 189      10.435   7.340   1.677  1.00 95.34           C  
ATOM   2735  CB  HIS A 189       8.954   5.334   1.154  1.00 95.34           C  
ATOM   2736  HB2 HIS A 189       8.062   5.697   1.665  1.00 95.34           H  
ATOM   2737  HB3 HIS A 189       8.936   5.765   0.153  1.00 95.34           H  
ATOM   2738  O   HIS A 189      10.297   7.813   0.557  1.00 95.34           O  
ATOM   2739  CG  HIS A 189       8.859   3.839   0.970  1.00 95.34           C  
ATOM   2740  CD2 HIS A 189       9.572   2.853   1.605  1.00 95.34           C  
ATOM   2741  HD2 HIS A 189      10.331   2.989   2.361  1.00 95.34           H  
ATOM   2742  ND1 HIS A 189       8.037   3.212   0.062  1.00 95.34           N  
ATOM   2743  HD1 HIS A 189       7.418   3.662  -0.598  1.00 95.34           H  
ATOM   2744  CE1 HIS A 189       8.243   1.888   0.154  1.00 95.34           C  
ATOM   2745  HE1 HIS A 189       7.730   1.138  -0.431  1.00 95.34           H  
ATOM   2746  NE2 HIS A 189       9.159   1.621   1.097  1.00 95.34           N  
ATOM   2747  N   GLY A 190      10.769   8.106   2.720  1.00 94.81           N  
ATOM   2748  H   GLY A 190      10.907   7.650   3.610  1.00 94.81           H  
ATOM   2749  CA  GLY A 190      11.099   9.537   2.623  1.00 94.81           C  
ATOM   2750  HA2 GLY A 190      11.863   9.773   3.363  1.00 94.81           H  
ATOM   2751  HA3 GLY A 190      11.520   9.747   1.640  1.00 94.81           H  
ATOM   2752  C   GLY A 190       9.935  10.512   2.827  1.00 94.81           C  
ATOM   2753  O   GLY A 190      10.188  11.702   2.984  1.00 94.81           O  
ATOM   2754  N   CYS A 191       8.690  10.036   2.897  1.00 94.32           N  
ATOM   2755  H   CYS A 191       8.522   9.055   2.724  1.00 94.32           H  
ATOM   2756  CA  CYS A 191       7.548  10.908   3.170  1.00 94.32           C  
ATOM   2757  HA  CYS A 191       7.674  11.837   2.614  1.00 94.32           H  
ATOM   2758  C   CYS A 191       7.370  11.247   4.654  1.00 94.32           C  
ATOM   2759  CB  CYS A 191       6.244  10.262   2.741  1.00 94.32           C  
ATOM   2760  HB2 CYS A 191       5.510  11.051   2.580  1.00 94.32           H  
ATOM   2761  HB3 CYS A 191       5.892   9.681   3.594  1.00 94.32           H  
ATOM   2762  O   CYS A 191       7.740  10.467   5.540  1.00 94.32           O  
ATOM   2763  SG  CYS A 191       6.196   9.157   1.337  1.00 94.32           S  
ATOM   2764  N   ASP A 192       6.650  12.339   4.907  1.00 91.57           N  
ATOM   2765  H   ASP A 192       6.435  12.974   4.152  1.00 91.57           H  
ATOM   2766  CA  ASP A 192       6.171  12.686   6.240  1.00 91.57           C  
ATOM   2767  HA  ASP A 192       7.048  12.725   6.886  1.00 91.57           H  
ATOM   2768  C   ASP A 192       5.165  11.652   6.801  1.00 91.57           C  
ATOM   2769  CB  ASP A 192       5.541  14.086   6.231  1.00 91.57           C  
ATOM   2770  HB2 ASP A 192       4.823  14.154   5.414  1.00 91.57           H  
ATOM   2771  HB3 ASP A 192       4.994  14.223   7.164  1.00 91.57           H  
ATOM   2772  O   ASP A 192       4.290  11.158   6.080  1.00 91.57           O  
ATOM   2773  CG  ASP A 192       6.562  15.224   6.125  1.00 91.57           C  
ATOM   2774  OD1 ASP A 192       7.721  15.023   6.559  1.00 91.57           O  
ATOM   2775  OD2 ASP A 192       6.135  16.334   5.732  1.00 91.57           O  
ATOM   2776  N   PRO A 193       5.226  11.333   8.109  1.00 89.37           N  
ATOM   2777  CA  PRO A 193       4.237  10.473   8.751  1.00 89.37           C  
ATOM   2778  HA  PRO A 193       4.247   9.509   8.243  1.00 89.37           H  
ATOM   2779  C   PRO A 193       2.822  11.063   8.711  1.00 89.37           C  
ATOM   2780  CB  PRO A 193       4.713  10.291  10.196  1.00 89.37           C  
ATOM   2781  HB2 PRO A 193       4.234  11.023  10.847  1.00 89.37           H  
ATOM   2782  HB3 PRO A 193       4.522   9.281  10.557  1.00 89.37           H  
ATOM   2783  O   PRO A 193       2.607  12.235   9.025  1.00 89.37           O  
ATOM   2784  CG  PRO A 193       6.208  10.593  10.129  1.00 89.37           C  
ATOM   2785  HG2 PRO A 193       6.594  10.960  11.080  1.00 89.37           H  
ATOM   2786  HG3 PRO A 193       6.747   9.699   9.813  1.00 89.37           H  
ATOM   2787  CD  PRO A 193       6.300  11.651   9.036  1.00 89.37           C  
ATOM   2788  HD2 PRO A 193       6.137  12.645   9.453  1.00 89.37           H  
ATOM   2789  HD3 PRO A 193       7.280  11.591   8.563  1.00 89.37           H  
ATOM   2790  N   ILE A 194       1.829  10.214   8.440  1.00 87.31           N  
ATOM   2791  H   ILE A 194       2.070   9.273   8.164  1.00 87.31           H  
ATOM   2792  CA  ILE A 194       0.409  10.584   8.503  1.00 87.31           C  
ATOM   2793  HA  ILE A 194       0.353  11.661   8.343  1.00 87.31           H  
ATOM   2794  C   ILE A 194      -0.191  10.299   9.894  1.00 87.31           C  
ATOM   2795  CB  ILE A 194      -0.393   9.934   7.354  1.00 87.31           C  
ATOM   2796  HB  ILE A 194      -1.426  10.274   7.433  1.00 87.31           H  
ATOM   2797  O   ILE A 194       0.233   9.364  10.575  1.00 87.31           O  
ATOM   2798  CG1 ILE A 194      -0.411   8.392   7.443  1.00 87.31           C  
ATOM   2799 HG12 ILE A 194       0.594   8.001   7.286  1.00 87.31           H  
ATOM   2800 HG13 ILE A 194      -0.741   8.091   8.437  1.00 87.31           H  
ATOM   2801  CG2 ILE A 194       0.146  10.436   6.003  1.00 87.31           C  
ATOM   2802 HG21 ILE A 194       0.211  11.524   6.002  1.00 87.31           H  
ATOM   2803 HG22 ILE A 194       1.140  10.034   5.809  1.00 87.31           H  
ATOM   2804 HG23 ILE A 194      -0.515  10.138   5.189  1.00 87.31           H  
ATOM   2805  CD1 ILE A 194      -1.359   7.736   6.432  1.00 87.31           C  
ATOM   2806 HD11 ILE A 194      -0.994   7.886   5.416  1.00 87.31           H  
ATOM   2807 HD12 ILE A 194      -1.407   6.665   6.628  1.00 87.31           H  
ATOM   2808 HD13 ILE A 194      -2.359   8.158   6.527  1.00 87.31           H  
ATOM   2809  N   PRO A 195      -1.220  11.050  10.334  1.00 88.37           N  
ATOM   2810  CA  PRO A 195      -1.826  10.870  11.659  1.00 88.37           C  
ATOM   2811  HA  PRO A 195      -1.042  10.815  12.414  1.00 88.37           H  
ATOM   2812  C   PRO A 195      -2.690   9.602  11.788  1.00 88.37           C  
ATOM   2813  CB  PRO A 195      -2.651  12.142  11.882  1.00 88.37           C  
ATOM   2814  HB2 PRO A 195      -3.519  11.971  12.519  1.00 88.37           H  
ATOM   2815  HB3 PRO A 195      -2.014  12.913  12.316  1.00 88.37           H  
ATOM   2816  O   PRO A 195      -3.122   9.262  12.891  1.00 88.37           O  
ATOM   2817  CG  PRO A 195      -3.052  12.556  10.466  1.00 88.37           C  
ATOM   2818  HG2 PRO A 195      -3.899  11.957  10.129  1.00 88.37           H  
ATOM   2819  HG3 PRO A 195      -3.281  13.619  10.401  1.00 88.37           H  
ATOM   2820  CD  PRO A 195      -1.813  12.193   9.652  1.00 88.37           C  
ATOM   2821  HD2 PRO A 195      -2.098  11.960   8.626  1.00 88.37           H  
ATOM   2822  HD3 PRO A 195      -1.108  13.024   9.663  1.00 88.37           H  
ATOM   2823  N   ILE A 196      -2.973   8.911  10.679  1.00 91.31           N  
ATOM   2824  H   ILE A 196      -2.513   9.186   9.823  1.00 91.31           H  
ATOM   2825  CA  ILE A 196      -3.732   7.658  10.672  1.00 91.31           C  
ATOM   2826  HA  ILE A 196      -4.480   7.701  11.464  1.00 91.31           H  
ATOM   2827  C   ILE A 196      -2.772   6.506  10.973  1.00 91.31           C  
ATOM   2828  CB  ILE A 196      -4.479   7.450   9.336  1.00 91.31           C  
ATOM   2829  HB  ILE A 196      -3.745   7.326   8.539  1.00 91.31           H  
ATOM   2830  O   ILE A 196      -1.859   6.225  10.200  1.00 91.31           O  
ATOM   2831  CG1 ILE A 196      -5.368   8.669   9.004  1.00 91.31           C  
ATOM   2832 HG12 ILE A 196      -4.743   9.558   8.916  1.00 91.31           H  
ATOM   2833 HG13 ILE A 196      -6.080   8.834   9.813  1.00 91.31           H  
ATOM   2834  CG2 ILE A 196      -5.335   6.173   9.421  1.00 91.31           C  
ATOM   2835 HG21 ILE A 196      -4.725   5.332   9.753  1.00 91.31           H  
ATOM   2836 HG22 ILE A 196      -5.734   5.921   8.438  1.00 91.31           H  
ATOM   2837 HG23 ILE A 196      -6.154   6.315  10.125  1.00 91.31           H  
ATOM   2838  CD1 ILE A 196      -6.139   8.534   7.687  1.00 91.31           C  
ATOM   2839 HD11 ILE A 196      -5.456   8.270   6.880  1.00 91.31           H  
ATOM   2840 HD12 ILE A 196      -6.607   9.491   7.455  1.00 91.31           H  
ATOM   2841 HD13 ILE A 196      -6.920   7.779   7.773  1.00 91.31           H  
ATOM   2842  N   THR A 197      -2.985   5.819  12.094  1.00 93.59           N  
ATOM   2843  H   THR A 197      -3.762   6.075  12.687  1.00 93.59           H  
ATOM   2844  CA  THR A 197      -2.099   4.728  12.517  1.00 93.59           C  
ATOM   2845  HA  THR A 197      -1.075   5.038  12.310  1.00 93.59           H  
ATOM   2846  C   THR A 197      -2.351   3.444  11.728  1.00 93.59           C  
ATOM   2847  CB  THR A 197      -2.191   4.444  14.024  1.00 93.59           C  
ATOM   2848  HB  THR A 197      -1.376   3.771  14.290  1.00 93.59           H  
ATOM   2849  O   THR A 197      -3.423   3.236  11.155  1.00 93.59           O  
ATOM   2850  CG2 THR A 197      -2.069   5.703  14.880  1.00 93.59           C  
ATOM   2851 HG21 THR A 197      -2.929   6.355  14.728  1.00 93.59           H  
ATOM   2852 HG22 THR A 197      -2.008   5.428  15.933  1.00 93.59           H  
ATOM   2853 HG23 THR A 197      -1.163   6.244  14.605  1.00 93.59           H  
ATOM   2854  OG1 THR A 197      -3.405   3.809  14.357  1.00 93.59           O  
ATOM   2855  HG1 THR A 197      -3.312   3.472  15.251  1.00 93.59           H  
ATOM   2856  N   ARG A 198      -1.387   2.517  11.762  1.00 93.46           N  
ATOM   2857  H   ARG A 198      -0.507   2.745  12.203  1.00 93.46           H  
ATOM   2858  CA  ARG A 198      -1.540   1.201  11.129  1.00 93.46           C  
ATOM   2859  HA  ARG A 198      -1.704   1.379  10.067  1.00 93.46           H  
ATOM   2860  C   ARG A 198      -2.775   0.448  11.633  1.00 93.46           C  
ATOM   2861  CB  ARG A 198      -0.250   0.384  11.315  1.00 93.46           C  
ATOM   2862  HB2 ARG A 198      -0.069   0.241  12.380  1.00 93.46           H  
ATOM   2863  HB3 ARG A 198       0.588   0.945  10.903  1.00 93.46           H  
ATOM   2864  O   ARG A 198      -3.490  -0.118  10.813  1.00 93.46           O  
ATOM   2865  CG  ARG A 198      -0.293  -0.998  10.643  1.00 93.46           C  
ATOM   2866  HG2 ARG A 198       0.655  -1.501  10.836  1.00 93.46           H  
ATOM   2867  HG3 ARG A 198      -1.084  -1.596  11.096  1.00 93.46           H  
ATOM   2868  CD  ARG A 198      -0.512  -0.929   9.124  1.00 93.46           C  
ATOM   2869  HD2 ARG A 198       0.323  -0.400   8.664  1.00 93.46           H  
ATOM   2870  HD3 ARG A 198      -1.427  -0.374   8.916  1.00 93.46           H  
ATOM   2871  NE  ARG A 198      -0.605  -2.286   8.556  1.00 93.46           N  
ATOM   2872  HE  ARG A 198       0.184  -2.892   8.732  1.00 93.46           H  
ATOM   2873  NH1 ARG A 198      -2.641  -2.115   7.466  1.00 93.46           N  
ATOM   2874 HH11 ARG A 198      -2.613  -1.109   7.551  1.00 93.46           H  
ATOM   2875 HH12 ARG A 198      -3.385  -2.540   6.930  1.00 93.46           H  
ATOM   2876  NH2 ARG A 198      -1.643  -4.088   7.649  1.00 93.46           N  
ATOM   2877 HH21 ARG A 198      -2.432  -4.469   7.146  1.00 93.46           H  
ATOM   2878 HH22 ARG A 198      -0.883  -4.679   7.955  1.00 93.46           H  
ATOM   2879  CZ  ARG A 198      -1.624  -2.811   7.896  1.00 93.46           C  
ATOM   2880  N   ASP A 199      -3.067   0.495  12.932  1.00 95.86           N  
ATOM   2881  H   ASP A 199      -2.390   0.893  13.566  1.00 95.86           H  
ATOM   2882  CA  ASP A 199      -4.257  -0.150  13.506  1.00 95.86           C  
ATOM   2883  HA  ASP A 199      -4.256  -1.206  13.237  1.00 95.86           H  
ATOM   2884  C   ASP A 199      -5.558   0.461  12.971  1.00 95.86           C  
ATOM   2885  CB  ASP A 199      -4.237  -0.044  15.038  1.00 95.86           C  
ATOM   2886  HB2 ASP A 199      -4.171   1.007  15.320  1.00 95.86           H  
ATOM   2887  HB3 ASP A 199      -5.178  -0.436  15.425  1.00 95.86           H  
ATOM   2888  O   ASP A 199      -6.504  -0.264  12.669  1.00 95.86           O  
ATOM   2889  CG  ASP A 199      -3.097  -0.822  15.695  1.00 95.86           C  
ATOM   2890  OD1 ASP A 199      -2.552  -1.738  15.041  1.00 95.86           O  
ATOM   2891  OD2 ASP A 199      -2.763  -0.448  16.839  1.00 95.86           O  
ATOM   2892  N   MET A 200      -5.602   1.788  12.783  1.00 96.84           N  
ATOM   2893  H   MET A 200      -4.777   2.334  12.987  1.00 96.84           H  
ATOM   2894  CA  MET A 200      -6.748   2.454  12.151  1.00 96.84           C  
ATOM   2895  HA  MET A 200      -7.662   2.199  12.687  1.00 96.84           H  
ATOM   2896  C   MET A 200      -6.933   1.980  10.709  1.00 96.84           C  
ATOM   2897  CB  MET A 200      -6.574   3.977  12.165  1.00 96.84           C  
ATOM   2898  HB2 MET A 200      -5.634   4.241  11.682  1.00 96.84           H  
ATOM   2899  HB3 MET A 200      -7.382   4.427  11.587  1.00 96.84           H  
ATOM   2900  O   MET A 200      -8.056   1.681  10.305  1.00 96.84           O  
ATOM   2901  CG  MET A 200      -6.592   4.593  13.561  1.00 96.84           C  
ATOM   2902  HG2 MET A 200      -7.585   4.461  13.992  1.00 96.84           H  
ATOM   2903  HG3 MET A 200      -5.871   4.080  14.198  1.00 96.84           H  
ATOM   2904  SD  MET A 200      -6.191   6.361  13.522  1.00 96.84           S  
ATOM   2905  CE  MET A 200      -6.295   6.735  15.281  1.00 96.84           C  
ATOM   2906  HE1 MET A 200      -5.556   6.145  15.824  1.00 96.84           H  
ATOM   2907  HE2 MET A 200      -7.298   6.486  15.627  1.00 96.84           H  
ATOM   2908  HE3 MET A 200      -6.101   7.796  15.435  1.00 96.84           H  
ATOM   2909  N   ILE A 201      -5.837   1.869   9.950  1.00 95.65           N  
ATOM   2910  H   ILE A 201      -4.954   2.153  10.348  1.00 95.65           H  
ATOM   2911  CA  ILE A 201      -5.858   1.368   8.571  1.00 95.65           C  
ATOM   2912  HA  ILE A 201      -6.575   1.957   8.001  1.00 95.65           H  
ATOM   2913  C   ILE A 201      -6.356  -0.082   8.539  1.00 95.65           C  
ATOM   2914  CB  ILE A 201      -4.472   1.534   7.901  1.00 95.65           C  
ATOM   2915  HB  ILE A 201      -3.716   1.062   8.529  1.00 95.65           H  
ATOM   2916  O   ILE A 201      -7.281  -0.384   7.793  1.00 95.65           O  
ATOM   2917  CG1 ILE A 201      -4.127   3.030   7.748  1.00 95.65           C  
ATOM   2918 HG12 ILE A 201      -4.226   3.509   8.722  1.00 95.65           H  
ATOM   2919 HG13 ILE A 201      -4.833   3.504   7.067  1.00 95.65           H  
ATOM   2920  CG2 ILE A 201      -4.444   0.853   6.526  1.00 95.65           C  
ATOM   2921 HG21 ILE A 201      -5.193   1.312   5.881  1.00 95.65           H  
ATOM   2922 HG22 ILE A 201      -3.467   0.958   6.054  1.00 95.65           H  
ATOM   2923 HG23 ILE A 201      -4.655  -0.213   6.613  1.00 95.65           H  
ATOM   2924  CD1 ILE A 201      -2.700   3.311   7.265  1.00 95.65           C  
ATOM   2925 HD11 ILE A 201      -2.503   4.381   7.339  1.00 95.65           H  
ATOM   2926 HD12 ILE A 201      -1.982   2.779   7.890  1.00 95.65           H  
ATOM   2927 HD13 ILE A 201      -2.578   3.012   6.224  1.00 95.65           H  
ATOM   2928  N   VAL A 202      -5.815  -0.977   9.375  1.00 96.53           N  
ATOM   2929  H   VAL A 202      -5.081  -0.668   9.996  1.00 96.53           H  
ATOM   2930  CA  VAL A 202      -6.270  -2.380   9.455  1.00 96.53           C  
ATOM   2931  HA  VAL A 202      -6.130  -2.852   8.483  1.00 96.53           H  
ATOM   2932  C   VAL A 202      -7.761  -2.456   9.781  1.00 96.53           C  
ATOM   2933  CB  VAL A 202      -5.473  -3.177  10.509  1.00 96.53           C  
ATOM   2934  HB  VAL A 202      -5.477  -2.634  11.454  1.00 96.53           H  
ATOM   2935  O   VAL A 202      -8.496  -3.210   9.141  1.00 96.53           O  
ATOM   2936  CG1 VAL A 202      -6.053  -4.579  10.749  1.00 96.53           C  
ATOM   2937 HG11 VAL A 202      -7.023  -4.500  11.240  1.00 96.53           H  
ATOM   2938 HG12 VAL A 202      -6.160  -5.110   9.802  1.00 96.53           H  
ATOM   2939 HG13 VAL A 202      -5.396  -5.142  11.412  1.00 96.53           H  
ATOM   2940  CG2 VAL A 202      -4.026  -3.384  10.066  1.00 96.53           C  
ATOM   2941 HG21 VAL A 202      -3.477  -3.922  10.838  1.00 96.53           H  
ATOM   2942 HG22 VAL A 202      -4.008  -3.953   9.137  1.00 96.53           H  
ATOM   2943 HG23 VAL A 202      -3.545  -2.416   9.928  1.00 96.53           H  
ATOM   2944  N   ALA A 203      -8.230  -1.666  10.745  1.00 97.64           N  
ATOM   2945  H   ALA A 203      -7.588  -1.095  11.276  1.00 97.64           H  
ATOM   2946  CA  ALA A 203      -9.632  -1.674  11.133  1.00 97.64           C  
ATOM   2947  HA  ALA A 203      -9.919  -2.706  11.339  1.00 97.64           H  
ATOM   2948  C   ALA A 203     -10.552  -1.155  10.008  1.00 97.64           C  
ATOM   2949  CB  ALA A 203      -9.768  -0.888  12.434  1.00 97.64           C  
ATOM   2950  HB1 ALA A 203     -10.749  -1.100  12.859  1.00 97.64           H  
ATOM   2951  HB2 ALA A 203      -9.013  -1.222  13.146  1.00 97.64           H  
ATOM   2952  HB3 ALA A 203      -9.648   0.180  12.253  1.00 97.64           H  
ATOM   2953  O   ALA A 203     -11.619  -1.727   9.767  1.00 97.64           O  
ATOM   2954  N   LEU A 204     -10.128  -0.135   9.252  1.00 96.82           N  
ATOM   2955  H   LEU A 204      -9.261   0.319   9.499  1.00 96.82           H  
ATOM   2956  CA  LEU A 204     -10.819   0.293   8.027  1.00 96.82           C  
ATOM   2957  HA  LEU A 204     -11.857   0.527   8.261  1.00 96.82           H  
ATOM   2958  C   LEU A 204     -10.844  -0.813   6.967  1.00 96.82           C  
ATOM   2959  CB  LEU A 204     -10.144   1.541   7.439  1.00 96.82           C  
ATOM   2960  HB2 LEU A 204      -9.064   1.392   7.437  1.00 96.82           H  
ATOM   2961  HB3 LEU A 204     -10.456   1.636   6.399  1.00 96.82           H  
ATOM   2962  O   LEU A 204     -11.882  -1.061   6.359  1.00 96.82           O  
ATOM   2963  CG  LEU A 204     -10.464   2.866   8.143  1.00 96.82           C  
ATOM   2964  HG  LEU A 204     -10.191   2.815   9.197  1.00 96.82           H  
ATOM   2965  CD1 LEU A 204      -9.625   3.943   7.452  1.00 96.82           C  
ATOM   2966 HD11 LEU A 204      -9.838   3.956   6.383  1.00 96.82           H  
ATOM   2967 HD12 LEU A 204      -8.566   3.734   7.605  1.00 96.82           H  
ATOM   2968 HD13 LEU A 204      -9.838   4.935   7.849  1.00 96.82           H  
ATOM   2969  CD2 LEU A 204     -11.948   3.233   8.024  1.00 96.82           C  
ATOM   2970 HD21 LEU A 204     -12.553   2.538   8.606  1.00 96.82           H  
ATOM   2971 HD22 LEU A 204     -12.112   4.238   8.411  1.00 96.82           H  
ATOM   2972 HD23 LEU A 204     -12.257   3.197   6.979  1.00 96.82           H  
ATOM   2973  N   GLN A 205      -9.729  -1.517   6.770  1.00 97.60           N  
ATOM   2974  H   GLN A 205      -8.896  -1.246   7.273  1.00 97.60           H  
ATOM   2975  CA  GLN A 205      -9.635  -2.598   5.788  1.00 97.60           C  
ATOM   2976  HA  GLN A 205      -9.958  -2.187   4.831  1.00 97.60           H  
ATOM   2977  C   GLN A 205     -10.578  -3.768   6.118  1.00 97.60           C  
ATOM   2978  CB  GLN A 205      -8.178  -3.090   5.691  1.00 97.60           C  
ATOM   2979  HB2 GLN A 205      -7.824  -3.346   6.690  1.00 97.60           H  
ATOM   2980  HB3 GLN A 205      -8.152  -3.997   5.088  1.00 97.60           H  
ATOM   2981  O   GLN A 205     -11.235  -4.327   5.237  1.00 97.60           O  
ATOM   2982  CG  GLN A 205      -7.214  -2.069   5.059  1.00 97.60           C  
ATOM   2983  HG2 GLN A 205      -7.368  -1.076   5.480  1.00 97.60           H  
ATOM   2984  HG3 GLN A 205      -7.439  -1.982   3.996  1.00 97.60           H  
ATOM   2985  CD  GLN A 205      -5.733  -2.429   5.196  1.00 97.60           C  
ATOM   2986  NE2 GLN A 205      -4.901  -1.786   4.415  1.00 97.60           N  
ATOM   2987 HE21 GLN A 205      -5.248  -0.999   3.885  1.00 97.60           H  
ATOM   2988 HE22 GLN A 205      -3.913  -1.993   4.409  1.00 97.60           H  
ATOM   2989  OE1 GLN A 205      -5.293  -3.263   5.982  1.00 97.60           O  
ATOM   2990  N   LYS A 206     -10.702  -4.113   7.406  1.00 97.42           N  
ATOM   2991  H   LYS A 206     -10.099  -3.650   8.070  1.00 97.42           H  
ATOM   2992  CA  LYS A 206     -11.654  -5.127   7.893  1.00 97.42           C  
ATOM   2993  HA  LYS A 206     -11.508  -6.058   7.346  1.00 97.42           H  
ATOM   2994  C   LYS A 206     -13.114  -4.717   7.675  1.00 97.42           C  
ATOM   2995  CB  LYS A 206     -11.403  -5.383   9.386  1.00 97.42           C  
ATOM   2996  HB2 LYS A 206     -12.237  -5.957   9.789  1.00 97.42           H  
ATOM   2997  HB3 LYS A 206     -11.364  -4.430   9.913  1.00 97.42           H  
ATOM   2998  O   LYS A 206     -13.962  -5.584   7.467  1.00 97.42           O  
ATOM   2999  CG  LYS A 206     -10.113  -6.175   9.649  1.00 97.42           C  
ATOM   3000  HG2 LYS A 206     -10.225  -7.182   9.247  1.00 97.42           H  
ATOM   3001  HG3 LYS A 206      -9.263  -5.695   9.164  1.00 97.42           H  
ATOM   3002  CD  LYS A 206      -9.860  -6.249  11.158  1.00 97.42           C  
ATOM   3003  HD2 LYS A 206      -9.687  -5.240  11.532  1.00 97.42           H  
ATOM   3004  HD3 LYS A 206     -10.740  -6.656  11.657  1.00 97.42           H  
ATOM   3005  CE  LYS A 206      -8.650  -7.124  11.495  1.00 97.42           C  
ATOM   3006  HE2 LYS A 206      -8.862  -8.148  11.188  1.00 97.42           H  
ATOM   3007  HE3 LYS A 206      -7.785  -6.762  10.939  1.00 97.42           H  
ATOM   3008  NZ  LYS A 206      -8.376  -7.072  12.950  1.00 97.42           N  
ATOM   3009  HZ1 LYS A 206      -8.174  -6.128  13.246  1.00 97.42           H  
ATOM   3010  HZ2 LYS A 206      -9.210  -7.225  13.498  1.00 97.42           H  
ATOM   3011  HZ3 LYS A 206      -7.641  -7.690  13.265  1.00 97.42           H  
ATOM   3012  N   THR A 207     -13.401  -3.415   7.696  1.00 97.48           N  
ATOM   3013  H   THR A 207     -12.632  -2.769   7.800  1.00 97.48           H  
ATOM   3014  CA  THR A 207     -14.757  -2.845   7.602  1.00 97.48           C  
ATOM   3015  HA  THR A 207     -15.468  -3.633   7.849  1.00 97.48           H  
ATOM   3016  C   THR A 207     -15.163  -2.396   6.197  1.00 97.48           C  
ATOM   3017  CB  THR A 207     -14.985  -1.721   8.626  1.00 97.48           C  
ATOM   3018  HB  THR A 207     -15.957  -1.261   8.451  1.00 97.48           H  
ATOM   3019  O   THR A 207     -16.210  -1.762   6.044  1.00 97.48           O  
ATOM   3020  CG2 THR A 207     -14.972  -2.251  10.053  1.00 97.48           C  
ATOM   3021 HG21 THR A 207     -13.984  -2.632  10.311  1.00 97.48           H  
ATOM   3022 HG22 THR A 207     -15.240  -1.445  10.737  1.00 97.48           H  
ATOM   3023 HG23 THR A 207     -15.704  -3.053  10.149  1.00 97.48           H  
ATOM   3024  OG1 THR A 207     -13.995  -0.729   8.563  1.00 97.48           O  
ATOM   3025  HG1 THR A 207     -13.191  -1.101   8.933  1.00 97.48           H  
ATOM   3026  N   ASP A 208     -14.396  -2.752   5.160  1.00 97.84           N  
ATOM   3027  H   ASP A 208     -13.510  -3.206   5.333  1.00 97.84           H  
ATOM   3028  CA  ASP A 208     -14.826  -2.563   3.773  1.00 97.84           C  
ATOM   3029  HA  ASP A 208     -14.928  -1.494   3.588  1.00 97.84           H  
ATOM   3030  C   ASP A 208     -16.186  -3.240   3.537  1.00 97.84           C  
ATOM   3031  CB  ASP A 208     -13.778  -3.107   2.795  1.00 97.84           C  
ATOM   3032  HB2 ASP A 208     -13.722  -4.190   2.905  1.00 97.84           H  
ATOM   3033  HB3 ASP A 208     -12.800  -2.707   3.061  1.00 97.84           H  
ATOM   3034  O   ASP A 208     -16.321  -4.461   3.642  1.00 97.84           O  
ATOM   3035  CG  ASP A 208     -14.092  -2.744   1.333  1.00 97.84           C  
ATOM   3036  OD1 ASP A 208     -15.251  -2.399   1.001  1.00 97.84           O  
ATOM   3037  OD2 ASP A 208     -13.161  -2.757   0.506  1.00 97.84           O  
ATOM   3038  N   LYS A 209     -17.195  -2.426   3.211  1.00 96.87           N  
ATOM   3039  H   LYS A 209     -16.962  -1.453   3.070  1.00 96.87           H  
ATOM   3040  CA  LYS A 209     -18.595  -2.844   3.057  1.00 96.87           C  
ATOM   3041  HA  LYS A 209     -18.895  -3.414   3.937  1.00 96.87           H  
ATOM   3042  C   LYS A 209     -18.823  -3.764   1.862  1.00 96.87           C  
ATOM   3043  CB  LYS A 209     -19.488  -1.611   2.905  1.00 96.87           C  
ATOM   3044  HB2 LYS A 209     -20.509  -1.941   2.713  1.00 96.87           H  
ATOM   3045  HB3 LYS A 209     -19.150  -1.037   2.043  1.00 96.87           H  
ATOM   3046  O   LYS A 209     -19.840  -4.449   1.832  1.00 96.87           O  
ATOM   3047  CG  LYS A 209     -19.490  -0.722   4.152  1.00 96.87           C  
ATOM   3048  HG2 LYS A 209     -19.883  -1.281   5.002  1.00 96.87           H  
ATOM   3049  HG3 LYS A 209     -18.477  -0.389   4.377  1.00 96.87           H  
ATOM   3050  CD  LYS A 209     -20.370   0.496   3.876  1.00 96.87           C  
ATOM   3051  HD2 LYS A 209     -19.971   1.020   3.007  1.00 96.87           H  
ATOM   3052  HD3 LYS A 209     -21.386   0.169   3.655  1.00 96.87           H  
ATOM   3053  CE  LYS A 209     -20.371   1.433   5.081  1.00 96.87           C  
ATOM   3054  HE2 LYS A 209     -19.336   1.627   5.363  1.00 96.87           H  
ATOM   3055  HE3 LYS A 209     -20.864   0.937   5.917  1.00 96.87           H  
ATOM   3056  NZ  LYS A 209     -21.053   2.700   4.729  1.00 96.87           N  
ATOM   3057  HZ1 LYS A 209     -22.015   2.524   4.476  1.00 96.87           H  
ATOM   3058  HZ2 LYS A 209     -21.011   3.358   5.494  1.00 96.87           H  
ATOM   3059  HZ3 LYS A 209     -20.598   3.109   3.925  1.00 96.87           H  
ATOM   3060  N   ARG A 210     -17.900  -3.769   0.898  1.00 97.39           N  
ATOM   3061  H   ARG A 210     -17.093  -3.173   1.014  1.00 97.39           H  
ATOM   3062  CA  ARG A 210     -17.948  -4.635  -0.288  1.00 97.39           C  
ATOM   3063  HA  ARG A 210     -18.969  -4.705  -0.662  1.00 97.39           H  
ATOM   3064  C   ARG A 210     -17.488  -6.056   0.023  1.00 97.39           C  
ATOM   3065  CB  ARG A 210     -17.043  -4.040  -1.372  1.00 97.39           C  
ATOM   3066  HB2 ARG A 210     -16.024  -4.008  -0.985  1.00 97.39           H  
ATOM   3067  HB3 ARG A 210     -17.049  -4.693  -2.245  1.00 97.39           H  
ATOM   3068  O   ARG A 210     -17.768  -6.977  -0.735  1.00 97.39           O  
ATOM   3069  CG  ARG A 210     -17.473  -2.634  -1.813  1.00 97.39           C  
ATOM   3070  HG2 ARG A 210     -18.399  -2.707  -2.383  1.00 97.39           H  
ATOM   3071  HG3 ARG A 210     -17.652  -1.994  -0.949  1.00 97.39           H  
ATOM   3072  CD  ARG A 210     -16.390  -1.979  -2.675  1.00 97.39           C  
ATOM   3073  HD2 ARG A 210     -16.814  -1.062  -3.083  1.00 97.39           H  
ATOM   3074  HD3 ARG A 210     -16.134  -2.637  -3.506  1.00 97.39           H  
ATOM   3075  NE  ARG A 210     -15.181  -1.668  -1.884  1.00 97.39           N  
ATOM   3076  HE  ARG A 210     -15.155  -1.985  -0.926  1.00 97.39           H  
ATOM   3077  NH1 ARG A 210     -13.943  -0.531  -3.480  1.00 97.39           N  
ATOM   3078 HH11 ARG A 210     -14.494  -0.963  -4.209  1.00 97.39           H  
ATOM   3079 HH12 ARG A 210     -13.034  -0.153  -3.705  1.00 97.39           H  
ATOM   3080  NH2 ARG A 210     -13.133  -0.805  -1.461  1.00 97.39           N  
ATOM   3081 HH21 ARG A 210     -13.097  -1.399  -0.645  1.00 97.39           H  
ATOM   3082 HH22 ARG A 210     -12.336  -0.242  -1.725  1.00 97.39           H  
ATOM   3083  CZ  ARG A 210     -14.109  -1.005  -2.283  1.00 97.39           C  
ATOM   3084  N   CYS A 211     -16.746  -6.230   1.111  1.00 97.96           N  
ATOM   3085  H   CYS A 211     -16.603  -5.440   1.724  1.00 97.96           H  
ATOM   3086  CA  CYS A 211     -16.179  -7.505   1.505  1.00 97.96           C  
ATOM   3087  HA  CYS A 211     -15.973  -8.104   0.618  1.00 97.96           H  
ATOM   3088  C   CYS A 211     -17.124  -8.299   2.413  1.00 97.96           C  
ATOM   3089  CB  CYS A 211     -14.866  -7.235   2.226  1.00 97.96           C  
ATOM   3090  HB2 CYS A 211     -14.470  -8.196   2.553  1.00 97.96           H  
ATOM   3091  HB3 CYS A 211     -15.095  -6.620   3.097  1.00 97.96           H  
ATOM   3092  O   CYS A 211     -17.968  -7.740   3.115  1.00 97.96           O  
ATOM   3093  SG  CYS A 211     -13.556  -6.410   1.305  1.00 97.96           S  
ATOM   3094  N   ALA A 212     -16.912  -9.616   2.489  1.00 96.70           N  
ATOM   3095  H   ALA A 212     -16.225 -10.039   1.881  1.00 96.70           H  
ATOM   3096  CA  ALA A 212     -17.583 -10.448   3.485  1.00 96.70           C  
ATOM   3097  HA  ALA A 212     -18.651 -10.417   3.271  1.00 96.70           H  
ATOM   3098  C   ALA A 212     -17.302  -9.918   4.911  1.00 96.70           C  
ATOM   3099  CB  ALA A 212     -17.114 -11.897   3.327  1.00 96.70           C  
ATOM   3100  HB1 ALA A 212     -17.627 -12.529   4.052  1.00 96.70           H  
ATOM   3101  HB2 ALA A 212     -16.040 -11.965   3.496  1.00 96.70           H  
ATOM   3102  HB3 ALA A 212     -17.343 -12.252   2.322  1.00 96.70           H  
ATOM   3103  O   ALA A 212     -16.130  -9.684   5.235  1.00 96.70           O  
ATOM   3104  N   PRO A 213     -18.324  -9.727   5.769  1.00 96.23           N  
ATOM   3105  CA  PRO A 213     -18.133  -9.181   7.110  1.00 96.23           C  
ATOM   3106  HA  PRO A 213     -17.807  -8.145   7.011  1.00 96.23           H  
ATOM   3107  C   PRO A 213     -17.102  -9.964   7.928  1.00 96.23           C  
ATOM   3108  CB  PRO A 213     -19.512  -9.211   7.774  1.00 96.23           C  
ATOM   3109  HB2 PRO A 213     -19.643  -8.385   8.472  1.00 96.23           H  
ATOM   3110  HB3 PRO A 213     -19.665 -10.165   8.278  1.00 96.23           H  
ATOM   3111  O   PRO A 213     -17.064 -11.193   7.881  1.00 96.23           O  
ATOM   3112  CG  PRO A 213     -20.469  -9.111   6.588  1.00 96.23           C  
ATOM   3113  HG2 PRO A 213     -20.572  -8.068   6.290  1.00 96.23           H  
ATOM   3114  HG3 PRO A 213     -21.443  -9.545   6.814  1.00 96.23           H  
ATOM   3115  CD  PRO A 213     -19.745  -9.885   5.490  1.00 96.23           C  
ATOM   3116  HD2 PRO A 213     -20.009 -10.942   5.540  1.00 96.23           H  
ATOM   3117  HD3 PRO A 213     -20.015  -9.467   4.521  1.00 96.23           H  
ATOM   3118  N   MET A 214     -16.291  -9.246   8.701  1.00 96.30           N  
ATOM   3119  H   MET A 214     -16.401  -8.242   8.722  1.00 96.30           H  
ATOM   3120  CA  MET A 214     -15.371  -9.821   9.682  1.00 96.30           C  
ATOM   3121  HA  MET A 214     -15.419 -10.909   9.645  1.00 96.30           H  
ATOM   3122  C   MET A 214     -15.776  -9.392  11.085  1.00 96.30           C  
ATOM   3123  CB  MET A 214     -13.924  -9.395   9.405  1.00 96.30           C  
ATOM   3124  HB2 MET A 214     -13.303  -9.703  10.246  1.00 96.30           H  
ATOM   3125  HB3 MET A 214     -13.869  -8.310   9.318  1.00 96.30           H  
ATOM   3126  O   MET A 214     -16.268  -8.279  11.287  1.00 96.30           O  
ATOM   3127  CG  MET A 214     -13.380 -10.037   8.129  1.00 96.30           C  
ATOM   3128  HG2 MET A 214     -13.480 -11.120   8.202  1.00 96.30           H  
ATOM   3129  HG3 MET A 214     -13.993  -9.696   7.295  1.00 96.30           H  
ATOM   3130  SD  MET A 214     -11.644  -9.632   7.778  1.00 96.30           S  
ATOM   3131  CE  MET A 214     -10.812 -10.600   9.063  1.00 96.30           C  
ATOM   3132  HE1 MET A 214      -9.732 -10.521   8.934  1.00 96.30           H  
ATOM   3133  HE2 MET A 214     -11.106 -11.647   8.983  1.00 96.30           H  
ATOM   3134  HE3 MET A 214     -11.081 -10.223  10.049  1.00 96.30           H  
ATOM   3135  N   GLU A 215     -15.539 -10.266  12.055  1.00 96.15           N  
ATOM   3136  H   GLU A 215     -15.097 -11.149  11.841  1.00 96.15           H  
ATOM   3137  CA  GLU A 215     -15.608  -9.881  13.457  1.00 96.15           C  
ATOM   3138  HA  GLU A 215     -16.550  -9.357  13.617  1.00 96.15           H  
ATOM   3139  C   GLU A 215     -14.464  -8.908  13.778  1.00 96.15           C  
ATOM   3140  CB  GLU A 215     -15.621 -11.136  14.337  1.00 96.15           C  
ATOM   3141  HB2 GLU A 215     -14.663 -11.651  14.266  1.00 96.15           H  
ATOM   3142  HB3 GLU A 215     -16.402 -11.791  13.952  1.00 96.15           H  
ATOM   3143  O   GLU A 215     -13.338  -9.071  13.304  1.00 96.15           O  
ATOM   3144  CG  GLU A 215     -15.932 -10.804  15.805  1.00 96.15           C  
ATOM   3145  HG2 GLU A 215     -15.062 -10.323  16.251  1.00 96.15           H  
ATOM   3146  HG3 GLU A 215     -16.753 -10.088  15.827  1.00 96.15           H  
ATOM   3147  CD  GLU A 215     -16.335 -12.033  16.640  1.00 96.15           C  
ATOM   3148  OE1 GLU A 215     -16.753 -11.808  17.800  1.00 96.15           O  
ATOM   3149  OE2 GLU A 215     -16.329 -13.165  16.101  1.00 96.15           O  
ATOM   3150  N   LEU A 216     -14.787  -7.855  14.529  1.00 97.41           N  
ATOM   3151  H   LEU A 216     -15.706  -7.833  14.946  1.00 97.41           H  
ATOM   3152  CA  LEU A 216     -13.823  -6.849  14.959  1.00 97.41           C  
ATOM   3153  HA  LEU A 216     -12.932  -6.900  14.334  1.00 97.41           H  
ATOM   3154  C   LEU A 216     -13.389  -7.141  16.388  1.00 97.41           C  
ATOM   3155  CB  LEU A 216     -14.421  -5.438  14.848  1.00 97.41           C  
ATOM   3156  HB2 LEU A 216     -15.310  -5.390  15.478  1.00 97.41           H  
ATOM   3157  HB3 LEU A 216     -13.696  -4.731  15.252  1.00 97.41           H  
ATOM   3158  O   LEU A 216     -14.226  -7.232  17.293  1.00 97.41           O  
ATOM   3159  CG  LEU A 216     -14.802  -4.990  13.429  1.00 97.41           C  
ATOM   3160  HG  LEU A 216     -15.621  -5.609  13.062  1.00 97.41           H  
ATOM   3161  CD1 LEU A 216     -15.290  -3.542  13.511  1.00 97.41           C  
ATOM   3162 HD11 LEU A 216     -16.108  -3.467  14.228  1.00 97.41           H  
ATOM   3163 HD12 LEU A 216     -15.654  -3.225  12.534  1.00 97.41           H  
ATOM   3164 HD13 LEU A 216     -14.469  -2.896  13.823  1.00 97.41           H  
ATOM   3165  CD2 LEU A 216     -13.642  -5.061  12.434  1.00 97.41           C  
ATOM   3166 HD21 LEU A 216     -12.796  -4.475  12.792  1.00 97.41           H  
ATOM   3167 HD22 LEU A 216     -13.967  -4.686  11.463  1.00 97.41           H  
ATOM   3168 HD23 LEU A 216     -13.335  -6.099  12.304  1.00 97.41           H  
ATOM   3169  N   GLU A 217     -12.079  -7.183  16.590  1.00 97.74           N  
ATOM   3170  H   GLU A 217     -11.461  -7.040  15.804  1.00 97.74           H  
ATOM   3171  CA  GLU A 217     -11.476  -7.260  17.912  1.00 97.74           C  
ATOM   3172  HA  GLU A 217     -11.994  -8.016  18.502  1.00 97.74           H  
ATOM   3173  C   GLU A 217     -11.613  -5.909  18.630  1.00 97.74           C  
ATOM   3174  CB  GLU A 217     -10.001  -7.670  17.781  1.00 97.74           C  
ATOM   3175  HB2 GLU A 217      -9.483  -6.918  17.186  1.00 97.74           H  
ATOM   3176  HB3 GLU A 217      -9.544  -7.679  18.770  1.00 97.74           H  
ATOM   3177  O   GLU A 217     -11.888  -4.867  18.022  1.00 97.74           O  
ATOM   3178  CG  GLU A 217      -9.791  -9.042  17.119  1.00 97.74           C  
ATOM   3179  HG2 GLU A 217     -10.174  -9.016  16.098  1.00 97.74           H  
ATOM   3180  HG3 GLU A 217      -8.719  -9.226  17.053  1.00 97.74           H  
ATOM   3181  CD  GLU A 217     -10.447 -10.179  17.912  1.00 97.74           C  
ATOM   3182  OE1 GLU A 217     -11.222 -10.943  17.300  1.00 97.74           O  
ATOM   3183  OE2 GLU A 217     -10.163 -10.260  19.129  1.00 97.74           O  
ATOM   3184  N   ASP A 218     -11.391  -5.882  19.941  1.00 98.18           N  
ATOM   3185  H   ASP A 218     -11.201  -6.747  20.427  1.00 98.18           H  
ATOM   3186  CA  ASP A 218     -11.511  -4.637  20.708  1.00 98.18           C  
ATOM   3187  HA  ASP A 218     -12.489  -4.200  20.506  1.00 98.18           H  
ATOM   3188  C   ASP A 218     -10.490  -3.573  20.278  1.00 98.18           C  
ATOM   3189  CB  ASP A 218     -11.431  -4.941  22.207  1.00 98.18           C  
ATOM   3190  HB2 ASP A 218     -10.553  -5.555  22.407  1.00 98.18           H  
ATOM   3191  HB3 ASP A 218     -11.319  -4.001  22.748  1.00 98.18           H  
ATOM   3192  O   ASP A 218     -10.816  -2.384  20.265  1.00 98.18           O  
ATOM   3193  CG  ASP A 218     -12.691  -5.640  22.737  1.00 98.18           C  
ATOM   3194  OD1 ASP A 218     -13.746  -5.617  22.039  1.00 98.18           O  
ATOM   3195  OD2 ASP A 218     -12.603  -6.159  23.869  1.00 98.18           O  
ATOM   3196  N   VAL A 219      -9.302  -3.995  19.825  1.00 97.26           N  
ATOM   3197  H   VAL A 219      -9.121  -4.989  19.834  1.00 97.26           H  
ATOM   3198  CA  VAL A 219      -8.302  -3.097  19.226  1.00 97.26           C  
ATOM   3199  HA  VAL A 219      -8.117  -2.289  19.934  1.00 97.26           H  
ATOM   3200  C   VAL A 219      -8.821  -2.443  17.943  1.00 97.26           C  
ATOM   3201  CB  VAL A 219      -6.959  -3.825  19.006  1.00 97.26           C  
ATOM   3202  HB  VAL A 219      -6.662  -4.256  19.962  1.00 97.26           H  
ATOM   3203  O   VAL A 219      -8.645  -1.239  17.763  1.00 97.26           O  
ATOM   3204  CG1 VAL A 219      -7.026  -4.969  17.985  1.00 97.26           C  
ATOM   3205 HG11 VAL A 219      -7.790  -5.691  18.274  1.00 97.26           H  
ATOM   3206 HG12 VAL A 219      -6.064  -5.482  17.956  1.00 97.26           H  
ATOM   3207 HG13 VAL A 219      -7.238  -4.587  16.987  1.00 97.26           H  
ATOM   3208  CG2 VAL A 219      -5.858  -2.847  18.588  1.00 97.26           C  
ATOM   3209 HG21 VAL A 219      -4.899  -3.362  18.544  1.00 97.26           H  
ATOM   3210 HG22 VAL A 219      -6.068  -2.426  17.604  1.00 97.26           H  
ATOM   3211 HG23 VAL A 219      -5.783  -2.035  19.312  1.00 97.26           H  
ATOM   3212  N   ASP A 220      -9.549  -3.181  17.096  1.00 97.94           N  
ATOM   3213  H   ASP A 220      -9.744  -4.143  17.334  1.00 97.94           H  
ATOM   3214  CA  ASP A 220     -10.124  -2.640  15.861  1.00 97.94           C  
ATOM   3215  HA  ASP A 220      -9.339  -2.148  15.287  1.00 97.94           H  
ATOM   3216  C   ASP A 220     -11.216  -1.611  16.184  1.00 97.94           C  
ATOM   3217  CB  ASP A 220     -10.741  -3.754  15.001  1.00 97.94           C  
ATOM   3218  HB2 ASP A 220     -11.158  -3.299  14.103  1.00 97.94           H  
ATOM   3219  HB3 ASP A 220     -11.566  -4.204  15.553  1.00 97.94           H  
ATOM   3220  O   ASP A 220     -11.251  -0.518  15.615  1.00 97.94           O  
ATOM   3221  CG  ASP A 220      -9.786  -4.864  14.569  1.00 97.94           C  
ATOM   3222  OD1 ASP A 220      -8.684  -4.581  14.050  1.00 97.94           O  
ATOM   3223  OD2 ASP A 220     -10.186  -6.049  14.637  1.00 97.94           O  
ATOM   3224  N   LYS A 221     -12.096  -1.927  17.145  1.00 98.23           N  
ATOM   3225  H   LYS A 221     -12.000  -2.837  17.573  1.00 98.23           H  
ATOM   3226  CA  LYS A 221     -13.163  -1.016  17.597  1.00 98.23           C  
ATOM   3227  HA  LYS A 221     -13.773  -0.726  16.742  1.00 98.23           H  
ATOM   3228  C   LYS A 221     -12.581   0.266  18.188  1.00 98.23           C  
ATOM   3229  CB  LYS A 221     -14.045  -1.701  18.650  1.00 98.23           C  
ATOM   3230  HB2 LYS A 221     -13.407  -2.012  19.477  1.00 98.23           H  
ATOM   3231  HB3 LYS A 221     -14.767  -0.980  19.032  1.00 98.23           H  
ATOM   3232  O   LYS A 221     -13.069   1.359  17.894  1.00 98.23           O  
ATOM   3233  CG  LYS A 221     -14.810  -2.920  18.119  1.00 98.23           C  
ATOM   3234  HG2 LYS A 221     -15.561  -2.607  17.393  1.00 98.23           H  
ATOM   3235  HG3 LYS A 221     -14.112  -3.597  17.627  1.00 98.23           H  
ATOM   3236  CD  LYS A 221     -15.482  -3.654  19.289  1.00 98.23           C  
ATOM   3237  HD2 LYS A 221     -14.774  -3.704  20.117  1.00 98.23           H  
ATOM   3238  HD3 LYS A 221     -16.370  -3.116  19.620  1.00 98.23           H  
ATOM   3239  CE  LYS A 221     -15.837  -5.082  18.875  1.00 98.23           C  
ATOM   3240  HE2 LYS A 221     -15.099  -5.397  18.138  1.00 98.23           H  
ATOM   3241  HE3 LYS A 221     -16.816  -5.116  18.397  1.00 98.23           H  
ATOM   3242  NZ  LYS A 221     -15.754  -6.019  20.024  1.00 98.23           N  
ATOM   3243  HZ1 LYS A 221     -16.534  -5.951  20.662  1.00 98.23           H  
ATOM   3244  HZ2 LYS A 221     -15.651  -6.966  19.689  1.00 98.23           H  
ATOM   3245  HZ3 LYS A 221     -14.923  -5.852  20.574  1.00 98.23           H  
ATOM   3246  N   GLN A 222     -11.535   0.145  19.006  1.00 98.31           N  
ATOM   3247  H   GLN A 222     -11.195  -0.782  19.221  1.00 98.31           H  
ATOM   3248  CA  GLN A 222     -10.836   1.292  19.576  1.00 98.31           C  
ATOM   3249  HA  GLN A 222     -11.566   1.922  20.085  1.00 98.31           H  
ATOM   3250  C   GLN A 222     -10.173   2.135  18.481  1.00 98.31           C  
ATOM   3251  CB  GLN A 222      -9.809   0.805  20.605  1.00 98.31           C  
ATOM   3252  HB2 GLN A 222      -9.041   0.217  20.103  1.00 98.31           H  
ATOM   3253  HB3 GLN A 222     -10.308   0.170  21.337  1.00 98.31           H  
ATOM   3254  O   GLN A 222     -10.300   3.361  18.503  1.00 98.31           O  
ATOM   3255  CG  GLN A 222      -9.156   1.984  21.342  1.00 98.31           C  
ATOM   3256  HG2 GLN A 222      -8.652   2.636  20.629  1.00 98.31           H  
ATOM   3257  HG3 GLN A 222      -9.932   2.560  21.847  1.00 98.31           H  
ATOM   3258  CD  GLN A 222      -8.120   1.545  22.371  1.00 98.31           C  
ATOM   3259  NE2 GLN A 222      -7.773   2.393  23.313  1.00 98.31           N  
ATOM   3260 HE21 GLN A 222      -8.188   3.312  23.380  1.00 98.31           H  
ATOM   3261 HE22 GLN A 222      -7.062   2.046  23.941  1.00 98.31           H  
ATOM   3262  OE1 GLN A 222      -7.585   0.455  22.355  1.00 98.31           O  
ATOM   3263  N   ALA A 223      -9.516   1.499  17.509  1.00 98.10           N  
ATOM   3264  H   ALA A 223      -9.410   0.496  17.561  1.00 98.10           H  
ATOM   3265  CA  ALA A 223      -8.878   2.180  16.391  1.00 98.10           C  
ATOM   3266  HA  ALA A 223      -8.165   2.902  16.789  1.00 98.10           H  
ATOM   3267  C   ALA A 223      -9.897   2.957  15.542  1.00 98.10           C  
ATOM   3268  CB  ALA A 223      -8.094   1.150  15.575  1.00 98.10           C  
ATOM   3269  HB1 ALA A 223      -7.522   1.663  14.802  1.00 98.10           H  
ATOM   3270  HB2 ALA A 223      -7.395   0.615  16.219  1.00 98.10           H  
ATOM   3271  HB3 ALA A 223      -8.768   0.431  15.110  1.00 98.10           H  
ATOM   3272  O   ALA A 223      -9.689   4.142  15.285  1.00 98.10           O  
ATOM   3273  N   LEU A 224     -11.044   2.354  15.203  1.00 97.59           N  
ATOM   3274  H   LEU A 224     -11.142   1.372  15.417  1.00 97.59           H  
ATOM   3275  CA  LEU A 224     -12.142   3.039  14.504  1.00 97.59           C  
ATOM   3276  HA  LEU A 224     -11.762   3.457  13.573  1.00 97.59           H  
ATOM   3277  C   LEU A 224     -12.705   4.208  15.320  1.00 97.59           C  
ATOM   3278  CB  LEU A 224     -13.270   2.040  14.193  1.00 97.59           C  
ATOM   3279  HB2 LEU A 224     -14.146   2.587  13.846  1.00 97.59           H  
ATOM   3280  HB3 LEU A 224     -13.539   1.527  15.116  1.00 97.59           H  
ATOM   3281  O   LEU A 224     -12.960   5.279  14.771  1.00 97.59           O  
ATOM   3282  CG  LEU A 224     -12.899   0.996  13.130  1.00 97.59           C  
ATOM   3283  HG  LEU A 224     -11.946   0.546  13.408  1.00 97.59           H  
ATOM   3284  CD1 LEU A 224     -13.961  -0.100  13.090  1.00 97.59           C  
ATOM   3285 HD11 LEU A 224     -14.062  -0.543  14.081  1.00 97.59           H  
ATOM   3286 HD12 LEU A 224     -14.918   0.309  12.765  1.00 97.59           H  
ATOM   3287 HD13 LEU A 224     -13.639  -0.878  12.398  1.00 97.59           H  
ATOM   3288  CD2 LEU A 224     -12.759   1.595  11.729  1.00 97.59           C  
ATOM   3289 HD21 LEU A 224     -12.578   0.798  11.008  1.00 97.59           H  
ATOM   3290 HD22 LEU A 224     -13.670   2.124  11.449  1.00 97.59           H  
ATOM   3291 HD23 LEU A 224     -11.910   2.278  11.693  1.00 97.59           H  
ATOM   3292  N   GLY A 225     -12.864   4.037  16.635  1.00 97.97           N  
ATOM   3293  H   GLY A 225     -12.683   3.122  17.024  1.00 97.97           H  
ATOM   3294  CA  GLY A 225     -13.302   5.112  17.525  1.00 97.97           C  
ATOM   3295  HA2 GLY A 225     -14.269   5.487  17.191  1.00 97.97           H  
ATOM   3296  HA3 GLY A 225     -13.404   4.710  18.533  1.00 97.97           H  
ATOM   3297  C   GLY A 225     -12.315   6.283  17.573  1.00 97.97           C  
ATOM   3298  O   GLY A 225     -12.723   7.444  17.551  1.00 97.97           O  
ATOM   3299  N   ASN A 226     -11.013   5.998  17.607  1.00 97.17           N  
ATOM   3300  H   ASN A 226     -10.738   5.027  17.638  1.00 97.17           H  
ATOM   3301  CA  ASN A 226      -9.967   7.020  17.580  1.00 97.17           C  
ATOM   3302  HA  ASN A 226     -10.206   7.795  18.307  1.00 97.17           H  
ATOM   3303  C   ASN A 226      -9.886   7.718  16.215  1.00 97.17           C  
ATOM   3304  CB  ASN A 226      -8.629   6.376  17.972  1.00 97.17           C  
ATOM   3305  HB2 ASN A 226      -7.828   7.093  17.791  1.00 97.17           H  
ATOM   3306  HB3 ASN A 226      -8.454   5.498  17.351  1.00 97.17           H  
ATOM   3307  O   ASN A 226      -9.765   8.941  16.170  1.00 97.17           O  
ATOM   3308  CG  ASN A 226      -8.540   5.973  19.432  1.00 97.17           C  
ATOM   3309  ND2 ASN A 226      -7.573   5.145  19.755  1.00 97.17           N  
ATOM   3310 HD21 ASN A 226      -7.478   4.880  20.725  1.00 97.17           H  
ATOM   3311 HD22 ASN A 226      -6.969   4.765  19.040  1.00 97.17           H  
ATOM   3312  OD1 ASN A 226      -9.287   6.423  20.297  1.00 97.17           O  
ATOM   3313  N   LEU A 227     -10.023   6.971  15.116  1.00 95.18           N  
ATOM   3314  H   LEU A 227     -10.076   5.967  15.213  1.00 95.18           H  
ATOM   3315  CA  LEU A 227     -10.102   7.528  13.768  1.00 95.18           C  
ATOM   3316  HA  LEU A 227      -9.203   8.115  13.581  1.00 95.18           H  
ATOM   3317  C   LEU A 227     -11.314   8.458  13.616  1.00 95.18           C  
ATOM   3318  CB  LEU A 227     -10.161   6.369  12.762  1.00 95.18           C  
ATOM   3319  HB2 LEU A 227      -9.256   5.769  12.852  1.00 95.18           H  
ATOM   3320  HB3 LEU A 227     -11.013   5.735  13.007  1.00 95.18           H  
ATOM   3321  O   LEU A 227     -11.188   9.544  13.057  1.00 95.18           O  
ATOM   3322  CG  LEU A 227     -10.306   6.844  11.308  1.00 95.18           C  
ATOM   3323  HG  LEU A 227     -11.196   7.466  11.213  1.00 95.18           H  
ATOM   3324  CD1 LEU A 227      -9.091   7.639  10.828  1.00 95.18           C  
ATOM   3325 HD11 LEU A 227      -9.180   7.847   9.762  1.00 95.18           H  
ATOM   3326 HD12 LEU A 227      -9.032   8.590  11.357  1.00 95.18           H  
ATOM   3327 HD13 LEU A 227      -8.179   7.070  11.005  1.00 95.18           H  
ATOM   3328  CD2 LEU A 227     -10.510   5.641  10.405  1.00 95.18           C  
ATOM   3329 HD21 LEU A 227     -11.318   5.015  10.783  1.00 95.18           H  
ATOM   3330 HD22 LEU A 227      -9.594   5.053  10.344  1.00 95.18           H  
ATOM   3331 HD23 LEU A 227     -10.790   6.010   9.418  1.00 95.18           H  
ATOM   3332  N   GLY A 228     -12.474   8.071  14.156  1.00 95.08           N  
ATOM   3333  H   GLY A 228     -12.535   7.139  14.541  1.00 95.08           H  
ATOM   3334  CA  GLY A 228     -13.669   8.917  14.174  1.00 95.08           C  
ATOM   3335  HA2 GLY A 228     -14.013   9.084  13.153  1.00 95.08           H  
ATOM   3336  HA3 GLY A 228     -14.456   8.411  14.735  1.00 95.08           H  
ATOM   3337  C   GLY A 228     -13.403  10.274  14.830  1.00 95.08           C  
ATOM   3338  O   GLY A 228     -13.671  11.309  14.223  1.00 95.08           O  
ATOM   3339  N   LYS A 229     -12.771  10.277  16.010  1.00 95.95           N  
ATOM   3340  H   LYS A 229     -12.564   9.384  16.434  1.00 95.95           H  
ATOM   3341  CA  LYS A 229     -12.373  11.512  16.710  1.00 95.95           C  
ATOM   3342  HA  LYS A 229     -13.254  12.134  16.865  1.00 95.95           H  
ATOM   3343  C   LYS A 229     -11.376  12.348  15.906  1.00 95.95           C  
ATOM   3344  CB  LYS A 229     -11.741  11.176  18.064  1.00 95.95           C  
ATOM   3345  HB2 LYS A 229     -10.905  10.496  17.899  1.00 95.95           H  
ATOM   3346  HB3 LYS A 229     -11.346  12.092  18.503  1.00 95.95           H  
ATOM   3347  O   LYS A 229     -11.478  13.571  15.903  1.00 95.95           O  
ATOM   3348  CG  LYS A 229     -12.727  10.554  19.057  1.00 95.95           C  
ATOM   3349  HG2 LYS A 229     -13.458  11.299  19.368  1.00 95.95           H  
ATOM   3350  HG3 LYS A 229     -13.251   9.719  18.593  1.00 95.95           H  
ATOM   3351  CD  LYS A 229     -11.940  10.048  20.268  1.00 95.95           C  
ATOM   3352  HD2 LYS A 229     -11.139   9.399  19.913  1.00 95.95           H  
ATOM   3353  HD3 LYS A 229     -11.503  10.894  20.799  1.00 95.95           H  
ATOM   3354  CE  LYS A 229     -12.845   9.247  21.199  1.00 95.95           C  
ATOM   3355  HE2 LYS A 229     -13.560   9.923  21.669  1.00 95.95           H  
ATOM   3356  HE3 LYS A 229     -13.401   8.531  20.595  1.00 95.95           H  
ATOM   3357  NZ  LYS A 229     -12.029   8.532  22.210  1.00 95.95           N  
ATOM   3358  HZ1 LYS A 229     -11.497   9.187  22.765  1.00 95.95           H  
ATOM   3359  HZ2 LYS A 229     -11.374   7.922  21.740  1.00 95.95           H  
ATOM   3360  HZ3 LYS A 229     -12.613   7.968  22.811  1.00 95.95           H  
ATOM   3361  N   LEU A 230     -10.420  11.707  15.227  1.00 93.41           N  
ATOM   3362  H   LEU A 230     -10.369  10.701  15.301  1.00 93.41           H  
ATOM   3363  CA  LEU A 230      -9.458  12.397  14.365  1.00 93.41           C  
ATOM   3364  HA  LEU A 230      -8.954  13.161  14.959  1.00 93.41           H  
ATOM   3365  C   LEU A 230     -10.177  13.113  13.213  1.00 93.41           C  
ATOM   3366  CB  LEU A 230      -8.408  11.387  13.861  1.00 93.41           C  
ATOM   3367  HB2 LEU A 230      -8.916  10.598  13.307  1.00 93.41           H  
ATOM   3368  HB3 LEU A 230      -7.917  10.927  14.718  1.00 93.41           H  
ATOM   3369  O   LEU A 230      -9.959  14.303  12.998  1.00 93.41           O  
ATOM   3370  CG  LEU A 230      -7.335  11.996  12.938  1.00 93.41           C  
ATOM   3371  HG  LEU A 230      -7.816  12.494  12.096  1.00 93.41           H  
ATOM   3372  CD1 LEU A 230      -6.453  13.006  13.674  1.00 93.41           C  
ATOM   3373 HD11 LEU A 230      -5.981  12.535  14.536  1.00 93.41           H  
ATOM   3374 HD12 LEU A 230      -7.046  13.862  13.995  1.00 93.41           H  
ATOM   3375 HD13 LEU A 230      -5.677  13.367  12.999  1.00 93.41           H  
ATOM   3376  CD2 LEU A 230      -6.450  10.884  12.377  1.00 93.41           C  
ATOM   3377 HD21 LEU A 230      -5.738  11.304  11.666  1.00 93.41           H  
ATOM   3378 HD22 LEU A 230      -5.901  10.389  13.178  1.00 93.41           H  
ATOM   3379 HD23 LEU A 230      -7.059  10.148  11.853  1.00 93.41           H  
ATOM   3380  N   ILE A 231     -11.085  12.418  12.522  1.00 90.94           N  
ATOM   3381  H   ILE A 231     -11.216  11.446  12.761  1.00 90.94           H  
ATOM   3382  CA  ILE A 231     -11.892  12.985  11.433  1.00 90.94           C  
ATOM   3383  HA  ILE A 231     -11.220  13.396  10.679  1.00 90.94           H  
ATOM   3384  C   ILE A 231     -12.754  14.149  11.937  1.00 90.94           C  
ATOM   3385  CB  ILE A 231     -12.750  11.878  10.774  1.00 90.94           C  
ATOM   3386  HB  ILE A 231     -13.283  11.342  11.559  1.00 90.94           H  
ATOM   3387  O   ILE A 231     -12.810  15.195  11.292  1.00 90.94           O  
ATOM   3388  CG1 ILE A 231     -11.849  10.876  10.016  1.00 90.94           C  
ATOM   3389 HG12 ILE A 231     -11.447  11.354   9.123  1.00 90.94           H  
ATOM   3390 HG13 ILE A 231     -11.005  10.589  10.643  1.00 90.94           H  
ATOM   3391  CG2 ILE A 231     -13.793  12.478   9.808  1.00 90.94           C  
ATOM   3392 HG21 ILE A 231     -13.285  13.079   9.054  1.00 90.94           H  
ATOM   3393 HG22 ILE A 231     -14.501  13.096  10.361  1.00 90.94           H  
ATOM   3394 HG23 ILE A 231     -14.356  11.683   9.320  1.00 90.94           H  
ATOM   3395  CD1 ILE A 231     -12.566   9.585   9.602  1.00 90.94           C  
ATOM   3396 HD11 ILE A 231     -13.324   9.786   8.844  1.00 90.94           H  
ATOM   3397 HD12 ILE A 231     -13.030   9.121  10.473  1.00 90.94           H  
ATOM   3398 HD13 ILE A 231     -11.838   8.893   9.179  1.00 90.94           H  
ATOM   3399  N   GLU A 232     -13.419  13.996  13.084  1.00 92.62           N  
ATOM   3400  H   GLU A 232     -13.367  13.108  13.562  1.00 92.62           H  
ATOM   3401  CA  GLU A 232     -14.195  15.074  13.710  1.00 92.62           C  
ATOM   3402  HA  GLU A 232     -14.963  15.421  13.019  1.00 92.62           H  
ATOM   3403  C   GLU A 232     -13.317  16.286  14.046  1.00 92.62           C  
ATOM   3404  CB  GLU A 232     -14.881  14.557  14.982  1.00 92.62           C  
ATOM   3405  HB2 GLU A 232     -15.264  15.409  15.546  1.00 92.62           H  
ATOM   3406  HB3 GLU A 232     -14.146  14.039  15.597  1.00 92.62           H  
ATOM   3407  O   GLU A 232     -13.698  17.421  13.753  1.00 92.62           O  
ATOM   3408  CG  GLU A 232     -16.059  13.624  14.669  1.00 92.62           C  
ATOM   3409  HG2 GLU A 232     -16.788  14.187  14.086  1.00 92.62           H  
ATOM   3410  HG3 GLU A 232     -15.725  12.794  14.047  1.00 92.62           H  
ATOM   3411  CD  GLU A 232     -16.733  13.072  15.936  1.00 92.62           C  
ATOM   3412  OE1 GLU A 232     -17.957  12.823  15.857  1.00 92.62           O  
ATOM   3413  OE2 GLU A 232     -16.039  12.898  16.966  1.00 92.62           O  
ATOM   3414  N   GLY A 233     -12.120  16.054  14.590  1.00 92.69           N  
ATOM   3415  H   GLY A 233     -11.881  15.101  14.823  1.00 92.69           H  
ATOM   3416  CA  GLY A 233     -11.149  17.098  14.903  1.00 92.69           C  
ATOM   3417  HA2 GLY A 233     -11.595  17.811  15.596  1.00 92.69           H  
ATOM   3418  HA3 GLY A 233     -10.285  16.635  15.381  1.00 92.69           H  
ATOM   3419  C   GLY A 233     -10.660  17.856  13.668  1.00 92.69           C  
ATOM   3420  O   GLY A 233     -10.580  19.084  13.703  1.00 92.69           O  
ATOM   3421  N   VAL A 234     -10.370  17.163  12.562  1.00 87.57           N  
ATOM   3422  H   VAL A 234     -10.407  16.154  12.602  1.00 87.57           H  
ATOM   3423  CA  VAL A 234      -9.971  17.814  11.300  1.00 87.57           C  
ATOM   3424  HA  VAL A 234      -9.183  18.536  11.517  1.00 87.57           H  
ATOM   3425  C   VAL A 234     -11.135  18.602  10.700  1.00 87.57           C  
ATOM   3426  CB  VAL A 234      -9.402  16.810  10.278  1.00 87.57           C  
ATOM   3427  HB  VAL A 234     -10.133  16.025  10.087  1.00 87.57           H  
ATOM   3428  O   VAL A 234     -10.957  19.752  10.302  1.00 87.57           O  
ATOM   3429  CG1 VAL A 234      -9.072  17.525   8.958  1.00 87.57           C  
ATOM   3430 HG11 VAL A 234      -9.984  17.740   8.400  1.00 87.57           H  
ATOM   3431 HG12 VAL A 234      -8.417  16.920   8.332  1.00 87.57           H  
ATOM   3432 HG13 VAL A 234      -8.550  18.461   9.158  1.00 87.57           H  
ATOM   3433  CG2 VAL A 234      -8.108  16.170  10.795  1.00 87.57           C  
ATOM   3434 HG21 VAL A 234      -8.275  15.666  11.748  1.00 87.57           H  
ATOM   3435 HG22 VAL A 234      -7.342  16.933  10.930  1.00 87.57           H  
ATOM   3436 HG23 VAL A 234      -7.747  15.432  10.078  1.00 87.57           H  
ATOM   3437  N   LYS A 235     -12.352  18.044  10.703  1.00 87.91           N  
ATOM   3438  H   LYS A 235     -12.442  17.099  11.048  1.00 87.91           H  
ATOM   3439  CA  LYS A 235     -13.555  18.760  10.245  1.00 87.91           C  
ATOM   3440  HA  LYS A 235     -13.402  19.089   9.217  1.00 87.91           H  
ATOM   3441  C   LYS A 235     -13.813  20.028  11.059  1.00 87.91           C  
ATOM   3442  CB  LYS A 235     -14.775  17.834  10.308  1.00 87.91           C  
ATOM   3443  HB2 LYS A 235     -14.794  17.322  11.270  1.00 87.91           H  
ATOM   3444  HB3 LYS A 235     -15.679  18.436  10.221  1.00 87.91           H  
ATOM   3445  O   LYS A 235     -14.146  21.059  10.480  1.00 87.91           O  
ATOM   3446  CG  LYS A 235     -14.769  16.809   9.168  1.00 87.91           C  
ATOM   3447  HG2 LYS A 235     -13.837  16.243   9.175  1.00 87.91           H  
ATOM   3448  HG3 LYS A 235     -14.849  17.334   8.216  1.00 87.91           H  
ATOM   3449  CD  LYS A 235     -15.950  15.848   9.322  1.00 87.91           C  
ATOM   3450  HD2 LYS A 235     -15.852  15.319  10.270  1.00 87.91           H  
ATOM   3451  HD3 LYS A 235     -16.882  16.414   9.316  1.00 87.91           H  
ATOM   3452  CE  LYS A 235     -15.936  14.848   8.165  1.00 87.91           C  
ATOM   3453  HE2 LYS A 235     -16.028  15.395   7.227  1.00 87.91           H  
ATOM   3454  HE3 LYS A 235     -14.968  14.349   8.156  1.00 87.91           H  
ATOM   3455  NZ  LYS A 235     -17.025  13.851   8.296  1.00 87.91           N  
ATOM   3456  HZ1 LYS A 235     -16.982  13.196   7.529  1.00 87.91           H  
ATOM   3457  HZ2 LYS A 235     -16.919  13.339   9.160  1.00 87.91           H  
ATOM   3458  HZ3 LYS A 235     -17.926  14.308   8.290  1.00 87.91           H  
ATOM   3459  N   ALA A 236     -13.640  19.974  12.380  1.00 91.12           N  
ATOM   3460  H   ALA A 236     -13.416  19.083  12.801  1.00 91.12           H  
ATOM   3461  CA  ALA A 236     -13.787  21.137  13.250  1.00 91.12           C  
ATOM   3462  HA  ALA A 236     -14.765  21.585  13.071  1.00 91.12           H  
ATOM   3463  C   ALA A 236     -12.731  22.217  12.958  1.00 91.12           C  
ATOM   3464  CB  ALA A 236     -13.734  20.670  14.708  1.00 91.12           C  
ATOM   3465  HB1 ALA A 236     -13.878  21.523  15.371  1.00 91.12           H  
ATOM   3466  HB2 ALA A 236     -12.768  20.211  14.921  1.00 91.12           H  
ATOM   3467  HB3 ALA A 236     -14.522  19.939  14.892  1.00 91.12           H  
ATOM   3468  O   ALA A 236     -13.075  23.396  12.901  1.00 91.12           O  
ATOM   3469  N   GLN A 237     -11.474  21.827  12.717  1.00 87.48           N  
ATOM   3470  H   GLN A 237     -11.248  20.846  12.797  1.00 87.48           H  
ATOM   3471  CA  GLN A 237     -10.406  22.752  12.317  1.00 87.48           C  
ATOM   3472  HA  GLN A 237     -10.333  23.555  13.051  1.00 87.48           H  
ATOM   3473  C   GLN A 237     -10.694  23.409  10.964  1.00 87.48           C  
ATOM   3474  CB  GLN A 237      -9.065  22.011  12.265  1.00 87.48           C  
ATOM   3475  HB2 GLN A 237      -8.337  22.627  11.737  1.00 87.48           H  
ATOM   3476  HB3 GLN A 237      -9.181  21.077  11.715  1.00 87.48           H  
ATOM   3477  O   GLN A 237     -10.589  24.627  10.847  1.00 87.48           O  
ATOM   3478  CG  GLN A 237      -8.514  21.721  13.663  1.00 87.48           C  
ATOM   3479  HG2 GLN A 237      -8.231  22.657  14.144  1.00 87.48           H  
ATOM   3480  HG3 GLN A 237      -9.274  21.240  14.279  1.00 87.48           H  
ATOM   3481  CD  GLN A 237      -7.289  20.826  13.578  1.00 87.48           C  
ATOM   3482  NE2 GLN A 237      -7.423  19.550  13.861  1.00 87.48           N  
ATOM   3483 HE21 GLN A 237      -8.344  19.180  14.049  1.00 87.48           H  
ATOM   3484 HE22 GLN A 237      -6.593  18.987  13.745  1.00 87.48           H  
ATOM   3485  OE1 GLN A 237      -6.204  21.251  13.233  1.00 87.48           O  
ATOM   3486  N   ALA A 238     -11.130  22.632   9.968  1.00 83.91           N  
ATOM   3487  H   ALA A 238     -11.150  21.632  10.105  1.00 83.91           H  
ATOM   3488  CA  ALA A 238     -11.512  23.157   8.659  1.00 83.91           C  
ATOM   3489  HA  ALA A 238     -10.668  23.707   8.241  1.00 83.91           H  
ATOM   3490  C   ALA A 238     -12.698  24.135   8.757  1.00 83.91           C  
ATOM   3491  CB  ALA A 238     -11.826  21.974   7.736  1.00 83.91           C  
ATOM   3492  HB1 ALA A 238     -10.953  21.326   7.658  1.00 83.91           H  
ATOM   3493  HB2 ALA A 238     -12.077  22.344   6.742  1.00 83.91           H  
ATOM   3494  HB3 ALA A 238     -12.665  21.399   8.128  1.00 83.91           H  
ATOM   3495  O   ALA A 238     -12.669  25.208   8.158  1.00 83.91           O  
ATOM   3496  N   ALA A 239     -13.717  23.808   9.560  1.00 86.98           N  
ATOM   3497  H   ALA A 239     -13.710  22.901  10.004  1.00 86.98           H  
ATOM   3498  CA  ALA A 239     -14.852  24.695   9.804  1.00 86.98           C  
ATOM   3499  HA  ALA A 239     -15.277  24.988   8.844  1.00 86.98           H  
ATOM   3500  C   ALA A 239     -14.439  25.986  10.532  1.00 86.98           C  
ATOM   3501  CB  ALA A 239     -15.917  23.924  10.592  1.00 86.98           C  
ATOM   3502  HB1 ALA A 239     -16.221  23.040  10.031  1.00 86.98           H  
ATOM   3503  HB2 ALA A 239     -16.786  24.563  10.751  1.00 86.98           H  
ATOM   3504  HB3 ALA A 239     -15.517  23.616  11.558  1.00 86.98           H  
ATOM   3505  O   ALA A 239     -14.928  27.061  10.192  1.00 86.98           O  
ATOM   3506  N   ALA A 240     -13.526  25.901  11.504  1.00 89.96           N  
ATOM   3507  H   ALA A 240     -13.177  24.990  11.767  1.00 89.96           H  
ATOM   3508  CA  ALA A 240     -12.989  27.067  12.201  1.00 89.96           C  
ATOM   3509  HA  ALA A 240     -13.822  27.670  12.564  1.00 89.96           H  
ATOM   3510  C   ALA A 240     -12.155  27.961  11.270  1.00 89.96           C  
ATOM   3511  CB  ALA A 240     -12.177  26.591  13.411  1.00 89.96           C  
ATOM   3512  HB1 ALA A 240     -11.336  25.980  13.082  1.00 89.96           H  
ATOM   3513  HB2 ALA A 240     -12.811  26.000  14.073  1.00 89.96           H  
ATOM   3514  HB3 ALA A 240     -11.796  27.454  13.957  1.00 89.96           H  
ATOM   3515  O   ALA A 240     -12.313  29.178  11.311  1.00 89.96           O  
ATOM   3516  N   ALA A 241     -11.325  27.373  10.401  1.00 86.01           N  
ATOM   3517  H   ALA A 241     -11.208  26.371  10.445  1.00 86.01           H  
ATOM   3518  CA  ALA A 241     -10.557  28.103   9.395  1.00 86.01           C  
ATOM   3519  HA  ALA A 241      -9.977  28.881   9.890  1.00 86.01           H  
ATOM   3520  C   ALA A 241     -11.469  28.797   8.369  1.00 86.01           C  
ATOM   3521  CB  ALA A 241      -9.582  27.129   8.720  1.00 86.01           C  
ATOM   3522  HB1 ALA A 241     -10.132  26.342   8.205  1.00 86.01           H  
ATOM   3523  HB2 ALA A 241      -8.973  27.669   7.996  1.00 86.01           H  
ATOM   3524  HB3 ALA A 241      -8.928  26.681   9.468  1.00 86.01           H  
ATOM   3525  O   ALA A 241     -11.237  29.953   8.037  1.00 86.01           O  
ATOM   3526  N   ALA A 242     -12.545  28.136   7.929  1.00 82.50           N  
ATOM   3527  H   ALA A 242     -12.651  27.165   8.183  1.00 82.50           H  
ATOM   3528  CA  ALA A 242     -13.534  28.726   7.022  1.00 82.50           C  
ATOM   3529  HA  ALA A 242     -13.008  29.195   6.191  1.00 82.50           H  
ATOM   3530  C   ALA A 242     -14.402  29.817   7.682  1.00 82.50           C  
ATOM   3531  CB  ALA A 242     -14.405  27.590   6.472  1.00 82.50           C  
ATOM   3532  HB1 ALA A 242     -15.114  27.996   5.749  1.00 82.50           H  
ATOM   3533  HB2 ALA A 242     -14.953  27.113   7.284  1.00 82.50           H  
ATOM   3534  HB3 ALA A 242     -13.777  26.851   5.975  1.00 82.50           H  
ATOM   3535  O   ALA A 242     -14.927  30.687   6.992  1.00 82.50           O  
ATOM   3536  N   ALA A 243     -14.588  29.764   9.006  1.00 79.98           N  
ATOM   3537  H   ALA A 243     -14.199  28.977   9.506  1.00 79.98           H  
ATOM   3538  CA  ALA A 243     -15.343  30.758   9.769  1.00 79.98           C  
ATOM   3539  HA  ALA A 243     -16.116  31.182   9.128  1.00 79.98           H  
ATOM   3540  C   ALA A 243     -14.484  31.933  10.262  1.00 79.98           C  
ATOM   3541  CB  ALA A 243     -16.032  30.049  10.941  1.00 79.98           C  
ATOM   3542  HB1 ALA A 243     -15.280  29.624  11.607  1.00 79.98           H  
ATOM   3543  HB2 ALA A 243     -16.641  30.763  11.495  1.00 79.98           H  
ATOM   3544  HB3 ALA A 243     -16.670  29.250  10.563  1.00 79.98           H  
ATOM   3545  O   ALA A 243     -15.038  32.947  10.697  1.00 79.98           O  
ATOM   3546  N   ALA A 244     -13.154  31.808  10.230  1.00 71.81           N  
ATOM   3547  H   ALA A 244     -12.746  30.962   9.857  1.00 71.81           H  
ATOM   3548  CA  ALA A 244     -12.258  32.901  10.560  1.00 71.81           C  
ATOM   3549  HA  ALA A 244     -12.529  33.264  11.551  1.00 71.81           H  
ATOM   3550  C   ALA A 244     -12.443  34.010   9.509  1.00 71.81           C  
ATOM   3551  CB  ALA A 244     -10.815  32.388  10.630  1.00 71.81           C  
ATOM   3552  HB1 ALA A 244     -10.148  33.206  10.902  1.00 71.81           H  
ATOM   3553  HB2 ALA A 244     -10.514  32.000   9.657  1.00 71.81           H  
ATOM   3554  HB3 ALA A 244     -10.738  31.593  11.371  1.00 71.81           H  
ATOM   3555  O   ALA A 244     -12.226  33.760   8.323  1.00 71.81           O  
ATOM   3556  N   PRO A 245     -12.867  35.226   9.901  1.00 57.66           N  
ATOM   3557  CA  PRO A 245     -12.894  36.337   8.967  1.00 57.66           C  
ATOM   3558  HA  PRO A 245     -13.536  36.101   8.118  1.00 57.66           H  
ATOM   3559  C   PRO A 245     -11.464  36.561   8.481  1.00 57.66           C  
ATOM   3560  CB  PRO A 245     -13.465  37.525   9.743  1.00 57.66           C  
ATOM   3561  HB2 PRO A 245     -14.549  37.540   9.629  1.00 57.66           H  
ATOM   3562  HB3 PRO A 245     -13.035  38.473   9.419  1.00 57.66           H  
ATOM   3563  O   PRO A 245     -10.536  36.573   9.290  1.00 57.66           O  
ATOM   3564  CG  PRO A 245     -13.112  37.206  11.196  1.00 57.66           C  
ATOM   3565  HG2 PRO A 245     -12.102  37.555  11.409  1.00 57.66           H  
ATOM   3566  HG3 PRO A 245     -13.823  37.650  11.893  1.00 57.66           H  
ATOM   3567  CD  PRO A 245     -13.144  35.681  11.253  1.00 57.66           C  
ATOM   3568  HD2 PRO A 245     -14.136  35.339  11.551  1.00 57.66           H  
ATOM   3569  HD3 PRO A 245     -12.390  35.330  11.957  1.00 57.66           H  
ATOM   3570  N   GLU A 246     -11.310  36.707   7.170  1.00 55.20           N  
ATOM   3571  H   GLU A 246     -12.120  36.572   6.583  1.00 55.20           H  
ATOM   3572  CA  GLU A 246     -10.070  37.019   6.462  1.00 55.20           C  
ATOM   3573  HA  GLU A 246      -9.350  36.219   6.632  1.00 55.20           H  
ATOM   3574  C   GLU A 246      -9.490  38.344   6.997  1.00 55.20           C  
ATOM   3575  CB  GLU A 246     -10.425  37.048   4.966  1.00 55.20           C  
ATOM   3576  HB2 GLU A 246     -10.937  37.981   4.730  1.00 55.20           H  
ATOM   3577  HB3 GLU A 246     -11.127  36.237   4.771  1.00 55.20           H  
ATOM   3578  O   GLU A 246      -9.706  39.428   6.469  1.00 55.20           O  
ATOM   3579  CG  GLU A 246      -9.241  36.853   4.019  1.00 55.20           C  
ATOM   3580  HG2 GLU A 246      -8.468  37.581   4.267  1.00 55.20           H  
ATOM   3581  HG3 GLU A 246      -8.829  35.854   4.158  1.00 55.20           H  
ATOM   3582  CD  GLU A 246      -9.713  37.038   2.569  1.00 55.20           C  
ATOM   3583  OE1 GLU A 246      -9.124  37.895   1.884  1.00 55.20           O  
ATOM   3584  OE2 GLU A 246     -10.710  36.378   2.188  1.00 55.20           O  
ATOM   3585  N   ALA A 247      -8.828  38.283   8.148  1.00 49.49           N  
ATOM   3586  H   ALA A 247      -8.851  37.398   8.633  1.00 49.49           H  
ATOM   3587  CA  ALA A 247      -8.243  39.418   8.843  1.00 49.49           C  
ATOM   3588  HA  ALA A 247      -8.631  40.343   8.417  1.00 49.49           H  
ATOM   3589  C   ALA A 247      -6.731  39.420   8.601  1.00 49.49           C  
ATOM   3590  CB  ALA A 247      -8.659  39.381  10.322  1.00 49.49           C  
ATOM   3591  HB1 ALA A 247      -8.250  40.248  10.841  1.00 49.49           H  
ATOM   3592  HB2 ALA A 247      -9.747  39.396  10.395  1.00 49.49           H  
ATOM   3593  HB3 ALA A 247      -8.282  38.471  10.789  1.00 49.49           H  
ATOM   3594  O   ALA A 247      -5.957  39.428   9.552  1.00 49.49           O  
ATOM   3595  N   ALA A 248      -6.312  39.337   7.334  1.00 49.00           N  
ATOM   3596  H   ALA A 248      -7.004  39.229   6.606  1.00 49.00           H  
ATOM   3597  CA  ALA A 248      -4.905  39.449   6.946  1.00 49.00           C  
ATOM   3598  HA  ALA A 248      -4.489  40.316   7.458  1.00 49.00           H  
ATOM   3599  C   ALA A 248      -4.694  39.701   5.436  1.00 49.00           C  
ATOM   3600  CB  ALA A 248      -4.123  38.210   7.424  1.00 49.00           C  
ATOM   3601  HB1 ALA A 248      -4.500  37.321   6.919  1.00 49.00           H  
ATOM   3602  HB2 ALA A 248      -3.065  38.326   7.185  1.00 49.00           H  
ATOM   3603  HB3 ALA A 248      -4.207  38.071   8.502  1.00 49.00           H  
ATOM   3604  O   ALA A 248      -3.756  39.166   4.863  1.00 49.00           O  
ATOM   3605  N   GLU A 249      -5.503  40.538   4.779  1.00 50.07           N  
ATOM   3606  H   GLU A 249      -6.355  40.869   5.208  1.00 50.07           H  
ATOM   3607  CA  GLU A 249      -5.122  41.112   3.475  1.00 50.07           C  
ATOM   3608  HA  GLU A 249      -4.044  40.990   3.365  1.00 50.07           H  
ATOM   3609  C   GLU A 249      -5.357  42.630   3.476  1.00 50.07           C  
ATOM   3610  CB  GLU A 249      -5.734  40.353   2.279  1.00 50.07           C  
ATOM   3611  HB2 GLU A 249      -5.708  39.284   2.488  1.00 50.07           H  
ATOM   3612  HB3 GLU A 249      -6.769  40.657   2.123  1.00 50.07           H  
ATOM   3613  O   GLU A 249      -6.265  43.172   2.860  1.00 50.07           O  
ATOM   3614  CG  GLU A 249      -4.888  40.631   1.022  1.00 50.07           C  
ATOM   3615  HG2 GLU A 249      -3.853  40.359   1.228  1.00 50.07           H  
ATOM   3616  HG3 GLU A 249      -4.900  41.703   0.822  1.00 50.07           H  
ATOM   3617  CD  GLU A 249      -5.352  39.866  -0.227  1.00 50.07           C  
ATOM   3618  OE1 GLU A 249      -5.617  40.546  -1.247  1.00 50.07           O  
ATOM   3619  OE2 GLU A 249      -5.330  38.617  -0.189  1.00 50.07           O  
ATOM   3620  N   ALA A 250      -4.554  43.332   4.276  1.00 47.49           N  
ATOM   3621  H   ALA A 250      -3.914  42.808   4.857  1.00 47.49           H  
ATOM   3622  CA  ALA A 250      -4.365  44.780   4.187  1.00 47.49           C  
ATOM   3623  HA  ALA A 250      -4.323  45.054   3.133  1.00 47.49           H  
ATOM   3624  C   ALA A 250      -3.015  45.158   4.813  1.00 47.49           C  
ATOM   3625  CB  ALA A 250      -5.543  45.538   4.821  1.00 47.49           C  
ATOM   3626  HB1 ALA A 250      -5.379  46.612   4.730  1.00 47.49           H  
ATOM   3627  HB2 ALA A 250      -6.472  45.284   4.311  1.00 47.49           H  
ATOM   3628  HB3 ALA A 250      -5.630  45.276   5.876  1.00 47.49           H  
ATOM   3629  O   ALA A 250      -2.937  45.971   5.731  1.00 47.49           O  
ATOM   3630  N   THR A 251      -1.935  44.544   4.331  1.00 51.35           N  
ATOM   3631  H   THR A 251      -2.064  43.868   3.592  1.00 51.35           H  
ATOM   3632  CA  THR A 251      -0.611  45.167   4.447  1.00 51.35           C  
ATOM   3633  HA  THR A 251      -0.693  46.065   5.058  1.00 51.35           H  
ATOM   3634  C   THR A 251      -0.253  45.631   3.051  1.00 51.35           C  
ATOM   3635  CB  THR A 251       0.478  44.295   5.104  1.00 51.35           C  
ATOM   3636  HB  THR A 251       1.167  43.907   4.354  1.00 51.35           H  
ATOM   3637  O   THR A 251       0.319  44.895   2.255  1.00 51.35           O  
ATOM   3638  CG2 THR A 251       1.262  45.123   6.125  1.00 51.35           C  
ATOM   3639 HG21 THR A 251       0.594  45.466   6.916  1.00 51.35           H  
ATOM   3640 HG22 THR A 251       1.716  45.982   5.630  1.00 51.35           H  
ATOM   3641 HG23 THR A 251       2.049  44.507   6.560  1.00 51.35           H  
ATOM   3642  OG1 THR A 251      -0.057  43.203   5.816  1.00 51.35           O  
ATOM   3643  HG1 THR A 251      -0.361  42.558   5.173  1.00 51.35           H  
ATOM   3644  N   GLU A 252      -0.699  46.846   2.742  1.00 51.26           N  
ATOM   3645  H   GLU A 252      -1.239  47.340   3.438  1.00 51.26           H  
ATOM   3646  CA  GLU A 252      -0.229  47.638   1.616  1.00 51.26           C  
ATOM   3647  HA  GLU A 252      -0.515  47.161   0.679  1.00 51.26           H  
ATOM   3648  C   GLU A 252       1.301  47.701   1.714  1.00 51.26           C  
ATOM   3649  CB  GLU A 252      -0.915  49.016   1.710  1.00 51.26           C  
ATOM   3650  HB2 GLU A 252      -0.613  49.508   2.635  1.00 51.26           H  
ATOM   3651  HB3 GLU A 252      -1.990  48.846   1.765  1.00 51.26           H  
ATOM   3652  O   GLU A 252       1.867  48.440   2.521  1.00 51.26           O  
ATOM   3653  CG  GLU A 252      -0.646  49.963   0.535  1.00 51.26           C  
ATOM   3654  HG2 GLU A 252       0.414  50.215   0.511  1.00 51.26           H  
ATOM   3655  HG3 GLU A 252      -0.891  49.452  -0.397  1.00 51.26           H  
ATOM   3656  CD  GLU A 252      -1.499  51.238   0.665  1.00 51.26           C  
ATOM   3657  OE1 GLU A 252      -0.923  52.306   0.979  1.00 51.26           O  
ATOM   3658  OE2 GLU A 252      -2.730  51.140   0.455  1.00 51.26           O  
ATOM   3659  N   VAL A 253       1.983  46.845   0.949  1.00 60.89           N  
ATOM   3660  H   VAL A 253       1.466  46.149   0.430  1.00 60.89           H  
ATOM   3661  CA  VAL A 253       3.418  46.967   0.714  1.00 60.89           C  
ATOM   3662  HA  VAL A 253       3.930  47.106   1.666  1.00 60.89           H  
ATOM   3663  C   VAL A 253       3.571  48.232  -0.114  1.00 60.89           C  
ATOM   3664  CB  VAL A 253       4.009  45.719   0.027  1.00 60.89           C  
ATOM   3665  HB  VAL A 253       3.472  45.522  -0.901  1.00 60.89           H  
ATOM   3666  O   VAL A 253       3.383  48.228  -1.330  1.00 60.89           O  
ATOM   3667  CG1 VAL A 253       5.501  45.900  -0.292  1.00 60.89           C  
ATOM   3668 HG11 VAL A 253       6.057  46.124   0.618  1.00 60.89           H  
ATOM   3669 HG12 VAL A 253       5.894  44.988  -0.743  1.00 60.89           H  
ATOM   3670 HG13 VAL A 253       5.637  46.715  -1.003  1.00 60.89           H  
ATOM   3671  CG2 VAL A 253       3.879  44.491   0.939  1.00 60.89           C  
ATOM   3672 HG21 VAL A 253       2.828  44.287   1.144  1.00 60.89           H  
ATOM   3673 HG22 VAL A 253       4.303  43.617   0.446  1.00 60.89           H  
ATOM   3674 HG23 VAL A 253       4.397  44.664   1.882  1.00 60.89           H  
ATOM   3675  N   ALA A 254       3.835  49.338   0.580  1.00 65.88           N  
ATOM   3676  H   ALA A 254       3.774  49.288   1.587  1.00 65.88           H  
ATOM   3677  CA  ALA A 254       4.214  50.591  -0.040  1.00 65.88           C  
ATOM   3678  HA  ALA A 254       3.333  50.991  -0.542  1.00 65.88           H  
ATOM   3679  C   ALA A 254       5.337  50.311  -1.057  1.00 65.88           C  
ATOM   3680  CB  ALA A 254       4.661  51.571   1.051  1.00 65.88           C  
ATOM   3681  HB1 ALA A 254       5.518  51.164   1.588  1.00 65.88           H  
ATOM   3682  HB2 ALA A 254       3.841  51.742   1.748  1.00 65.88           H  
ATOM   3683  HB3 ALA A 254       4.944  52.519   0.593  1.00 65.88           H  
ATOM   3684  O   ALA A 254       6.292  49.599  -0.723  1.00 65.88           O  
ATOM   3685  N   PRO A 255       5.238  50.827  -2.294  1.00 67.48           N  
ATOM   3686  CA  PRO A 255       6.277  50.621  -3.288  1.00 67.48           C  
ATOM   3687  HA  PRO A 255       6.367  49.552  -3.483  1.00 67.48           H  
ATOM   3688  C   PRO A 255       7.610  51.174  -2.763  1.00 67.48           C  
ATOM   3689  CB  PRO A 255       5.794  51.337  -4.553  1.00 67.48           C  
ATOM   3690  HB2 PRO A 255       5.243  50.633  -5.176  1.00 67.48           H  
ATOM   3691  HB3 PRO A 255       6.616  51.780  -5.115  1.00 67.48           H  
ATOM   3692  O   PRO A 255       7.611  52.193  -2.060  1.00 67.48           O  
ATOM   3693  CG  PRO A 255       4.833  52.400  -4.018  1.00 67.48           C  
ATOM   3694  HG2 PRO A 255       4.077  52.671  -4.755  1.00 67.48           H  
ATOM   3695  HG3 PRO A 255       5.398  53.278  -3.707  1.00 67.48           H  
ATOM   3696  CD  PRO A 255       4.216  51.731  -2.793  1.00 67.48           C  
ATOM   3697  HD2 PRO A 255       3.950  52.487  -2.054  1.00 67.48           H  
ATOM   3698  HD3 PRO A 255       3.336  51.156  -3.083  1.00 67.48           H  
ATOM   3699  N   PRO A 256       8.748  50.534  -3.088  1.00 66.24           N  
ATOM   3700  CA  PRO A 256      10.049  51.083  -2.740  1.00 66.24           C  
ATOM   3701  HA  PRO A 256      10.150  51.123  -1.656  1.00 66.24           H  
ATOM   3702  C   PRO A 256      10.162  52.499  -3.314  1.00 66.24           C  
ATOM   3703  CB  PRO A 256      11.085  50.108  -3.311  1.00 66.24           C  
ATOM   3704  HB2 PRO A 256      11.979  50.620  -3.667  1.00 66.24           H  
ATOM   3705  HB3 PRO A 256      11.347  49.374  -2.549  1.00 66.24           H  
ATOM   3706  O   PRO A 256       9.831  52.745  -4.477  1.00 66.24           O  
ATOM   3707  CG  PRO A 256      10.338  49.412  -4.449  1.00 66.24           C  
ATOM   3708  HG2 PRO A 256      10.728  48.411  -4.637  1.00 66.24           H  
ATOM   3709  HG3 PRO A 256      10.397  50.022  -5.350  1.00 66.24           H  
ATOM   3710  CD  PRO A 256       8.894  49.373  -3.952  1.00 66.24           C  
ATOM   3711  HD2 PRO A 256       8.211  49.412  -4.801  1.00 66.24           H  
ATOM   3712  HD3 PRO A 256       8.725  48.467  -3.370  1.00 66.24           H  
ATOM   3713  N   ALA A 257      10.589  53.441  -2.470  1.00 69.63           N  
ATOM   3714  H   ALA A 257      10.818  53.168  -1.525  1.00 69.63           H  
ATOM   3715  CA  ALA A 257      10.904  54.798  -2.893  1.00 69.63           C  
ATOM   3716  HA  ALA A 257       9.977  55.272  -3.216  1.00 69.63           H  
ATOM   3717  C   ALA A 257      11.897  54.748  -4.069  1.00 69.63           C  
ATOM   3718  CB  ALA A 257      11.482  55.566  -1.697  1.00 69.63           C  
ATOM   3719  HB1 ALA A 257      12.398  55.083  -1.356  1.00 69.63           H  
ATOM   3720  HB2 ALA A 257      10.756  55.587  -0.884  1.00 69.63           H  
ATOM   3721  HB3 ALA A 257      11.714  56.588  -1.997  1.00 69.63           H  
ATOM   3722  O   ALA A 257      12.792  53.899  -4.051  1.00 69.63           O  
ATOM   3723  N   PRO A 258      11.765  55.625  -5.079  1.00 67.21           N  
ATOM   3724  CA  PRO A 258      12.694  55.635  -6.197  1.00 67.21           C  
ATOM   3725  HA  PRO A 258      12.679  54.670  -6.704  1.00 67.21           H  
ATOM   3726  C   PRO A 258      14.105  55.905  -5.668  1.00 67.21           C  
ATOM   3727  CB  PRO A 258      12.184  56.722  -7.151  1.00 67.21           C  
ATOM   3728  HB2 PRO A 258      12.999  57.238  -7.658  1.00 67.21           H  
ATOM   3729  HB3 PRO A 258      11.510  56.271  -7.880  1.00 67.21           H  
ATOM   3730  O   PRO A 258      14.357  56.945  -5.052  1.00 67.21           O  
ATOM   3731  CG  PRO A 258      11.391  57.661  -6.240  1.00 67.21           C  
ATOM   3732  HG2 PRO A 258      10.604  58.184  -6.784  1.00 67.21           H  
ATOM   3733  HG3 PRO A 258      12.070  58.374  -5.771  1.00 67.21           H  
ATOM   3734  CD  PRO A 258      10.820  56.724  -5.178  1.00 67.21           C  
ATOM   3735  HD2 PRO A 258      10.718  57.253  -4.230  1.00 67.21           H  
ATOM   3736  HD3 PRO A 258       9.854  56.338  -5.504  1.00 67.21           H  
ATOM   3737  N   GLU A 259      15.016  54.957  -5.893  1.00 60.86           N  
ATOM   3738  H   GLU A 259      14.730  54.087  -6.318  1.00 60.86           H  
ATOM   3739  CA  GLU A 259      16.444  55.193  -5.734  1.00 60.86           C  
ATOM   3740  HA  GLU A 259      16.644  55.482  -4.702  1.00 60.86           H  
ATOM   3741  C   GLU A 259      16.824  56.359  -6.647  1.00 60.86           C  
ATOM   3742  CB  GLU A 259      17.267  53.932  -6.047  1.00 60.86           C  
ATOM   3743  HB2 GLU A 259      16.905  53.472  -6.967  1.00 60.86           H  
ATOM   3744  HB3 GLU A 259      18.307  54.225  -6.192  1.00 60.86           H  
ATOM   3745  O   GLU A 259      16.631  56.321  -7.863  1.00 60.86           O  
ATOM   3746  CG  GLU A 259      17.213  52.920  -4.894  1.00 60.86           C  
ATOM   3747  HG2 GLU A 259      16.184  52.585  -4.759  1.00 60.86           H  
ATOM   3748  HG3 GLU A 259      17.523  53.417  -3.975  1.00 60.86           H  
ATOM   3749  CD  GLU A 259      18.121  51.713  -5.164  1.00 60.86           C  
ATOM   3750  OE1 GLU A 259      19.233  51.683  -4.588  1.00 60.86           O  
ATOM   3751  OE2 GLU A 259      17.688  50.828  -5.935  1.00 60.86           O  
ATOM   3752  N   ALA A 260      17.295  57.440  -6.032  1.00 64.41           N  
ATOM   3753  H   ALA A 260      17.382  57.419  -5.026  1.00 64.41           H  
ATOM   3754  CA  ALA A 260      17.801  58.594  -6.741  1.00 64.41           C  
ATOM   3755  HA  ALA A 260      17.031  58.949  -7.427  1.00 64.41           H  
ATOM   3756  C   ALA A 260      19.034  58.176  -7.550  1.00 64.41           C  
ATOM   3757  CB  ALA A 260      18.109  59.701  -5.725  1.00 64.41           C  
ATOM   3758  HB1 ALA A 260      18.865  59.356  -5.019  1.00 64.41           H  
ATOM   3759  HB2 ALA A 260      17.200  59.969  -5.185  1.00 64.41           H  
ATOM   3760  HB3 ALA A 260      18.488  60.577  -6.250  1.00 64.41           H  
ATOM   3761  O   ALA A 260      20.031  57.737  -6.977  1.00 64.41           O  
ATOM   3762  N   ASP A 261      18.934  58.347  -8.869  1.00 59.67           N  
ATOM   3763  H   ASP A 261      18.013  58.531  -9.240  1.00 59.67           H  
ATOM   3764  CA  ASP A 261      20.015  58.320  -9.850  1.00 59.67           C  
ATOM   3765  HA  ASP A 261      20.145  57.301 -10.213  1.00 59.67           H  
ATOM   3766  C   ASP A 261      21.349  58.802  -9.256  1.00 59.67           C  
ATOM   3767  CB  ASP A 261      19.611  59.217 -11.038  1.00 59.67           C  
ATOM   3768  HB2 ASP A 261      18.852  59.938 -10.734  1.00 59.67           H  
ATOM   3769  HB3 ASP A 261      20.474  59.794 -11.369  1.00 59.67           H  
ATOM   3770  O   ASP A 261      21.582  59.997  -9.033  1.00 59.67           O  
ATOM   3771  CG  ASP A 261      19.123  58.420 -12.246  1.00 59.67           C  
ATOM   3772  OD1 ASP A 261      20.005  57.896 -12.961  1.00 59.67           O  
ATOM   3773  OD2 ASP A 261      17.894  58.401 -12.475  1.00 59.67           O  
ATOM   3774  N   ALA A 262      22.252  57.850  -9.019  1.00 61.42           N  
ATOM   3775  H   ALA A 262      21.974  56.889  -9.157  1.00 61.42           H  
ATOM   3776  CA  ALA A 262      23.660  58.135  -8.834  1.00 61.42           C  
ATOM   3777  HA  ALA A 262      23.759  58.960  -8.129  1.00 61.42           H  
ATOM   3778  C   ALA A 262      24.229  58.561 -10.195  1.00 61.42           C  
ATOM   3779  CB  ALA A 262      24.363  56.914  -8.232  1.00 61.42           C  
ATOM   3780  HB1 ALA A 262      23.909  56.662  -7.273  1.00 61.42           H  
ATOM   3781  HB2 ALA A 262      24.269  56.063  -8.906  1.00 61.42           H  
ATOM   3782  HB3 ALA A 262      25.420  57.136  -8.085  1.00 61.42           H  
ATOM   3783  O   ALA A 262      24.361  57.765 -11.122  1.00 61.42           O  
ATOM   3784  N   ALA A 263      24.521  59.856 -10.294  1.00 67.27           N  
ATOM   3785  H   ALA A 263      24.239  60.431  -9.512  1.00 67.27           H  
ATOM   3786  CA  ALA A 263      25.066  60.535 -11.459  1.00 67.27           C  
ATOM   3787  HA  ALA A 263      24.247  60.654 -12.168  1.00 67.27           H  
ATOM   3788  C   ALA A 263      26.231  59.782 -12.142  1.00 67.27           C  
ATOM   3789  CB  ALA A 263      25.533  61.918 -10.987  1.00 67.27           C  
ATOM   3790  HB1 ALA A 263      24.684  62.486 -10.609  1.00 67.27           H  
ATOM   3791  HB2 ALA A 263      25.979  62.460 -11.822  1.00 67.27           H  
ATOM   3792  HB3 ALA A 263      26.278  61.807 -10.199  1.00 67.27           H  
ATOM   3793  O   ALA A 263      27.097  59.224 -11.460  1.00 67.27           O  
ATOM   3794  N   PRO A 264      26.335  59.850 -13.484  1.00 64.39           N  
ATOM   3795  CA  PRO A 264      27.455  59.274 -14.209  1.00 64.39           C  
ATOM   3796  HA  PRO A 264      27.590  58.235 -13.908  1.00 64.39           H  
ATOM   3797  C   PRO A 264      28.738  60.058 -13.907  1.00 64.39           C  
ATOM   3798  CB  PRO A 264      27.054  59.313 -15.687  1.00 64.39           C  
ATOM   3799  HB2 PRO A 264      26.507  58.404 -15.935  1.00 64.39           H  
ATOM   3800  HB3 PRO A 264      27.915  59.430 -16.345  1.00 64.39           H  
ATOM   3801  O   PRO A 264      28.833  61.269 -14.136  1.00 64.39           O  
ATOM   3802  CG  PRO A 264      26.106  60.510 -15.766  1.00 64.39           C  
ATOM   3803  HG2 PRO A 264      25.386  60.402 -16.577  1.00 64.39           H  
ATOM   3804  HG3 PRO A 264      26.683  61.427 -15.887  1.00 64.39           H  
ATOM   3805  CD  PRO A 264      25.422  60.515 -14.400  1.00 64.39           C  
ATOM   3806  HD2 PRO A 264      24.493  59.947 -14.454  1.00 64.39           H  
ATOM   3807  HD3 PRO A 264      25.218  61.540 -14.088  1.00 64.39           H  
ATOM   3808  N   VAL A 265      29.746  59.343 -13.408  1.00 65.15           N  
ATOM   3809  H   VAL A 265      29.568  58.373 -13.195  1.00 65.15           H  
ATOM   3810  CA  VAL A 265      31.130  59.814 -13.335  1.00 65.15           C  
ATOM   3811  HA  VAL A 265      31.157  60.753 -12.781  1.00 65.15           H  
ATOM   3812  C   VAL A 265      31.607  60.063 -14.765  1.00 65.15           C  
ATOM   3813  CB  VAL A 265      32.019  58.786 -12.602  1.00 65.15           C  
ATOM   3814  HB  VAL A 265      31.935  57.819 -13.096  1.00 65.15           H  
ATOM   3815  O   VAL A 265      31.711  59.143 -15.569  1.00 65.15           O  
ATOM   3816  CG1 VAL A 265      33.497  59.197 -12.584  1.00 65.15           C  
ATOM   3817 HG11 VAL A 265      33.614  60.178 -12.123  1.00 65.15           H  
ATOM   3818 HG12 VAL A 265      34.075  58.463 -12.024  1.00 65.15           H  
ATOM   3819 HG13 VAL A 265      33.891  59.224 -13.601  1.00 65.15           H  
ATOM   3820  CG2 VAL A 265      31.562  58.629 -11.143  1.00 65.15           C  
ATOM   3821 HG21 VAL A 265      31.625  59.584 -10.622  1.00 65.15           H  
ATOM   3822 HG22 VAL A 265      30.534  58.269 -11.104  1.00 65.15           H  
ATOM   3823 HG23 VAL A 265      32.193  57.899 -10.636  1.00 65.15           H  
ATOM   3824  N   LYS A 266      31.868  61.332 -15.090  1.00 62.01           N  
ATOM   3825  H   LYS A 266      31.683  62.037 -14.391  1.00 62.01           H  
ATOM   3826  CA  LYS A 266      32.533  61.725 -16.333  1.00 62.01           C  
ATOM   3827  HA  LYS A 266      32.011  61.284 -17.182  1.00 62.01           H  
ATOM   3828  C   LYS A 266      33.959  61.178 -16.332  1.00 62.01           C  
ATOM   3829  CB  LYS A 266      32.558  63.256 -16.474  1.00 62.01           C  
ATOM   3830  HB2 LYS A 266      32.903  63.706 -15.543  1.00 62.01           H  
ATOM   3831  HB3 LYS A 266      33.279  63.503 -17.253  1.00 62.01           H  
ATOM   3832  O   LYS A 266      34.797  61.660 -15.570  1.00 62.01           O  
ATOM   3833  CG  LYS A 266      31.203  63.854 -16.872  1.00 62.01           C  
ATOM   3834  HG2 LYS A 266      30.482  63.711 -16.067  1.00 62.01           H  
ATOM   3835  HG3 LYS A 266      30.842  63.350 -17.769  1.00 62.01           H  
ATOM   3836  CD  LYS A 266      31.369  65.351 -17.166  1.00 62.01           C  
ATOM   3837  HD2 LYS A 266      31.654  65.867 -16.250  1.00 62.01           H  
ATOM   3838  HD3 LYS A 266      32.158  65.477 -17.908  1.00 62.01           H  
ATOM   3839  CE  LYS A 266      30.064  65.932 -17.715  1.00 62.01           C  
ATOM   3840  HE2 LYS A 266      29.294  65.846 -16.948  1.00 62.01           H  
ATOM   3841  HE3 LYS A 266      29.752  65.326 -18.565  1.00 62.01           H  
ATOM   3842  NZ  LYS A 266      30.240  67.343 -18.131  1.00 62.01           N  
ATOM   3843  HZ1 LYS A 266      29.375  67.707 -18.505  1.00 62.01           H  
ATOM   3844  HZ2 LYS A 266      30.950  67.400 -18.847  1.00 62.01           H  
ATOM   3845  HZ3 LYS A 266      30.525  67.906 -17.343  1.00 62.01           H  
ATOM   3846  N   GLU A 267      34.238  60.223 -17.212  1.00 59.74           N  
ATOM   3847  H   GLU A 267      33.483  59.783 -17.718  1.00 59.74           H  
ATOM   3848  CA  GLU A 267      35.602  59.921 -17.636  1.00 59.74           C  
ATOM   3849  HA  GLU A 267      36.212  59.722 -16.754  1.00 59.74           H  
ATOM   3850  C   GLU A 267      36.175  61.147 -18.352  1.00 59.74           C  
ATOM   3851  CB  GLU A 267      35.645  58.673 -18.527  1.00 59.74           C  
ATOM   3852  HB2 GLU A 267      34.853  58.733 -19.275  1.00 59.74           H  
ATOM   3853  HB3 GLU A 267      36.607  58.639 -19.037  1.00 59.74           H  
ATOM   3854  O   GLU A 267      35.628  61.646 -19.338  1.00 59.74           O  
ATOM   3855  CG  GLU A 267      35.500  57.395 -17.688  1.00 59.74           C  
ATOM   3856  HG2 GLU A 267      34.545  57.418 -17.163  1.00 59.74           H  
ATOM   3857  HG3 GLU A 267      36.293  57.378 -16.941  1.00 59.74           H  
ATOM   3858  CD  GLU A 267      35.568  56.131 -18.555  1.00 59.74           C  
ATOM   3859  OE1 GLU A 267      36.363  55.231 -18.203  1.00 59.74           O  
ATOM   3860  OE2 GLU A 267      34.822  56.082 -19.558  1.00 59.74           O  
ATOM   3861  N   GLY A 268      37.254  61.681 -17.785  1.00 61.44           N  
ATOM   3862  H   GLY A 268      37.634  61.222 -16.970  1.00 61.44           H  
ATOM   3863  CA  GLY A 268      38.023  62.762 -18.372  1.00 61.44           C  
ATOM   3864  HA2 GLY A 268      37.347  63.536 -18.733  1.00 61.44           H  
ATOM   3865  HA3 GLY A 268      38.684  63.195 -17.620  1.00 61.44           H  
ATOM   3866  C   GLY A 268      38.878  62.243 -19.521  1.00 61.44           C  
ATOM   3867  O   GLY A 268      39.723  61.371 -19.337  1.00 61.44           O  
ATOM   3868  N   GLU A 269      38.686  62.843 -20.691  1.00 51.44           N  
ATOM   3869  H   GLU A 269      37.879  63.443 -20.787  1.00 51.44           H  
ATOM   3870  CA  GLU A 269      39.634  62.831 -21.798  1.00 51.44           C  
ATOM   3871  HA  GLU A 269      39.742  61.815 -22.178  1.00 51.44           H  
ATOM   3872  C   GLU A 269      41.010  63.339 -21.327  1.00 51.44           C  
ATOM   3873  CB  GLU A 269      39.102  63.733 -22.927  1.00 51.44           C  
ATOM   3874  HB2 GLU A 269      39.924  63.966 -23.604  1.00 51.44           H  
ATOM   3875  HB3 GLU A 269      38.744  64.670 -22.499  1.00 51.44           H  
ATOM   3876  O   GLU A 269      41.212  64.528 -21.074  1.00 51.44           O  
ATOM   3877  CG  GLU A 269      37.984  63.089 -23.755  1.00 51.44           C  
ATOM   3878  HG2 GLU A 269      38.395  62.255 -24.325  1.00 51.44           H  
ATOM   3879  HG3 GLU A 269      37.219  62.697 -23.086  1.00 51.44           H  
ATOM   3880  CD  GLU A 269      37.359  64.124 -24.702  1.00 51.44           C  
ATOM   3881  OE1 GLU A 269      37.968  64.395 -25.766  1.00 51.44           O  
ATOM   3882  OE2 GLU A 269      36.304  64.685 -24.329  1.00 51.44           O  
ATOM   3883  N   GLY A 270      41.972  62.421 -21.226  1.00 64.29           N  
ATOM   3884  H   GLY A 270      41.701  61.453 -21.325  1.00 64.29           H  
ATOM   3885  CA  GLY A 270      43.399  62.705 -21.113  1.00 64.29           C  
ATOM   3886  HA2 GLY A 270      43.856  61.990 -20.427  1.00 64.29           H  
ATOM   3887  HA3 GLY A 270      43.562  63.710 -20.725  1.00 64.29           H  
ATOM   3888  C   GLY A 270      44.060  62.551 -22.478  1.00 64.29           C  
ATOM   3889  O   GLY A 270      44.262  61.445 -22.964  1.00 64.29           O  
ATOM   3890  N   LYS A 271      44.357  63.689 -23.100  1.00 56.17           N  
ATOM   3891  H   LYS A 271      44.132  64.534 -22.595  1.00 56.17           H  
ATOM   3892  CA  LYS A 271      44.933  63.846 -24.434  1.00 56.17           C  
ATOM   3893  HA  LYS A 271      44.743  62.949 -25.024  1.00 56.17           H  
ATOM   3894  C   LYS A 271      46.448  64.068 -24.328  1.00 56.17           C  
ATOM   3895  CB  LYS A 271      44.190  65.052 -25.047  1.00 56.17           C  
ATOM   3896  HB2 LYS A 271      43.124  64.922 -24.861  1.00 56.17           H  
ATOM   3897  HB3 LYS A 271      44.496  65.959 -24.525  1.00 56.17           H  
ATOM   3898  O   LYS A 271      46.839  65.164 -23.921  1.00 56.17           O  
ATOM   3899  CG  LYS A 271      44.357  65.258 -26.555  1.00 56.17           C  
ATOM   3900  HG2 LYS A 271      45.415  65.273 -26.817  1.00 56.17           H  
ATOM   3901  HG3 LYS A 271      43.866  64.438 -27.080  1.00 56.17           H  
ATOM   3902  CD  LYS A 271      43.710  66.596 -26.944  1.00 56.17           C  
ATOM   3903  HD2 LYS A 271      44.338  67.402 -26.565  1.00 56.17           H  
ATOM   3904  HD3 LYS A 271      42.721  66.674 -26.492  1.00 56.17           H  
ATOM   3905  CE  LYS A 271      43.571  66.699 -28.463  1.00 56.17           C  
ATOM   3906  HE2 LYS A 271      42.769  66.030 -28.777  1.00 56.17           H  
ATOM   3907  HE3 LYS A 271      44.496  66.347 -28.920  1.00 56.17           H  
ATOM   3908  NZ  LYS A 271      43.290  68.090 -28.884  1.00 56.17           N  
ATOM   3909  HZ1 LYS A 271      42.452  68.417 -28.425  1.00 56.17           H  
ATOM   3910  HZ2 LYS A 271      44.059  68.693 -28.632  1.00 56.17           H  
ATOM   3911  HZ3 LYS A 271      43.144  68.129 -29.883  1.00 56.17           H  
ATOM   3912  N   GLN A 272      47.252  63.069 -24.710  1.00 53.60           N  
ATOM   3913  H   GLN A 272      46.845  62.145 -24.699  1.00 53.60           H  
ATOM   3914  CA  GLN A 272      48.581  63.122 -25.374  1.00 53.60           C  
ATOM   3915  HA  GLN A 272      48.430  63.176 -26.452  1.00 53.60           H  
ATOM   3916  C   GLN A 272      49.358  61.821 -25.179  1.00 53.60           C  
ATOM   3917  CB  GLN A 272      49.468  64.301 -24.940  1.00 53.60           C  
ATOM   3918  HB2 GLN A 272      49.272  64.569 -23.902  1.00 53.60           H  
ATOM   3919  HB3 GLN A 272      50.519  64.017 -25.009  1.00 53.60           H  
ATOM   3920  O   GLN A 272      49.394  61.327 -24.034  1.00 53.60           O  
ATOM   3921  CG  GLN A 272      49.246  65.484 -25.893  1.00 53.60           C  
ATOM   3922  HG2 GLN A 272      48.184  65.595 -26.115  1.00 53.60           H  
ATOM   3923  HG3 GLN A 272      49.762  65.289 -26.833  1.00 53.60           H  
ATOM   3924  CD  GLN A 272      49.755  66.789 -25.304  1.00 53.60           C  
ATOM   3925  NE2 GLN A 272      48.927  67.484 -24.559  1.00 53.60           N  
ATOM   3926 HE21 GLN A 272      48.100  67.001 -24.237  1.00 53.60           H  
ATOM   3927 HE22 GLN A 272      49.335  68.268 -24.069  1.00 53.60           H  
ATOM   3928  OE1 GLN A 272      50.884  67.210 -25.493  1.00 53.60           O  
ATOM   3929  OXT GLN A 272      49.899  61.379 -26.212  1.00 53.60           O  
TER    3930      GLN A 272                                                       
END   
