# Supplementary material for: Comparison of cable bacteria genera reveals details of their conduction machinery
Source: EMBO Rep. 2025 Feb 17;26(7):1749–67. doi: 10.1038/s44319-025-00387-8 (PMC11976967; doi:10.1038/s44319-025-00387-8)
Supplement: Supplementary file 4 — Dataset EV2 [file 44319_2025_387_MOESM4_ESM.zip › DatasetEV2/WLE97079.pdb]

ATOM      1  N   MET A   1      33.145  31.154 -37.986  1.00 45.59           N  
ATOM      2  H   MET A   1      33.530  30.222 -37.938  1.00 45.59           H  
ATOM      3  H2  MET A   1      33.185  31.495 -38.936  1.00 45.59           H  
ATOM      4  H3  MET A   1      32.179  31.107 -37.696  1.00 45.59           H  
ATOM      5  CA  MET A   1      33.860  32.065 -37.071  1.00 45.59           C  
ATOM      6  HA  MET A   1      34.922  32.065 -37.318  1.00 45.59           H  
ATOM      7  C   MET A   1      33.707  31.525 -35.655  1.00 45.59           C  
ATOM      8  CB  MET A   1      33.344  33.507 -37.210  1.00 45.59           C  
ATOM      9  HB2 MET A   1      32.254  33.509 -37.209  1.00 45.59           H  
ATOM     10  HB3 MET A   1      33.691  34.099 -36.363  1.00 45.59           H  
ATOM     11  O   MET A   1      32.588  31.296 -35.233  1.00 45.59           O  
ATOM     12  CG  MET A   1      33.866  34.159 -38.500  1.00 45.59           C  
ATOM     13  HG2 MET A   1      34.944  34.296 -38.412  1.00 45.59           H  
ATOM     14  HG3 MET A   1      33.670  33.500 -39.346  1.00 45.59           H  
ATOM     15  SD  MET A   1      33.109  35.760 -38.865  1.00 45.59           S  
ATOM     16  CE  MET A   1      34.076  36.280 -40.312  1.00 45.59           C  
ATOM     17  HE1 MET A   1      33.717  37.250 -40.654  1.00 45.59           H  
ATOM     18  HE2 MET A   1      35.129  36.365 -40.043  1.00 45.59           H  
ATOM     19  HE3 MET A   1      33.960  35.554 -41.117  1.00 45.59           H  
ATOM     20  N   ILE A   2      34.860  31.253 -35.031  1.00 49.64           N  
ATOM     21  H   ILE A   2      35.694  31.453 -35.565  1.00 49.64           H  
ATOM     22  CA  ILE A   2      35.173  30.982 -33.613  1.00 49.64           C  
ATOM     23  HA  ILE A   2      36.217  30.670 -33.646  1.00 49.64           H  
ATOM     24  C   ILE A   2      34.459  29.801 -32.916  1.00 49.64           C  
ATOM     25  CB  ILE A   2      35.246  32.288 -32.786  1.00 49.64           C  
ATOM     26  HB  ILE A   2      34.235  32.646 -32.593  1.00 49.64           H  
ATOM     27  O   ILE A   2      33.374  29.904 -32.360  1.00 49.64           O  
ATOM     28  CG1 ILE A   2      36.029  33.373 -33.578  1.00 49.64           C  
ATOM     29 HG12 ILE A   2      35.505  33.602 -34.505  1.00 49.64           H  
ATOM     30 HG13 ILE A   2      37.021  32.996 -33.828  1.00 49.64           H  
ATOM     31  CG2 ILE A   2      35.947  31.999 -31.444  1.00 49.64           C  
ATOM     32 HG21 ILE A   2      35.943  32.891 -30.817  1.00 49.64           H  
ATOM     33 HG22 ILE A   2      35.413  31.227 -30.890  1.00 49.64           H  
ATOM     34 HG23 ILE A   2      36.977  31.679 -31.602  1.00 49.64           H  
ATOM     35  CD1 ILE A   2      36.189  34.716 -32.863  1.00 49.64           C  
ATOM     36 HD11 ILE A   2      36.623  35.441 -33.551  1.00 49.64           H  
ATOM     37 HD12 ILE A   2      35.216  35.079 -32.532  1.00 49.64           H  
ATOM     38 HD13 ILE A   2      36.854  34.616 -32.005  1.00 49.64           H  
ATOM     39  N   SER A   3      35.195  28.686 -32.919  1.00 42.70           N  
ATOM     40  H   SER A   3      36.091  28.781 -33.374  1.00 42.70           H  
ATOM     41  CA  SER A   3      35.092  27.482 -32.084  1.00 42.70           C  
ATOM     42  HA  SER A   3      34.061  27.337 -31.764  1.00 42.70           H  
ATOM     43  C   SER A   3      35.994  27.630 -30.845  1.00 42.70           C  
ATOM     44  CB  SER A   3      35.542  26.288 -32.959  1.00 42.70           C  
ATOM     45  HB2 SER A   3      34.655  25.741 -33.279  1.00 42.70           H  
ATOM     46  HB3 SER A   3      36.041  26.654 -33.856  1.00 42.70           H  
ATOM     47  O   SER A   3      37.027  28.292 -30.941  1.00 42.70           O  
ATOM     48  OG  SER A   3      36.432  25.391 -32.317  1.00 42.70           O  
ATOM     49  HG  SER A   3      37.277  25.834 -32.205  1.00 42.70           H  
ATOM     50  N   GLY A   4      35.697  26.937 -29.736  1.00 54.01           N  
ATOM     51  H   GLY A   4      34.814  26.449 -29.684  1.00 54.01           H  
ATOM     52  CA  GLY A   4      36.637  26.842 -28.609  1.00 54.01           C  
ATOM     53  HA2 GLY A   4      37.598  26.486 -28.978  1.00 54.01           H  
ATOM     54  HA3 GLY A   4      36.794  27.843 -28.207  1.00 54.01           H  
ATOM     55  C   GLY A   4      36.220  25.939 -27.443  1.00 54.01           C  
ATOM     56  O   GLY A   4      35.976  26.426 -26.348  1.00 54.01           O  
ATOM     57  N   ARG A   5      36.173  24.618 -27.662  1.00 42.45           N  
ATOM     58  H   ARG A   5      36.379  24.327 -28.607  1.00 42.45           H  
ATOM     59  CA  ARG A   5      36.253  23.575 -26.608  1.00 42.45           C  
ATOM     60  HA  ARG A   5      35.634  23.884 -25.766  1.00 42.45           H  
ATOM     61  C   ARG A   5      37.717  23.449 -26.128  1.00 42.45           C  
ATOM     62  CB  ARG A   5      35.710  22.269 -27.235  1.00 42.45           C  
ATOM     63  HB2 ARG A   5      34.897  22.540 -27.908  1.00 42.45           H  
ATOM     64  HB3 ARG A   5      36.493  21.814 -27.842  1.00 42.45           H  
ATOM     65  O   ARG A   5      38.576  23.939 -26.859  1.00 42.45           O  
ATOM     66  CG  ARG A   5      35.139  21.216 -26.269  1.00 42.45           C  
ATOM     67  HG2 ARG A   5      34.389  21.685 -25.631  1.00 42.45           H  
ATOM     68  HG3 ARG A   5      35.936  20.806 -25.649  1.00 42.45           H  
ATOM     69  CD  ARG A   5      34.478  20.086 -27.082  1.00 42.45           C  
ATOM     70  HD2 ARG A   5      33.741  20.526 -27.753  1.00 42.45           H  
ATOM     71  HD3 ARG A   5      35.244  19.594 -27.682  1.00 42.45           H  
ATOM     72  NE  ARG A   5      33.801  19.084 -26.232  1.00 42.45           N  
ATOM     73  HE  ARG A   5      33.739  19.282 -25.243  1.00 42.45           H  
ATOM     74  NH1 ARG A   5      33.163  17.635 -27.908  1.00 42.45           N  
ATOM     75 HH11 ARG A   5      32.674  16.799 -28.195  1.00 42.45           H  
ATOM     76 HH12 ARG A   5      33.572  18.245 -28.602  1.00 42.45           H  
ATOM     77  NH2 ARG A   5      32.610  17.184 -25.799  1.00 42.45           N  
ATOM     78 HH21 ARG A   5      32.567  17.412 -24.816  1.00 42.45           H  
ATOM     79 HH22 ARG A   5      32.131  16.355 -26.122  1.00 42.45           H  
ATOM     80  CZ  ARG A   5      33.199  17.978 -26.649  1.00 42.45           C  
ATOM     81  N   LYS A   6      37.970  22.750 -24.996  1.00 51.13           N  
ATOM     82  H   LYS A   6      37.156  22.622 -24.412  1.00 51.13           H  
ATOM     83  CA  LYS A   6      39.223  22.093 -24.477  1.00 51.13           C  
ATOM     84  HA  LYS A   6      39.128  21.009 -24.546  1.00 51.13           H  
ATOM     85  C   LYS A   6      39.441  22.432 -22.979  1.00 51.13           C  
ATOM     86  CB  LYS A   6      40.478  22.529 -25.267  1.00 51.13           C  
ATOM     87  HB2 LYS A   6      41.360  22.253 -24.690  1.00 51.13           H  
ATOM     88  HB3 LYS A   6      40.502  23.617 -25.337  1.00 51.13           H  
ATOM     89  O   LYS A   6      39.214  23.572 -22.619  1.00 51.13           O  
ATOM     90  CG  LYS A   6      40.593  21.899 -26.678  1.00 51.13           C  
ATOM     91  HG2 LYS A   6      39.724  22.067 -27.314  1.00 51.13           H  
ATOM     92  HG3 LYS A   6      40.588  20.812 -26.588  1.00 51.13           H  
ATOM     93  CD  LYS A   6      41.838  22.409 -27.417  1.00 51.13           C  
ATOM     94  HD2 LYS A   6      41.796  23.497 -27.458  1.00 51.13           H  
ATOM     95  HD3 LYS A   6      42.735  22.114 -26.871  1.00 51.13           H  
ATOM     96  CE  LYS A   6      41.872  21.855 -28.846  1.00 51.13           C  
ATOM     97  HE2 LYS A   6      41.804  20.768 -28.799  1.00 51.13           H  
ATOM     98  HE3 LYS A   6      40.989  22.219 -29.372  1.00 51.13           H  
ATOM     99  NZ  LYS A   6      43.105  22.264 -29.568  1.00 51.13           N  
ATOM    100  HZ1 LYS A   6      43.109  21.895 -30.509  1.00 51.13           H  
ATOM    101  HZ2 LYS A   6      43.154  23.271 -29.629  1.00 51.13           H  
ATOM    102  HZ3 LYS A   6      43.933  21.939 -29.091  1.00 51.13           H  
ATOM    103  N   TYR A   7      39.906  21.598 -22.039  1.00 49.56           N  
ATOM    104  H   TYR A   7      40.000  22.082 -21.158  1.00 49.56           H  
ATOM    105  CA  TYR A   7      40.277  20.176 -21.923  1.00 49.56           C  
ATOM    106  HA  TYR A   7      39.509  19.548 -22.373  1.00 49.56           H  
ATOM    107  C   TYR A   7      40.385  19.829 -20.411  1.00 49.56           C  
ATOM    108  CB  TYR A   7      41.656  19.895 -22.561  1.00 49.56           C  
ATOM    109  HB2 TYR A   7      42.245  20.813 -22.560  1.00 49.56           H  
ATOM    110  HB3 TYR A   7      42.200  19.187 -21.936  1.00 49.56           H  
ATOM    111  O   TYR A   7      40.659  20.699 -19.590  1.00 49.56           O  
ATOM    112  CG  TYR A   7      41.639  19.290 -23.953  1.00 49.56           C  
ATOM    113  CD1 TYR A   7      40.956  18.084 -24.197  1.00 49.56           C  
ATOM    114  HD1 TYR A   7      40.433  17.581 -23.396  1.00 49.56           H  
ATOM    115  CD2 TYR A   7      42.401  19.864 -24.984  1.00 49.56           C  
ATOM    116  HD2 TYR A   7      43.020  20.723 -24.772  1.00 49.56           H  
ATOM    117  CE1 TYR A   7      40.928  17.531 -25.490  1.00 49.56           C  
ATOM    118  HE1 TYR A   7      40.377  16.624 -25.689  1.00 49.56           H  
ATOM    119  CE2 TYR A   7      42.411  19.287 -26.271  1.00 49.56           C  
ATOM    120  HE2 TYR A   7      43.029  19.708 -27.051  1.00 49.56           H  
ATOM    121  OH  TYR A   7      41.550  17.641 -27.797  1.00 49.56           O  
ATOM    122  HH  TYR A   7      42.227  17.971 -28.392  1.00 49.56           H  
ATOM    123  CZ  TYR A   7      41.623  18.153 -26.542  1.00 49.56           C  
ATOM    124  N   VAL A   8      40.205  18.546 -20.084  1.00 42.48           N  
ATOM    125  H   VAL A   8      40.033  17.919 -20.857  1.00 42.48           H  
ATOM    126  CA  VAL A   8      40.324  17.873 -18.771  1.00 42.48           C  
ATOM    127  HA  VAL A   8      39.727  18.397 -18.025  1.00 42.48           H  
ATOM    128  C   VAL A   8      41.779  17.777 -18.286  1.00 42.48           C  
ATOM    129  CB  VAL A   8      39.785  16.430 -18.966  1.00 42.48           C  
ATOM    130  HB  VAL A   8      40.319  15.979 -19.803  1.00 42.48           H  
ATOM    131  O   VAL A   8      42.653  17.526 -19.112  1.00 42.48           O  
ATOM    132  CG1 VAL A   8      39.969  15.493 -17.766  1.00 42.48           C  
ATOM    133 HG11 VAL A   8      39.484  14.536 -17.961  1.00 42.48           H  
ATOM    134 HG12 VAL A   8      41.026  15.292 -17.594  1.00 42.48           H  
ATOM    135 HG13 VAL A   8      39.526  15.933 -16.872  1.00 42.48           H  
ATOM    136  CG2 VAL A   8      38.294  16.440 -19.333  1.00 42.48           C  
ATOM    137 HG21 VAL A   8      37.942  15.419 -19.483  1.00 42.48           H  
ATOM    138 HG22 VAL A   8      37.716  16.893 -18.528  1.00 42.48           H  
ATOM    139 HG23 VAL A   8      38.117  16.994 -20.255  1.00 42.48           H  
ATOM    140  N   ARG A   9      42.026  17.814 -16.962  1.00 49.64           N  
ATOM    141  H   ARG A   9      41.288  18.141 -16.354  1.00 49.64           H  
ATOM    142  CA  ARG A   9      43.130  17.075 -16.306  1.00 49.64           C  
ATOM    143  HA  ARG A   9      43.308  16.168 -16.883  1.00 49.64           H  
ATOM    144  C   ARG A   9      42.767  16.618 -14.885  1.00 49.64           C  
ATOM    145  CB  ARG A   9      44.446  17.880 -16.277  1.00 49.64           C  
ATOM    146  HB2 ARG A   9      45.054  17.501 -15.456  1.00 49.64           H  
ATOM    147  HB3 ARG A   9      44.242  18.934 -16.087  1.00 49.64           H  
ATOM    148  O   ARG A   9      42.372  17.423 -14.051  1.00 49.64           O  
ATOM    149  CG  ARG A   9      45.253  17.716 -17.576  1.00 49.64           C  
ATOM    150  HG2 ARG A   9      45.253  16.662 -17.854  1.00 49.64           H  
ATOM    151  HG3 ARG A   9      44.800  18.299 -18.377  1.00 49.64           H  
ATOM    152  CD  ARG A   9      46.700  18.193 -17.426  1.00 49.64           C  
ATOM    153  HD2 ARG A   9      46.743  19.254 -17.674  1.00 49.64           H  
ATOM    154  HD3 ARG A   9      47.011  18.077 -16.388  1.00 49.64           H  
ATOM    155  NE  ARG A   9      47.609  17.388 -18.266  1.00 49.64           N  
ATOM    156  HE  ARG A   9      47.461  16.389 -18.235  1.00 49.64           H  
ATOM    157  NH1 ARG A   9      48.941  19.068 -19.094  1.00 49.64           N  
ATOM    158 HH11 ARG A   9      48.364  19.746 -18.617  1.00 49.64           H  
ATOM    159 HH12 ARG A   9      49.766  19.363 -19.598  1.00 49.64           H  
ATOM    160  NH2 ARG A   9      49.430  16.939 -19.550  1.00 49.64           N  
ATOM    161 HH21 ARG A   9      49.260  15.949 -19.444  1.00 49.64           H  
ATOM    162 HH22 ARG A   9      50.244  17.251 -20.059  1.00 49.64           H  
ATOM    163  CZ  ARG A   9      48.649  17.804 -18.965  1.00 49.64           C  
ATOM    164  N   ALA A  10      42.941  15.318 -14.653  1.00 40.62           N  
ATOM    165  H   ALA A  10      43.303  14.765 -15.417  1.00 40.62           H  
ATOM    166  CA  ALA A  10      42.865  14.617 -13.376  1.00 40.62           C  
ATOM    167  HA  ALA A  10      42.091  15.067 -12.754  1.00 40.62           H  
ATOM    168  C   ALA A  10      44.208  14.667 -12.620  1.00 40.62           C  
ATOM    169  CB  ALA A  10      42.486  13.161 -13.694  1.00 40.62           C  
ATOM    170  HB1 ALA A  10      41.535  13.130 -14.225  1.00 40.62           H  
ATOM    171  HB2 ALA A  10      43.260  12.693 -14.303  1.00 40.62           H  
ATOM    172  HB3 ALA A  10      42.383  12.599 -12.766  1.00 40.62           H  
ATOM    173  O   ALA A  10      45.261  14.753 -13.253  1.00 40.62           O  
ATOM    174  N   ALA A  11      44.168  14.527 -11.293  1.00 57.12           N  
ATOM    175  H   ALA A  11      43.271  14.520 -10.829  1.00 57.12           H  
ATOM    176  CA  ALA A  11      45.301  14.109 -10.468  1.00 57.12           C  
ATOM    177  HA  ALA A  11      45.930  13.443 -11.058  1.00 57.12           H  
ATOM    178  C   ALA A  11      44.791  13.321  -9.249  1.00 57.12           C  
ATOM    179  CB  ALA A  11      46.150  15.317 -10.062  1.00 57.12           C  
ATOM    180  HB1 ALA A  11      45.550  16.009  -9.470  1.00 57.12           H  
ATOM    181  HB2 ALA A  11      46.519  15.829 -10.950  1.00 57.12           H  
ATOM    182  HB3 ALA A  11      47.000  14.987  -9.465  1.00 57.12           H  
ATOM    183  O   ALA A  11      43.750  13.639  -8.681  1.00 57.12           O  
ATOM    184  N   VAL A  12      45.519  12.261  -8.909  1.00 42.03           N  
ATOM    185  H   VAL A  12      46.430  12.173  -9.338  1.00 42.03           H  
ATOM    186  CA  VAL A  12      45.151  11.129  -8.053  1.00 42.03           C  
ATOM    187  HA  VAL A  12      44.347  11.413  -7.374  1.00 42.03           H  
ATOM    188  C   VAL A  12      46.391  10.728  -7.217  1.00 42.03           C  
ATOM    189  CB  VAL A  12      44.661   9.999  -9.000  1.00 42.03           C  
ATOM    190  HB  VAL A  12      45.204  10.071  -9.942  1.00 42.03           H  
ATOM    191  O   VAL A  12      47.496  10.792  -7.752  1.00 42.03           O  
ATOM    192  CG1 VAL A  12      44.900   8.606  -8.482  1.00 42.03           C  
ATOM    193 HG11 VAL A  12      44.481   8.498  -7.482  1.00 42.03           H  
ATOM    194 HG12 VAL A  12      44.454   7.866  -9.147  1.00 42.03           H  
ATOM    195 HG13 VAL A  12      45.981   8.468  -8.500  1.00 42.03           H  
ATOM    196  CG2 VAL A  12      43.170  10.089  -9.322  1.00 42.03           C  
ATOM    197 HG21 VAL A  12      42.581   9.940  -8.417  1.00 42.03           H  
ATOM    198 HG22 VAL A  12      42.894   9.334 -10.058  1.00 42.03           H  
ATOM    199 HG23 VAL A  12      42.940  11.073  -9.730  1.00 42.03           H  
ATOM    200  N   PHE A  13      46.160  10.264  -5.971  1.00 40.10           N  
ATOM    201  H   PHE A  13      45.190  10.298  -5.690  1.00 40.10           H  
ATOM    202  CA  PHE A  13      47.062   9.628  -4.962  1.00 40.10           C  
ATOM    203  HA  PHE A  13      46.427   9.427  -4.100  1.00 40.10           H  
ATOM    204  C   PHE A  13      48.195  10.511  -4.364  1.00 40.10           C  
ATOM    205  CB  PHE A  13      47.526   8.244  -5.464  1.00 40.10           C  
ATOM    206  HB2 PHE A  13      48.182   7.813  -4.707  1.00 40.10           H  
ATOM    207  HB3 PHE A  13      48.108   8.375  -6.377  1.00 40.10           H  
ATOM    208  O   PHE A  13      48.792  11.307  -5.072  1.00 40.10           O  
ATOM    209  CG  PHE A  13      46.421   7.221  -5.693  1.00 40.10           C  
ATOM    210  CD1 PHE A  13      45.569   6.856  -4.637  1.00 40.10           C  
ATOM    211  HD1 PHE A  13      45.714   7.273  -3.651  1.00 40.10           H  
ATOM    212  CD2 PHE A  13      46.261   6.585  -6.936  1.00 40.10           C  
ATOM    213  HD2 PHE A  13      46.978   6.761  -7.723  1.00 40.10           H  
ATOM    214  CE1 PHE A  13      44.506   5.962  -4.856  1.00 40.10           C  
ATOM    215  HE1 PHE A  13      43.849   5.696  -4.041  1.00 40.10           H  
ATOM    216  CE2 PHE A  13      45.151   5.755  -7.181  1.00 40.10           C  
ATOM    217  HE2 PHE A  13      45.008   5.315  -8.157  1.00 40.10           H  
ATOM    218  CZ  PHE A  13      44.265   5.447  -6.139  1.00 40.10           C  
ATOM    219  HZ  PHE A  13      43.430   4.784  -6.312  1.00 40.10           H  
ATOM    220  N   TYR A  14      48.528  10.501  -3.057  1.00 43.49           N  
ATOM    221  H   TYR A  14      48.971  11.366  -2.782  1.00 43.49           H  
ATOM    222  CA  TYR A  14      48.925   9.393  -2.160  1.00 43.49           C  
ATOM    223  HA  TYR A  14      48.288   8.519  -2.300  1.00 43.49           H  
ATOM    224  C   TYR A  14      48.953   9.794  -0.657  1.00 43.49           C  
ATOM    225  CB  TYR A  14      50.399   9.053  -2.482  1.00 43.49           C  
ATOM    226  HB2 TYR A  14      50.894   8.686  -1.582  1.00 43.49           H  
ATOM    227  HB3 TYR A  14      50.934   9.960  -2.763  1.00 43.49           H  
ATOM    228  O   TYR A  14      49.279  10.936  -0.354  1.00 43.49           O  
ATOM    229  CG  TYR A  14      50.612   8.001  -3.541  1.00 43.49           C  
ATOM    230  CD1 TYR A  14      50.654   6.648  -3.157  1.00 43.49           C  
ATOM    231  HD1 TYR A  14      50.542   6.370  -2.119  1.00 43.49           H  
ATOM    232  CD2 TYR A  14      50.785   8.364  -4.890  1.00 43.49           C  
ATOM    233  HD2 TYR A  14      50.764   9.404  -5.180  1.00 43.49           H  
ATOM    234  CE1 TYR A  14      50.848   5.650  -4.127  1.00 43.49           C  
ATOM    235  HE1 TYR A  14      50.882   4.606  -3.849  1.00 43.49           H  
ATOM    236  CE2 TYR A  14      50.966   7.365  -5.865  1.00 43.49           C  
ATOM    237  HE2 TYR A  14      51.083   7.642  -6.903  1.00 43.49           H  
ATOM    238  OH  TYR A  14      51.172   5.034  -6.412  1.00 43.49           O  
ATOM    239  HH  TYR A  14      51.266   5.396  -7.296  1.00 43.49           H  
ATOM    240  CZ  TYR A  14      50.997   6.006  -5.482  1.00 43.49           C  
ATOM    241  N   GLY A  15      48.801   8.796   0.240  1.00 44.63           N  
ATOM    242  H   GLY A  15      48.427   7.932  -0.127  1.00 44.63           H  
ATOM    243  CA  GLY A  15      49.451   8.680   1.576  1.00 44.63           C  
ATOM    244  HA2 GLY A  15      49.428   7.634   1.880  1.00 44.63           H  
ATOM    245  HA3 GLY A  15      50.497   8.970   1.479  1.00 44.63           H  
ATOM    246  C   GLY A  15      48.854   9.521   2.720  1.00 44.63           C  
ATOM    247  O   GLY A  15      48.528  10.675   2.518  1.00 44.63           O  
ATOM    248  N   LEU A  16      48.684   9.055   3.962  1.00 51.70           N  
ATOM    249  H   LEU A  16      48.088   9.651   4.519  1.00 51.70           H  
ATOM    250  CA  LEU A  16      49.547   8.189   4.770  1.00 51.70           C  
ATOM    251  HA  LEU A  16      49.959   7.384   4.160  1.00 51.70           H  
ATOM    252  C   LEU A  16      48.762   7.566   5.945  1.00 51.70           C  
ATOM    253  CB  LEU A  16      50.681   9.075   5.345  1.00 51.70           C  
ATOM    254  HB2 LEU A  16      50.761   8.915   6.420  1.00 51.70           H  
ATOM    255  HB3 LEU A  16      50.412  10.126   5.235  1.00 51.70           H  
ATOM    256  O   LEU A  16      47.968   8.231   6.605  1.00 51.70           O  
ATOM    257  CG  LEU A  16      52.060   8.830   4.705  1.00 51.70           C  
ATOM    258  HG  LEU A  16      51.944   8.268   3.778  1.00 51.70           H  
ATOM    259  CD1 LEU A  16      52.759  10.146   4.370  1.00 51.70           C  
ATOM    260 HD11 LEU A  16      52.154  10.715   3.664  1.00 51.70           H  
ATOM    261 HD12 LEU A  16      52.899  10.736   5.276  1.00 51.70           H  
ATOM    262 HD13 LEU A  16      53.730   9.945   3.917  1.00 51.70           H  
ATOM    263  CD2 LEU A  16      52.951   8.034   5.659  1.00 51.70           C  
ATOM    264 HD21 LEU A  16      53.132   8.605   6.570  1.00 51.70           H  
ATOM    265 HD22 LEU A  16      53.906   7.819   5.179  1.00 51.70           H  
ATOM    266 HD23 LEU A  16      52.469   7.093   5.923  1.00 51.70           H  
ATOM    267  N   PHE A  17      49.052   6.292   6.210  1.00 42.08           N  
ATOM    268  H   PHE A  17      49.762   5.866   5.633  1.00 42.08           H  
ATOM    269  CA  PHE A  17      48.659   5.502   7.380  1.00 42.08           C  
ATOM    270  HA  PHE A  17      47.657   5.785   7.702  1.00 42.08           H  
ATOM    271  C   PHE A  17      49.666   5.748   8.519  1.00 42.08           C  
ATOM    272  CB  PHE A  17      48.689   4.010   6.962  1.00 42.08           C  
ATOM    273  HB2 PHE A  17      49.521   3.513   7.461  1.00 42.08           H  
ATOM    274  HB3 PHE A  17      48.908   3.932   5.897  1.00 42.08           H  
ATOM    275  O   PHE A  17      50.870   5.734   8.263  1.00 42.08           O  
ATOM    276  CG  PHE A  17      47.434   3.199   7.209  1.00 42.08           C  
ATOM    277  CD1 PHE A  17      47.368   2.306   8.295  1.00 42.08           C  
ATOM    278  HD1 PHE A  17      48.191   2.233   8.991  1.00 42.08           H  
ATOM    279  CD2 PHE A  17      46.362   3.271   6.299  1.00 42.08           C  
ATOM    280  HD2 PHE A  17      46.410   3.947   5.458  1.00 42.08           H  
ATOM    281  CE1 PHE A  17      46.235   1.490   8.470  1.00 42.08           C  
ATOM    282  HE1 PHE A  17      46.186   0.805   9.304  1.00 42.08           H  
ATOM    283  CE2 PHE A  17      45.230   2.454   6.474  1.00 42.08           C  
ATOM    284  HE2 PHE A  17      44.409   2.511   5.775  1.00 42.08           H  
ATOM    285  CZ  PHE A  17      45.168   1.563   7.559  1.00 42.08           C  
ATOM    286  HZ  PHE A  17      44.298   0.937   7.694  1.00 42.08           H  
ATOM    287  N   ALA A  18      49.207   5.889   9.766  1.00 54.94           N  
ATOM    288  H   ALA A  18      48.210   5.936   9.919  1.00 54.94           H  
ATOM    289  CA  ALA A  18      50.060   5.820  10.955  1.00 54.94           C  
ATOM    290  HA  ALA A  18      51.022   5.389  10.678  1.00 54.94           H  
ATOM    291  C   ALA A  18      49.426   4.894  12.006  1.00 54.94           C  
ATOM    292  CB  ALA A  18      50.348   7.228  11.488  1.00 54.94           C  
ATOM    293  HB1 ALA A  18      50.840   7.821  10.716  1.00 54.94           H  
ATOM    294  HB2 ALA A  18      51.002   7.165  12.358  1.00 54.94           H  
ATOM    295  HB3 ALA A  18      49.417   7.715  11.778  1.00 54.94           H  
ATOM    296  O   ALA A  18      48.414   5.217  12.622  1.00 54.94           O  
ATOM    297  N   LEU A  19      50.045   3.723  12.166  1.00 44.03           N  
ATOM    298  H   LEU A  19      50.874   3.581  11.605  1.00 44.03           H  
ATOM    299  CA  LEU A  19      49.864   2.762  13.253  1.00 44.03           C  
ATOM    300  HA  LEU A  19      48.821   2.721  13.565  1.00 44.03           H  
ATOM    301  C   LEU A  19      50.741   3.184  14.438  1.00 44.03           C  
ATOM    302  CB  LEU A  19      50.346   1.379  12.753  1.00 44.03           C  
ATOM    303  HB2 LEU A  19      50.656   0.779  13.608  1.00 44.03           H  
ATOM    304  HB3 LEU A  19      51.240   1.527  12.146  1.00 44.03           H  
ATOM    305  O   LEU A  19      51.941   3.375  14.252  1.00 44.03           O  
ATOM    306  CG  LEU A  19      49.313   0.573  11.951  1.00 44.03           C  
ATOM    307  HG  LEU A  19      48.710   1.247  11.342  1.00 44.03           H  
ATOM    308  CD1 LEU A  19      50.010  -0.425  11.023  1.00 44.03           C  
ATOM    309 HD11 LEU A  19      49.265  -0.998  10.472  1.00 44.03           H  
ATOM    310 HD12 LEU A  19      50.636   0.111  10.309  1.00 44.03           H  
ATOM    311 HD13 LEU A  19      50.631  -1.107  11.604  1.00 44.03           H  
ATOM    312  CD2 LEU A  19      48.405  -0.212  12.899  1.00 44.03           C  
ATOM    313 HD21 LEU A  19      48.989  -0.919  13.488  1.00 44.03           H  
ATOM    314 HD22 LEU A  19      47.660  -0.760  12.322  1.00 44.03           H  
ATOM    315 HD23 LEU A  19      47.887   0.474  13.569  1.00 44.03           H  
ATOM    316  N   VAL A  20      50.187   3.228  15.653  1.00 55.83           N  
ATOM    317  H   VAL A  20      49.184   3.136  15.736  1.00 55.83           H  
ATOM    318  CA  VAL A  20      50.977   3.100  16.887  1.00 55.83           C  
ATOM    319  HA  VAL A  20      51.949   2.684  16.619  1.00 55.83           H  
ATOM    320  C   VAL A  20      50.297   2.098  17.816  1.00 55.83           C  
ATOM    321  CB  VAL A  20      51.275   4.439  17.590  1.00 55.83           C  
ATOM    322  HB  VAL A  20      50.338   4.930  17.855  1.00 55.83           H  
ATOM    323  O   VAL A  20      49.165   2.273  18.257  1.00 55.83           O  
ATOM    324  CG1 VAL A  20      52.101   4.216  18.867  1.00 55.83           C  
ATOM    325 HG11 VAL A  20      52.345   5.177  19.321  1.00 55.83           H  
ATOM    326 HG12 VAL A  20      51.530   3.641  19.597  1.00 55.83           H  
ATOM    327 HG13 VAL A  20      53.026   3.687  18.635  1.00 55.83           H  
ATOM    328  CG2 VAL A  20      52.092   5.374  16.688  1.00 55.83           C  
ATOM    329 HG21 VAL A  20      51.512   5.637  15.803  1.00 55.83           H  
ATOM    330 HG22 VAL A  20      53.017   4.888  16.378  1.00 55.83           H  
ATOM    331 HG23 VAL A  20      52.329   6.294  17.222  1.00 55.83           H  
ATOM    332  N   THR A  21      51.032   1.021  18.052  1.00 43.95           N  
ATOM    333  H   THR A  21      51.933   0.994  17.595  1.00 43.95           H  
ATOM    334  CA  THR A  21      50.792  -0.124  18.930  1.00 43.95           C  
ATOM    335  HA  THR A  21      49.730  -0.365  18.958  1.00 43.95           H  
ATOM    336  C   THR A  21      51.308   0.123  20.351  1.00 43.95           C  
ATOM    337  CB  THR A  21      51.602  -1.310  18.373  1.00 43.95           C  
ATOM    338  HB  THR A  21      51.676  -2.090  19.131  1.00 43.95           H  
ATOM    339  O   THR A  21      52.363   0.729  20.516  1.00 43.95           O  
ATOM    340  CG2 THR A  21      50.978  -1.916  17.117  1.00 43.95           C  
ATOM    341 HG21 THR A  21      49.974  -2.275  17.340  1.00 43.95           H  
ATOM    342 HG22 THR A  21      51.588  -2.753  16.779  1.00 43.95           H  
ATOM    343 HG23 THR A  21      50.927  -1.170  16.324  1.00 43.95           H  
ATOM    344  OG1 THR A  21      52.900  -0.870  18.018  1.00 43.95           O  
ATOM    345  HG1 THR A  21      53.286  -0.451  18.790  1.00 43.95           H  
ATOM    346  N   GLY A  22      50.653  -0.482  21.347  1.00 50.27           N  
ATOM    347  H   GLY A  22      49.731  -0.843  21.148  1.00 50.27           H  
ATOM    348  CA  GLY A  22      51.168  -0.703  22.710  1.00 50.27           C  
ATOM    349  HA2 GLY A  22      51.539  -1.724  22.796  1.00 50.27           H  
ATOM    350  HA3 GLY A  22      51.986  -0.016  22.924  1.00 50.27           H  
ATOM    351  C   GLY A  22      50.068  -0.470  23.749  1.00 50.27           C  
ATOM    352  O   GLY A  22      49.350   0.511  23.656  1.00 50.27           O  
ATOM    353  N   GLY A  23      49.810  -1.302  24.752  1.00 44.05           N  
ATOM    354  H   GLY A  23      49.083  -0.936  25.350  1.00 44.05           H  
ATOM    355  CA  GLY A  23      50.499  -2.460  25.309  1.00 44.05           C  
ATOM    356  HA2 GLY A  23      51.574  -2.287  25.352  1.00 44.05           H  
ATOM    357  HA3 GLY A  23      50.285  -3.348  24.714  1.00 44.05           H  
ATOM    358  C   GLY A  23      49.962  -2.630  26.741  1.00 44.05           C  
ATOM    359  O   GLY A  23      49.836  -1.650  27.465  1.00 44.05           O  
ATOM    360  N   LEU A  24      49.577  -3.859  27.086  1.00 43.15           N  
ATOM    361  H   LEU A  24      49.738  -4.572  26.389  1.00 43.15           H  
ATOM    362  CA  LEU A  24      49.003  -4.352  28.349  1.00 43.15           C  
ATOM    363  HA  LEU A  24      47.930  -4.156  28.358  1.00 43.15           H  
ATOM    364  C   LEU A  24      49.620  -3.778  29.644  1.00 43.15           C  
ATOM    365  CB  LEU A  24      49.282  -5.879  28.352  1.00 43.15           C  
ATOM    366  HB2 LEU A  24      49.869  -6.126  29.237  1.00 43.15           H  
ATOM    367  HB3 LEU A  24      49.912  -6.158  27.508  1.00 43.15           H  
ATOM    368  O   LEU A  24      50.841  -3.704  29.725  1.00 43.15           O  
ATOM    369  CG  LEU A  24      48.059  -6.800  28.358  1.00 43.15           C  
ATOM    370  HG  LEU A  24      47.411  -6.533  29.192  1.00 43.15           H  
ATOM    371  CD1 LEU A  24      47.268  -6.716  27.053  1.00 43.15           C  
ATOM    372 HD11 LEU A  24      46.415  -7.393  27.100  1.00 43.15           H  
ATOM    373 HD12 LEU A  24      47.899  -6.996  26.209  1.00 43.15           H  
ATOM    374 HD13 LEU A  24      46.895  -5.703  26.905  1.00 43.15           H  
ATOM    375  CD2 LEU A  24      48.539  -8.242  28.541  1.00 43.15           C  
ATOM    376 HD21 LEU A  24      47.680  -8.912  28.571  1.00 43.15           H  
ATOM    377 HD22 LEU A  24      49.190  -8.534  27.716  1.00 43.15           H  
ATOM    378 HD23 LEU A  24      49.084  -8.338  29.480  1.00 43.15           H  
ATOM    379  N   LEU A  25      48.798  -3.581  30.692  1.00 51.72           N  
ATOM    380  H   LEU A  25      47.821  -3.432  30.485  1.00 51.72           H  
ATOM    381  CA  LEU A  25      49.098  -3.989  32.083  1.00 51.72           C  
ATOM    382  HA  LEU A  25      49.351  -5.049  32.057  1.00 51.72           H  
ATOM    383  C   LEU A  25      47.866  -3.854  33.010  1.00 51.72           C  
ATOM    384  CB  LEU A  25      50.322  -3.234  32.653  1.00 51.72           C  
ATOM    385  HB2 LEU A  25      50.473  -2.322  32.075  1.00 51.72           H  
ATOM    386  HB3 LEU A  25      50.131  -2.927  33.681  1.00 51.72           H  
ATOM    387  O   LEU A  25      47.356  -2.766  33.258  1.00 51.72           O  
ATOM    388  CG  LEU A  25      51.606  -4.098  32.619  1.00 51.72           C  
ATOM    389  HG  LEU A  25      51.588  -4.783  31.772  1.00 51.72           H  
ATOM    390  CD1 LEU A  25      52.851  -3.223  32.489  1.00 51.72           C  
ATOM    391 HD11 LEU A  25      52.908  -2.525  33.324  1.00 51.72           H  
ATOM    392 HD12 LEU A  25      52.797  -2.663  31.555  1.00 51.72           H  
ATOM    393 HD13 LEU A  25      53.744  -3.847  32.470  1.00 51.72           H  
ATOM    394  CD2 LEU A  25      51.736  -4.960  33.876  1.00 51.72           C  
ATOM    395 HD21 LEU A  25      52.624  -5.588  33.800  1.00 51.72           H  
ATOM    396 HD22 LEU A  25      51.822  -4.323  34.756  1.00 51.72           H  
ATOM    397 HD23 LEU A  25      50.858  -5.598  33.983  1.00 51.72           H  
ATOM    398  N   LEU A  26      47.409  -5.004  33.517  1.00 42.51           N  
ATOM    399  H   LEU A  26      47.924  -5.833  33.257  1.00 42.51           H  
ATOM    400  CA  LEU A  26      46.447  -5.192  34.610  1.00 42.51           C  
ATOM    401  HA  LEU A  26      45.570  -4.558  34.483  1.00 42.51           H  
ATOM    402  C   LEU A  26      47.117  -4.905  35.959  1.00 42.51           C  
ATOM    403  CB  LEU A  26      46.063  -6.694  34.629  1.00 42.51           C  
ATOM    404  HB2 LEU A  26      45.714  -6.957  35.627  1.00 42.51           H  
ATOM    405  HB3 LEU A  26      46.971  -7.276  34.472  1.00 42.51           H  
ATOM    406  O   LEU A  26      48.122  -5.557  36.230  1.00 42.51           O  
ATOM    407  CG  LEU A  26      44.997  -7.136  33.616  1.00 42.51           C  
ATOM    408  HG  LEU A  26      44.982  -6.450  32.769  1.00 42.51           H  
ATOM    409  CD1 LEU A  26      45.297  -8.544  33.095  1.00 42.51           C  
ATOM    410 HD11 LEU A  26      44.519  -8.849  32.395  1.00 42.51           H  
ATOM    411 HD12 LEU A  26      45.330  -9.251  33.924  1.00 42.51           H  
ATOM    412 HD13 LEU A  26      46.255  -8.550  32.576  1.00 42.51           H  
ATOM    413  CD2 LEU A  26      43.622  -7.158  34.284  1.00 42.51           C  
ATOM    414 HD21 LEU A  26      43.603  -7.881  35.100  1.00 42.51           H  
ATOM    415 HD22 LEU A  26      42.863  -7.431  33.551  1.00 42.51           H  
ATOM    416 HD23 LEU A  26      43.386  -6.168  34.674  1.00 42.51           H  
ATOM    417  N   GLN A  27      46.520  -4.084  36.835  1.00 55.81           N  
ATOM    418  H   GLN A  27      45.763  -3.497  36.514  1.00 55.81           H  
ATOM    419  CA  GLN A  27      46.693  -4.189  38.296  1.00 55.81           C  
ATOM    420  HA  GLN A  27      46.853  -5.244  38.518  1.00 55.81           H  
ATOM    421  C   GLN A  27      45.419  -3.775  39.064  1.00 55.81           C  
ATOM    422  CB  GLN A  27      47.936  -3.435  38.820  1.00 55.81           C  
ATOM    423  HB2 GLN A  27      47.893  -3.425  39.909  1.00 55.81           H  
ATOM    424  HB3 GLN A  27      47.928  -2.404  38.467  1.00 55.81           H  
ATOM    425  O   GLN A  27      44.811  -2.744  38.796  1.00 55.81           O  
ATOM    426  CG  GLN A  27      49.248  -4.127  38.401  1.00 55.81           C  
ATOM    427  HG2 GLN A  27      49.127  -5.205  38.507  1.00 55.81           H  
ATOM    428  HG3 GLN A  27      49.463  -3.884  37.360  1.00 55.81           H  
ATOM    429  CD  GLN A  27      50.479  -3.731  39.194  1.00 55.81           C  
ATOM    430  NE2 GLN A  27      51.398  -4.647  39.411  1.00 55.81           N  
ATOM    431 HE21 GLN A  27      51.298  -5.577  39.031  1.00 55.81           H  
ATOM    432 HE22 GLN A  27      52.210  -4.330  39.922  1.00 55.81           H  
ATOM    433  OE1 GLN A  27      50.662  -2.605  39.612  1.00 55.81           O  
ATOM    434  N   ASN A  28      45.041  -4.652  40.000  1.00 44.77           N  
ATOM    435  H   ASN A  28      45.663  -5.439  40.113  1.00 44.77           H  
ATOM    436  CA  ASN A  28      43.956  -4.583  40.988  1.00 44.77           C  
ATOM    437  HA  ASN A  28      43.001  -4.410  40.492  1.00 44.77           H  
ATOM    438  C   ASN A  28      44.162  -3.500  42.070  1.00 44.77           C  
ATOM    439  CB  ASN A  28      43.966  -5.949  41.725  1.00 44.77           C  
ATOM    440  HB2 ASN A  28      43.506  -5.830  42.706  1.00 44.77           H  
ATOM    441  HB3 ASN A  28      44.993  -6.275  41.896  1.00 44.77           H  
ATOM    442  O   ASN A  28      45.307  -3.134  42.319  1.00 44.77           O  
ATOM    443  CG  ASN A  28      43.167  -7.058  41.084  1.00 44.77           C  
ATOM    444  ND2 ASN A  28      43.536  -8.297  41.317  1.00 44.77           N  
ATOM    445 HD21 ASN A  28      44.343  -8.506  41.886  1.00 44.77           H  
ATOM    446 HD22 ASN A  28      42.952  -9.010  40.901  1.00 44.77           H  
ATOM    447  OD1 ASN A  28      42.166  -6.839  40.435  1.00 44.77           O  
ATOM    448  N   MET A  29      43.071  -3.196  42.811  1.00 58.82           N  
ATOM    449  H   MET A  29      42.187  -3.352  42.347  1.00 58.82           H  
ATOM    450  CA  MET A  29      42.942  -2.912  44.277  1.00 58.82           C  
ATOM    451  HA  MET A  29      42.359  -3.739  44.683  1.00 58.82           H  
ATOM    452  C   MET A  29      42.054  -1.663  44.607  1.00 58.82           C  
ATOM    453  CB  MET A  29      44.307  -2.998  45.006  1.00 58.82           C  
ATOM    454  HB2 MET A  29      44.213  -2.748  46.063  1.00 58.82           H  
ATOM    455  HB3 MET A  29      45.021  -2.286  44.592  1.00 58.82           H  
ATOM    456  O   MET A  29      41.785  -0.887  43.698  1.00 58.82           O  
ATOM    457  CG  MET A  29      44.879  -4.423  45.024  1.00 58.82           C  
ATOM    458  HG2 MET A  29      44.133  -5.108  44.622  1.00 58.82           H  
ATOM    459  HG3 MET A  29      45.766  -4.466  44.391  1.00 58.82           H  
ATOM    460  SD  MET A  29      45.317  -5.024  46.677  1.00 58.82           S  
ATOM    461  CE  MET A  29      45.480  -6.790  46.320  1.00 58.82           C  
ATOM    462  HE1 MET A  29      46.266  -6.940  45.580  1.00 58.82           H  
ATOM    463  HE2 MET A  29      45.744  -7.318  47.236  1.00 58.82           H  
ATOM    464  HE3 MET A  29      44.536  -7.178  45.939  1.00 58.82           H  
ATOM    465  N   PRO A  30      41.488  -1.496  45.835  1.00 46.81           N  
ATOM    466  CA  PRO A  30      40.120  -1.926  46.198  1.00 46.81           C  
ATOM    467  HA  PRO A  30      39.559  -2.217  45.309  1.00 46.81           H  
ATOM    468  C   PRO A  30      39.291  -0.860  46.987  1.00 46.81           C  
ATOM    469  CB  PRO A  30      40.389  -3.159  47.089  1.00 46.81           C  
ATOM    470  HB2 PRO A  30      39.631  -3.282  47.863  1.00 46.81           H  
ATOM    471  HB3 PRO A  30      40.424  -4.054  46.468  1.00 46.81           H  
ATOM    472  O   PRO A  30      39.812   0.180  47.368  1.00 46.81           O  
ATOM    473  CG  PRO A  30      41.777  -2.918  47.708  1.00 46.81           C  
ATOM    474  HG2 PRO A  30      41.723  -2.845  48.794  1.00 46.81           H  
ATOM    475  HG3 PRO A  30      42.462  -3.712  47.410  1.00 46.81           H  
ATOM    476  CD  PRO A  30      42.200  -1.584  47.101  1.00 46.81           C  
ATOM    477  HD2 PRO A  30      43.277  -1.426  47.038  1.00 46.81           H  
ATOM    478  HD3 PRO A  30      41.870  -0.789  47.769  1.00 46.81           H  
ATOM    479  N   GLY A  31      38.025  -1.172  47.323  1.00 44.92           N  
ATOM    480  H   GLY A  31      37.629  -2.005  46.911  1.00 44.92           H  
ATOM    481  CA  GLY A  31      37.193  -0.463  48.331  1.00 44.92           C  
ATOM    482  HA2 GLY A  31      36.455  -1.159  48.731  1.00 44.92           H  
ATOM    483  HA3 GLY A  31      37.827  -0.136  49.155  1.00 44.92           H  
ATOM    484  C   GLY A  31      36.457   0.781  47.798  1.00 44.92           C  
ATOM    485  O   GLY A  31      36.982   1.481  46.952  1.00 44.92           O  
ATOM    486  N   GLU A  32      35.219   1.125  48.161  1.00 44.89           N  
ATOM    487  H   GLU A  32      34.875   1.908  47.623  1.00 44.89           H  
ATOM    488  CA  GLU A  32      34.362   0.779  49.298  1.00 44.89           C  
ATOM    489  HA  GLU A  32      34.629  -0.202  49.691  1.00 44.89           H  
ATOM    490  C   GLU A  32      32.876   0.743  48.885  1.00 44.89           C  
ATOM    491  CB  GLU A  32      34.542   1.831  50.410  1.00 44.89           C  
ATOM    492  HB2 GLU A  32      33.649   1.867  51.033  1.00 44.89           H  
ATOM    493  HB3 GLU A  32      34.676   2.815  49.960  1.00 44.89           H  
ATOM    494  O   GLU A  32      32.449   1.316  47.884  1.00 44.89           O  
ATOM    495  CG  GLU A  32      35.725   1.497  51.321  1.00 44.89           C  
ATOM    496  HG2 GLU A  32      36.588   1.233  50.710  1.00 44.89           H  
ATOM    497  HG3 GLU A  32      35.473   0.626  51.924  1.00 44.89           H  
ATOM    498  CD  GLU A  32      36.091   2.689  52.211  1.00 44.89           C  
ATOM    499  OE1 GLU A  32      35.678   2.681  53.392  1.00 44.89           O  
ATOM    500  OE2 GLU A  32      36.789   3.585  51.692  1.00 44.89           O  
ATOM    501  N   ALA A  33      32.098   0.017  49.684  1.00 42.72           N  
ATOM    502  H   ALA A  33      32.518  -0.298  50.547  1.00 42.72           H  
ATOM    503  CA  ALA A  33      30.685  -0.286  49.521  1.00 42.72           C  
ATOM    504  HA  ALA A  33      30.489  -0.570  48.488  1.00 42.72           H  
ATOM    505  C   ALA A  33      29.757   0.871  49.917  1.00 42.72           C  
ATOM    506  CB  ALA A  33      30.419  -1.471  50.461  1.00 42.72           C  
ATOM    507  HB1 ALA A  33      29.374  -1.773  50.382  1.00 42.72           H  
ATOM    508  HB2 ALA A  33      31.051  -2.315  50.184  1.00 42.72           H  
ATOM    509  HB3 ALA A  33      30.626  -1.187  51.493  1.00 42.72           H  
ATOM    510  O   ALA A  33      30.009   1.485  50.942  1.00 42.72           O  
ATOM    511  N   VAL A  34      28.606   1.023  49.242  1.00 47.16           N  
ATOM    512  H   VAL A  34      28.551   0.611  48.322  1.00 47.16           H  
ATOM    513  CA  VAL A  34      27.302   1.333  49.874  1.00 47.16           C  
ATOM    514  HA  VAL A  34      27.298   0.833  50.843  1.00 47.16           H  
ATOM    515  C   VAL A  34      26.167   0.703  49.049  1.00 47.16           C  
ATOM    516  CB  VAL A  34      27.048   2.837  50.164  1.00 47.16           C  
ATOM    517  HB  VAL A  34      27.218   3.414  49.255  1.00 47.16           H  
ATOM    518  O   VAL A  34      26.261   0.505  47.842  1.00 47.16           O  
ATOM    519  CG1 VAL A  34      25.613   3.121  50.648  1.00 47.16           C  
ATOM    520 HG11 VAL A  34      25.384   2.545  51.545  1.00 47.16           H  
ATOM    521 HG12 VAL A  34      24.892   2.911  49.859  1.00 47.16           H  
ATOM    522 HG13 VAL A  34      25.503   4.182  50.877  1.00 47.16           H  
ATOM    523  CG2 VAL A  34      27.934   3.394  51.288  1.00 47.16           C  
ATOM    524 HG21 VAL A  34      27.989   2.699  52.126  1.00 47.16           H  
ATOM    525 HG22 VAL A  34      28.931   3.596  50.897  1.00 47.16           H  
ATOM    526 HG23 VAL A  34      27.563   4.354  51.647  1.00 47.16           H  
ATOM    527  N   ALA A  35      25.125   0.302  49.769  1.00 45.98           N  
ATOM    528  H   ALA A  35      25.075   0.690  50.701  1.00 45.98           H  
ATOM    529  CA  ALA A  35      24.205  -0.784  49.509  1.00 45.98           C  
ATOM    530  HA  ALA A  35      24.721  -1.529  48.903  1.00 45.98           H  
ATOM    531  C   ALA A  35      22.876  -0.421  48.809  1.00 45.98           C  
ATOM    532  CB  ALA A  35      23.931  -1.369  50.903  1.00 45.98           C  
ATOM    533  HB1 ALA A  35      23.355  -0.659  51.496  1.00 45.98           H  
ATOM    534  HB2 ALA A  35      24.870  -1.588  51.412  1.00 45.98           H  
ATOM    535  HB3 ALA A  35      23.370  -2.300  50.814  1.00 45.98           H  
ATOM    536  O   ALA A  35      22.371   0.688  48.924  1.00 45.98           O  
ATOM    537  N   LYS A  36      22.271  -1.488  48.259  1.00 36.24           N  
ATOM    538  H   LYS A  36      22.896  -2.263  48.093  1.00 36.24           H  
ATOM    539  CA  LYS A  36      20.832  -1.819  48.172  1.00 36.24           C  
ATOM    540  HA  LYS A  36      20.772  -2.770  47.642  1.00 36.24           H  
ATOM    541  C   LYS A  36      19.901  -0.882  47.384  1.00 36.24           C  
ATOM    542  CB  LYS A  36      20.270  -2.088  49.584  1.00 36.24           C  
ATOM    543  HB2 LYS A  36      19.181  -2.059  49.541  1.00 36.24           H  
ATOM    544  HB3 LYS A  36      20.593  -1.295  50.258  1.00 36.24           H  
ATOM    545  O   LYS A  36      19.384   0.098  47.900  1.00 36.24           O  
ATOM    546  CG  LYS A  36      20.676  -3.462  50.140  1.00 36.24           C  
ATOM    547  HG2 LYS A  36      20.226  -4.241  49.525  1.00 36.24           H  
ATOM    548  HG3 LYS A  36      21.759  -3.581  50.100  1.00 36.24           H  
ATOM    549  CD  LYS A  36      20.197  -3.622  51.589  1.00 36.24           C  
ATOM    550  HD2 LYS A  36      20.643  -2.837  52.200  1.00 36.24           H  
ATOM    551  HD3 LYS A  36      19.112  -3.516  51.617  1.00 36.24           H  
ATOM    552  CE  LYS A  36      20.596  -4.997  52.139  1.00 36.24           C  
ATOM    553  HE2 LYS A  36      20.170  -5.766  51.494  1.00 36.24           H  
ATOM    554  HE3 LYS A  36      21.681  -5.087  52.092  1.00 36.24           H  
ATOM    555  NZ  LYS A  36      20.128  -5.184  53.536  1.00 36.24           N  
ATOM    556  HZ1 LYS A  36      20.419  -6.084  53.892  1.00 36.24           H  
ATOM    557  HZ2 LYS A  36      19.120  -5.135  53.582  1.00 36.24           H  
ATOM    558  HZ3 LYS A  36      20.508  -4.467  54.137  1.00 36.24           H  
ATOM    559  N   GLY A  37      19.508  -1.366  46.206  1.00 37.73           N  
ATOM    560  H   GLY A  37      20.046  -2.115  45.794  1.00 37.73           H  
ATOM    561  CA  GLY A  37      18.270  -0.992  45.523  1.00 37.73           C  
ATOM    562  HA2 GLY A  37      18.437  -0.090  44.936  1.00 37.73           H  
ATOM    563  HA3 GLY A  37      17.483  -0.789  46.250  1.00 37.73           H  
ATOM    564  C   GLY A  37      17.828  -2.109  44.581  1.00 37.73           C  
ATOM    565  O   GLY A  37      18.363  -2.265  43.492  1.00 37.73           O  
ATOM    566  N   THR A  38      16.889  -2.929  45.038  1.00 35.20           N  
ATOM    567  H   THR A  38      16.460  -2.701  45.924  1.00 35.20           H  
ATOM    568  CA  THR A  38      16.240  -4.019  44.302  1.00 35.20           C  
ATOM    569  HA  THR A  38      16.975  -4.770  44.013  1.00 35.20           H  
ATOM    570  C   THR A  38      15.522  -3.508  43.052  1.00 35.20           C  
ATOM    571  CB  THR A  38      15.179  -4.649  45.226  1.00 35.20           C  
ATOM    572  HB  THR A  38      14.490  -5.254  44.636  1.00 35.20           H  
ATOM    573  O   THR A  38      14.602  -2.704  43.170  1.00 35.20           O  
ATOM    574  CG2 THR A  38      15.798  -5.527  46.313  1.00 35.20           C  
ATOM    575 HG21 THR A  38      16.456  -4.935  46.948  1.00 35.20           H  
ATOM    576 HG22 THR A  38      15.002  -5.955  46.923  1.00 35.20           H  
ATOM    577 HG23 THR A  38      16.365  -6.336  45.853  1.00 35.20           H  
ATOM    578  OG1 THR A  38      14.468  -3.626  45.893  1.00 35.20           O  
ATOM    579  HG1 THR A  38      14.060  -3.084  45.213  1.00 35.20           H  
ATOM    580  N   SER A  39      15.845  -4.036  41.871  1.00 45.20           N  
ATOM    581  H   SER A  39      16.683  -4.593  41.784  1.00 45.20           H  
ATOM    582  CA  SER A  39      14.877  -4.103  40.771  1.00 45.20           C  
ATOM    583  HA  SER A  39      13.875  -4.103  41.200  1.00 45.20           H  
ATOM    584  C   SER A  39      15.048  -5.430  40.037  1.00 45.20           C  
ATOM    585  CB  SER A  39      14.924  -2.874  39.850  1.00 45.20           C  
ATOM    586  HB2 SER A  39      14.702  -1.981  40.435  1.00 45.20           H  
ATOM    587  HB3 SER A  39      14.154  -2.978  39.086  1.00 45.20           H  
ATOM    588  O   SER A  39      16.028  -5.675  39.339  1.00 45.20           O  
ATOM    589  OG  SER A  39      16.169  -2.706  39.214  1.00 45.20           O  
ATOM    590  HG  SER A  39      16.842  -2.541  39.878  1.00 45.20           H  
ATOM    591  N   GLY A  40      14.107  -6.341  40.281  1.00 34.28           N  
ATOM    592  H   GLY A  40      13.333  -6.083  40.876  1.00 34.28           H  
ATOM    593  CA  GLY A  40      13.933  -7.522  39.453  1.00 34.28           C  
ATOM    594  HA2 GLY A  40      14.888  -8.021  39.287  1.00 34.28           H  
ATOM    595  HA3 GLY A  40      13.242  -8.218  39.928  1.00 34.28           H  
ATOM    596  C   GLY A  40      13.342  -7.075  38.124  1.00 34.28           C  
ATOM    597  O   GLY A  40      12.142  -6.834  38.037  1.00 34.28           O  
ATOM    598  N   ALA A  41      14.183  -6.936  37.104  1.00 39.42           N  
ATOM    599  H   ALA A  41      15.175  -7.036  37.267  1.00 39.42           H  
ATOM    600  CA  ALA A  41      13.723  -6.846  35.730  1.00 39.42           C  
ATOM    601  HA  ALA A  41      12.832  -6.219  35.680  1.00 39.42           H  
ATOM    602  C   ALA A  41      13.346  -8.262  35.275  1.00 39.42           C  
ATOM    603  CB  ALA A  41      14.806  -6.181  34.873  1.00 39.42           C  
ATOM    604  HB1 ALA A  41      14.461  -6.114  33.841  1.00 39.42           H  
ATOM    605  HB2 ALA A  41      15.010  -5.177  35.246  1.00 39.42           H  
ATOM    606  HB3 ALA A  41      15.723  -6.770  34.900  1.00 39.42           H  
ATOM    607  O   ALA A  41      14.199  -9.056  34.879  1.00 39.42           O  
ATOM    608  N   ALA A  42      12.061  -8.597  35.402  1.00 42.97           N  
ATOM    609  H   ALA A  42      11.430  -7.916  35.799  1.00 42.97           H  
ATOM    610  CA  ALA A  42      11.484  -9.703  34.653  1.00 42.97           C  
ATOM    611  HA  ALA A  42      12.041 -10.606  34.905  1.00 42.97           H  
ATOM    612  C   ALA A  42      11.630  -9.411  33.143  1.00 42.97           C  
ATOM    613  CB  ALA A  42      10.021  -9.885  35.074  1.00 42.97           C  
ATOM    614  HB1 ALA A  42       9.963 -10.081  36.144  1.00 42.97           H  
ATOM    615  HB2 ALA A  42       9.583 -10.724  34.534  1.00 42.97           H  
ATOM    616  HB3 ALA A  42       9.453  -8.984  34.840  1.00 42.97           H  
ATOM    617  O   ALA A  42      11.593  -8.239  32.752  1.00 42.97           O  
ATOM    618  N   PRO A  43      11.797 -10.433  32.285  1.00 39.08           N  
ATOM    619  CA  PRO A  43      11.880 -10.223  30.848  1.00 39.08           C  
ATOM    620  HA  PRO A  43      12.703  -9.546  30.620  1.00 39.08           H  
ATOM    621  C   PRO A  43      10.553  -9.626  30.390  1.00 39.08           C  
ATOM    622  CB  PRO A  43      12.135 -11.597  30.212  1.00 39.08           C  
ATOM    623  HB2 PRO A  43      13.032 -11.580  29.593  1.00 39.08           H  
ATOM    624  HB3 PRO A  43      11.280 -11.908  29.611  1.00 39.08           H  
ATOM    625  O   PRO A  43       9.499 -10.180  30.704  1.00 39.08           O  
ATOM    626  CG  PRO A  43      12.309 -12.557  31.389  1.00 39.08           C  
ATOM    627  HG2 PRO A  43      11.834 -13.519  31.198  1.00 39.08           H  
ATOM    628  HG3 PRO A  43      13.373 -12.694  31.585  1.00 39.08           H  
ATOM    629  CD  PRO A  43      11.673 -11.847  32.577  1.00 39.08           C  
ATOM    630  HD2 PRO A  43      12.194 -12.130  33.492  1.00 39.08           H  
ATOM    631  HD3 PRO A  43      10.617 -12.110  32.642  1.00 39.08           H  
ATOM    632  N   GLY A  44      10.611  -8.499  29.678  1.00 34.49           N  
ATOM    633  H   GLY A  44      11.515  -8.080  29.510  1.00 34.49           H  
ATOM    634  CA  GLY A  44       9.445  -7.886  29.059  1.00 34.49           C  
ATOM    635  HA2 GLY A  44       8.782  -7.492  29.829  1.00 34.49           H  
ATOM    636  HA3 GLY A  44       9.750  -7.071  28.403  1.00 34.49           H  
ATOM    637  C   GLY A  44       8.711  -8.930  28.230  1.00 34.49           C  
ATOM    638  O   GLY A  44       9.203  -9.385  27.198  1.00 34.49           O  
ATOM    639  N   THR A  45       7.550  -9.338  28.729  1.00 32.57           N  
ATOM    640  H   THR A  45       7.250  -8.967  29.618  1.00 32.57           H  
ATOM    641  CA  THR A  45       6.556 -10.070  27.968  1.00 32.57           C  
ATOM    642  HA  THR A  45       6.957 -11.037  27.663  1.00 32.57           H  
ATOM    643  C   THR A  45       6.245  -9.235  26.740  1.00 32.57           C  
ATOM    644  CB  THR A  45       5.289 -10.281  28.813  1.00 32.57           C  
ATOM    645  HB  THR A  45       4.466 -10.593  28.170  1.00 32.57           H  
ATOM    646  O   THR A  45       5.823  -8.087  26.861  1.00 32.57           O  
ATOM    647  CG2 THR A  45       5.524 -11.352  29.880  1.00 32.57           C  
ATOM    648 HG21 THR A  45       4.612 -11.484  30.463  1.00 32.57           H  
ATOM    649 HG22 THR A  45       5.781 -12.299  29.405  1.00 32.57           H  
ATOM    650 HG23 THR A  45       6.333 -11.050  30.545  1.00 32.57           H  
ATOM    651  OG1 THR A  45       4.940  -9.096  29.496  1.00 32.57           O  
ATOM    652  HG1 THR A  45       4.718  -8.435  28.836  1.00 32.57           H  
ATOM    653  N   SER A  46       6.490  -9.801  25.563  1.00 33.24           N  
ATOM    654  H   SER A  46       6.916 -10.716  25.545  1.00 33.24           H  
ATOM    655  CA  SER A  46       5.919  -9.322  24.315  1.00 33.24           C  
ATOM    656  HA  SER A  46       6.361  -8.364  24.041  1.00 33.24           H  
ATOM    657  C   SER A  46       4.416  -9.158  24.525  1.00 33.24           C  
ATOM    658  CB  SER A  46       6.201 -10.359  23.219  1.00 33.24           C  
ATOM    659  HB2 SER A  46       7.272 -10.396  23.020  1.00 33.24           H  
ATOM    660  HB3 SER A  46       5.683 -10.069  22.305  1.00 33.24           H  
ATOM    661  O   SER A  46       3.708 -10.163  24.638  1.00 33.24           O  
ATOM    662  OG  SER A  46       5.755 -11.641  23.633  1.00 33.24           O  
ATOM    663  HG  SER A  46       4.864 -11.512  23.966  1.00 33.24           H  
ATOM    664  N   ASP A  47       3.942  -7.917  24.622  1.00 32.35           N  
ATOM    665  H   ASP A  47       4.585  -7.142  24.701  1.00 32.35           H  
ATOM    666  CA  ASP A  47       2.520  -7.610  24.548  1.00 32.35           C  
ATOM    667  HA  ASP A  47       1.992  -8.217  25.282  1.00 32.35           H  
ATOM    668  C   ASP A  47       2.042  -8.040  23.165  1.00 32.35           C  
ATOM    669  CB  ASP A  47       2.233  -6.130  24.850  1.00 32.35           C  
ATOM    670  HB2 ASP A  47       1.339  -5.829  24.305  1.00 32.35           H  
ATOM    671  HB3 ASP A  47       3.061  -5.512  24.501  1.00 32.35           H  
ATOM    672  O   ASP A  47       2.220  -7.373  22.147  1.00 32.35           O  
ATOM    673  CG  ASP A  47       1.961  -5.874  26.337  1.00 32.35           C  
ATOM    674  OD1 ASP A  47       1.267  -6.717  26.952  1.00 32.35           O  
ATOM    675  OD2 ASP A  47       2.394  -4.812  26.831  1.00 32.35           O  
ATOM    676  N   ALA A  48       1.520  -9.259  23.152  1.00 30.71           N  
ATOM    677  H   ALA A  48       1.556  -9.766  24.024  1.00 30.71           H  
ATOM    678  CA  ALA A  48       0.860  -9.896  22.047  1.00 30.71           C  
ATOM    679  HA  ALA A  48       1.597 -10.204  21.306  1.00 30.71           H  
ATOM    680  C   ALA A  48      -0.145  -8.934  21.422  1.00 30.71           C  
ATOM    681  CB  ALA A  48       0.143 -11.121  22.629  1.00 30.71           C  
ATOM    682  HB1 ALA A  48      -0.568 -10.815  23.396  1.00 30.71           H  
ATOM    683  HB2 ALA A  48       0.872 -11.803  23.066  1.00 30.71           H  
ATOM    684  HB3 ALA A  48      -0.396 -11.639  21.835  1.00 30.71           H  
ATOM    685  O   ALA A  48      -1.020  -8.446  22.127  1.00 30.71           O  
ATOM    686  N   ALA A  49      -0.045  -8.739  20.105  1.00 40.39           N  
ATOM    687  H   ALA A  49       0.838  -8.985  19.682  1.00 40.39           H  
ATOM    688  CA  ALA A  49      -1.196  -8.716  19.206  1.00 40.39           C  
ATOM    689  HA  ALA A  49      -0.909  -8.139  18.327  1.00 40.39           H  
ATOM    690  C   ALA A  49      -2.463  -8.037  19.769  1.00 40.39           C  
ATOM    691  CB  ALA A  49      -1.443 -10.167  18.757  1.00 40.39           C  
ATOM    692  HB1 ALA A  49      -2.225 -10.186  17.998  1.00 40.39           H  
ATOM    693  HB2 ALA A  49      -0.533 -10.588  18.329  1.00 40.39           H  
ATOM    694  HB3 ALA A  49      -1.760 -10.772  19.607  1.00 40.39           H  
ATOM    695  O   ALA A  49      -3.550  -8.615  19.694  1.00 40.39           O  
ATOM    696  N   GLN A  50      -2.343  -6.836  20.352  1.00 48.59           N  
ATOM    697  H   GLN A  50      -1.420  -6.448  20.485  1.00 48.59           H  
ATOM    698  CA  GLN A  50      -3.490  -6.109  20.886  1.00 48.59           C  
ATOM    699  HA  GLN A  50      -4.147  -6.828  21.376  1.00 48.59           H  
ATOM    700  C   GLN A  50      -4.278  -5.529  19.705  1.00 48.59           C  
ATOM    701  CB  GLN A  50      -3.102  -5.082  21.968  1.00 48.59           C  
ATOM    702  HB2 GLN A  50      -2.352  -4.395  21.577  1.00 48.59           H  
ATOM    703  HB3 GLN A  50      -3.998  -4.509  22.209  1.00 48.59           H  
ATOM    704  O   GLN A  50      -4.174  -4.363  19.347  1.00 48.59           O  
ATOM    705  CG  GLN A  50      -2.581  -5.743  23.263  1.00 48.59           C  
ATOM    706  HG2 GLN A  50      -1.587  -6.149  23.076  1.00 48.59           H  
ATOM    707  HG3 GLN A  50      -3.238  -6.566  23.545  1.00 48.59           H  
ATOM    708  CD  GLN A  50      -2.486  -4.794  24.459  1.00 48.59           C  
ATOM    709  NE2 GLN A  50      -1.784  -5.167  25.509  1.00 48.59           N  
ATOM    710 HE21 GLN A  50      -1.661  -4.479  26.238  1.00 48.59           H  
ATOM    711 HE22 GLN A  50      -1.214  -6.001  25.499  1.00 48.59           H  
ATOM    712  OE1 GLN A  50      -3.057  -3.715  24.488  1.00 48.59           O  
ATOM    713  N   ASN A  51      -5.082  -6.410  19.110  1.00 55.60           N  
ATOM    714  H   ASN A  51      -4.959  -7.370  19.401  1.00 55.60           H  
ATOM    715  CA  ASN A  51      -6.232  -6.134  18.262  1.00 55.60           C  
ATOM    716  HA  ASN A  51      -6.585  -7.094  17.884  1.00 55.60           H  
ATOM    717  C   ASN A  51      -5.932  -5.285  17.016  1.00 55.60           C  
ATOM    718  CB  ASN A  51      -7.340  -5.559  19.157  1.00 55.60           C  
ATOM    719  HB2 ASN A  51      -8.257  -5.453  18.577  1.00 55.60           H  
ATOM    720  HB3 ASN A  51      -7.020  -4.572  19.490  1.00 55.60           H  
ATOM    721  O   ASN A  51      -6.513  -4.214  16.832  1.00 55.60           O  
ATOM    722  CG  ASN A  51      -7.633  -6.408  20.378  1.00 55.60           C  
ATOM    723  ND2 ASN A  51      -7.852  -5.790  21.516  1.00 55.60           N  
ATOM    724 HD21 ASN A  51      -7.900  -6.392  22.325  1.00 55.60           H  
ATOM    725 HD22 ASN A  51      -7.626  -4.809  21.600  1.00 55.60           H  
ATOM    726  OD1 ASN A  51      -7.683  -7.623  20.337  1.00 55.60           O  
ATOM    727  N   GLU A  52      -5.067  -5.779  16.132  1.00 78.95           N  
ATOM    728  H   GLU A  52      -4.574  -6.636  16.338  1.00 78.95           H  
ATOM    729  CA  GLU A  52      -4.962  -5.238  14.775  1.00 78.95           C  
ATOM    730  HA  GLU A  52      -5.109  -4.158  14.810  1.00 78.95           H  
ATOM    731  C   GLU A  52      -6.067  -5.834  13.893  1.00 78.95           C  
ATOM    732  CB  GLU A  52      -3.564  -5.472  14.187  1.00 78.95           C  
ATOM    733  HB2 GLU A  52      -3.565  -5.137  13.150  1.00 78.95           H  
ATOM    734  HB3 GLU A  52      -3.332  -6.537  14.215  1.00 78.95           H  
ATOM    735  O   GLU A  52      -6.133  -7.049  13.689  1.00 78.95           O  
ATOM    736  CG  GLU A  52      -2.498  -4.681  14.962  1.00 78.95           C  
ATOM    737  HG2 GLU A  52      -2.809  -3.638  15.010  1.00 78.95           H  
ATOM    738  HG3 GLU A  52      -2.440  -5.062  15.982  1.00 78.95           H  
ATOM    739  CD  GLU A  52      -1.106  -4.768  14.322  1.00 78.95           C  
ATOM    740  OE1 GLU A  52      -0.349  -3.788  14.496  1.00 78.95           O  
ATOM    741  OE2 GLU A  52      -0.806  -5.810  13.694  1.00 78.95           O  
ATOM    742  N   CYS A  53      -6.951  -4.981  13.374  1.00 91.17           N  
ATOM    743  H   CYS A  53      -6.819  -3.999  13.570  1.00 91.17           H  
ATOM    744  CA  CYS A  53      -7.762  -5.337  12.213  1.00 91.17           C  
ATOM    745  HA  CYS A  53      -7.992  -6.401  12.250  1.00 91.17           H  
ATOM    746  C   CYS A  53      -6.960  -5.038  10.936  1.00 91.17           C  
ATOM    747  CB  CYS A  53      -9.082  -4.552  12.164  1.00 91.17           C  
ATOM    748  HB2 CYS A  53      -9.730  -5.066  11.455  1.00 91.17           H  
ATOM    749  HB3 CYS A  53      -8.849  -3.577  11.735  1.00 91.17           H  
ATOM    750  O   CYS A  53      -5.978  -4.302  10.975  1.00 91.17           O  
ATOM    751  SG  CYS A  53     -10.064  -4.213  13.651  1.00 91.17           S  
ATOM    752  N   PHE A  54      -7.435  -5.489   9.777  1.00 92.19           N  
ATOM    753  H   PHE A  54      -8.218  -6.126   9.787  1.00 92.19           H  
ATOM    754  CA  PHE A  54      -7.029  -4.907   8.492  1.00 92.19           C  
ATOM    755  HA  PHE A  54      -6.420  -4.021   8.674  1.00 92.19           H  
ATOM    756  C   PHE A  54      -8.246  -4.439   7.703  1.00 92.19           C  
ATOM    757  CB  PHE A  54      -6.168  -5.880   7.684  1.00 92.19           C  
ATOM    758  HB2 PHE A  54      -5.320  -6.193   8.293  1.00 92.19           H  
ATOM    759  HB3 PHE A  54      -5.764  -5.353   6.819  1.00 92.19           H  
ATOM    760  O   PHE A  54      -9.353  -4.941   7.881  1.00 92.19           O  
ATOM    761  CG  PHE A  54      -6.926  -7.098   7.206  1.00 92.19           C  
ATOM    762  CD1 PHE A  54      -7.009  -8.224   8.037  1.00 92.19           C  
ATOM    763  HD1 PHE A  54      -6.529  -8.217   9.004  1.00 92.19           H  
ATOM    764  CD2 PHE A  54      -7.572  -7.099   5.954  1.00 92.19           C  
ATOM    765  HD2 PHE A  54      -7.522  -6.227   5.319  1.00 92.19           H  
ATOM    766  CE1 PHE A  54      -7.718  -9.353   7.608  1.00 92.19           C  
ATOM    767  HE1 PHE A  54      -7.746 -10.219   8.252  1.00 92.19           H  
ATOM    768  CE2 PHE A  54      -8.305  -8.225   5.538  1.00 92.19           C  
ATOM    769  HE2 PHE A  54      -8.813  -8.214   4.585  1.00 92.19           H  
ATOM    770  CZ  PHE A  54      -8.378  -9.357   6.368  1.00 92.19           C  
ATOM    771  HZ  PHE A  54      -8.941 -10.224   6.056  1.00 92.19           H  
ATOM    772  N   GLU A  55      -8.061  -3.464   6.826  1.00 91.37           N  
ATOM    773  H   GLU A  55      -7.151  -3.031   6.764  1.00 91.37           H  
ATOM    774  CA  GLU A  55      -9.172  -2.908   6.063  1.00 91.37           C  
ATOM    775  HA  GLU A  55     -10.075  -2.918   6.673  1.00 91.37           H  
ATOM    776  C   GLU A  55      -9.503  -3.702   4.801  1.00 91.37           C  
ATOM    777  CB  GLU A  55      -8.864  -1.457   5.716  1.00 91.37           C  
ATOM    778  HB2 GLU A  55      -7.912  -1.381   5.190  1.00 91.37           H  
ATOM    779  HB3 GLU A  55      -9.637  -1.098   5.037  1.00 91.37           H  
ATOM    780  O   GLU A  55     -10.636  -4.144   4.633  1.00 91.37           O  
ATOM    781  CG  GLU A  55      -8.850  -0.579   6.960  1.00 91.37           C  
ATOM    782  HG2 GLU A  55      -9.682  -0.857   7.606  1.00 91.37           H  
ATOM    783  HG3 GLU A  55      -7.918  -0.733   7.505  1.00 91.37           H  
ATOM    784  CD  GLU A  55      -8.991   0.884   6.569  1.00 91.37           C  
ATOM    785  OE1 GLU A  55     -10.075   1.455   6.836  1.00 91.37           O  
ATOM    786  OE2 GLU A  55      -8.052   1.494   6.017  1.00 91.37           O  
ATOM    787  N   SER A  56      -8.536  -3.849   3.895  1.00 89.41           N  
ATOM    788  H   SER A  56      -7.611  -3.520   4.131  1.00 89.41           H  
ATOM    789  CA  SER A  56      -8.765  -4.420   2.554  1.00 89.41           C  
ATOM    790  HA  SER A  56      -9.672  -5.023   2.567  1.00 89.41           H  
ATOM    791  C   SER A  56      -7.649  -5.353   2.106  1.00 89.41           C  
ATOM    792  CB  SER A  56      -8.969  -3.310   1.518  1.00 89.41           C  
ATOM    793  HB2 SER A  56      -8.791  -3.699   0.515  1.00 89.41           H  
ATOM    794  HB3 SER A  56     -10.000  -2.962   1.573  1.00 89.41           H  
ATOM    795  O   SER A  56      -7.930  -6.403   1.539  1.00 89.41           O  
ATOM    796  OG  SER A  56      -8.104  -2.225   1.771  1.00 89.41           O  
ATOM    797  HG  SER A  56      -8.265  -1.878   2.651  1.00 89.41           H  
ATOM    798  N   ILE A  57      -6.395  -5.035   2.425  1.00 88.24           N  
ATOM    799  H   ILE A  57      -6.223  -4.130   2.840  1.00 88.24           H  
ATOM    800  CA  ILE A  57      -5.246  -5.901   2.158  1.00 88.24           C  
ATOM    801  HA  ILE A  57      -5.587  -6.848   1.738  1.00 88.24           H  
ATOM    802  C   ILE A  57      -4.531  -6.194   3.476  1.00 88.24           C  
ATOM    803  CB  ILE A  57      -4.306  -5.257   1.122  1.00 88.24           C  
ATOM    804  HB  ILE A  57      -4.000  -4.292   1.527  1.00 88.24           H  
ATOM    805  O   ILE A  57      -3.926  -5.304   4.084  1.00 88.24           O  
ATOM    806  CG1 ILE A  57      -4.993  -4.975  -0.230  1.00 88.24           C  
ATOM    807 HG12 ILE A  57      -5.933  -4.447  -0.065  1.00 88.24           H  
ATOM    808 HG13 ILE A  57      -5.226  -5.914  -0.732  1.00 88.24           H  
ATOM    809  CG2 ILE A  57      -3.070  -6.160   0.905  1.00 88.24           C  
ATOM    810 HG21 ILE A  57      -3.375  -7.116   0.480  1.00 88.24           H  
ATOM    811 HG22 ILE A  57      -2.360  -5.679   0.232  1.00 88.24           H  
ATOM    812 HG23 ILE A  57      -2.541  -6.345   1.840  1.00 88.24           H  
ATOM    813  CD1 ILE A  57      -4.125  -4.104  -1.153  1.00 88.24           C  
ATOM    814 HD11 ILE A  57      -3.265  -4.665  -1.518  1.00 88.24           H  
ATOM    815 HD12 ILE A  57      -3.784  -3.215  -0.623  1.00 88.24           H  
ATOM    816 HD13 ILE A  57      -4.711  -3.791  -2.017  1.00 88.24           H  
ATOM    817  N   LYS A  58      -4.568  -7.459   3.896  1.00 87.10           N  
ATOM    818  H   LYS A  58      -5.078  -8.129   3.337  1.00 87.10           H  
ATOM    819  CA  LYS A  58      -3.813  -7.943   5.055  1.00 87.10           C  
ATOM    820  HA  LYS A  58      -4.054  -7.308   5.907  1.00 87.10           H  
ATOM    821  C   LYS A  58      -2.303  -7.821   4.800  1.00 87.10           C  
ATOM    822  CB  LYS A  58      -4.249  -9.381   5.369  1.00 87.10           C  
ATOM    823  HB2 LYS A  58      -3.934 -10.040   4.560  1.00 87.10           H  
ATOM    824  HB3 LYS A  58      -5.337  -9.407   5.433  1.00 87.10           H  
ATOM    825  O   LYS A  58      -1.809  -8.188   3.739  1.00 87.10           O  
ATOM    826  CG  LYS A  58      -3.670  -9.881   6.697  1.00 87.10           C  
ATOM    827  HG2 LYS A  58      -3.961  -9.195   7.493  1.00 87.10           H  
ATOM    828  HG3 LYS A  58      -2.582  -9.911   6.636  1.00 87.10           H  
ATOM    829  CD  LYS A  58      -4.192 -11.284   7.024  1.00 87.10           C  
ATOM    830  HD2 LYS A  58      -3.885 -11.976   6.241  1.00 87.10           H  
ATOM    831  HD3 LYS A  58      -5.281 -11.253   7.074  1.00 87.10           H  
ATOM    832  CE  LYS A  58      -3.625 -11.730   8.375  1.00 87.10           C  
ATOM    833  HE2 LYS A  58      -3.878 -10.976   9.120  1.00 87.10           H  
ATOM    834  HE3 LYS A  58      -2.538 -11.767   8.302  1.00 87.10           H  
ATOM    835  NZ  LYS A  58      -4.165 -13.049   8.784  1.00 87.10           N  
ATOM    836  HZ1 LYS A  58      -3.925 -13.756   8.104  1.00 87.10           H  
ATOM    837  HZ2 LYS A  58      -5.170 -12.995   8.867  1.00 87.10           H  
ATOM    838  HZ3 LYS A  58      -3.788 -13.312   9.683  1.00 87.10           H  
ATOM    839  N   GLY A  59      -1.577  -7.319   5.784  1.00 83.72           N  
ATOM    840  H   GLY A  59      -2.079  -6.944   6.577  1.00 83.72           H  
ATOM    841  CA  GLY A  59      -0.164  -6.946   5.751  1.00 83.72           C  
ATOM    842  HA2 GLY A  59       0.386  -7.673   5.154  1.00 83.72           H  
ATOM    843  HA3 GLY A  59       0.216  -6.978   6.772  1.00 83.72           H  
ATOM    844  C   GLY A  59       0.149  -5.543   5.203  1.00 83.72           C  
ATOM    845  O   GLY A  59       1.334  -5.230   5.082  1.00 83.72           O  
ATOM    846  N   THR A  60      -0.847  -4.741   4.796  1.00 83.39           N  
ATOM    847  H   THR A  60      -1.787  -5.027   5.032  1.00 83.39           H  
ATOM    848  CA  THR A  60      -0.612  -3.370   4.274  1.00 83.39           C  
ATOM    849  HA  THR A  60       0.340  -3.014   4.666  1.00 83.39           H  
ATOM    850  C   THR A  60      -1.651  -2.315   4.684  1.00 83.39           C  
ATOM    851  CB  THR A  60      -0.533  -3.353   2.739  1.00 83.39           C  
ATOM    852  HB  THR A  60      -0.173  -2.373   2.425  1.00 83.39           H  
ATOM    853  O   THR A  60      -1.490  -1.129   4.365  1.00 83.39           O  
ATOM    854  CG2 THR A  60       0.368  -4.409   2.101  1.00 83.39           C  
ATOM    855 HG21 THR A  60       0.398  -4.251   1.023  1.00 83.39           H  
ATOM    856 HG22 THR A  60      -0.009  -5.412   2.304  1.00 83.39           H  
ATOM    857 HG23 THR A  60       1.377  -4.308   2.501  1.00 83.39           H  
ATOM    858  OG1 THR A  60      -1.808  -3.544   2.198  1.00 83.39           O  
ATOM    859  HG1 THR A  60      -2.140  -4.382   2.530  1.00 83.39           H  
ATOM    860  N   THR A  61      -2.754  -2.728   5.311  1.00 89.26           N  
ATOM    861  H   THR A  61      -2.747  -3.668   5.681  1.00 89.26           H  
ATOM    862  CA  THR A  61      -3.877  -1.853   5.692  1.00 89.26           C  
ATOM    863  HA  THR A  61      -3.525  -0.821   5.692  1.00 89.26           H  
ATOM    864  C   THR A  61      -4.312  -2.111   7.133  1.00 89.26           C  
ATOM    865  CB  THR A  61      -5.060  -1.919   4.708  1.00 89.26           C  
ATOM    866  HB  THR A  61      -5.826  -1.231   5.065  1.00 89.26           H  
ATOM    867  O   THR A  61      -5.499  -2.072   7.458  1.00 89.26           O  
ATOM    868  CG2 THR A  61      -4.699  -1.484   3.290  1.00 89.26           C  
ATOM    869 HG21 THR A  61      -3.964  -2.161   2.855  1.00 89.26           H  
ATOM    870 HG22 THR A  61      -5.594  -1.490   2.668  1.00 89.26           H  
ATOM    871 HG23 THR A  61      -4.299  -0.470   3.309  1.00 89.26           H  
ATOM    872  OG1 THR A  61      -5.612  -3.217   4.620  1.00 89.26           O  
ATOM    873  HG1 THR A  61      -4.872  -3.822   4.529  1.00 89.26           H  
ATOM    874  N   GLU A  62      -3.341  -2.425   7.988  1.00 89.76           N  
ATOM    875  H   GLU A  62      -2.396  -2.515   7.643  1.00 89.76           H  
ATOM    876  CA  GLU A  62      -3.535  -2.703   9.406  1.00 89.76           C  
ATOM    877  HA  GLU A  62      -4.276  -3.497   9.505  1.00 89.76           H  
ATOM    878  C   GLU A  62      -4.046  -1.459  10.123  1.00 89.76           C  
ATOM    879  CB  GLU A  62      -2.239  -3.178  10.091  1.00 89.76           C  
ATOM    880  HB2 GLU A  62      -2.410  -3.213  11.167  1.00 89.76           H  
ATOM    881  HB3 GLU A  62      -1.449  -2.451   9.906  1.00 89.76           H  
ATOM    882  O   GLU A  62      -3.596  -0.336   9.881  1.00 89.76           O  
ATOM    883  CG  GLU A  62      -1.763  -4.568   9.657  1.00 89.76           C  
ATOM    884  HG2 GLU A  62      -2.507  -5.303   9.965  1.00 89.76           H  
ATOM    885  HG3 GLU A  62      -0.826  -4.800  10.164  1.00 89.76           H  
ATOM    886  CD  GLU A  62      -1.552  -4.641   8.150  1.00 89.76           C  
ATOM    887  OE1 GLU A  62      -2.191  -5.514   7.531  1.00 89.76           O  
ATOM    888  OE2 GLU A  62      -0.900  -3.754   7.554  1.00 89.76           O  
ATOM    889  N   LEU A  63      -4.982  -1.676  11.038  1.00 90.17           N  
ATOM    890  H   LEU A  63      -5.284  -2.629  11.182  1.00 90.17           H  
ATOM    891  CA  LEU A  63      -5.493  -0.667  11.944  1.00 90.17           C  
ATOM    892  HA  LEU A  63      -4.850   0.213  11.916  1.00 90.17           H  
ATOM    893  C   LEU A  63      -5.464  -1.210  13.360  1.00 90.17           C  
ATOM    894  CB  LEU A  63      -6.925  -0.270  11.559  1.00 90.17           C  
ATOM    895  HB2 LEU A  63      -7.325   0.358  12.355  1.00 90.17           H  
ATOM    896  HB3 LEU A  63      -7.534  -1.172  11.509  1.00 90.17           H  
ATOM    897  O   LEU A  63      -6.094  -2.225  13.663  1.00 90.17           O  
ATOM    898  CG  LEU A  63      -7.054   0.489  10.231  1.00 90.17           C  
ATOM    899  HG  LEU A  63      -6.709  -0.137   9.408  1.00 90.17           H  
ATOM    900  CD1 LEU A  63      -8.532   0.820  10.031  1.00 90.17           C  
ATOM    901 HD11 LEU A  63      -9.093  -0.110   9.929  1.00 90.17           H  
ATOM    902 HD12 LEU A  63      -8.912   1.385  10.882  1.00 90.17           H  
ATOM    903 HD13 LEU A  63      -8.655   1.415   9.126  1.00 90.17           H  
ATOM    904  CD2 LEU A  63      -6.291   1.815  10.212  1.00 90.17           C  
ATOM    905 HD21 LEU A  63      -5.224   1.633  10.338  1.00 90.17           H  
ATOM    906 HD22 LEU A  63      -6.420   2.283   9.236  1.00 90.17           H  
ATOM    907 HD23 LEU A  63      -6.646   2.475  11.004  1.00 90.17           H  
ATOM    908  N   SER A  64      -4.797  -0.481  14.245  1.00 89.67           N  
ATOM    909  H   SER A  64      -4.209   0.277  13.930  1.00 89.67           H  
ATOM    910  CA  SER A  64      -4.864  -0.742  15.676  1.00 89.67           C  
ATOM    911  HA  SER A  64      -4.699  -1.806  15.847  1.00 89.67           H  
ATOM    912  C   SER A  64      -6.247  -0.363  16.205  1.00 89.67           C  
ATOM    913  CB  SER A  64      -3.768   0.028  16.417  1.00 89.67           C  
ATOM    914  HB2 SER A  64      -3.680  -0.350  17.435  1.00 89.67           H  
ATOM    915  HB3 SER A  64      -4.036   1.083  16.457  1.00 89.67           H  
ATOM    916  O   SER A  64      -6.745   0.748  15.972  1.00 89.67           O  
ATOM    917  OG  SER A  64      -2.525  -0.094  15.747  1.00 89.67           O  
ATOM    918  HG  SER A  64      -2.216  -1.002  15.775  1.00 89.67           H  
ATOM    919  N   LYS A  65      -6.880  -1.282  16.933  1.00 90.59           N  
ATOM    920  H   LYS A  65      -6.470  -2.201  17.027  1.00 90.59           H  
ATOM    921  CA  LYS A  65      -8.113  -0.991  17.658  1.00 90.59           C  
ATOM    922  HA  LYS A  65      -8.802  -0.491  16.977  1.00 90.59           H  
ATOM    923  C   LYS A  65      -7.811  -0.057  18.831  1.00 90.59           C  
ATOM    924  CB  LYS A  65      -8.750  -2.301  18.118  1.00 90.59           C  
ATOM    925  HB2 LYS A  65      -8.846  -2.973  17.265  1.00 90.59           H  
ATOM    926  HB3 LYS A  65      -8.090  -2.756  18.857  1.00 90.59           H  
ATOM    927  O   LYS A  65      -6.961  -0.336  19.667  1.00 90.59           O  
ATOM    928  CG  LYS A  65     -10.136  -2.093  18.738  1.00 90.59           C  
ATOM    929  HG2 LYS A  65     -10.824  -1.732  17.974  1.00 90.59           H  
ATOM    930  HG3 LYS A  65     -10.080  -1.362  19.546  1.00 90.59           H  
ATOM    931  CD  LYS A  65     -10.636  -3.424  19.306  1.00 90.59           C  
ATOM    932  HD2 LYS A  65     -10.720  -4.153  18.500  1.00 90.59           H  
ATOM    933  HD3 LYS A  65      -9.909  -3.787  20.033  1.00 90.59           H  
ATOM    934  CE  LYS A  65     -12.004  -3.232  19.967  1.00 90.59           C  
ATOM    935  HE2 LYS A  65     -12.287  -2.184  19.875  1.00 90.59           H  
ATOM    936  HE3 LYS A  65     -12.738  -3.835  19.432  1.00 90.59           H  
ATOM    937  NZ  LYS A  65     -11.966  -3.591  21.401  1.00 90.59           N  
ATOM    938  HZ1 LYS A  65     -12.886  -3.637  21.815  1.00 90.59           H  
ATOM    939  HZ2 LYS A  65     -11.515  -2.840  21.904  1.00 90.59           H  
ATOM    940  HZ3 LYS A  65     -11.440  -4.435  21.581  1.00 90.59           H  
ATOM    941  N   MET A  66      -8.557   1.032  18.904  1.00 90.44           N  
ATOM    942  H   MET A  66      -9.238   1.169  18.171  1.00 90.44           H  
ATOM    943  CA  MET A  66      -8.550   2.007  19.985  1.00 90.44           C  
ATOM    944  HA  MET A  66      -7.807   1.737  20.736  1.00 90.44           H  
ATOM    945  C   MET A  66      -9.933   1.997  20.622  1.00 90.44           C  
ATOM    946  CB  MET A  66      -8.211   3.396  19.433  1.00 90.44           C  
ATOM    947  HB2 MET A  66      -8.275   4.126  20.239  1.00 90.44           H  
ATOM    948  HB3 MET A  66      -8.938   3.656  18.664  1.00 90.44           H  
ATOM    949  O   MET A  66     -10.939   2.201  19.937  1.00 90.44           O  
ATOM    950  CG  MET A  66      -6.816   3.468  18.811  1.00 90.44           C  
ATOM    951  HG2 MET A  66      -6.736   2.723  18.019  1.00 90.44           H  
ATOM    952  HG3 MET A  66      -6.074   3.238  19.576  1.00 90.44           H  
ATOM    953  SD  MET A  66      -6.449   5.093  18.100  1.00 90.44           S  
ATOM    954  CE  MET A  66      -4.809   4.745  17.416  1.00 90.44           C  
ATOM    955  HE1 MET A  66      -4.878   3.936  16.689  1.00 90.44           H  
ATOM    956  HE2 MET A  66      -4.132   4.452  18.219  1.00 90.44           H  
ATOM    957  HE3 MET A  66      -4.422   5.639  16.927  1.00 90.44           H  
ATOM    958  N   ASP A  67      -9.997   1.727  21.919  1.00 90.46           N  
ATOM    959  H   ASP A  67      -9.144   1.572  22.436  1.00 90.46           H  
ATOM    960  CA  ASP A  67     -11.263   1.682  22.645  1.00 90.46           C  
ATOM    961  HA  ASP A  67     -12.005   1.199  22.010  1.00 90.46           H  
ATOM    962  C   ASP A  67     -11.791   3.094  22.949  1.00 90.46           C  
ATOM    963  CB  ASP A  67     -11.116   0.813  23.903  1.00 90.46           C  
ATOM    964  HB2 ASP A  67     -12.025   0.904  24.497  1.00 90.46           H  
ATOM    965  HB3 ASP A  67     -10.285   1.188  24.502  1.00 90.46           H  
ATOM    966  O   ASP A  67     -11.033   4.058  23.027  1.00 90.46           O  
ATOM    967  CG  ASP A  67     -10.904  -0.678  23.586  1.00 90.46           C  
ATOM    968  OD1 ASP A  67     -11.470  -1.187  22.581  1.00 90.46           O  
ATOM    969  OD2 ASP A  67     -10.228  -1.355  24.380  1.00 90.46           O  
ATOM    970  N   ASN A  68     -13.111   3.216  23.129  1.00 88.19           N  
ATOM    971  H   ASN A  68     -13.669   2.375  23.095  1.00 88.19           H  
ATOM    972  CA  ASN A  68     -13.798   4.454  23.530  1.00 88.19           C  
ATOM    973  HA  ASN A  68     -14.865   4.260  23.418  1.00 88.19           H  
ATOM    974  C   ASN A  68     -13.551   5.695  22.641  1.00 88.19           C  
ATOM    975  CB  ASN A  68     -13.546   4.712  25.028  1.00 88.19           C  
ATOM    976  HB2 ASN A  68     -12.475   4.816  25.202  1.00 88.19           H  
ATOM    977  HB3 ASN A  68     -14.026   5.644  25.329  1.00 88.19           H  
ATOM    978  O   ASN A  68     -13.724   6.823  23.100  1.00 88.19           O  
ATOM    979  CG  ASN A  68     -14.115   3.618  25.905  1.00 88.19           C  
ATOM    980  ND2 ASN A  68     -13.401   3.204  26.925  1.00 88.19           N  
ATOM    981 HD21 ASN A  68     -13.793   2.452  27.474  1.00 88.19           H  
ATOM    982 HD22 ASN A  68     -12.475   3.576  27.082  1.00 88.19           H  
ATOM    983  OD1 ASN A  68     -15.209   3.126  25.689  1.00 88.19           O  
ATOM    984  N   VAL A  69     -13.227   5.506  21.358  1.00 90.19           N  
ATOM    985  H   VAL A  69     -13.062   4.558  21.051  1.00 90.19           H  
ATOM    986  CA  VAL A  69     -13.054   6.604  20.383  1.00 90.19           C  
ATOM    987  HA  VAL A  69     -12.405   7.356  20.832  1.00 90.19           H  
ATOM    988  C   VAL A  69     -14.365   7.328  20.066  1.00 90.19           C  
ATOM    989  CB  VAL A  69     -12.360   6.091  19.107  1.00 90.19           C  
ATOM    990  HB  VAL A  69     -12.915   5.241  18.711  1.00 90.19           H  
ATOM    991  O   VAL A  69     -14.345   8.486  19.661  1.00 90.19           O  
ATOM    992  CG1 VAL A  69     -12.235   7.144  18.003  1.00 90.19           C  
ATOM    993 HG11 VAL A  69     -11.749   8.040  18.389  1.00 90.19           H  
ATOM    994 HG12 VAL A  69     -13.220   7.413  17.622  1.00 90.19           H  
ATOM    995 HG13 VAL A  69     -11.646   6.759  17.170  1.00 90.19           H  
ATOM    996  CG2 VAL A  69     -10.942   5.646  19.480  1.00 90.19           C  
ATOM    997 HG21 VAL A  69     -10.356   5.421  18.589  1.00 90.19           H  
ATOM    998 HG22 VAL A  69     -10.974   4.767  20.124  1.00 90.19           H  
ATOM    999 HG23 VAL A  69     -10.431   6.447  20.013  1.00 90.19           H  
ATOM   1000  N   VAL A  70     -15.518   6.700  20.317  1.00 88.18           N  
ATOM   1001  H   VAL A  70     -15.468   5.735  20.612  1.00 88.18           H  
ATOM   1002  CA  VAL A  70     -16.826   7.371  20.284  1.00 88.18           C  
ATOM   1003  HA  VAL A  70     -16.697   8.384  19.904  1.00 88.18           H  
ATOM   1004  C   VAL A  70     -17.384   7.463  21.711  1.00 88.18           C  
ATOM   1005  CB  VAL A  70     -17.797   6.675  19.313  1.00 88.18           C  
ATOM   1006  HB  VAL A  70     -18.088   5.707  19.719  1.00 88.18           H  
ATOM   1007  O   VAL A  70     -18.136   6.572  22.123  1.00 88.18           O  
ATOM   1008  CG1 VAL A  70     -19.061   7.526  19.125  1.00 88.18           C  
ATOM   1009 HG11 VAL A  70     -18.786   8.520  18.771  1.00 88.18           H  
ATOM   1010 HG12 VAL A  70     -19.607   7.608  20.065  1.00 88.18           H  
ATOM   1011 HG13 VAL A  70     -19.705   7.061  18.378  1.00 88.18           H  
ATOM   1012  CG2 VAL A  70     -17.173   6.443  17.933  1.00 88.18           C  
ATOM   1013 HG21 VAL A  70     -16.341   5.743  18.005  1.00 88.18           H  
ATOM   1014 HG22 VAL A  70     -16.806   7.382  17.520  1.00 88.18           H  
ATOM   1015 HG23 VAL A  70     -17.911   6.020  17.251  1.00 88.18           H  
ATOM   1016  N   PRO A  71     -17.072   8.531  22.480  1.00 88.35           N  
ATOM   1017  CA  PRO A  71     -17.398   8.609  23.907  1.00 88.35           C  
ATOM   1018  HA  PRO A  71     -16.867   7.814  24.431  1.00 88.35           H  
ATOM   1019  C   PRO A  71     -18.892   8.488  24.197  1.00 88.35           C  
ATOM   1020  CB  PRO A  71     -16.869   9.966  24.385  1.00 88.35           C  
ATOM   1021  HB2 PRO A  71     -17.632  10.736  24.272  1.00 88.35           H  
ATOM   1022  HB3 PRO A  71     -16.525   9.920  25.418  1.00 88.35           H  
ATOM   1023  O   PRO A  71     -19.284   7.874  25.182  1.00 88.35           O  
ATOM   1024  CG  PRO A  71     -15.722  10.256  23.426  1.00 88.35           C  
ATOM   1025  HG2 PRO A  71     -15.523  11.323  23.336  1.00 88.35           H  
ATOM   1026  HG3 PRO A  71     -14.829   9.722  23.751  1.00 88.35           H  
ATOM   1027  CD  PRO A  71     -16.222   9.660  22.115  1.00 88.35           C  
ATOM   1028  HD2 PRO A  71     -15.352   9.350  21.538  1.00 88.35           H  
ATOM   1029  HD3 PRO A  71     -16.801  10.400  21.562  1.00 88.35           H  
ATOM   1030  N   LYS A  72     -19.736   9.012  23.296  1.00 89.68           N  
ATOM   1031  H   LYS A  72     -19.326   9.494  22.510  1.00 89.68           H  
ATOM   1032  CA  LYS A  72     -21.200   8.974  23.425  1.00 89.68           C  
ATOM   1033  HA  LYS A  72     -21.480   9.524  24.323  1.00 89.68           H  
ATOM   1034  C   LYS A  72     -21.754   7.555  23.608  1.00 89.68           C  
ATOM   1035  CB  LYS A  72     -21.821   9.658  22.194  1.00 89.68           C  
ATOM   1036  HB2 LYS A  72     -21.394  10.655  22.091  1.00 89.68           H  
ATOM   1037  HB3 LYS A  72     -21.582   9.082  21.300  1.00 89.68           H  
ATOM   1038  O   LYS A  72     -22.778   7.392  24.263  1.00 89.68           O  
ATOM   1039  CG  LYS A  72     -23.346   9.786  22.324  1.00 89.68           C  
ATOM   1040  HG2 LYS A  72     -23.584  10.332  23.237  1.00 89.68           H  
ATOM   1041  HG3 LYS A  72     -23.794   8.794  22.379  1.00 89.68           H  
ATOM   1042  CD  LYS A  72     -23.963  10.512  21.127  1.00 89.68           C  
ATOM   1043  HD2 LYS A  72     -23.717   9.967  20.216  1.00 89.68           H  
ATOM   1044  HD3 LYS A  72     -23.560  11.523  21.063  1.00 89.68           H  
ATOM   1045  CE  LYS A  72     -25.481  10.561  21.326  1.00 89.68           C  
ATOM   1046  HE2 LYS A  72     -25.827   9.557  21.573  1.00 89.68           H  
ATOM   1047  HE3 LYS A  72     -25.699  11.208  22.176  1.00 89.68           H  
ATOM   1048  NZ  LYS A  72     -26.177  11.041  20.110  1.00 89.68           N  
ATOM   1049  HZ1 LYS A  72     -26.067  10.354  19.379  1.00 89.68           H  
ATOM   1050  HZ2 LYS A  72     -25.800  11.926  19.803  1.00 89.68           H  
ATOM   1051  HZ3 LYS A  72     -27.165  11.147  20.289  1.00 89.68           H  
ATOM   1052  N   TYR A  73     -21.104   6.552  23.018  1.00 90.10           N  
ATOM   1053  H   TYR A  73     -20.234   6.759  22.549  1.00 90.10           H  
ATOM   1054  CA  TYR A  73     -21.573   5.163  23.029  1.00 90.10           C  
ATOM   1055  HA  TYR A  73     -22.453   5.081  23.667  1.00 90.10           H  
ATOM   1056  C   TYR A  73     -20.546   4.172  23.602  1.00 90.10           C  
ATOM   1057  CB  TYR A  73     -21.982   4.763  21.606  1.00 90.10           C  
ATOM   1058  HB2 TYR A  73     -21.075   4.686  21.007  1.00 90.10           H  
ATOM   1059  HB3 TYR A  73     -22.436   3.772  21.654  1.00 90.10           H  
ATOM   1060  O   TYR A  73     -20.836   2.981  23.671  1.00 90.10           O  
ATOM   1061  CG  TYR A  73     -22.964   5.688  20.903  1.00 90.10           C  
ATOM   1062  CD1 TYR A  73     -24.258   5.885  21.423  1.00 90.10           C  
ATOM   1063  HD1 TYR A  73     -24.548   5.387  22.337  1.00 90.10           H  
ATOM   1064  CD2 TYR A  73     -22.589   6.334  19.710  1.00 90.10           C  
ATOM   1065  HD2 TYR A  73     -21.606   6.162  19.297  1.00 90.10           H  
ATOM   1066  CE1 TYR A  73     -25.168   6.736  20.762  1.00 90.10           C  
ATOM   1067  HE1 TYR A  73     -26.162   6.878  21.159  1.00 90.10           H  
ATOM   1068  CE2 TYR A  73     -23.495   7.176  19.039  1.00 90.10           C  
ATOM   1069  HE2 TYR A  73     -23.193   7.657  18.120  1.00 90.10           H  
ATOM   1070  OH  TYR A  73     -25.649   8.212  18.916  1.00 90.10           O  
ATOM   1071  HH  TYR A  73     -25.362   8.312  18.006  1.00 90.10           H  
ATOM   1072  CZ  TYR A  73     -24.788   7.380  19.566  1.00 90.10           C  
ATOM   1073  N   GLY A  74     -19.346   4.635  23.972  1.00 90.70           N  
ATOM   1074  H   GLY A  74     -19.172   5.629  23.933  1.00 90.70           H  
ATOM   1075  CA  GLY A  74     -18.240   3.769  24.397  1.00 90.70           C  
ATOM   1076  HA2 GLY A  74     -18.555   3.161  25.245  1.00 90.70           H  
ATOM   1077  HA3 GLY A  74     -17.403   4.392  24.714  1.00 90.70           H  
ATOM   1078  C   GLY A  74     -17.740   2.831  23.291  1.00 90.70           C  
ATOM   1079  O   GLY A  74     -17.276   1.727  23.568  1.00 90.70           O  
ATOM   1080  N   TYR A  75     -17.890   3.213  22.018  1.00 92.21           N  
ATOM   1081  H   TYR A  75     -18.221   4.149  21.832  1.00 92.21           H  
ATOM   1082  CA  TYR A  75     -17.472   2.358  20.904  1.00 92.21           C  
ATOM   1083  HA  TYR A  75     -17.571   1.324  21.235  1.00 92.21           H  
ATOM   1084  C   TYR A  75     -15.995   2.555  20.551  1.00 92.21           C  
ATOM   1085  CB  TYR A  75     -18.378   2.535  19.677  1.00 92.21           C  
ATOM   1086  HB2 TYR A  75     -17.973   1.925  18.869  1.00 92.21           H  
ATOM   1087  HB3 TYR A  75     -18.320   3.572  19.347  1.00 92.21           H  
ATOM   1088  O   TYR A  75     -15.489   3.676  20.653  1.00 92.21           O  
ATOM   1089  CG  TYR A  75     -19.839   2.146  19.843  1.00 92.21           C  
ATOM   1090  CD1 TYR A  75     -20.237   1.153  20.766  1.00 92.21           C  
ATOM   1091  HD1 TYR A  75     -19.524   0.687  21.429  1.00 92.21           H  
ATOM   1092  CD2 TYR A  75     -20.812   2.780  19.046  1.00 92.21           C  
ATOM   1093  HD2 TYR A  75     -20.521   3.545  18.341  1.00 92.21           H  
ATOM   1094  CE1 TYR A  75     -21.595   0.818  20.909  1.00 92.21           C  
ATOM   1095  HE1 TYR A  75     -21.896   0.109  21.666  1.00 92.21           H  
ATOM   1096  CE2 TYR A  75     -22.172   2.439  19.179  1.00 92.21           C  
ATOM   1097  HE2 TYR A  75     -22.926   2.938  18.589  1.00 92.21           H  
ATOM   1098  OH  TYR A  75     -23.880   1.170  20.277  1.00 92.21           O  
ATOM   1099  HH  TYR A  75     -24.037   0.605  21.037  1.00 92.21           H  
ATOM   1100  CZ  TYR A  75     -22.566   1.469  20.121  1.00 92.21           C  
ATOM   1101  N   PRO A  76     -15.305   1.486  20.109  1.00 93.77           N  
ATOM   1102  CA  PRO A  76     -13.954   1.601  19.575  1.00 93.77           C  
ATOM   1103  HA  PRO A  76     -13.331   2.168  20.265  1.00 93.77           H  
ATOM   1104  C   PRO A  76     -13.950   2.302  18.209  1.00 93.77           C  
ATOM   1105  CB  PRO A  76     -13.449   0.158  19.474  1.00 93.77           C  
ATOM   1106  HB2 PRO A  76     -13.059  -0.159  20.441  1.00 93.77           H  
ATOM   1107  HB3 PRO A  76     -12.689   0.034  18.702  1.00 93.77           H  
ATOM   1108  O   PRO A  76     -14.996   2.438  17.571  1.00 93.77           O  
ATOM   1109  CG  PRO A  76     -14.725  -0.620  19.155  1.00 93.77           C  
ATOM   1110  HG2 PRO A  76     -14.641  -1.672  19.428  1.00 93.77           H  
ATOM   1111  HG3 PRO A  76     -14.969  -0.511  18.098  1.00 93.77           H  
ATOM   1112  CD  PRO A  76     -15.774   0.107  19.991  1.00 93.77           C  
ATOM   1113  HD2 PRO A  76     -15.827  -0.338  20.985  1.00 93.77           H  
ATOM   1114  HD3 PRO A  76     -16.744   0.052  19.497  1.00 93.77           H  
ATOM   1115  N   ASN A  77     -12.768   2.685  17.722  1.00 93.51           N  
ATOM   1116  H   ASN A  77     -11.944   2.534  18.286  1.00 93.51           H  
ATOM   1117  CA  ASN A  77     -12.599   3.193  16.353  1.00 93.51           C  
ATOM   1118  HA  ASN A  77     -13.239   4.067  16.230  1.00 93.51           H  
ATOM   1119  C   ASN A  77     -13.021   2.165  15.293  1.00 93.51           C  
ATOM   1120  CB  ASN A  77     -11.143   3.628  16.094  1.00 93.51           C  
ATOM   1121  HB2 ASN A  77     -10.854   4.404  16.803  1.00 93.51           H  
ATOM   1122  HB3 ASN A  77     -11.094   4.069  15.099  1.00 93.51           H  
ATOM   1123  O   ASN A  77     -13.577   2.546  14.266  1.00 93.51           O  
ATOM   1124  CG  ASN A  77     -10.127   2.499  16.169  1.00 93.51           C  
ATOM   1125  ND2 ASN A  77      -9.012   2.610  15.490  1.00 93.51           N  
ATOM   1126 HD21 ASN A  77      -8.307   1.897  15.612  1.00 93.51           H  
ATOM   1127 HD22 ASN A  77      -8.806   3.456  14.978  1.00 93.51           H  
ATOM   1128  OD1 ASN A  77     -10.328   1.500  16.841  1.00 93.51           O  
ATOM   1129  N   VAL A  78     -12.784   0.875  15.542  1.00 94.04           N  
ATOM   1130  H   VAL A  78     -12.236   0.657  16.362  1.00 94.04           H  
ATOM   1131  CA  VAL A  78     -13.129  -0.229  14.642  1.00 94.04           C  
ATOM   1132  HA  VAL A  78     -13.967   0.093  14.025  1.00 94.04           H  
ATOM   1133  C   VAL A  78     -13.586  -1.466  15.411  1.00 94.04           C  
ATOM   1134  CB  VAL A  78     -11.970  -0.594  13.687  1.00 94.04           C  
ATOM   1135  HB  VAL A  78     -12.277  -1.470  13.115  1.00 94.04           H  
ATOM   1136  O   VAL A  78     -13.187  -1.711  16.551  1.00 94.04           O  
ATOM   1137  CG1 VAL A  78     -11.686   0.525  12.680  1.00 94.04           C  
ATOM   1138 HG11 VAL A  78     -11.278   1.401  13.183  1.00 94.04           H  
ATOM   1139 HG12 VAL A  78     -10.963   0.175  11.942  1.00 94.04           H  
ATOM   1140 HG13 VAL A  78     -12.606   0.799  12.164  1.00 94.04           H  
ATOM   1141  CG2 VAL A  78     -10.661  -0.943  14.403  1.00 94.04           C  
ATOM   1142 HG21 VAL A  78     -10.246  -0.064  14.896  1.00 94.04           H  
ATOM   1143 HG22 VAL A  78      -9.927  -1.291  13.676  1.00 94.04           H  
ATOM   1144 HG23 VAL A  78     -10.820  -1.727  15.144  1.00 94.04           H  
ATOM   1145  N   LYS A  79     -14.421  -2.282  14.763  1.00 93.35           N  
ATOM   1146  H   LYS A  79     -14.720  -1.995  13.842  1.00 93.35           H  
ATOM   1147  CA  LYS A  79     -14.718  -3.656  15.189  1.00 93.35           C  
ATOM   1148  HA  LYS A  79     -14.176  -3.881  16.108  1.00 93.35           H  
ATOM   1149  C   LYS A  79     -14.213  -4.609  14.112  1.00 93.35           C  
ATOM   1150  CB  LYS A  79     -16.220  -3.841  15.463  1.00 93.35           C  
ATOM   1151  HB2 LYS A  79     -16.772  -3.592  14.557  1.00 93.35           H  
ATOM   1152  HB3 LYS A  79     -16.408  -4.890  15.690  1.00 93.35           H  
ATOM   1153  O   LYS A  79     -14.678  -4.547  12.971  1.00 93.35           O  
ATOM   1154  CG  LYS A  79     -16.725  -2.984  16.637  1.00 93.35           C  
ATOM   1155  HG2 LYS A  79     -16.261  -3.331  17.560  1.00 93.35           H  
ATOM   1156  HG3 LYS A  79     -16.442  -1.943  16.481  1.00 93.35           H  
ATOM   1157  CD  LYS A  79     -18.253  -3.062  16.770  1.00 93.35           C  
ATOM   1158  HD2 LYS A  79     -18.704  -2.751  15.828  1.00 93.35           H  
ATOM   1159  HD3 LYS A  79     -18.547  -4.089  16.987  1.00 93.35           H  
ATOM   1160  CE  LYS A  79     -18.725  -2.128  17.892  1.00 93.35           C  
ATOM   1161  HE2 LYS A  79     -18.308  -2.473  18.838  1.00 93.35           H  
ATOM   1162  HE3 LYS A  79     -18.327  -1.133  17.694  1.00 93.35           H  
ATOM   1163  NZ  LYS A  79     -20.205  -2.061  17.970  1.00 93.35           N  
ATOM   1164  HZ1 LYS A  79     -20.600  -2.971  18.160  1.00 93.35           H  
ATOM   1165  HZ2 LYS A  79     -20.576  -1.718  17.095  1.00 93.35           H  
ATOM   1166  HZ3 LYS A  79     -20.490  -1.416  18.693  1.00 93.35           H  
ATOM   1167  N   CYS A  80     -13.259  -5.464  14.472  1.00 92.49           N  
ATOM   1168  H   CYS A  80     -12.879  -5.428  15.407  1.00 92.49           H  
ATOM   1169  CA  CYS A  80     -12.743  -6.487  13.570  1.00 92.49           C  
ATOM   1170  HA  CYS A  80     -12.642  -6.050  12.576  1.00 92.49           H  
ATOM   1171  C   CYS A  80     -13.707  -7.677  13.491  1.00 92.49           C  
ATOM   1172  CB  CYS A  80     -11.354  -6.993  13.994  1.00 92.49           C  
ATOM   1173  HB2 CYS A  80     -11.491  -7.827  14.682  1.00 92.49           H  
ATOM   1174  HB3 CYS A  80     -10.868  -7.403  13.108  1.00 92.49           H  
ATOM   1175  O   CYS A  80     -14.419  -7.989  14.449  1.00 92.49           O  
ATOM   1176  SG  CYS A  80     -10.174  -5.871  14.787  1.00 92.49           S  
ATOM   1177  N   SER A  81     -13.666  -8.389  12.374  1.00 92.13           N  
ATOM   1178  H   SER A  81     -13.115  -8.040  11.603  1.00 92.13           H  
ATOM   1179  CA  SER A  81     -14.214  -9.728  12.255  1.00 92.13           C  
ATOM   1180  HA  SER A  81     -15.266  -9.703  12.541  1.00 92.13           H  
ATOM   1181  C   SER A  81     -13.425 -10.713  13.118  1.00 92.13           C  
ATOM   1182  CB  SER A  81     -14.115 -10.198  10.815  1.00 92.13           C  
ATOM   1183  HB2 SER A  81     -14.770  -9.607  10.174  1.00 92.13           H  
ATOM   1184  HB3 SER A  81     -13.085 -10.080  10.478  1.00 92.13           H  
ATOM   1185  O   SER A  81     -12.198 -10.764  12.992  1.00 92.13           O  
ATOM   1186  OG  SER A  81     -14.481 -11.560  10.761  1.00 92.13           O  
ATOM   1187  HG  SER A  81     -14.944 -11.660   9.925  1.00 92.13           H  
ATOM   1188  N   PRO A  82     -14.095 -11.560  13.917  1.00 89.05           N  
ATOM   1189  CA  PRO A  82     -13.441 -12.680  14.586  1.00 89.05           C  
ATOM   1190  HA  PRO A  82     -12.552 -12.340  15.118  1.00 89.05           H  
ATOM   1191  C   PRO A  82     -13.019 -13.793  13.608  1.00 89.05           C  
ATOM   1192  CB  PRO A  82     -14.480 -13.175  15.598  1.00 89.05           C  
ATOM   1193  HB2 PRO A  82     -14.392 -12.598  16.518  1.00 89.05           H  
ATOM   1194  HB3 PRO A  82     -14.378 -14.239  15.811  1.00 89.05           H  
ATOM   1195  O   PRO A  82     -12.155 -14.598  13.940  1.00 89.05           O  
ATOM   1196  CG  PRO A  82     -15.817 -12.856  14.927  1.00 89.05           C  
ATOM   1197  HG2 PRO A  82     -16.618 -12.732  15.656  1.00 89.05           H  
ATOM   1198  HG3 PRO A  82     -16.065 -13.641  14.213  1.00 89.05           H  
ATOM   1199  CD  PRO A  82     -15.528 -11.558  14.178  1.00 89.05           C  
ATOM   1200  HD2 PRO A  82     -16.104 -11.537  13.253  1.00 89.05           H  
ATOM   1201  HD3 PRO A  82     -15.780 -10.702  14.804  1.00 89.05           H  
ATOM   1202  N   THR A  83     -13.613 -13.858  12.410  1.00 88.83           N  
ATOM   1203  H   THR A  83     -14.291 -13.148  12.170  1.00 88.83           H  
ATOM   1204  CA  THR A  83     -13.352 -14.912  11.415  1.00 88.83           C  
ATOM   1205  HA  THR A  83     -13.160 -15.854  11.928  1.00 88.83           H  
ATOM   1206  C   THR A  83     -12.148 -14.582  10.544  1.00 88.83           C  
ATOM   1207  CB  THR A  83     -14.558 -15.094  10.475  1.00 88.83           C  
ATOM   1208  HB  THR A  83     -14.654 -14.212   9.842  1.00 88.83           H  
ATOM   1209  O   THR A  83     -11.332 -15.452  10.233  1.00 88.83           O  
ATOM   1210  CG2 THR A  83     -14.416 -16.327   9.577  1.00 88.83           C  
ATOM   1211 HG21 THR A  83     -14.273 -17.215  10.194  1.00 88.83           H  
ATOM   1212 HG22 THR A  83     -15.321 -16.443   8.981  1.00 88.83           H  
ATOM   1213 HG23 THR A  83     -13.576 -16.202   8.894  1.00 88.83           H  
ATOM   1214  OG1 THR A  83     -15.758 -15.224  11.192  1.00 88.83           O  
ATOM   1215  HG1 THR A  83     -16.321 -14.517  10.869  1.00 88.83           H  
ATOM   1216  N   THR A  84     -12.084 -13.335  10.083  1.00 89.85           N  
ATOM   1217  H   THR A  84     -12.820 -12.695  10.344  1.00 89.85           H  
ATOM   1218  CA  THR A  84     -11.153 -12.903   9.038  1.00 89.85           C  
ATOM   1219  HA  THR A  84     -10.621 -13.765   8.636  1.00 89.85           H  
ATOM   1220  C   THR A  84     -10.091 -11.959   9.578  1.00 89.85           C  
ATOM   1221  CB  THR A  84     -11.911 -12.251   7.868  1.00 89.85           C  
ATOM   1222  HB  THR A  84     -11.199 -11.961   7.096  1.00 89.85           H  
ATOM   1223  O   THR A  84      -8.985 -11.956   9.050  1.00 89.85           O  
ATOM   1224  CG2 THR A  84     -12.950 -13.181   7.253  1.00 89.85           C  
ATOM   1225 HG21 THR A  84     -12.462 -14.041   6.794  1.00 89.85           H  
ATOM   1226 HG22 THR A  84     -13.507 -12.623   6.501  1.00 89.85           H  
ATOM   1227 HG23 THR A  84     -13.667 -13.524   7.998  1.00 89.85           H  
ATOM   1228  OG1 THR A  84     -12.603 -11.108   8.297  1.00 89.85           O  
ATOM   1229  HG1 THR A  84     -13.540 -11.258   8.156  1.00 89.85           H  
ATOM   1230  N   GLY A  85     -10.393 -11.195  10.635  1.00 91.66           N  
ATOM   1231  H   GLY A  85     -11.281 -11.334  11.095  1.00 91.66           H  
ATOM   1232  CA  GLY A  85      -9.593 -10.055  11.091  1.00 91.66           C  
ATOM   1233  HA2 GLY A  85      -9.817  -9.862  12.140  1.00 91.66           H  
ATOM   1234  HA3 GLY A  85      -8.533 -10.293  11.007  1.00 91.66           H  
ATOM   1235  C   GLY A  85      -9.856  -8.765  10.303  1.00 91.66           C  
ATOM   1236  O   GLY A  85      -9.277  -7.729  10.625  1.00 91.66           O  
ATOM   1237  N   ALA A  86     -10.729  -8.794   9.290  1.00 92.53           N  
ATOM   1238  H   ALA A  86     -11.208  -9.654   9.065  1.00 92.53           H  
ATOM   1239  CA  ALA A  86     -11.073  -7.609   8.510  1.00 92.53           C  
ATOM   1240  HA  ALA A  86     -10.142  -7.114   8.236  1.00 92.53           H  
ATOM   1241  C   ALA A  86     -11.938  -6.634   9.326  1.00 92.53           C  
ATOM   1242  CB  ALA A  86     -11.774  -8.032   7.216  1.00 92.53           C  
ATOM   1243  HB1 ALA A  86     -12.741  -8.480   7.444  1.00 92.53           H  
ATOM   1244  HB2 ALA A  86     -11.927  -7.159   6.582  1.00 92.53           H  
ATOM   1245  HB3 ALA A  86     -11.161  -8.754   6.676  1.00 92.53           H  
ATOM   1246  O   ALA A  86     -12.694  -7.050  10.205  1.00 92.53           O  
ATOM   1247  N   VAL A  87     -11.881  -5.336   9.040  1.00 92.80           N  
ATOM   1248  H   VAL A  87     -11.210  -5.032   8.349  1.00 92.80           H  
ATOM   1249  CA  VAL A  87     -12.781  -4.354   9.664  1.00 92.80           C  
ATOM   1250  HA  VAL A  87     -12.764  -4.509  10.743  1.00 92.80           H  
ATOM   1251  C   VAL A  87     -14.214  -4.572   9.173  1.00 92.80           C  
ATOM   1252  CB  VAL A  87     -12.331  -2.907   9.398  1.00 92.80           C  
ATOM   1253  HB  VAL A  87     -12.268  -2.726   8.325  1.00 92.80           H  
ATOM   1254  O   VAL A  87     -14.499  -4.422   7.986  1.00 92.80           O  
ATOM   1255  CG1 VAL A  87     -13.319  -1.913  10.023  1.00 92.80           C  
ATOM   1256 HG11 VAL A  87     -14.257  -1.911   9.468  1.00 92.80           H  
ATOM   1257 HG12 VAL A  87     -13.510  -2.175  11.064  1.00 92.80           H  
ATOM   1258 HG13 VAL A  87     -12.906  -0.905   9.993  1.00 92.80           H  
ATOM   1259  CG2 VAL A  87     -10.967  -2.621  10.029  1.00 92.80           C  
ATOM   1260 HG21 VAL A  87     -11.024  -2.726  11.112  1.00 92.80           H  
ATOM   1261 HG22 VAL A  87     -10.210  -3.298   9.633  1.00 92.80           H  
ATOM   1262 HG23 VAL A  87     -10.672  -1.601   9.783  1.00 92.80           H  
ATOM   1263  N   LEU A  88     -15.135  -4.858  10.098  1.00 91.69           N  
ATOM   1264  H   LEU A  88     -14.829  -4.986  11.053  1.00 91.69           H  
ATOM   1265  CA  LEU A  88     -16.569  -4.985   9.804  1.00 91.69           C  
ATOM   1266  HA  LEU A  88     -16.710  -5.201   8.745  1.00 91.69           H  
ATOM   1267  C   LEU A  88     -17.344  -3.696  10.071  1.00 91.69           C  
ATOM   1268  CB  LEU A  88     -17.175  -6.130  10.631  1.00 91.69           C  
ATOM   1269  HB2 LEU A  88     -17.002  -5.934  11.689  1.00 91.69           H  
ATOM   1270  HB3 LEU A  88     -18.252  -6.135  10.463  1.00 91.69           H  
ATOM   1271  O   LEU A  88     -18.420  -3.486   9.515  1.00 91.69           O  
ATOM   1272  CG  LEU A  88     -16.633  -7.526  10.290  1.00 91.69           C  
ATOM   1273  HG  LEU A  88     -15.574  -7.563  10.544  1.00 91.69           H  
ATOM   1274  CD1 LEU A  88     -17.385  -8.562  11.130  1.00 91.69           C  
ATOM   1275 HD11 LEU A  88     -18.452  -8.512  10.915  1.00 91.69           H  
ATOM   1276 HD12 LEU A  88     -17.035  -9.565  10.884  1.00 91.69           H  
ATOM   1277 HD13 LEU A  88     -17.216  -8.374  12.190  1.00 91.69           H  
ATOM   1278  CD2 LEU A  88     -16.801  -7.884   8.814  1.00 91.69           C  
ATOM   1279 HD21 LEU A  88     -17.845  -7.792   8.514  1.00 91.69           H  
ATOM   1280 HD22 LEU A  88     -16.179  -7.238   8.194  1.00 91.69           H  
ATOM   1281 HD23 LEU A  88     -16.470  -8.909   8.645  1.00 91.69           H  
ATOM   1282  N   TRP A  89     -16.824  -2.835  10.942  1.00 92.47           N  
ATOM   1283  H   TRP A  89     -15.937  -3.056  11.372  1.00 92.47           H  
ATOM   1284  CA  TRP A  89     -17.501  -1.605  11.323  1.00 92.47           C  
ATOM   1285  HA  TRP A  89     -18.040  -1.215  10.460  1.00 92.47           H  
ATOM   1286  C   TRP A  89     -16.506  -0.540  11.778  1.00 92.47           C  
ATOM   1287  CB  TRP A  89     -18.521  -1.930  12.418  1.00 92.47           C  
ATOM   1288  HB2 TRP A  89     -19.223  -2.674  12.042  1.00 92.47           H  
ATOM   1289  HB3 TRP A  89     -17.997  -2.369  13.267  1.00 92.47           H  
ATOM   1290  O   TRP A  89     -15.526  -0.853  12.456  1.00 92.47           O  
ATOM   1291  CG  TRP A  89     -19.300  -0.762  12.915  1.00 92.47           C  
ATOM   1292  CD1 TRP A  89     -20.455  -0.301  12.388  1.00 92.47           C  
ATOM   1293  HD1 TRP A  89     -20.956  -0.727  11.532  1.00 92.47           H  
ATOM   1294  CD2 TRP A  89     -18.975   0.124  14.023  1.00 92.47           C  
ATOM   1295  CE2 TRP A  89     -20.005   1.105  14.128  1.00 92.47           C  
ATOM   1296  CE3 TRP A  89     -17.906   0.198  14.941  1.00 92.47           C  
ATOM   1297  HE3 TRP A  89     -17.073  -0.481  14.835  1.00 92.47           H  
ATOM   1298  NE1 TRP A  89     -20.868   0.811  13.095  1.00 92.47           N  
ATOM   1299  HE1 TRP A  89     -21.666   1.372  12.834  1.00 92.47           H  
ATOM   1300  CH2 TRP A  89     -18.938   2.114  16.045  1.00 92.47           C  
ATOM   1301  HH2 TRP A  89     -18.888   2.896  16.788  1.00 92.47           H  
ATOM   1302  CZ2 TRP A  89     -19.995   2.093  15.120  1.00 92.47           C  
ATOM   1303  HZ2 TRP A  89     -20.771   2.843  15.152  1.00 92.47           H  
ATOM   1304  CZ3 TRP A  89     -17.895   1.174  15.952  1.00 92.47           C  
ATOM   1305  HZ3 TRP A  89     -17.050   1.246  16.622  1.00 92.47           H  
ATOM   1306  N   TYR A  90     -16.812   0.712  11.441  1.00 92.44           N  
ATOM   1307  H   TYR A  90     -17.689   0.877  10.969  1.00 92.44           H  
ATOM   1308  CA  TYR A  90     -16.053   1.900  11.819  1.00 92.44           C  
ATOM   1309  HA  TYR A  90     -15.107   1.613  12.277  1.00 92.44           H  
ATOM   1310  C   TYR A  90     -16.859   2.727  12.820  1.00 92.44           C  
ATOM   1311  CB  TYR A  90     -15.746   2.742  10.572  1.00 92.44           C  
ATOM   1312  HB2 TYR A  90     -16.680   3.031  10.091  1.00 92.44           H  
ATOM   1313  HB3 TYR A  90     -15.250   3.659  10.891  1.00 92.44           H  
ATOM   1314  O   TYR A  90     -17.980   3.134  12.519  1.00 92.44           O  
ATOM   1315  CG  TYR A  90     -14.866   2.046   9.559  1.00 92.44           C  
ATOM   1316  CD1 TYR A  90     -13.470   2.191   9.643  1.00 92.44           C  
ATOM   1317  HD1 TYR A  90     -13.034   2.806  10.416  1.00 92.44           H  
ATOM   1318  CD2 TYR A  90     -15.437   1.231   8.561  1.00 92.44           C  
ATOM   1319  HD2 TYR A  90     -16.509   1.112   8.512  1.00 92.44           H  
ATOM   1320  CE1 TYR A  90     -12.639   1.524   8.727  1.00 92.44           C  
ATOM   1321  HE1 TYR A  90     -11.566   1.622   8.800  1.00 92.44           H  
ATOM   1322  CE2 TYR A  90     -14.606   0.540   7.660  1.00 92.44           C  
ATOM   1323  HE2 TYR A  90     -15.032  -0.131   6.929  1.00 92.44           H  
ATOM   1324  OH  TYR A  90     -12.400   0.033   6.878  1.00 92.44           O  
ATOM   1325  HH  TYR A  90     -11.509   0.386   6.943  1.00 92.44           H  
ATOM   1326  CZ  TYR A  90     -13.206   0.691   7.743  1.00 92.44           C  
ATOM   1327  N   GLY A  91     -16.276   2.990  13.985  1.00 92.52           N  
ATOM   1328  H   GLY A  91     -15.353   2.612  14.145  1.00 92.52           H  
ATOM   1329  CA  GLY A  91     -16.759   3.995  14.930  1.00 92.52           C  
ATOM   1330  HA2 GLY A  91     -16.461   3.720  15.941  1.00 92.52           H  
ATOM   1331  HA3 GLY A  91     -17.845   4.069  14.875  1.00 92.52           H  
ATOM   1332  C   GLY A  91     -16.205   5.375  14.630  1.00 92.52           C  
ATOM   1333  O   GLY A  91     -16.942   6.351  14.709  1.00 92.52           O  
ATOM   1334  N   ASP A  92     -14.946   5.432  14.203  1.00 91.90           N  
ATOM   1335  H   ASP A  92     -14.411   4.576  14.150  1.00 91.90           H  
ATOM   1336  CA  ASP A  92     -14.337   6.622  13.622  1.00 91.90           C  
ATOM   1337  HA  ASP A  92     -15.100   7.383  13.458  1.00 91.90           H  
ATOM   1338  C   ASP A  92     -13.690   6.249  12.277  1.00 91.90           C  
ATOM   1339  CB  ASP A  92     -13.336   7.245  14.598  1.00 91.90           C  
ATOM   1340  HB2 ASP A  92     -12.625   6.483  14.919  1.00 91.90           H  
ATOM   1341  HB3 ASP A  92     -13.882   7.609  15.468  1.00 91.90           H  
ATOM   1342  O   ASP A  92     -12.634   5.608  12.252  1.00 91.90           O  
ATOM   1343  CG  ASP A  92     -12.576   8.414  13.963  1.00 91.90           C  
ATOM   1344  OD1 ASP A  92     -13.058   8.943  12.933  1.00 91.90           O  
ATOM   1345  OD2 ASP A  92     -11.472   8.717  14.456  1.00 91.90           O  
ATOM   1346  N   PRO A  93     -14.319   6.602  11.141  1.00 91.87           N  
ATOM   1347  CA  PRO A  93     -13.762   6.326   9.824  1.00 91.87           C  
ATOM   1348  HA  PRO A  93     -13.373   5.309   9.790  1.00 91.87           H  
ATOM   1349  C   PRO A  93     -12.618   7.279   9.440  1.00 91.87           C  
ATOM   1350  CB  PRO A  93     -14.954   6.439   8.871  1.00 91.87           C  
ATOM   1351  HB2 PRO A  93     -15.490   5.490   8.848  1.00 91.87           H  
ATOM   1352  HB3 PRO A  93     -14.656   6.733   7.864  1.00 91.87           H  
ATOM   1353  O   PRO A  93     -11.992   7.054   8.404  1.00 91.87           O  
ATOM   1354  CG  PRO A  93     -15.830   7.502   9.531  1.00 91.87           C  
ATOM   1355  HG2 PRO A  93     -16.880   7.381   9.265  1.00 91.87           H  
ATOM   1356  HG3 PRO A  93     -15.470   8.492   9.252  1.00 91.87           H  
ATOM   1357  CD  PRO A  93     -15.605   7.280  11.025  1.00 91.87           C  
ATOM   1358  HD2 PRO A  93     -16.391   6.643  11.430  1.00 91.87           H  
ATOM   1359  HD3 PRO A  93     -15.592   8.241  11.539  1.00 91.87           H  
ATOM   1360  N   TYR A  94     -12.342   8.324  10.229  1.00 93.55           N  
ATOM   1361  H   TYR A  94     -12.861   8.451  11.086  1.00 93.55           H  
ATOM   1362  CA  TYR A  94     -11.398   9.393   9.891  1.00 93.55           C  
ATOM   1363  HA  TYR A  94     -11.178   9.350   8.824  1.00 93.55           H  
ATOM   1364  C   TYR A  94     -10.057   9.292  10.627  1.00 93.55           C  
ATOM   1365  CB  TYR A  94     -12.044  10.753  10.171  1.00 93.55           C  
ATOM   1366  HB2 TYR A  94     -12.043  10.919  11.248  1.00 93.55           H  
ATOM   1367  HB3 TYR A  94     -11.429  11.534   9.723  1.00 93.55           H  
ATOM   1368  O   TYR A  94      -9.113   9.996  10.266  1.00 93.55           O  
ATOM   1369  CG  TYR A  94     -13.457  10.903   9.650  1.00 93.55           C  
ATOM   1370  CD1 TYR A  94     -13.721  10.838   8.267  1.00 93.55           C  
ATOM   1371  HD1 TYR A  94     -12.909  10.683   7.572  1.00 93.55           H  
ATOM   1372  CD2 TYR A  94     -14.505  11.114  10.565  1.00 93.55           C  
ATOM   1373  HD2 TYR A  94     -14.293  11.153  11.623  1.00 93.55           H  
ATOM   1374  CE1 TYR A  94     -15.039  11.000   7.799  1.00 93.55           C  
ATOM   1375  HE1 TYR A  94     -15.262  10.979   6.743  1.00 93.55           H  
ATOM   1376  CE2 TYR A  94     -15.815  11.311  10.101  1.00 93.55           C  
ATOM   1377  HE2 TYR A  94     -16.611  11.517  10.801  1.00 93.55           H  
ATOM   1378  OH  TYR A  94     -17.341  11.448   8.284  1.00 93.55           O  
ATOM   1379  HH  TYR A  94     -17.861  11.927   8.934  1.00 93.55           H  
ATOM   1380  CZ  TYR A  94     -16.076  11.260   8.719  1.00 93.55           C  
ATOM   1381  N   GLY A  95      -9.928   8.417  11.627  1.00 89.83           N  
ATOM   1382  H   GLY A  95     -10.771   8.000  11.995  1.00 89.83           H  
ATOM   1383  CA  GLY A  95      -8.694   8.272  12.402  1.00 89.83           C  
ATOM   1384  HA2 GLY A  95      -8.570   9.160  13.022  1.00 89.83           H  
ATOM   1385  HA3 GLY A  95      -8.787   7.413  13.066  1.00 89.83           H  
ATOM   1386  C   GLY A  95      -7.451   8.082  11.520  1.00 89.83           C  
ATOM   1387  O   GLY A  95      -7.390   7.170  10.700  1.00 89.83           O  
ATOM   1388  N   GLY A  96      -6.442   8.944  11.659  1.00 89.73           N  
ATOM   1389  H   GLY A  96      -6.554   9.711  12.305  1.00 89.73           H  
ATOM   1390  CA  GLY A  96      -5.207   8.865  10.865  1.00 89.73           C  
ATOM   1391  HA2 GLY A  96      -4.795   7.859  10.939  1.00 89.73           H  
ATOM   1392  HA3 GLY A  96      -4.483   9.563  11.285  1.00 89.73           H  
ATOM   1393  C   GLY A  96      -5.363   9.209   9.377  1.00 89.73           C  
ATOM   1394  O   GLY A  96      -4.516   8.809   8.580  1.00 89.73           O  
ATOM   1395  N   THR A  97      -6.438   9.898   8.992  1.00 94.69           N  
ATOM   1396  H   THR A  97      -7.114  10.174   9.690  1.00 94.69           H  
ATOM   1397  CA  THR A  97      -6.589  10.468   7.646  1.00 94.69           C  
ATOM   1398  HA  THR A  97      -6.031   9.846   6.948  1.00 94.69           H  
ATOM   1399  C   THR A  97      -5.985  11.871   7.550  1.00 94.69           C  
ATOM   1400  CB  THR A  97      -8.049  10.473   7.166  1.00 94.69           C  
ATOM   1401  HB  THR A  97      -8.071  10.879   6.155  1.00 94.69           H  
ATOM   1402  O   THR A  97      -5.766  12.540   8.560  1.00 94.69           O  
ATOM   1403  CG2 THR A  97      -8.660   9.074   7.101  1.00 94.69           C  
ATOM   1404 HG21 THR A  97      -8.105   8.473   6.381  1.00 94.69           H  
ATOM   1405 HG22 THR A  97      -9.696   9.161   6.773  1.00 94.69           H  
ATOM   1406 HG23 THR A  97      -8.628   8.588   8.076  1.00 94.69           H  
ATOM   1407  OG1 THR A  97      -8.879  11.273   7.971  1.00 94.69           O  
ATOM   1408  HG1 THR A  97      -8.906  10.891   8.851  1.00 94.69           H  
ATOM   1409  N   GLU A  98      -5.711  12.312   6.326  1.00 94.99           N  
ATOM   1410  H   GLU A  98      -5.906  11.703   5.544  1.00 94.99           H  
ATOM   1411  CA  GLU A  98      -5.300  13.673   5.978  1.00 94.99           C  
ATOM   1412  HA  GLU A  98      -5.443  14.309   6.852  1.00 94.99           H  
ATOM   1413  C   GLU A  98      -6.188  14.215   4.845  1.00 94.99           C  
ATOM   1414  CB  GLU A  98      -3.801  13.705   5.621  1.00 94.99           C  
ATOM   1415  HB2 GLU A  98      -3.256  13.237   6.441  1.00 94.99           H  
ATOM   1416  HB3 GLU A  98      -3.477  14.744   5.559  1.00 94.99           H  
ATOM   1417  O   GLU A  98      -6.813  13.418   4.137  1.00 94.99           O  
ATOM   1418  CG  GLU A  98      -3.435  13.001   4.299  1.00 94.99           C  
ATOM   1419  HG2 GLU A  98      -3.913  13.528   3.473  1.00 94.99           H  
ATOM   1420  HG3 GLU A  98      -3.830  11.986   4.320  1.00 94.99           H  
ATOM   1421  CD  GLU A  98      -1.916  12.934   4.042  1.00 94.99           C  
ATOM   1422  OE1 GLU A  98      -1.525  12.519   2.926  1.00 94.99           O  
ATOM   1423  OE2 GLU A  98      -1.122  13.143   4.990  1.00 94.99           O  
ATOM   1424  N   PRO A  99      -6.285  15.543   4.650  1.00 95.21           N  
ATOM   1425  CA  PRO A  99      -6.987  16.105   3.500  1.00 95.21           C  
ATOM   1426  HA  PRO A  99      -8.049  15.876   3.588  1.00 95.21           H  
ATOM   1427  C   PRO A  99      -6.450  15.540   2.180  1.00 95.21           C  
ATOM   1428  CB  PRO A  99      -6.789  17.621   3.591  1.00 95.21           C  
ATOM   1429  HB2 PRO A  99      -7.667  18.163   3.241  1.00 95.21           H  
ATOM   1430  HB3 PRO A  99      -5.906  17.921   3.028  1.00 95.21           H  
ATOM   1431  O   PRO A  99      -5.244  15.434   1.992  1.00 95.21           O  
ATOM   1432  CG  PRO A  99      -6.536  17.853   5.081  1.00 95.21           C  
ATOM   1433  HG2 PRO A  99      -7.487  17.882   5.614  1.00 95.21           H  
ATOM   1434  HG3 PRO A  99      -5.966  18.765   5.258  1.00 95.21           H  
ATOM   1435  CD  PRO A  99      -5.755  16.607   5.489  1.00 95.21           C  
ATOM   1436  HD2 PRO A  99      -4.696  16.747   5.270  1.00 95.21           H  
ATOM   1437  HD3 PRO A  99      -5.903  16.405   6.550  1.00 95.21           H  
ATOM   1438  N   MET A 100      -7.350  15.226   1.249  1.00 92.79           N  
ATOM   1439  H   MET A 100      -8.325  15.366   1.472  1.00 92.79           H  
ATOM   1440  CA  MET A 100      -7.044  14.598  -0.045  1.00 92.79           C  
ATOM   1441  HA  MET A 100      -6.457  13.696   0.133  1.00 92.79           H  
ATOM   1442  C   MET A 100      -6.216  15.469  -1.011  1.00 92.79           C  
ATOM   1443  CB  MET A 100      -8.394  14.201  -0.649  1.00 92.79           C  
ATOM   1444  HB2 MET A 100      -8.960  15.101  -0.890  1.00 92.79           H  
ATOM   1445  HB3 MET A 100      -8.952  13.644   0.104  1.00 92.79           H  
ATOM   1446  O   MET A 100      -5.866  15.030  -2.099  1.00 92.79           O  
ATOM   1447  CG  MET A 100      -8.311  13.328  -1.893  1.00 92.79           C  
ATOM   1448  HG2 MET A 100      -7.959  13.915  -2.742  1.00 92.79           H  
ATOM   1449  HG3 MET A 100      -7.605  12.517  -1.713  1.00 92.79           H  
ATOM   1450  SD  MET A 100      -9.932  12.650  -2.294  1.00 92.79           S  
ATOM   1451  CE  MET A 100      -9.357  11.223  -3.188  1.00 92.79           C  
ATOM   1452  HE1 MET A 100      -8.671  11.582  -3.955  1.00 92.79           H  
ATOM   1453  HE2 MET A 100     -10.224  10.732  -3.630  1.00 92.79           H  
ATOM   1454  HE3 MET A 100      -8.841  10.538  -2.516  1.00 92.79           H  
ATOM   1455  N   GLY A 101      -5.908  16.712  -0.653  1.00 87.47           N  
ATOM   1456  H   GLY A 101      -6.152  17.017   0.279  1.00 87.47           H  
ATOM   1457  CA  GLY A 101      -5.256  17.648  -1.563  1.00 87.47           C  
ATOM   1458  HA2 GLY A 101      -4.932  18.529  -1.010  1.00 87.47           H  
ATOM   1459  HA3 GLY A 101      -4.374  17.173  -1.992  1.00 87.47           H  
ATOM   1460  C   GLY A 101      -6.170  18.097  -2.707  1.00 87.47           C  
ATOM   1461  O   GLY A 101      -7.369  17.807  -2.745  1.00 87.47           O  
ATOM   1462  N   GLU A 102      -5.602  18.867  -3.632  1.00 86.92           N  
ATOM   1463  H   GLU A 102      -4.620  19.088  -3.553  1.00 86.92           H  
ATOM   1464  CA  GLU A 102      -6.357  19.445  -4.742  1.00 86.92           C  
ATOM   1465  HA  GLU A 102      -7.296  19.833  -4.348  1.00 86.92           H  
ATOM   1466  C   GLU A 102      -6.698  18.396  -5.806  1.00 86.92           C  
ATOM   1467  CB  GLU A 102      -5.604  20.623  -5.370  1.00 86.92           C  
ATOM   1468  HB2 GLU A 102      -4.622  20.286  -5.701  1.00 86.92           H  
ATOM   1469  HB3 GLU A 102      -6.169  20.965  -6.238  1.00 86.92           H  
ATOM   1470  O   GLU A 102      -5.846  17.611  -6.239  1.00 86.92           O  
ATOM   1471  CG  GLU A 102      -5.451  21.798  -4.391  1.00 86.92           C  
ATOM   1472  HG2 GLU A 102      -6.434  22.041  -3.988  1.00 86.92           H  
ATOM   1473  HG3 GLU A 102      -4.812  21.492  -3.563  1.00 86.92           H  
ATOM   1474  CD  GLU A 102      -4.852  23.048  -5.053  1.00 86.92           C  
ATOM   1475  OE1 GLU A 102      -5.052  24.143  -4.483  1.00 86.92           O  
ATOM   1476  OE2 GLU A 102      -4.196  22.903  -6.110  1.00 86.92           O  
ATOM   1477  N   MET A 103      -7.951  18.430  -6.259  1.00 89.42           N  
ATOM   1478  H   MET A 103      -8.576  19.129  -5.883  1.00 89.42           H  
ATOM   1479  CA  MET A 103      -8.459  17.607  -7.351  1.00 89.42           C  
ATOM   1480  HA  MET A 103      -7.701  16.866  -7.601  1.00 89.42           H  
ATOM   1481  C   MET A 103      -8.719  18.485  -8.579  1.00 89.42           C  
ATOM   1482  CB  MET A 103      -9.727  16.863  -6.903  1.00 89.42           C  
ATOM   1483  HB2 MET A 103     -10.248  16.468  -7.776  1.00 89.42           H  
ATOM   1484  HB3 MET A 103     -10.396  17.554  -6.390  1.00 89.42           H  
ATOM   1485  O   MET A 103      -9.358  19.530  -8.446  1.00 89.42           O  
ATOM   1486  CG  MET A 103      -9.368  15.703  -5.967  1.00 89.42           C  
ATOM   1487  HG2 MET A 103      -8.753  16.085  -5.151  1.00 89.42           H  
ATOM   1488  HG3 MET A 103     -10.281  15.300  -5.530  1.00 89.42           H  
ATOM   1489  SD  MET A 103      -8.472  14.353  -6.785  1.00 89.42           S  
ATOM   1490  CE  MET A 103      -9.868  13.483  -7.531  1.00 89.42           C  
ATOM   1491  HE1 MET A 103     -10.435  12.987  -6.743  1.00 89.42           H  
ATOM   1492  HE2 MET A 103      -9.503  12.733  -8.232  1.00 89.42           H  
ATOM   1493  HE3 MET A 103     -10.522  14.192  -8.038  1.00 89.42           H  
ATOM   1494  N   PRO A 104      -8.263  18.082  -9.780  1.00 86.08           N  
ATOM   1495  CA  PRO A 104      -8.545  18.834 -10.998  1.00 86.08           C  
ATOM   1496  HA  PRO A 104      -8.200  19.863 -10.892  1.00 86.08           H  
ATOM   1497  C   PRO A 104     -10.050  18.832 -11.276  1.00 86.08           C  
ATOM   1498  CB  PRO A 104      -7.753  18.134 -12.106  1.00 86.08           C  
ATOM   1499  HB2 PRO A 104      -8.257  18.188 -13.071  1.00 86.08           H  
ATOM   1500  HB3 PRO A 104      -6.758  18.574 -12.172  1.00 86.08           H  
ATOM   1501  O   PRO A 104     -10.698  17.806 -11.068  1.00 86.08           O  
ATOM   1502  CG  PRO A 104      -7.640  16.694 -11.603  1.00 86.08           C  
ATOM   1503  HG2 PRO A 104      -6.768  16.186 -12.016  1.00 86.08           H  
ATOM   1504  HG3 PRO A 104      -8.553  16.152 -11.848  1.00 86.08           H  
ATOM   1505  CD  PRO A 104      -7.540  16.855 -10.089  1.00 86.08           C  
ATOM   1506  HD2 PRO A 104      -6.497  16.967  -9.793  1.00 86.08           H  
ATOM   1507  HD3 PRO A 104      -7.982  15.991  -9.594  1.00 86.08           H  
ATOM   1508  N   SER A 105     -10.582  19.953 -11.762  1.00 88.04           N  
ATOM   1509  H   SER A 105      -9.973  20.743 -11.920  1.00 88.04           H  
ATOM   1510  CA  SER A 105     -11.949  20.062 -12.287  1.00 88.04           C  
ATOM   1511  HA  SER A 105     -12.559  19.263 -11.867  1.00 88.04           H  
ATOM   1512  C   SER A 105     -11.925  19.897 -13.809  1.00 88.04           C  
ATOM   1513  CB  SER A 105     -12.580  21.388 -11.846  1.00 88.04           C  
ATOM   1514  HB2 SER A 105     -12.768  21.349 -10.774  1.00 88.04           H  
ATOM   1515  HB3 SER A 105     -11.873  22.196 -12.039  1.00 88.04           H  
ATOM   1516  O   SER A 105     -11.075  20.473 -14.490  1.00 88.04           O  
ATOM   1517  OG  SER A 105     -13.786  21.695 -12.517  1.00 88.04           O  
ATOM   1518  HG  SER A 105     -14.407  20.964 -12.486  1.00 88.04           H  
ATOM   1519  N   TYR A 106     -12.839  19.083 -14.325  1.00 88.36           N  
ATOM   1520  H   TYR A 106     -13.474  18.634 -13.680  1.00 88.36           H  
ATOM   1521  CA  TYR A 106     -13.038  18.776 -15.738  1.00 88.36           C  
ATOM   1522  HA  TYR A 106     -12.169  19.113 -16.303  1.00 88.36           H  
ATOM   1523  C   TYR A 106     -14.247  19.511 -16.331  1.00 88.36           C  
ATOM   1524  CB  TYR A 106     -13.160  17.252 -15.898  1.00 88.36           C  
ATOM   1525  HB2 TYR A 106     -13.310  17.017 -16.952  1.00 88.36           H  
ATOM   1526  HB3 TYR A 106     -14.044  16.911 -15.360  1.00 88.36           H  
ATOM   1527  O   TYR A 106     -14.401  19.546 -17.549  1.00 88.36           O  
ATOM   1528  CG  TYR A 106     -11.939  16.490 -15.409  1.00 88.36           C  
ATOM   1529  CD1 TYR A 106     -10.682  16.743 -15.990  1.00 88.36           C  
ATOM   1530  HD1 TYR A 106     -10.604  17.462 -16.791  1.00 88.36           H  
ATOM   1531  CD2 TYR A 106     -12.053  15.543 -14.374  1.00 88.36           C  
ATOM   1532  HD2 TYR A 106     -13.026  15.335 -13.954  1.00 88.36           H  
ATOM   1533  CE1 TYR A 106      -9.535  16.074 -15.526  1.00 88.36           C  
ATOM   1534  HE1 TYR A 106      -8.574  16.284 -15.973  1.00 88.36           H  
ATOM   1535  CE2 TYR A 106     -10.910  14.859 -13.915  1.00 88.36           C  
ATOM   1536  HE2 TYR A 106     -11.002  14.100 -13.152  1.00 88.36           H  
ATOM   1537  OH  TYR A 106      -8.532  14.514 -14.019  1.00 88.36           O  
ATOM   1538  HH  TYR A 106      -7.773  14.722 -14.570  1.00 88.36           H  
ATOM   1539  CZ  TYR A 106      -9.649  15.137 -14.480  1.00 88.36           C  
ATOM   1540  N   GLY A 107     -15.080  20.138 -15.494  1.00 89.57           N  
ATOM   1541  H   GLY A 107     -14.940  20.034 -14.499  1.00 89.57           H  
ATOM   1542  CA  GLY A 107     -16.270  20.868 -15.926  1.00 89.57           C  
ATOM   1543  HA2 GLY A 107     -16.619  21.480 -15.094  1.00 89.57           H  
ATOM   1544  HA3 GLY A 107     -16.017  21.518 -16.763  1.00 89.57           H  
ATOM   1545  C   GLY A 107     -17.420  19.955 -16.353  1.00 89.57           C  
ATOM   1546  O   GLY A 107     -18.324  20.401 -17.059  1.00 89.57           O  
ATOM   1547  N   ASP A 108     -17.390  18.687 -15.944  1.00 91.09           N  
ATOM   1548  H   ASP A 108     -16.641  18.403 -15.328  1.00 91.09           H  
ATOM   1549  CA  ASP A 108     -18.420  17.698 -16.237  1.00 91.09           C  
ATOM   1550  HA  ASP A 108     -19.286  18.218 -16.647  1.00 91.09           H  
ATOM   1551  C   ASP A 108     -18.925  16.995 -14.963  1.00 91.09           C  
ATOM   1552  CB  ASP A 108     -17.928  16.740 -17.343  1.00 91.09           C  
ATOM   1553  HB2 ASP A 108     -18.780  16.164 -17.703  1.00 91.09           H  
ATOM   1554  HB3 ASP A 108     -17.570  17.336 -18.183  1.00 91.09           H  
ATOM   1555  O   ASP A 108     -18.600  17.354 -13.830  1.00 91.09           O  
ATOM   1556  CG  ASP A 108     -16.830  15.753 -16.932  1.00 91.09           C  
ATOM   1557  OD1 ASP A 108     -16.706  15.466 -15.720  1.00 91.09           O  
ATOM   1558  OD2 ASP A 108     -16.192  15.197 -17.845  1.00 91.09           O  
ATOM   1559  N   HIS A 109     -19.773  15.984 -15.149  1.00 86.81           N  
ATOM   1560  H   HIS A 109     -19.950  15.691 -16.100  1.00 86.81           H  
ATOM   1561  CA  HIS A 109     -20.402  15.225 -14.069  1.00 86.81           C  
ATOM   1562  HA  HIS A 109     -20.899  15.937 -13.410  1.00 86.81           H  
ATOM   1563  C   HIS A 109     -19.414  14.438 -13.183  1.00 86.81           C  
ATOM   1564  CB  HIS A 109     -21.476  14.314 -14.682  1.00 86.81           C  
ATOM   1565  HB2 HIS A 109     -22.022  13.832 -13.872  1.00 86.81           H  
ATOM   1566  HB3 HIS A 109     -22.187  14.925 -15.238  1.00 86.81           H  
ATOM   1567  O   HIS A 109     -19.809  13.963 -12.118  1.00 86.81           O  
ATOM   1568  CG  HIS A 109     -20.932  13.244 -15.601  1.00 86.81           C  
ATOM   1569  CD2 HIS A 109     -20.838  11.911 -15.311  1.00 86.81           C  
ATOM   1570  HD2 HIS A 109     -21.163  11.442 -14.395  1.00 86.81           H  
ATOM   1571  ND1 HIS A 109     -20.445  13.407 -16.883  1.00 86.81           N  
ATOM   1572  HD1 HIS A 109     -20.333  14.271 -17.395  1.00 86.81           H  
ATOM   1573  CE1 HIS A 109     -20.045  12.207 -17.333  1.00 86.81           C  
ATOM   1574  HE1 HIS A 109     -19.579  12.023 -18.290  1.00 86.81           H  
ATOM   1575  NE2 HIS A 109     -20.281  11.261 -16.414  1.00 86.81           N  
ATOM   1576  N   THR A 110     -18.139  14.319 -13.572  1.00 88.54           N  
ATOM   1577  H   THR A 110     -17.840  14.776 -14.421  1.00 88.54           H  
ATOM   1578  CA  THR A 110     -17.103  13.621 -12.798  1.00 88.54           C  
ATOM   1579  HA  THR A 110     -17.584  12.801 -12.264  1.00 88.54           H  
ATOM   1580  C   THR A 110     -16.441  14.497 -11.730  1.00 88.54           C  
ATOM   1581  CB  THR A 110     -16.034  12.982 -13.699  1.00 88.54           C  
ATOM   1582  HB  THR A 110     -15.423  12.331 -13.073  1.00 88.54           H  
ATOM   1583  O   THR A 110     -15.584  14.009 -10.992  1.00 88.54           O  
ATOM   1584  CG2 THR A 110     -16.615  12.124 -14.822  1.00 88.54           C  
ATOM   1585 HG21 THR A 110     -17.151  12.746 -15.538  1.00 88.54           H  
ATOM   1586 HG22 THR A 110     -17.298  11.382 -14.409  1.00 88.54           H  
ATOM   1587 HG23 THR A 110     -15.803  11.615 -15.342  1.00 88.54           H  
ATOM   1588  OG1 THR A 110     -15.185  13.953 -14.257  1.00 88.54           O  
ATOM   1589  HG1 THR A 110     -15.697  14.483 -14.872  1.00 88.54           H  
ATOM   1590  N   ASP A 111     -16.822  15.772 -11.590  1.00 84.13           N  
ATOM   1591  H   ASP A 111     -17.466  16.147 -12.271  1.00 84.13           H  
ATOM   1592  CA  ASP A 111     -16.149  16.728 -10.696  1.00 84.13           C  
ATOM   1593  HA  ASP A 111     -15.080  16.542 -10.797  1.00 84.13           H  
ATOM   1594  C   ASP A 111     -16.313  16.517  -9.190  1.00 84.13           C  
ATOM   1595  CB  ASP A 111     -16.410  18.176 -11.150  1.00 84.13           C  
ATOM   1596  HB2 ASP A 111     -17.434  18.277 -11.508  1.00 84.13           H  
ATOM   1597  HB3 ASP A 111     -16.286  18.849 -10.302  1.00 84.13           H  
ATOM   1598  O   ASP A 111     -15.579  17.137  -8.426  1.00 84.13           O  
ATOM   1599  CG  ASP A 111     -15.423  18.612 -12.233  1.00 84.13           C  
ATOM   1600  OD1 ASP A 111     -14.469  17.854 -12.522  1.00 84.13           O  
ATOM   1601  OD2 ASP A 111     -15.514  19.760 -12.719  1.00 84.13           O  
ATOM   1602  N   GLY A 112     -17.152  15.569  -8.762  1.00 80.42           N  
ATOM   1603  H   GLY A 112     -17.698  15.096  -9.468  1.00 80.42           H  
ATOM   1604  CA  GLY A 112     -17.219  15.099  -7.374  1.00 80.42           C  
ATOM   1605  HA2 GLY A 112     -18.013  14.357  -7.293  1.00 80.42           H  
ATOM   1606  HA3 GLY A 112     -16.275  14.609  -7.135  1.00 80.42           H  
ATOM   1607  C   GLY A 112     -17.465  16.190  -6.313  1.00 80.42           C  
ATOM   1608  O   GLY A 112     -17.695  17.358  -6.603  1.00 80.42           O  
ATOM   1609  N   ASP A 113     -17.444  15.794  -5.038  1.00 84.13           N  
ATOM   1610  H   ASP A 113     -17.221  14.826  -4.855  1.00 84.13           H  
ATOM   1611  CA  ASP A 113     -17.437  16.707  -3.882  1.00 84.13           C  
ATOM   1612  HA  ASP A 113     -17.339  17.739  -4.221  1.00 84.13           H  
ATOM   1613  C   ASP A 113     -16.209  16.374  -3.032  1.00 84.13           C  
ATOM   1614  CB  ASP A 113     -18.756  16.615  -3.087  1.00 84.13           C  
ATOM   1615  HB2 ASP A 113     -19.572  16.952  -3.727  1.00 84.13           H  
ATOM   1616  HB3 ASP A 113     -18.941  15.570  -2.837  1.00 84.13           H  
ATOM   1617  O   ASP A 113     -16.214  15.424  -2.241  1.00 84.13           O  
ATOM   1618  CG  ASP A 113     -18.781  17.440  -1.785  1.00 84.13           C  
ATOM   1619  OD1 ASP A 113     -17.885  18.295  -1.590  1.00 84.13           O  
ATOM   1620  OD2 ASP A 113     -19.704  17.171  -0.966  1.00 84.13           O  
ATOM   1621  N   PHE A 114     -15.130  17.121  -3.268  1.00 88.47           N  
ATOM   1622  H   PHE A 114     -15.193  17.817  -3.998  1.00 88.47           H  
ATOM   1623  CA  PHE A 114     -13.829  16.906  -2.632  1.00 88.47           C  
ATOM   1624  HA  PHE A 114     -13.814  15.903  -2.207  1.00 88.47           H  
ATOM   1625  C   PHE A 114     -13.547  17.874  -1.480  1.00 88.47           C  
ATOM   1626  CB  PHE A 114     -12.720  16.964  -3.688  1.00 88.47           C  
ATOM   1627  HB2 PHE A 114     -12.665  17.976  -4.090  1.00 88.47           H  
ATOM   1628  HB3 PHE A 114     -11.764  16.751  -3.210  1.00 88.47           H  
ATOM   1629  O   PHE A 114     -12.525  17.739  -0.813  1.00 88.47           O  
ATOM   1630  CG  PHE A 114     -12.906  15.981  -4.822  1.00 88.47           C  
ATOM   1631  CD1 PHE A 114     -12.737  14.604  -4.590  1.00 88.47           C  
ATOM   1632  HD1 PHE A 114     -12.457  14.247  -3.610  1.00 88.47           H  
ATOM   1633  CD2 PHE A 114     -13.220  16.441  -6.114  1.00 88.47           C  
ATOM   1634  HD2 PHE A 114     -13.346  17.496  -6.312  1.00 88.47           H  
ATOM   1635  CE1 PHE A 114     -12.889  13.693  -5.647  1.00 88.47           C  
ATOM   1636  HE1 PHE A 114     -12.694  12.644  -5.480  1.00 88.47           H  
ATOM   1637  CE2 PHE A 114     -13.371  15.524  -7.165  1.00 88.47           C  
ATOM   1638  HE2 PHE A 114     -13.588  15.875  -8.163  1.00 88.47           H  
ATOM   1639  CZ  PHE A 114     -13.244  14.152  -6.923  1.00 88.47           C  
ATOM   1640  HZ  PHE A 114     -13.396  13.456  -7.735  1.00 88.47           H  
ATOM   1641  N   ALA A 115     -14.440  18.834  -1.209  1.00 85.98           N  
ATOM   1642  H   ALA A 115     -15.316  18.839  -1.712  1.00 85.98           H  
ATOM   1643  CA  ALA A 115     -14.169  19.932  -0.279  1.00 85.98           C  
ATOM   1644  HA  ALA A 115     -13.299  20.483  -0.635  1.00 85.98           H  
ATOM   1645  C   ALA A 115     -13.852  19.453   1.148  1.00 85.98           C  
ATOM   1646  CB  ALA A 115     -15.381  20.869  -0.284  1.00 85.98           C  
ATOM   1647  HB1 ALA A 115     -15.553  21.245  -1.293  1.00 85.98           H  
ATOM   1648  HB2 ALA A 115     -16.271  20.335   0.050  1.00 85.98           H  
ATOM   1649  HB3 ALA A 115     -15.196  21.714   0.379  1.00 85.98           H  
ATOM   1650  O   ALA A 115     -13.091  20.099   1.861  1.00 85.98           O  
ATOM   1651  N   GLN A 116     -14.436  18.325   1.560  1.00 92.12           N  
ATOM   1652  H   GLN A 116     -15.067  17.874   0.913  1.00 92.12           H  
ATOM   1653  CA  GLN A 116     -14.198  17.683   2.858  1.00 92.12           C  
ATOM   1654  HA  GLN A 116     -13.406  18.220   3.380  1.00 92.12           H  
ATOM   1655  C   GLN A 116     -13.683  16.243   2.696  1.00 92.12           C  
ATOM   1656  CB  GLN A 116     -15.469  17.764   3.719  1.00 92.12           C  
ATOM   1657  HB2 GLN A 116     -16.260  17.184   3.243  1.00 92.12           H  
ATOM   1658  HB3 GLN A 116     -15.249  17.332   4.695  1.00 92.12           H  
ATOM   1659  O   GLN A 116     -13.903  15.383   3.554  1.00 92.12           O  
ATOM   1660  CG  GLN A 116     -15.981  19.188   3.964  1.00 92.12           C  
ATOM   1661  HG2 GLN A 116     -16.879  19.129   4.581  1.00 92.12           H  
ATOM   1662  HG3 GLN A 116     -16.252  19.663   3.021  1.00 92.12           H  
ATOM   1663  CD  GLN A 116     -14.976  20.044   4.723  1.00 92.12           C  
ATOM   1664  NE2 GLN A 116     -14.623  21.207   4.228  1.00 92.12           N  
ATOM   1665 HE21 GLN A 116     -13.865  21.662   4.716  1.00 92.12           H  
ATOM   1666 HE22 GLN A 116     -14.844  21.430   3.268  1.00 92.12           H  
ATOM   1667  OE1 GLN A 116     -14.481  19.678   5.776  1.00 92.12           O  
ATOM   1668  N   ALA A 117     -13.040  15.952   1.563  1.00 94.32           N  
ATOM   1669  H   ALA A 117     -12.821  16.695   0.914  1.00 94.32           H  
ATOM   1670  CA  ALA A 117     -12.474  14.642   1.300  1.00 94.32           C  
ATOM   1671  HA  ALA A 117     -13.187  13.887   1.632  1.00 94.32           H  
ATOM   1672  C   ALA A 117     -11.169  14.445   2.076  1.00 94.32           C  
ATOM   1673  CB  ALA A 117     -12.281  14.454  -0.203  1.00 94.32           C  
ATOM   1674  HB1 ALA A 117     -11.824  13.482  -0.389  1.00 94.32           H  
ATOM   1675  HB2 ALA A 117     -11.623  15.227  -0.599  1.00 94.32           H  
ATOM   1676  HB3 ALA A 117     -13.248  14.494  -0.706  1.00 94.32           H  
ATOM   1677  O   ALA A 117     -10.246  15.259   2.010  1.00 94.32           O  
ATOM   1678  N   VAL A 118     -11.087  13.324   2.785  1.00 96.10           N  
ATOM   1679  H   VAL A 118     -11.894  12.717   2.815  1.00 96.10           H  
ATOM   1680  CA  VAL A 118      -9.872  12.877   3.469  1.00 96.10           C  
ATOM   1681  HA  VAL A 118      -9.060  13.557   3.212  1.00 96.10           H  
ATOM   1682  C   VAL A 118      -9.454  11.503   2.962  1.00 96.10           C  
ATOM   1683  CB  VAL A 118     -10.016  12.917   5.002  1.00 96.10           C  
ATOM   1684  HB  VAL A 118      -9.062  12.614   5.433  1.00 96.10           H  
ATOM   1685  O   VAL A 118     -10.297  10.687   2.596  1.00 96.10           O  
ATOM   1686  CG1 VAL A 118     -10.301  14.336   5.503  1.00 96.10           C  
ATOM   1687 HG11 VAL A 118     -11.291  14.662   5.183  1.00 96.10           H  
ATOM   1688 HG12 VAL A 118     -10.235  14.347   6.591  1.00 96.10           H  
ATOM   1689 HG13 VAL A 118      -9.551  15.020   5.104  1.00 96.10           H  
ATOM   1690  CG2 VAL A 118     -11.108  11.984   5.544  1.00 96.10           C  
ATOM   1691 HG21 VAL A 118     -11.143  12.072   6.630  1.00 96.10           H  
ATOM   1692 HG22 VAL A 118     -10.870  10.951   5.291  1.00 96.10           H  
ATOM   1693 HG23 VAL A 118     -12.080  12.260   5.136  1.00 96.10           H  
ATOM   1694  N   ILE A 119      -8.158  11.231   2.953  1.00 95.60           N  
ATOM   1695  H   ILE A 119      -7.527  11.946   3.285  1.00 95.60           H  
ATOM   1696  CA  ILE A 119      -7.561   9.953   2.549  1.00 95.60           C  
ATOM   1697  HA  ILE A 119      -8.346   9.219   2.368  1.00 95.60           H  
ATOM   1698  C   ILE A 119      -6.691   9.416   3.675  1.00 95.60           C  
ATOM   1699  CB  ILE A 119      -6.740  10.095   1.252  1.00 95.60           C  
ATOM   1700  HB  ILE A 119      -6.264   9.134   1.055  1.00 95.60           H  
ATOM   1701  O   ILE A 119      -6.254  10.168   4.544  1.00 95.60           O  
ATOM   1702  CG1 ILE A 119      -5.619  11.150   1.397  1.00 95.60           C  
ATOM   1703 HG12 ILE A 119      -6.049  12.137   1.568  1.00 95.60           H  
ATOM   1704 HG13 ILE A 119      -5.003  10.905   2.263  1.00 95.60           H  
ATOM   1705  CG2 ILE A 119      -7.689  10.376   0.079  1.00 95.60           C  
ATOM   1706 HG21 ILE A 119      -8.443   9.590   0.019  1.00 95.60           H  
ATOM   1707 HG22 ILE A 119      -8.185  11.337   0.216  1.00 95.60           H  
ATOM   1708 HG23 ILE A 119      -7.134  10.385  -0.859  1.00 95.60           H  
ATOM   1709  CD1 ILE A 119      -4.682  11.213   0.192  1.00 95.60           C  
ATOM   1710 HD11 ILE A 119      -4.294  10.214  -0.008  1.00 95.60           H  
ATOM   1711 HD12 ILE A 119      -3.851  11.882   0.415  1.00 95.60           H  
ATOM   1712 HD13 ILE A 119      -5.206  11.593  -0.685  1.00 95.60           H  
ATOM   1713  N   ARG A 120      -6.407   8.113   3.675  1.00 93.61           N  
ATOM   1714  H   ARG A 120      -6.708   7.553   2.890  1.00 93.61           H  
ATOM   1715  CA  ARG A 120      -5.390   7.568   4.576  1.00 93.61           C  
ATOM   1716  HA  ARG A 120      -5.346   8.200   5.463  1.00 93.61           H  
ATOM   1717  C   ARG A 120      -4.025   7.607   3.873  1.00 93.61           C  
ATOM   1718  CB  ARG A 120      -5.807   6.183   5.081  1.00 93.61           C  
ATOM   1719  HB2 ARG A 120      -6.805   6.265   5.512  1.00 93.61           H  
ATOM   1720  HB3 ARG A 120      -5.841   5.474   4.253  1.00 93.61           H  
ATOM   1721  O   ARG A 120      -3.906   7.017   2.799  1.00 93.61           O  
ATOM   1722  CG  ARG A 120      -4.838   5.679   6.162  1.00 93.61           C  
ATOM   1723  HG2 ARG A 120      -4.573   6.489   6.841  1.00 93.61           H  
ATOM   1724  HG3 ARG A 120      -3.927   5.329   5.676  1.00 93.61           H  
ATOM   1725  CD  ARG A 120      -5.440   4.528   6.978  1.00 93.61           C  
ATOM   1726  HD2 ARG A 120      -5.946   3.838   6.303  1.00 93.61           H  
ATOM   1727  HD3 ARG A 120      -4.625   3.984   7.454  1.00 93.61           H  
ATOM   1728  NE  ARG A 120      -6.347   5.021   8.041  1.00 93.61           N  
ATOM   1729  HE  ARG A 120      -5.991   5.743   8.651  1.00 93.61           H  
ATOM   1730  NH1 ARG A 120      -8.177   3.695   7.607  1.00 93.61           N  
ATOM   1731 HH11 ARG A 120      -7.692   3.174   6.891  1.00 93.61           H  
ATOM   1732 HH12 ARG A 120      -9.087   3.330   7.849  1.00 93.61           H  
ATOM   1733  NH2 ARG A 120      -8.260   5.059   9.296  1.00 93.61           N  
ATOM   1734 HH21 ARG A 120      -7.879   5.806   9.861  1.00 93.61           H  
ATOM   1735 HH22 ARG A 120      -9.211   4.759   9.451  1.00 93.61           H  
ATOM   1736  CZ  ARG A 120      -7.573   4.599   8.302  1.00 93.61           C  
ATOM   1737  N   PRO A 121      -2.998   8.253   4.454  1.00 92.55           N  
ATOM   1738  CA  PRO A 121      -1.660   8.292   3.870  1.00 92.55           C  
ATOM   1739  HA  PRO A 121      -1.697   8.870   2.947  1.00 92.55           H  
ATOM   1740  C   PRO A 121      -1.133   6.880   3.598  1.00 92.55           C  
ATOM   1741  CB  PRO A 121      -0.773   9.010   4.894  1.00 92.55           C  
ATOM   1742  HB2 PRO A 121      -0.281   8.288   5.545  1.00 92.55           H  
ATOM   1743  HB3 PRO A 121      -0.030   9.649   4.417  1.00 92.55           H  
ATOM   1744  O   PRO A 121      -1.194   6.014   4.473  1.00 92.55           O  
ATOM   1745  CG  PRO A 121      -1.755   9.825   5.724  1.00 92.55           C  
ATOM   1746  HG2 PRO A 121      -1.948  10.775   5.225  1.00 92.55           H  
ATOM   1747  HG3 PRO A 121      -1.398   9.992   6.740  1.00 92.55           H  
ATOM   1748  CD  PRO A 121      -3.035   9.009   5.697  1.00 92.55           C  
ATOM   1749  HD2 PRO A 121      -3.890   9.684   5.740  1.00 92.55           H  
ATOM   1750  HD3 PRO A 121      -3.045   8.317   6.539  1.00 92.55           H  
ATOM   1751  N   ARG A 122      -0.579   6.648   2.406  1.00 89.87           N  
ATOM   1752  H   ARG A 122      -0.516   7.426   1.765  1.00 89.87           H  
ATOM   1753  CA  ARG A 122      -0.028   5.344   1.996  1.00 89.87           C  
ATOM   1754  HA  ARG A 122      -0.349   4.580   2.703  1.00 89.87           H  
ATOM   1755  C   ARG A 122       1.490   5.286   2.064  1.00 89.87           C  
ATOM   1756  CB  ARG A 122      -0.555   4.954   0.605  1.00 89.87           C  
ATOM   1757  HB2 ARG A 122      -0.113   4.003   0.310  1.00 89.87           H  
ATOM   1758  HB3 ARG A 122      -0.244   5.706  -0.120  1.00 89.87           H  
ATOM   1759  O   ARG A 122       2.030   4.197   2.230  1.00 89.87           O  
ATOM   1760  CG  ARG A 122      -2.089   4.822   0.549  1.00 89.87           C  
ATOM   1761  HG2 ARG A 122      -2.384   4.545  -0.462  1.00 89.87           H  
ATOM   1762  HG3 ARG A 122      -2.538   5.795   0.753  1.00 89.87           H  
ATOM   1763  CD  ARG A 122      -2.676   3.801   1.538  1.00 89.87           C  
ATOM   1764  HD2 ARG A 122      -3.762   3.880   1.480  1.00 89.87           H  
ATOM   1765  HD3 ARG A 122      -2.393   4.076   2.554  1.00 89.87           H  
ATOM   1766  NE  ARG A 122      -2.278   2.410   1.223  1.00 89.87           N  
ATOM   1767  HE  ARG A 122      -2.250   2.173   0.242  1.00 89.87           H  
ATOM   1768  NH1 ARG A 122      -2.161   1.552   3.365  1.00 89.87           N  
ATOM   1769 HH11 ARG A 122      -1.913   0.764   3.946  1.00 89.87           H  
ATOM   1770 HH12 ARG A 122      -2.193   2.480   3.763  1.00 89.87           H  
ATOM   1771  NH2 ARG A 122      -1.880   0.204   1.643  1.00 89.87           N  
ATOM   1772 HH21 ARG A 122      -2.001  -0.009   0.663  1.00 89.87           H  
ATOM   1773 HH22 ARG A 122      -1.796  -0.545   2.315  1.00 89.87           H  
ATOM   1774  CZ  ARG A 122      -2.108   1.410   2.073  1.00 89.87           C  
ATOM   1775  N   ALA A 123       2.175   6.431   2.051  1.00 87.54           N  
ATOM   1776  H   ALA A 123       1.672   7.293   1.893  1.00 87.54           H  
ATOM   1777  CA  ALA A 123       3.631   6.497   2.192  1.00 87.54           C  
ATOM   1778  HA  ALA A 123       4.092   6.014   1.331  1.00 87.54           H  
ATOM   1779  C   ALA A 123       4.123   5.771   3.460  1.00 87.54           C  
ATOM   1780  CB  ALA A 123       4.041   7.975   2.199  1.00 87.54           C  
ATOM   1781  HB1 ALA A 123       3.604   8.489   3.055  1.00 87.54           H  
ATOM   1782  HB2 ALA A 123       5.127   8.051   2.250  1.00 87.54           H  
ATOM   1783  HB3 ALA A 123       3.701   8.462   1.285  1.00 87.54           H  
ATOM   1784  O   ALA A 123       5.095   5.025   3.423  1.00 87.54           O  
ATOM   1785  N   LYS A 124       3.385   5.900   4.572  1.00 79.99           N  
ATOM   1786  H   LYS A 124       2.565   6.487   4.515  1.00 79.99           H  
ATOM   1787  CA  LYS A 124       3.691   5.234   5.851  1.00 79.99           C  
ATOM   1788  HA  LYS A 124       4.758   5.332   6.052  1.00 79.99           H  
ATOM   1789  C   LYS A 124       3.413   3.729   5.867  1.00 79.99           C  
ATOM   1790  CB  LYS A 124       2.908   5.895   6.993  1.00 79.99           C  
ATOM   1791  HB2 LYS A 124       1.841   5.825   6.779  1.00 79.99           H  
ATOM   1792  HB3 LYS A 124       3.103   5.350   7.917  1.00 79.99           H  
ATOM   1793  O   LYS A 124       3.713   3.089   6.862  1.00 79.99           O  
ATOM   1794  CG  LYS A 124       3.290   7.360   7.221  1.00 79.99           C  
ATOM   1795  HG2 LYS A 124       3.064   7.944   6.328  1.00 79.99           H  
ATOM   1796  HG3 LYS A 124       4.357   7.430   7.434  1.00 79.99           H  
ATOM   1797  CD  LYS A 124       2.491   7.917   8.404  1.00 79.99           C  
ATOM   1798  HD2 LYS A 124       2.740   7.356   9.304  1.00 79.99           H  
ATOM   1799  HD3 LYS A 124       1.427   7.807   8.195  1.00 79.99           H  
ATOM   1800  CE  LYS A 124       2.822   9.398   8.605  1.00 79.99           C  
ATOM   1801  HE2 LYS A 124       2.652   9.922   7.665  1.00 79.99           H  
ATOM   1802  HE3 LYS A 124       3.880   9.489   8.850  1.00 79.99           H  
ATOM   1803  NZ  LYS A 124       1.989  10.001   9.674  1.00 79.99           N  
ATOM   1804  HZ1 LYS A 124       2.217  10.979   9.785  1.00 79.99           H  
ATOM   1805  HZ2 LYS A 124       1.010   9.941   9.432  1.00 79.99           H  
ATOM   1806  HZ3 LYS A 124       2.138   9.530  10.555  1.00 79.99           H  
ATOM   1807  N   SER A 125       2.814   3.166   4.821  1.00 79.84           N  
ATOM   1808  H   SER A 125       2.564   3.751   4.036  1.00 79.84           H  
ATOM   1809  CA  SER A 125       2.542   1.727   4.701  1.00 79.84           C  
ATOM   1810  HA  SER A 125       2.678   1.248   5.670  1.00 79.84           H  
ATOM   1811  C   SER A 125       3.507   1.028   3.740  1.00 79.84           C  
ATOM   1812  CB  SER A 125       1.090   1.492   4.273  1.00 79.84           C  
ATOM   1813  HB2 SER A 125       0.893   0.421   4.234  1.00 79.84           H  
ATOM   1814  HB3 SER A 125       0.931   1.914   3.281  1.00 79.84           H  
ATOM   1815  O   SER A 125       3.413  -0.183   3.544  1.00 79.84           O  
ATOM   1816  OG  SER A 125       0.193   2.097   5.189  1.00 79.84           O  
ATOM   1817  HG  SER A 125       0.351   1.717   6.057  1.00 79.84           H  
ATOM   1818  N   LEU A 126       4.443   1.765   3.133  1.00 80.00           N  
ATOM   1819  H   LEU A 126       4.495   2.753   3.334  1.00 80.00           H  
ATOM   1820  CA  LEU A 126       5.462   1.195   2.259  1.00 80.00           C  
ATOM   1821  HA  LEU A 126       4.991   0.488   1.576  1.00 80.00           H  
ATOM   1822  C   LEU A 126       6.477   0.424   3.107  1.00 80.00           C  
ATOM   1823  CB  LEU A 126       6.119   2.316   1.430  1.00 80.00           C  
ATOM   1824  HB2 LEU A 126       6.915   1.881   0.826  1.00 80.00           H  
ATOM   1825  HB3 LEU A 126       6.574   3.029   2.117  1.00 80.00           H  
ATOM   1826  O   LEU A 126       7.278   1.023   3.822  1.00 80.00           O  
ATOM   1827  CG  LEU A 126       5.154   3.080   0.502  1.00 80.00           C  
ATOM   1828  HG  LEU A 126       4.363   3.542   1.093  1.00 80.00           H  
ATOM   1829  CD1 LEU A 126       5.895   4.187  -0.242  1.00 80.00           C  
ATOM   1830 HD11 LEU A 126       6.207   4.963   0.457  1.00 80.00           H  
ATOM   1831 HD12 LEU A 126       5.232   4.648  -0.973  1.00 80.00           H  
ATOM   1832 HD13 LEU A 126       6.766   3.788  -0.762  1.00 80.00           H  
ATOM   1833  CD2 LEU A 126       4.507   2.168  -0.543  1.00 80.00           C  
ATOM   1834 HD21 LEU A 126       5.276   1.658  -1.122  1.00 80.00           H  
ATOM   1835 HD22 LEU A 126       3.893   2.764  -1.218  1.00 80.00           H  
ATOM   1836 HD23 LEU A 126       3.859   1.438  -0.058  1.00 80.00           H  
ATOM   1837  N   LYS A 127       6.452  -0.912   3.023  1.00 67.81           N  
ATOM   1838  H   LYS A 127       5.713  -1.323   2.471  1.00 67.81           H  
ATOM   1839  CA  LYS A 127       7.297  -1.808   3.838  1.00 67.81           C  
ATOM   1840  HA  LYS A 127       6.977  -1.746   4.879  1.00 67.81           H  
ATOM   1841  C   LYS A 127       8.772  -1.405   3.826  1.00 67.81           C  
ATOM   1842  CB  LYS A 127       7.155  -3.259   3.356  1.00 67.81           C  
ATOM   1843  HB2 LYS A 127       7.897  -3.868   3.873  1.00 67.81           H  
ATOM   1844  HB3 LYS A 127       7.362  -3.311   2.288  1.00 67.81           H  
ATOM   1845  O   LYS A 127       9.395  -1.377   4.881  1.00 67.81           O  
ATOM   1846  CG  LYS A 127       5.764  -3.839   3.646  1.00 67.81           C  
ATOM   1847  HG2 LYS A 127       5.005  -3.266   3.114  1.00 67.81           H  
ATOM   1848  HG3 LYS A 127       5.566  -3.787   4.716  1.00 67.81           H  
ATOM   1849  CD  LYS A 127       5.708  -5.300   3.189  1.00 67.81           C  
ATOM   1850  HD2 LYS A 127       5.903  -5.344   2.117  1.00 67.81           H  
ATOM   1851  HD3 LYS A 127       6.481  -5.867   3.707  1.00 67.81           H  
ATOM   1852  CE  LYS A 127       4.336  -5.913   3.488  1.00 67.81           C  
ATOM   1853  HE2 LYS A 127       4.153  -5.873   4.562  1.00 67.81           H  
ATOM   1854  HE3 LYS A 127       3.567  -5.309   3.007  1.00 67.81           H  
ATOM   1855  NZ  LYS A 127       4.274  -7.311   2.998  1.00 67.81           N  
ATOM   1856  HZ1 LYS A 127       4.449  -7.341   2.004  1.00 67.81           H  
ATOM   1857  HZ2 LYS A 127       4.984  -7.873   3.447  1.00 67.81           H  
ATOM   1858  HZ3 LYS A 127       3.365  -7.710   3.183  1.00 67.81           H  
ATOM   1859  N   THR A 128       9.291  -1.012   2.665  1.00 59.86           N  
ATOM   1860  H   THR A 128       8.747  -1.142   1.824  1.00 59.86           H  
ATOM   1861  CA  THR A 128      10.685  -0.588   2.489  1.00 59.86           C  
ATOM   1862  HA  THR A 128      11.333  -1.398   2.824  1.00 59.86           H  
ATOM   1863  C   THR A 128      11.039   0.656   3.310  1.00 59.86           C  
ATOM   1864  CB  THR A 128      10.968  -0.326   1.001  1.00 59.86           C  
ATOM   1865  HB  THR A 128      10.563   0.645   0.717  1.00 59.86           H  
ATOM   1866  O   THR A 128      12.112   0.700   3.908  1.00 59.86           O  
ATOM   1867  CG2 THR A 128      12.461  -0.361   0.699  1.00 59.86           C  
ATOM   1868 HG21 THR A 128      12.974   0.410   1.273  1.00 59.86           H  
ATOM   1869 HG22 THR A 128      12.627  -0.167  -0.361  1.00 59.86           H  
ATOM   1870 HG23 THR A 128      12.868  -1.336   0.968  1.00 59.86           H  
ATOM   1871  OG1 THR A 128      10.351  -1.318   0.206  1.00 59.86           O  
ATOM   1872  HG1 THR A 128      10.649  -1.197  -0.698  1.00 59.86           H  
ATOM   1873  N   LEU A 129      10.118   1.624   3.403  1.00 56.57           N  
ATOM   1874  H   LEU A 129       9.217   1.473   2.974  1.00 56.57           H  
ATOM   1875  CA  LEU A 129      10.285   2.836   4.213  1.00 56.57           C  
ATOM   1876  HA  LEU A 129      11.291   3.232   4.070  1.00 56.57           H  
ATOM   1877  C   LEU A 129      10.136   2.543   5.710  1.00 56.57           C  
ATOM   1878  CB  LEU A 129       9.245   3.893   3.782  1.00 56.57           C  
ATOM   1879  HB2 LEU A 129       9.320   4.735   4.470  1.00 56.57           H  
ATOM   1880  HB3 LEU A 129       8.244   3.476   3.897  1.00 56.57           H  
ATOM   1881  O   LEU A 129      10.863   3.086   6.538  1.00 56.57           O  
ATOM   1882  CG  LEU A 129       9.391   4.433   2.348  1.00 56.57           C  
ATOM   1883  HG  LEU A 129       9.265   3.628   1.624  1.00 56.57           H  
ATOM   1884  CD1 LEU A 129       8.353   5.521   2.086  1.00 56.57           C  
ATOM   1885 HD11 LEU A 129       8.556   6.396   2.703  1.00 56.57           H  
ATOM   1886 HD12 LEU A 129       7.359   5.149   2.336  1.00 56.57           H  
ATOM   1887 HD13 LEU A 129       8.383   5.812   1.036  1.00 56.57           H  
ATOM   1888  CD2 LEU A 129      10.738   5.101   2.162  1.00 56.57           C  
ATOM   1889 HD21 LEU A 129      10.765   5.651   1.222  1.00 56.57           H  
ATOM   1890 HD22 LEU A 129      11.531   4.354   2.152  1.00 56.57           H  
ATOM   1891 HD23 LEU A 129      10.879   5.790   2.995  1.00 56.57           H  
ATOM   1892  N   VAL A 130       9.187   1.675   6.064  1.00 51.55           N  
ATOM   1893  H   VAL A 130       8.620   1.282   5.326  1.00 51.55           H  
ATOM   1894  CA  VAL A 130       8.785   1.435   7.459  1.00 51.55           C  
ATOM   1895  HA  VAL A 130       8.790   2.384   7.996  1.00 51.55           H  
ATOM   1896  C   VAL A 130       9.749   0.508   8.184  1.00 51.55           C  
ATOM   1897  CB  VAL A 130       7.359   0.868   7.510  1.00 51.55           C  
ATOM   1898  HB  VAL A 130       7.322  -0.054   6.930  1.00 51.55           H  
ATOM   1899  O   VAL A 130      10.087   0.763   9.336  1.00 51.55           O  
ATOM   1900  CG1 VAL A 130       6.881   0.570   8.938  1.00 51.55           C  
ATOM   1901 HG11 VAL A 130       6.974   1.461   9.559  1.00 51.55           H  
ATOM   1902 HG12 VAL A 130       7.472  -0.233   9.378  1.00 51.55           H  
ATOM   1903 HG13 VAL A 130       5.838   0.253   8.922  1.00 51.55           H  
ATOM   1904  CG2 VAL A 130       6.364   1.859   6.910  1.00 51.55           C  
ATOM   1905 HG21 VAL A 130       6.674   2.206   5.924  1.00 51.55           H  
ATOM   1906 HG22 VAL A 130       6.254   2.723   7.565  1.00 51.55           H  
ATOM   1907 HG23 VAL A 130       5.407   1.348   6.805  1.00 51.55           H  
ATOM   1908  N   GLN A 131      10.228  -0.550   7.525  1.00 56.72           N  
ATOM   1909  H   GLN A 131       9.942  -0.708   6.569  1.00 56.72           H  
ATOM   1910  CA  GLN A 131      11.111  -1.529   8.165  1.00 56.72           C  
ATOM   1911  HA  GLN A 131      10.667  -1.841   9.111  1.00 56.72           H  
ATOM   1912  C   GLN A 131      12.484  -0.948   8.508  1.00 56.72           C  
ATOM   1913  CB  GLN A 131      11.264  -2.759   7.263  1.00 56.72           C  
ATOM   1914  HB2 GLN A 131      11.502  -2.440   6.248  1.00 56.72           H  
ATOM   1915  HB3 GLN A 131      12.089  -3.370   7.631  1.00 56.72           H  
ATOM   1916  O   GLN A 131      13.125  -1.414   9.445  1.00 56.72           O  
ATOM   1917  CG  GLN A 131       9.994  -3.620   7.271  1.00 56.72           C  
ATOM   1918  HG2 GLN A 131       9.135  -3.033   6.947  1.00 56.72           H  
ATOM   1919  HG3 GLN A 131       9.808  -3.959   8.290  1.00 56.72           H  
ATOM   1920  CD  GLN A 131      10.114  -4.834   6.358  1.00 56.72           C  
ATOM   1921  NE2 GLN A 131       9.486  -5.941   6.692  1.00 56.72           N  
ATOM   1922 HE21 GLN A 131       9.651  -6.722   6.074  1.00 56.72           H  
ATOM   1923 HE22 GLN A 131       8.988  -6.009   7.568  1.00 56.72           H  
ATOM   1924  OE1 GLN A 131      10.755  -4.824   5.324  1.00 56.72           O  
ATOM   1925  N   THR A 132      12.930   0.070   7.771  1.00 55.57           N  
ATOM   1926  H   THR A 132      12.360   0.400   7.005  1.00 55.57           H  
ATOM   1927  CA  THR A 132      14.260   0.664   7.949  1.00 55.57           C  
ATOM   1928  HA  THR A 132      14.831   0.077   8.669  1.00 55.57           H  
ATOM   1929  C   THR A 132      14.221   2.082   8.515  1.00 55.57           C  
ATOM   1930  CB  THR A 132      15.041   0.625   6.630  1.00 55.57           C  
ATOM   1931  HB  THR A 132      16.019   1.080   6.791  1.00 55.57           H  
ATOM   1932  O   THR A 132      15.263   2.599   8.900  1.00 55.57           O  
ATOM   1933  CG2 THR A 132      15.252  -0.799   6.115  1.00 55.57           C  
ATOM   1934 HG21 THR A 132      15.746  -1.396   6.881  1.00 55.57           H  
ATOM   1935 HG22 THR A 132      15.888  -0.768   5.230  1.00 55.57           H  
ATOM   1936 HG23 THR A 132      14.300  -1.262   5.853  1.00 55.57           H  
ATOM   1937  OG1 THR A 132      14.349   1.371   5.655  1.00 55.57           O  
ATOM   1938  HG1 THR A 132      13.778   0.813   5.122  1.00 55.57           H  
ATOM   1939  N   SER A 133      13.050   2.735   8.574  1.00 64.94           N  
ATOM   1940  H   SER A 133      12.221   2.258   8.250  1.00 64.94           H  
ATOM   1941  CA  SER A 133      12.947   4.198   8.747  1.00 64.94           C  
ATOM   1942  HA  SER A 133      11.915   4.474   8.528  1.00 64.94           H  
ATOM   1943  C   SER A 133      13.810   4.993   7.749  1.00 64.94           C  
ATOM   1944  CB  SER A 133      13.227   4.618  10.197  1.00 64.94           C  
ATOM   1945  HB2 SER A 133      14.242   4.335  10.477  1.00 64.94           H  
ATOM   1946  HB3 SER A 133      13.127   5.699  10.292  1.00 64.94           H  
ATOM   1947  O   SER A 133      14.082   6.174   7.966  1.00 64.94           O  
ATOM   1948  OG  SER A 133      12.301   4.000  11.069  1.00 64.94           O  
ATOM   1949  HG  SER A 133      12.280   3.065  10.853  1.00 64.94           H  
ATOM   1950  N   MET A 134      14.255   4.359   6.658  1.00 72.95           N  
ATOM   1951  H   MET A 134      13.960   3.407   6.494  1.00 72.95           H  
ATOM   1952  CA  MET A 134      15.087   4.965   5.626  1.00 72.95           C  
ATOM   1953  HA  MET A 134      15.450   5.929   5.980  1.00 72.95           H  
ATOM   1954  C   MET A 134      14.237   5.205   4.386  1.00 72.95           C  
ATOM   1955  CB  MET A 134      16.320   4.108   5.293  1.00 72.95           C  
ATOM   1956  HB2 MET A 134      16.008   3.126   4.938  1.00 72.95           H  
ATOM   1957  HB3 MET A 134      16.869   4.590   4.483  1.00 72.95           H  
ATOM   1958  O   MET A 134      13.517   4.326   3.916  1.00 72.95           O  
ATOM   1959  CG  MET A 134      17.269   3.945   6.486  1.00 72.95           C  
ATOM   1960  HG2 MET A 134      17.665   4.921   6.766  1.00 72.95           H  
ATOM   1961  HG3 MET A 134      16.695   3.569   7.333  1.00 72.95           H  
ATOM   1962  SD  MET A 134      18.647   2.793   6.225  1.00 72.95           S  
ATOM   1963  CE  MET A 134      19.754   3.820   5.225  1.00 72.95           C  
ATOM   1964  HE1 MET A 134      19.259   4.097   4.295  1.00 72.95           H  
ATOM   1965  HE2 MET A 134      20.657   3.256   4.993  1.00 72.95           H  
ATOM   1966  HE3 MET A 134      20.022   4.719   5.779  1.00 72.95           H  
ATOM   1967  N   GLN A 135      14.347   6.416   3.852  1.00 81.43           N  
ATOM   1968  H   GLN A 135      14.970   7.082   4.286  1.00 81.43           H  
ATOM   1969  CA  GLN A 135      13.749   6.780   2.575  1.00 81.43           C  
ATOM   1970  HA  GLN A 135      12.704   6.472   2.580  1.00 81.43           H  
ATOM   1971  C   GLN A 135      14.409   6.019   1.420  1.00 81.43           C  
ATOM   1972  CB  GLN A 135      13.753   8.303   2.427  1.00 81.43           C  
ATOM   1973  HB2 GLN A 135      13.496   8.572   1.403  1.00 81.43           H  
ATOM   1974  HB3 GLN A 135      14.746   8.697   2.644  1.00 81.43           H  
ATOM   1975  O   GLN A 135      15.559   5.583   1.533  1.00 81.43           O  
ATOM   1976  CG  GLN A 135      12.715   8.922   3.380  1.00 81.43           C  
ATOM   1977  HG2 GLN A 135      11.724   8.543   3.133  1.00 81.43           H  
ATOM   1978  HG3 GLN A 135      12.945   8.632   4.406  1.00 81.43           H  
ATOM   1979  CD  GLN A 135      12.668  10.442   3.305  1.00 81.43           C  
ATOM   1980  NE2 GLN A 135      12.405  11.118   4.402  1.00 81.43           N  
ATOM   1981 HE21 GLN A 135      12.377  12.120   4.279  1.00 81.43           H  
ATOM   1982 HE22 GLN A 135      12.246  10.645   5.280  1.00 81.43           H  
ATOM   1983  OE1 GLN A 135      12.853  11.068   2.282  1.00 81.43           O  
ATOM   1984  N   CYS A 136      13.701   5.863   0.301  1.00 84.03           N  
ATOM   1985  H   CYS A 136      12.855   6.403   0.190  1.00 84.03           H  
ATOM   1986  CA  CYS A 136      14.220   5.190  -0.888  1.00 84.03           C  
ATOM   1987  HA  CYS A 136      14.467   4.159  -0.633  1.00 84.03           H  
ATOM   1988  C   CYS A 136      15.497   5.890  -1.369  1.00 84.03           C  
ATOM   1989  CB  CYS A 136      13.164   5.198  -2.007  1.00 84.03           C  
ATOM   1990  HB2 CYS A 136      13.498   4.557  -2.823  1.00 84.03           H  
ATOM   1991  HB3 CYS A 136      13.044   6.214  -2.383  1.00 84.03           H  
ATOM   1992  O   CYS A 136      16.472   5.223  -1.722  1.00 84.03           O  
ATOM   1993  SG  CYS A 136      11.545   4.627  -1.425  1.00 84.03           S  
ATOM   1994  HG  CYS A 136      11.175   5.830  -0.976  1.00 84.03           H  
ATOM   1995  N   SER A 137      15.524   7.227  -1.304  1.00 83.88           N  
ATOM   1996  H   SER A 137      14.689   7.709  -1.002  1.00 83.88           H  
ATOM   1997  CA  SER A 137      16.702   8.058  -1.593  1.00 83.88           C  
ATOM   1998  HA  SER A 137      17.005   7.885  -2.626  1.00 83.88           H  
ATOM   1999  C   SER A 137      17.914   7.769  -0.702  1.00 83.88           C  
ATOM   2000  CB  SER A 137      16.347   9.538  -1.447  1.00 83.88           C  
ATOM   2001  HB2 SER A 137      17.241  10.144  -1.596  1.00 83.88           H  
ATOM   2002  HB3 SER A 137      15.613   9.813  -2.205  1.00 83.88           H  
ATOM   2003  O   SER A 137      19.044   7.995  -1.127  1.00 83.88           O  
ATOM   2004  OG  SER A 137      15.814   9.790  -0.163  1.00 83.88           O  
ATOM   2005  HG  SER A 137      14.869   9.886  -0.299  1.00 83.88           H  
ATOM   2006  N   GLY A 138      17.715   7.212   0.497  1.00 82.46           N  
ATOM   2007  H   GLY A 138      16.765   7.024   0.784  1.00 82.46           H  
ATOM   2008  CA  GLY A 138      18.803   6.829   1.398  1.00 82.46           C  
ATOM   2009  HA2 GLY A 138      19.433   7.696   1.594  1.00 82.46           H  
ATOM   2010  HA3 GLY A 138      18.372   6.485   2.339  1.00 82.46           H  
ATOM   2011  C   GLY A 138      19.682   5.708   0.835  1.00 82.46           C  
ATOM   2012  O   GLY A 138      20.891   5.717   1.045  1.00 82.46           O  
ATOM   2013  N   CYS A 139      19.092   4.770   0.083  1.00 81.98           N  
ATOM   2014  H   CYS A 139      18.094   4.840  -0.054  1.00 81.98           H  
ATOM   2015  CA  CYS A 139      19.824   3.716  -0.638  1.00 81.98           C  
ATOM   2016  HA  CYS A 139      20.831   3.627  -0.232  1.00 81.98           H  
ATOM   2017  C   CYS A 139      19.986   4.017  -2.137  1.00 81.98           C  
ATOM   2018  CB  CYS A 139      19.112   2.372  -0.434  1.00 81.98           C  
ATOM   2019  HB2 CYS A 139      18.077   2.442  -0.767  1.00 81.98           H  
ATOM   2020  HB3 CYS A 139      19.616   1.611  -1.029  1.00 81.98           H  
ATOM   2021  O   CYS A 139      20.840   3.432  -2.803  1.00 81.98           O  
ATOM   2022  SG  CYS A 139      19.173   1.877   1.312  1.00 81.98           S  
ATOM   2023  HG  CYS A 139      18.405   2.861   1.787  1.00 81.98           H  
ATOM   2024  N   HIS A 140      19.175   4.926  -2.677  1.00 82.67           N  
ATOM   2025  H   HIS A 140      18.452   5.320  -2.092  1.00 82.67           H  
ATOM   2026  CA  HIS A 140      19.212   5.369  -4.067  1.00 82.67           C  
ATOM   2027  HA  HIS A 140      20.025   4.869  -4.594  1.00 82.67           H  
ATOM   2028  C   HIS A 140      19.491   6.871  -4.153  1.00 82.67           C  
ATOM   2029  CB  HIS A 140      17.905   4.971  -4.750  1.00 82.67           C  
ATOM   2030  HB2 HIS A 140      17.929   5.325  -5.780  1.00 82.67           H  
ATOM   2031  HB3 HIS A 140      17.069   5.454  -4.245  1.00 82.67           H  
ATOM   2032  O   HIS A 140      18.609   7.635  -4.558  1.00 82.67           O  
ATOM   2033  CG  HIS A 140      17.696   3.484  -4.766  1.00 82.67           C  
ATOM   2034  CD2 HIS A 140      16.604   2.803  -4.303  1.00 82.67           C  
ATOM   2035  HD2 HIS A 140      15.732   3.235  -3.835  1.00 82.67           H  
ATOM   2036  ND1 HIS A 140      18.590   2.556  -5.248  1.00 82.67           N  
ATOM   2037  HD1 HIS A 140      19.564   2.736  -5.445  1.00 82.67           H  
ATOM   2038  CE1 HIS A 140      18.040   1.341  -5.100  1.00 82.67           C  
ATOM   2039  HE1 HIS A 140      18.530   0.403  -5.314  1.00 82.67           H  
ATOM   2040  NE2 HIS A 140      16.806   1.450  -4.588  1.00 82.67           N  
ATOM   2041  N   PRO A 141      20.703   7.310  -3.770  1.00 74.22           N  
ATOM   2042  CA  PRO A 141      21.058   8.713  -3.852  1.00 74.22           C  
ATOM   2043  HA  PRO A 141      20.331   9.321  -3.313  1.00 74.22           H  
ATOM   2044  C   PRO A 141      21.092   9.118  -5.325  1.00 74.22           C  
ATOM   2045  CB  PRO A 141      22.426   8.826  -3.172  1.00 74.22           C  
ATOM   2046  HB2 PRO A 141      22.282   8.993  -2.105  1.00 74.22           H  
ATOM   2047  HB3 PRO A 141      23.035   9.622  -3.600  1.00 74.22           H  
ATOM   2048  O   PRO A 141      21.919   8.610  -6.070  1.00 74.22           O  
ATOM   2049  CG  PRO A 141      23.055   7.449  -3.388  1.00 74.22           C  
ATOM   2050  HG2 PRO A 141      23.521   7.398  -4.372  1.00 74.22           H  
ATOM   2051  HG3 PRO A 141      23.781   7.211  -2.610  1.00 74.22           H  
ATOM   2052  CD  PRO A 141      21.848   6.516  -3.335  1.00 74.22           C  
ATOM   2053  HD2 PRO A 141      21.690   6.193  -2.306  1.00 74.22           H  
ATOM   2054  HD3 PRO A 141      22.016   5.655  -3.983  1.00 74.22           H  
ATOM   2055  N   GLY A 142      20.172  10.002  -5.718  1.00 65.93           N  
ATOM   2056  H   GLY A 142      19.457  10.235  -5.045  1.00 65.93           H  
ATOM   2057  CA  GLY A 142      20.150  10.727  -6.989  1.00 65.93           C  
ATOM   2058  HA2 GLY A 142      19.167  11.182  -7.111  1.00 65.93           H  
ATOM   2059  HA3 GLY A 142      20.879  11.536  -6.935  1.00 65.93           H  
ATOM   2060  C   GLY A 142      20.471   9.919  -8.253  1.00 65.93           C  
ATOM   2061  O   GLY A 142      21.630   9.695  -8.563  1.00 65.93           O  
ATOM   2062  N   ALA A 143      19.446   9.618  -9.054  1.00 60.35           N  
ATOM   2063  H   ALA A 143      18.526   9.742  -8.656  1.00 60.35           H  
ATOM   2064  CA  ALA A 143      19.503   9.690 -10.520  1.00 60.35           C  
ATOM   2065  HA  ALA A 143      18.675   9.092 -10.899  1.00 60.35           H  
ATOM   2066  C   ALA A 143      20.763   9.148 -11.245  1.00 60.35           C  
ATOM   2067  CB  ALA A 143      19.222  11.161 -10.884  1.00 60.35           C  
ATOM   2068  HB1 ALA A 143      19.245  11.314 -11.963  1.00 60.35           H  
ATOM   2069  HB2 ALA A 143      18.258  11.483 -10.490  1.00 60.35           H  
ATOM   2070  HB3 ALA A 143      20.000  11.792 -10.456  1.00 60.35           H  
ATOM   2071  O   ALA A 143      21.171   9.757 -12.233  1.00 60.35           O  
ATOM   2072  N   ASP A 144      21.394   8.040 -10.821  1.00 63.16           N  
ATOM   2073  H   ASP A 144      21.169   7.654  -9.915  1.00 63.16           H  
ATOM   2074  CA  ASP A 144      22.440   7.420 -11.650  1.00 63.16           C  
ATOM   2075  HA  ASP A 144      23.262   8.128 -11.753  1.00 63.16           H  
ATOM   2076  C   ASP A 144      21.810   7.117 -13.019  1.00 63.16           C  
ATOM   2077  CB  ASP A 144      23.029   6.150 -11.009  1.00 63.16           C  
ATOM   2078  HB2 ASP A 144      23.533   6.434 -10.085  1.00 63.16           H  
ATOM   2079  HB3 ASP A 144      22.215   5.475 -10.747  1.00 63.16           H  
ATOM   2080  O   ASP A 144      20.856   6.329 -13.053  1.00 63.16           O  
ATOM   2081  CG  ASP A 144      24.033   5.394 -11.909  1.00 63.16           C  
ATOM   2082  OD1 ASP A 144      24.230   5.780 -13.086  1.00 63.16           O  
ATOM   2083  OD2 ASP A 144      24.571   4.378 -11.425  1.00 63.16           O  
ATOM   2084  N   PRO A 145      22.289   7.717 -14.128  1.00 64.56           N  
ATOM   2085  CA  PRO A 145      21.684   7.554 -15.445  1.00 64.56           C  
ATOM   2086  HA  PRO A 145      20.702   8.026 -15.440  1.00 64.56           H  
ATOM   2087  C   PRO A 145      21.537   6.088 -15.861  1.00 64.56           C  
ATOM   2088  CB  PRO A 145      22.607   8.307 -16.408  1.00 64.56           C  
ATOM   2089  HB2 PRO A 145      22.048   8.748 -17.233  1.00 64.56           H  
ATOM   2090  HB3 PRO A 145      23.384   7.642 -16.785  1.00 64.56           H  
ATOM   2091  O   PRO A 145      20.565   5.733 -16.526  1.00 64.56           O  
ATOM   2092  CG  PRO A 145      23.247   9.376 -15.526  1.00 64.56           C  
ATOM   2093  HG2 PRO A 145      24.208   9.708 -15.919  1.00 64.56           H  
ATOM   2094  HG3 PRO A 145      22.562  10.216 -15.415  1.00 64.56           H  
ATOM   2095  CD  PRO A 145      23.397   8.662 -14.191  1.00 64.56           C  
ATOM   2096  HD2 PRO A 145      23.365   9.398 -13.387  1.00 64.56           H  
ATOM   2097  HD3 PRO A 145      24.342   8.118 -14.165  1.00 64.56           H  
ATOM   2098  N   ALA A 146      22.452   5.212 -15.424  1.00 60.85           N  
ATOM   2099  H   ALA A 146      23.175   5.532 -14.796  1.00 60.85           H  
ATOM   2100  CA  ALA A 146      22.353   3.775 -15.678  1.00 60.85           C  
ATOM   2101  HA  ALA A 146      22.262   3.606 -16.751  1.00 60.85           H  
ATOM   2102  C   ALA A 146      21.120   3.153 -15.003  1.00 60.85           C  
ATOM   2103  CB  ALA A 146      23.643   3.114 -15.181  1.00 60.85           C  
ATOM   2104  HB1 ALA A 146      23.749   3.257 -14.106  1.00 60.85           H  
ATOM   2105  HB2 ALA A 146      23.614   2.046 -15.397  1.00 60.85           H  
ATOM   2106  HB3 ALA A 146      24.504   3.556 -15.681  1.00 60.85           H  
ATOM   2107  O   ALA A 146      20.519   2.211 -15.513  1.00 60.85           O  
ATOM   2108  N   THR A 147      20.705   3.708 -13.867  1.00 65.30           N  
ATOM   2109  H   THR A 147      21.206   4.519 -13.535  1.00 65.30           H  
ATOM   2110  CA  THR A 147      19.520   3.274 -13.127  1.00 65.30           C  
ATOM   2111  HA  THR A 147      19.374   2.213 -13.328  1.00 65.30           H  
ATOM   2112  C   THR A 147      18.234   3.964 -13.563  1.00 65.30           C  
ATOM   2113  CB  THR A 147      19.698   3.416 -11.613  1.00 65.30           C  
ATOM   2114  HB  THR A 147      18.870   2.875 -11.154  1.00 65.30           H  
ATOM   2115  O   THR A 147      17.179   3.541 -13.107  1.00 65.30           O  
ATOM   2116  CG2 THR A 147      20.978   2.774 -11.083  1.00 65.30           C  
ATOM   2117 HG21 THR A 147      21.017   2.874  -9.998  1.00 65.30           H  
ATOM   2118 HG22 THR A 147      21.857   3.259 -11.506  1.00 65.30           H  
ATOM   2119 HG23 THR A 147      21.000   1.717 -11.348  1.00 65.30           H  
ATOM   2120  OG1 THR A 147      19.631   4.752 -11.168  1.00 65.30           O  
ATOM   2121  HG1 THR A 147      20.155   5.300 -11.757  1.00 65.30           H  
ATOM   2122  N   GLN A 148      18.298   4.974 -14.436  1.00 70.27           N  
ATOM   2123  H   GLN A 148      19.207   5.272 -14.760  1.00 70.27           H  
ATOM   2124  CA  GLN A 148      17.129   5.710 -14.935  1.00 70.27           C  
ATOM   2125  HA  GLN A 148      16.349   5.693 -14.174  1.00 70.27           H  
ATOM   2126  C   GLN A 148      16.500   5.097 -16.189  1.00 70.27           C  
ATOM   2127  CB  GLN A 148      17.510   7.169 -15.206  1.00 70.27           C  
ATOM   2128  HB2 GLN A 148      18.347   7.204 -15.903  1.00 70.27           H  
ATOM   2129  HB3 GLN A 148      16.662   7.673 -15.669  1.00 70.27           H  
ATOM   2130  O   GLN A 148      15.432   5.531 -16.611  1.00 70.27           O  
ATOM   2131  CG  GLN A 148      17.866   7.933 -13.928  1.00 70.27           C  
ATOM   2132  HG2 GLN A 148      17.046   7.840 -13.216  1.00 70.27           H  
ATOM   2133  HG3 GLN A 148      18.764   7.521 -13.469  1.00 70.27           H  
ATOM   2134  CD  GLN A 148      18.108   9.402 -14.227  1.00 70.27           C  
ATOM   2135  NE2 GLN A 148      17.522  10.290 -13.459  1.00 70.27           N  
ATOM   2136 HE21 GLN A 148      17.686  11.255 -13.710  1.00 70.27           H  
ATOM   2137 HE22 GLN A 148      16.910  10.003 -12.709  1.00 70.27           H  
ATOM   2138  OE1 GLN A 148      18.782   9.786 -15.168  1.00 70.27           O  
ATOM   2139  N   GLN A 149      17.137   4.090 -16.787  1.00 79.58           N  
ATOM   2140  H   GLN A 149      18.025   3.780 -16.419  1.00 79.58           H  
ATOM   2141  CA  GLN A 149      16.553   3.373 -17.916  1.00 79.58           C  
ATOM   2142  HA  GLN A 149      16.276   4.096 -18.684  1.00 79.58           H  
ATOM   2143  C   GLN A 149      15.283   2.646 -17.465  1.00 79.58           C  
ATOM   2144  CB  GLN A 149      17.575   2.402 -18.520  1.00 79.58           C  
ATOM   2145  HB2 GLN A 149      17.090   1.811 -19.297  1.00 79.58           H  
ATOM   2146  HB3 GLN A 149      17.936   1.727 -17.744  1.00 79.58           H  
ATOM   2147  O   GLN A 149      15.293   1.933 -16.453  1.00 79.58           O  
ATOM   2148  CG  GLN A 149      18.760   3.158 -19.138  1.00 79.58           C  
ATOM   2149  HG2 GLN A 149      19.212   3.810 -18.390  1.00 79.58           H  
ATOM   2150  HG3 GLN A 149      18.400   3.779 -19.958  1.00 79.58           H  
ATOM   2151  CD  GLN A 149      19.854   2.241 -19.673  1.00 79.58           C  
ATOM   2152  NE2 GLN A 149      20.995   2.790 -20.026  1.00 79.58           N  
ATOM   2153 HE21 GLN A 149      21.122   3.790 -19.953  1.00 79.58           H  
ATOM   2154 HE22 GLN A 149      21.681   2.145 -20.392  1.00 79.58           H  
ATOM   2155  OE1 GLN A 149      19.748   1.033 -19.764  1.00 79.58           O  
ATOM   2156  N   ASN A 150      14.203   2.821 -18.226  1.00 87.94           N  
ATOM   2157  H   ASN A 150      14.274   3.414 -19.040  1.00 87.94           H  
ATOM   2158  CA  ASN A 150      12.907   2.196 -17.965  1.00 87.94           C  
ATOM   2159  HA  ASN A 150      12.868   1.960 -16.902  1.00 87.94           H  
ATOM   2160  C   ASN A 150      12.738   0.850 -18.700  1.00 87.94           C  
ATOM   2161  CB  ASN A 150      11.783   3.208 -18.242  1.00 87.94           C  
ATOM   2162  HB2 ASN A 150      12.033   4.177 -17.809  1.00 87.94           H  
ATOM   2163  HB3 ASN A 150      11.661   3.324 -19.319  1.00 87.94           H  
ATOM   2164  O   ASN A 150      11.628   0.370 -18.894  1.00 87.94           O  
ATOM   2165  CG  ASN A 150      10.460   2.767 -17.632  1.00 87.94           C  
ATOM   2166  ND2 ASN A 150       9.371   3.080 -18.277  1.00 87.94           N  
ATOM   2167 HD21 ASN A 150       8.492   2.683 -17.977  1.00 87.94           H  
ATOM   2168 HD22 ASN A 150       9.369   3.584 -19.153  1.00 87.94           H  
ATOM   2169  OD1 ASN A 150      10.409   2.178 -16.559  1.00 87.94           O  
ATOM   2170  N   ASP A 151      13.845   0.235 -19.116  1.00 89.24           N  
ATOM   2171  H   ASP A 151      14.738   0.697 -19.021  1.00 89.24           H  
ATOM   2172  CA  ASP A 151      13.819  -1.067 -19.772  1.00 89.24           C  
ATOM   2173  HA  ASP A 151      12.989  -1.078 -20.478  1.00 89.24           H  
ATOM   2174  C   ASP A 151      13.605  -2.189 -18.752  1.00 89.24           C  
ATOM   2175  CB  ASP A 151      15.104  -1.287 -20.576  1.00 89.24           C  
ATOM   2176  HB2 ASP A 151      15.050  -2.256 -21.074  1.00 89.24           H  
ATOM   2177  HB3 ASP A 151      15.955  -1.301 -19.896  1.00 89.24           H  
ATOM   2178  O   ASP A 151      14.263  -2.238 -17.699  1.00 89.24           O  
ATOM   2179  CG  ASP A 151      15.300  -0.198 -21.631  1.00 89.24           C  
ATOM   2180  OD1 ASP A 151      14.376  -0.004 -22.449  1.00 89.24           O  
ATOM   2181  OD2 ASP A 151      16.364   0.457 -21.586  1.00 89.24           O  
ATOM   2182  N   ALA A 152      12.706  -3.113 -19.101  1.00 91.85           N  
ATOM   2183  H   ALA A 152      12.202  -2.986 -19.967  1.00 91.85           H  
ATOM   2184  CA  ALA A 152      12.393  -4.279 -18.292  1.00 91.85           C  
ATOM   2185  HA  ALA A 152      12.007  -3.921 -17.338  1.00 91.85           H  
ATOM   2186  C   ALA A 152      13.650  -5.117 -18.022  1.00 91.85           C  
ATOM   2187  CB  ALA A 152      11.290  -5.092 -18.977  1.00 91.85           C  
ATOM   2188  HB1 ALA A 152      10.413  -4.464 -19.137  1.00 91.85           H  
ATOM   2189  HB2 ALA A 152      11.004  -5.931 -18.343  1.00 91.85           H  
ATOM   2190  HB3 ALA A 152      11.642  -5.471 -19.936  1.00 91.85           H  
ATOM   2191  O   ALA A 152      14.368  -5.527 -18.935  1.00 91.85           O  
ATOM   2192  N   ARG A 153      13.921  -5.380 -16.742  1.00 91.17           N  
ATOM   2193  H   ARG A 153      13.291  -5.017 -16.042  1.00 91.17           H  
ATOM   2194  CA  ARG A 153      15.108  -6.116 -16.292  1.00 91.17           C  
ATOM   2195  HA  ARG A 153      15.335  -6.885 -17.030  1.00 91.17           H  
ATOM   2196  C   ARG A 153      14.863  -6.800 -14.957  1.00 91.17           C  
ATOM   2197  CB  ARG A 153      16.321  -5.175 -16.222  1.00 91.17           C  
ATOM   2198  HB2 ARG A 153      16.484  -4.742 -17.209  1.00 91.17           H  
ATOM   2199  HB3 ARG A 153      17.207  -5.755 -15.962  1.00 91.17           H  
ATOM   2200  O   ARG A 153      13.968  -6.419 -14.205  1.00 91.17           O  
ATOM   2201  CG  ARG A 153      16.148  -4.043 -15.203  1.00 91.17           C  
ATOM   2202  HG2 ARG A 153      15.275  -3.448 -15.473  1.00 91.17           H  
ATOM   2203  HG3 ARG A 153      16.011  -4.449 -14.200  1.00 91.17           H  
ATOM   2204  CD  ARG A 153      17.388  -3.152 -15.221  1.00 91.17           C  
ATOM   2205  HD2 ARG A 153      17.573  -2.815 -16.241  1.00 91.17           H  
ATOM   2206  HD3 ARG A 153      18.248  -3.738 -14.899  1.00 91.17           H  
ATOM   2207  NE  ARG A 153      17.230  -1.989 -14.334  1.00 91.17           N  
ATOM   2208  HE  ARG A 153      17.672  -2.038 -13.427  1.00 91.17           H  
ATOM   2209  NH1 ARG A 153      16.009  -0.692 -15.798  1.00 91.17           N  
ATOM   2210 HH11 ARG A 153      15.730  -1.476 -16.371  1.00 91.17           H  
ATOM   2211 HH12 ARG A 153      15.591   0.196 -16.035  1.00 91.17           H  
ATOM   2212  NH2 ARG A 153      16.690   0.173 -13.874  1.00 91.17           N  
ATOM   2213 HH21 ARG A 153      17.193   0.141 -12.999  1.00 91.17           H  
ATOM   2214 HH22 ARG A 153      16.305   1.037 -14.228  1.00 91.17           H  
ATOM   2215  CZ  ARG A 153      16.647  -0.853 -14.675  1.00 91.17           C  
ATOM   2216  N   GLN A 154      15.712  -7.774 -14.646  1.00 90.46           N  
ATOM   2217  H   GLN A 154      16.446  -8.003 -15.301  1.00 90.46           H  
ATOM   2218  CA  GLN A 154      15.746  -8.369 -13.316  1.00 90.46           C  
ATOM   2219  HA  GLN A 154      14.728  -8.634 -13.032  1.00 90.46           H  
ATOM   2220  C   GLN A 154      16.246  -7.345 -12.289  1.00 90.46           C  
ATOM   2221  CB  GLN A 154      16.601  -9.649 -13.323  1.00 90.46           C  
ATOM   2222  HB2 GLN A 154      17.590  -9.420 -13.719  1.00 90.46           H  
ATOM   2223  HB3 GLN A 154      16.724  -9.999 -12.298  1.00 90.46           H  
ATOM   2224  O   GLN A 154      17.164  -6.566 -12.563  1.00 90.46           O  
ATOM   2225  CG  GLN A 154      15.970 -10.783 -14.159  1.00 90.46           C  
ATOM   2226  HG2 GLN A 154      16.624 -11.654 -14.126  1.00 90.46           H  
ATOM   2227  HG3 GLN A 154      15.891 -10.467 -15.199  1.00 90.46           H  
ATOM   2228  CD  GLN A 154      14.591 -11.203 -13.648  1.00 90.46           C  
ATOM   2229  NE2 GLN A 154      13.704 -11.654 -14.505  1.00 90.46           N  
ATOM   2230 HE21 GLN A 154      13.882 -11.729 -15.497  1.00 90.46           H  
ATOM   2231 HE22 GLN A 154      12.756 -11.791 -14.184  1.00 90.46           H  
ATOM   2232  OE1 GLN A 154      14.290 -11.087 -12.473  1.00 90.46           O  
ATOM   2233  N   ILE A 155      15.639  -7.351 -11.103  1.00 86.86           N  
ATOM   2234  H   ILE A 155      14.930  -8.050 -10.933  1.00 86.86           H  
ATOM   2235  CA  ILE A 155      16.035  -6.503  -9.974  1.00 86.86           C  
ATOM   2236  HA  ILE A 155      16.675  -5.706 -10.354  1.00 86.86           H  
ATOM   2237  C   ILE A 155      16.877  -7.309  -8.987  1.00 86.86           C  
ATOM   2238  CB  ILE A 155      14.824  -5.812  -9.305  1.00 86.86           C  
ATOM   2239  HB  ILE A 155      15.203  -5.225  -8.468  1.00 86.86           H  
ATOM   2240  O   ILE A 155      16.596  -8.470  -8.708  1.00 86.86           O  
ATOM   2241  CG1 ILE A 155      13.804  -6.826  -8.737  1.00 86.86           C  
ATOM   2242 HG12 ILE A 155      14.295  -7.428  -7.972  1.00 86.86           H  
ATOM   2243 HG13 ILE A 155      13.468  -7.499  -9.526  1.00 86.86           H  
ATOM   2244  CG2 ILE A 155      14.201  -4.820 -10.305  1.00 86.86           C  
ATOM   2245 HG21 ILE A 155      13.441  -4.213  -9.812  1.00 86.86           H  
ATOM   2246 HG22 ILE A 155      13.740  -5.358 -11.134  1.00 86.86           H  
ATOM   2247 HG23 ILE A 155      14.966  -4.154 -10.703  1.00 86.86           H  
ATOM   2248  CD1 ILE A 155      12.569  -6.191  -8.088  1.00 86.86           C  
ATOM   2249 HD11 ILE A 155      11.976  -6.970  -7.608  1.00 86.86           H  
ATOM   2250 HD12 ILE A 155      11.949  -5.708  -8.843  1.00 86.86           H  
ATOM   2251 HD13 ILE A 155      12.867  -5.458  -7.339  1.00 86.86           H  
ATOM   2252  N   MET A 156      17.930  -6.691  -8.450  1.00 84.29           N  
ATOM   2253  H   MET A 156      18.150  -5.754  -8.756  1.00 84.29           H  
ATOM   2254  CA  MET A 156      18.818  -7.364  -7.491  1.00 84.29           C  
ATOM   2255  HA  MET A 156      18.929  -8.409  -7.780  1.00 84.29           H  
ATOM   2256  C   MET A 156      18.254  -7.357  -6.066  1.00 84.29           C  
ATOM   2257  CB  MET A 156      20.208  -6.716  -7.517  1.00 84.29           C  
ATOM   2258  HB2 MET A 156      20.120  -5.658  -7.267  1.00 84.29           H  
ATOM   2259  HB3 MET A 156      20.830  -7.198  -6.762  1.00 84.29           H  
ATOM   2260  O   MET A 156      18.503  -8.288  -5.307  1.00 84.29           O  
ATOM   2261  CG  MET A 156      20.896  -6.872  -8.878  1.00 84.29           C  
ATOM   2262  HG2 MET A 156      20.339  -6.318  -9.634  1.00 84.29           H  
ATOM   2263  HG3 MET A 156      20.878  -7.926  -9.152  1.00 84.29           H  
ATOM   2264  SD  MET A 156      22.625  -6.321  -8.910  1.00 84.29           S  
ATOM   2265  CE  MET A 156      22.432  -4.537  -8.645  1.00 84.29           C  
ATOM   2266  HE1 MET A 156      23.408  -4.057  -8.714  1.00 84.29           H  
ATOM   2267  HE2 MET A 156      21.775  -4.122  -9.408  1.00 84.29           H  
ATOM   2268  HE3 MET A 156      22.014  -4.351  -7.656  1.00 84.29           H  
ATOM   2269  N   MET A 157      17.485  -6.324  -5.716  1.00 85.01           N  
ATOM   2270  H   MET A 157      17.196  -5.689  -6.446  1.00 85.01           H  
ATOM   2271  CA  MET A 157      16.875  -6.114  -4.399  1.00 85.01           C  
ATOM   2272  HA  MET A 157      17.060  -6.981  -3.765  1.00 85.01           H  
ATOM   2273  C   MET A 157      15.360  -5.967  -4.544  1.00 85.01           C  
ATOM   2274  CB  MET A 157      17.484  -4.870  -3.723  1.00 85.01           C  
ATOM   2275  HB2 MET A 157      17.011  -4.717  -2.753  1.00 85.01           H  
ATOM   2276  HB3 MET A 157      17.286  -3.993  -4.339  1.00 85.01           H  
ATOM   2277  O   MET A 157      14.878  -5.726  -5.649  1.00 85.01           O  
ATOM   2278  CG  MET A 157      18.997  -4.997  -3.511  1.00 85.01           C  
ATOM   2279  HG2 MET A 157      19.366  -4.073  -3.066  1.00 85.01           H  
ATOM   2280  HG3 MET A 157      19.479  -5.114  -4.482  1.00 85.01           H  
ATOM   2281  SD  MET A 157      19.486  -6.379  -2.446  1.00 85.01           S  
ATOM   2282  CE  MET A 157      21.212  -6.570  -2.959  1.00 85.01           C  
ATOM   2283  HE1 MET A 157      21.672  -7.373  -2.382  1.00 85.01           H  
ATOM   2284  HE2 MET A 157      21.754  -5.641  -2.781  1.00 85.01           H  
ATOM   2285  HE3 MET A 157      21.252  -6.823  -4.018  1.00 85.01           H  
ATOM   2286  N   HIS A 158      14.626  -6.085  -3.434  1.00 84.21           N  
ATOM   2287  H   HIS A 158      15.101  -6.232  -2.554  1.00 84.21           H  
ATOM   2288  CA  HIS A 158      13.157  -5.996  -3.399  1.00 84.21           C  
ATOM   2289  HA  HIS A 158      12.850  -6.217  -2.377  1.00 84.21           H  
ATOM   2290  C   HIS A 158      12.446  -7.046  -4.271  1.00 84.21           C  
ATOM   2291  CB  HIS A 158      12.692  -4.565  -3.700  1.00 84.21           C  
ATOM   2292  HB2 HIS A 158      12.725  -4.386  -4.775  1.00 84.21           H  
ATOM   2293  HB3 HIS A 158      11.656  -4.490  -3.371  1.00 84.21           H  
ATOM   2294  O   HIS A 158      11.403  -6.784  -4.870  1.00 84.21           O  
ATOM   2295  CG  HIS A 158      13.475  -3.491  -3.000  1.00 84.21           C  
ATOM   2296  CD2 HIS A 158      14.304  -2.575  -3.587  1.00 84.21           C  
ATOM   2297  HD2 HIS A 158      14.499  -2.484  -4.645  1.00 84.21           H  
ATOM   2298  ND1 HIS A 158      13.519  -3.279  -1.643  1.00 84.21           N  
ATOM   2299  HD1 HIS A 158      12.997  -3.792  -0.948  1.00 84.21           H  
ATOM   2300  CE1 HIS A 158      14.372  -2.267  -1.415  1.00 84.21           C  
ATOM   2301  HE1 HIS A 158      14.634  -1.879  -0.442  1.00 84.21           H  
ATOM   2302  NE2 HIS A 158      14.875  -1.806  -2.570  1.00 84.21           N  
ATOM   2303  N   GLN A 159      13.023  -8.248  -4.352  1.00 87.27           N  
ATOM   2304  H   GLN A 159      13.864  -8.409  -3.817  1.00 87.27           H  
ATOM   2305  CA  GLN A 159      12.482  -9.372  -5.130  1.00 87.27           C  
ATOM   2306  HA  GLN A 159      12.286  -9.035  -6.148  1.00 87.27           H  
ATOM   2307  C   GLN A 159      11.143  -9.897  -4.573  1.00 87.27           C  
ATOM   2308  CB  GLN A 159      13.523 -10.503  -5.182  1.00 87.27           C  
ATOM   2309  HB2 GLN A 159      13.730 -10.841  -4.167  1.00 87.27           H  
ATOM   2310  HB3 GLN A 159      13.098 -11.340  -5.737  1.00 87.27           H  
ATOM   2311  O   GLN A 159      10.511 -10.746  -5.182  1.00 87.27           O  
ATOM   2312  CG  GLN A 159      14.845 -10.096  -5.858  1.00 87.27           C  
ATOM   2313  HG2 GLN A 159      15.268  -9.230  -5.350  1.00 87.27           H  
ATOM   2314  HG3 GLN A 159      14.655  -9.823  -6.895  1.00 87.27           H  
ATOM   2315  CD  GLN A 159      15.880 -11.220  -5.834  1.00 87.27           C  
ATOM   2316  NE2 GLN A 159      17.157 -10.907  -5.798  1.00 87.27           N  
ATOM   2317 HE21 GLN A 159      17.794 -11.691  -5.791  1.00 87.27           H  
ATOM   2318 HE22 GLN A 159      17.468  -9.947  -5.751  1.00 87.27           H  
ATOM   2319  OE1 GLN A 159      15.582 -12.402  -5.811  1.00 87.27           O  
ATOM   2320  N   ASP A 160      10.701  -9.399  -3.418  1.00 85.67           N  
ATOM   2321  H   ASP A 160      11.245  -8.691  -2.947  1.00 85.67           H  
ATOM   2322  CA  ASP A 160       9.417  -9.706  -2.792  1.00 85.67           C  
ATOM   2323  HA  ASP A 160       9.150 -10.735  -3.035  1.00 85.67           H  
ATOM   2324  C   ASP A 160       8.254  -8.824  -3.293  1.00 85.67           C  
ATOM   2325  CB  ASP A 160       9.594  -9.613  -1.266  1.00 85.67           C  
ATOM   2326  HB2 ASP A 160       8.672  -9.941  -0.787  1.00 85.67           H  
ATOM   2327  HB3 ASP A 160      10.381 -10.302  -0.961  1.00 85.67           H  
ATOM   2328  O   ASP A 160       7.105  -9.073  -2.930  1.00 85.67           O  
ATOM   2329  CG  ASP A 160       9.955  -8.203  -0.769  1.00 85.67           C  
ATOM   2330  OD1 ASP A 160      10.946  -7.628  -1.289  1.00 85.67           O  
ATOM   2331  OD2 ASP A 160       9.260  -7.724   0.157  1.00 85.67           O  
ATOM   2332  N   ILE A 161       8.524  -7.802  -4.120  1.00 87.47           N  
ATOM   2333  H   ILE A 161       9.491  -7.626  -4.353  1.00 87.47           H  
ATOM   2334  CA  ILE A 161       7.489  -6.902  -4.668  1.00 87.47           C  
ATOM   2335  HA  ILE A 161       6.749  -6.719  -3.889  1.00 87.47           H  
ATOM   2336  C   ILE A 161       6.736  -7.546  -5.844  1.00 87.47           C  
ATOM   2337  CB  ILE A 161       8.107  -5.537  -5.067  1.00 87.47           C  
ATOM   2338  HB  ILE A 161       8.893  -5.713  -5.801  1.00 87.47           H  
ATOM   2339  O   ILE A 161       5.522  -7.366  -5.972  1.00 87.47           O  
ATOM   2340  CG1 ILE A 161       8.725  -4.839  -3.831  1.00 87.47           C  
ATOM   2341 HG12 ILE A 161       9.499  -5.478  -3.408  1.00 87.47           H  
ATOM   2342 HG13 ILE A 161       7.955  -4.708  -3.071  1.00 87.47           H  
ATOM   2343  CG2 ILE A 161       7.054  -4.605  -5.702  1.00 87.47           C  
ATOM   2344 HG21 ILE A 161       6.578  -5.073  -6.563  1.00 87.47           H  
ATOM   2345 HG22 ILE A 161       7.516  -3.690  -6.072  1.00 87.47           H  
ATOM   2346 HG23 ILE A 161       6.284  -4.354  -4.972  1.00 87.47           H  
ATOM   2347  CD1 ILE A 161       9.356  -3.469  -4.126  1.00 87.47           C  
ATOM   2348 HD11 ILE A 161       9.869  -3.109  -3.234  1.00 87.47           H  
ATOM   2349 HD12 ILE A 161      10.066  -3.553  -4.948  1.00 87.47           H  
ATOM   2350 HD13 ILE A 161       8.588  -2.738  -4.378  1.00 87.47           H  
ATOM   2351  N   VAL A 162       7.451  -8.279  -6.702  1.00 89.89           N  
ATOM   2352  H   VAL A 162       8.414  -8.472  -6.467  1.00 89.89           H  
ATOM   2353  CA  VAL A 162       6.941  -8.923  -7.924  1.00 89.89           C  
ATOM   2354  HA  VAL A 162       5.861  -9.049  -7.838  1.00 89.89           H  
ATOM   2355  C   VAL A 162       7.550 -10.308  -8.093  1.00 89.89           C  
ATOM   2356  CB  VAL A 162       7.233  -8.106  -9.202  1.00 89.89           C  
ATOM   2357  HB  VAL A 162       6.972  -8.719 -10.065  1.00 89.89           H  
ATOM   2358  O   VAL A 162       8.678 -10.544  -7.673  1.00 89.89           O  
ATOM   2359  CG1 VAL A 162       6.368  -6.852  -9.279  1.00 89.89           C  
ATOM   2360 HG11 VAL A 162       5.320  -7.146  -9.218  1.00 89.89           H  
ATOM   2361 HG12 VAL A 162       6.620  -6.170  -8.466  1.00 89.89           H  
ATOM   2362 HG13 VAL A 162       6.534  -6.350 -10.232  1.00 89.89           H  
ATOM   2363  CG2 VAL A 162       8.702  -7.689  -9.354  1.00 89.89           C  
ATOM   2364 HG21 VAL A 162       9.009  -7.057  -8.521  1.00 89.89           H  
ATOM   2365 HG22 VAL A 162       8.828  -7.133 -10.283  1.00 89.89           H  
ATOM   2366 HG23 VAL A 162       9.339  -8.574  -9.387  1.00 89.89           H  
ATOM   2367  N   SER A 163       6.821 -11.202  -8.756  1.00 86.91           N  
ATOM   2368  H   SER A 163       5.910 -10.941  -9.106  1.00 86.91           H  
ATOM   2369  CA  SER A 163       7.285 -12.545  -9.120  1.00 86.91           C  
ATOM   2370  HA  SER A 163       7.679 -13.040  -8.232  1.00 86.91           H  
ATOM   2371  C   SER A 163       8.411 -12.514 -10.165  1.00 86.91           C  
ATOM   2372  CB  SER A 163       6.072 -13.344  -9.632  1.00 86.91           C  
ATOM   2373  HB2 SER A 163       6.402 -14.301 -10.037  1.00 86.91           H  
ATOM   2374  HB3 SER A 163       5.396 -13.528  -8.798  1.00 86.91           H  
ATOM   2375  O   SER A 163       9.416 -13.206 -10.015  1.00 86.91           O  
ATOM   2376  OG  SER A 163       5.375 -12.606 -10.629  1.00 86.91           O  
ATOM   2377  HG  SER A 163       4.447 -12.848 -10.665  1.00 86.91           H  
ATOM   2378  N   ASP A 164       8.263 -11.687 -11.202  1.00 92.14           N  
ATOM   2379  H   ASP A 164       7.362 -11.244 -11.310  1.00 92.14           H  
ATOM   2380  CA  ASP A 164       9.256 -11.474 -12.258  1.00 92.14           C  
ATOM   2381  HA  ASP A 164      10.244 -11.736 -11.880  1.00 92.14           H  
ATOM   2382  C   ASP A 164       9.278  -9.998 -12.682  1.00 92.14           C  
ATOM   2383  CB  ASP A 164       8.950 -12.402 -13.449  1.00 92.14           C  
ATOM   2384  HB2 ASP A 164       7.945 -12.194 -13.817  1.00 92.14           H  
ATOM   2385  HB3 ASP A 164       8.975 -13.436 -13.104  1.00 92.14           H  
ATOM   2386  O   ASP A 164       8.355  -9.496 -13.324  1.00 92.14           O  
ATOM   2387  CG  ASP A 164       9.941 -12.256 -14.612  1.00 92.14           C  
ATOM   2388  OD1 ASP A 164      10.909 -11.458 -14.502  1.00 92.14           O  
ATOM   2389  OD2 ASP A 164       9.741 -12.919 -15.653  1.00 92.14           O  
ATOM   2390  N   ALA A 165      10.362  -9.288 -12.359  1.00 92.00           N  
ATOM   2391  H   ALA A 165      11.108  -9.751 -11.860  1.00 92.00           H  
ATOM   2392  CA  ALA A 165      10.507  -7.876 -12.708  1.00 92.00           C  
ATOM   2393  HA  ALA A 165       9.587  -7.361 -12.430  1.00 92.00           H  
ATOM   2394  C   ALA A 165      10.699  -7.631 -14.214  1.00 92.00           C  
ATOM   2395  CB  ALA A 165      11.652  -7.279 -11.889  1.00 92.00           C  
ATOM   2396  HB1 ALA A 165      12.589  -7.777 -12.140  1.00 92.00           H  
ATOM   2397  HB2 ALA A 165      11.444  -7.403 -10.826  1.00 92.00           H  
ATOM   2398  HB3 ALA A 165      11.739  -6.216 -12.113  1.00 92.00           H  
ATOM   2399  O   ALA A 165      10.469  -6.514 -14.672  1.00 92.00           O  
ATOM   2400  N   THR A 166      11.084  -8.641 -15.003  1.00 92.40           N  
ATOM   2401  H   THR A 166      11.182  -9.562 -14.600  1.00 92.40           H  
ATOM   2402  CA  THR A 166      11.122  -8.514 -16.473  1.00 92.40           C  
ATOM   2403  HA  THR A 166      11.516  -7.528 -16.723  1.00 92.40           H  
ATOM   2404  C   THR A 166       9.738  -8.591 -17.107  1.00 92.40           C  
ATOM   2405  CB  THR A 166      12.037  -9.543 -17.147  1.00 92.40           C  
ATOM   2406  HB  THR A 166      12.009  -9.358 -18.221  1.00 92.40           H  
ATOM   2407  O   THR A 166       9.562  -8.176 -18.249  1.00 92.40           O  
ATOM   2408  CG2 THR A 166      13.489  -9.385 -16.717  1.00 92.40           C  
ATOM   2409 HG21 THR A 166      14.073 -10.233 -17.074  1.00 92.40           H  
ATOM   2410 HG22 THR A 166      13.878  -8.479 -17.182  1.00 92.40           H  
ATOM   2411 HG23 THR A 166      13.558  -9.301 -15.632  1.00 92.40           H  
ATOM   2412  OG1 THR A 166      11.668 -10.887 -16.962  1.00 92.40           O  
ATOM   2413  HG1 THR A 166      11.356 -11.060 -16.071  1.00 92.40           H  
ATOM   2414  N   GLN A 167       8.751  -9.083 -16.360  1.00 91.86           N  
ATOM   2415  H   GLN A 167       8.966  -9.389 -15.422  1.00 91.86           H  
ATOM   2416  CA  GLN A 167       7.375  -9.262 -16.802  1.00 91.86           C  
ATOM   2417  HA  GLN A 167       7.203  -8.700 -17.720  1.00 91.86           H  
ATOM   2418  C   GLN A 167       6.427  -8.698 -15.748  1.00 91.86           C  
ATOM   2419  CB  GLN A 167       7.110 -10.743 -17.087  1.00 91.86           C  
ATOM   2420  HB2 GLN A 167       7.372 -11.338 -16.211  1.00 91.86           H  
ATOM   2421  HB3 GLN A 167       6.049 -10.879 -17.293  1.00 91.86           H  
ATOM   2422  O   GLN A 167       5.658  -9.428 -15.119  1.00 91.86           O  
ATOM   2423  CG  GLN A 167       7.898 -11.240 -18.299  1.00 91.86           C  
ATOM   2424  HG2 GLN A 167       8.968 -11.130 -18.124  1.00 91.86           H  
ATOM   2425  HG3 GLN A 167       7.626 -10.661 -19.182  1.00 91.86           H  
ATOM   2426  CD  GLN A 167       7.589 -12.702 -18.554  1.00 91.86           C  
ATOM   2427  NE2 GLN A 167       8.460 -13.597 -18.156  1.00 91.86           N  
ATOM   2428 HE21 GLN A 167       8.164 -14.561 -18.220  1.00 91.86           H  
ATOM   2429 HE22 GLN A 167       9.135 -13.316 -17.459  1.00 91.86           H  
ATOM   2430  OE1 GLN A 167       6.546 -13.065 -19.075  1.00 91.86           O  
ATOM   2431  N   LEU A 168       6.490  -7.378 -15.559  1.00 94.24           N  
ATOM   2432  H   LEU A 168       7.155  -6.843 -16.099  1.00 94.24           H  
ATOM   2433  CA  LEU A 168       5.605  -6.679 -14.637  1.00 94.24           C  
ATOM   2434  HA  LEU A 168       5.831  -7.039 -13.633  1.00 94.24           H  
ATOM   2435  C   LEU A 168       4.142  -7.012 -14.961  1.00 94.24           C  
ATOM   2436  CB  LEU A 168       5.879  -5.166 -14.699  1.00 94.24           C  
ATOM   2437  HB2 LEU A 168       5.721  -4.827 -15.723  1.00 94.24           H  
ATOM   2438  HB3 LEU A 168       6.922  -4.984 -14.441  1.00 94.24           H  
ATOM   2439  O   LEU A 168       3.670  -6.810 -16.082  1.00 94.24           O  
ATOM   2440  CG  LEU A 168       4.979  -4.332 -13.767  1.00 94.24           C  
ATOM   2441  HG  LEU A 168       3.933  -4.499 -14.023  1.00 94.24           H  
ATOM   2442  CD1 LEU A 168       5.184  -4.673 -12.289  1.00 94.24           C  
ATOM   2443 HD11 LEU A 168       6.236  -4.565 -12.025  1.00 94.24           H  
ATOM   2444 HD12 LEU A 168       4.590  -3.997 -11.674  1.00 94.24           H  
ATOM   2445 HD13 LEU A 168       4.857  -5.692 -12.082  1.00 94.24           H  
ATOM   2446  CD2 LEU A 168       5.278  -2.847 -13.954  1.00 94.24           C  
ATOM   2447 HD21 LEU A 168       5.165  -2.583 -15.005  1.00 94.24           H  
ATOM   2448 HD22 LEU A 168       6.298  -2.625 -13.639  1.00 94.24           H  
ATOM   2449 HD23 LEU A 168       4.581  -2.248 -13.367  1.00 94.24           H  
ATOM   2450  N   GLN A 169       3.411  -7.483 -13.952  1.00 93.99           N  
ATOM   2451  H   GLN A 169       3.874  -7.641 -13.068  1.00 93.99           H  
ATOM   2452  CA  GLN A 169       2.016  -7.920 -14.058  1.00 93.99           C  
ATOM   2453  HA  GLN A 169       1.875  -8.369 -15.041  1.00 93.99           H  
ATOM   2454  C   GLN A 169       1.048  -6.728 -14.005  1.00 93.99           C  
ATOM   2455  CB  GLN A 169       1.750  -9.005 -13.008  1.00 93.99           C  
ATOM   2456  HB2 GLN A 169       0.704  -9.311 -13.038  1.00 93.99           H  
ATOM   2457  HB3 GLN A 169       1.964  -8.603 -12.018  1.00 93.99           H  
ATOM   2458  O   GLN A 169       0.036  -6.722 -13.298  1.00 93.99           O  
ATOM   2459  CG  GLN A 169       2.642 -10.233 -13.240  1.00 93.99           C  
ATOM   2460  HG2 GLN A 169       2.485 -10.945 -12.429  1.00 93.99           H  
ATOM   2461  HG3 GLN A 169       3.693  -9.949 -13.186  1.00 93.99           H  
ATOM   2462  CD  GLN A 169       2.370 -10.945 -14.561  1.00 93.99           C  
ATOM   2463  NE2 GLN A 169       3.390 -11.178 -15.354  1.00 93.99           N  
ATOM   2464 HE21 GLN A 169       3.207 -11.665 -16.220  1.00 93.99           H  
ATOM   2465 HE22 GLN A 169       4.303 -10.820 -15.112  1.00 93.99           H  
ATOM   2466  OE1 GLN A 169       1.243 -11.248 -14.930  1.00 93.99           O  
ATOM   2467  N   HIS A 170       1.391  -5.699 -14.779  1.00 94.36           N  
ATOM   2468  H   HIS A 170       2.234  -5.817 -15.323  1.00 94.36           H  
ATOM   2469  CA  HIS A 170       0.623  -4.497 -15.046  1.00 94.36           C  
ATOM   2470  HA  HIS A 170      -0.437  -4.742 -14.995  1.00 94.36           H  
ATOM   2471  C   HIS A 170       0.970  -4.005 -16.458  1.00 94.36           C  
ATOM   2472  CB  HIS A 170       0.924  -3.428 -13.985  1.00 94.36           C  
ATOM   2473  HB2 HIS A 170       0.906  -3.902 -13.004  1.00 94.36           H  
ATOM   2474  HB3 HIS A 170       1.924  -3.024 -14.140  1.00 94.36           H  
ATOM   2475  O   HIS A 170       2.121  -4.008 -16.875  1.00 94.36           O  
ATOM   2476  CG  HIS A 170      -0.078  -2.293 -13.976  1.00 94.36           C  
ATOM   2477  CD2 HIS A 170      -0.677  -1.738 -12.879  1.00 94.36           C  
ATOM   2478  HD2 HIS A 170      -0.534  -2.024 -11.847  1.00 94.36           H  
ATOM   2479  ND1 HIS A 170      -0.568  -1.608 -15.069  1.00 94.36           N  
ATOM   2480  HD1 HIS A 170      -0.144  -1.595 -15.986  1.00 94.36           H  
ATOM   2481  CE1 HIS A 170      -1.442  -0.686 -14.636  1.00 94.36           C  
ATOM   2482  HE1 HIS A 170      -1.940   0.050 -15.251  1.00 94.36           H  
ATOM   2483  NE2 HIS A 170      -1.552  -0.741 -13.305  1.00 94.36           N  
ATOM   2484  N   GLY A 171      -0.034  -3.590 -17.234  1.00 92.71           N  
ATOM   2485  H   GLY A 171      -0.962  -3.581 -16.836  1.00 92.71           H  
ATOM   2486  CA  GLY A 171       0.173  -3.012 -18.569  1.00 92.71           C  
ATOM   2487  HA2 GLY A 171      -0.754  -2.536 -18.890  1.00 92.71           H  
ATOM   2488  HA3 GLY A 171       0.933  -2.233 -18.518  1.00 92.71           H  
ATOM   2489  C   GLY A 171       0.587  -3.997 -19.671  1.00 92.71           C  
ATOM   2490  O   GLY A 171       0.838  -3.563 -20.788  1.00 92.71           O  
ATOM   2491  N   ARG A 172       0.593  -5.315 -19.411  1.00 92.10           N  
ATOM   2492  H   ARG A 172       0.615  -5.580 -18.437  1.00 92.10           H  
ATOM   2493  CA  ARG A 172       0.811  -6.371 -20.431  1.00 92.10           C  
ATOM   2494  HA  ARG A 172       0.894  -7.325 -19.912  1.00 92.10           H  
ATOM   2495  C   ARG A 172       2.156  -6.213 -21.162  1.00 92.10           C  
ATOM   2496  CB  ARG A 172      -0.367  -6.469 -21.435  1.00 92.10           C  
ATOM   2497  HB2 ARG A 172      -0.174  -7.308 -22.103  1.00 92.10           H  
ATOM   2498  HB3 ARG A 172      -0.395  -5.564 -22.043  1.00 92.10           H  
ATOM   2499  O   ARG A 172       2.218  -6.361 -22.378  1.00 92.10           O  
ATOM   2500  CG  ARG A 172      -1.744  -6.679 -20.803  1.00 92.10           C  
ATOM   2501  HG2 ARG A 172      -1.992  -5.804 -20.203  1.00 92.10           H  
ATOM   2502  HG3 ARG A 172      -1.711  -7.575 -20.183  1.00 92.10           H  
ATOM   2503  CD  ARG A 172      -2.844  -6.842 -21.852  1.00 92.10           C  
ATOM   2504  HD2 ARG A 172      -2.900  -5.924 -22.438  1.00 92.10           H  
ATOM   2505  HD3 ARG A 172      -2.581  -7.667 -22.514  1.00 92.10           H  
ATOM   2506  NE  ARG A 172      -4.144  -7.121 -21.208  1.00 92.10           N  
ATOM   2507  HE  ARG A 172      -4.111  -7.420 -20.244  1.00 92.10           H  
ATOM   2508  NH1 ARG A 172      -5.469  -6.773 -23.048  1.00 92.10           N  
ATOM   2509 HH11 ARG A 172      -4.641  -6.550 -23.582  1.00 92.10           H  
ATOM   2510 HH12 ARG A 172      -6.379  -6.732 -23.483  1.00 92.10           H  
ATOM   2511  NH2 ARG A 172      -6.407  -7.370 -21.112  1.00 92.10           N  
ATOM   2512 HH21 ARG A 172      -6.336  -7.652 -20.145  1.00 92.10           H  
ATOM   2513 HH22 ARG A 172      -7.307  -7.344 -21.569  1.00 92.10           H  
ATOM   2514  CZ  ARG A 172      -5.330  -7.085 -21.790  1.00 92.10           C  
ATOM   2515  N   GLY A 173       3.208  -5.872 -20.416  1.00 90.58           N  
ATOM   2516  H   GLY A 173       3.083  -5.775 -19.419  1.00 90.58           H  
ATOM   2517  CA  GLY A 173       4.562  -5.677 -20.946  1.00 90.58           C  
ATOM   2518  HA2 GLY A 173       4.776  -6.449 -21.685  1.00 90.58           H  
ATOM   2519  HA3 GLY A 173       5.276  -5.784 -20.130  1.00 90.58           H  
ATOM   2520  C   GLY A 173       4.818  -4.317 -21.604  1.00 90.58           C  
ATOM   2521  O   GLY A 173       5.924  -4.087 -22.078  1.00 90.58           O  
ATOM   2522  N   ALA A 174       3.831  -3.414 -21.635  1.00 91.76           N  
ATOM   2523  H   ALA A 174       2.914  -3.670 -21.295  1.00 91.76           H  
ATOM   2524  CA  ALA A 174       4.000  -2.068 -22.187  1.00 91.76           C  
ATOM   2525  HA  ALA A 174       4.693  -2.115 -23.027  1.00 91.76           H  
ATOM   2526  C   ALA A 174       4.582  -1.054 -21.190  1.00 91.76           C  
ATOM   2527  CB  ALA A 174       2.644  -1.588 -22.717  1.00 91.76           C  
ATOM   2528  HB1 ALA A 174       2.776  -0.637 -23.234  1.00 91.76           H  
ATOM   2529  HB2 ALA A 174       2.236  -2.319 -23.415  1.00 91.76           H  
ATOM   2530  HB3 ALA A 174       1.950  -1.442 -21.890  1.00 91.76           H  
ATOM   2531  O   ALA A 174       4.960   0.038 -21.601  1.00 91.76           O  
ATOM   2532  N   ILE A 175       4.612  -1.395 -19.901  1.00 92.77           N  
ATOM   2533  H   ILE A 175       4.388  -2.347 -19.646  1.00 92.77           H  
ATOM   2534  CA  ILE A 175       5.126  -0.534 -18.836  1.00 92.77           C  
ATOM   2535  HA  ILE A 175       5.721   0.260 -19.287  1.00 92.77           H  
ATOM   2536  C   ILE A 175       6.064  -1.320 -17.924  1.00 92.77           C  
ATOM   2537  CB  ILE A 175       3.996   0.145 -18.026  1.00 92.77           C  
ATOM   2538  HB  ILE A 175       4.468   0.852 -17.344  1.00 92.77           H  
ATOM   2539  O   ILE A 175       5.993  -2.549 -17.823  1.00 92.77           O  
ATOM   2540  CG1 ILE A 175       3.230  -0.873 -17.159  1.00 92.77           C  
ATOM   2541 HG12 ILE A 175       3.931  -1.355 -16.478  1.00 92.77           H  
ATOM   2542 HG13 ILE A 175       2.801  -1.646 -17.797  1.00 92.77           H  
ATOM   2543  CG2 ILE A 175       3.060   0.959 -18.938  1.00 92.77           C  
ATOM   2544 HG21 ILE A 175       2.462   0.299 -19.567  1.00 92.77           H  
ATOM   2545 HG22 ILE A 175       2.407   1.593 -18.339  1.00 92.77           H  
ATOM   2546 HG23 ILE A 175       3.663   1.607 -19.574  1.00 92.77           H  
ATOM   2547  CD1 ILE A 175       2.142  -0.248 -16.288  1.00 92.77           C  
ATOM   2548 HD11 ILE A 175       1.262  -0.014 -16.887  1.00 92.77           H  
ATOM   2549 HD12 ILE A 175       2.519   0.660 -15.816  1.00 92.77           H  
ATOM   2550 HD13 ILE A 175       1.886  -0.957 -15.501  1.00 92.77           H  
ATOM   2551  N   TRP A 176       6.900  -0.581 -17.218  1.00 93.95           N  
ATOM   2552  H   TRP A 176       6.882   0.414 -17.387  1.00 93.95           H  
ATOM   2553  CA  TRP A 176       7.829  -1.044 -16.214  1.00 93.95           C  
ATOM   2554  HA  TRP A 176       7.494  -2.014 -15.847  1.00 93.95           H  
ATOM   2555  C   TRP A 176       7.844  -0.078 -15.016  1.00 93.95           C  
ATOM   2556  CB  TRP A 176       9.193  -1.227 -16.892  1.00 93.95           C  
ATOM   2557  HB2 TRP A 176       9.051  -1.708 -17.860  1.00 93.95           H  
ATOM   2558  HB3 TRP A 176       9.640  -0.250 -17.077  1.00 93.95           H  
ATOM   2559  O   TRP A 176       7.005   0.813 -14.884  1.00 93.95           O  
ATOM   2560  CG  TRP A 176      10.134  -2.078 -16.111  1.00 93.95           C  
ATOM   2561  CD1 TRP A 176       9.907  -3.361 -15.762  1.00 93.95           C  
ATOM   2562  HD1 TRP A 176       9.039  -3.935 -16.049  1.00 93.95           H  
ATOM   2563  CD2 TRP A 176      11.402  -1.715 -15.498  1.00 93.95           C  
ATOM   2564  CE2 TRP A 176      11.884  -2.837 -14.764  1.00 93.95           C  
ATOM   2565  CE3 TRP A 176      12.152  -0.530 -15.433  1.00 93.95           C  
ATOM   2566  HE3 TRP A 176      11.796   0.331 -15.979  1.00 93.95           H  
ATOM   2567  NE1 TRP A 176      10.945  -3.817 -14.982  1.00 93.95           N  
ATOM   2568  HE1 TRP A 176      10.961  -4.758 -14.614  1.00 93.95           H  
ATOM   2569  CH2 TRP A 176      13.729  -1.566 -13.890  1.00 93.95           C  
ATOM   2570  HH2 TRP A 176      14.570  -1.486 -13.216  1.00 93.95           H  
ATOM   2571  CZ2 TRP A 176      13.045  -2.786 -13.988  1.00 93.95           C  
ATOM   2572  HZ2 TRP A 176      13.359  -3.654 -13.428  1.00 93.95           H  
ATOM   2573  CZ3 TRP A 176      13.293  -0.445 -14.621  1.00 93.95           C  
ATOM   2574  HZ3 TRP A 176      13.808   0.501 -14.540  1.00 93.95           H  
ATOM   2575  N   CYS A 177       8.761  -0.287 -14.074  1.00 92.98           N  
ATOM   2576  H   CYS A 177       9.427  -1.031 -14.222  1.00 92.98           H  
ATOM   2577  CA  CYS A 177       8.747   0.375 -12.772  1.00 92.98           C  
ATOM   2578  HA  CYS A 177       7.838   0.085 -12.243  1.00 92.98           H  
ATOM   2579  C   CYS A 177       8.750   1.911 -12.856  1.00 92.98           C  
ATOM   2580  CB  CYS A 177       9.964  -0.119 -11.979  1.00 92.98           C  
ATOM   2581  HB2 CYS A 177      10.874   0.175 -12.501  1.00 92.98           H  
ATOM   2582  HB3 CYS A 177       9.957   0.338 -10.989  1.00 92.98           H  
ATOM   2583  O   CYS A 177       8.051   2.558 -12.073  1.00 92.98           O  
ATOM   2584  SG  CYS A 177       9.919  -1.930 -11.817  1.00 92.98           S  
ATOM   2585  HG  CYS A 177      11.132  -2.081 -11.276  1.00 92.98           H  
ATOM   2586  N   PHE A 178       9.513   2.505 -13.782  1.00 91.79           N  
ATOM   2587  H   PHE A 178       9.948   1.949 -14.504  1.00 91.79           H  
ATOM   2588  CA  PHE A 178       9.667   3.961 -13.874  1.00 91.79           C  
ATOM   2589  HA  PHE A 178       9.476   4.365 -12.880  1.00 91.79           H  
ATOM   2590  C   PHE A 178       8.625   4.658 -14.755  1.00 91.79           C  
ATOM   2591  CB  PHE A 178      11.102   4.370 -14.233  1.00 91.79           C  
ATOM   2592  HB2 PHE A 178      11.160   5.458 -14.214  1.00 91.79           H  
ATOM   2593  HB3 PHE A 178      11.327   4.065 -15.255  1.00 91.79           H  
ATOM   2594  O   PHE A 178       8.675   5.877 -14.884  1.00 91.79           O  
ATOM   2595  CG  PHE A 178      12.175   3.856 -13.299  1.00 91.79           C  
ATOM   2596  CD1 PHE A 178      12.075   4.060 -11.909  1.00 91.79           C  
ATOM   2597  HD1 PHE A 178      11.210   4.559 -11.498  1.00 91.79           H  
ATOM   2598  CD2 PHE A 178      13.311   3.225 -13.825  1.00 91.79           C  
ATOM   2599  HD2 PHE A 178      13.403   3.080 -14.891  1.00 91.79           H  
ATOM   2600  CE1 PHE A 178      13.104   3.645 -11.048  1.00 91.79           C  
ATOM   2601  HE1 PHE A 178      13.016   3.819  -9.985  1.00 91.79           H  
ATOM   2602  CE2 PHE A 178      14.326   2.790 -12.963  1.00 91.79           C  
ATOM   2603  HE2 PHE A 178      15.186   2.291 -13.385  1.00 91.79           H  
ATOM   2604  CZ  PHE A 178      14.238   3.010 -11.578  1.00 91.79           C  
ATOM   2605  HZ  PHE A 178      15.037   2.689 -10.927  1.00 91.79           H  
ATOM   2606  N   ASP A 179       7.628   3.931 -15.268  1.00 93.88           N  
ATOM   2607  H   ASP A 179       7.667   2.922 -15.229  1.00 93.88           H  
ATOM   2608  CA  ASP A 179       6.393   4.555 -15.769  1.00 93.88           C  
ATOM   2609  HA  ASP A 179       6.646   5.396 -16.415  1.00 93.88           H  
ATOM   2610  C   ASP A 179       5.514   5.092 -14.631  1.00 93.88           C  
ATOM   2611  CB  ASP A 179       5.579   3.548 -16.585  1.00 93.88           C  
ATOM   2612  HB2 ASP A 179       4.625   3.993 -16.867  1.00 93.88           H  
ATOM   2613  HB3 ASP A 179       5.372   2.666 -15.978  1.00 93.88           H  
ATOM   2614  O   ASP A 179       4.554   5.821 -14.868  1.00 93.88           O  
ATOM   2615  CG  ASP A 179       6.319   3.164 -17.853  1.00 93.88           C  
ATOM   2616  OD1 ASP A 179       6.443   4.013 -18.755  1.00 93.88           O  
ATOM   2617  OD2 ASP A 179       6.831   2.028 -17.897  1.00 93.88           O  
ATOM   2618  N   CYS A 180       5.804   4.681 -13.394  1.00 94.98           N  
ATOM   2619  H   CYS A 180       6.586   4.048 -13.303  1.00 94.98           H  
ATOM   2620  CA  CYS A 180       5.073   5.073 -12.193  1.00 94.98           C  
ATOM   2621  HA  CYS A 180       4.357   5.859 -12.432  1.00 94.98           H  
ATOM   2622  C   CYS A 180       6.002   5.632 -11.116  1.00 94.98           C  
ATOM   2623  CB  CYS A 180       4.327   3.838 -11.667  1.00 94.98           C  
ATOM   2624  HB2 CYS A 180       3.891   4.056 -10.692  1.00 94.98           H  
ATOM   2625  HB3 CYS A 180       5.031   3.014 -11.555  1.00 94.98           H  
ATOM   2626  O   CYS A 180       5.671   6.624 -10.477  1.00 94.98           O  
ATOM   2627  SG  CYS A 180       3.015   3.350 -12.823  1.00 94.98           S  
ATOM   2628  HG  CYS A 180       3.643   3.757 -13.930  1.00 94.98           H  
ATOM   2629  N   HIS A 181       7.153   5.003 -10.876  1.00 93.52           N  
ATOM   2630  H   HIS A 181       7.392   4.190 -11.426  1.00 93.52           H  
ATOM   2631  CA  HIS A 181       8.126   5.473  -9.894  1.00 93.52           C  
ATOM   2632  HA  HIS A 181       7.597   5.939  -9.063  1.00 93.52           H  
ATOM   2633  C   HIS A 181       9.049   6.525 -10.496  1.00 93.52           C  
ATOM   2634  CB  HIS A 181       8.930   4.301  -9.330  1.00 93.52           C  
ATOM   2635  HB2 HIS A 181       9.307   3.675 -10.138  1.00 93.52           H  
ATOM   2636  HB3 HIS A 181       9.790   4.695  -8.789  1.00 93.52           H  
ATOM   2637  O   HIS A 181       9.582   6.352 -11.589  1.00 93.52           O  
ATOM   2638  CG  HIS A 181       8.124   3.473  -8.371  1.00 93.52           C  
ATOM   2639  CD2 HIS A 181       7.351   2.381  -8.661  1.00 93.52           C  
ATOM   2640  HD2 HIS A 181       7.209   1.941  -9.637  1.00 93.52           H  
ATOM   2641  ND1 HIS A 181       8.012   3.711  -7.021  1.00 93.52           N  
ATOM   2642  HD1 HIS A 181       8.447   4.467  -6.513  1.00 93.52           H  
ATOM   2643  CE1 HIS A 181       7.206   2.770  -6.504  1.00 93.52           C  
ATOM   2644  HE1 HIS A 181       6.944   2.681  -5.460  1.00 93.52           H  
ATOM   2645  NE2 HIS A 181       6.773   1.943  -7.465  1.00 93.52           N  
ATOM   2646  N   ASN A 182       9.317   7.593  -9.755  1.00 92.07           N  
ATOM   2647  H   ASN A 182       8.907   7.707  -8.839  1.00 92.07           H  
ATOM   2648  CA  ASN A 182      10.250   8.602 -10.220  1.00 92.07           C  
ATOM   2649  HA  ASN A 182      10.068   8.789 -11.278  1.00 92.07           H  
ATOM   2650  C   ASN A 182      11.697   8.098 -10.068  1.00 92.07           C  
ATOM   2651  CB  ASN A 182       9.929   9.894  -9.475  1.00 92.07           C  
ATOM   2652  HB2 ASN A 182       8.892  10.172  -9.663  1.00 92.07           H  
ATOM   2653  HB3 ASN A 182      10.011   9.731  -8.400  1.00 92.07           H  
ATOM   2654  O   ASN A 182      12.203   7.893  -8.964  1.00 92.07           O  
ATOM   2655  CG  ASN A 182      10.808  11.061  -9.859  1.00 92.07           C  
ATOM   2656  ND2 ASN A 182      10.381  12.233  -9.483  1.00 92.07           N  
ATOM   2657 HD21 ASN A 182      10.970  13.049  -9.559  1.00 92.07           H  
ATOM   2658 HD22 ASN A 182       9.582  12.276  -8.867  1.00 92.07           H  
ATOM   2659  OD1 ASN A 182      11.873  10.931 -10.454  1.00 92.07           O  
ATOM   2660  N   ALA A 183      12.387   7.896 -11.192  1.00 89.67           N  
ATOM   2661  H   ALA A 183      11.902   7.991 -12.073  1.00 89.67           H  
ATOM   2662  CA  ALA A 183      13.764   7.404 -11.194  1.00 89.67           C  
ATOM   2663  HA  ALA A 183      13.803   6.496 -10.593  1.00 89.67           H  
ATOM   2664  C   ALA A 183      14.773   8.403 -10.595  1.00 89.67           C  
ATOM   2665  CB  ALA A 183      14.146   7.045 -12.632  1.00 89.67           C  
ATOM   2666  HB1 ALA A 183      14.202   7.942 -13.248  1.00 89.67           H  
ATOM   2667  HB2 ALA A 183      15.114   6.543 -12.622  1.00 89.67           H  
ATOM   2668  HB3 ALA A 183      13.408   6.366 -13.059  1.00 89.67           H  
ATOM   2669  O   ALA A 183      15.816   7.990 -10.082  1.00 89.67           O  
ATOM   2670  N   ALA A 184      14.483   9.708 -10.669  1.00 87.13           N  
ATOM   2671  H   ALA A 184      13.571   9.976 -11.011  1.00 87.13           H  
ATOM   2672  CA  ALA A 184      15.333  10.765 -10.129  1.00 87.13           C  
ATOM   2673  HA  ALA A 184      16.374  10.469 -10.257  1.00 87.13           H  
ATOM   2674  C   ALA A 184      15.110  10.984  -8.626  1.00 87.13           C  
ATOM   2675  CB  ALA A 184      15.090  12.050 -10.932  1.00 87.13           C  
ATOM   2676  HB1 ALA A 184      14.063  12.389 -10.798  1.00 87.13           H  
ATOM   2677  HB2 ALA A 184      15.271  11.871 -11.991  1.00 87.13           H  
ATOM   2678  HB3 ALA A 184      15.764  12.831 -10.581  1.00 87.13           H  
ATOM   2679  O   ALA A 184      16.069  11.227  -7.895  1.00 87.13           O  
ATOM   2680  N   ASN A 185      13.865  10.843  -8.176  1.00 88.68           N  
ATOM   2681  H   ASN A 185      13.138  10.668  -8.855  1.00 88.68           H  
ATOM   2682  CA  ASN A 185      13.450  10.978  -6.787  1.00 88.68           C  
ATOM   2683  HA  ASN A 185      14.319  10.995  -6.129  1.00 88.68           H  
ATOM   2684  C   ASN A 185      12.577   9.782  -6.389  1.00 88.68           C  
ATOM   2685  CB  ASN A 185      12.714  12.316  -6.641  1.00 88.68           C  
ATOM   2686  HB2 ASN A 185      11.865  12.335  -7.324  1.00 88.68           H  
ATOM   2687  HB3 ASN A 185      13.377  13.142  -6.898  1.00 88.68           H  
ATOM   2688  O   ASN A 185      11.357   9.829  -6.481  1.00 88.68           O  
ATOM   2689  CG  ASN A 185      12.180  12.550  -5.244  1.00 88.68           C  
ATOM   2690  ND2 ASN A 185      11.384  13.579  -5.084  1.00 88.68           N  
ATOM   2691 HD21 ASN A 185      11.124  14.138  -5.884  1.00 88.68           H  
ATOM   2692 HD22 ASN A 185      11.010  13.764  -4.165  1.00 88.68           H  
ATOM   2693  OD1 ASN A 185      12.479  11.825  -4.306  1.00 88.68           O  
ATOM   2694  N   ARG A 186      13.196   8.691  -5.929  1.00 87.99           N  
ATOM   2695  H   ARG A 186      14.202   8.714  -5.845  1.00 87.99           H  
ATOM   2696  CA  ARG A 186      12.470   7.433  -5.662  1.00 87.99           C  
ATOM   2697  HA  ARG A 186      11.823   7.242  -6.517  1.00 87.99           H  
ATOM   2698  C   ARG A 186      11.499   7.493  -4.479  1.00 87.99           C  
ATOM   2699  CB  ARG A 186      13.449   6.263  -5.530  1.00 87.99           C  
ATOM   2700  HB2 ARG A 186      12.885   5.360  -5.293  1.00 87.99           H  
ATOM   2701  HB3 ARG A 186      14.150   6.459  -4.719  1.00 87.99           H  
ATOM   2702  O   ARG A 186      10.790   6.519  -4.240  1.00 87.99           O  
ATOM   2703  CG  ARG A 186      14.214   6.029  -6.837  1.00 87.99           C  
ATOM   2704  HG2 ARG A 186      13.518   5.970  -7.673  1.00 87.99           H  
ATOM   2705  HG3 ARG A 186      14.908   6.853  -7.005  1.00 87.99           H  
ATOM   2706  CD  ARG A 186      14.983   4.717  -6.743  1.00 87.99           C  
ATOM   2707  HD2 ARG A 186      14.273   3.891  -6.776  1.00 87.99           H  
ATOM   2708  HD3 ARG A 186      15.504   4.697  -5.786  1.00 87.99           H  
ATOM   2709  NE  ARG A 186      15.955   4.599  -7.840  1.00 87.99           N  
ATOM   2710  HE  ARG A 186      16.078   5.412  -8.426  1.00 87.99           H  
ATOM   2711  NH1 ARG A 186      16.580   2.421  -7.470  1.00 87.99           N  
ATOM   2712 HH11 ARG A 186      16.063   2.398  -6.603  1.00 87.99           H  
ATOM   2713 HH12 ARG A 186      17.146   1.619  -7.708  1.00 87.99           H  
ATOM   2714  NH2 ARG A 186      17.528   3.563  -9.110  1.00 87.99           N  
ATOM   2715 HH21 ARG A 186      18.120   2.767  -9.302  1.00 87.99           H  
ATOM   2716 HH22 ARG A 186      17.671   4.406  -9.647  1.00 87.99           H  
ATOM   2717  CZ  ARG A 186      16.676   3.535  -8.130  1.00 87.99           C  
ATOM   2718  N   ASP A 187      11.460   8.612  -3.759  1.00 88.90           N  
ATOM   2719  H   ASP A 187      12.046   9.385  -4.039  1.00 88.90           H  
ATOM   2720  CA  ASP A 187      10.471   8.879  -2.713  1.00 88.90           C  
ATOM   2721  HA  ASP A 187      10.219   7.938  -2.225  1.00 88.90           H  
ATOM   2722  C   ASP A 187       9.153   9.440  -3.267  1.00 88.90           C  
ATOM   2723  CB  ASP A 187      11.086   9.795  -1.650  1.00 88.90           C  
ATOM   2724  HB2 ASP A 187      10.346  10.000  -0.877  1.00 88.90           H  
ATOM   2725  HB3 ASP A 187      11.382  10.741  -2.104  1.00 88.90           H  
ATOM   2726  O   ASP A 187       8.199   9.636  -2.511  1.00 88.90           O  
ATOM   2727  CG  ASP A 187      12.289   9.119  -1.001  1.00 88.90           C  
ATOM   2728  OD1 ASP A 187      12.170   7.930  -0.620  1.00 88.90           O  
ATOM   2729  OD2 ASP A 187      13.369   9.738  -0.922  1.00 88.90           O  
ATOM   2730  N   THR A 188       9.070   9.653  -4.582  1.00 92.28           N  
ATOM   2731  H   THR A 188       9.890   9.519  -5.156  1.00 92.28           H  
ATOM   2732  CA  THR A 188       7.852  10.058  -5.282  1.00 92.28           C  
ATOM   2733  HA  THR A 188       7.012   9.981  -4.592  1.00 92.28           H  
ATOM   2734  C   THR A 188       7.525   9.126  -6.447  1.00 92.28           C  
ATOM   2735  CB  THR A 188       7.911  11.529  -5.740  1.00 92.28           C  
ATOM   2736  HB  THR A 188       6.962  11.786  -6.212  1.00 92.28           H  
ATOM   2737  O   THR A 188       8.325   8.309  -6.918  1.00 92.28           O  
ATOM   2738  CG2 THR A 188       8.125  12.487  -4.568  1.00 92.28           C  
ATOM   2739 HG21 THR A 188       9.083  12.294  -4.086  1.00 92.28           H  
ATOM   2740 HG22 THR A 188       7.326  12.352  -3.839  1.00 92.28           H  
ATOM   2741 HG23 THR A 188       8.104  13.515  -4.929  1.00 92.28           H  
ATOM   2742  OG1 THR A 188       8.939  11.765  -6.672  1.00 92.28           O  
ATOM   2743  HG1 THR A 188       9.458  12.501  -6.340  1.00 92.28           H  
ATOM   2744  N   LEU A 189       6.285   9.241  -6.900  1.00 94.76           N  
ATOM   2745  H   LEU A 189       5.695   9.941  -6.471  1.00 94.76           H  
ATOM   2746  CA  LEU A 189       5.819   8.731  -8.175  1.00 94.76           C  
ATOM   2747  HA  LEU A 189       6.406   7.859  -8.463  1.00 94.76           H  
ATOM   2748  C   LEU A 189       6.020   9.807  -9.255  1.00 94.76           C  
ATOM   2749  CB  LEU A 189       4.346   8.321  -8.016  1.00 94.76           C  
ATOM   2750  HB2 LEU A 189       3.963   8.011  -8.989  1.00 94.76           H  
ATOM   2751  HB3 LEU A 189       3.781   9.200  -7.705  1.00 94.76           H  
ATOM   2752  O   LEU A 189       6.261  10.974  -8.945  1.00 94.76           O  
ATOM   2753  CG  LEU A 189       4.081   7.208  -6.987  1.00 94.76           C  
ATOM   2754  HG  LEU A 189       4.520   7.476  -6.026  1.00 94.76           H  
ATOM   2755  CD1 LEU A 189       2.573   7.053  -6.776  1.00 94.76           C  
ATOM   2756 HD11 LEU A 189       2.383   6.264  -6.049  1.00 94.76           H  
ATOM   2757 HD12 LEU A 189       2.165   7.991  -6.398  1.00 94.76           H  
ATOM   2758 HD13 LEU A 189       2.090   6.806  -7.722  1.00 94.76           H  
ATOM   2759  CD2 LEU A 189       4.656   5.864  -7.434  1.00 94.76           C  
ATOM   2760 HD21 LEU A 189       4.353   5.075  -6.745  1.00 94.76           H  
ATOM   2761 HD22 LEU A 189       5.744   5.917  -7.454  1.00 94.76           H  
ATOM   2762 HD23 LEU A 189       4.291   5.618  -8.431  1.00 94.76           H  
ATOM   2763  N   VAL A 190       5.903   9.423 -10.520  1.00 94.32           N  
ATOM   2764  H   VAL A 190       5.688   8.455 -10.709  1.00 94.32           H  
ATOM   2765  CA  VAL A 190       5.927  10.327 -11.671  1.00 94.32           C  
ATOM   2766  HA  VAL A 190       5.836  11.352 -11.311  1.00 94.32           H  
ATOM   2767  C   VAL A 190       4.727  10.039 -12.559  1.00 94.32           C  
ATOM   2768  CB  VAL A 190       7.263  10.226 -12.429  1.00 94.32           C  
ATOM   2769  HB  VAL A 190       8.064  10.394 -11.709  1.00 94.32           H  
ATOM   2770  O   VAL A 190       4.418   8.877 -12.811  1.00 94.32           O  
ATOM   2771  CG1 VAL A 190       7.514   8.862 -13.085  1.00 94.32           C  
ATOM   2772 HG11 VAL A 190       6.807   8.691 -13.896  1.00 94.32           H  
ATOM   2773 HG12 VAL A 190       8.524   8.823 -13.494  1.00 94.32           H  
ATOM   2774 HG13 VAL A 190       7.405   8.062 -12.352  1.00 94.32           H  
ATOM   2775  CG2 VAL A 190       7.390  11.327 -13.480  1.00 94.32           C  
ATOM   2776 HG21 VAL A 190       6.659  11.169 -14.273  1.00 94.32           H  
ATOM   2777 HG22 VAL A 190       8.391  11.309 -13.911  1.00 94.32           H  
ATOM   2778 HG23 VAL A 190       7.222  12.299 -13.014  1.00 94.32           H  
ATOM   2779  N   ASP A 191       4.024  11.078 -13.002  1.00 92.71           N  
ATOM   2780  H   ASP A 191       4.322  12.010 -12.751  1.00 92.71           H  
ATOM   2781  CA  ASP A 191       2.934  10.930 -13.965  1.00 92.71           C  
ATOM   2782  HA  ASP A 191       2.487   9.946 -13.823  1.00 92.71           H  
ATOM   2783  C   ASP A 191       3.419  10.927 -15.424  1.00 92.71           C  
ATOM   2784  CB  ASP A 191       1.814  11.943 -13.669  1.00 92.71           C  
ATOM   2785  HB2 ASP A 191       1.598  11.931 -12.600  1.00 92.71           H  
ATOM   2786  HB3 ASP A 191       0.913  11.604 -14.180  1.00 92.71           H  
ATOM   2787  O   ASP A 191       4.584  11.175 -15.735  1.00 92.71           O  
ATOM   2788  CG  ASP A 191       2.087  13.385 -14.110  1.00 92.71           C  
ATOM   2789  OD1 ASP A 191       3.120  13.642 -14.767  1.00 92.71           O  
ATOM   2790  OD2 ASP A 191       1.191  14.222 -13.896  1.00 92.71           O  
ATOM   2791  N   GLN A 192       2.493  10.692 -16.354  1.00 88.84           N  
ATOM   2792  H   GLN A 192       1.556  10.476 -16.044  1.00 88.84           H  
ATOM   2793  CA  GLN A 192       2.768  10.679 -17.798  1.00 88.84           C  
ATOM   2794  HA  GLN A 192       3.595   9.994 -17.986  1.00 88.84           H  
ATOM   2795  C   GLN A 192       3.209  12.048 -18.360  1.00 88.84           C  
ATOM   2796  CB  GLN A 192       1.515  10.158 -18.526  1.00 88.84           C  
ATOM   2797  HB2 GLN A 192       0.665  10.790 -18.268  1.00 88.84           H  
ATOM   2798  HB3 GLN A 192       1.667  10.228 -19.603  1.00 88.84           H  
ATOM   2799  O   GLN A 192       3.581  12.152 -19.528  1.00 88.84           O  
ATOM   2800  CG  GLN A 192       1.177   8.698 -18.167  1.00 88.84           C  
ATOM   2801  HG2 GLN A 192       0.245   8.416 -18.658  1.00 88.84           H  
ATOM   2802  HG3 GLN A 192       1.025   8.604 -17.092  1.00 88.84           H  
ATOM   2803  CD  GLN A 192       2.259   7.716 -18.612  1.00 88.84           C  
ATOM   2804  NE2 GLN A 192       2.511   6.659 -17.873  1.00 88.84           N  
ATOM   2805 HE21 GLN A 192       2.095   6.535 -16.961  1.00 88.84           H  
ATOM   2806 HE22 GLN A 192       3.300   6.101 -18.169  1.00 88.84           H  
ATOM   2807  OE1 GLN A 192       2.899   7.891 -19.633  1.00 88.84           O  
ATOM   2808  N   ARG A 193       3.157  13.117 -17.553  1.00 89.81           N  
ATOM   2809  H   ARG A 193       2.936  12.961 -16.580  1.00 89.81           H  
ATOM   2810  CA  ARG A 193       3.640  14.466 -17.887  1.00 89.81           C  
ATOM   2811  HA  ARG A 193       3.807  14.535 -18.962  1.00 89.81           H  
ATOM   2812  C   ARG A 193       4.996  14.772 -17.242  1.00 89.81           C  
ATOM   2813  CB  ARG A 193       2.589  15.507 -17.475  1.00 89.81           C  
ATOM   2814  HB2 ARG A 193       2.423  15.450 -16.399  1.00 89.81           H  
ATOM   2815  HB3 ARG A 193       2.968  16.503 -17.706  1.00 89.81           H  
ATOM   2816  O   ARG A 193       5.505  15.877 -17.422  1.00 89.81           O  
ATOM   2817  CG  ARG A 193       1.253  15.311 -18.195  1.00 89.81           C  
ATOM   2818  HG2 ARG A 193       1.405  15.406 -19.271  1.00 89.81           H  
ATOM   2819  HG3 ARG A 193       0.846  14.325 -17.973  1.00 89.81           H  
ATOM   2820  CD  ARG A 193       0.266  16.374 -17.714  1.00 89.81           C  
ATOM   2821  HD2 ARG A 193       0.707  17.358 -17.873  1.00 89.81           H  
ATOM   2822  HD3 ARG A 193       0.100  16.232 -16.646  1.00 89.81           H  
ATOM   2823  NE  ARG A 193      -1.013  16.275 -18.440  1.00 89.81           N  
ATOM   2824  HE  ARG A 193      -1.131  15.460 -19.025  1.00 89.81           H  
ATOM   2825  NH1 ARG A 193      -1.961  18.167 -17.570  1.00 89.81           N  
ATOM   2826 HH11 ARG A 193      -2.749  18.791 -17.465  1.00 89.81           H  
ATOM   2827 HH12 ARG A 193      -1.161  18.248 -16.960  1.00 89.81           H  
ATOM   2828  NH2 ARG A 193      -3.104  16.937 -19.047  1.00 89.81           N  
ATOM   2829 HH21 ARG A 193      -3.186  16.118 -19.633  1.00 89.81           H  
ATOM   2830 HH22 ARG A 193      -3.880  17.577 -18.960  1.00 89.81           H  
ATOM   2831  CZ  ARG A 193      -2.017  17.125 -18.352  1.00 89.81           C  
ATOM   2832  N   GLY A 194       5.581  13.821 -16.514  1.00 89.65           N  
ATOM   2833  H   GLY A 194       5.074  12.962 -16.354  1.00 89.65           H  
ATOM   2834  CA  GLY A 194       6.841  13.996 -15.797  1.00 89.65           C  
ATOM   2835  HA2 GLY A 194       7.549  14.528 -16.432  1.00 89.65           H  
ATOM   2836  HA3 GLY A 194       7.253  13.011 -15.576  1.00 89.65           H  
ATOM   2837  C   GLY A 194       6.706  14.768 -14.482  1.00 89.65           C  
ATOM   2838  O   GLY A 194       7.716  15.226 -13.952  1.00 89.65           O  
ATOM   2839  N   GLN A 195       5.489  14.960 -13.965  1.00 92.40           N  
ATOM   2840  H   GLN A 195       4.699  14.495 -14.389  1.00 92.40           H  
ATOM   2841  CA  GLN A 195       5.255  15.656 -12.701  1.00 92.40           C  
ATOM   2842  HA  GLN A 195       6.017  16.427 -12.586  1.00 92.40           H  
ATOM   2843  C   GLN A 195       5.396  14.687 -11.528  1.00 92.40           C  
ATOM   2844  CB  GLN A 195       3.884  16.353 -12.685  1.00 92.40           C  
ATOM   2845  HB2 GLN A 195       3.805  16.938 -11.769  1.00 92.40           H  
ATOM   2846  HB3 GLN A 195       3.090  15.606 -12.678  1.00 92.40           H  
ATOM   2847  O   GLN A 195       4.940  13.545 -11.597  1.00 92.40           O  
ATOM   2848  CG  GLN A 195       3.697  17.285 -13.890  1.00 92.40           C  
ATOM   2849  HG2 GLN A 195       4.586  17.908 -13.991  1.00 92.40           H  
ATOM   2850  HG3 GLN A 195       3.598  16.691 -14.799  1.00 92.40           H  
ATOM   2851  CD  GLN A 195       2.469  18.186 -13.775  1.00 92.40           C  
ATOM   2852  NE2 GLN A 195       2.629  19.481 -13.942  1.00 92.40           N  
ATOM   2853 HE21 GLN A 195       1.808  20.039 -13.762  1.00 92.40           H  
ATOM   2854 HE22 GLN A 195       3.556  19.859 -14.075  1.00 92.40           H  
ATOM   2855  OE1 GLN A 195       1.338  17.788 -13.563  1.00 92.40           O  
ATOM   2856  N   GLU A 196       6.012  15.146 -10.437  1.00 94.40           N  
ATOM   2857  H   GLU A 196       6.360  16.094 -10.418  1.00 94.40           H  
ATOM   2858  CA  GLU A 196       6.091  14.353  -9.212  1.00 94.40           C  
ATOM   2859  HA  GLU A 196       6.459  13.361  -9.475  1.00 94.40           H  
ATOM   2860  C   GLU A 196       4.706  14.194  -8.580  1.00 94.40           C  
ATOM   2861  CB  GLU A 196       7.062  14.951  -8.184  1.00 94.40           C  
ATOM   2862  HB2 GLU A 196       6.717  15.940  -7.882  1.00 94.40           H  
ATOM   2863  HB3 GLU A 196       7.049  14.300  -7.310  1.00 94.40           H  
ATOM   2864  O   GLU A 196       3.959  15.161  -8.418  1.00 94.40           O  
ATOM   2865  CG  GLU A 196       8.506  15.052  -8.694  1.00 94.40           C  
ATOM   2866  HG2 GLU A 196       8.598  15.928  -9.337  1.00 94.40           H  
ATOM   2867  HG3 GLU A 196       8.716  14.171  -9.301  1.00 94.40           H  
ATOM   2868  CD  GLU A 196       9.525  15.142  -7.545  1.00 94.40           C  
ATOM   2869  OE1 GLU A 196      10.636  14.580  -7.686  1.00 94.40           O  
ATOM   2870  OE2 GLU A 196       9.206  15.723  -6.487  1.00 94.40           O  
ATOM   2871  N   VAL A 197       4.386  12.968  -8.179  1.00 94.59           N  
ATOM   2872  H   VAL A 197       5.050  12.229  -8.362  1.00 94.59           H  
ATOM   2873  CA  VAL A 197       3.142  12.617  -7.496  1.00 94.59           C  
ATOM   2874  HA  VAL A 197       2.581  13.528  -7.290  1.00 94.59           H  
ATOM   2875  C   VAL A 197       3.485  11.973  -6.156  1.00 94.59           C  
ATOM   2876  CB  VAL A 197       2.253  11.727  -8.390  1.00 94.59           C  
ATOM   2877  HB  VAL A 197       2.804  10.832  -8.680  1.00 94.59           H  
ATOM   2878  O   VAL A 197       4.314  11.068  -6.068  1.00 94.59           O  
ATOM   2879  CG1 VAL A 197       0.965  11.297  -7.674  1.00 94.59           C  
ATOM   2880 HG11 VAL A 197       0.333  10.731  -8.358  1.00 94.59           H  
ATOM   2881 HG12 VAL A 197       1.205  10.649  -6.831  1.00 94.59           H  
ATOM   2882 HG13 VAL A 197       0.419  12.171  -7.320  1.00 94.59           H  
ATOM   2883  CG2 VAL A 197       1.845  12.450  -9.678  1.00 94.59           C  
ATOM   2884 HG21 VAL A 197       1.180  11.820 -10.268  1.00 94.59           H  
ATOM   2885 HG22 VAL A 197       2.728  12.665 -10.281  1.00 94.59           H  
ATOM   2886 HG23 VAL A 197       1.344  13.389  -9.444  1.00 94.59           H  
ATOM   2887  N   SER A 198       2.845  12.428  -5.081  1.00 94.09           N  
ATOM   2888  H   SER A 198       2.172  13.172  -5.198  1.00 94.09           H  
ATOM   2889  CA  SER A 198       3.005  11.807  -3.763  1.00 94.09           C  
ATOM   2890  HA  SER A 198       4.067  11.769  -3.518  1.00 94.09           H  
ATOM   2891  C   SER A 198       2.450  10.380  -3.758  1.00 94.09           C  
ATOM   2892  CB  SER A 198       2.297  12.657  -2.705  1.00 94.09           C  
ATOM   2893  HB2 SER A 198       2.801  13.620  -2.625  1.00 94.09           H  
ATOM   2894  HB3 SER A 198       1.265  12.827  -3.011  1.00 94.09           H  
ATOM   2895  O   SER A 198       1.399  10.113  -4.341  1.00 94.09           O  
ATOM   2896  OG  SER A 198       2.305  12.010  -1.442  1.00 94.09           O  
ATOM   2897  HG  SER A 198       2.038  12.662  -0.790  1.00 94.09           H  
ATOM   2898  N   PHE A 199       3.076   9.467  -3.008  1.00 93.03           N  
ATOM   2899  H   PHE A 199       3.952   9.716  -2.573  1.00 93.03           H  
ATOM   2900  CA  PHE A 199       2.515   8.130  -2.767  1.00 93.03           C  
ATOM   2901  HA  PHE A 199       2.413   7.617  -3.723  1.00 93.03           H  
ATOM   2902  C   PHE A 199       1.115   8.167  -2.131  1.00 93.03           C  
ATOM   2903  CB  PHE A 199       3.465   7.328  -1.870  1.00 93.03           C  
ATOM   2904  HB2 PHE A 199       2.921   6.483  -1.448  1.00 93.03           H  
ATOM   2905  HB3 PHE A 199       3.792   7.950  -1.037  1.00 93.03           H  
ATOM   2906  O   PHE A 199       0.315   7.256  -2.356  1.00 93.03           O  
ATOM   2907  CG  PHE A 199       4.666   6.767  -2.598  1.00 93.03           C  
ATOM   2908  CD1 PHE A 199       4.490   5.706  -3.507  1.00 93.03           C  
ATOM   2909  HD1 PHE A 199       3.502   5.321  -3.707  1.00 93.03           H  
ATOM   2910  CD2 PHE A 199       5.959   7.260  -2.342  1.00 93.03           C  
ATOM   2911  HD2 PHE A 199       6.118   8.073  -1.649  1.00 93.03           H  
ATOM   2912  CE1 PHE A 199       5.600   5.142  -4.158  1.00 93.03           C  
ATOM   2913  HE1 PHE A 199       5.459   4.332  -4.858  1.00 93.03           H  
ATOM   2914  CE2 PHE A 199       7.066   6.684  -2.988  1.00 93.03           C  
ATOM   2915  HE2 PHE A 199       8.064   7.045  -2.785  1.00 93.03           H  
ATOM   2916  CZ  PHE A 199       6.890   5.635  -3.901  1.00 93.03           C  
ATOM   2917  HZ  PHE A 199       7.752   5.213  -4.397  1.00 93.03           H  
ATOM   2918  N   ASN A 200       0.793   9.218  -1.368  1.00 93.52           N  
ATOM   2919  H   ASN A 200       1.469   9.960  -1.259  1.00 93.52           H  
ATOM   2920  CA  ASN A 200      -0.545   9.401  -0.796  1.00 93.52           C  
ATOM   2921  HA  ASN A 200      -0.873   8.464  -0.347  1.00 93.52           H  
ATOM   2922  C   ASN A 200      -1.579   9.756  -1.875  1.00 93.52           C  
ATOM   2923  CB  ASN A 200      -0.491  10.477   0.303  1.00 93.52           C  
ATOM   2924  HB2 ASN A 200      -0.163  11.423  -0.128  1.00 93.52           H  
ATOM   2925  HB3 ASN A 200      -1.493  10.637   0.702  1.00 93.52           H  
ATOM   2926  O   ASN A 200      -2.740   9.376  -1.766  1.00 93.52           O  
ATOM   2927  CG  ASN A 200       0.415  10.129   1.470  1.00 93.52           C  
ATOM   2928  ND2 ASN A 200       0.715  11.090   2.302  1.00 93.52           N  
ATOM   2929 HD21 ASN A 200       1.282  10.883   3.112  1.00 93.52           H  
ATOM   2930 HD22 ASN A 200       0.067  11.863   2.359  1.00 93.52           H  
ATOM   2931  OD1 ASN A 200       0.841   8.996   1.667  1.00 93.52           O  
ATOM   2932  N   GLU A 201      -1.152  10.399  -2.961  1.00 94.24           N  
ATOM   2933  H   GLU A 201      -0.164  10.588  -3.055  1.00 94.24           H  
ATOM   2934  CA  GLU A 201      -2.015  10.880  -4.042  1.00 94.24           C  
ATOM   2935  HA  GLU A 201      -3.047  10.847  -3.694  1.00 94.24           H  
ATOM   2936  C   GLU A 201      -1.948   9.994  -5.296  1.00 94.24           C  
ATOM   2937  CB  GLU A 201      -1.718  12.347  -4.356  1.00 94.24           C  
ATOM   2938  HB2 GLU A 201      -2.432  12.683  -5.109  1.00 94.24           H  
ATOM   2939  HB3 GLU A 201      -0.713  12.421  -4.772  1.00 94.24           H  
ATOM   2940  O   GLU A 201      -2.181  10.453  -6.414  1.00 94.24           O  
ATOM   2941  CG  GLU A 201      -1.838  13.283  -3.144  1.00 94.24           C  
ATOM   2942  HG2 GLU A 201      -2.783  13.098  -2.633  1.00 94.24           H  
ATOM   2943  HG3 GLU A 201      -1.024  13.090  -2.445  1.00 94.24           H  
ATOM   2944  CD  GLU A 201      -1.770  14.735  -3.625  1.00 94.24           C  
ATOM   2945  OE1 GLU A 201      -2.682  15.538  -3.335  1.00 94.24           O  
ATOM   2946  OE2 GLU A 201      -0.884  15.049  -4.452  1.00 94.24           O  
ATOM   2947  N   SER A 202      -1.641   8.703  -5.125  1.00 94.31           N  
ATOM   2948  H   SER A 202      -1.369   8.430  -4.192  1.00 94.31           H  
ATOM   2949  CA  SER A 202      -1.464   7.734  -6.224  1.00 94.31           C  
ATOM   2950  HA  SER A 202      -0.555   8.001  -6.763  1.00 94.31           H  
ATOM   2951  C   SER A 202      -2.603   7.713  -7.258  1.00 94.31           C  
ATOM   2952  CB  SER A 202      -1.275   6.322  -5.657  1.00 94.31           C  
ATOM   2953  HB2 SER A 202      -0.347   6.288  -5.087  1.00 94.31           H  
ATOM   2954  HB3 SER A 202      -1.198   5.613  -6.482  1.00 94.31           H  
ATOM   2955  O   SER A 202      -2.360   7.431  -8.426  1.00 94.31           O  
ATOM   2956  OG  SER A 202      -2.355   5.946  -4.812  1.00 94.31           O  
ATOM   2957  HG  SER A 202      -2.260   6.431  -3.989  1.00 94.31           H  
ATOM   2958  N   TYR A 203      -3.832   8.078  -6.882  1.00 94.20           N  
ATOM   2959  H   TYR A 203      -3.952   8.406  -5.934  1.00 94.20           H  
ATOM   2960  CA  TYR A 203      -4.960   8.210  -7.813  1.00 94.20           C  
ATOM   2961  HA  TYR A 203      -5.120   7.249  -8.302  1.00 94.20           H  
ATOM   2962  C   TYR A 203      -4.722   9.239  -8.929  1.00 94.20           C  
ATOM   2963  CB  TYR A 203      -6.233   8.570  -7.040  1.00 94.20           C  
ATOM   2964  HB2 TYR A 203      -7.032   8.795  -7.746  1.00 94.20           H  
ATOM   2965  HB3 TYR A 203      -6.549   7.697  -6.469  1.00 94.20           H  
ATOM   2966  O   TYR A 203      -5.238   9.040 -10.027  1.00 94.20           O  
ATOM   2967  CG  TYR A 203      -6.060   9.739  -6.091  1.00 94.20           C  
ATOM   2968  CD1 TYR A 203      -5.741   9.470  -4.748  1.00 94.20           C  
ATOM   2969  HD1 TYR A 203      -5.640   8.453  -4.401  1.00 94.20           H  
ATOM   2970  CD2 TYR A 203      -6.197  11.072  -6.535  1.00 94.20           C  
ATOM   2971  HD2 TYR A 203      -6.452  11.285  -7.563  1.00 94.20           H  
ATOM   2972  CE1 TYR A 203      -5.538  10.528  -3.856  1.00 94.20           C  
ATOM   2973  HE1 TYR A 203      -5.264  10.340  -2.828  1.00 94.20           H  
ATOM   2974  CE2 TYR A 203      -5.982  12.139  -5.638  1.00 94.20           C  
ATOM   2975  HE2 TYR A 203      -6.060  13.165  -5.964  1.00 94.20           H  
ATOM   2976  OH  TYR A 203      -5.354  12.806  -3.391  1.00 94.20           O  
ATOM   2977  HH  TYR A 203      -5.501  13.730  -3.606  1.00 94.20           H  
ATOM   2978  CZ  TYR A 203      -5.637  11.856  -4.301  1.00 94.20           C  
ATOM   2979  N   LYS A 204      -3.926  10.295  -8.690  1.00 93.28           N  
ATOM   2980  H   LYS A 204      -3.505  10.383  -7.776  1.00 93.28           H  
ATOM   2981  CA  LYS A 204      -3.543  11.272  -9.726  1.00 93.28           C  
ATOM   2982  HA  LYS A 204      -4.440  11.665 -10.204  1.00 93.28           H  
ATOM   2983  C   LYS A 204      -2.728  10.601 -10.832  1.00 93.28           C  
ATOM   2984  CB  LYS A 204      -2.747  12.444  -9.114  1.00 93.28           C  
ATOM   2985  HB2 LYS A 204      -1.871  12.056  -8.595  1.00 93.28           H  
ATOM   2986  HB3 LYS A 204      -2.400  13.083  -9.925  1.00 93.28           H  
ATOM   2987  O   LYS A 204      -2.987  10.830 -12.009  1.00 93.28           O  
ATOM   2988  CG  LYS A 204      -3.571  13.302  -8.141  1.00 93.28           C  
ATOM   2989  HG2 LYS A 204      -3.877  12.684  -7.297  1.00 93.28           H  
ATOM   2990  HG3 LYS A 204      -4.461  13.672  -8.651  1.00 93.28           H  
ATOM   2991  CD  LYS A 204      -2.760  14.493  -7.605  1.00 93.28           C  
ATOM   2992  HD2 LYS A 204      -2.432  15.118  -8.436  1.00 93.28           H  
ATOM   2993  HD3 LYS A 204      -1.882  14.117  -7.080  1.00 93.28           H  
ATOM   2994  CE  LYS A 204      -3.611  15.328  -6.638  1.00 93.28           C  
ATOM   2995  HE2 LYS A 204      -4.015  14.662  -5.875  1.00 93.28           H  
ATOM   2996  HE3 LYS A 204      -4.451  15.774  -7.171  1.00 93.28           H  
ATOM   2997  NZ  LYS A 204      -2.826  16.384  -5.960  1.00 93.28           N  
ATOM   2998  HZ1 LYS A 204      -3.386  16.803  -5.231  1.00 93.28           H  
ATOM   2999  HZ2 LYS A 204      -2.476  17.094  -6.588  1.00 93.28           H  
ATOM   3000  HZ3 LYS A 204      -2.062  15.977  -5.440  1.00 93.28           H  
ATOM   3001  N   LEU A 205      -1.809   9.710 -10.452  1.00 95.35           N  
ATOM   3002  H   LEU A 205      -1.687   9.552  -9.461  1.00 95.35           H  
ATOM   3003  CA  LEU A 205      -1.051   8.880 -11.386  1.00 95.35           C  
ATOM   3004  HA  LEU A 205      -0.631   9.522 -12.161  1.00 95.35           H  
ATOM   3005  C   LEU A 205      -1.960   7.859 -12.077  1.00 95.35           C  
ATOM   3006  CB  LEU A 205       0.108   8.191 -10.642  1.00 95.35           C  
ATOM   3007  HB2 LEU A 205       0.843   8.944 -10.355  1.00 95.35           H  
ATOM   3008  HB3 LEU A 205      -0.268   7.730  -9.729  1.00 95.35           H  
ATOM   3009  O   LEU A 205      -1.994   7.800 -13.303  1.00 95.35           O  
ATOM   3010  CG  LEU A 205       0.799   7.092 -11.473  1.00 95.35           C  
ATOM   3011  HG  LEU A 205       0.079   6.329 -11.767  1.00 95.35           H  
ATOM   3012  CD1 LEU A 205       1.448   7.676 -12.717  1.00 95.35           C  
ATOM   3013 HD11 LEU A 205       0.699   8.025 -13.427  1.00 95.35           H  
ATOM   3014 HD12 LEU A 205       2.075   8.509 -12.399  1.00 95.35           H  
ATOM   3015 HD13 LEU A 205       2.074   6.930 -13.207  1.00 95.35           H  
ATOM   3016  CD2 LEU A 205       1.864   6.403 -10.638  1.00 95.35           C  
ATOM   3017 HD21 LEU A 205       2.676   7.099 -10.427  1.00 95.35           H  
ATOM   3018 HD22 LEU A 205       1.429   6.013  -9.718  1.00 95.35           H  
ATOM   3019 HD23 LEU A 205       2.261   5.568 -11.215  1.00 95.35           H  
ATOM   3020  N   CYS A 206      -2.705   7.055 -11.314  1.00 95.34           N  
ATOM   3021  H   CYS A 206      -2.616   7.125 -10.310  1.00 95.34           H  
ATOM   3022  CA  CYS A 206      -3.500   5.957 -11.871  1.00 95.34           C  
ATOM   3023  HA  CYS A 206      -2.834   5.272 -12.396  1.00 95.34           H  
ATOM   3024  C   CYS A 206      -4.533   6.456 -12.893  1.00 95.34           C  
ATOM   3025  CB  CYS A 206      -4.199   5.199 -10.733  1.00 95.34           C  
ATOM   3026  HB2 CYS A 206      -4.780   4.379 -11.156  1.00 95.34           H  
ATOM   3027  HB3 CYS A 206      -4.883   5.872 -10.214  1.00 95.34           H  
ATOM   3028  O   CYS A 206      -4.712   5.836 -13.944  1.00 95.34           O  
ATOM   3029  SG  CYS A 206      -3.004   4.525  -9.541  1.00 95.34           S  
ATOM   3030  HG  CYS A 206      -2.265   3.834 -10.412  1.00 95.34           H  
ATOM   3031  N   GLY A 207      -5.167   7.602 -12.617  1.00 93.78           N  
ATOM   3032  H   GLY A 207      -4.969   8.069 -11.743  1.00 93.78           H  
ATOM   3033  CA  GLY A 207      -6.146   8.230 -13.503  1.00 93.78           C  
ATOM   3034  HA2 GLY A 207      -6.948   7.521 -13.709  1.00 93.78           H  
ATOM   3035  HA3 GLY A 207      -6.569   9.099 -12.998  1.00 93.78           H  
ATOM   3036  C   GLY A 207      -5.586   8.696 -14.850  1.00 93.78           C  
ATOM   3037  O   GLY A 207      -6.365   8.889 -15.777  1.00 93.78           O  
ATOM   3038  N   SER A 208      -4.259   8.810 -15.003  1.00 92.45           N  
ATOM   3039  H   SER A 208      -3.660   8.639 -14.208  1.00 92.45           H  
ATOM   3040  CA  SER A 208      -3.631   9.137 -16.294  1.00 92.45           C  
ATOM   3041  HA  SER A 208      -4.092  10.048 -16.677  1.00 92.45           H  
ATOM   3042  C   SER A 208      -3.836   8.052 -17.359  1.00 92.45           C  
ATOM   3043  CB  SER A 208      -2.131   9.405 -16.123  1.00 92.45           C  
ATOM   3044  HB2 SER A 208      -1.975  10.140 -15.334  1.00 92.45           H  
ATOM   3045  HB3 SER A 208      -1.742   9.811 -17.057  1.00 92.45           H  
ATOM   3046  O   SER A 208      -3.854   8.363 -18.546  1.00 92.45           O  
ATOM   3047  OG  SER A 208      -1.424   8.218 -15.818  1.00 92.45           O  
ATOM   3048  HG  SER A 208      -1.551   8.025 -14.886  1.00 92.45           H  
ATOM   3049  N   CYS A 209      -4.014   6.795 -16.933  1.00 94.68           N  
ATOM   3050  H   CYS A 209      -3.959   6.636 -15.937  1.00 94.68           H  
ATOM   3051  CA  CYS A 209      -4.245   5.646 -17.812  1.00 94.68           C  
ATOM   3052  HA  CYS A 209      -4.208   5.962 -18.854  1.00 94.68           H  
ATOM   3053  C   CYS A 209      -5.629   5.013 -17.586  1.00 94.68           C  
ATOM   3054  CB  CYS A 209      -3.125   4.620 -17.583  1.00 94.68           C  
ATOM   3055  HB2 CYS A 209      -3.121   4.302 -16.540  1.00 94.68           H  
ATOM   3056  HB3 CYS A 209      -3.302   3.749 -18.213  1.00 94.68           H  
ATOM   3057  O   CYS A 209      -6.286   4.599 -18.536  1.00 94.68           O  
ATOM   3058  SG  CYS A 209      -1.502   5.324 -18.002  1.00 94.68           S  
ATOM   3059  HG  CYS A 209      -1.559   6.405 -17.219  1.00 94.68           H  
ATOM   3060  N   HIS A 210      -6.101   4.956 -16.336  1.00 94.80           N  
ATOM   3061  H   HIS A 210      -5.529   5.328 -15.592  1.00 94.80           H  
ATOM   3062  CA  HIS A 210      -7.397   4.382 -15.956  1.00 94.80           C  
ATOM   3063  HA  HIS A 210      -7.705   3.677 -16.728  1.00 94.80           H  
ATOM   3064  C   HIS A 210      -8.503   5.448 -15.893  1.00 94.80           C  
ATOM   3065  CB  HIS A 210      -7.246   3.588 -14.648  1.00 94.80           C  
ATOM   3066  HB2 HIS A 210      -8.232   3.269 -14.310  1.00 94.80           H  
ATOM   3067  HB3 HIS A 210      -6.821   4.225 -13.873  1.00 94.80           H  
ATOM   3068  O   HIS A 210      -9.185   5.572 -14.877  1.00 94.80           O  
ATOM   3069  CG  HIS A 210      -6.410   2.349 -14.809  1.00 94.80           C  
ATOM   3070  CD2 HIS A 210      -5.092   2.184 -14.480  1.00 94.80           C  
ATOM   3071  HD2 HIS A 210      -4.447   2.934 -14.045  1.00 94.80           H  
ATOM   3072  ND1 HIS A 210      -6.850   1.162 -15.345  1.00 94.80           N  
ATOM   3073  HD1 HIS A 210      -7.786   0.980 -15.678  1.00 94.80           H  
ATOM   3074  CE1 HIS A 210      -5.822   0.300 -15.340  1.00 94.80           C  
ATOM   3075  HE1 HIS A 210      -5.861  -0.718 -15.699  1.00 94.80           H  
ATOM   3076  NE2 HIS A 210      -4.727   0.877 -14.826  1.00 94.80           N  
ATOM   3077  N   GLY A 211      -8.664   6.226 -16.968  1.00 93.51           N  
ATOM   3078  H   GLY A 211      -8.066   6.058 -17.764  1.00 93.51           H  
ATOM   3079  CA  GLY A 211      -9.553   7.396 -17.014  1.00 93.51           C  
ATOM   3080  HA2 GLY A 211      -9.552   7.801 -18.026  1.00 93.51           H  
ATOM   3081  HA3 GLY A 211      -9.169   8.162 -16.340  1.00 93.51           H  
ATOM   3082  C   GLY A 211     -11.006   7.097 -16.631  1.00 93.51           C  
ATOM   3083  O   GLY A 211     -11.545   7.759 -15.746  1.00 93.51           O  
ATOM   3084  N   ASP A 212     -11.608   6.058 -17.217  1.00 94.63           N  
ATOM   3085  H   ASP A 212     -11.172   5.648 -18.031  1.00 94.63           H  
ATOM   3086  CA  ASP A 212     -13.009   5.689 -16.954  1.00 94.63           C  
ATOM   3087  HA  ASP A 212     -13.649   6.541 -17.183  1.00 94.63           H  
ATOM   3088  C   ASP A 212     -13.228   5.319 -15.479  1.00 94.63           C  
ATOM   3089  CB  ASP A 212     -13.427   4.515 -17.861  1.00 94.63           C  
ATOM   3090  HB2 ASP A 212     -14.446   4.228 -17.603  1.00 94.63           H  
ATOM   3091  HB3 ASP A 212     -12.779   3.663 -17.656  1.00 94.63           H  
ATOM   3092  O   ASP A 212     -14.072   5.897 -14.793  1.00 94.63           O  
ATOM   3093  CG  ASP A 212     -13.383   4.820 -19.363  1.00 94.63           C  
ATOM   3094  OD1 ASP A 212     -13.288   6.012 -19.728  1.00 94.63           O  
ATOM   3095  OD2 ASP A 212     -13.387   3.836 -20.135  1.00 94.63           O  
ATOM   3096  N   THR A 213     -12.398   4.414 -14.948  1.00 95.49           N  
ATOM   3097  H   THR A 213     -11.719   3.983 -15.558  1.00 95.49           H  
ATOM   3098  CA  THR A 213     -12.448   3.997 -13.537  1.00 95.49           C  
ATOM   3099  HA  THR A 213     -13.449   3.631 -13.311  1.00 95.49           H  
ATOM   3100  C   THR A 213     -12.155   5.156 -12.589  1.00 95.49           C  
ATOM   3101  CB  THR A 213     -11.431   2.877 -13.275  1.00 95.49           C  
ATOM   3102  HB  THR A 213     -10.422   3.258 -13.435  1.00 95.49           H  
ATOM   3103  O   THR A 213     -12.751   5.248 -11.518  1.00 95.49           O  
ATOM   3104  CG2 THR A 213     -11.522   2.302 -11.863  1.00 95.49           C  
ATOM   3105 HG21 THR A 213     -11.208   3.046 -11.131  1.00 95.49           H  
ATOM   3106 HG22 THR A 213     -10.867   1.435 -11.776  1.00 95.49           H  
ATOM   3107 HG23 THR A 213     -12.549   2.000 -11.655  1.00 95.49           H  
ATOM   3108  OG1 THR A 213     -11.654   1.809 -14.168  1.00 95.49           O  
ATOM   3109  HG1 THR A 213     -12.607   1.702 -14.226  1.00 95.49           H  
ATOM   3110  N   TYR A 214     -11.253   6.060 -12.966  1.00 94.99           N  
ATOM   3111  H   TYR A 214     -10.788   5.948 -13.855  1.00 94.99           H  
ATOM   3112  CA  TYR A 214     -10.964   7.257 -12.188  1.00 94.99           C  
ATOM   3113  HA  TYR A 214     -10.758   6.962 -11.159  1.00 94.99           H  
ATOM   3114  C   TYR A 214     -12.169   8.206 -12.152  1.00 94.99           C  
ATOM   3115  CB  TYR A 214      -9.704   7.911 -12.751  1.00 94.99           C  
ATOM   3116  HB2 TYR A 214      -8.869   7.228 -12.592  1.00 94.99           H  
ATOM   3117  HB3 TYR A 214      -9.816   8.048 -13.826  1.00 94.99           H  
ATOM   3118  O   TYR A 214     -12.516   8.687 -11.074  1.00 94.99           O  
ATOM   3119  CG  TYR A 214      -9.361   9.239 -12.120  1.00 94.99           C  
ATOM   3120  CD1 TYR A 214      -9.487  10.410 -12.883  1.00 94.99           C  
ATOM   3121  HD1 TYR A 214      -9.841  10.359 -13.903  1.00 94.99           H  
ATOM   3122  CD2 TYR A 214      -8.909   9.306 -10.787  1.00 94.99           C  
ATOM   3123  HD2 TYR A 214      -8.812   8.402 -10.204  1.00 94.99           H  
ATOM   3124  CE1 TYR A 214      -9.129  11.644 -12.326  1.00 94.99           C  
ATOM   3125  HE1 TYR A 214      -9.230  12.535 -12.929  1.00 94.99           H  
ATOM   3126  CE2 TYR A 214      -8.574  10.551 -10.218  1.00 94.99           C  
ATOM   3127  HE2 TYR A 214      -8.209  10.612  -9.204  1.00 94.99           H  
ATOM   3128  OH  TYR A 214      -8.358  12.941 -10.484  1.00 94.99           O  
ATOM   3129  HH  TYR A 214      -8.251  13.573 -11.198  1.00 94.99           H  
ATOM   3130  CZ  TYR A 214      -8.672  11.722 -10.997  1.00 94.99           C  
ATOM   3131  N   GLY A 215     -12.867   8.407 -13.274  1.00 94.09           N  
ATOM   3132  H   GLY A 215     -12.539   7.983 -14.130  1.00 94.09           H  
ATOM   3133  CA  GLY A 215     -14.134   9.143 -13.319  1.00 94.09           C  
ATOM   3134  HA2 GLY A 215     -13.970  10.179 -13.020  1.00 94.09           H  
ATOM   3135  HA3 GLY A 215     -14.510   9.129 -14.342  1.00 94.09           H  
ATOM   3136  C   GLY A 215     -15.201   8.525 -12.409  1.00 94.09           C  
ATOM   3137  O   GLY A 215     -15.792   9.216 -11.577  1.00 94.09           O  
ATOM   3138  N   GLU A 216     -15.395   7.206 -12.479  1.00 94.60           N  
ATOM   3139  H   GLU A 216     -14.918   6.691 -13.205  1.00 94.60           H  
ATOM   3140  CA  GLU A 216     -16.318   6.476 -11.596  1.00 94.60           C  
ATOM   3141  HA  GLU A 216     -17.323   6.883 -11.703  1.00 94.60           H  
ATOM   3142  C   GLU A 216     -15.929   6.582 -10.119  1.00 94.60           C  
ATOM   3143  CB  GLU A 216     -16.345   4.993 -11.969  1.00 94.60           C  
ATOM   3144  HB2 GLU A 216     -15.322   4.620 -12.008  1.00 94.60           H  
ATOM   3145  HB3 GLU A 216     -16.878   4.449 -11.189  1.00 94.60           H  
ATOM   3146  O   GLU A 216     -16.791   6.749  -9.251  1.00 94.60           O  
ATOM   3147  CG  GLU A 216     -17.050   4.721 -13.301  1.00 94.60           C  
ATOM   3148  HG2 GLU A 216     -16.539   5.253 -14.104  1.00 94.60           H  
ATOM   3149  HG3 GLU A 216     -18.067   5.108 -13.233  1.00 94.60           H  
ATOM   3150  CD  GLU A 216     -17.090   3.220 -13.626  1.00 94.60           C  
ATOM   3151  OE1 GLU A 216     -17.962   2.835 -14.434  1.00 94.60           O  
ATOM   3152  OE2 GLU A 216     -16.278   2.455 -13.045  1.00 94.60           O  
ATOM   3153  N   TRP A 217     -14.635   6.520  -9.814  1.00 94.60           N  
ATOM   3154  H   TRP A 217     -13.981   6.324 -10.558  1.00 94.60           H  
ATOM   3155  CA  TRP A 217     -14.124   6.673  -8.459  1.00 94.60           C  
ATOM   3156  HA  TRP A 217     -14.661   5.988  -7.803  1.00 94.60           H  
ATOM   3157  C   TRP A 217     -14.386   8.083  -7.920  1.00 94.60           C  
ATOM   3158  CB  TRP A 217     -12.648   6.282  -8.440  1.00 94.60           C  
ATOM   3159  HB2 TRP A 217     -12.562   5.229  -8.707  1.00 94.60           H  
ATOM   3160  HB3 TRP A 217     -12.117   6.856  -9.199  1.00 94.60           H  
ATOM   3161  O   TRP A 217     -14.923   8.221  -6.820  1.00 94.60           O  
ATOM   3162  CG  TRP A 217     -11.961   6.499  -7.135  1.00 94.60           C  
ATOM   3163  CD1 TRP A 217     -11.928   5.643  -6.090  1.00 94.60           C  
ATOM   3164  HD1 TRP A 217     -12.426   4.684  -6.073  1.00 94.60           H  
ATOM   3165  CD2 TRP A 217     -11.170   7.650  -6.739  1.00 94.60           C  
ATOM   3166  CE2 TRP A 217     -10.622   7.392  -5.450  1.00 94.60           C  
ATOM   3167  CE3 TRP A 217     -10.827   8.860  -7.375  1.00 94.60           C  
ATOM   3168  HE3 TRP A 217     -11.227   9.072  -8.355  1.00 94.60           H  
ATOM   3169  NE1 TRP A 217     -11.144   6.173  -5.083  1.00 94.60           N  
ATOM   3170  HE1 TRP A 217     -10.902   5.684  -4.234  1.00 94.60           H  
ATOM   3171  CH2 TRP A 217      -9.305   9.396  -5.564  1.00 94.60           C  
ATOM   3172  HH2 TRP A 217      -8.495  10.010  -5.198  1.00 94.60           H  
ATOM   3173  CZ2 TRP A 217      -9.699   8.253  -4.851  1.00 94.60           C  
ATOM   3174  HZ2 TRP A 217      -9.253   8.007  -3.899  1.00 94.60           H  
ATOM   3175  CZ3 TRP A 217      -9.906   9.736  -6.783  1.00 94.60           C  
ATOM   3176  HZ3 TRP A 217      -9.599  10.632  -7.302  1.00 94.60           H  
ATOM   3177  N   ARG A 218     -14.149   9.130  -8.724  1.00 93.03           N  
ATOM   3178  H   ARG A 218     -13.745   8.933  -9.629  1.00 93.03           H  
ATOM   3179  CA  ARG A 218     -14.502  10.529  -8.406  1.00 93.03           C  
ATOM   3180  HA  ARG A 218     -13.977  10.849  -7.506  1.00 93.03           H  
ATOM   3181  C   ARG A 218     -16.000  10.722  -8.148  1.00 93.03           C  
ATOM   3182  CB  ARG A 218     -14.079  11.443  -9.558  1.00 93.03           C  
ATOM   3183  HB2 ARG A 218     -14.492  11.068 -10.494  1.00 93.03           H  
ATOM   3184  HB3 ARG A 218     -14.512  12.426  -9.377  1.00 93.03           H  
ATOM   3185  O   ARG A 218     -16.401  11.530  -7.313  1.00 93.03           O  
ATOM   3186  CG  ARG A 218     -12.558  11.603  -9.700  1.00 93.03           C  
ATOM   3187  HG2 ARG A 218     -12.068  10.631  -9.752  1.00 93.03           H  
ATOM   3188  HG3 ARG A 218     -12.143  12.123  -8.837  1.00 93.03           H  
ATOM   3189  CD  ARG A 218     -12.233  12.375 -10.978  1.00 93.03           C  
ATOM   3190  HD2 ARG A 218     -11.150  12.415 -11.090  1.00 93.03           H  
ATOM   3191  HD3 ARG A 218     -12.637  11.834 -11.834  1.00 93.03           H  
ATOM   3192  NE  ARG A 218     -12.778  13.741 -10.962  1.00 93.03           N  
ATOM   3193  HE  ARG A 218     -13.763  13.839 -11.163  1.00 93.03           H  
ATOM   3194  NH1 ARG A 218     -10.867  14.937 -10.459  1.00 93.03           N  
ATOM   3195 HH11 ARG A 218     -10.336  14.096 -10.280  1.00 93.03           H  
ATOM   3196 HH12 ARG A 218     -10.468  15.865 -10.449  1.00 93.03           H  
ATOM   3197  NH2 ARG A 218     -12.717  16.002 -10.988  1.00 93.03           N  
ATOM   3198 HH21 ARG A 218     -13.595  16.061 -11.484  1.00 93.03           H  
ATOM   3199 HH22 ARG A 218     -12.178  16.856 -10.970  1.00 93.03           H  
ATOM   3200  CZ  ARG A 218     -12.125  14.871 -10.791  1.00 93.03           C  
ATOM   3201  N   MET A 219     -16.859   9.939  -8.788  1.00 89.20           N  
ATOM   3202  H   MET A 219     -16.505   9.361  -9.536  1.00 89.20           H  
ATOM   3203  CA  MET A 219     -18.300   9.960  -8.512  1.00 89.20           C  
ATOM   3204  HA  MET A 219     -18.598  10.971  -8.235  1.00 89.20           H  
ATOM   3205  C   MET A 219     -18.707   9.051  -7.346  1.00 89.20           C  
ATOM   3206  CB  MET A 219     -19.057   9.610  -9.786  1.00 89.20           C  
ATOM   3207  HB2 MET A 219     -18.712   8.650 -10.169  1.00 89.20           H  
ATOM   3208  HB3 MET A 219     -20.122   9.540  -9.564  1.00 89.20           H  
ATOM   3209  O   MET A 219     -19.754   9.262  -6.733  1.00 89.20           O  
ATOM   3210  CG  MET A 219     -18.849  10.703 -10.835  1.00 89.20           C  
ATOM   3211  HG2 MET A 219     -17.799  10.755 -11.123  1.00 89.20           H  
ATOM   3212  HG3 MET A 219     -19.135  11.664 -10.407  1.00 89.20           H  
ATOM   3213  SD  MET A 219     -19.842  10.441 -12.313  1.00 89.20           S  
ATOM   3214  CE  MET A 219     -18.974   9.040 -13.064  1.00 89.20           C  
ATOM   3215  HE1 MET A 219     -19.034   8.168 -12.412  1.00 89.20           H  
ATOM   3216  HE2 MET A 219     -19.434   8.803 -14.023  1.00 89.20           H  
ATOM   3217  HE3 MET A 219     -17.929   9.301 -13.230  1.00 89.20           H  
ATOM   3218  N   GLY A 220     -17.838   8.119  -6.949  1.00 89.26           N  
ATOM   3219  H   GLY A 220     -16.984   8.022  -7.480  1.00 89.26           H  
ATOM   3220  CA  GLY A 220     -18.067   7.136  -5.887  1.00 89.26           C  
ATOM   3221  HA2 GLY A 220     -18.641   7.562  -5.064  1.00 89.26           H  
ATOM   3222  HA3 GLY A 220     -17.103   6.784  -5.519  1.00 89.26           H  
ATOM   3223  C   GLY A 220     -18.864   5.932  -6.339  1.00 89.26           C  
ATOM   3224  O   GLY A 220     -19.426   5.239  -5.497  1.00 89.26           O  
ATOM   3225  N   LEU A 221     -18.929   5.720  -7.652  1.00 92.21           N  
ATOM   3226  H   LEU A 221     -18.409   6.345  -8.251  1.00 92.21           H  
ATOM   3227  CA  LEU A 221     -19.447   4.504  -8.264  1.00 92.21           C  
ATOM   3228  HA  LEU A 221     -20.328   4.161  -7.721  1.00 92.21           H  
ATOM   3229  C   LEU A 221     -18.406   3.378  -8.189  1.00 92.21           C  
ATOM   3230  CB  LEU A 221     -19.831   4.807  -9.723  1.00 92.21           C  
ATOM   3231  HB2 LEU A 221     -18.931   5.093 -10.267  1.00 92.21           H  
ATOM   3232  HB3 LEU A 221     -20.211   3.891 -10.175  1.00 92.21           H  
ATOM   3233  O   LEU A 221     -18.774   2.211  -8.097  1.00 92.21           O  
ATOM   3234  CG  LEU A 221     -20.879   5.920  -9.907  1.00 92.21           C  
ATOM   3235  HG  LEU A 221     -20.488   6.858  -9.512  1.00 92.21           H  
ATOM   3236  CD1 LEU A 221     -21.158   6.115 -11.395  1.00 92.21           C  
ATOM   3237 HD11 LEU A 221     -21.619   5.219 -11.812  1.00 92.21           H  
ATOM   3238 HD12 LEU A 221     -20.226   6.301 -11.928  1.00 92.21           H  
ATOM   3239 HD13 LEU A 221     -21.823   6.966 -11.543  1.00 92.21           H  
ATOM   3240  CD2 LEU A 221     -22.200   5.602  -9.203  1.00 92.21           C  
ATOM   3241 HD21 LEU A 221     -22.578   4.638  -9.543  1.00 92.21           H  
ATOM   3242 HD22 LEU A 221     -22.050   5.575  -8.123  1.00 92.21           H  
ATOM   3243 HD23 LEU A 221     -22.931   6.377  -9.431  1.00 92.21           H  
ATOM   3244  N   HIS A 222     -17.116   3.734  -8.163  1.00 94.48           N  
ATOM   3245  H   HIS A 222     -16.894   4.714  -8.262  1.00 94.48           H  
ATOM   3246  CA  HIS A 222     -16.011   2.804  -7.953  1.00 94.48           C  
ATOM   3247  HA  HIS A 222     -16.424   1.800  -7.857  1.00 94.48           H  
ATOM   3248  C   HIS A 222     -15.243   3.099  -6.655  1.00 94.48           C  
ATOM   3249  CB  HIS A 222     -15.095   2.793  -9.183  1.00 94.48           C  
ATOM   3250  HB2 HIS A 222     -14.565   3.742  -9.263  1.00 94.48           H  
ATOM   3251  HB3 HIS A 222     -15.699   2.660 -10.081  1.00 94.48           H  
ATOM   3252  O   HIS A 222     -15.085   4.248  -6.242  1.00 94.48           O  
ATOM   3253  CG  HIS A 222     -14.105   1.665  -9.119  1.00 94.48           C  
ATOM   3254  CD2 HIS A 222     -12.780   1.744  -8.788  1.00 94.48           C  
ATOM   3255  HD2 HIS A 222     -12.234   2.647  -8.559  1.00 94.48           H  
ATOM   3256  ND1 HIS A 222     -14.401   0.338  -9.318  1.00 94.48           N  
ATOM   3257  HD1 HIS A 222     -15.273  -0.009  -9.691  1.00 94.48           H  
ATOM   3258  CE1 HIS A 222     -13.279  -0.370  -9.115  1.00 94.48           C  
ATOM   3259  HE1 HIS A 222     -13.187  -1.439  -9.233  1.00 94.48           H  
ATOM   3260  NE2 HIS A 222     -12.268   0.443  -8.776  1.00 94.48           N  
ATOM   3261  N   GLY A 223     -14.729   2.048  -6.016  1.00 92.26           N  
ATOM   3262  H   GLY A 223     -14.871   1.134  -6.422  1.00 92.26           H  
ATOM   3263  CA  GLY A 223     -14.040   2.133  -4.729  1.00 92.26           C  
ATOM   3264  HA2 GLY A 223     -13.383   1.271  -4.616  1.00 92.26           H  
ATOM   3265  HA3 GLY A 223     -13.420   3.030  -4.712  1.00 92.26           H  
ATOM   3266  C   GLY A 223     -14.993   2.172  -3.532  1.00 92.26           C  
ATOM   3267  O   GLY A 223     -16.133   1.715  -3.597  1.00 92.26           O  
ATOM   3268  N   LYS A 224     -14.503   2.684  -2.399  1.00 92.16           N  
ATOM   3269  H   LYS A 224     -13.574   3.079  -2.419  1.00 92.16           H  
ATOM   3270  CA  LYS A 224     -15.239   2.727  -1.130  1.00 92.16           C  
ATOM   3271  HA  LYS A 224     -16.281   2.474  -1.327  1.00 92.16           H  
ATOM   3272  C   LYS A 224     -15.214   4.134  -0.543  1.00 92.16           C  
ATOM   3273  CB  LYS A 224     -14.665   1.659  -0.186  1.00 92.16           C  
ATOM   3274  HB2 LYS A 224     -14.716   0.698  -0.698  1.00 92.16           H  
ATOM   3275  HB3 LYS A 224     -13.616   1.880   0.007  1.00 92.16           H  
ATOM   3276  O   LYS A 224     -14.182   4.804  -0.539  1.00 92.16           O  
ATOM   3277  CG  LYS A 224     -15.408   1.538   1.156  1.00 92.16           C  
ATOM   3278  HG2 LYS A 224     -15.242   2.440   1.745  1.00 92.16           H  
ATOM   3279  HG3 LYS A 224     -16.476   1.414   0.978  1.00 92.16           H  
ATOM   3280  CD  LYS A 224     -14.874   0.320   1.922  1.00 92.16           C  
ATOM   3281  HD2 LYS A 224     -15.111  -0.582   1.358  1.00 92.16           H  
ATOM   3282  HD3 LYS A 224     -13.788   0.399   1.984  1.00 92.16           H  
ATOM   3283  CE  LYS A 224     -15.463   0.205   3.332  1.00 92.16           C  
ATOM   3284  HE2 LYS A 224     -15.324   1.157   3.845  1.00 92.16           H  
ATOM   3285  HE3 LYS A 224     -16.532   0.009   3.251  1.00 92.16           H  
ATOM   3286  NZ  LYS A 224     -14.783  -0.880   4.088  1.00 92.16           N  
ATOM   3287  HZ1 LYS A 224     -15.179  -1.012   5.008  1.00 92.16           H  
ATOM   3288  HZ2 LYS A 224     -13.803  -0.660   4.194  1.00 92.16           H  
ATOM   3289  HZ3 LYS A 224     -14.839  -1.756   3.589  1.00 92.16           H  
ATOM   3290  N   ARG A 225     -16.360   4.558  -0.010  1.00 91.02           N  
ATOM   3291  H   ARG A 225     -17.158   3.942  -0.073  1.00 91.02           H  
ATOM   3292  CA  ARG A 225     -16.522   5.790   0.768  1.00 91.02           C  
ATOM   3293  HA  ARG A 225     -15.553   6.276   0.886  1.00 91.02           H  
ATOM   3294  C   ARG A 225     -17.035   5.442   2.157  1.00 91.02           C  
ATOM   3295  CB  ARG A 225     -17.463   6.765   0.049  1.00 91.02           C  
ATOM   3296  HB2 ARG A 225     -17.684   7.593   0.723  1.00 91.02           H  
ATOM   3297  HB3 ARG A 225     -18.398   6.257  -0.187  1.00 91.02           H  
ATOM   3298  O   ARG A 225     -17.930   4.615   2.305  1.00 91.02           O  
ATOM   3299  CG  ARG A 225     -16.846   7.338  -1.236  1.00 91.02           C  
ATOM   3300  HG2 ARG A 225     -15.946   7.897  -0.982  1.00 91.02           H  
ATOM   3301  HG3 ARG A 225     -16.588   6.535  -1.926  1.00 91.02           H  
ATOM   3302  CD  ARG A 225     -17.858   8.270  -1.907  1.00 91.02           C  
ATOM   3303  HD2 ARG A 225     -18.710   7.673  -2.232  1.00 91.02           H  
ATOM   3304  HD3 ARG A 225     -18.197   9.007  -1.179  1.00 91.02           H  
ATOM   3305  NE  ARG A 225     -17.277   8.975  -3.059  1.00 91.02           N  
ATOM   3306  HE  ARG A 225     -16.273   8.960  -3.170  1.00 91.02           H  
ATOM   3307  NH1 ARG A 225     -19.246   9.732  -3.995  1.00 91.02           N  
ATOM   3308 HH11 ARG A 225     -19.777   9.194  -3.325  1.00 91.02           H  
ATOM   3309 HH12 ARG A 225     -19.667   9.944  -4.888  1.00 91.02           H  
ATOM   3310  NH2 ARG A 225     -17.301  10.208  -4.942  1.00 91.02           N  
ATOM   3311 HH21 ARG A 225     -16.298  10.111  -5.008  1.00 91.02           H  
ATOM   3312 HH22 ARG A 225     -17.759  10.760  -5.653  1.00 91.02           H  
ATOM   3313  CZ  ARG A 225     -17.945   9.644  -3.978  1.00 91.02           C  
ATOM   3314  N   THR A 226     -16.465   6.073   3.172  1.00 91.79           N  
ATOM   3315  H   THR A 226     -15.728   6.732   2.966  1.00 91.79           H  
ATOM   3316  CA  THR A 226     -16.905   5.953   4.570  1.00 91.79           C  
ATOM   3317  HA  THR A 226     -17.909   5.529   4.604  1.00 91.79           H  
ATOM   3318  C   THR A 226     -16.976   7.340   5.192  1.00 91.79           C  
ATOM   3319  CB  THR A 226     -15.970   5.049   5.396  1.00 91.79           C  
ATOM   3320  HB  THR A 226     -16.209   5.164   6.453  1.00 91.79           H  
ATOM   3321  O   THR A 226     -16.179   8.197   4.829  1.00 91.79           O  
ATOM   3322  CG2 THR A 226     -16.110   3.573   5.029  1.00 91.79           C  
ATOM   3323 HG21 THR A 226     -17.142   3.254   5.179  1.00 91.79           H  
ATOM   3324 HG22 THR A 226     -15.833   3.420   3.986  1.00 91.79           H  
ATOM   3325 HG23 THR A 226     -15.457   2.981   5.671  1.00 91.79           H  
ATOM   3326  OG1 THR A 226     -14.612   5.369   5.191  1.00 91.79           O  
ATOM   3327  HG1 THR A 226     -14.529   6.323   5.255  1.00 91.79           H  
ATOM   3328  N   GLY A 227     -17.889   7.571   6.131  1.00 92.05           N  
ATOM   3329  H   GLY A 227     -18.588   6.871   6.337  1.00 92.05           H  
ATOM   3330  CA  GLY A 227     -18.076   8.886   6.747  1.00 92.05           C  
ATOM   3331  HA2 GLY A 227     -17.390   9.619   6.323  1.00 92.05           H  
ATOM   3332  HA3 GLY A 227     -17.873   8.827   7.817  1.00 92.05           H  
ATOM   3333  C   GLY A 227     -19.494   9.409   6.569  1.00 92.05           C  
ATOM   3334  O   GLY A 227     -20.447   8.630   6.547  1.00 92.05           O  
ATOM   3335  N   GLU A 228     -19.639  10.725   6.469  1.00 90.87           N  
ATOM   3336  H   GLU A 228     -18.820  11.315   6.461  1.00 90.87           H  
ATOM   3337  CA  GLU A 228     -20.941  11.375   6.398  1.00 90.87           C  
ATOM   3338  HA  GLU A 228     -21.594  10.904   7.133  1.00 90.87           H  
ATOM   3339  C   GLU A 228     -21.599  11.221   5.024  1.00 90.87           C  
ATOM   3340  CB  GLU A 228     -20.829  12.858   6.760  1.00 90.87           C  
ATOM   3341  HB2 GLU A 228     -20.058  13.327   6.148  1.00 90.87           H  
ATOM   3342  HB3 GLU A 228     -21.782  13.334   6.531  1.00 90.87           H  
ATOM   3343  O   GLU A 228     -20.998  11.442   3.975  1.00 90.87           O  
ATOM   3344  CG  GLU A 228     -20.524  13.071   8.248  1.00 90.87           C  
ATOM   3345  HG2 GLU A 228     -19.624  12.521   8.524  1.00 90.87           H  
ATOM   3346  HG3 GLU A 228     -21.351  12.671   8.833  1.00 90.87           H  
ATOM   3347  CD  GLU A 228     -20.342  14.555   8.579  1.00 90.87           C  
ATOM   3348  OE1 GLU A 228     -19.509  14.844   9.461  1.00 90.87           O  
ATOM   3349  OE2 GLU A 228     -21.059  15.383   7.966  1.00 90.87           O  
ATOM   3350  N   TRP A 229     -22.896  10.918   5.031  1.00 86.50           N  
ATOM   3351  H   TRP A 229     -23.319  10.639   5.905  1.00 86.50           H  
ATOM   3352  CA  TRP A 229     -23.713  10.862   3.816  1.00 86.50           C  
ATOM   3353  HA  TRP A 229     -23.135  10.394   3.019  1.00 86.50           H  
ATOM   3354  C   TRP A 229     -24.137  12.246   3.312  1.00 86.50           C  
ATOM   3355  CB  TRP A 229     -24.934   9.984   4.100  1.00 86.50           C  
ATOM   3356  HB2 TRP A 229     -25.567   9.968   3.213  1.00 86.50           H  
ATOM   3357  HB3 TRP A 229     -25.514  10.418   4.914  1.00 86.50           H  
ATOM   3358  O   TRP A 229     -24.513  12.396   2.151  1.00 86.50           O  
ATOM   3359  CG  TRP A 229     -24.584   8.570   4.441  1.00 86.50           C  
ATOM   3360  CD1 TRP A 229     -24.547   8.029   5.680  1.00 86.50           C  
ATOM   3361  HD1 TRP A 229     -24.786   8.552   6.594  1.00 86.50           H  
ATOM   3362  CD2 TRP A 229     -24.168   7.512   3.527  1.00 86.50           C  
ATOM   3363  CE2 TRP A 229     -23.894   6.339   4.291  1.00 86.50           C  
ATOM   3364  CE3 TRP A 229     -23.994   7.429   2.129  1.00 86.50           C  
ATOM   3365  HE3 TRP A 229     -24.199   8.296   1.518  1.00 86.50           H  
ATOM   3366  NE1 TRP A 229     -24.139   6.712   5.595  1.00 86.50           N  
ATOM   3367  HE1 TRP A 229     -24.012   6.113   6.398  1.00 86.50           H  
ATOM   3368  CH2 TRP A 229     -23.316   5.087   2.305  1.00 86.50           C  
ATOM   3369  HH2 TRP A 229     -23.001   4.171   1.828  1.00 86.50           H  
ATOM   3370  CZ2 TRP A 229     -23.474   5.140   3.700  1.00 86.50           C  
ATOM   3371  HZ2 TRP A 229     -23.280   4.268   4.307  1.00 86.50           H  
ATOM   3372  CZ3 TRP A 229     -23.575   6.229   1.524  1.00 86.50           C  
ATOM   3373  HZ3 TRP A 229     -23.458   6.178   0.451  1.00 86.50           H  
ATOM   3374  N   LYS A 230     -24.089  13.267   4.176  1.00 88.08           N  
ATOM   3375  H   LYS A 230     -23.662  13.096   5.075  1.00 88.08           H  
ATOM   3376  CA  LYS A 230     -24.525  14.629   3.855  1.00 88.08           C  
ATOM   3377  HA  LYS A 230     -25.543  14.569   3.469  1.00 88.08           H  
ATOM   3378  C   LYS A 230     -23.641  15.236   2.755  1.00 88.08           C  
ATOM   3379  CB  LYS A 230     -24.529  15.466   5.147  1.00 88.08           C  
ATOM   3380  HB2 LYS A 230     -25.042  14.912   5.933  1.00 88.08           H  
ATOM   3381  HB3 LYS A 230     -23.498  15.625   5.460  1.00 88.08           H  
ATOM   3382  O   LYS A 230     -22.424  15.042   2.722  1.00 88.08           O  
ATOM   3383  CG  LYS A 230     -25.229  16.822   4.977  1.00 88.08           C  
ATOM   3384  HG2 LYS A 230     -24.796  17.352   4.128  1.00 88.08           H  
ATOM   3385  HG3 LYS A 230     -26.291  16.666   4.785  1.00 88.08           H  
ATOM   3386  CD  LYS A 230     -25.052  17.690   6.227  1.00 88.08           C  
ATOM   3387  HD2 LYS A 230     -23.993  17.718   6.484  1.00 88.08           H  
ATOM   3388  HD3 LYS A 230     -25.608  17.254   7.057  1.00 88.08           H  
ATOM   3389  CE  LYS A 230     -25.537  19.115   5.943  1.00 88.08           C  
ATOM   3390  HE2 LYS A 230     -26.609  19.095   5.745  1.00 88.08           H  
ATOM   3391  HE3 LYS A 230     -25.034  19.468   5.043  1.00 88.08           H  
ATOM   3392  NZ  LYS A 230     -25.225  20.018   7.077  1.00 88.08           N  
ATOM   3393  HZ1 LYS A 230     -25.680  19.706   7.924  1.00 88.08           H  
ATOM   3394  HZ2 LYS A 230     -25.508  20.964   6.868  1.00 88.08           H  
ATOM   3395  HZ3 LYS A 230     -24.228  20.020   7.238  1.00 88.08           H  
ATOM   3396  N   VAL A 231     -24.248  15.997   1.846  1.00 82.07           N  
ATOM   3397  H   VAL A 231     -25.251  16.103   1.899  1.00 82.07           H  
ATOM   3398  CA  VAL A 231     -23.512  16.837   0.883  1.00 82.07           C  
ATOM   3399  HA  VAL A 231     -22.825  16.213   0.312  1.00 82.07           H  
ATOM   3400  C   VAL A 231     -22.686  17.875   1.650  1.00 82.07           C  
ATOM   3401  CB  VAL A 231     -24.477  17.508  -0.110  1.00 82.07           C  
ATOM   3402  HB  VAL A 231     -25.193  18.119   0.441  1.00 82.07           H  
ATOM   3403  O   VAL A 231     -23.200  18.488   2.588  1.00 82.07           O  
ATOM   3404  CG1 VAL A 231     -23.730  18.403  -1.104  1.00 82.07           C  
ATOM   3405 HG11 VAL A 231     -24.426  18.807  -1.838  1.00 82.07           H  
ATOM   3406 HG12 VAL A 231     -22.959  17.835  -1.625  1.00 82.07           H  
ATOM   3407 HG13 VAL A 231     -23.264  19.243  -0.590  1.00 82.07           H  
ATOM   3408  CG2 VAL A 231     -25.251  16.451  -0.911  1.00 82.07           C  
ATOM   3409 HG21 VAL A 231     -25.861  15.833  -0.252  1.00 82.07           H  
ATOM   3410 HG22 VAL A 231     -24.557  15.816  -1.461  1.00 82.07           H  
ATOM   3411 HG23 VAL A 231     -25.914  16.943  -1.623  1.00 82.07           H  
ATOM   3412  N   GLY A 232     -21.406  18.028   1.302  1.00 85.31           N  
ATOM   3413  H   GLY A 232     -21.039  17.594   0.467  1.00 85.31           H  
ATOM   3414  CA  GLY A 232     -20.457  18.857   2.051  1.00 85.31           C  
ATOM   3415  HA2 GLY A 232     -19.551  18.960   1.453  1.00 85.31           H  
ATOM   3416  HA3 GLY A 232     -20.881  19.850   2.197  1.00 85.31           H  
ATOM   3417  C   GLY A 232     -20.046  18.306   3.423  1.00 85.31           C  
ATOM   3418  O   GLY A 232     -19.335  18.990   4.151  1.00 85.31           O  
ATOM   3419  N   GLY A 233     -20.495  17.105   3.805  1.00 91.16           N  
ATOM   3420  H   GLY A 233     -21.073  16.581   3.163  1.00 91.16           H  
ATOM   3421  CA  GLY A 233     -20.006  16.402   4.994  1.00 91.16           C  
ATOM   3422  HA2 GLY A 233     -19.922  17.098   5.828  1.00 91.16           H  
ATOM   3423  HA3 GLY A 233     -20.711  15.621   5.280  1.00 91.16           H  
ATOM   3424  C   GLY A 233     -18.642  15.754   4.750  1.00 91.16           C  
ATOM   3425  O   GLY A 233     -18.290  15.449   3.605  1.00 91.16           O  
ATOM   3426  N   GLN A 234     -17.884  15.518   5.823  1.00 94.50           N  
ATOM   3427  H   GLN A 234     -18.243  15.743   6.740  1.00 94.50           H  
ATOM   3428  CA  GLN A 234     -16.573  14.876   5.727  1.00 94.50           C  
ATOM   3429  HA  GLN A 234     -16.003  15.409   4.966  1.00 94.50           H  
ATOM   3430  C   GLN A 234     -16.707  13.429   5.248  1.00 94.50           C  
ATOM   3431  CB  GLN A 234     -15.813  14.994   7.056  1.00 94.50           C  
ATOM   3432  HB2 GLN A 234     -16.271  14.339   7.797  1.00 94.50           H  
ATOM   3433  HB3 GLN A 234     -15.885  16.022   7.412  1.00 94.50           H  
ATOM   3434  O   GLN A 234     -17.538  12.663   5.736  1.00 94.50           O  
ATOM   3435  CG  GLN A 234     -14.324  14.644   6.898  1.00 94.50           C  
ATOM   3436  HG2 GLN A 234     -13.897  15.282   6.123  1.00 94.50           H  
ATOM   3437  HG3 GLN A 234     -14.208  13.604   6.592  1.00 94.50           H  
ATOM   3438  CD  GLN A 234     -13.529  14.857   8.182  1.00 94.50           C  
ATOM   3439  NE2 GLN A 234     -12.314  15.349   8.095  1.00 94.50           N  
ATOM   3440 HE21 GLN A 234     -11.921  15.605   7.200  1.00 94.50           H  
ATOM   3441 HE22 GLN A 234     -11.827  15.469   8.972  1.00 94.50           H  
ATOM   3442  OE1 GLN A 234     -13.971  14.584   9.284  1.00 94.50           O  
ATOM   3443  N   LYS A 235     -15.887  13.041   4.271  1.00 93.65           N  
ATOM   3444  H   LYS A 235     -15.224  13.715   3.916  1.00 93.65           H  
ATOM   3445  CA  LYS A 235     -15.898  11.691   3.695  1.00 93.65           C  
ATOM   3446  HA  LYS A 235     -16.437  11.011   4.355  1.00 93.65           H  
ATOM   3447  C   LYS A 235     -14.475  11.192   3.576  1.00 93.65           C  
ATOM   3448  CB  LYS A 235     -16.598  11.690   2.325  1.00 93.65           C  
ATOM   3449  HB2 LYS A 235     -16.432  10.733   1.832  1.00 93.65           H  
ATOM   3450  HB3 LYS A 235     -16.158  12.475   1.709  1.00 93.65           H  
ATOM   3451  O   LYS A 235     -13.625  11.869   3.003  1.00 93.65           O  
ATOM   3452  CG  LYS A 235     -18.111  11.920   2.456  1.00 93.65           C  
ATOM   3453  HG2 LYS A 235     -18.290  12.777   3.105  1.00 93.65           H  
ATOM   3454  HG3 LYS A 235     -18.570  11.040   2.907  1.00 93.65           H  
ATOM   3455  CD  LYS A 235     -18.766  12.212   1.102  1.00 93.65           C  
ATOM   3456  HD2 LYS A 235     -18.774  11.316   0.480  1.00 93.65           H  
ATOM   3457  HD3 LYS A 235     -18.188  12.990   0.603  1.00 93.65           H  
ATOM   3458  CE  LYS A 235     -20.195  12.709   1.349  1.00 93.65           C  
ATOM   3459  HE2 LYS A 235     -20.900  11.885   1.241  1.00 93.65           H  
ATOM   3460  HE3 LYS A 235     -20.259  13.041   2.385  1.00 93.65           H  
ATOM   3461  NZ  LYS A 235     -20.551  13.854   0.475  1.00 93.65           N  
ATOM   3462  HZ1 LYS A 235     -19.861  14.587   0.557  1.00 93.65           H  
ATOM   3463  HZ2 LYS A 235     -20.615  13.596  -0.500  1.00 93.65           H  
ATOM   3464  HZ3 LYS A 235     -21.422  14.253   0.794  1.00 93.65           H  
ATOM   3465  N   ARG A 236     -14.229   9.981   4.064  1.00 94.54           N  
ATOM   3466  H   ARG A 236     -14.994   9.478   4.491  1.00 94.54           H  
ATOM   3467  CA  ARG A 236     -13.006   9.254   3.762  1.00 94.54           C  
ATOM   3468  HA  ARG A 236     -12.203   9.988   3.693  1.00 94.54           H  
ATOM   3469  C   ARG A 236     -13.130   8.576   2.406  1.00 94.54           C  
ATOM   3470  CB  ARG A 236     -12.613   8.288   4.880  1.00 94.54           C  
ATOM   3471  HB2 ARG A 236     -13.424   7.582   5.058  1.00 94.54           H  
ATOM   3472  HB3 ARG A 236     -12.423   8.844   5.798  1.00 94.54           H  
ATOM   3473  O   ARG A 236     -14.006   7.732   2.191  1.00 94.54           O  
ATOM   3474  CG  ARG A 236     -11.339   7.540   4.460  1.00 94.54           C  
ATOM   3475  HG2 ARG A 236     -11.525   6.969   3.550  1.00 94.54           H  
ATOM   3476  HG3 ARG A 236     -10.541   8.256   4.264  1.00 94.54           H  
ATOM   3477  CD  ARG A 236     -10.873   6.552   5.514  1.00 94.54           C  
ATOM   3478  HD2 ARG A 236     -10.525   7.097   6.391  1.00 94.54           H  
ATOM   3479  HD3 ARG A 236     -11.718   5.931   5.813  1.00 94.54           H  
ATOM   3480  NE  ARG A 236      -9.766   5.744   4.970  1.00 94.54           N  
ATOM   3481  HE  ARG A 236      -8.967   6.227   4.585  1.00 94.54           H  
ATOM   3482  NH1 ARG A 236     -10.628   3.696   5.436  1.00 94.54           N  
ATOM   3483 HH11 ARG A 236     -10.434   2.726   5.640  1.00 94.54           H  
ATOM   3484 HH12 ARG A 236     -11.495   4.129   5.719  1.00 94.54           H  
ATOM   3485  NH2 ARG A 236      -8.558   3.851   4.680  1.00 94.54           N  
ATOM   3486 HH21 ARG A 236      -8.237   3.994   3.733  1.00 94.54           H  
ATOM   3487 HH22 ARG A 236      -8.460   2.874   4.917  1.00 94.54           H  
ATOM   3488  CZ  ARG A 236      -9.663   4.435   4.998  1.00 94.54           C  
ATOM   3489  N   TRP A 237     -12.188   8.913   1.546  1.00 94.24           N  
ATOM   3490  H   TRP A 237     -11.500   9.589   1.849  1.00 94.24           H  
ATOM   3491  CA  TRP A 237     -11.957   8.319   0.249  1.00 94.24           C  
ATOM   3492  HA  TRP A 237     -12.868   7.845  -0.117  1.00 94.24           H  
ATOM   3493  C   TRP A 237     -10.865   7.276   0.348  1.00 94.24           C  
ATOM   3494  CB  TRP A 237     -11.568   9.424  -0.717  1.00 94.24           C  
ATOM   3495  HB2 TRP A 237     -10.791  10.050  -0.278  1.00 94.24           H  
ATOM   3496  HB3 TRP A 237     -11.157   8.976  -1.622  1.00 94.24           H  
ATOM   3497  O   TRP A 237      -9.794   7.522   0.900  1.00 94.24           O  
ATOM   3498  CG  TRP A 237     -12.725  10.276  -1.092  1.00 94.24           C  
ATOM   3499  CD1 TRP A 237     -13.334  11.200  -0.317  1.00 94.24           C  
ATOM   3500  HD1 TRP A 237     -13.032  11.446   0.690  1.00 94.24           H  
ATOM   3501  CD2 TRP A 237     -13.374  10.339  -2.381  1.00 94.24           C  
ATOM   3502  CE2 TRP A 237     -14.338  11.387  -2.338  1.00 94.24           C  
ATOM   3503  CE3 TRP A 237     -13.158   9.677  -3.603  1.00 94.24           C  
ATOM   3504  HE3 TRP A 237     -12.415   8.896  -3.674  1.00 94.24           H  
ATOM   3505  NE1 TRP A 237     -14.319  11.840  -1.042  1.00 94.24           N  
ATOM   3506  HE1 TRP A 237     -14.788  12.676  -0.725  1.00 94.24           H  
ATOM   3507  CH2 TRP A 237     -14.647  11.245  -4.701  1.00 94.24           C  
ATOM   3508  HH2 TRP A 237     -14.973  11.729  -5.610  1.00 94.24           H  
ATOM   3509  CZ2 TRP A 237     -14.996  11.831  -3.481  1.00 94.24           C  
ATOM   3510  HZ2 TRP A 237     -15.630  12.704  -3.445  1.00 94.24           H  
ATOM   3511  CZ3 TRP A 237     -13.776  10.146  -4.764  1.00 94.24           C  
ATOM   3512  HZ3 TRP A 237     -13.466   9.736  -5.714  1.00 94.24           H  
ATOM   3513  N   TRP A 238     -11.155   6.101  -0.189  1.00 94.48           N  
ATOM   3514  H   TRP A 238     -12.056   5.952  -0.622  1.00 94.48           H  
ATOM   3515  CA  TRP A 238     -10.180   5.032  -0.272  1.00 94.48           C  
ATOM   3516  HA  TRP A 238      -9.480   5.096   0.560  1.00 94.48           H  
ATOM   3517  C   TRP A 238      -9.402   5.203  -1.568  1.00 94.48           C  
ATOM   3518  CB  TRP A 238     -10.886   3.687  -0.170  1.00 94.48           C  
ATOM   3519  HB2 TRP A 238     -11.666   3.626  -0.929  1.00 94.48           H  
ATOM   3520  HB3 TRP A 238     -10.154   2.910  -0.390  1.00 94.48           H  
ATOM   3521  O   TRP A 238      -9.980   5.236  -2.657  1.00 94.48           O  
ATOM   3522  CG  TRP A 238     -11.487   3.394   1.172  1.00 94.48           C  
ATOM   3523  CD1 TRP A 238     -12.334   4.183   1.878  1.00 94.48           C  
ATOM   3524  HD1 TRP A 238     -12.691   5.151   1.559  1.00 94.48           H  
ATOM   3525  CD2 TRP A 238     -11.310   2.193   1.970  1.00 94.48           C  
ATOM   3526  CE2 TRP A 238     -12.117   2.317   3.138  1.00 94.48           C  
ATOM   3527  CE3 TRP A 238     -10.590   0.992   1.803  1.00 94.48           C  
ATOM   3528  HE3 TRP A 238      -9.946   0.878   0.943  1.00 94.48           H  
ATOM   3529  NE1 TRP A 238     -12.697   3.562   3.050  1.00 94.48           N  
ATOM   3530  HE1 TRP A 238     -13.310   3.988   3.731  1.00 94.48           H  
ATOM   3531  CH2 TRP A 238     -11.540   0.091   3.862  1.00 94.48           C  
ATOM   3532  HH2 TRP A 238     -11.635  -0.726   4.561  1.00 94.48           H  
ATOM   3533  CZ2 TRP A 238     -12.229   1.294   4.079  1.00 94.48           C  
ATOM   3534  HZ2 TRP A 238     -12.846   1.451   4.952  1.00 94.48           H  
ATOM   3535  CZ3 TRP A 238     -10.713  -0.050   2.736  1.00 94.48           C  
ATOM   3536  HZ3 TRP A 238     -10.170  -0.971   2.580  1.00 94.48           H  
ATOM   3537  N   THR A 239      -8.093   5.347  -1.440  1.00 94.46           N  
ATOM   3538  H   THR A 239      -7.710   5.298  -0.507  1.00 94.46           H  
ATOM   3539  CA  THR A 239      -7.160   5.421  -2.559  1.00 94.46           C  
ATOM   3540  HA  THR A 239      -7.561   6.121  -3.292  1.00 94.46           H  
ATOM   3541  C   THR A 239      -7.034   4.059  -3.243  1.00 94.46           C  
ATOM   3542  CB  THR A 239      -5.791   5.954  -2.108  1.00 94.46           C  
ATOM   3543  HB  THR A 239      -5.141   6.026  -2.980  1.00 94.46           H  
ATOM   3544  O   THR A 239      -7.290   3.009  -2.648  1.00 94.46           O  
ATOM   3545  CG2 THR A 239      -5.891   7.335  -1.463  1.00 94.46           C  
ATOM   3546 HG21 THR A 239      -6.407   8.026  -2.130  1.00 94.46           H  
ATOM   3547 HG22 THR A 239      -4.889   7.717  -1.264  1.00 94.46           H  
ATOM   3548 HG23 THR A 239      -6.437   7.276  -0.522  1.00 94.46           H  
ATOM   3549  OG1 THR A 239      -5.194   5.095  -1.172  1.00 94.46           O  
ATOM   3550  HG1 THR A 239      -5.747   5.081  -0.387  1.00 94.46           H  
ATOM   3551  N   CYS A 240      -6.636   4.059  -4.518  1.00 94.57           N  
ATOM   3552  H   CYS A 240      -6.451   4.942  -4.972  1.00 94.57           H  
ATOM   3553  CA  CYS A 240      -6.577   2.842  -5.335  1.00 94.57           C  
ATOM   3554  HA  CYS A 240      -7.583   2.438  -5.448  1.00 94.57           H  
ATOM   3555  C   CYS A 240      -5.712   1.747  -4.683  1.00 94.57           C  
ATOM   3556  CB  CYS A 240      -6.030   3.207  -6.725  1.00 94.57           C  
ATOM   3557  HB2 CYS A 240      -5.981   2.303  -7.332  1.00 94.57           H  
ATOM   3558  HB3 CYS A 240      -5.023   3.615  -6.643  1.00 94.57           H  
ATOM   3559  O   CYS A 240      -6.085   0.574  -4.687  1.00 94.57           O  
ATOM   3560  SG  CYS A 240      -7.105   4.406  -7.571  1.00 94.57           S  
ATOM   3561  HG  CYS A 240      -6.896   5.475  -6.797  1.00 94.57           H  
ATOM   3562  N   THR A 241      -4.594   2.143  -4.066  1.00 93.26           N  
ATOM   3563  H   THR A 241      -4.396   3.133  -4.023  1.00 93.26           H  
ATOM   3564  CA  THR A 241      -3.600   1.252  -3.441  1.00 93.26           C  
ATOM   3565  HA  THR A 241      -3.492   0.375  -4.078  1.00 93.26           H  
ATOM   3566  C   THR A 241      -3.993   0.735  -2.056  1.00 93.26           C  
ATOM   3567  CB  THR A 241      -2.228   1.929  -3.364  1.00 93.26           C  
ATOM   3568  HB  THR A 241      -1.511   1.256  -2.893  1.00 93.26           H  
ATOM   3569  O   THR A 241      -3.216   0.033  -1.402  1.00 93.26           O  
ATOM   3570  CG2 THR A 241      -1.688   2.319  -4.739  1.00 93.26           C  
ATOM   3571 HG21 THR A 241      -1.654   1.438  -5.379  1.00 93.26           H  
ATOM   3572 HG22 THR A 241      -2.321   3.073  -5.206  1.00 93.26           H  
ATOM   3573 HG23 THR A 241      -0.677   2.714  -4.638  1.00 93.26           H  
ATOM   3574  OG1 THR A 241      -2.324   3.112  -2.609  1.00 93.26           O  
ATOM   3575  HG1 THR A 241      -1.796   3.777  -3.057  1.00 93.26           H  
ATOM   3576  N   GLU A 242      -5.189   1.075  -1.574  1.00 92.64           N  
ATOM   3577  H   GLU A 242      -5.760   1.735  -2.083  1.00 92.64           H  
ATOM   3578  CA  GLU A 242      -5.764   0.415  -0.403  1.00 92.64           C  
ATOM   3579  HA  GLU A 242      -4.981   0.215   0.329  1.00 92.64           H  
ATOM   3580  C   GLU A 242      -6.334  -0.946  -0.795  1.00 92.64           C  
ATOM   3581  CB  GLU A 242      -6.807   1.319   0.266  1.00 92.64           C  
ATOM   3582  HB2 GLU A 242      -7.543   1.649  -0.467  1.00 92.64           H  
ATOM   3583  HB3 GLU A 242      -7.322   0.757   1.046  1.00 92.64           H  
ATOM   3584  O   GLU A 242      -6.138  -1.905  -0.065  1.00 92.64           O  
ATOM   3585  CG  GLU A 242      -6.103   2.523   0.904  1.00 92.64           C  
ATOM   3586  HG2 GLU A 242      -5.421   2.969   0.181  1.00 92.64           H  
ATOM   3587  HG3 GLU A 242      -5.504   2.174   1.745  1.00 92.64           H  
ATOM   3588  CD  GLU A 242      -7.084   3.584   1.391  1.00 92.64           C  
ATOM   3589  OE1 GLU A 242      -6.959   4.758   0.979  1.00 92.64           O  
ATOM   3590  OE2 GLU A 242      -7.952   3.252   2.218  1.00 92.64           O  
ATOM   3591  N   CYS A 243      -6.957  -1.061  -1.973  1.00 91.77           N  
ATOM   3592  H   CYS A 243      -7.006  -0.244  -2.566  1.00 91.77           H  
ATOM   3593  CA  CYS A 243      -7.593  -2.302  -2.430  1.00 91.77           C  
ATOM   3594  HA  CYS A 243      -7.681  -2.997  -1.595  1.00 91.77           H  
ATOM   3595  C   CYS A 243      -6.801  -3.037  -3.524  1.00 91.77           C  
ATOM   3596  CB  CYS A 243      -9.008  -1.963  -2.916  1.00 91.77           C  
ATOM   3597  HB2 CYS A 243      -8.953  -1.239  -3.729  1.00 91.77           H  
ATOM   3598  HB3 CYS A 243      -9.490  -2.866  -3.291  1.00 91.77           H  
ATOM   3599  O   CYS A 243      -6.829  -4.268  -3.581  1.00 91.77           O  
ATOM   3600  SG  CYS A 243      -9.994  -1.279  -1.550  1.00 91.77           S  
ATOM   3601  HG  CYS A 243      -9.033  -0.485  -1.069  1.00 91.77           H  
ATOM   3602  N   HIS A 244      -6.094  -2.305  -4.387  1.00 92.85           N  
ATOM   3603  H   HIS A 244      -6.091  -1.300  -4.289  1.00 92.85           H  
ATOM   3604  CA  HIS A 244      -5.314  -2.865  -5.488  1.00 92.85           C  
ATOM   3605  HA  HIS A 244      -5.613  -3.901  -5.650  1.00 92.85           H  
ATOM   3606  C   HIS A 244      -3.820  -2.857  -5.168  1.00 92.85           C  
ATOM   3607  CB  HIS A 244      -5.609  -2.098  -6.784  1.00 92.85           C  
ATOM   3608  HB2 HIS A 244      -4.976  -2.490  -7.580  1.00 92.85           H  
ATOM   3609  HB3 HIS A 244      -5.362  -1.045  -6.653  1.00 92.85           H  
ATOM   3610  O   HIS A 244      -3.284  -1.859  -4.691  1.00 92.85           O  
ATOM   3611  CG  HIS A 244      -7.044  -2.229  -7.221  1.00 92.85           C  
ATOM   3612  CD2 HIS A 244      -8.021  -1.272  -7.160  1.00 92.85           C  
ATOM   3613  HD2 HIS A 244      -7.898  -0.259  -6.805  1.00 92.85           H  
ATOM   3614  ND1 HIS A 244      -7.634  -3.371  -7.704  1.00 92.85           N  
ATOM   3615  HD1 HIS A 244      -7.205  -4.280  -7.808  1.00 92.85           H  
ATOM   3616  CE1 HIS A 244      -8.929  -3.116  -7.925  1.00 92.85           C  
ATOM   3617  HE1 HIS A 244      -9.652  -3.836  -8.279  1.00 92.85           H  
ATOM   3618  NE2 HIS A 244      -9.216  -1.850  -7.604  1.00 92.85           N  
ATOM   3619  N   ASN A 245      -3.122  -3.945  -5.495  1.00 91.24           N  
ATOM   3620  H   ASN A 245      -3.602  -4.730  -5.912  1.00 91.24           H  
ATOM   3621  CA  ASN A 245      -1.664  -3.937  -5.545  1.00 91.24           C  
ATOM   3622  HA  ASN A 245      -1.282  -3.139  -4.908  1.00 91.24           H  
ATOM   3623  C   ASN A 245      -1.222  -3.694  -6.999  1.00 91.24           C  
ATOM   3624  CB  ASN A 245      -1.108  -5.250  -4.972  1.00 91.24           C  
ATOM   3625  HB2 ASN A 245      -1.479  -6.093  -5.556  1.00 91.24           H  
ATOM   3626  HB3 ASN A 245      -1.445  -5.363  -3.941  1.00 91.24           H  
ATOM   3627  O   ASN A 245      -1.316  -4.632  -7.793  1.00 91.24           O  
ATOM   3628  CG  ASN A 245       0.415  -5.278  -4.986  1.00 91.24           C  
ATOM   3629  ND2 ASN A 245       1.016  -6.333  -4.493  1.00 91.24           N  
ATOM   3630 HD21 ASN A 245       2.024  -6.360  -4.550  1.00 91.24           H  
ATOM   3631 HD22 ASN A 245       0.486  -7.136  -4.184  1.00 91.24           H  
ATOM   3632  OD1 ASN A 245       1.094  -4.365  -5.434  1.00 91.24           O  
ATOM   3633  N   PRO A 246      -0.726  -2.492  -7.362  1.00 93.07           N  
ATOM   3634  CA  PRO A 246      -0.357  -2.165  -8.743  1.00 93.07           C  
ATOM   3635  HA  PRO A 246      -1.235  -2.212  -9.387  1.00 93.07           H  
ATOM   3636  C   PRO A 246       0.709  -3.108  -9.319  1.00 93.07           C  
ATOM   3637  CB  PRO A 246       0.120  -0.710  -8.711  1.00 93.07           C  
ATOM   3638  HB2 PRO A 246       0.923  -0.521  -9.423  1.00 93.07           H  
ATOM   3639  HB3 PRO A 246      -0.723  -0.049  -8.914  1.00 93.07           H  
ATOM   3640  O   PRO A 246       0.769  -3.303 -10.524  1.00 93.07           O  
ATOM   3641  CG  PRO A 246       0.583  -0.511  -7.270  1.00 93.07           C  
ATOM   3642  HG2 PRO A 246       1.596  -0.896  -7.155  1.00 93.07           H  
ATOM   3643  HG3 PRO A 246       0.532   0.535  -6.967  1.00 93.07           H  
ATOM   3644  CD  PRO A 246      -0.391  -1.381  -6.480  1.00 93.07           C  
ATOM   3645  HD2 PRO A 246      -1.294  -0.816  -6.250  1.00 93.07           H  
ATOM   3646  HD3 PRO A 246       0.093  -1.718  -5.563  1.00 93.07           H  
ATOM   3647  N   HIS A 247       1.512  -3.763  -8.485  1.00 92.52           N  
ATOM   3648  H   HIS A 247       1.443  -3.593  -7.492  1.00 92.52           H  
ATOM   3649  CA  HIS A 247       2.565  -4.663  -8.953  1.00 92.52           C  
ATOM   3650  HA  HIS A 247       3.101  -4.180  -9.770  1.00 92.52           H  
ATOM   3651  C   HIS A 247       2.046  -6.008  -9.492  1.00 92.52           C  
ATOM   3652  CB  HIS A 247       3.545  -4.866  -7.796  1.00 92.52           C  
ATOM   3653  HB2 HIS A 247       3.059  -5.432  -7.001  1.00 92.52           H  
ATOM   3654  HB3 HIS A 247       4.394  -5.453  -8.146  1.00 92.52           H  
ATOM   3655  O   HIS A 247       2.773  -6.698 -10.199  1.00 92.52           O  
ATOM   3656  CG  HIS A 247       4.068  -3.572  -7.236  1.00 92.52           C  
ATOM   3657  CD2 HIS A 247       4.928  -2.700  -7.847  1.00 92.52           C  
ATOM   3658  HD2 HIS A 247       5.374  -2.821  -8.824  1.00 92.52           H  
ATOM   3659  ND1 HIS A 247       3.733  -3.035  -6.017  1.00 92.52           N  
ATOM   3660  HD1 HIS A 247       3.067  -3.432  -5.371  1.00 92.52           H  
ATOM   3661  CE1 HIS A 247       4.396  -1.874  -5.883  1.00 92.52           C  
ATOM   3662  HE1 HIS A 247       4.336  -1.213  -5.031  1.00 92.52           H  
ATOM   3663  NE2 HIS A 247       5.127  -1.626  -6.977  1.00 92.52           N  
ATOM   3664  N   THR A 248       0.808  -6.392  -9.154  1.00 91.29           N  
ATOM   3665  H   THR A 248       0.243  -5.754  -8.613  1.00 91.29           H  
ATOM   3666  CA  THR A 248       0.264  -7.745  -9.399  1.00 91.29           C  
ATOM   3667  HA  THR A 248       0.857  -8.232 -10.174  1.00 91.29           H  
ATOM   3668  C   THR A 248      -1.173  -7.743  -9.931  1.00 91.29           C  
ATOM   3669  CB  THR A 248       0.370  -8.631  -8.142  1.00 91.29           C  
ATOM   3670  HB  THR A 248      -0.154  -9.574  -8.299  1.00 91.29           H  
ATOM   3671  O   THR A 248      -1.826  -8.783  -9.952  1.00 91.29           O  
ATOM   3672  CG2 THR A 248       1.822  -8.938  -7.777  1.00 91.29           C  
ATOM   3673 HG21 THR A 248       1.846  -9.630  -6.935  1.00 91.29           H  
ATOM   3674 HG22 THR A 248       2.376  -8.034  -7.524  1.00 91.29           H  
ATOM   3675 HG23 THR A 248       2.307  -9.428  -8.622  1.00 91.29           H  
ATOM   3676  OG1 THR A 248      -0.171  -7.962  -7.021  1.00 91.29           O  
ATOM   3677  HG1 THR A 248       0.545  -7.395  -6.725  1.00 91.29           H  
ATOM   3678  N   VAL A 249      -1.695  -6.600 -10.396  1.00 91.54           N  
ATOM   3679  H   VAL A 249      -1.108  -5.779 -10.398  1.00 91.54           H  
ATOM   3680  CA  VAL A 249      -3.113  -6.463 -10.798  1.00 91.54           C  
ATOM   3681  HA  VAL A 249      -3.725  -6.697  -9.927  1.00 91.54           H  
ATOM   3682  C   VAL A 249      -3.566  -7.430 -11.900  1.00 91.54           C  
ATOM   3683  CB  VAL A 249      -3.464  -5.030 -11.244  1.00 91.54           C  
ATOM   3684  HB  VAL A 249      -4.478  -5.036 -11.644  1.00 91.54           H  
ATOM   3685  O   VAL A 249      -4.764  -7.698 -12.010  1.00 91.54           O  
ATOM   3686  CG1 VAL A 249      -3.465  -4.052 -10.072  1.00 91.54           C  
ATOM   3687 HG11 VAL A 249      -3.898  -3.102 -10.385  1.00 91.54           H  
ATOM   3688 HG12 VAL A 249      -2.434  -3.884  -9.764  1.00 91.54           H  
ATOM   3689 HG13 VAL A 249      -4.041  -4.458  -9.241  1.00 91.54           H  
ATOM   3690  CG2 VAL A 249      -2.529  -4.492 -12.334  1.00 91.54           C  
ATOM   3691 HG21 VAL A 249      -2.549  -5.146 -13.206  1.00 91.54           H  
ATOM   3692 HG22 VAL A 249      -1.505  -4.425 -11.967  1.00 91.54           H  
ATOM   3693 HG23 VAL A 249      -2.860  -3.499 -12.639  1.00 91.54           H  
ATOM   3694  N   GLN A 250      -2.647  -7.946 -12.724  1.00 92.06           N  
ATOM   3695  H   GLN A 250      -1.687  -7.652 -12.614  1.00 92.06           H  
ATOM   3696  CA  GLN A 250      -2.954  -8.940 -13.761  1.00 92.06           C  
ATOM   3697  HA  GLN A 250      -3.951  -8.739 -14.154  1.00 92.06           H  
ATOM   3698  C   GLN A 250      -2.996 -10.377 -13.237  1.00 92.06           C  
ATOM   3699  CB  GLN A 250      -1.958  -8.821 -14.920  1.00 92.06           C  
ATOM   3700  HB2 GLN A 250      -0.937  -8.918 -14.551  1.00 92.06           H  
ATOM   3701  HB3 GLN A 250      -2.143  -9.620 -15.637  1.00 92.06           H  
ATOM   3702  O   GLN A 250      -3.756 -11.181 -13.770  1.00 92.06           O  
ATOM   3703  CG  GLN A 250      -2.150  -7.476 -15.622  1.00 92.06           C  
ATOM   3704  HG2 GLN A 250      -1.982  -6.655 -14.925  1.00 92.06           H  
ATOM   3705  HG3 GLN A 250      -3.183  -7.415 -15.965  1.00 92.06           H  
ATOM   3706  CD  GLN A 250      -1.231  -7.266 -16.809  1.00 92.06           C  
ATOM   3707  NE2 GLN A 250      -1.668  -6.461 -17.746  1.00 92.06           N  
ATOM   3708 HE21 GLN A 250      -2.545  -5.975 -17.624  1.00 92.06           H  
ATOM   3709 HE22 GLN A 250      -1.057  -6.363 -18.544  1.00 92.06           H  
ATOM   3710  OE1 GLN A 250      -0.127  -7.752 -16.939  1.00 92.06           O  
ATOM   3711  N   GLU A 251      -2.247 -10.682 -12.178  1.00 88.80           N  
ATOM   3712  H   GLU A 251      -1.669  -9.965 -11.764  1.00 88.80           H  
ATOM   3713  CA  GLU A 251      -2.347 -11.959 -11.463  1.00 88.80           C  
ATOM   3714  HA  GLU A 251      -2.433 -12.781 -12.173  1.00 88.80           H  
ATOM   3715  C   GLU A 251      -3.597 -11.956 -10.574  1.00 88.80           C  
ATOM   3716  CB  GLU A 251      -1.094 -12.180 -10.594  1.00 88.80           C  
ATOM   3717  HB2 GLU A 251      -1.003 -11.337  -9.908  1.00 88.80           H  
ATOM   3718  HB3 GLU A 251      -1.242 -13.083 -10.001  1.00 88.80           H  
ATOM   3719  O   GLU A 251      -4.404 -12.890 -10.587  1.00 88.80           O  
ATOM   3720  CG  GLU A 251       0.218 -12.332 -11.387  1.00 88.80           C  
ATOM   3721  HG2 GLU A 251       0.146 -13.226 -12.007  1.00 88.80           H  
ATOM   3722  HG3 GLU A 251       0.320 -11.470 -12.046  1.00 88.80           H  
ATOM   3723  CD  GLU A 251       1.467 -12.424 -10.479  1.00 88.80           C  
ATOM   3724  OE1 GLU A 251       2.546 -12.850 -10.962  1.00 88.80           O  
ATOM   3725  OE2 GLU A 251       1.365 -12.029  -9.298  1.00 88.80           O  
ATOM   3726  N   HIS A 252      -3.780 -10.877  -9.808  1.00 85.73           N  
ATOM   3727  H   HIS A 252      -3.067 -10.162  -9.842  1.00 85.73           H  
ATOM   3728  CA  HIS A 252      -4.841 -10.716  -8.823  1.00 85.73           C  
ATOM   3729  HA  HIS A 252      -5.640 -11.430  -9.025  1.00 85.73           H  
ATOM   3730  C   HIS A 252      -5.418  -9.302  -8.904  1.00 85.73           C  
ATOM   3731  CB  HIS A 252      -4.287 -11.004  -7.416  1.00 85.73           C  
ATOM   3732  HB2 HIS A 252      -5.106 -10.969  -6.698  1.00 85.73           H  
ATOM   3733  HB3 HIS A 252      -3.576 -10.222  -7.151  1.00 85.73           H  
ATOM   3734  O   HIS A 252      -4.843  -8.346  -8.382  1.00 85.73           O  
ATOM   3735  CG  HIS A 252      -3.580 -12.329  -7.271  1.00 85.73           C  
ATOM   3736  CD2 HIS A 252      -2.430 -12.552  -6.565  1.00 85.73           C  
ATOM   3737  HD2 HIS A 252      -1.877 -11.815  -6.001  1.00 85.73           H  
ATOM   3738  ND1 HIS A 252      -3.900 -13.510  -7.902  1.00 85.73           N  
ATOM   3739  HD1 HIS A 252      -4.488 -13.581  -8.720  1.00 85.73           H  
ATOM   3740  CE1 HIS A 252      -2.963 -14.416  -7.583  1.00 85.73           C  
ATOM   3741  HE1 HIS A 252      -2.888 -15.408  -8.004  1.00 85.73           H  
ATOM   3742  NE2 HIS A 252      -2.065 -13.887  -6.743  1.00 85.73           N  
ATOM   3743  N   ARG A 253      -6.604  -9.157  -9.514  1.00 84.63           N  
ATOM   3744  H   ARG A 253      -6.988  -9.958  -9.996  1.00 84.63           H  
ATOM   3745  CA  ARG A 253      -7.287  -7.852  -9.582  1.00 84.63           C  
ATOM   3746  HA  ARG A 253      -6.617  -7.157 -10.088  1.00 84.63           H  
ATOM   3747  C   ARG A 253      -7.523  -7.274  -8.182  1.00 84.63           C  
ATOM   3748  CB  ARG A 253      -8.591  -7.969 -10.391  1.00 84.63           C  
ATOM   3749  HB2 ARG A 253      -8.357  -8.352 -11.385  1.00 84.63           H  
ATOM   3750  HB3 ARG A 253      -9.262  -8.670  -9.896  1.00 84.63           H  
ATOM   3751  O   ARG A 253      -7.346  -6.078  -7.984  1.00 84.63           O  
ATOM   3752  CG  ARG A 253      -9.290  -6.603 -10.528  1.00 84.63           C  
ATOM   3753  HG2 ARG A 253      -9.522  -6.225  -9.533  1.00 84.63           H  
ATOM   3754  HG3 ARG A 253      -8.622  -5.891 -11.012  1.00 84.63           H  
ATOM   3755  CD  ARG A 253     -10.616  -6.670 -11.293  1.00 84.63           C  
ATOM   3756  HD2 ARG A 253     -11.187  -7.534 -10.954  1.00 84.63           H  
ATOM   3757  HD3 ARG A 253     -11.176  -5.772 -11.033  1.00 84.63           H  
ATOM   3758  NE  ARG A 253     -10.427  -6.731 -12.756  1.00 84.63           N  
ATOM   3759  HE  ARG A 253      -9.600  -7.208 -13.085  1.00 84.63           H  
ATOM   3760  NH1 ARG A 253     -12.302  -5.529 -13.355  1.00 84.63           N  
ATOM   3761 HH11 ARG A 253     -12.871  -5.088 -14.064  1.00 84.63           H  
ATOM   3762 HH12 ARG A 253     -12.547  -5.417 -12.382  1.00 84.63           H  
ATOM   3763  NH2 ARG A 253     -10.931  -6.286 -14.935  1.00 84.63           N  
ATOM   3764 HH21 ARG A 253     -11.534  -5.850 -15.619  1.00 84.63           H  
ATOM   3765 HH22 ARG A 253     -10.098  -6.777 -15.227  1.00 84.63           H  
ATOM   3766  CZ  ARG A 253     -11.218  -6.185 -13.668  1.00 84.63           C  
ATOM   3767  N   PHE A 254      -7.917  -8.115  -7.230  1.00 82.98           N  
ATOM   3768  H   PHE A 254      -7.988  -9.094  -7.469  1.00 82.98           H  
ATOM   3769  CA  PHE A 254      -8.037  -7.805  -5.805  1.00 82.98           C  
ATOM   3770  HA  PHE A 254      -7.412  -6.944  -5.568  1.00 82.98           H  
ATOM   3771  C   PHE A 254      -7.529  -9.001  -4.998  1.00 82.98           C  
ATOM   3772  CB  PHE A 254      -9.494  -7.465  -5.445  1.00 82.98           C  
ATOM   3773  HB2 PHE A 254      -9.526  -7.155  -4.400  1.00 82.98           H  
ATOM   3774  HB3 PHE A 254      -9.809  -6.606  -6.039  1.00 82.98           H  
ATOM   3775  O   PHE A 254      -7.623 -10.139  -5.460  1.00 82.98           O  
ATOM   3776  CG  PHE A 254     -10.491  -8.597  -5.646  1.00 82.98           C  
ATOM   3777  CD1 PHE A 254     -11.110  -8.780  -6.898  1.00 82.98           C  
ATOM   3778  HD1 PHE A 254     -10.883  -8.108  -7.712  1.00 82.98           H  
ATOM   3779  CD2 PHE A 254     -10.802  -9.470  -4.585  1.00 82.98           C  
ATOM   3780  HD2 PHE A 254     -10.341  -9.330  -3.618  1.00 82.98           H  
ATOM   3781  CE1 PHE A 254     -12.022  -9.834  -7.091  1.00 82.98           C  
ATOM   3782  HE1 PHE A 254     -12.496  -9.974  -8.051  1.00 82.98           H  
ATOM   3783  CE2 PHE A 254     -11.711 -10.525  -4.778  1.00 82.98           C  
ATOM   3784  HE2 PHE A 254     -11.945 -11.192  -3.961  1.00 82.98           H  
ATOM   3785  CZ  PHE A 254     -12.320 -10.708  -6.031  1.00 82.98           C  
ATOM   3786  HZ  PHE A 254     -13.021 -11.517  -6.178  1.00 82.98           H  
ATOM   3787  N   GLN A 255      -7.006  -8.755  -3.798  1.00 78.10           N  
ATOM   3788  H   GLN A 255      -6.998  -7.808  -3.445  1.00 78.10           H  
ATOM   3789  CA  GLN A 255      -6.617  -9.838  -2.896  1.00 78.10           C  
ATOM   3790  HA  GLN A 255      -6.041 -10.568  -3.465  1.00 78.10           H  
ATOM   3791  C   GLN A 255      -7.879 -10.514  -2.342  1.00 78.10           C  
ATOM   3792  CB  GLN A 255      -5.715  -9.301  -1.774  1.00 78.10           C  
ATOM   3793  HB2 GLN A 255      -6.182  -8.427  -1.320  1.00 78.10           H  
ATOM   3794  HB3 GLN A 255      -5.609 -10.064  -1.002  1.00 78.10           H  
ATOM   3795  O   GLN A 255      -8.698  -9.826  -1.724  1.00 78.10           O  
ATOM   3796  CG  GLN A 255      -4.318  -8.919  -2.297  1.00 78.10           C  
ATOM   3797  HG2 GLN A 255      -3.753  -8.457  -1.487  1.00 78.10           H  
ATOM   3798  HG3 GLN A 255      -4.415  -8.183  -3.095  1.00 78.10           H  
ATOM   3799  CD  GLN A 255      -3.513 -10.114  -2.812  1.00 78.10           C  
ATOM   3800  NE2 GLN A 255      -2.472  -9.894  -3.583  1.00 78.10           N  
ATOM   3801 HE21 GLN A 255      -2.252  -8.971  -3.929  1.00 78.10           H  
ATOM   3802 HE22 GLN A 255      -1.989 -10.719  -3.908  1.00 78.10           H  
ATOM   3803  OE1 GLN A 255      -3.801 -11.265  -2.532  1.00 78.10           O  
ATOM   3804  N   PRO A 256      -8.084 -11.827  -2.554  1.00 80.34           N  
ATOM   3805  CA  PRO A 256      -9.261 -12.508  -2.040  1.00 80.34           C  
ATOM   3806  HA  PRO A 256     -10.146 -12.037  -2.468  1.00 80.34           H  
ATOM   3807  C   PRO A 256      -9.313 -12.426  -0.514  1.00 80.34           C  
ATOM   3808  CB  PRO A 256      -9.173 -13.956  -2.537  1.00 80.34           C  
ATOM   3809  HB2 PRO A 256     -10.154 -14.355  -2.795  1.00 80.34           H  
ATOM   3810  HB3 PRO A 256      -8.690 -14.587  -1.792  1.00 80.34           H  
ATOM   3811  O   PRO A 256      -8.369 -12.802   0.180  1.00 80.34           O  
ATOM   3812  CG  PRO A 256      -8.268 -13.853  -3.763  1.00 80.34           C  
ATOM   3813  HG2 PRO A 256      -8.856 -13.548  -4.629  1.00 80.34           H  
ATOM   3814  HG3 PRO A 256      -7.744 -14.788  -3.962  1.00 80.34           H  
ATOM   3815  CD  PRO A 256      -7.304 -12.734  -3.383  1.00 80.34           C  
ATOM   3816  HD2 PRO A 256      -6.475 -13.136  -2.801  1.00 80.34           H  
ATOM   3817  HD3 PRO A 256      -6.931 -12.258  -4.290  1.00 80.34           H  
ATOM   3818  N   ILE A 257     -10.444 -11.968   0.014  1.00 81.07           N  
ATOM   3819  H   ILE A 257     -11.181 -11.663  -0.606  1.00 81.07           H  
ATOM   3820  CA  ILE A 257     -10.727 -12.008   1.447  1.00 81.07           C  
ATOM   3821  HA  ILE A 257      -9.796 -12.177   1.989  1.00 81.07           H  
ATOM   3822  C   ILE A 257     -11.640 -13.205   1.683  1.00 81.07           C  
ATOM   3823  CB  ILE A 257     -11.313 -10.674   1.962  1.00 81.07           C  
ATOM   3824  HB  ILE A 257     -12.300 -10.535   1.520  1.00 81.07           H  
ATOM   3825  O   ILE A 257     -12.610 -13.414   0.952  1.00 81.07           O  
ATOM   3826  CG1 ILE A 257     -10.416  -9.481   1.549  1.00 81.07           C  
ATOM   3827 HG12 ILE A 257      -9.421  -9.601   1.976  1.00 81.07           H  
ATOM   3828 HG13 ILE A 257     -10.316  -9.462   0.464  1.00 81.07           H  
ATOM   3829  CG2 ILE A 257     -11.458 -10.718   3.496  1.00 81.07           C  
ATOM   3830 HG21 ILE A 257     -12.101 -11.544   3.799  1.00 81.07           H  
ATOM   3831 HG22 ILE A 257     -10.481 -10.821   3.967  1.00 81.07           H  
ATOM   3832 HG23 ILE A 257     -11.933  -9.805   3.857  1.00 81.07           H  
ATOM   3833  CD1 ILE A 257     -10.973  -8.111   1.953  1.00 81.07           C  
ATOM   3834 HD11 ILE A 257     -10.402  -7.329   1.453  1.00 81.07           H  
ATOM   3835 HD12 ILE A 257     -12.016  -8.028   1.649  1.00 81.07           H  
ATOM   3836 HD13 ILE A 257     -10.890  -7.964   3.030  1.00 81.07           H  
ATOM   3837  N   LYS A 258     -11.333 -14.007   2.705  1.00 84.71           N  
ATOM   3838  H   LYS A 258     -10.527 -13.773   3.267  1.00 84.71           H  
ATOM   3839  CA  LYS A 258     -12.237 -15.072   3.146  1.00 84.71           C  
ATOM   3840  HA  LYS A 258     -12.366 -15.765   2.315  1.00 84.71           H  
ATOM   3841  C   LYS A 258     -13.595 -14.436   3.494  1.00 84.71           C  
ATOM   3842  CB  LYS A 258     -11.605 -15.811   4.332  1.00 84.71           C  
ATOM   3843  HB2 LYS A 258     -10.654 -16.236   4.011  1.00 84.71           H  
ATOM   3844  HB3 LYS A 258     -11.405 -15.098   5.132  1.00 84.71           H  
ATOM   3845  O   LYS A 258     -13.600 -13.475   4.256  1.00 84.71           O  
ATOM   3846  CG  LYS A 258     -12.500 -16.939   4.863  1.00 84.71           C  
ATOM   3847  HG2 LYS A 258     -12.664 -17.672   4.073  1.00 84.71           H  
ATOM   3848  HG3 LYS A 258     -13.460 -16.530   5.175  1.00 84.71           H  
ATOM   3849  CD  LYS A 258     -11.846 -17.622   6.066  1.00 84.71           C  
ATOM   3850  HD2 LYS A 258     -10.890 -18.051   5.765  1.00 84.71           H  
ATOM   3851  HD3 LYS A 258     -11.677 -16.877   6.844  1.00 84.71           H  
ATOM   3852  CE  LYS A 258     -12.768 -18.720   6.600  1.00 84.71           C  
ATOM   3853  HE2 LYS A 258     -12.910 -19.471   5.823  1.00 84.71           H  
ATOM   3854  HE3 LYS A 258     -13.740 -18.274   6.813  1.00 84.71           H  
ATOM   3855  NZ  LYS A 258     -12.210 -19.336   7.828  1.00 84.71           N  
ATOM   3856  HZ1 LYS A 258     -12.081 -18.629   8.538  1.00 84.71           H  
ATOM   3857  HZ2 LYS A 258     -11.315 -19.765   7.639  1.00 84.71           H  
ATOM   3858  HZ3 LYS A 258     -12.841 -20.035   8.191  1.00 84.71           H  
ATOM   3859  N   PRO A 259     -14.724 -14.927   2.964  1.00 88.02           N  
ATOM   3860  CA  PRO A 259     -16.023 -14.348   3.281  1.00 88.02           C  
ATOM   3861  HA  PRO A 259     -16.008 -13.278   3.075  1.00 88.02           H  
ATOM   3862  C   PRO A 259     -16.377 -14.558   4.758  1.00 88.02           C  
ATOM   3863  CB  PRO A 259     -17.016 -15.027   2.333  1.00 88.02           C  
ATOM   3864  HB2 PRO A 259     -17.085 -14.453   1.409  1.00 88.02           H  
ATOM   3865  HB3 PRO A 259     -18.003 -15.145   2.779  1.00 88.02           H  
ATOM   3866  O   PRO A 259     -15.944 -15.530   5.387  1.00 88.02           O  
ATOM   3867  CG  PRO A 259     -16.358 -16.377   2.043  1.00 88.02           C  
ATOM   3868  HG2 PRO A 259     -16.677 -16.786   1.084  1.00 88.02           H  
ATOM   3869  HG3 PRO A 259     -16.580 -17.073   2.851  1.00 88.02           H  
ATOM   3870  CD  PRO A 259     -14.867 -16.046   2.048  1.00 88.02           C  
ATOM   3871  HD2 PRO A 259     -14.553 -15.736   1.051  1.00 88.02           H  
ATOM   3872  HD3 PRO A 259     -14.295 -16.913   2.376  1.00 88.02           H  
ATOM   3873  N   GLU A 260     -17.195 -13.656   5.299  1.00 90.09           N  
ATOM   3874  H   GLU A 260     -17.528 -12.891   4.730  1.00 90.09           H  
ATOM   3875  CA  GLU A 260     -17.834 -13.873   6.596  1.00 90.09           C  
ATOM   3876  HA  GLU A 260     -17.053 -14.133   7.310  1.00 90.09           H  
ATOM   3877  C   GLU A 260     -18.823 -15.046   6.528  1.00 90.09           C  
ATOM   3878  CB  GLU A 260     -18.554 -12.603   7.083  1.00 90.09           C  
ATOM   3879  HB2 GLU A 260     -19.158 -12.845   7.958  1.00 90.09           H  
ATOM   3880  HB3 GLU A 260     -19.230 -12.248   6.305  1.00 90.09           H  
ATOM   3881  O   GLU A 260     -19.351 -15.353   5.453  1.00 90.09           O  
ATOM   3882  CG  GLU A 260     -17.592 -11.473   7.467  1.00 90.09           C  
ATOM   3883  HG2 GLU A 260     -18.176 -10.643   7.865  1.00 90.09           H  
ATOM   3884  HG3 GLU A 260     -17.087 -11.121   6.567  1.00 90.09           H  
ATOM   3885  CD  GLU A 260     -16.552 -11.904   8.509  1.00 90.09           C  
ATOM   3886  OE1 GLU A 260     -15.381 -11.477   8.389  1.00 90.09           O  
ATOM   3887  OE2 GLU A 260     -16.869 -12.676   9.446  1.00 90.09           O  
ATOM   3888  N   PRO A 261     -19.103 -15.713   7.661  1.00 88.83           N  
ATOM   3889  CA  PRO A 261     -20.186 -16.682   7.729  1.00 88.83           C  
ATOM   3890  HA  PRO A 261     -19.942 -17.523   7.081  1.00 88.83           H  
ATOM   3891  C   PRO A 261     -21.515 -16.054   7.290  1.00 88.83           C  
ATOM   3892  CB  PRO A 261     -20.236 -17.147   9.189  1.00 88.83           C  
ATOM   3893  HB2 PRO A 261     -20.972 -16.564   9.741  1.00 88.83           H  
ATOM   3894  HB3 PRO A 261     -20.462 -18.211   9.264  1.00 88.83           H  
ATOM   3895  O   PRO A 261     -21.766 -14.873   7.542  1.00 88.83           O  
ATOM   3896  CG  PRO A 261     -18.841 -16.825   9.725  1.00 88.83           C  
ATOM   3897  HG2 PRO A 261     -18.846 -16.659  10.802  1.00 88.83           H  
ATOM   3898  HG3 PRO A 261     -18.149 -17.625   9.461  1.00 88.83           H  
ATOM   3899  CD  PRO A 261     -18.472 -15.558   8.961  1.00 88.83           C  
ATOM   3900  HD2 PRO A 261     -17.388 -15.472   8.885  1.00 88.83           H  
ATOM   3901  HD3 PRO A 261     -18.886 -14.685   9.467  1.00 88.83           H  
ATOM   3902  N   ALA A 262     -22.382 -16.857   6.670  1.00 87.84           N  
ATOM   3903  H   ALA A 262     -22.122 -17.814   6.477  1.00 87.84           H  
ATOM   3904  CA  ALA A 262     -23.724 -16.415   6.308  1.00 87.84           C  
ATOM   3905  HA  ALA A 262     -23.616 -15.613   5.577  1.00 87.84           H  
ATOM   3906  C   ALA A 262     -24.475 -15.872   7.544  1.00 87.84           C  
ATOM   3907  CB  ALA A 262     -24.476 -17.577   5.649  1.00 87.84           C  
ATOM   3908  HB1 ALA A 262     -25.472 -17.250   5.352  1.00 87.84           H  
ATOM   3909  HB2 ALA A 262     -24.575 -18.404   6.353  1.00 87.84           H  
ATOM   3910  HB3 ALA A 262     -23.939 -17.913   4.762  1.00 87.84           H  
ATOM   3911  O   ALA A 262     -24.309 -16.416   8.645  1.00 87.84           O  
ATOM   3912  N   PRO A 263     -25.297 -14.815   7.390  1.00 86.14           N  
ATOM   3913  CA  PRO A 263     -26.086 -14.286   8.493  1.00 86.14           C  
ATOM   3914  HA  PRO A 263     -25.419 -13.952   9.288  1.00 86.14           H  
ATOM   3915  C   PRO A 263     -27.024 -15.361   9.052  1.00 86.14           C  
ATOM   3916  CB  PRO A 263     -26.846 -13.082   7.925  1.00 86.14           C  
ATOM   3917  HB2 PRO A 263     -26.249 -12.180   8.063  1.00 86.14           H  
ATOM   3918  HB3 PRO A 263     -27.829 -12.960   8.379  1.00 86.14           H  
ATOM   3919  O   PRO A 263     -27.445 -16.281   8.348  1.00 86.14           O  
ATOM   3920  CG  PRO A 263     -26.947 -13.397   6.433  1.00 86.14           C  
ATOM   3921  HG2 PRO A 263     -27.040 -12.493   5.831  1.00 86.14           H  
ATOM   3922  HG3 PRO A 263     -27.792 -14.063   6.258  1.00 86.14           H  
ATOM   3923  CD  PRO A 263     -25.644 -14.140   6.147  1.00 86.14           C  
ATOM   3924  HD2 PRO A 263     -24.859 -13.427   5.891  1.00 86.14           H  
ATOM   3925  HD3 PRO A 263     -25.794 -14.845   5.330  1.00 86.14           H  
ATOM   3926  N   ALA A 264     -27.373 -15.236  10.333  1.00 86.76           N  
ATOM   3927  H   ALA A 264     -27.025 -14.450  10.863  1.00 86.76           H  
ATOM   3928  CA  ALA A 264     -28.399 -16.087  10.921  1.00 86.76           C  
ATOM   3929  HA  ALA A 264     -28.090 -17.126  10.805  1.00 86.76           H  
ATOM   3930  C   ALA A 264     -29.730 -15.894  10.176  1.00 86.76           C  
ATOM   3931  CB  ALA A 264     -28.526 -15.776  12.416  1.00 86.76           C  
ATOM   3932  HB1 ALA A 264     -28.830 -14.738  12.553  1.00 86.76           H  
ATOM   3933  HB2 ALA A 264     -29.281 -16.426  12.859  1.00 86.76           H  
ATOM   3934  HB3 ALA A 264     -27.571 -15.946  12.913  1.00 86.76           H  
ATOM   3935  O   ALA A 264     -30.090 -14.764   9.832  1.00 86.76           O  
ATOM   3936  N   LEU A 265     -30.463 -16.989   9.956  1.00 87.11           N  
ATOM   3937  H   LEU A 265     -30.107 -17.889  10.246  1.00 87.11           H  
ATOM   3938  CA  LEU A 265     -31.783 -16.927   9.333  1.00 87.11           C  
ATOM   3939  HA  LEU A 265     -31.654 -16.484   8.346  1.00 87.11           H  
ATOM   3940  C   LEU A 265     -32.723 -16.024  10.156  1.00 87.11           C  
ATOM   3941  CB  LEU A 265     -32.382 -18.338   9.171  1.00 87.11           C  
ATOM   3942  HB2 LEU A 265     -33.416 -18.239   8.842  1.00 87.11           H  
ATOM   3943  HB3 LEU A 265     -32.398 -18.823  10.147  1.00 87.11           H  
ATOM   3944  O   LEU A 265     -32.642 -16.025  11.394  1.00 87.11           O  
ATOM   3945  CG  LEU A 265     -31.647 -19.243   8.166  1.00 87.11           C  
ATOM   3946  HG  LEU A 265     -30.602 -19.337   8.460  1.00 87.11           H  
ATOM   3947  CD1 LEU A 265     -32.272 -20.638   8.181  1.00 87.11           C  
ATOM   3948 HD11 LEU A 265     -32.221 -21.063   9.183  1.00 87.11           H  
ATOM   3949 HD12 LEU A 265     -31.748 -21.285   7.478  1.00 87.11           H  
ATOM   3950 HD13 LEU A 265     -33.318 -20.570   7.881  1.00 87.11           H  
ATOM   3951  CD2 LEU A 265     -31.714 -18.705   6.736  1.00 87.11           C  
ATOM   3952 HD21 LEU A 265     -32.751 -18.544   6.442  1.00 87.11           H  
ATOM   3953 HD22 LEU A 265     -31.264 -19.419   6.045  1.00 87.11           H  
ATOM   3954 HD23 LEU A 265     -31.163 -17.768   6.650  1.00 87.11           H  
ATOM   3955  N   PRO A 266     -33.624 -15.265   9.502  1.00 87.47           N  
ATOM   3956  CA  PRO A 266     -34.665 -14.519  10.197  1.00 87.47           C  
ATOM   3957  HA  PRO A 266     -34.195 -13.705  10.749  1.00 87.47           H  
ATOM   3958  C   PRO A 266     -35.447 -15.420  11.158  1.00 87.47           C  
ATOM   3959  CB  PRO A 266     -35.568 -13.942   9.103  1.00 87.47           C  
ATOM   3960  HB2 PRO A 266     -36.378 -14.636   8.879  1.00 87.47           H  
ATOM   3961  HB3 PRO A 266     -35.969 -12.967   9.380  1.00 87.47           H  
ATOM   3962  O   PRO A 266     -35.671 -16.602  10.890  1.00 87.47           O  
ATOM   3963  CG  PRO A 266     -34.643 -13.850   7.891  1.00 87.47           C  
ATOM   3964  HG2 PRO A 266     -34.049 -12.938   7.950  1.00 87.47           H  
ATOM   3965  HG3 PRO A 266     -35.196 -13.890   6.952  1.00 87.47           H  
ATOM   3966  CD  PRO A 266     -33.734 -15.064   8.063  1.00 87.47           C  
ATOM   3967  HD2 PRO A 266     -32.766 -14.862   7.605  1.00 87.47           H  
ATOM   3968  HD3 PRO A 266     -34.194 -15.942   7.609  1.00 87.47           H  
ATOM   3969  N   ARG A 267     -35.892 -14.865  12.291  1.00 87.29           N  
ATOM   3970  H   ARG A 267     -35.738 -13.877  12.431  1.00 87.29           H  
ATOM   3971  CA  ARG A 267     -36.690 -15.630  13.262  1.00 87.29           C  
ATOM   3972  HA  ARG A 267     -36.087 -16.463  13.623  1.00 87.29           H  
ATOM   3973  C   ARG A 267     -37.927 -16.220  12.576  1.00 87.29           C  
ATOM   3974  CB  ARG A 267     -37.126 -14.754  14.442  1.00 87.29           C  
ATOM   3975  HB2 ARG A 267     -37.631 -13.866  14.061  1.00 87.29           H  
ATOM   3976  HB3 ARG A 267     -37.842 -15.319  15.038  1.00 87.29           H  
ATOM   3977  O   ARG A 267     -38.698 -15.478  11.978  1.00 87.29           O  
ATOM   3978  CG  ARG A 267     -35.966 -14.336  15.353  1.00 87.29           C  
ATOM   3979  HG2 ARG A 267     -35.442 -15.221  15.713  1.00 87.29           H  
ATOM   3980  HG3 ARG A 267     -35.271 -13.707  14.796  1.00 87.29           H  
ATOM   3981  CD  ARG A 267     -36.534 -13.552  16.541  1.00 87.29           C  
ATOM   3982  HD2 ARG A 267     -37.175 -14.211  17.126  1.00 87.29           H  
ATOM   3983  HD3 ARG A 267     -37.139 -12.734  16.150  1.00 87.29           H  
ATOM   3984  NE  ARG A 267     -35.468 -13.006  17.400  1.00 87.29           N  
ATOM   3985  HE  ARG A 267     -34.535 -13.358  17.244  1.00 87.29           H  
ATOM   3986  NH1 ARG A 267     -36.794 -11.576  18.615  1.00 87.29           N  
ATOM   3987 HH11 ARG A 267     -36.901 -10.873  19.333  1.00 87.29           H  
ATOM   3988 HH12 ARG A 267     -37.600 -11.904  18.102  1.00 87.29           H  
ATOM   3989  NH2 ARG A 267     -34.600 -11.652  19.014  1.00 87.29           N  
ATOM   3990 HH21 ARG A 267     -34.725 -10.948  19.727  1.00 87.29           H  
ATOM   3991 HH22 ARG A 267     -33.677 -12.016  18.823  1.00 87.29           H  
ATOM   3992  CZ  ARG A 267     -35.625 -12.085  18.336  1.00 87.29           C  
ATOM   3993  N   GLY A 268     -38.120 -17.531  12.717  1.00 87.30           N  
ATOM   3994  H   GLY A 268     -37.385 -18.074  13.147  1.00 87.30           H  
ATOM   3995  CA  GLY A 268     -39.248 -18.269  12.140  1.00 87.30           C  
ATOM   3996  HA2 GLY A 268     -40.095 -17.596  12.002  1.00 87.30           H  
ATOM   3997  HA3 GLY A 268     -39.551 -19.055  12.831  1.00 87.30           H  
ATOM   3998  C   GLY A 268     -38.965 -18.927  10.787  1.00 87.30           C  
ATOM   3999  O   GLY A 268     -39.759 -19.761  10.378  1.00 87.30           O  
ATOM   4000  N   MET A 269     -37.843 -18.609  10.131  1.00 85.91           N  
ATOM   4001  H   MET A 269     -37.208 -17.930  10.525  1.00 85.91           H  
ATOM   4002  CA  MET A 269     -37.431 -19.255   8.885  1.00 85.91           C  
ATOM   4003  HA  MET A 269     -38.319 -19.565   8.333  1.00 85.91           H  
ATOM   4004  C   MET A 269     -36.594 -20.505   9.180  1.00 85.91           C  
ATOM   4005  CB  MET A 269     -36.675 -18.234   8.024  1.00 85.91           C  
ATOM   4006  HB2 MET A 269     -37.296 -17.345   7.915  1.00 85.91           H  
ATOM   4007  HB3 MET A 269     -35.752 -17.948   8.528  1.00 85.91           H  
ATOM   4008  O   MET A 269     -35.598 -20.449   9.909  1.00 85.91           O  
ATOM   4009  CG  MET A 269     -36.334 -18.761   6.628  1.00 85.91           C  
ATOM   4010  HG2 MET A 269     -37.254 -19.061   6.127  1.00 85.91           H  
ATOM   4011  HG3 MET A 269     -35.691 -19.635   6.730  1.00 85.91           H  
ATOM   4012  SD  MET A 269     -35.475 -17.558   5.579  1.00 85.91           S  
ATOM   4013  CE  MET A 269     -36.881 -16.545   5.047  1.00 85.91           C  
ATOM   4014  HE1 MET A 269     -37.367 -16.091   5.911  1.00 85.91           H  
ATOM   4015  HE2 MET A 269     -36.529 -15.762   4.375  1.00 85.91           H  
ATOM   4016  HE3 MET A 269     -37.597 -17.171   4.514  1.00 85.91           H  
ATOM   4017  N   THR A 270     -36.994 -21.634   8.608  1.00 84.61           N  
ATOM   4018  H   THR A 270     -37.838 -21.616   8.054  1.00 84.61           H  
ATOM   4019  CA  THR A 270     -36.239 -22.891   8.637  1.00 84.61           C  
ATOM   4020  HA  THR A 270     -35.696 -22.950   9.580  1.00 84.61           H  
ATOM   4021  C   THR A 270     -35.204 -22.936   7.507  1.00 84.61           C  
ATOM   4022  CB  THR A 270     -37.180 -24.102   8.579  1.00 84.61           C  
ATOM   4023  HB  THR A 270     -36.584 -25.002   8.732  1.00 84.61           H  
ATOM   4024  O   THR A 270     -35.213 -22.115   6.587  1.00 84.61           O  
ATOM   4025  CG2 THR A 270     -38.276 -24.078   9.645  1.00 84.61           C  
ATOM   4026 HG21 THR A 270     -37.842 -23.899  10.628  1.00 84.61           H  
ATOM   4027 HG22 THR A 270     -39.004 -23.298   9.419  1.00 84.61           H  
ATOM   4028 HG23 THR A 270     -38.789 -25.040   9.643  1.00 84.61           H  
ATOM   4029  OG1 THR A 270     -37.790 -24.163   7.320  1.00 84.61           O  
ATOM   4030  HG1 THR A 270     -38.481 -23.497   7.292  1.00 84.61           H  
ATOM   4031  N   LYS A 271     -34.271 -23.897   7.550  1.00 82.00           N  
ATOM   4032  H   LYS A 271     -34.412 -24.660   8.197  1.00 82.00           H  
ATOM   4033  CA  LYS A 271     -33.320 -24.082   6.437  1.00 82.00           C  
ATOM   4034  HA  LYS A 271     -32.871 -23.123   6.179  1.00 82.00           H  
ATOM   4035  C   LYS A 271     -34.036 -24.551   5.170  1.00 82.00           C  
ATOM   4036  CB  LYS A 271     -32.226 -25.084   6.822  1.00 82.00           C  
ATOM   4037  HB2 LYS A 271     -32.684 -25.969   7.263  1.00 82.00           H  
ATOM   4038  HB3 LYS A 271     -31.705 -25.388   5.914  1.00 82.00           H  
ATOM   4039  O   LYS A 271     -33.552 -24.301   4.071  1.00 82.00           O  
ATOM   4040  CG  LYS A 271     -31.200 -24.477   7.785  1.00 82.00           C  
ATOM   4041  HG2 LYS A 271     -30.757 -23.592   7.329  1.00 82.00           H  
ATOM   4042  HG3 LYS A 271     -31.691 -24.193   8.715  1.00 82.00           H  
ATOM   4043  CD  LYS A 271     -30.097 -25.500   8.078  1.00 82.00           C  
ATOM   4044  HD2 LYS A 271     -30.546 -26.378   8.543  1.00 82.00           H  
ATOM   4045  HD3 LYS A 271     -29.624 -25.794   7.141  1.00 82.00           H  
ATOM   4046  CE  LYS A 271     -29.052 -24.890   9.014  1.00 82.00           C  
ATOM   4047  HE2 LYS A 271     -29.556 -24.562   9.923  1.00 82.00           H  
ATOM   4048  HE3 LYS A 271     -28.628 -24.009   8.533  1.00 82.00           H  
ATOM   4049  NZ  LYS A 271     -27.986 -25.869   9.339  1.00 82.00           N  
ATOM   4050  HZ1 LYS A 271     -27.511 -26.159   8.496  1.00 82.00           H  
ATOM   4051  HZ2 LYS A 271     -28.389 -26.683   9.781  1.00 82.00           H  
ATOM   4052  HZ3 LYS A 271     -27.311 -25.457   9.968  1.00 82.00           H  
ATOM   4053  N   GLU A 272     -35.160 -25.235   5.330  1.00 81.32           N  
ATOM   4054  H   GLU A 272     -35.452 -25.462   6.270  1.00 81.32           H  
ATOM   4055  CA  GLU A 272     -36.027 -25.713   4.262  1.00 81.32           C  
ATOM   4056  HA  GLU A 272     -35.432 -26.220   3.502  1.00 81.32           H  
ATOM   4057  C   GLU A 272     -36.731 -24.536   3.569  1.00 81.32           C  
ATOM   4058  CB  GLU A 272     -37.028 -26.725   4.854  1.00 81.32           C  
ATOM   4059  HB2 GLU A 272     -37.704 -27.027   4.054  1.00 81.32           H  
ATOM   4060  HB3 GLU A 272     -37.630 -26.243   5.624  1.00 81.32           H  
ATOM   4061  O   GLU A 272     -36.723 -24.459   2.340  1.00 81.32           O  
ATOM   4062  CG  GLU A 272     -36.397 -28.012   5.434  1.00 81.32           C  
ATOM   4063  HG2 GLU A 272     -37.205 -28.692   5.706  1.00 81.32           H  
ATOM   4064  HG3 GLU A 272     -35.830 -28.493   4.637  1.00 81.32           H  
ATOM   4065  CD  GLU A 272     -35.482 -27.832   6.668  1.00 81.32           C  
ATOM   4066  OE1 GLU A 272     -34.483 -28.584   6.761  1.00 81.32           O  
ATOM   4067  OE2 GLU A 272     -35.692 -26.900   7.481  1.00 81.32           O  
ATOM   4068  N   ASP A 273     -37.227 -23.562   4.340  1.00 78.04           N  
ATOM   4069  H   ASP A 273     -37.284 -23.724   5.335  1.00 78.04           H  
ATOM   4070  CA  ASP A 273     -37.816 -22.324   3.803  1.00 78.04           C  
ATOM   4071  HA  ASP A 273     -38.657 -22.573   3.155  1.00 78.04           H  
ATOM   4072  C   ASP A 273     -36.793 -21.518   2.986  1.00 78.04           C  
ATOM   4073  CB  ASP A 273     -38.336 -21.438   4.943  1.00 78.04           C  
ATOM   4074  HB2 ASP A 273     -37.489 -21.162   5.572  1.00 78.04           H  
ATOM   4075  HB3 ASP A 273     -38.757 -20.524   4.525  1.00 78.04           H  
ATOM   4076  O   ASP A 273     -37.100 -21.001   1.916  1.00 78.04           O  
ATOM   4077  CG  ASP A 273     -39.394 -22.101   5.818  1.00 78.04           C  
ATOM   4078  OD1 ASP A 273     -40.230 -22.864   5.299  1.00 78.04           O  
ATOM   4079  OD2 ASP A 273     -39.297 -21.900   7.052  1.00 78.04           O  
ATOM   4080  N   TYR A 274     -35.546 -21.447   3.463  1.00 72.91           N  
ATOM   4081  H   TYR A 274     -35.368 -21.846   4.373  1.00 72.91           H  
ATOM   4082  CA  TYR A 274     -34.461 -20.772   2.747  1.00 72.91           C  
ATOM   4083  HA  TYR A 274     -34.783 -19.763   2.490  1.00 72.91           H  
ATOM   4084  C   TYR A 274     -34.119 -21.476   1.420  1.00 72.91           C  
ATOM   4085  CB  TYR A 274     -33.246 -20.666   3.680  1.00 72.91           C  
ATOM   4086  HB2 TYR A 274     -33.520 -20.065   4.547  1.00 72.91           H  
ATOM   4087  HB3 TYR A 274     -32.984 -21.661   4.039  1.00 72.91           H  
ATOM   4088  O   TYR A 274     -34.017 -20.830   0.382  1.00 72.91           O  
ATOM   4089  CG  TYR A 274     -32.030 -20.056   3.012  1.00 72.91           C  
ATOM   4090  CD1 TYR A 274     -31.116 -20.897   2.349  1.00 72.91           C  
ATOM   4091  HD1 TYR A 274     -31.263 -21.967   2.350  1.00 72.91           H  
ATOM   4092  CD2 TYR A 274     -31.877 -18.656   2.948  1.00 72.91           C  
ATOM   4093  HD2 TYR A 274     -32.596 -18.011   3.433  1.00 72.91           H  
ATOM   4094  CE1 TYR A 274     -30.101 -20.339   1.556  1.00 72.91           C  
ATOM   4095  HE1 TYR A 274     -29.483 -20.967   0.931  1.00 72.91           H  
ATOM   4096  CE2 TYR A 274     -30.837 -18.096   2.179  1.00 72.91           C  
ATOM   4097  HE2 TYR A 274     -30.755 -17.027   2.048  1.00 72.91           H  
ATOM   4098  OH  TYR A 274     -29.088 -18.425   0.564  1.00 72.91           O  
ATOM   4099  HH  TYR A 274     -29.181 -18.932  -0.245  1.00 72.91           H  
ATOM   4100  CZ  TYR A 274     -29.977 -18.940   1.447  1.00 72.91           C  
ATOM   4101  N   LYS A 275     -33.991 -22.811   1.429  1.00 75.14           N  
ATOM   4102  H   LYS A 275     -34.136 -23.296   2.303  1.00 75.14           H  
ATOM   4103  CA  LYS A 275     -33.676 -23.586   0.214  1.00 75.14           C  
ATOM   4104  HA  LYS A 275     -32.777 -23.183  -0.252  1.00 75.14           H  
ATOM   4105  C   LYS A 275     -34.765 -23.476  -0.852  1.00 75.14           C  
ATOM   4106  CB  LYS A 275     -33.468 -25.060   0.567  1.00 75.14           C  
ATOM   4107  HB2 LYS A 275     -33.512 -25.646  -0.351  1.00 75.14           H  
ATOM   4108  HB3 LYS A 275     -34.276 -25.389   1.219  1.00 75.14           H  
ATOM   4109  O   LYS A 275     -34.446 -23.383  -2.029  1.00 75.14           O  
ATOM   4110  CG  LYS A 275     -32.113 -25.314   1.232  1.00 75.14           C  
ATOM   4111  HG2 LYS A 275     -31.997 -24.694   2.121  1.00 75.14           H  
ATOM   4112  HG3 LYS A 275     -31.314 -25.078   0.529  1.00 75.14           H  
ATOM   4113  CD  LYS A 275     -32.047 -26.793   1.611  1.00 75.14           C  
ATOM   4114  HD2 LYS A 275     -32.861 -27.015   2.301  1.00 75.14           H  
ATOM   4115  HD3 LYS A 275     -32.176 -27.390   0.708  1.00 75.14           H  
ATOM   4116  CE  LYS A 275     -30.713 -27.130   2.267  1.00 75.14           C  
ATOM   4117  HE2 LYS A 275     -29.914 -26.853   1.581  1.00 75.14           H  
ATOM   4118  HE3 LYS A 275     -30.615 -26.533   3.174  1.00 75.14           H  
ATOM   4119  NZ  LYS A 275     -30.668 -28.578   2.573  1.00 75.14           N  
ATOM   4120  HZ1 LYS A 275     -30.808 -29.102   1.720  1.00 75.14           H  
ATOM   4121  HZ2 LYS A 275     -29.783 -28.841   2.983  1.00 75.14           H  
ATOM   4122  HZ3 LYS A 275     -31.422 -28.816   3.201  1.00 75.14           H  
ATOM   4123  N   THR A 276     -36.032 -23.479  -0.442  1.00 72.52           N  
ATOM   4124  H   THR A 276     -36.221 -23.560   0.547  1.00 72.52           H  
ATOM   4125  CA  THR A 276     -37.162 -23.328  -1.373  1.00 72.52           C  
ATOM   4126  HA  THR A 276     -36.997 -23.975  -2.235  1.00 72.52           H  
ATOM   4127  C   THR A 276     -37.273 -21.905  -1.927  1.00 72.52           C  
ATOM   4128  CB  THR A 276     -38.488 -23.753  -0.726  1.00 72.52           C  
ATOM   4129  HB  THR A 276     -39.307 -23.496  -1.399  1.00 72.52           H  
ATOM   4130  O   THR A 276     -37.668 -21.731  -3.076  1.00 72.52           O  
ATOM   4131  CG2 THR A 276     -38.541 -25.255  -0.449  1.00 72.52           C  
ATOM   4132 HG21 THR A 276     -37.722 -25.560   0.202  1.00 72.52           H  
ATOM   4133 HG22 THR A 276     -39.493 -25.504   0.019  1.00 72.52           H  
ATOM   4134 HG23 THR A 276     -38.461 -25.793  -1.394  1.00 72.52           H  
ATOM   4135  OG1 THR A 276     -38.694 -23.112   0.508  1.00 72.52           O  
ATOM   4136  HG1 THR A 276     -38.124 -23.529   1.158  1.00 72.52           H  
ATOM   4137  N   ALA A 277     -36.869 -20.881  -1.166  1.00 66.20           N  
ATOM   4138  H   ALA A 277     -36.624 -21.051  -0.202  1.00 66.20           H  
ATOM   4139  CA  ALA A 277     -36.793 -19.508  -1.668  1.00 66.20           C  
ATOM   4140  HA  ALA A 277     -37.746 -19.261  -2.137  1.00 66.20           H  
ATOM   4141  C   ALA A 277     -35.704 -19.332  -2.744  1.00 66.20           C  
ATOM   4142  CB  ALA A 277     -36.585 -18.559  -0.484  1.00 66.20           C  
ATOM   4143  HB1 ALA A 277     -35.627 -18.764  -0.005  1.00 66.20           H  
ATOM   4144  HB2 ALA A 277     -37.387 -18.691   0.242  1.00 66.20           H  
ATOM   4145  HB3 ALA A 277     -36.587 -17.529  -0.840  1.00 66.20           H  
ATOM   4146  O   ALA A 277     -35.951 -18.663  -3.749  1.00 66.20           O  
ATOM   4147  N   ASP A 278     -34.542 -19.976  -2.579  1.00 63.21           N  
ATOM   4148  H   ASP A 278     -34.367 -20.442  -1.700  1.00 63.21           H  
ATOM   4149  CA  ASP A 278     -33.462 -19.960  -3.580  1.00 63.21           C  
ATOM   4150  HA  ASP A 278     -33.205 -18.924  -3.801  1.00 63.21           H  
ATOM   4151  C   ASP A 278     -33.904 -20.595  -4.918  1.00 63.21           C  
ATOM   4152  CB  ASP A 278     -32.201 -20.660  -3.019  1.00 63.21           C  
ATOM   4153  HB2 ASP A 278     -32.494 -21.575  -2.504  1.00 63.21           H  
ATOM   4154  HB3 ASP A 278     -31.571 -20.949  -3.860  1.00 63.21           H  
ATOM   4155  O   ASP A 278     -33.499 -20.135  -5.986  1.00 63.21           O  
ATOM   4156  CG  ASP A 278     -31.329 -19.804  -2.079  1.00 63.21           C  
ATOM   4157  OD1 ASP A 278     -31.558 -18.580  -1.974  1.00 63.21           O  
ATOM   4158  OD2 ASP A 278     -30.367 -20.367  -1.494  1.00 63.21           O  
ATOM   4159  N   GLU A 279     -34.796 -21.594  -4.890  1.00 61.44           N  
ATOM   4160  H   GLU A 279     -35.076 -21.955  -3.990  1.00 61.44           H  
ATOM   4161  CA  GLU A 279     -35.359 -22.225  -6.098  1.00 61.44           C  
ATOM   4162  HA  GLU A 279     -34.549 -22.397  -6.806  1.00 61.44           H  
ATOM   4163  C   GLU A 279     -36.383 -21.339  -6.841  1.00 61.44           C  
ATOM   4164  CB  GLU A 279     -35.970 -23.595  -5.738  1.00 61.44           C  
ATOM   4165  HB2 GLU A 279     -36.666 -23.471  -4.908  1.00 61.44           H  
ATOM   4166  HB3 GLU A 279     -36.523 -23.971  -6.598  1.00 61.44           H  
ATOM   4167  O   GLU A 279     -36.682 -21.586  -8.012  1.00 61.44           O  
ATOM   4168  CG  GLU A 279     -34.896 -24.635  -5.366  1.00 61.44           C  
ATOM   4169  HG2 GLU A 279     -34.302 -24.255  -4.534  1.00 61.44           H  
ATOM   4170  HG3 GLU A 279     -34.226 -24.751  -6.218  1.00 61.44           H  
ATOM   4171  CD  GLU A 279     -35.453 -26.020  -4.981  1.00 61.44           C  
ATOM   4172  OE1 GLU A 279     -34.620 -26.928  -4.740  1.00 61.44           O  
ATOM   4173  OE2 GLU A 279     -36.693 -26.194  -4.928  1.00 61.44           O  
ATOM   4174  N   HIS A 280     -36.901 -20.282  -6.203  1.00 62.34           N  
ATOM   4175  H   HIS A 280     -36.605 -20.128  -5.249  1.00 62.34           H  
ATOM   4176  CA  HIS A 280     -37.962 -19.426  -6.749  1.00 62.34           C  
ATOM   4177  HA  HIS A 280     -38.229 -19.784  -7.743  1.00 62.34           H  
ATOM   4178  C   HIS A 280     -37.566 -17.953  -6.965  1.00 62.34           C  
ATOM   4179  CB  HIS A 280     -39.209 -19.569  -5.859  1.00 62.34           C  
ATOM   4180  HB2 HIS A 280     -38.936 -19.366  -4.824  1.00 62.34           H  
ATOM   4181  HB3 HIS A 280     -39.951 -18.830  -6.162  1.00 62.34           H  
ATOM   4182  O   HIS A 280     -38.382 -17.185  -7.473  1.00 62.34           O  
ATOM   4183  CG  HIS A 280     -39.864 -20.927  -5.947  1.00 62.34           C  
ATOM   4184  CD2 HIS A 280     -40.302 -21.702  -4.907  1.00 62.34           C  
ATOM   4185  HD2 HIS A 280     -40.221 -21.457  -3.858  1.00 62.34           H  
ATOM   4186  ND1 HIS A 280     -40.134 -21.620  -7.105  1.00 62.34           N  
ATOM   4187  HD1 HIS A 280     -39.768 -21.389  -8.018  1.00 62.34           H  
ATOM   4188  CE1 HIS A 280     -40.723 -22.778  -6.770  1.00 62.34           C  
ATOM   4189  HE1 HIS A 280     -40.991 -23.561  -7.463  1.00 62.34           H  
ATOM   4190  NE2 HIS A 280     -40.876 -22.863  -5.441  1.00 62.34           N  
ATOM   4191  N   GLY A 281     -36.345 -17.541  -6.602  1.00 48.02           N  
ATOM   4192  H   GLY A 281     -35.747 -18.218  -6.149  1.00 48.02           H  
ATOM   4193  CA  GLY A 281     -35.989 -16.120  -6.456  1.00 48.02           C  
ATOM   4194  HA2 GLY A 281     -36.841 -15.493  -6.717  1.00 48.02           H  
ATOM   4195  HA3 GLY A 281     -35.766 -15.941  -5.404  1.00 48.02           H  
ATOM   4196  C   GLY A 281     -34.794 -15.598  -7.260  1.00 48.02           C  
ATOM   4197  O   GLY A 281     -34.361 -14.478  -7.009  1.00 48.02           O  
ATOM   4198  N   GLY A 282     -34.248 -16.365  -8.206  1.00 43.26           N  
ATOM   4199  H   GLY A 282     -34.637 -17.286  -8.352  1.00 43.26           H  
ATOM   4200  CA  GLY A 282     -33.163 -15.910  -9.085  1.00 43.26           C  
ATOM   4201  HA2 GLY A 282     -32.435 -15.345  -8.502  1.00 43.26           H  
ATOM   4202  HA3 GLY A 282     -32.659 -16.778  -9.510  1.00 43.26           H  
ATOM   4203  C   GLY A 282     -33.654 -15.027 -10.238  1.00 43.26           C  
ATOM   4204  O   GLY A 282     -33.696 -15.484 -11.383  1.00 43.26           O  
ATOM   4205  N   HIS A 283     -34.030 -13.781  -9.947  1.00 34.92           N  
ATOM   4206  H   HIS A 283     -33.976 -13.480  -8.985  1.00 34.92           H  
ATOM   4207  CA  HIS A 283     -34.236 -12.718 -10.939  1.00 34.92           C  
ATOM   4208  HA  HIS A 283     -33.883 -13.052 -11.914  1.00 34.92           H  
ATOM   4209  C   HIS A 283     -33.374 -11.503 -10.607  1.00 34.92           C  
ATOM   4210  CB  HIS A 283     -35.722 -12.345 -11.054  1.00 34.92           C  
ATOM   4211  HB2 HIS A 283     -36.105 -12.109 -10.061  1.00 34.92           H  
ATOM   4212  HB3 HIS A 283     -35.803 -11.446 -11.665  1.00 34.92           H  
ATOM   4213  O   HIS A 283     -33.376 -11.088  -9.426  1.00 34.92           O  
ATOM   4214  CG  HIS A 283     -36.581 -13.411 -11.685  1.00 34.92           C  
ATOM   4215  CD2 HIS A 283     -37.888 -13.690 -11.400  1.00 34.92           C  
ATOM   4216  HD2 HIS A 283     -38.495 -13.180 -10.666  1.00 34.92           H  
ATOM   4217  ND1 HIS A 283     -36.182 -14.297 -12.654  1.00 34.92           N  
ATOM   4218  HD1 HIS A 283     -35.213 -14.491 -12.865  1.00 34.92           H  
ATOM   4219  CE1 HIS A 283     -37.225 -15.088 -12.951  1.00 34.92           C  
ATOM   4220  HE1 HIS A 283     -37.186 -15.935 -13.620  1.00 34.92           H  
ATOM   4221  NE2 HIS A 283     -38.299 -14.748 -12.221  1.00 34.92           N  
ATOM   4222  OXT HIS A 283     -32.728 -11.026 -11.563  1.00 34.92           O  
TER    4223      HIS A 283                                                       
END   
