# Supplementary material for: Comparison of cable bacteria genera reveals details of their conduction machinery
Source: EMBO Rep. 2025 Feb 17;26(7):1749–67. doi: 10.1038/s44319-025-00387-8 (PMC11976967; doi:10.1038/s44319-025-00387-8)
Supplement: Supplementary file 4 — Dataset EV2 [file 44319_2025_387_MOESM4_ESM.zip › DatasetEV2/WLE97086.pdb]

ATOM      1  N   MET A   1     -29.527  10.068 -61.076  1.00 48.14           N  
ATOM      2  H   MET A   1     -29.443  10.776 -61.791  1.00 48.14           H  
ATOM      3  H2  MET A   1     -29.269   9.179 -61.480  1.00 48.14           H  
ATOM      4  H3  MET A   1     -30.488  10.020 -60.767  1.00 48.14           H  
ATOM      5  CA  MET A   1     -28.624  10.395 -59.949  1.00 48.14           C  
ATOM      6  HA  MET A   1     -28.720   9.640 -59.169  1.00 48.14           H  
ATOM      7  C   MET A   1     -29.033  11.745 -59.350  1.00 48.14           C  
ATOM      8  CB  MET A   1     -27.157  10.405 -60.425  1.00 48.14           C  
ATOM      9  HB2 MET A   1     -27.065  11.061 -61.291  1.00 48.14           H  
ATOM     10  HB3 MET A   1     -26.520  10.796 -59.631  1.00 48.14           H  
ATOM     11  O   MET A   1     -28.617  12.780 -59.845  1.00 48.14           O  
ATOM     12  CG  MET A   1     -26.654   9.005 -60.805  1.00 48.14           C  
ATOM     13  HG2 MET A   1     -27.395   8.524 -61.444  1.00 48.14           H  
ATOM     14  HG3 MET A   1     -26.542   8.397 -59.907  1.00 48.14           H  
ATOM     15  SD  MET A   1     -25.098   9.005 -61.729  1.00 48.14           S  
ATOM     16  CE  MET A   1     -23.870   8.948 -60.395  1.00 48.14           C  
ATOM     17  HE1 MET A   1     -22.869   8.984 -60.826  1.00 48.14           H  
ATOM     18  HE2 MET A   1     -23.979   8.022 -59.831  1.00 48.14           H  
ATOM     19  HE3 MET A   1     -24.001   9.802 -59.731  1.00 48.14           H  
ATOM     20  N   LYS A   2     -29.935  11.750 -58.361  1.00 46.58           N  
ATOM     21  H   LYS A   2     -30.248  10.868 -57.983  1.00 46.58           H  
ATOM     22  CA  LYS A   2     -30.392  12.915 -57.569  1.00 46.58           C  
ATOM     23  HA  LYS A   2     -29.594  13.654 -57.503  1.00 46.58           H  
ATOM     24  C   LYS A   2     -30.688  12.397 -56.145  1.00 46.58           C  
ATOM     25  CB  LYS A   2     -31.655  13.572 -58.191  1.00 46.58           C  
ATOM     26  HB2 LYS A   2     -32.095  14.233 -57.445  1.00 46.58           H  
ATOM     27  HB3 LYS A   2     -32.389  12.797 -58.411  1.00 46.58           H  
ATOM     28  O   LYS A   2     -31.052  11.234 -56.038  1.00 46.58           O  
ATOM     29  CG  LYS A   2     -31.401  14.410 -59.465  1.00 46.58           C  
ATOM     30  HG2 LYS A   2     -30.649  15.167 -59.245  1.00 46.58           H  
ATOM     31  HG3 LYS A   2     -31.023  13.760 -60.253  1.00 46.58           H  
ATOM     32  CD  LYS A   2     -32.679  15.106 -59.981  1.00 46.58           C  
ATOM     33  HD2 LYS A   2     -33.086  15.735 -59.189  1.00 46.58           H  
ATOM     34  HD3 LYS A   2     -33.416  14.344 -60.234  1.00 46.58           H  
ATOM     35  CE  LYS A   2     -32.393  15.976 -61.220  1.00 46.58           C  
ATOM     36  HE2 LYS A   2     -31.922  15.355 -61.983  1.00 46.58           H  
ATOM     37  HE3 LYS A   2     -31.678  16.751 -60.943  1.00 46.58           H  
ATOM     38  NZ  LYS A   2     -33.625  16.604 -61.775  1.00 46.58           N  
ATOM     39  HZ1 LYS A   2     -34.067  17.204 -61.094  1.00 46.58           H  
ATOM     40  HZ2 LYS A   2     -33.406  17.172 -62.582  1.00 46.58           H  
ATOM     41  HZ3 LYS A   2     -34.297  15.908 -62.064  1.00 46.58           H  
ATOM     42  N   LEU A   3     -30.556  13.254 -55.122  1.00 51.75           N  
ATOM     43  H   LEU A   3     -30.292  14.191 -55.393  1.00 51.75           H  
ATOM     44  CA  LEU A   3     -30.700  13.037 -53.658  1.00 51.75           C  
ATOM     45  HA  LEU A   3     -30.877  14.025 -53.234  1.00 51.75           H  
ATOM     46  C   LEU A   3     -29.459  12.510 -52.910  1.00 51.75           C  
ATOM     47  CB  LEU A   3     -31.948  12.206 -53.257  1.00 51.75           C  
ATOM     48  HB2 LEU A   3     -32.139  11.387 -53.951  1.00 51.75           H  
ATOM     49  HB3 LEU A   3     -31.727  11.727 -52.304  1.00 51.75           H  
ATOM     50  O   LEU A   3     -29.213  11.312 -52.903  1.00 51.75           O  
ATOM     51  CG  LEU A   3     -33.242  12.993 -53.026  1.00 51.75           C  
ATOM     52  HG  LEU A   3     -33.059  13.754 -52.267  1.00 51.75           H  
ATOM     53  CD1 LEU A   3     -33.749  13.680 -54.293  1.00 51.75           C  
ATOM     54 HD11 LEU A   3     -34.698  14.173 -54.079  1.00 51.75           H  
ATOM     55 HD12 LEU A   3     -33.037  14.434 -54.626  1.00 51.75           H  
ATOM     56 HD13 LEU A   3     -33.904  12.939 -55.077  1.00 51.75           H  
ATOM     57  CD2 LEU A   3     -34.315  12.037 -52.509  1.00 51.75           C  
ATOM     58 HD21 LEU A   3     -33.985  11.559 -51.587  1.00 51.75           H  
ATOM     59 HD22 LEU A   3     -34.531  11.269 -53.252  1.00 51.75           H  
ATOM     60 HD23 LEU A   3     -35.231  12.589 -52.298  1.00 51.75           H  
ATOM     61  N   LYS A   4     -28.734  13.416 -52.227  1.00 54.39           N  
ATOM     62  H   LYS A   4     -28.944  14.379 -52.449  1.00 54.39           H  
ATOM     63  CA  LYS A   4     -27.947  13.202 -50.981  1.00 54.39           C  
ATOM     64  HA  LYS A   4     -28.631  12.999 -50.156  1.00 54.39           H  
ATOM     65  C   LYS A   4     -27.182  14.491 -50.605  1.00 54.39           C  
ATOM     66  CB  LYS A   4     -26.971  11.992 -51.094  1.00 54.39           C  
ATOM     67  HB2 LYS A   4     -26.029  12.196 -50.585  1.00 54.39           H  
ATOM     68  HB3 LYS A   4     -26.731  11.810 -52.142  1.00 54.39           H  
ATOM     69  O   LYS A   4     -25.967  14.530 -50.731  1.00 54.39           O  
ATOM     70  CG  LYS A   4     -27.501  10.704 -50.437  1.00 54.39           C  
ATOM     71  HG2 LYS A   4     -28.493  10.444 -50.806  1.00 54.39           H  
ATOM     72  HG3 LYS A   4     -27.583  10.867 -49.363  1.00 54.39           H  
ATOM     73  CD  LYS A   4     -26.540   9.532 -50.690  1.00 54.39           C  
ATOM     74  HD2 LYS A   4     -25.587   9.747 -50.206  1.00 54.39           H  
ATOM     75  HD3 LYS A   4     -26.379   9.422 -51.762  1.00 54.39           H  
ATOM     76  CE  LYS A   4     -27.130   8.232 -50.130  1.00 54.39           C  
ATOM     77  HE2 LYS A   4     -28.030   7.988 -50.694  1.00 54.39           H  
ATOM     78  HE3 LYS A   4     -27.427   8.404 -49.096  1.00 54.39           H  
ATOM     79  NZ  LYS A   4     -26.161   7.106 -50.189  1.00 54.39           N  
ATOM     80  HZ1 LYS A   4     -25.346   7.304 -49.626  1.00 54.39           H  
ATOM     81  HZ2 LYS A   4     -26.580   6.261 -49.828  1.00 54.39           H  
ATOM     82  HZ3 LYS A   4     -25.864   6.929 -51.138  1.00 54.39           H  
ATOM     83  N   LYS A   5     -27.865  15.580 -50.214  1.00 57.38           N  
ATOM     84  H   LYS A   5     -28.873  15.521 -50.195  1.00 57.38           H  
ATOM     85  CA  LYS A   5     -27.199  16.770 -49.610  1.00 57.38           C  
ATOM     86  HA  LYS A   5     -26.327  16.416 -49.060  1.00 57.38           H  
ATOM     87  C   LYS A   5     -28.000  17.516 -48.525  1.00 57.38           C  
ATOM     88  CB  LYS A   5     -26.663  17.760 -50.685  1.00 57.38           C  
ATOM     89  HB2 LYS A   5     -27.449  17.990 -51.405  1.00 57.38           H  
ATOM     90  HB3 LYS A   5     -26.386  18.692 -50.193  1.00 57.38           H  
ATOM     91  O   LYS A   5     -27.464  18.442 -47.937  1.00 57.38           O  
ATOM     92  CG  LYS A   5     -25.407  17.252 -51.423  1.00 57.38           C  
ATOM     93  HG2 LYS A   5     -25.712  16.508 -52.159  1.00 57.38           H  
ATOM     94  HG3 LYS A   5     -24.737  16.792 -50.696  1.00 57.38           H  
ATOM     95  CD  LYS A   5     -24.609  18.330 -52.164  1.00 57.38           C  
ATOM     96  HD2 LYS A   5     -25.238  18.790 -52.926  1.00 57.38           H  
ATOM     97  HD3 LYS A   5     -24.293  19.091 -51.451  1.00 57.38           H  
ATOM     98  CE  LYS A   5     -23.376  17.678 -52.812  1.00 57.38           C  
ATOM     99  HE2 LYS A   5     -23.710  16.919 -53.519  1.00 57.38           H  
ATOM    100  HE3 LYS A   5     -22.808  17.172 -52.031  1.00 57.38           H  
ATOM    101  NZ  LYS A   5     -22.509  18.673 -53.496  1.00 57.38           N  
ATOM    102  HZ1 LYS A   5     -22.181  19.364 -52.836  1.00 57.38           H  
ATOM    103  HZ2 LYS A   5     -23.007  19.153 -54.231  1.00 57.38           H  
ATOM    104  HZ3 LYS A   5     -21.695  18.227 -53.894  1.00 57.38           H  
ATOM    105  N   VAL A   6     -29.239  17.129 -48.206  1.00 58.02           N  
ATOM    106  H   VAL A   6     -29.647  16.323 -48.657  1.00 58.02           H  
ATOM    107  CA  VAL A   6     -30.109  17.944 -47.322  1.00 58.02           C  
ATOM    108  HA  VAL A   6     -29.721  18.963 -47.302  1.00 58.02           H  
ATOM    109  C   VAL A   6     -30.086  17.511 -45.843  1.00 58.02           C  
ATOM    110  CB  VAL A   6     -31.525  18.066 -47.931  1.00 58.02           C  
ATOM    111  HB  VAL A   6     -31.947  17.067 -48.045  1.00 58.02           H  
ATOM    112  O   VAL A   6     -30.525  18.255 -44.978  1.00 58.02           O  
ATOM    113  CG1 VAL A   6     -32.497  18.914 -47.103  1.00 58.02           C  
ATOM    114 HG11 VAL A   6     -32.743  18.407 -46.170  1.00 58.02           H  
ATOM    115 HG12 VAL A   6     -32.055  19.884 -46.875  1.00 58.02           H  
ATOM    116 HG13 VAL A   6     -33.429  19.066 -47.647  1.00 58.02           H  
ATOM    117  CG2 VAL A   6     -31.443  18.724 -49.321  1.00 58.02           C  
ATOM    118 HG21 VAL A   6     -30.845  18.125 -50.007  1.00 58.02           H  
ATOM    119 HG22 VAL A   6     -31.007  19.720 -49.234  1.00 58.02           H  
ATOM    120 HG23 VAL A   6     -32.444  18.819 -49.741  1.00 58.02           H  
ATOM    121  N   THR A   7     -29.503  16.365 -45.488  1.00 54.90           N  
ATOM    122  H   THR A   7     -29.102  15.753 -46.184  1.00 54.90           H  
ATOM    123  CA  THR A   7     -29.606  15.831 -44.115  1.00 54.90           C  
ATOM    124  HA  THR A   7     -30.547  16.175 -43.687  1.00 54.90           H  
ATOM    125  C   THR A   7     -28.551  16.317 -43.115  1.00 54.90           C  
ATOM    126  CB  THR A   7     -29.684  14.297 -44.134  1.00 54.90           C  
ATOM    127  HB  THR A   7     -29.435  13.895 -43.152  1.00 54.90           H  
ATOM    128  O   THR A   7     -28.680  16.008 -41.937  1.00 54.90           O  
ATOM    129  CG2 THR A   7     -31.092  13.832 -44.507  1.00 54.90           C  
ATOM    130 HG21 THR A   7     -31.806  14.198 -43.769  1.00 54.90           H  
ATOM    131 HG22 THR A   7     -31.370  14.206 -45.492  1.00 54.90           H  
ATOM    132 HG23 THR A   7     -31.130  12.742 -44.508  1.00 54.90           H  
ATOM    133  OG1 THR A   7     -28.804  13.760 -45.104  1.00 54.90           O  
ATOM    134  HG1 THR A   7     -28.533  12.904 -44.765  1.00 54.90           H  
ATOM    135  N   MET A   8     -27.540  17.102 -43.507  1.00 53.76           N  
ATOM    136  H   MET A   8     -27.472  17.372 -44.478  1.00 53.76           H  
ATOM    137  CA  MET A   8     -26.448  17.458 -42.579  1.00 53.76           C  
ATOM    138  HA  MET A   8     -26.408  16.685 -41.811  1.00 53.76           H  
ATOM    139  C   MET A   8     -26.653  18.774 -41.805  1.00 53.76           C  
ATOM    140  CB  MET A   8     -25.096  17.395 -43.307  1.00 53.76           C  
ATOM    141  HB2 MET A   8     -24.861  18.366 -43.743  1.00 53.76           H  
ATOM    142  HB3 MET A   8     -25.143  16.655 -44.106  1.00 53.76           H  
ATOM    143  O   MET A   8     -25.990  18.997 -40.799  1.00 53.76           O  
ATOM    144  CG  MET A   8     -23.980  16.968 -42.346  1.00 53.76           C  
ATOM    145  HG2 MET A   8     -24.235  15.999 -41.917  1.00 53.76           H  
ATOM    146  HG3 MET A   8     -23.913  17.692 -41.535  1.00 53.76           H  
ATOM    147  SD  MET A   8     -22.348  16.837 -43.117  1.00 53.76           S  
ATOM    148  CE  MET A   8     -21.385  16.346 -41.659  1.00 53.76           C  
ATOM    149  HE1 MET A   8     -21.773  15.411 -41.255  1.00 53.76           H  
ATOM    150  HE2 MET A   8     -21.450  17.123 -40.897  1.00 53.76           H  
ATOM    151  HE3 MET A   8     -20.340  16.211 -41.940  1.00 53.76           H  
ATOM    152  N   VAL A   9     -27.593  19.635 -42.210  1.00 54.73           N  
ATOM    153  H   VAL A   9     -28.138  19.412 -43.030  1.00 54.73           H  
ATOM    154  CA  VAL A   9     -27.777  20.956 -41.566  1.00 54.73           C  
ATOM    155  HA  VAL A   9     -26.822  21.269 -41.143  1.00 54.73           H  
ATOM    156  C   VAL A   9     -28.747  20.904 -40.374  1.00 54.73           C  
ATOM    157  CB  VAL A   9     -28.149  22.026 -42.612  1.00 54.73           C  
ATOM    158  HB  VAL A   9     -29.107  21.766 -43.063  1.00 54.73           H  
ATOM    159  O   VAL A   9     -28.633  21.700 -39.449  1.00 54.73           O  
ATOM    160  CG1 VAL A   9     -28.253  23.432 -42.010  1.00 54.73           C  
ATOM    161 HG11 VAL A   9     -29.072  23.480 -41.293  1.00 54.73           H  
ATOM    162 HG12 VAL A   9     -28.455  24.164 -42.793  1.00 54.73           H  
ATOM    163 HG13 VAL A   9     -27.324  23.696 -41.505  1.00 54.73           H  
ATOM    164  CG2 VAL A   9     -27.083  22.089 -43.720  1.00 54.73           C  
ATOM    165 HG21 VAL A   9     -27.035  21.148 -44.267  1.00 54.73           H  
ATOM    166 HG22 VAL A   9     -27.333  22.879 -44.428  1.00 54.73           H  
ATOM    167 HG23 VAL A   9     -26.107  22.303 -43.284  1.00 54.73           H  
ATOM    168  N   VAL A  10     -29.646  19.916 -40.321  1.00 55.54           N  
ATOM    169  H   VAL A  10     -29.690  19.259 -41.086  1.00 55.54           H  
ATOM    170  CA  VAL A  10     -30.625  19.792 -39.221  1.00 55.54           C  
ATOM    171  HA  VAL A  10     -30.956  20.795 -38.949  1.00 55.54           H  
ATOM    172  C   VAL A  10     -29.995  19.201 -37.945  1.00 55.54           C  
ATOM    173  CB  VAL A  10     -31.879  19.025 -39.695  1.00 55.54           C  
ATOM    174  HB  VAL A  10     -31.597  18.000 -39.939  1.00 55.54           H  
ATOM    175  O   VAL A  10     -30.430  19.518 -36.842  1.00 55.54           O  
ATOM    176  CG1 VAL A  10     -32.985  18.992 -38.635  1.00 55.54           C  
ATOM    177 HG11 VAL A  10     -33.260  20.006 -38.345  1.00 55.54           H  
ATOM    178 HG12 VAL A  10     -33.866  18.481 -39.024  1.00 55.54           H  
ATOM    179 HG13 VAL A  10     -32.648  18.451 -37.751  1.00 55.54           H  
ATOM    180  CG2 VAL A  10     -32.480  19.679 -40.953  1.00 55.54           C  
ATOM    181 HG21 VAL A  10     -33.398  19.163 -41.235  1.00 55.54           H  
ATOM    182 HG22 VAL A  10     -32.712  20.725 -40.753  1.00 55.54           H  
ATOM    183 HG23 VAL A  10     -31.788  19.616 -41.793  1.00 55.54           H  
ATOM    184  N   GLY A  11     -28.912  18.421 -38.063  1.00 53.04           N  
ATOM    185  H   GLY A  11     -28.564  18.216 -38.988  1.00 53.04           H  
ATOM    186  CA  GLY A  11     -28.219  17.824 -36.909  1.00 53.04           C  
ATOM    187  HA2 GLY A  11     -27.539  17.052 -37.268  1.00 53.04           H  
ATOM    188  HA3 GLY A  11     -28.951  17.354 -36.252  1.00 53.04           H  
ATOM    189  C   GLY A  11     -27.398  18.813 -36.069  1.00 53.04           C  
ATOM    190  O   GLY A  11     -27.286  18.640 -34.859  1.00 53.04           O  
ATOM    191  N   LEU A  12     -26.867  19.879 -36.678  1.00 57.46           N  
ATOM    192  H   LEU A  12     -27.013  19.993 -37.671  1.00 57.46           H  
ATOM    193  CA  LEU A  12     -26.048  20.874 -35.971  1.00 57.46           C  
ATOM    194  HA  LEU A  12     -25.414  20.351 -35.254  1.00 57.46           H  
ATOM    195  C   LEU A  12     -26.887  21.846 -35.130  1.00 57.46           C  
ATOM    196  CB  LEU A  12     -25.143  21.602 -36.986  1.00 57.46           C  
ATOM    197  HB2 LEU A  12     -24.995  22.634 -36.669  1.00 57.46           H  
ATOM    198  HB3 LEU A  12     -25.641  21.630 -37.955  1.00 57.46           H  
ATOM    199  O   LEU A  12     -26.469  22.219 -34.039  1.00 57.46           O  
ATOM    200  CG  LEU A  12     -23.764  20.929 -37.119  1.00 57.46           C  
ATOM    201  HG  LEU A  12     -23.884  19.846 -37.105  1.00 57.46           H  
ATOM    202  CD1 LEU A  12     -23.102  21.313 -38.442  1.00 57.46           C  
ATOM    203 HD11 LEU A  12     -23.721  20.975 -39.273  1.00 57.46           H  
ATOM    204 HD12 LEU A  12     -22.976  22.394 -38.496  1.00 57.46           H  
ATOM    205 HD13 LEU A  12     -22.125  20.834 -38.514  1.00 57.46           H  
ATOM    206  CD2 LEU A  12     -22.836  21.349 -35.975  1.00 57.46           C  
ATOM    207 HD21 LEU A  12     -22.680  22.428 -35.988  1.00 57.46           H  
ATOM    208 HD22 LEU A  12     -21.873  20.849 -36.077  1.00 57.46           H  
ATOM    209 HD23 LEU A  12     -23.269  21.067 -35.016  1.00 57.46           H  
ATOM    210  N   LEU A  13     -28.092  22.207 -35.582  1.00 57.60           N  
ATOM    211  H   LEU A  13     -28.394  21.864 -36.482  1.00 57.60           H  
ATOM    212  CA  LEU A  13     -28.987  23.089 -34.819  1.00 57.60           C  
ATOM    213  HA  LEU A  13     -28.400  23.910 -34.408  1.00 57.60           H  
ATOM    214  C   LEU A  13     -29.610  22.382 -33.603  1.00 57.60           C  
ATOM    215  CB  LEU A  13     -30.047  23.670 -35.772  1.00 57.60           C  
ATOM    216  HB2 LEU A  13     -30.407  22.874 -36.424  1.00 57.60           H  
ATOM    217  HB3 LEU A  13     -30.896  24.028 -35.191  1.00 57.60           H  
ATOM    218  O   LEU A  13     -29.764  23.003 -32.554  1.00 57.60           O  
ATOM    219  CG  LEU A  13     -29.503  24.837 -36.620  1.00 57.60           C  
ATOM    220  HG  LEU A  13     -28.496  24.602 -36.966  1.00 57.60           H  
ATOM    221  CD1 LEU A  13     -30.383  25.058 -37.849  1.00 57.60           C  
ATOM    222 HD11 LEU A  13     -30.369  24.163 -38.472  1.00 57.60           H  
ATOM    223 HD12 LEU A  13     -31.406  25.272 -37.541  1.00 57.60           H  
ATOM    224 HD13 LEU A  13     -29.998  25.895 -38.431  1.00 57.60           H  
ATOM    225  CD2 LEU A  13     -29.464  26.141 -35.818  1.00 57.60           C  
ATOM    226 HD21 LEU A  13     -29.074  26.947 -36.440  1.00 57.60           H  
ATOM    227 HD22 LEU A  13     -28.813  26.032 -34.950  1.00 57.60           H  
ATOM    228 HD23 LEU A  13     -30.465  26.406 -35.477  1.00 57.60           H  
ATOM    229  N   GLY A  14     -29.895  21.078 -33.705  1.00 57.11           N  
ATOM    230  H   GLY A  14     -29.770  20.623 -34.597  1.00 57.11           H  
ATOM    231  CA  GLY A  14     -30.374  20.277 -32.571  1.00 57.11           C  
ATOM    232  HA2 GLY A  14     -30.672  19.293 -32.933  1.00 57.11           H  
ATOM    233  HA3 GLY A  14     -31.244  20.760 -32.125  1.00 57.11           H  
ATOM    234  C   GLY A  14     -29.319  20.080 -31.476  1.00 57.11           C  
ATOM    235  O   GLY A  14     -29.645  20.135 -30.294  1.00 57.11           O  
ATOM    236  N   TYR A  15     -28.045  19.924 -31.853  1.00 59.98           N  
ATOM    237  H   TYR A  15     -27.831  19.865 -32.839  1.00 59.98           H  
ATOM    238  CA  TYR A  15     -26.946  19.752 -30.896  1.00 59.98           C  
ATOM    239  HA  TYR A  15     -27.230  18.981 -30.179  1.00 59.98           H  
ATOM    240  C   TYR A  15     -26.660  21.030 -30.090  1.00 59.98           C  
ATOM    241  CB  TYR A  15     -25.705  19.264 -31.654  1.00 59.98           C  
ATOM    242  HB2 TYR A  15     -25.314  20.074 -32.269  1.00 59.98           H  
ATOM    243  HB3 TYR A  15     -25.998  18.457 -32.326  1.00 59.98           H  
ATOM    244  O   TYR A  15     -26.401  20.966 -28.890  1.00 59.98           O  
ATOM    245  CG  TYR A  15     -24.609  18.730 -30.753  1.00 59.98           C  
ATOM    246  CD1 TYR A  15     -23.458  19.499 -30.493  1.00 59.98           C  
ATOM    247  HD1 TYR A  15     -23.353  20.482 -30.927  1.00 59.98           H  
ATOM    248  CD2 TYR A  15     -24.747  17.453 -30.173  1.00 59.98           C  
ATOM    249  HD2 TYR A  15     -25.633  16.864 -30.361  1.00 59.98           H  
ATOM    250  CE1 TYR A  15     -22.442  18.989 -29.660  1.00 59.98           C  
ATOM    251  HE1 TYR A  15     -21.554  19.572 -29.469  1.00 59.98           H  
ATOM    252  CE2 TYR A  15     -23.739  16.947 -29.331  1.00 59.98           C  
ATOM    253  HE2 TYR A  15     -23.840  15.978 -28.866  1.00 59.98           H  
ATOM    254  OH  TYR A  15     -21.624  17.221 -28.250  1.00 59.98           O  
ATOM    255  HH  TYR A  15     -20.922  17.853 -28.077  1.00 59.98           H  
ATOM    256  CZ  TYR A  15     -22.588  17.716 -29.068  1.00 59.98           C  
ATOM    257  N   VAL A  16     -26.792  22.208 -30.713  1.00 61.55           N  
ATOM    258  H   VAL A  16     -26.991  22.212 -31.703  1.00 61.55           H  
ATOM    259  CA  VAL A  16     -26.622  23.494 -30.017  1.00 61.55           C  
ATOM    260  HA  VAL A  16     -25.696  23.455 -29.444  1.00 61.55           H  
ATOM    261  C   VAL A  16     -27.743  23.729 -28.997  1.00 61.55           C  
ATOM    262  CB  VAL A  16     -26.491  24.650 -31.030  1.00 61.55           C  
ATOM    263  HB  VAL A  16     -27.354  24.643 -31.696  1.00 61.55           H  
ATOM    264  O   VAL A  16     -27.470  24.218 -27.904  1.00 61.55           O  
ATOM    265  CG1 VAL A  16     -26.401  26.025 -30.355  1.00 61.55           C  
ATOM    266 HG11 VAL A  16     -26.217  26.797 -31.101  1.00 61.55           H  
ATOM    267 HG12 VAL A  16     -25.593  26.030 -29.623  1.00 61.55           H  
ATOM    268 HG13 VAL A  16     -27.339  26.258 -29.852  1.00 61.55           H  
ATOM    269  CG2 VAL A  16     -25.213  24.490 -31.868  1.00 61.55           C  
ATOM    270 HG21 VAL A  16     -25.185  23.515 -32.353  1.00 61.55           H  
ATOM    271 HG22 VAL A  16     -25.178  25.261 -32.638  1.00 61.55           H  
ATOM    272 HG23 VAL A  16     -24.336  24.582 -31.228  1.00 61.55           H  
ATOM    273  N   PHE A  17     -28.985  23.323 -29.283  1.00 59.33           N  
ATOM    274  H   PHE A  17     -29.176  22.911 -30.185  1.00 59.33           H  
ATOM    275  CA  PHE A  17     -30.098  23.516 -28.342  1.00 59.33           C  
ATOM    276  HA  PHE A  17     -30.045  24.543 -27.979  1.00 59.33           H  
ATOM    277  C   PHE A  17     -29.997  22.618 -27.095  1.00 59.33           C  
ATOM    278  CB  PHE A  17     -31.439  23.350 -29.074  1.00 59.33           C  
ATOM    279  HB2 PHE A  17     -31.280  23.408 -30.151  1.00 59.33           H  
ATOM    280  HB3 PHE A  17     -31.853  22.364 -28.866  1.00 59.33           H  
ATOM    281  O   PHE A  17     -30.351  23.047 -25.999  1.00 59.33           O  
ATOM    282  CG  PHE A  17     -32.447  24.420 -28.700  1.00 59.33           C  
ATOM    283  CD1 PHE A  17     -33.358  24.212 -27.648  1.00 59.33           C  
ATOM    284  HD1 PHE A  17     -33.345  23.285 -27.094  1.00 59.33           H  
ATOM    285  CD2 PHE A  17     -32.446  25.648 -29.389  1.00 59.33           C  
ATOM    286  HD2 PHE A  17     -31.736  25.818 -30.185  1.00 59.33           H  
ATOM    287  CE1 PHE A  17     -34.273  25.222 -27.298  1.00 59.33           C  
ATOM    288  HE1 PHE A  17     -34.964  25.064 -26.483  1.00 59.33           H  
ATOM    289  CE2 PHE A  17     -33.358  26.659 -29.037  1.00 59.33           C  
ATOM    290  HE2 PHE A  17     -33.349  27.603 -29.562  1.00 59.33           H  
ATOM    291  CZ  PHE A  17     -34.274  26.445 -27.993  1.00 59.33           C  
ATOM    292  HZ  PHE A  17     -34.968  27.223 -27.712  1.00 59.33           H  
ATOM    293  N   VAL A  18     -29.449  21.403 -27.231  1.00 61.80           N  
ATOM    294  H   VAL A  18     -29.194  21.089 -28.156  1.00 61.80           H  
ATOM    295  CA  VAL A  18     -29.192  20.512 -26.084  1.00 61.80           C  
ATOM    296  HA  VAL A  18     -30.068  20.522 -25.436  1.00 61.80           H  
ATOM    297  C   VAL A  18     -28.027  21.030 -25.230  1.00 61.80           C  
ATOM    298  CB  VAL A  18     -28.980  19.057 -26.547  1.00 61.80           C  
ATOM    299  HB  VAL A  18     -28.160  19.025 -27.265  1.00 61.80           H  
ATOM    300  O   VAL A  18     -28.117  20.990 -24.007  1.00 61.80           O  
ATOM    301  CG1 VAL A  18     -28.656  18.110 -25.385  1.00 61.80           C  
ATOM    302 HG11 VAL A  18     -28.581  17.084 -25.747  1.00 61.80           H  
ATOM    303 HG12 VAL A  18     -29.433  18.167 -24.624  1.00 61.80           H  
ATOM    304 HG13 VAL A  18     -27.701  18.378 -24.934  1.00 61.80           H  
ATOM    305  CG2 VAL A  18     -30.251  18.519 -27.223  1.00 61.80           C  
ATOM    306 HG21 VAL A  18     -31.079  18.520 -26.514  1.00 61.80           H  
ATOM    307 HG22 VAL A  18     -30.521  19.134 -28.081  1.00 61.80           H  
ATOM    308 HG23 VAL A  18     -30.079  17.501 -27.572  1.00 61.80           H  
ATOM    309  N   LEU A  19     -26.985  21.611 -25.837  1.00 60.03           N  
ATOM    310  H   LEU A  19     -26.941  21.608 -26.846  1.00 60.03           H  
ATOM    311  CA  LEU A  19     -25.882  22.226 -25.084  1.00 60.03           C  
ATOM    312  HA  LEU A  19     -25.512  21.501 -24.358  1.00 60.03           H  
ATOM    313  C   LEU A  19     -26.326  23.443 -24.255  1.00 60.03           C  
ATOM    314  CB  LEU A  19     -24.744  22.603 -26.047  1.00 60.03           C  
ATOM    315  HB2 LEU A  19     -25.170  23.120 -26.907  1.00 60.03           H  
ATOM    316  HB3 LEU A  19     -24.079  23.302 -25.540  1.00 60.03           H  
ATOM    317  O   LEU A  19     -25.880  23.599 -23.120  1.00 60.03           O  
ATOM    318  CG  LEU A  19     -23.901  21.410 -26.532  1.00 60.03           C  
ATOM    319  HG  LEU A  19     -24.547  20.640 -26.952  1.00 60.03           H  
ATOM    320  CD1 LEU A  19     -22.945  21.900 -27.621  1.00 60.03           C  
ATOM    321 HD11 LEU A  19     -22.281  21.087 -27.914  1.00 60.03           H  
ATOM    322 HD12 LEU A  19     -22.346  22.729 -27.244  1.00 60.03           H  
ATOM    323 HD13 LEU A  19     -23.521  22.224 -28.487  1.00 60.03           H  
ATOM    324  CD2 LEU A  19     -23.061  20.795 -25.409  1.00 60.03           C  
ATOM    325 HD21 LEU A  19     -22.428  21.554 -24.949  1.00 60.03           H  
ATOM    326 HD22 LEU A  19     -23.707  20.361 -24.645  1.00 60.03           H  
ATOM    327 HD23 LEU A  19     -22.436  19.996 -25.808  1.00 60.03           H  
ATOM    328  N   PHE A  20     -27.238  24.275 -24.770  1.00 58.83           N  
ATOM    329  H   PHE A  20     -27.548  24.134 -25.721  1.00 58.83           H  
ATOM    330  CA  PHE A  20     -27.781  25.396 -23.992  1.00 58.83           C  
ATOM    331  HA  PHE A  20     -26.950  25.903 -23.501  1.00 58.83           H  
ATOM    332  C   PHE A  20     -28.706  24.943 -22.849  1.00 58.83           C  
ATOM    333  CB  PHE A  20     -28.460  26.416 -24.919  1.00 58.83           C  
ATOM    334  HB2 PHE A  20     -28.960  25.899 -25.738  1.00 58.83           H  
ATOM    335  HB3 PHE A  20     -29.231  26.941 -24.355  1.00 58.83           H  
ATOM    336  O   PHE A  20     -28.741  25.602 -21.812  1.00 58.83           O  
ATOM    337  CG  PHE A  20     -27.501  27.462 -25.461  1.00 58.83           C  
ATOM    338  CD1 PHE A  20     -27.130  28.554 -24.653  1.00 58.83           C  
ATOM    339  HD1 PHE A  20     -27.532  28.645 -23.655  1.00 58.83           H  
ATOM    340  CD2 PHE A  20     -26.964  27.350 -26.756  1.00 58.83           C  
ATOM    341  HD2 PHE A  20     -27.251  26.521 -27.386  1.00 58.83           H  
ATOM    342  CE1 PHE A  20     -26.228  29.520 -25.136  1.00 58.83           C  
ATOM    343  HE1 PHE A  20     -25.943  30.351 -24.509  1.00 58.83           H  
ATOM    344  CE2 PHE A  20     -26.057  28.309 -27.239  1.00 58.83           C  
ATOM    345  HE2 PHE A  20     -25.645  28.211 -28.232  1.00 58.83           H  
ATOM    346  CZ  PHE A  20     -25.689  29.396 -26.428  1.00 58.83           C  
ATOM    347  HZ  PHE A  20     -24.990  30.133 -26.795  1.00 58.83           H  
ATOM    348  N   ALA A  21     -29.408  23.812 -22.992  1.00 60.62           N  
ATOM    349  H   ALA A  21     -29.363  23.313 -23.869  1.00 60.62           H  
ATOM    350  CA  ALA A  21     -30.256  23.274 -21.927  1.00 60.62           C  
ATOM    351  HA  ALA A  21     -30.852  24.090 -21.517  1.00 60.62           H  
ATOM    352  C   ALA A  21     -29.444  22.686 -20.755  1.00 60.62           C  
ATOM    353  CB  ALA A  21     -31.222  22.251 -22.536  1.00 60.62           C  
ATOM    354  HB1 ALA A  21     -31.916  21.907 -21.769  1.00 60.62           H  
ATOM    355  HB2 ALA A  21     -30.665  21.396 -22.921  1.00 60.62           H  
ATOM    356  HB3 ALA A  21     -31.786  22.710 -23.348  1.00 60.62           H  
ATOM    357  O   ALA A  21     -29.830  22.872 -19.603  1.00 60.62           O  
ATOM    358  N   VAL A  22     -28.301  22.038 -21.022  1.00 60.58           N  
ATOM    359  H   VAL A  22     -28.045  21.882 -21.986  1.00 60.58           H  
ATOM    360  CA  VAL A  22     -27.420  21.510 -19.958  1.00 60.58           C  
ATOM    361  HA  VAL A  22     -28.040  21.000 -19.221  1.00 60.58           H  
ATOM    362  C   VAL A  22     -26.718  22.651 -19.208  1.00 60.58           C  
ATOM    363  CB  VAL A  22     -26.423  20.470 -20.511  1.00 60.58           C  
ATOM    364  HB  VAL A  22     -25.787  20.944 -21.258  1.00 60.58           H  
ATOM    365  O   VAL A  22     -26.728  22.667 -17.979  1.00 60.58           O  
ATOM    366  CG1 VAL A  22     -25.542  19.879 -19.404  1.00 60.58           C  
ATOM    367 HG11 VAL A  22     -24.879  19.116 -19.813  1.00 60.58           H  
ATOM    368 HG12 VAL A  22     -24.918  20.654 -18.959  1.00 60.58           H  
ATOM    369 HG13 VAL A  22     -26.157  19.439 -18.619  1.00 60.58           H  
ATOM    370  CG2 VAL A  22     -27.157  19.287 -21.165  1.00 60.58           C  
ATOM    371 HG21 VAL A  22     -27.768  18.775 -20.422  1.00 60.58           H  
ATOM    372 HG22 VAL A  22     -26.429  18.586 -21.573  1.00 60.58           H  
ATOM    373 HG23 VAL A  22     -27.801  19.626 -21.976  1.00 60.58           H  
ATOM    374  N   ALA A  23     -26.244  23.681 -19.920  1.00 59.04           N  
ATOM    375  H   ALA A  23     -26.240  23.617 -20.928  1.00 59.04           H  
ATOM    376  CA  ALA A  23     -25.617  24.852 -19.295  1.00 59.04           C  
ATOM    377  HA  ALA A  23     -24.818  24.502 -18.642  1.00 59.04           H  
ATOM    378  C   ALA A  23     -26.587  25.687 -18.427  1.00 59.04           C  
ATOM    379  CB  ALA A  23     -25.000  25.708 -20.408  1.00 59.04           C  
ATOM    380  HB1 ALA A  23     -24.461  26.544 -19.964  1.00 59.04           H  
ATOM    381  HB2 ALA A  23     -25.784  26.088 -21.064  1.00 59.04           H  
ATOM    382  HB3 ALA A  23     -24.302  25.106 -20.989  1.00 59.04           H  
ATOM    383  O   ALA A  23     -26.158  26.380 -17.503  1.00 59.04           O  
ATOM    384  N   GLY A  24     -27.894  25.642 -18.720  1.00 57.63           N  
ATOM    385  H   GLY A  24     -28.185  25.096 -19.518  1.00 57.63           H  
ATOM    386  CA  GLY A  24     -28.928  26.288 -17.905  1.00 57.63           C  
ATOM    387  HA2 GLY A  24     -28.621  27.305 -17.658  1.00 57.63           H  
ATOM    388  HA3 GLY A  24     -29.850  26.333 -18.485  1.00 57.63           H  
ATOM    389  C   GLY A  24     -29.233  25.549 -16.598  1.00 57.63           C  
ATOM    390  O   GLY A  24     -29.574  26.188 -15.606  1.00 57.63           O  
ATOM    391  N   LEU A  25     -29.072  24.222 -16.577  1.00 56.71           N  
ATOM    392  H   LEU A  25     -28.749  23.757 -17.414  1.00 56.71           H  
ATOM    393  CA  LEU A  25     -29.330  23.396 -15.396  1.00 56.71           C  
ATOM    394  HA  LEU A  25     -30.178  23.829 -14.867  1.00 56.71           H  
ATOM    395  C   LEU A  25     -28.146  23.401 -14.413  1.00 56.71           C  
ATOM    396  CB  LEU A  25     -29.721  21.985 -15.874  1.00 56.71           C  
ATOM    397  HB2 LEU A  25     -30.490  22.079 -16.641  1.00 56.71           H  
ATOM    398  HB3 LEU A  25     -28.847  21.523 -16.333  1.00 56.71           H  
ATOM    399  O   LEU A  25     -28.362  23.411 -13.206  1.00 56.71           O  
ATOM    400  CG  LEU A  25     -30.251  21.052 -14.769  1.00 56.71           C  
ATOM    401  HG  LEU A  25     -29.485  20.916 -14.005  1.00 56.71           H  
ATOM    402  CD1 LEU A  25     -31.528  21.582 -14.109  1.00 56.71           C  
ATOM    403 HD11 LEU A  25     -32.284  21.800 -14.864  1.00 56.71           H  
ATOM    404 HD12 LEU A  25     -31.302  22.485 -13.542  1.00 56.71           H  
ATOM    405 HD13 LEU A  25     -31.913  20.841 -13.408  1.00 56.71           H  
ATOM    406  CD2 LEU A  25     -30.573  19.685 -15.379  1.00 56.71           C  
ATOM    407 HD21 LEU A  25     -31.350  19.784 -16.137  1.00 56.71           H  
ATOM    408 HD22 LEU A  25     -29.673  19.270 -15.831  1.00 56.71           H  
ATOM    409 HD23 LEU A  25     -30.911  19.007 -14.595  1.00 56.71           H  
ATOM    410  N   GLU A  26     -26.905  23.486 -14.903  1.00 56.91           N  
ATOM    411  H   GLU A  26     -26.766  23.392 -15.899  1.00 56.91           H  
ATOM    412  CA  GLU A  26     -25.713  23.576 -14.040  1.00 56.91           C  
ATOM    413  HA  GLU A  26     -25.768  22.800 -13.276  1.00 56.91           H  
ATOM    414  C   GLU A  26     -25.622  24.911 -13.282  1.00 56.91           C  
ATOM    415  CB  GLU A  26     -24.444  23.331 -14.872  1.00 56.91           C  
ATOM    416  HB2 GLU A  26     -23.572  23.643 -14.297  1.00 56.91           H  
ATOM    417  HB3 GLU A  26     -24.492  23.931 -15.781  1.00 56.91           H  
ATOM    418  O   GLU A  26     -25.223  24.930 -12.117  1.00 56.91           O  
ATOM    419  CG  GLU A  26     -24.286  21.842 -15.216  1.00 56.91           C  
ATOM    420  HG2 GLU A  26     -24.177  21.279 -14.289  1.00 56.91           H  
ATOM    421  HG3 GLU A  26     -25.190  21.490 -15.713  1.00 56.91           H  
ATOM    422  CD  GLU A  26     -23.086  21.583 -16.137  1.00 56.91           C  
ATOM    423  OE1 GLU A  26     -22.257  20.713 -15.790  1.00 56.91           O  
ATOM    424  OE2 GLU A  26     -23.024  22.237 -17.206  1.00 56.91           O  
ATOM    425  N   LYS A  27     -26.070  26.022 -13.888  1.00 56.27           N  
ATOM    426  H   LYS A  27     -26.389  25.947 -14.843  1.00 56.27           H  
ATOM    427  CA  LYS A  27     -26.089  27.330 -13.209  1.00 56.27           C  
ATOM    428  HA  LYS A  27     -25.128  27.476 -12.716  1.00 56.27           H  
ATOM    429  C   LYS A  27     -27.109  27.405 -12.071  1.00 56.27           C  
ATOM    430  CB  LYS A  27     -26.298  28.465 -14.218  1.00 56.27           C  
ATOM    431  HB2 LYS A  27     -27.104  28.211 -14.906  1.00 56.27           H  
ATOM    432  HB3 LYS A  27     -26.577  29.365 -13.671  1.00 56.27           H  
ATOM    433  O   LYS A  27     -26.811  28.007 -11.048  1.00 56.27           O  
ATOM    434  CG  LYS A  27     -25.001  28.744 -14.986  1.00 56.27           C  
ATOM    435  HG2 LYS A  27     -24.200  28.941 -14.274  1.00 56.27           H  
ATOM    436  HG3 LYS A  27     -24.734  27.876 -15.588  1.00 56.27           H  
ATOM    437  CD  LYS A  27     -25.174  29.963 -15.891  1.00 56.27           C  
ATOM    438  HD2 LYS A  27     -25.927  29.743 -16.648  1.00 56.27           H  
ATOM    439  HD3 LYS A  27     -25.501  30.809 -15.286  1.00 56.27           H  
ATOM    440  CE  LYS A  27     -23.833  30.283 -16.551  1.00 56.27           C  
ATOM    441  HE2 LYS A  27     -23.087  30.397 -15.764  1.00 56.27           H  
ATOM    442  HE3 LYS A  27     -23.540  29.435 -17.169  1.00 56.27           H  
ATOM    443  NZ  LYS A  27     -23.928  31.523 -17.353  1.00 56.27           N  
ATOM    444  HZ1 LYS A  27     -24.630  31.412 -18.071  1.00 56.27           H  
ATOM    445  HZ2 LYS A  27     -23.034  31.736 -17.771  1.00 56.27           H  
ATOM    446  HZ3 LYS A  27     -24.199  32.285 -16.747  1.00 56.27           H  
ATOM    447  N   GLY A  28     -28.266  26.752 -12.211  1.00 56.33           N  
ATOM    448  H   GLY A  28     -28.438  26.253 -13.071  1.00 56.33           H  
ATOM    449  CA  GLY A  28     -29.294  26.742 -11.163  1.00 56.33           C  
ATOM    450  HA2 GLY A  28     -30.217  26.335 -11.576  1.00 56.33           H  
ATOM    451  HA3 GLY A  28     -29.483  27.764 -10.833  1.00 56.33           H  
ATOM    452  C   GLY A  28     -28.921  25.910  -9.932  1.00 56.33           C  
ATOM    453  O   GLY A  28     -29.381  26.205  -8.834  1.00 56.33           O  
ATOM    454  N   ILE A  29     -28.071  24.890 -10.092  1.00 56.76           N  
ATOM    455  H   ILE A  29     -27.733  24.681 -11.021  1.00 56.76           H  
ATOM    456  CA  ILE A  29     -27.638  24.041  -8.974  1.00 56.76           C  
ATOM    457  HA  ILE A  29     -28.469  23.937  -8.277  1.00 56.76           H  
ATOM    458  C   ILE A  29     -26.517  24.723  -8.183  1.00 56.76           C  
ATOM    459  CB  ILE A  29     -27.285  22.619  -9.470  1.00 56.76           C  
ATOM    460  HB  ILE A  29     -26.543  22.703 -10.264  1.00 56.76           H  
ATOM    461  O   ILE A  29     -26.548  24.676  -6.960  1.00 56.76           O  
ATOM    462  CG1 ILE A  29     -28.558  21.941 -10.036  1.00 56.76           C  
ATOM    463 HG12 ILE A  29     -29.265  21.768  -9.225  1.00 56.76           H  
ATOM    464 HG13 ILE A  29     -29.040  22.605 -10.754  1.00 56.76           H  
ATOM    465  CG2 ILE A  29     -26.693  21.759  -8.336  1.00 56.76           C  
ATOM    466 HG21 ILE A  29     -25.772  22.205  -7.959  1.00 56.76           H  
ATOM    467 HG22 ILE A  29     -26.444  20.761  -8.697  1.00 56.76           H  
ATOM    468 HG23 ILE A  29     -27.404  21.680  -7.514  1.00 56.76           H  
ATOM    469  CD1 ILE A  29     -28.305  20.615 -10.764  1.00 56.76           C  
ATOM    470 HD11 ILE A  29     -29.230  20.282 -11.234  1.00 56.76           H  
ATOM    471 HD12 ILE A  29     -27.548  20.755 -11.536  1.00 56.76           H  
ATOM    472 HD13 ILE A  29     -27.978  19.847 -10.063  1.00 56.76           H  
ATOM    473  N   GLN A  30     -25.573  25.415  -8.835  1.00 52.62           N  
ATOM    474  H   GLN A  30     -25.600  25.452  -9.844  1.00 52.62           H  
ATOM    475  CA  GLN A  30     -24.468  26.086  -8.132  1.00 52.62           C  
ATOM    476  HA  GLN A  30     -24.018  25.370  -7.444  1.00 52.62           H  
ATOM    477  C   GLN A  30     -24.908  27.272  -7.259  1.00 52.62           C  
ATOM    478  CB  GLN A  30     -23.388  26.524  -9.132  1.00 52.62           C  
ATOM    479  HB2 GLN A  30     -22.718  27.227  -8.638  1.00 52.62           H  
ATOM    480  HB3 GLN A  30     -23.848  27.028  -9.982  1.00 52.62           H  
ATOM    481  O   GLN A  30     -24.277  27.522  -6.234  1.00 52.62           O  
ATOM    482  CG  GLN A  30     -22.550  25.331  -9.612  1.00 52.62           C  
ATOM    483  HG2 GLN A  30     -23.169  24.658 -10.205  1.00 52.62           H  
ATOM    484  HG3 GLN A  30     -22.187  24.783  -8.742  1.00 52.62           H  
ATOM    485  CD  GLN A  30     -21.355  25.765 -10.456  1.00 52.62           C  
ATOM    486  NE2 GLN A  30     -20.182  25.222 -10.210  1.00 52.62           N  
ATOM    487 HE21 GLN A  30     -20.083  24.533  -9.478  1.00 52.62           H  
ATOM    488 HE22 GLN A  30     -19.422  25.528 -10.801  1.00 52.62           H  
ATOM    489  OE1 GLN A  30     -21.436  26.592 -11.351  1.00 52.62           O  
ATOM    490  N   GLU A  31     -25.985  27.974  -7.617  1.00 52.95           N  
ATOM    491  H   GLU A  31     -26.438  27.774  -8.498  1.00 52.95           H  
ATOM    492  CA  GLU A  31     -26.497  29.097  -6.815  1.00 52.95           C  
ATOM    493  HA  GLU A  31     -25.653  29.666  -6.427  1.00 52.95           H  
ATOM    494  C   GLU A  31     -27.279  28.632  -5.573  1.00 52.95           C  
ATOM    495  CB  GLU A  31     -27.316  30.050  -7.708  1.00 52.95           C  
ATOM    496  HB2 GLU A  31     -27.821  30.782  -7.077  1.00 52.95           H  
ATOM    497  HB3 GLU A  31     -28.069  29.477  -8.250  1.00 52.95           H  
ATOM    498  O   GLU A  31     -27.261  29.321  -4.558  1.00 52.95           O  
ATOM    499  CG  GLU A  31     -26.406  30.805  -8.698  1.00 52.95           C  
ATOM    500  HG2 GLU A  31     -25.884  30.084  -9.326  1.00 52.95           H  
ATOM    501  HG3 GLU A  31     -25.652  31.344  -8.125  1.00 52.95           H  
ATOM    502  CD  GLU A  31     -27.153  31.795  -9.611  1.00 52.95           C  
ATOM    503  OE1 GLU A  31     -26.563  32.861  -9.916  1.00 52.95           O  
ATOM    504  OE2 GLU A  31     -28.272  31.473 -10.071  1.00 52.95           O  
ATOM    505  N   ALA A  32     -27.886  27.438  -5.597  1.00 53.93           N  
ATOM    506  H   ALA A  32     -27.859  26.895  -6.448  1.00 53.93           H  
ATOM    507  CA  ALA A  32     -28.615  26.896  -4.446  1.00 53.93           C  
ATOM    508  HA  ALA A  32     -29.197  27.700  -3.996  1.00 53.93           H  
ATOM    509  C   ALA A  32     -27.688  26.352  -3.339  1.00 53.93           C  
ATOM    510  CB  ALA A  32     -29.598  25.834  -4.953  1.00 53.93           C  
ATOM    511  HB1 ALA A  32     -30.271  26.275  -5.689  1.00 53.93           H  
ATOM    512  HB2 ALA A  32     -30.184  25.456  -4.115  1.00 53.93           H  
ATOM    513  HB3 ALA A  32     -29.052  25.009  -5.410  1.00 53.93           H  
ATOM    514  O   ALA A  32     -27.986  26.512  -2.161  1.00 53.93           O  
ATOM    515  N   VAL A  33     -26.534  25.763  -3.688  1.00 54.87           N  
ATOM    516  H   VAL A  33     -26.343  25.634  -4.672  1.00 54.87           H  
ATOM    517  CA  VAL A  33     -25.583  25.213  -2.691  1.00 54.87           C  
ATOM    518  HA  VAL A  33     -26.183  24.770  -1.896  1.00 54.87           H  
ATOM    519  C   VAL A  33     -24.726  26.282  -1.999  1.00 54.87           C  
ATOM    520  CB  VAL A  33     -24.659  24.102  -3.254  1.00 54.87           C  
ATOM    521  HB  VAL A  33     -23.623  24.436  -3.194  1.00 54.87           H  
ATOM    522  O   VAL A  33     -24.078  25.997  -0.992  1.00 54.87           O  
ATOM    523  CG1 VAL A  33     -24.779  22.827  -2.416  1.00 54.87           C  
ATOM    524 HG11 VAL A  33     -25.797  22.441  -2.468  1.00 54.87           H  
ATOM    525 HG12 VAL A  33     -24.082  22.070  -2.774  1.00 54.87           H  
ATOM    526 HG13 VAL A  33     -24.544  23.055  -1.376  1.00 54.87           H  
ATOM    527  CG2 VAL A  33     -24.901  23.713  -4.712  1.00 54.87           C  
ATOM    528 HG21 VAL A  33     -24.697  24.580  -5.340  1.00 54.87           H  
ATOM    529 HG22 VAL A  33     -24.218  22.915  -5.002  1.00 54.87           H  
ATOM    530 HG23 VAL A  33     -25.927  23.369  -4.843  1.00 54.87           H  
ATOM    531  N   ALA A  34     -24.690  27.508  -2.527  1.00 53.07           N  
ATOM    532  H   ALA A  34     -25.253  27.698  -3.344  1.00 53.07           H  
ATOM    533  CA  ALA A  34     -23.901  28.603  -1.960  1.00 53.07           C  
ATOM    534  HA  ALA A  34     -22.974  28.195  -1.558  1.00 53.07           H  
ATOM    535  C   ALA A  34     -24.610  29.324  -0.794  1.00 53.07           C  
ATOM    536  CB  ALA A  34     -23.536  29.560  -3.101  1.00 53.07           C  
ATOM    537  HB1 ALA A  34     -22.905  30.361  -2.717  1.00 53.07           H  
ATOM    538  HB2 ALA A  34     -24.443  29.993  -3.524  1.00 53.07           H  
ATOM    539  HB3 ALA A  34     -22.999  29.021  -3.882  1.00 53.07           H  
ATOM    540  O   ALA A  34     -23.939  29.873   0.084  1.00 53.07           O  
ATOM    541  N   ASP A  35     -25.945  29.302  -0.755  1.00 49.89           N  
ATOM    542  H   ASP A  35     -26.453  28.836  -1.494  1.00 49.89           H  
ATOM    543  CA  ASP A  35     -26.735  30.014   0.263  1.00 49.89           C  
ATOM    544  HA  ASP A  35     -26.241  30.961   0.479  1.00 49.89           H  
ATOM    545  C   ASP A  35     -26.809  29.230   1.592  1.00 49.89           C  
ATOM    546  CB  ASP A  35     -28.121  30.334  -0.334  1.00 49.89           C  
ATOM    547  HB2 ASP A  35     -28.749  29.445  -0.276  1.00 49.89           H  
ATOM    548  HB3 ASP A  35     -27.998  30.582  -1.388  1.00 49.89           H  
ATOM    549  O   ASP A  35     -26.703  29.800   2.677  1.00 49.89           O  
ATOM    550  CG  ASP A  35     -28.841  31.522   0.325  1.00 49.89           C  
ATOM    551  OD1 ASP A  35     -28.176  32.317   1.025  1.00 49.89           O  
ATOM    552  OD2 ASP A  35     -30.053  31.679   0.051  1.00 49.89           O  
ATOM    553  N   GLU A  36     -26.854  27.894   1.529  1.00 52.27           N  
ATOM    554  H   GLU A  36     -26.993  27.461   0.627  1.00 52.27           H  
ATOM    555  CA  GLU A  36     -26.937  27.047   2.731  1.00 52.27           C  
ATOM    556  HA  GLU A  36     -27.588  27.535   3.456  1.00 52.27           H  
ATOM    557  C   GLU A  36     -25.580  26.867   3.444  1.00 52.27           C  
ATOM    558  CB  GLU A  36     -27.586  25.694   2.376  1.00 52.27           C  
ATOM    559  HB2 GLU A  36     -27.611  25.077   3.274  1.00 52.27           H  
ATOM    560  HB3 GLU A  36     -26.981  25.189   1.624  1.00 52.27           H  
ATOM    561  O   GLU A  36     -25.530  26.729   4.663  1.00 52.27           O  
ATOM    562  CG  GLU A  36     -29.027  25.862   1.856  1.00 52.27           C  
ATOM    563  HG2 GLU A  36     -29.573  26.500   2.550  1.00 52.27           H  
ATOM    564  HG3 GLU A  36     -29.004  26.366   0.890  1.00 52.27           H  
ATOM    565  CD  GLU A  36     -29.770  24.523   1.703  1.00 52.27           C  
ATOM    566  OE1 GLU A  36     -30.886  24.402   2.264  1.00 52.27           O  
ATOM    567  OE2 GLU A  36     -29.241  23.627   1.004  1.00 52.27           O  
ATOM    568  N   ASN A  37     -24.454  26.932   2.723  1.00 52.32           N  
ATOM    569  H   ASN A  37     -24.543  27.056   1.724  1.00 52.32           H  
ATOM    570  CA  ASN A  37     -23.118  26.735   3.312  1.00 52.32           C  
ATOM    571  HA  ASN A  37     -23.215  26.051   4.155  1.00 52.32           H  
ATOM    572  C   ASN A  37     -22.494  28.033   3.869  1.00 52.32           C  
ATOM    573  CB  ASN A  37     -22.233  26.062   2.251  1.00 52.32           C  
ATOM    574  HB2 ASN A  37     -21.934  26.805   1.512  1.00 52.32           H  
ATOM    575  HB3 ASN A  37     -22.813  25.292   1.741  1.00 52.32           H  
ATOM    576  O   ASN A  37     -21.539  27.989   4.643  1.00 52.32           O  
ATOM    577  CG  ASN A  37     -20.996  25.377   2.811  1.00 52.32           C  
ATOM    578  ND2 ASN A  37     -20.050  25.062   1.956  1.00 52.32           N  
ATOM    579 HD21 ASN A  37     -20.187  25.264   0.976  1.00 52.32           H  
ATOM    580 HD22 ASN A  37     -19.312  24.477   2.319  1.00 52.32           H  
ATOM    581  OD1 ASN A  37     -20.856  25.053   3.978  1.00 52.32           O  
ATOM    582  N   SER A  38     -23.014  29.204   3.489  1.00 54.81           N  
ATOM    583  H   SER A  38     -23.833  29.200   2.898  1.00 54.81           H  
ATOM    584  CA  SER A  38     -22.484  30.503   3.932  1.00 54.81           C  
ATOM    585  HA  SER A  38     -21.411  30.402   4.096  1.00 54.81           H  
ATOM    586  C   SER A  38     -23.073  30.975   5.267  1.00 54.81           C  
ATOM    587  CB  SER A  38     -22.660  31.550   2.829  1.00 54.81           C  
ATOM    588  HB2 SER A  38     -22.050  31.271   1.970  1.00 54.81           H  
ATOM    589  HB3 SER A  38     -22.320  32.517   3.199  1.00 54.81           H  
ATOM    590  O   SER A  38     -22.413  31.714   5.998  1.00 54.81           O  
ATOM    591  OG  SER A  38     -24.005  31.656   2.419  1.00 54.81           O  
ATOM    592  HG  SER A  38     -24.160  31.085   1.663  1.00 54.81           H  
ATOM    593  N   THR A  39     -24.265  30.500   5.637  1.00 55.59           N  
ATOM    594  H   THR A  39     -24.770  29.904   4.997  1.00 55.59           H  
ATOM    595  CA  THR A  39     -24.918  30.823   6.916  1.00 55.59           C  
ATOM    596  HA  THR A  39     -24.636  31.839   7.195  1.00 55.59           H  
ATOM    597  C   THR A  39     -24.442  29.945   8.079  1.00 55.59           C  
ATOM    598  CB  THR A  39     -26.451  30.799   6.777  1.00 55.59           C  
ATOM    599  HB  THR A  39     -26.891  30.577   7.749  1.00 55.59           H  
ATOM    600  O   THR A  39     -24.395  30.423   9.210  1.00 55.59           O  
ATOM    601  CG2 THR A  39     -26.988  32.150   6.308  1.00 55.59           C  
ATOM    602 HG21 THR A  39     -26.724  32.922   7.031  1.00 55.59           H  
ATOM    603 HG22 THR A  39     -28.073  32.097   6.224  1.00 55.59           H  
ATOM    604 HG23 THR A  39     -26.565  32.402   5.336  1.00 55.59           H  
ATOM    605  OG1 THR A  39     -26.886  29.832   5.845  1.00 55.59           O  
ATOM    606  HG1 THR A  39     -26.904  30.204   4.960  1.00 55.59           H  
ATOM    607  N   GLU A  40     -23.985  28.714   7.821  1.00 50.53           N  
ATOM    608  H   GLU A  40     -24.146  28.330   6.901  1.00 50.53           H  
ATOM    609  CA  GLU A  40     -23.438  27.822   8.860  1.00 50.53           C  
ATOM    610  HA  GLU A  40     -23.948  28.047   9.796  1.00 50.53           H  
ATOM    611  C   GLU A  40     -21.934  28.065   9.114  1.00 50.53           C  
ATOM    612  CB  GLU A  40     -23.788  26.365   8.497  1.00 50.53           C  
ATOM    613  HB2 GLU A  40     -24.797  26.355   8.086  1.00 50.53           H  
ATOM    614  HB3 GLU A  40     -23.107  25.997   7.730  1.00 50.53           H  
ATOM    615  O   GLU A  40     -21.481  28.046  10.259  1.00 50.53           O  
ATOM    616  CG  GLU A  40     -23.766  25.428   9.715  1.00 50.53           C  
ATOM    617  HG2 GLU A  40     -24.200  25.947  10.571  1.00 50.53           H  
ATOM    618  HG3 GLU A  40     -22.731  25.194   9.963  1.00 50.53           H  
ATOM    619  CD  GLU A  40     -24.571  24.139   9.470  1.00 50.53           C  
ATOM    620  OE1 GLU A  40     -23.941  23.067   9.317  1.00 50.53           O  
ATOM    621  OE2 GLU A  40     -25.821  24.221   9.488  1.00 50.53           O  
ATOM    622  N   GLN A  41     -21.160  28.436   8.083  1.00 51.65           N  
ATOM    623  H   GLN A  41     -21.561  28.425   7.156  1.00 51.65           H  
ATOM    624  CA  GLN A  41     -19.740  28.806   8.232  1.00 51.65           C  
ATOM    625  HA  GLN A  41     -19.263  28.070   8.880  1.00 51.65           H  
ATOM    626  C   GLN A  41     -19.525  30.171   8.907  1.00 51.65           C  
ATOM    627  CB  GLN A  41     -19.040  28.767   6.868  1.00 51.65           C  
ATOM    628  HB2 GLN A  41     -19.605  29.358   6.147  1.00 51.65           H  
ATOM    629  HB3 GLN A  41     -18.046  29.203   6.968  1.00 51.65           H  
ATOM    630  O   GLN A  41     -18.459  30.405   9.480  1.00 51.65           O  
ATOM    631  CG  GLN A  41     -18.887  27.326   6.363  1.00 51.65           C  
ATOM    632  HG2 GLN A  41     -18.299  26.753   7.079  1.00 51.65           H  
ATOM    633  HG3 GLN A  41     -19.867  26.856   6.286  1.00 51.65           H  
ATOM    634  CD  GLN A  41     -18.201  27.238   5.005  1.00 51.65           C  
ATOM    635  NE2 GLN A  41     -18.269  26.105   4.354  1.00 51.65           N  
ATOM    636 HE21 GLN A  41     -17.900  26.147   3.415  1.00 51.65           H  
ATOM    637 HE22 GLN A  41     -19.024  25.482   4.606  1.00 51.65           H  
ATOM    638  OE1 GLN A  41     -17.566  28.152   4.499  1.00 51.65           O  
ATOM    639  N   ALA A  42     -20.532  31.050   8.892  1.00 50.54           N  
ATOM    640  H   ALA A  42     -21.367  30.819   8.373  1.00 50.54           H  
ATOM    641  CA  ALA A  42     -20.503  32.321   9.614  1.00 50.54           C  
ATOM    642  HA  ALA A  42     -19.513  32.763   9.505  1.00 50.54           H  
ATOM    643  C   ALA A  42     -20.755  32.161  11.128  1.00 50.54           C  
ATOM    644  CB  ALA A  42     -21.516  33.267   8.958  1.00 50.54           C  
ATOM    645  HB1 ALA A  42     -21.268  33.402   7.905  1.00 50.54           H  
ATOM    646  HB2 ALA A  42     -22.520  32.852   9.041  1.00 50.54           H  
ATOM    647  HB3 ALA A  42     -21.486  34.234   9.459  1.00 50.54           H  
ATOM    648  O   ALA A  42     -20.290  32.988  11.904  1.00 50.54           O  
ATOM    649  N   ALA A  43     -21.425  31.087  11.566  1.00 51.82           N  
ATOM    650  H   ALA A  43     -21.784  30.427  10.892  1.00 51.82           H  
ATOM    651  CA  ALA A  43     -21.740  30.858  12.981  1.00 51.82           C  
ATOM    652  HA  ALA A  43     -21.895  31.823  13.464  1.00 51.82           H  
ATOM    653  C   ALA A  43     -20.615  30.149  13.764  1.00 51.82           C  
ATOM    654  CB  ALA A  43     -23.064  30.089  13.049  1.00 51.82           C  
ATOM    655  HB1 ALA A  43     -23.372  29.988  14.090  1.00 51.82           H  
ATOM    656  HB2 ALA A  43     -23.836  30.626  12.499  1.00 51.82           H  
ATOM    657  HB3 ALA A  43     -22.940  29.096  12.616  1.00 51.82           H  
ATOM    658  O   ALA A  43     -20.564  30.237  14.986  1.00 51.82           O  
ATOM    659  N   VAL A  44     -19.685  29.476  13.077  1.00 49.89           N  
ATOM    660  H   VAL A  44     -19.817  29.387  12.080  1.00 49.89           H  
ATOM    661  CA  VAL A  44     -18.573  28.732  13.710  1.00 49.89           C  
ATOM    662  HA  VAL A  44     -18.893  28.423  14.705  1.00 49.89           H  
ATOM    663  C   VAL A  44     -17.327  29.612  13.935  1.00 49.89           C  
ATOM    664  CB  VAL A  44     -18.292  27.434  12.915  1.00 49.89           C  
ATOM    665  HB  VAL A  44     -18.021  27.698  11.892  1.00 49.89           H  
ATOM    666  O   VAL A  44     -16.407  29.224  14.650  1.00 49.89           O  
ATOM    667  CG1 VAL A  44     -17.172  26.566  13.505  1.00 49.89           C  
ATOM    668 HG11 VAL A  44     -17.360  26.383  14.563  1.00 49.89           H  
ATOM    669 HG12 VAL A  44     -17.118  25.613  12.979  1.00 49.89           H  
ATOM    670 HG13 VAL A  44     -16.209  27.064  13.390  1.00 49.89           H  
ATOM    671  CG2 VAL A  44     -19.546  26.545  12.876  1.00 49.89           C  
ATOM    672 HG21 VAL A  44     -20.376  27.064  12.396  1.00 49.89           H  
ATOM    673 HG22 VAL A  44     -19.348  25.641  12.300  1.00 49.89           H  
ATOM    674 HG23 VAL A  44     -19.841  26.268  13.888  1.00 49.89           H  
ATOM    675  N   GLN A  45     -17.292  30.832  13.386  1.00 48.26           N  
ATOM    676  H   GLN A  45     -18.094  31.142  12.857  1.00 48.26           H  
ATOM    677  CA  GLN A  45     -16.126  31.727  13.471  1.00 48.26           C  
ATOM    678  HA  GLN A  45     -15.253  31.120  13.710  1.00 48.26           H  
ATOM    679  C   GLN A  45     -16.174  32.762  14.613  1.00 48.26           C  
ATOM    680  CB  GLN A  45     -15.841  32.357  12.095  1.00 48.26           C  
ATOM    681  HB2 GLN A  45     -16.738  32.849  11.719  1.00 48.26           H  
ATOM    682  HB3 GLN A  45     -15.055  33.105  12.204  1.00 48.26           H  
ATOM    683  O   GLN A  45     -15.211  33.509  14.769  1.00 48.26           O  
ATOM    684  CG  GLN A  45     -15.360  31.296  11.091  1.00 48.26           C  
ATOM    685  HG2 GLN A  45     -14.516  30.754  11.518  1.00 48.26           H  
ATOM    686  HG3 GLN A  45     -16.164  30.581  10.915  1.00 48.26           H  
ATOM    687  CD  GLN A  45     -14.917  31.866   9.746  1.00 48.26           C  
ATOM    688  NE2 GLN A  45     -14.771  31.030   8.742  1.00 48.26           N  
ATOM    689 HE21 GLN A  45     -15.101  30.081   8.841  1.00 48.26           H  
ATOM    690 HE22 GLN A  45     -14.565  31.455   7.850  1.00 48.26           H  
ATOM    691  OE1 GLN A  45     -14.662  33.045   9.557  1.00 48.26           O  
ATOM    692  N   GLU A  46     -17.217  32.786  15.453  1.00 48.63           N  
ATOM    693  H   GLU A  46     -18.000  32.174  15.276  1.00 48.63           H  
ATOM    694  CA  GLU A  46     -17.340  33.764  16.557  1.00 48.63           C  
ATOM    695  HA  GLU A  46     -16.552  34.509  16.442  1.00 48.63           H  
ATOM    696  C   GLU A  46     -17.067  33.219  17.977  1.00 48.63           C  
ATOM    697  CB  GLU A  46     -18.666  34.551  16.460  1.00 48.63           C  
ATOM    698  HB2 GLU A  46     -18.916  34.953  17.442  1.00 48.63           H  
ATOM    699  HB3 GLU A  46     -19.476  33.887  16.156  1.00 48.63           H  
ATOM    700  O   GLU A  46     -17.084  33.999  18.925  1.00 48.63           O  
ATOM    701  CG  GLU A  46     -18.561  35.743  15.491  1.00 48.63           C  
ATOM    702  HG2 GLU A  46     -18.562  35.372  14.466  1.00 48.63           H  
ATOM    703  HG3 GLU A  46     -17.612  36.253  15.655  1.00 48.63           H  
ATOM    704  CD  GLU A  46     -19.706  36.754  15.687  1.00 48.63           C  
ATOM    705  OE1 GLU A  46     -19.417  37.897  16.119  1.00 48.63           O  
ATOM    706  OE2 GLU A  46     -20.868  36.397  15.389  1.00 48.63           O  
ATOM    707  N   GLU A  47     -16.725  31.934  18.167  1.00 44.72           N  
ATOM    708  H   GLU A  47     -16.767  31.305  17.378  1.00 44.72           H  
ATOM    709  CA  GLU A  47     -16.464  31.378  19.518  1.00 44.72           C  
ATOM    710  HA  GLU A  47     -16.716  32.153  20.241  1.00 44.72           H  
ATOM    711  C   GLU A  47     -14.980  31.074  19.833  1.00 44.72           C  
ATOM    712  CB  GLU A  47     -17.427  30.212  19.831  1.00 44.72           C  
ATOM    713  HB2 GLU A  47     -18.276  30.248  19.148  1.00 44.72           H  
ATOM    714  HB3 GLU A  47     -16.914  29.261  19.690  1.00 44.72           H  
ATOM    715  O   GLU A  47     -14.646  30.608  20.920  1.00 44.72           O  
ATOM    716  CG  GLU A  47     -17.965  30.320  21.270  1.00 44.72           C  
ATOM    717  HG2 GLU A  47     -17.124  30.338  21.963  1.00 44.72           H  
ATOM    718  HG3 GLU A  47     -18.495  31.267  21.378  1.00 44.72           H  
ATOM    719  CD  GLU A  47     -18.917  29.174  21.647  1.00 44.72           C  
ATOM    720  OE1 GLU A  47     -18.568  28.406  22.575  1.00 44.72           O  
ATOM    721  OE2 GLU A  47     -20.012  29.092  21.047  1.00 44.72           O  
ATOM    722  N   VAL A  48     -14.044  31.407  18.933  1.00 43.92           N  
ATOM    723  H   VAL A  48     -14.367  31.826  18.072  1.00 43.92           H  
ATOM    724  CA  VAL A  48     -12.586  31.257  19.150  1.00 43.92           C  
ATOM    725  HA  VAL A  48     -12.439  30.699  20.074  1.00 43.92           H  
ATOM    726  C   VAL A  48     -11.940  32.625  19.394  1.00 43.92           C  
ATOM    727  CB  VAL A  48     -11.902  30.416  18.047  1.00 43.92           C  
ATOM    728  HB  VAL A  48     -11.925  30.960  17.103  1.00 43.92           H  
ATOM    729  O   VAL A  48     -11.008  33.046  18.716  1.00 43.92           O  
ATOM    730  CG1 VAL A  48     -10.443  30.058  18.391  1.00 43.92           C  
ATOM    731 HG11 VAL A  48     -10.032  29.411  17.617  1.00 43.92           H  
ATOM    732 HG12 VAL A  48     -10.403  29.540  19.349  1.00 43.92           H  
ATOM    733 HG13 VAL A  48      -9.820  30.951  18.437  1.00 43.92           H  
ATOM    734  CG2 VAL A  48     -12.625  29.073  17.857  1.00 43.92           C  
ATOM    735 HG21 VAL A  48     -12.669  28.531  18.802  1.00 43.92           H  
ATOM    736 HG22 VAL A  48     -12.108  28.467  17.112  1.00 43.92           H  
ATOM    737 HG23 VAL A  48     -13.641  29.240  17.499  1.00 43.92           H  
ATOM    738  N   THR A  49     -12.454  33.360  20.376  1.00 34.81           N  
ATOM    739  H   THR A  49     -13.292  33.022  20.826  1.00 34.81           H  
ATOM    740  CA  THR A  49     -11.841  34.604  20.861  1.00 34.81           C  
ATOM    741  HA  THR A  49     -10.777  34.596  20.624  1.00 34.81           H  
ATOM    742  C   THR A  49     -11.965  34.673  22.376  1.00 34.81           C  
ATOM    743  CB  THR A  49     -12.433  35.873  20.208  1.00 34.81           C  
ATOM    744  HB  THR A  49     -11.956  36.740  20.666  1.00 34.81           H  
ATOM    745  O   THR A  49     -12.879  35.316  22.879  1.00 34.81           O  
ATOM    746  CG2 THR A  49     -12.203  35.961  18.702  1.00 34.81           C  
ATOM    747 HG21 THR A  49     -11.141  35.861  18.480  1.00 34.81           H  
ATOM    748 HG22 THR A  49     -12.559  36.924  18.336  1.00 34.81           H  
ATOM    749 HG23 THR A  49     -12.755  35.171  18.193  1.00 34.81           H  
ATOM    750  OG1 THR A  49     -13.818  35.974  20.423  1.00 34.81           O  
ATOM    751  HG1 THR A  49     -13.979  35.766  21.347  1.00 34.81           H  
ATOM    752  N   GLN A  50     -11.086  33.971  23.100  1.00 39.08           N  
ATOM    753  H   GLN A  50     -10.530  33.301  22.588  1.00 39.08           H  
ATOM    754  CA  GLN A  50     -10.637  34.276  24.473  1.00 39.08           C  
ATOM    755  HA  GLN A  50      -9.958  35.127  24.438  1.00 39.08           H  
ATOM    756  C   GLN A  50      -9.847  33.079  25.015  1.00 39.08           C  
ATOM    757  CB  GLN A  50     -11.798  34.616  25.436  1.00 39.08           C  
ATOM    758  HB2 GLN A  50     -12.706  34.101  25.120  1.00 39.08           H  
ATOM    759  HB3 GLN A  50     -11.564  34.268  26.442  1.00 39.08           H  
ATOM    760  O   GLN A  50     -10.416  32.096  25.481  1.00 39.08           O  
ATOM    761  CG  GLN A  50     -12.023  36.139  25.521  1.00 39.08           C  
ATOM    762  HG2 GLN A  50     -11.327  36.554  26.250  1.00 39.08           H  
ATOM    763  HG3 GLN A  50     -11.797  36.625  24.572  1.00 39.08           H  
ATOM    764  CD  GLN A  50     -13.437  36.511  25.950  1.00 39.08           C  
ATOM    765  NE2 GLN A  50     -13.966  37.618  25.479  1.00 39.08           N  
ATOM    766 HE21 GLN A  50     -14.944  37.739  25.702  1.00 39.08           H  
ATOM    767 HE22 GLN A  50     -13.528  38.074  24.692  1.00 39.08           H  
ATOM    768  OE1 GLN A  50     -14.077  35.860  26.759  1.00 39.08           O  
ATOM    769  N   GLY A  51      -8.519  33.150  24.943  1.00 39.98           N  
ATOM    770  H   GLY A  51      -8.089  33.954  24.508  1.00 39.98           H  
ATOM    771  CA  GLY A  51      -7.665  32.088  25.474  1.00 39.98           C  
ATOM    772  HA2 GLY A  51      -7.652  32.156  26.562  1.00 39.98           H  
ATOM    773  HA3 GLY A  51      -8.079  31.117  25.200  1.00 39.98           H  
ATOM    774  C   GLY A  51      -6.227  32.136  24.979  1.00 39.98           C  
ATOM    775  O   GLY A  51      -5.695  31.122  24.545  1.00 39.98           O  
ATOM    776  N   GLU A  52      -5.601  33.311  25.006  1.00 40.99           N  
ATOM    777  H   GLU A  52      -6.093  34.126  25.342  1.00 40.99           H  
ATOM    778  CA  GLU A  52      -4.160  33.450  24.797  1.00 40.99           C  
ATOM    779  HA  GLU A  52      -3.881  32.982  23.853  1.00 40.99           H  
ATOM    780  C   GLU A  52      -3.379  32.768  25.931  1.00 40.99           C  
ATOM    781  CB  GLU A  52      -3.796  34.945  24.741  1.00 40.99           C  
ATOM    782  HB2 GLU A  52      -2.726  35.062  24.912  1.00 40.99           H  
ATOM    783  HB3 GLU A  52      -4.319  35.465  25.544  1.00 40.99           H  
ATOM    784  O   GLU A  52      -3.479  33.166  27.092  1.00 40.99           O  
ATOM    785  CG  GLU A  52      -4.131  35.586  23.386  1.00 40.99           C  
ATOM    786  HG2 GLU A  52      -4.874  34.981  22.867  1.00 40.99           H  
ATOM    787  HG3 GLU A  52      -3.234  35.598  22.767  1.00 40.99           H  
ATOM    788  CD  GLU A  52      -4.685  37.003  23.565  1.00 40.99           C  
ATOM    789  OE1 GLU A  52      -3.877  37.959  23.560  1.00 40.99           O  
ATOM    790  OE2 GLU A  52      -5.922  37.098  23.738  1.00 40.99           O  
ATOM    791  N   VAL A  53      -2.537  31.787  25.593  1.00 44.57           N  
ATOM    792  H   VAL A  53      -2.580  31.416  24.654  1.00 44.57           H  
ATOM    793  CA  VAL A  53      -1.369  31.428  26.409  1.00 44.57           C  
ATOM    794  HA  VAL A  53      -1.225  32.227  27.136  1.00 44.57           H  
ATOM    795  C   VAL A  53      -0.148  31.328  25.485  1.00 44.57           C  
ATOM    796  CB  VAL A  53      -1.554  30.146  27.240  1.00 44.57           C  
ATOM    797  HB  VAL A  53      -1.629  29.284  26.577  1.00 44.57           H  
ATOM    798  O   VAL A  53      -0.157  30.521  24.555  1.00 44.57           O  
ATOM    799  CG1 VAL A  53      -0.350  29.956  28.178  1.00 44.57           C  
ATOM    800 HG11 VAL A  53      -0.491  29.056  28.776  1.00 44.57           H  
ATOM    801 HG12 VAL A  53      -0.249  30.815  28.842  1.00 44.57           H  
ATOM    802 HG13 VAL A  53       0.566  29.835  27.600  1.00 44.57           H  
ATOM    803  CG2 VAL A  53      -2.810  30.199  28.120  1.00 44.57           C  
ATOM    804 HG21 VAL A  53      -2.877  29.301  28.734  1.00 44.57           H  
ATOM    805 HG22 VAL A  53      -2.785  31.080  28.762  1.00 44.57           H  
ATOM    806 HG23 VAL A  53      -3.698  30.248  27.490  1.00 44.57           H  
ATOM    807  N   PRO A  54       0.898  32.149  25.702  1.00 34.02           N  
ATOM    808  CA  PRO A  54       2.055  32.237  24.824  1.00 34.02           C  
ATOM    809  HA  PRO A  54       1.781  32.028  23.790  1.00 34.02           H  
ATOM    810  C   PRO A  54       3.149  31.267  25.278  1.00 34.02           C  
ATOM    811  CB  PRO A  54       2.510  33.694  24.962  1.00 34.02           C  
ATOM    812  HB2 PRO A  54       3.564  33.822  24.718  1.00 34.02           H  
ATOM    813  HB3 PRO A  54       1.894  34.326  24.323  1.00 34.02           H  
ATOM    814  O   PRO A  54       3.448  31.196  26.466  1.00 34.02           O  
ATOM    815  CG  PRO A  54       2.221  34.016  26.431  1.00 34.02           C  
ATOM    816  HG2 PRO A  54       3.068  33.724  27.052  1.00 34.02           H  
ATOM    817  HG3 PRO A  54       2.000  35.074  26.570  1.00 34.02           H  
ATOM    818  CD  PRO A  54       1.011  33.144  26.763  1.00 34.02           C  
ATOM    819  HD2 PRO A  54       0.124  33.777  26.772  1.00 34.02           H  
ATOM    820  HD3 PRO A  54       1.144  32.663  27.732  1.00 34.02           H  
ATOM    821  N   VAL A  55       3.824  30.592  24.346  1.00 44.59           N  
ATOM    822  H   VAL A  55       3.483  30.584  23.396  1.00 44.59           H  
ATOM    823  CA  VAL A  55       5.163  30.039  24.613  1.00 44.59           C  
ATOM    824  HA  VAL A  55       5.648  30.741  25.292  1.00 44.59           H  
ATOM    825  C   VAL A  55       6.020  30.022  23.350  1.00 44.59           C  
ATOM    826  CB  VAL A  55       5.194  28.682  25.354  1.00 44.59           C  
ATOM    827  HB  VAL A  55       5.958  28.053  24.897  1.00 44.59           H  
ATOM    828  O   VAL A  55       5.930  29.162  22.484  1.00 44.59           O  
ATOM    829  CG1 VAL A  55       5.619  28.880  26.819  1.00 44.59           C  
ATOM    830 HG11 VAL A  55       4.863  29.436  27.373  1.00 44.59           H  
ATOM    831 HG12 VAL A  55       6.570  29.411  26.864  1.00 44.59           H  
ATOM    832 HG13 VAL A  55       5.746  27.906  27.292  1.00 44.59           H  
ATOM    833  CG2 VAL A  55       3.876  27.902  25.317  1.00 44.59           C  
ATOM    834 HG21 VAL A  55       3.575  27.746  24.281  1.00 44.59           H  
ATOM    835 HG22 VAL A  55       4.014  26.929  25.788  1.00 44.59           H  
ATOM    836 HG23 VAL A  55       3.093  28.443  25.848  1.00 44.59           H  
ATOM    837  N   GLN A  56       6.803  31.092  23.303  1.00 39.21           N  
ATOM    838  H   GLN A  56       6.553  31.776  24.003  1.00 39.21           H  
ATOM    839  CA  GLN A  56       8.120  31.335  22.728  1.00 39.21           C  
ATOM    840  HA  GLN A  56       7.999  32.142  22.006  1.00 39.21           H  
ATOM    841  C   GLN A  56       8.842  30.187  22.004  1.00 39.21           C  
ATOM    842  CB  GLN A  56       9.000  31.876  23.869  1.00 39.21           C  
ATOM    843  HB2 GLN A  56       9.080  31.125  24.656  1.00 39.21           H  
ATOM    844  HB3 GLN A  56       9.999  32.078  23.483  1.00 39.21           H  
ATOM    845  O   GLN A  56       9.173  29.142  22.559  1.00 39.21           O  
ATOM    846  CG  GLN A  56       8.421  33.180  24.453  1.00 39.21           C  
ATOM    847  HG2 GLN A  56       8.341  33.916  23.653  1.00 39.21           H  
ATOM    848  HG3 GLN A  56       7.425  33.018  24.865  1.00 39.21           H  
ATOM    849  CD  GLN A  56       9.265  33.753  25.581  1.00 39.21           C  
ATOM    850  NE2 GLN A  56       9.660  35.004  25.497  1.00 39.21           N  
ATOM    851 HE21 GLN A  56      10.220  35.333  26.271  1.00 39.21           H  
ATOM    852 HE22 GLN A  56       9.438  35.565  24.687  1.00 39.21           H  
ATOM    853  OE1 GLN A  56       9.559  33.110  26.572  1.00 39.21           O  
ATOM    854  N   GLU A  57       9.204  30.529  20.773  1.00 32.13           N  
ATOM    855  H   GLU A  57       8.830  31.398  20.420  1.00 32.13           H  
ATOM    856  CA  GLU A  57      10.206  29.924  19.910  1.00 32.13           C  
ATOM    857  HA  GLU A  57       9.995  28.861  19.790  1.00 32.13           H  
ATOM    858  C   GLU A  57      11.617  30.120  20.486  1.00 32.13           C  
ATOM    859  CB  GLU A  57      10.034  30.645  18.558  1.00 32.13           C  
ATOM    860  HB2 GLU A  57      10.264  31.704  18.682  1.00 32.13           H  
ATOM    861  HB3 GLU A  57       8.979  30.572  18.295  1.00 32.13           H  
ATOM    862  O   GLU A  57      12.055  31.249  20.719  1.00 32.13           O  
ATOM    863  CG  GLU A  57      10.846  30.110  17.375  1.00 32.13           C  
ATOM    864  HG2 GLU A  57      11.906  30.281  17.563  1.00 32.13           H  
ATOM    865  HG3 GLU A  57      10.686  29.035  17.291  1.00 32.13           H  
ATOM    866  CD  GLU A  57      10.403  30.801  16.071  1.00 32.13           C  
ATOM    867  OE1 GLU A  57      11.281  31.377  15.389  1.00 32.13           O  
ATOM    868  OE2 GLU A  57       9.191  30.745  15.766  1.00 32.13           O  
ATOM    869  N   THR A  58      12.360  29.029  20.667  1.00 40.13           N  
ATOM    870  H   THR A  58      11.924  28.119  20.616  1.00 40.13           H  
ATOM    871  CA  THR A  58      13.824  29.069  20.676  1.00 40.13           C  
ATOM    872  HA  THR A  58      14.127  30.010  20.218  1.00 40.13           H  
ATOM    873  C   THR A  58      14.380  27.956  19.798  1.00 40.13           C  
ATOM    874  CB  THR A  58      14.461  29.063  22.076  1.00 40.13           C  
ATOM    875  HB  THR A  58      15.532  28.892  21.968  1.00 40.13           H  
ATOM    876  O   THR A  58      14.190  26.762  20.021  1.00 40.13           O  
ATOM    877  CG2 THR A  58      14.269  30.395  22.801  1.00 40.13           C  
ATOM    878 HG21 THR A  58      14.847  30.400  23.725  1.00 40.13           H  
ATOM    879 HG22 THR A  58      13.214  30.541  23.034  1.00 40.13           H  
ATOM    880 HG23 THR A  58      14.609  31.214  22.166  1.00 40.13           H  
ATOM    881  OG1 THR A  58      13.923  28.063  22.905  1.00 40.13           O  
ATOM    882  HG1 THR A  58      14.243  28.210  23.798  1.00 40.13           H  
ATOM    883  N   ALA A  59      15.076  28.395  18.753  1.00 31.68           N  
ATOM    884  H   ALA A  59      15.113  29.394  18.610  1.00 31.68           H  
ATOM    885  CA  ALA A  59      15.954  27.591  17.930  1.00 31.68           C  
ATOM    886  HA  ALA A  59      15.382  26.787  17.468  1.00 31.68           H  
ATOM    887  C   ALA A  59      17.091  26.998  18.778  1.00 31.68           C  
ATOM    888  CB  ALA A  59      16.518  28.524  16.846  1.00 31.68           C  
ATOM    889  HB1 ALA A  59      17.071  29.344  17.304  1.00 31.68           H  
ATOM    890  HB2 ALA A  59      15.703  28.931  16.247  1.00 31.68           H  
ATOM    891  HB3 ALA A  59      17.189  27.966  16.193  1.00 31.68           H  
ATOM    892  O   ALA A  59      17.684  27.710  19.586  1.00 31.68           O  
ATOM    893  N   ALA A  60      17.445  25.735  18.537  1.00 34.72           N  
ATOM    894  H   ALA A  60      16.687  25.112  18.299  1.00 34.72           H  
ATOM    895  CA  ALA A  60      18.733  25.368  17.946  1.00 34.72           C  
ATOM    896  HA  ALA A  60      18.642  25.522  16.870  1.00 34.72           H  
ATOM    897  C   ALA A  60      19.093  23.888  18.180  1.00 34.72           C  
ATOM    898  CB  ALA A  60      19.895  26.249  18.435  1.00 34.72           C  
ATOM    899  HB1 ALA A  60      20.806  25.953  17.915  1.00 34.72           H  
ATOM    900  HB2 ALA A  60      20.029  26.132  19.510  1.00 34.72           H  
ATOM    901  HB3 ALA A  60      19.720  27.298  18.196  1.00 34.72           H  
ATOM    902  O   ALA A  60      18.898  23.330  19.253  1.00 34.72           O  
ATOM    903  N   GLN A  61      19.746  23.340  17.152  1.00 34.14           N  
ATOM    904  H   GLN A  61      19.771  23.908  16.318  1.00 34.14           H  
ATOM    905  CA  GLN A  61      20.713  22.237  17.180  1.00 34.14           C  
ATOM    906  HA  GLN A  61      21.188  22.290  16.200  1.00 34.14           H  
ATOM    907  C   GLN A  61      20.193  20.792  17.233  1.00 34.14           C  
ATOM    908  CB  GLN A  61      21.866  22.552  18.148  1.00 34.14           C  
ATOM    909  HB2 GLN A  61      21.476  22.924  19.096  1.00 34.14           H  
ATOM    910  HB3 GLN A  61      22.439  21.647  18.350  1.00 34.14           H  
ATOM    911  O   GLN A  61      19.911  20.199  18.267  1.00 34.14           O  
ATOM    912  CG  GLN A  61      22.799  23.593  17.501  1.00 34.14           C  
ATOM    913  HG2 GLN A  61      22.236  24.249  16.837  1.00 34.14           H  
ATOM    914  HG3 GLN A  61      23.547  23.079  16.898  1.00 34.14           H  
ATOM    915  CD  GLN A  61      23.490  24.496  18.508  1.00 34.14           C  
ATOM    916  NE2 GLN A  61      24.672  24.161  18.968  1.00 34.14           N  
ATOM    917 HE21 GLN A  61      25.086  23.273  18.720  1.00 34.14           H  
ATOM    918 HE22 GLN A  61      25.055  24.784  19.664  1.00 34.14           H  
ATOM    919  OE1 GLN A  61      22.998  25.543  18.879  1.00 34.14           O  
ATOM    920  N   GLN A  62      20.220  20.204  16.034  1.00 37.01           N  
ATOM    921  H   GLN A  62      20.448  20.800  15.251  1.00 37.01           H  
ATOM    922  CA  GLN A  62      20.357  18.779  15.768  1.00 37.01           C  
ATOM    923  HA  GLN A  62      19.513  18.229  16.184  1.00 37.01           H  
ATOM    924  C   GLN A  62      21.680  18.246  16.343  1.00 37.01           C  
ATOM    925  CB  GLN A  62      20.431  18.600  14.234  1.00 37.01           C  
ATOM    926  HB2 GLN A  62      20.596  17.546  14.009  1.00 37.01           H  
ATOM    927  HB3 GLN A  62      21.297  19.154  13.871  1.00 37.01           H  
ATOM    928  O   GLN A  62      22.731  18.804  16.031  1.00 37.01           O  
ATOM    929  CG  GLN A  62      19.195  19.070  13.451  1.00 37.01           C  
ATOM    930  HG2 GLN A  62      18.375  18.376  13.635  1.00 37.01           H  
ATOM    931  HG3 GLN A  62      18.880  20.059  13.786  1.00 37.01           H  
ATOM    932  CD  GLN A  62      19.468  19.167  11.949  1.00 37.01           C  
ATOM    933  NE2 GLN A  62      18.601  18.646  11.110  1.00 37.01           N  
ATOM    934 HE21 GLN A  62      17.759  18.200  11.445  1.00 37.01           H  
ATOM    935 HE22 GLN A  62      18.815  18.762  10.130  1.00 37.01           H  
ATOM    936  OE1 GLN A  62      20.453  19.726  11.497  1.00 37.01           O  
ATOM    937  N   THR A  63      21.642  17.106  17.033  1.00 37.82           N  
ATOM    938  H   THR A  63      20.766  16.818  17.445  1.00 37.82           H  
ATOM    939  CA  THR A  63      22.676  16.056  16.956  1.00 37.82           C  
ATOM    940  HA  THR A  63      22.985  16.014  15.912  1.00 37.82           H  
ATOM    941  C   THR A  63      22.084  14.681  17.316  1.00 37.82           C  
ATOM    942  CB  THR A  63      23.936  16.308  17.810  1.00 37.82           C  
ATOM    943  HB  THR A  63      24.401  15.348  18.032  1.00 37.82           H  
ATOM    944  O   THR A  63      21.054  14.618  17.988  1.00 37.82           O  
ATOM    945  CG2 THR A  63      24.998  17.160  17.110  1.00 37.82           C  
ATOM    946 HG21 THR A  63      25.059  16.905  16.052  1.00 37.82           H  
ATOM    947 HG22 THR A  63      25.967  16.971  17.573  1.00 37.82           H  
ATOM    948 HG23 THR A  63      24.771  18.220  17.220  1.00 37.82           H  
ATOM    949  OG1 THR A  63      23.620  16.913  19.035  1.00 37.82           O  
ATOM    950  HG1 THR A  63      24.408  16.928  19.583  1.00 37.82           H  
ATOM    951  N   PRO A  64      22.679  13.578  16.815  1.00 35.18           N  
ATOM    952  CA  PRO A  64      22.049  12.262  16.728  1.00 35.18           C  
ATOM    953  HA  PRO A  64      20.964  12.362  16.689  1.00 35.18           H  
ATOM    954  C   PRO A  64      22.426  11.335  17.896  1.00 35.18           C  
ATOM    955  CB  PRO A  64      22.560  11.709  15.395  1.00 35.18           C  
ATOM    956  HB2 PRO A  64      21.977  12.138  14.579  1.00 35.18           H  
ATOM    957  HB3 PRO A  64      22.521  10.620  15.357  1.00 35.18           H  
ATOM    958  O   PRO A  64      23.572  11.317  18.334  1.00 35.18           O  
ATOM    959  CG  PRO A  64      23.997  12.231  15.327  1.00 35.18           C  
ATOM    960  HG2 PRO A  64      24.669  11.528  15.819  1.00 35.18           H  
ATOM    961  HG3 PRO A  64      24.310  12.392  14.296  1.00 35.18           H  
ATOM    962  CD  PRO A  64      23.959  13.538  16.113  1.00 35.18           C  
ATOM    963  HD2 PRO A  64      24.053  14.363  15.406  1.00 35.18           H  
ATOM    964  HD3 PRO A  64      24.785  13.559  16.824  1.00 35.18           H  
ATOM    965  N   ALA A  65      21.478  10.512  18.338  1.00 40.10           N  
ATOM    966  H   ALA A  65      20.535  10.640  18.001  1.00 40.10           H  
ATOM    967  CA  ALA A  65      21.672   9.381  19.252  1.00 40.10           C  
ATOM    968  HA  ALA A  65      22.648   8.920  19.102  1.00 40.10           H  
ATOM    969  C   ALA A  65      20.550   8.380  18.908  1.00 40.10           C  
ATOM    970  CB  ALA A  65      21.573   9.922  20.688  1.00 40.10           C  
ATOM    971  HB1 ALA A  65      21.666   9.103  21.401  1.00 40.10           H  
ATOM    972  HB2 ALA A  65      20.611  10.413  20.840  1.00 40.10           H  
ATOM    973  HB3 ALA A  65      22.376  10.637  20.871  1.00 40.10           H  
ATOM    974  O   ALA A  65      19.383   8.750  18.971  1.00 40.10           O  
ATOM    975  N   GLN A  66      20.745   7.190  18.331  1.00 32.09           N  
ATOM    976  H   GLN A  66      19.877   6.857  17.936  1.00 32.09           H  
ATOM    977  CA  GLN A  66      21.675   6.102  18.655  1.00 32.09           C  
ATOM    978  HA  GLN A  66      21.226   5.207  18.224  1.00 32.09           H  
ATOM    979  C   GLN A  66      21.725   5.838  20.164  1.00 32.09           C  
ATOM    980  CB  GLN A  66      23.051   6.199  17.970  1.00 32.09           C  
ATOM    981  HB2 GLN A  66      23.609   5.293  18.204  1.00 32.09           H  
ATOM    982  HB3 GLN A  66      23.608   7.052  18.359  1.00 32.09           H  
ATOM    983  O   GLN A  66      22.261   6.642  20.914  1.00 32.09           O  
ATOM    984  CG  GLN A  66      22.918   6.322  16.443  1.00 32.09           C  
ATOM    985  HG2 GLN A  66      22.212   5.569  16.093  1.00 32.09           H  
ATOM    986  HG3 GLN A  66      22.516   7.304  16.193  1.00 32.09           H  
ATOM    987  CD  GLN A  66      24.221   6.126  15.669  1.00 32.09           C  
ATOM    988  NE2 GLN A  66      24.145   6.018  14.360  1.00 32.09           N  
ATOM    989 HE21 GLN A  66      23.250   6.036  13.891  1.00 32.09           H  
ATOM    990 HE22 GLN A  66      25.028   5.862  13.895  1.00 32.09           H  
ATOM    991  OE1 GLN A  66      25.322   6.067  16.182  1.00 32.09           O  
ATOM    992  N   ASP A  67      21.146   4.696  20.545  1.00 31.43           N  
ATOM    993  H   ASP A  67      20.849   4.092  19.791  1.00 31.43           H  
ATOM    994  CA  ASP A  67      21.177   4.039  21.858  1.00 31.43           C  
ATOM    995  HA  ASP A  67      20.955   2.995  21.640  1.00 31.43           H  
ATOM    996  C   ASP A  67      20.106   4.442  22.887  1.00 31.43           C  
ATOM    997  CB  ASP A  67      22.605   3.981  22.431  1.00 31.43           C  
ATOM    998  HB2 ASP A  67      22.928   4.977  22.737  1.00 31.43           H  
ATOM    999  HB3 ASP A  67      22.594   3.351  23.320  1.00 31.43           H  
ATOM   1000  O   ASP A  67      20.317   5.282  23.753  1.00 31.43           O  
ATOM   1001  CG  ASP A  67      23.610   3.391  21.435  1.00 31.43           C  
ATOM   1002  OD1 ASP A  67      23.176   2.569  20.589  1.00 31.43           O  
ATOM   1003  OD2 ASP A  67      24.806   3.735  21.540  1.00 31.43           O  
ATOM   1004  N   ALA A  68      18.972   3.728  22.853  1.00 34.59           N  
ATOM   1005  H   ALA A  68      18.814   3.162  22.032  1.00 34.59           H  
ATOM   1006  CA  ALA A  68      18.190   3.387  24.048  1.00 34.59           C  
ATOM   1007  HA  ALA A  68      18.879   3.046  24.821  1.00 34.59           H  
ATOM   1008  C   ALA A  68      17.206   2.234  23.750  1.00 34.59           C  
ATOM   1009  CB  ALA A  68      17.451   4.616  24.602  1.00 34.59           C  
ATOM   1010  HB1 ALA A  68      18.157   5.360  24.970  1.00 34.59           H  
ATOM   1011  HB2 ALA A  68      16.808   4.316  25.429  1.00 34.59           H  
ATOM   1012  HB3 ALA A  68      16.837   5.065  23.822  1.00 34.59           H  
ATOM   1013  O   ALA A  68      16.035   2.446  23.449  1.00 34.59           O  
ATOM   1014  N   LEU A  69      17.684   0.990  23.844  1.00 30.49           N  
ATOM   1015  H   LEU A  69      18.665   0.879  24.058  1.00 30.49           H  
ATOM   1016  CA  LEU A  69      16.844  -0.206  23.960  1.00 30.49           C  
ATOM   1017  HA  LEU A  69      15.808   0.030  23.715  1.00 30.49           H  
ATOM   1018  C   LEU A  69      16.876  -0.669  25.419  1.00 30.49           C  
ATOM   1019  CB  LEU A  69      17.341  -1.301  22.988  1.00 30.49           C  
ATOM   1020  HB2 LEU A  69      18.412  -1.170  22.836  1.00 30.49           H  
ATOM   1021  HB3 LEU A  69      17.214  -2.282  23.446  1.00 30.49           H  
ATOM   1022  O   LEU A  69      17.808  -1.355  25.829  1.00 30.49           O  
ATOM   1023  CG  LEU A  69      16.609  -1.298  21.632  1.00 30.49           C  
ATOM   1024  HG  LEU A  69      16.185  -0.311  21.444  1.00 30.49           H  
ATOM   1025  CD1 LEU A  69      17.575  -1.618  20.492  1.00 30.49           C  
ATOM   1026 HD11 LEU A  69      18.028  -2.598  20.643  1.00 30.49           H  
ATOM   1027 HD12 LEU A  69      17.040  -1.608  19.543  1.00 30.49           H  
ATOM   1028 HD13 LEU A  69      18.358  -0.861  20.454  1.00 30.49           H  
ATOM   1029  CD2 LEU A  69      15.484  -2.339  21.612  1.00 30.49           C  
ATOM   1030 HD21 LEU A  69      15.893  -3.343  21.732  1.00 30.49           H  
ATOM   1031 HD22 LEU A  69      14.950  -2.280  20.664  1.00 30.49           H  
ATOM   1032 HD23 LEU A  69      14.782  -2.132  22.419  1.00 30.49           H  
ATOM   1033  N   ALA A  70      15.855  -0.304  26.196  1.00 31.13           N  
ATOM   1034  H   ALA A  70      15.198   0.378  25.844  1.00 31.13           H  
ATOM   1035  CA  ALA A  70      15.494  -1.018  27.417  1.00 31.13           C  
ATOM   1036  HA  ALA A  70      15.617  -2.085  27.229  1.00 31.13           H  
ATOM   1037  C   ALA A  70      14.030  -0.762  27.815  1.00 31.13           C  
ATOM   1038  CB  ALA A  70      16.439  -0.648  28.569  1.00 31.13           C  
ATOM   1039  HB1 ALA A  70      16.396   0.426  28.748  1.00 31.13           H  
ATOM   1040  HB2 ALA A  70      16.135  -1.169  29.477  1.00 31.13           H  
ATOM   1041  HB3 ALA A  70      17.465  -0.929  28.330  1.00 31.13           H  
ATOM   1042  O   ALA A  70      13.656   0.355  28.150  1.00 31.13           O  
ATOM   1043  N   ALA A  71      13.281  -1.869  27.861  1.00 31.45           N  
ATOM   1044  H   ALA A  71      13.719  -2.692  27.473  1.00 31.45           H  
ATOM   1045  CA  ALA A  71      12.074  -2.127  28.651  1.00 31.45           C  
ATOM   1046  HA  ALA A  71      11.864  -3.187  28.507  1.00 31.45           H  
ATOM   1047  C   ALA A  71      10.764  -1.395  28.290  1.00 31.45           C  
ATOM   1048  CB  ALA A  71      12.428  -1.985  30.138  1.00 31.45           C  
ATOM   1049  HB1 ALA A  71      12.627  -0.938  30.369  1.00 31.45           H  
ATOM   1050  HB2 ALA A  71      11.591  -2.322  30.749  1.00 31.45           H  
ATOM   1051  HB3 ALA A  71      13.309  -2.580  30.378  1.00 31.45           H  
ATOM   1052  O   ALA A  71      10.599  -0.206  28.532  1.00 31.45           O  
ATOM   1053  N   GLY A  72       9.760  -2.174  27.870  1.00 33.04           N  
ATOM   1054  H   GLY A  72       9.959  -3.131  27.615  1.00 33.04           H  
ATOM   1055  CA  GLY A  72       8.356  -1.770  27.977  1.00 33.04           C  
ATOM   1056  HA2 GLY A  72       8.275  -0.689  27.866  1.00 33.04           H  
ATOM   1057  HA3 GLY A  72       7.982  -2.026  28.969  1.00 33.04           H  
ATOM   1058  C   GLY A  72       7.454  -2.391  26.919  1.00 33.04           C  
ATOM   1059  O   GLY A  72       7.418  -1.937  25.787  1.00 33.04           O  
ATOM   1060  N   SER A  73       6.721  -3.425  27.318  1.00 31.41           N  
ATOM   1061  H   SER A  73       6.790  -3.662  28.297  1.00 31.41           H  
ATOM   1062  CA  SER A  73       5.593  -4.057  26.624  1.00 31.41           C  
ATOM   1063  HA  SER A  73       5.962  -4.852  25.976  1.00 31.41           H  
ATOM   1064  C   SER A  73       4.712  -3.103  25.799  1.00 31.41           C  
ATOM   1065  CB  SER A  73       4.714  -4.673  27.721  1.00 31.41           C  
ATOM   1066  HB2 SER A  73       3.769  -5.011  27.297  1.00 31.41           H  
ATOM   1067  HB3 SER A  73       5.227  -5.529  28.161  1.00 31.41           H  
ATOM   1068  O   SER A  73       4.084  -2.203  26.355  1.00 31.41           O  
ATOM   1069  OG  SER A  73       4.476  -3.706  28.733  1.00 31.41           O  
ATOM   1070  HG  SER A  73       4.134  -2.926  28.289  1.00 31.41           H  
ATOM   1071  N   GLY A  74       4.596  -3.380  24.501  1.00 34.75           N  
ATOM   1072  H   GLY A  74       5.236  -4.049  24.098  1.00 34.75           H  
ATOM   1073  CA  GLY A  74       3.647  -2.760  23.578  1.00 34.75           C  
ATOM   1074  HA2 GLY A  74       2.627  -3.024  23.856  1.00 34.75           H  
ATOM   1075  HA3 GLY A  74       3.755  -1.676  23.605  1.00 34.75           H  
ATOM   1076  C   GLY A  74       3.947  -3.240  22.162  1.00 34.75           C  
ATOM   1077  O   GLY A  74       5.039  -2.996  21.660  1.00 34.75           O  
ATOM   1078  N   GLU A  75       3.019  -3.989  21.573  1.00 32.23           N  
ATOM   1079  H   GLU A  75       2.142  -4.124  22.055  1.00 32.23           H  
ATOM   1080  CA  GLU A  75       3.098  -4.576  20.233  1.00 32.23           C  
ATOM   1081  HA  GLU A  75       3.761  -5.441  20.265  1.00 32.23           H  
ATOM   1082  C   GLU A  75       3.641  -3.550  19.217  1.00 32.23           C  
ATOM   1083  CB  GLU A  75       1.677  -5.056  19.868  1.00 32.23           C  
ATOM   1084  HB2 GLU A  75       1.149  -5.327  20.783  1.00 32.23           H  
ATOM   1085  HB3 GLU A  75       1.116  -4.231  19.429  1.00 32.23           H  
ATOM   1086  O   GLU A  75       3.022  -2.519  18.952  1.00 32.23           O  
ATOM   1087  CG  GLU A  75       1.624  -6.259  18.915  1.00 32.23           C  
ATOM   1088  HG2 GLU A  75       0.958  -6.022  18.084  1.00 32.23           H  
ATOM   1089  HG3 GLU A  75       2.613  -6.444  18.496  1.00 32.23           H  
ATOM   1090  CD  GLU A  75       1.105  -7.510  19.644  1.00 32.23           C  
ATOM   1091  OE1 GLU A  75      -0.132  -7.650  19.772  1.00 32.23           O  
ATOM   1092  OE2 GLU A  75       1.960  -8.293  20.118  1.00 32.23           O  
ATOM   1093  N   VAL A  76       4.841  -3.797  18.687  1.00 39.47           N  
ATOM   1094  H   VAL A  76       5.323  -4.641  18.960  1.00 39.47           H  
ATOM   1095  CA  VAL A  76       5.437  -2.962  17.640  1.00 39.47           C  
ATOM   1096  HA  VAL A  76       5.355  -1.915  17.932  1.00 39.47           H  
ATOM   1097  C   VAL A  76       4.620  -3.193  16.378  1.00 39.47           C  
ATOM   1098  CB  VAL A  76       6.928  -3.296  17.427  1.00 39.47           C  
ATOM   1099  HB  VAL A  76       7.033  -4.361  17.219  1.00 39.47           H  
ATOM   1100  O   VAL A  76       4.608  -4.301  15.845  1.00 39.47           O  
ATOM   1101  CG1 VAL A  76       7.545  -2.509  16.262  1.00 39.47           C  
ATOM   1102 HG11 VAL A  76       7.427  -1.439  16.428  1.00 39.47           H  
ATOM   1103 HG12 VAL A  76       8.606  -2.745  16.176  1.00 39.47           H  
ATOM   1104 HG13 VAL A  76       7.061  -2.782  15.324  1.00 39.47           H  
ATOM   1105  CG2 VAL A  76       7.738  -2.968  18.688  1.00 39.47           C  
ATOM   1106 HG21 VAL A  76       8.787  -3.223  18.532  1.00 39.47           H  
ATOM   1107 HG22 VAL A  76       7.656  -1.906  18.920  1.00 39.47           H  
ATOM   1108 HG23 VAL A  76       7.366  -3.541  19.537  1.00 39.47           H  
ATOM   1109  N   ALA A  77       3.933  -2.148  15.916  1.00 33.28           N  
ATOM   1110  H   ALA A  77       3.894  -1.318  16.489  1.00 33.28           H  
ATOM   1111  CA  ALA A  77       3.206  -2.148  14.657  1.00 33.28           C  
ATOM   1112  HA  ALA A  77       2.348  -2.815  14.751  1.00 33.28           H  
ATOM   1113  C   ALA A  77       4.117  -2.661  13.532  1.00 33.28           C  
ATOM   1114  CB  ALA A  77       2.692  -0.728  14.385  1.00 33.28           C  
ATOM   1115  HB1 ALA A  77       2.023  -0.418  15.189  1.00 33.28           H  
ATOM   1116  HB2 ALA A  77       2.141  -0.713  13.445  1.00 33.28           H  
ATOM   1117  HB3 ALA A  77       3.527  -0.030  14.321  1.00 33.28           H  
ATOM   1118  O   ALA A  77       5.050  -1.982  13.099  1.00 33.28           O  
ATOM   1119  N   TYR A  78       3.844  -3.881  13.072  1.00 37.33           N  
ATOM   1120  H   TYR A  78       3.147  -4.425  13.560  1.00 37.33           H  
ATOM   1121  CA  TYR A  78       4.467  -4.463  11.896  1.00 37.33           C  
ATOM   1122  HA  TYR A  78       5.550  -4.455  12.018  1.00 37.33           H  
ATOM   1123  C   TYR A  78       4.096  -3.599  10.682  1.00 37.33           C  
ATOM   1124  CB  TYR A  78       3.997  -5.923  11.774  1.00 37.33           C  
ATOM   1125  HB2 TYR A  78       2.908  -5.944  11.734  1.00 37.33           H  
ATOM   1126  HB3 TYR A  78       4.294  -6.457  12.677  1.00 37.33           H  
ATOM   1127  O   TYR A  78       3.000  -3.705  10.136  1.00 37.33           O  
ATOM   1128  CG  TYR A  78       4.543  -6.677  10.576  1.00 37.33           C  
ATOM   1129  CD1 TYR A  78       3.750  -6.833   9.422  1.00 37.33           C  
ATOM   1130  HD1 TYR A  78       2.762  -6.399   9.386  1.00 37.33           H  
ATOM   1131  CD2 TYR A  78       5.835  -7.235  10.619  1.00 37.33           C  
ATOM   1132  HD2 TYR A  78       6.442  -7.116  11.505  1.00 37.33           H  
ATOM   1133  CE1 TYR A  78       4.246  -7.545   8.313  1.00 37.33           C  
ATOM   1134  HE1 TYR A  78       3.648  -7.664   7.422  1.00 37.33           H  
ATOM   1135  CE2 TYR A  78       6.338  -7.944   9.510  1.00 37.33           C  
ATOM   1136  HE2 TYR A  78       7.333  -8.362   9.542  1.00 37.33           H  
ATOM   1137  OH  TYR A  78       6.016  -8.779   7.279  1.00 37.33           O  
ATOM   1138  HH  TYR A  78       6.928  -9.053   7.396  1.00 37.33           H  
ATOM   1139  CZ  TYR A  78       5.541  -8.100   8.355  1.00 37.33           C  
ATOM   1140  N   SER A  79       4.993  -2.699  10.278  1.00 40.39           N  
ATOM   1141  H   SER A  79       5.825  -2.584  10.840  1.00 40.39           H  
ATOM   1142  CA  SER A  79       5.008  -2.175   8.914  1.00 40.39           C  
ATOM   1143  HA  SER A  79       3.997  -2.118   8.510  1.00 40.39           H  
ATOM   1144  C   SER A  79       5.850  -3.138   8.095  1.00 40.39           C  
ATOM   1145  CB  SER A  79       5.643  -0.782   8.833  1.00 40.39           C  
ATOM   1146  HB2 SER A  79       5.891  -0.558   7.795  1.00 40.39           H  
ATOM   1147  HB3 SER A  79       6.557  -0.753   9.426  1.00 40.39           H  
ATOM   1148  O   SER A  79       7.063  -3.164   8.311  1.00 40.39           O  
ATOM   1149  OG  SER A  79       4.732   0.188   9.300  1.00 40.39           O  
ATOM   1150  HG  SER A  79       4.443  -0.129  10.159  1.00 40.39           H  
ATOM   1151  N   PRO A  80       5.285  -3.912   7.155  1.00 45.51           N  
ATOM   1152  CA  PRO A  80       6.131  -4.386   6.085  1.00 45.51           C  
ATOM   1153  HA  PRO A  80       6.981  -4.948   6.473  1.00 45.51           H  
ATOM   1154  C   PRO A  80       6.621  -3.126   5.366  1.00 45.51           C  
ATOM   1155  CB  PRO A  80       5.256  -5.308   5.236  1.00 45.51           C  
ATOM   1156  HB2 PRO A  80       5.541  -5.289   4.184  1.00 45.51           H  
ATOM   1157  HB3 PRO A  80       5.318  -6.324   5.627  1.00 45.51           H  
ATOM   1158  O   PRO A  80       5.827  -2.353   4.824  1.00 45.51           O  
ATOM   1159  CG  PRO A  80       3.842  -4.767   5.451  1.00 45.51           C  
ATOM   1160  HG2 PRO A  80       3.095  -5.559   5.392  1.00 45.51           H  
ATOM   1161  HG3 PRO A  80       3.633  -3.999   4.706  1.00 45.51           H  
ATOM   1162  CD  PRO A  80       3.877  -4.125   6.841  1.00 45.51           C  
ATOM   1163  HD2 PRO A  80       3.323  -3.186   6.819  1.00 45.51           H  
ATOM   1164  HD3 PRO A  80       3.438  -4.801   7.575  1.00 45.51           H  
ATOM   1165  N   ASP A  81       7.928  -2.874   5.404  1.00 46.13           N  
ATOM   1166  H   ASP A  81       8.523  -3.463   5.969  1.00 46.13           H  
ATOM   1167  CA  ASP A  81       8.552  -2.118   4.331  1.00 46.13           C  
ATOM   1168  HA  ASP A  81       8.127  -1.116   4.271  1.00 46.13           H  
ATOM   1169  C   ASP A  81       8.193  -2.888   3.063  1.00 46.13           C  
ATOM   1170  CB  ASP A  81      10.082  -2.039   4.512  1.00 46.13           C  
ATOM   1171  HB2 ASP A  81      10.445  -2.950   4.988  1.00 46.13           H  
ATOM   1172  HB3 ASP A  81      10.541  -1.979   3.525  1.00 46.13           H  
ATOM   1173  O   ASP A  81       8.759  -3.948   2.798  1.00 46.13           O  
ATOM   1174  CG  ASP A  81      10.565  -0.812   5.289  1.00 46.13           C  
ATOM   1175  OD1 ASP A  81       9.909   0.249   5.175  1.00 46.13           O  
ATOM   1176  OD2 ASP A  81      11.658  -0.902   5.888  1.00 46.13           O  
ATOM   1177  N   TYR A  82       7.194  -2.416   2.317  1.00 50.75           N  
ATOM   1178  H   TYR A  82       6.603  -1.689   2.694  1.00 50.75           H  
ATOM   1179  CA  TYR A  82       6.944  -2.939   0.986  1.00 50.75           C  
ATOM   1180  HA  TYR A  82       6.857  -4.024   1.033  1.00 50.75           H  
ATOM   1181  C   TYR A  82       8.183  -2.578   0.172  1.00 50.75           C  
ATOM   1182  CB  TYR A  82       5.652  -2.377   0.382  1.00 50.75           C  
ATOM   1183  HB2 TYR A  82       5.558  -2.757  -0.635  1.00 50.75           H  
ATOM   1184  HB3 TYR A  82       5.734  -1.292   0.315  1.00 50.75           H  
ATOM   1185  O   TYR A  82       8.334  -1.459  -0.332  1.00 50.75           O  
ATOM   1186  CG  TYR A  82       4.386  -2.730   1.139  1.00 50.75           C  
ATOM   1187  CD1 TYR A  82       3.778  -3.992   0.975  1.00 50.75           C  
ATOM   1188  HD1 TYR A  82       4.222  -4.734   0.328  1.00 50.75           H  
ATOM   1189  CD2 TYR A  82       3.799  -1.773   1.987  1.00 50.75           C  
ATOM   1190  HD2 TYR A  82       4.269  -0.811   2.129  1.00 50.75           H  
ATOM   1191  CE1 TYR A  82       2.571  -4.286   1.642  1.00 50.75           C  
ATOM   1192  HE1 TYR A  82       2.081  -5.237   1.494  1.00 50.75           H  
ATOM   1193  CE2 TYR A  82       2.593  -2.062   2.648  1.00 50.75           C  
ATOM   1194  HE2 TYR A  82       2.139  -1.321   3.290  1.00 50.75           H  
ATOM   1195  OH  TYR A  82       0.778  -3.557   3.071  1.00 50.75           O  
ATOM   1196  HH  TYR A  82       0.384  -2.731   3.362  1.00 50.75           H  
ATOM   1197  CZ  TYR A  82       1.969  -3.314   2.467  1.00 50.75           C  
ATOM   1198  N   GLU A  83       9.142  -3.496   0.109  1.00 49.50           N  
ATOM   1199  H   GLU A  83       9.057  -4.328   0.677  1.00 49.50           H  
ATOM   1200  CA  GLU A  83      10.203  -3.401  -0.864  1.00 49.50           C  
ATOM   1201  HA  GLU A  83      10.736  -2.462  -0.714  1.00 49.50           H  
ATOM   1202  C   GLU A  83       9.512  -3.358  -2.223  1.00 49.50           C  
ATOM   1203  CB  GLU A  83      11.215  -4.553  -0.744  1.00 49.50           C  
ATOM   1204  HB2 GLU A  83      10.694  -5.511  -0.758  1.00 49.50           H  
ATOM   1205  HB3 GLU A  83      11.873  -4.501  -1.612  1.00 49.50           H  
ATOM   1206  O   GLU A  83       8.728  -4.240  -2.572  1.00 49.50           O  
ATOM   1207  CG  GLU A  83      12.074  -4.436   0.527  1.00 49.50           C  
ATOM   1208  HG2 GLU A  83      11.470  -4.700   1.395  1.00 49.50           H  
ATOM   1209  HG3 GLU A  83      12.379  -3.395   0.636  1.00 49.50           H  
ATOM   1210  CD  GLU A  83      13.334  -5.319   0.481  1.00 49.50           C  
ATOM   1211  OE1 GLU A  83      14.363  -4.864   1.032  1.00 49.50           O  
ATOM   1212  OE2 GLU A  83      13.293  -6.389  -0.165  1.00 49.50           O  
ATOM   1213  N   ILE A  84       9.770  -2.309  -3.008  1.00 56.28           N  
ATOM   1214  H   ILE A  84      10.345  -1.561  -2.648  1.00 56.28           H  
ATOM   1215  CA  ILE A  84       9.529  -2.388  -4.447  1.00 56.28           C  
ATOM   1216  HA  ILE A  84       8.525  -2.774  -4.625  1.00 56.28           H  
ATOM   1217  C   ILE A  84      10.538  -3.422  -4.938  1.00 56.28           C  
ATOM   1218  CB  ILE A  84       9.655  -1.017  -5.143  1.00 56.28           C  
ATOM   1219  HB  ILE A  84      10.645  -0.607  -4.941  1.00 56.28           H  
ATOM   1220  O   ILE A  84      11.655  -3.083  -5.324  1.00 56.28           O  
ATOM   1221  CG1 ILE A  84       8.594  -0.048  -4.575  1.00 56.28           C  
ATOM   1222 HG12 ILE A  84       7.600  -0.482  -4.687  1.00 56.28           H  
ATOM   1223 HG13 ILE A  84       8.780   0.099  -3.511  1.00 56.28           H  
ATOM   1224  CG2 ILE A  84       9.495  -1.177  -6.670  1.00 56.28           C  
ATOM   1225 HG21 ILE A  84       8.498  -1.552  -6.900  1.00 56.28           H  
ATOM   1226 HG22 ILE A  84       9.646  -0.222  -7.173  1.00 56.28           H  
ATOM   1227 HG23 ILE A  84      10.236  -1.868  -7.071  1.00 56.28           H  
ATOM   1228  CD1 ILE A  84       8.607   1.327  -5.242  1.00 56.28           C  
ATOM   1229 HD11 ILE A  84       9.638   1.669  -5.330  1.00 56.28           H  
ATOM   1230 HD12 ILE A  84       8.159   1.272  -6.234  1.00 56.28           H  
ATOM   1231 HD13 ILE A  84       8.023   2.027  -4.644  1.00 56.28           H  
ATOM   1232  N   GLY A  85      10.170  -4.696  -4.823  1.00 57.27           N  
ATOM   1233  H   GLY A  85       9.302  -4.875  -4.340  1.00 57.27           H  
ATOM   1234  CA  GLY A  85      11.090  -5.816  -4.955  1.00 57.27           C  
ATOM   1235  HA2 GLY A  85      11.950  -5.658  -4.304  1.00 57.27           H  
ATOM   1236  HA3 GLY A  85      10.585  -6.728  -4.636  1.00 57.27           H  
ATOM   1237  C   GLY A  85      11.594  -6.018  -6.379  1.00 57.27           C  
ATOM   1238  O   GLY A  85      12.410  -6.903  -6.611  1.00 57.27           O  
ATOM   1239  N   LEU A  86      11.121  -5.230  -7.353  1.00 68.76           N  
ATOM   1240  H   LEU A  86      10.438  -4.534  -7.090  1.00 68.76           H  
ATOM   1241  CA  LEU A  86      11.242  -5.606  -8.757  1.00 68.76           C  
ATOM   1242  HA  LEU A  86      12.071  -6.310  -8.836  1.00 68.76           H  
ATOM   1243  C   LEU A  86      11.634  -4.494  -9.738  1.00 68.76           C  
ATOM   1244  CB  LEU A  86       9.955  -6.348  -9.175  1.00 68.76           C  
ATOM   1245  HB2 LEU A  86       9.397  -5.732  -9.881  1.00 68.76           H  
ATOM   1246  HB3 LEU A  86       9.298  -6.507  -8.320  1.00 68.76           H  
ATOM   1247  O   LEU A  86      11.450  -4.673 -10.946  1.00 68.76           O  
ATOM   1248  CG  LEU A  86      10.279  -7.711  -9.810  1.00 68.76           C  
ATOM   1249  HG  LEU A  86      11.176  -7.631 -10.424  1.00 68.76           H  
ATOM   1250  CD1 LEU A  86      10.487  -8.798  -8.752  1.00 68.76           C  
ATOM   1251 HD11 LEU A  86      10.653  -9.762  -9.233  1.00 68.76           H  
ATOM   1252 HD12 LEU A  86       9.613  -8.866  -8.104  1.00 68.76           H  
ATOM   1253 HD13 LEU A  86      11.361  -8.565  -8.143  1.00 68.76           H  
ATOM   1254  CD2 LEU A  86       9.139  -8.151 -10.722  1.00 68.76           C  
ATOM   1255 HD21 LEU A  86       9.373  -9.115 -11.174  1.00 68.76           H  
ATOM   1256 HD22 LEU A  86       8.993  -7.412 -11.510  1.00 68.76           H  
ATOM   1257 HD23 LEU A  86       8.218  -8.234 -10.146  1.00 68.76           H  
ATOM   1258  N   PHE A  87      12.205  -3.363  -9.299  1.00 88.50           N  
ATOM   1259  H   PHE A  87      12.402  -3.249  -8.315  1.00 88.50           H  
ATOM   1260  CA  PHE A  87      12.770  -2.444 -10.295  1.00 88.50           C  
ATOM   1261  HA  PHE A  87      11.992  -2.254 -11.035  1.00 88.50           H  
ATOM   1262  C   PHE A  87      13.950  -3.106 -11.023  1.00 88.50           C  
ATOM   1263  CB  PHE A  87      13.166  -1.074  -9.741  1.00 88.50           C  
ATOM   1264  HB2 PHE A  87      13.920  -1.198  -8.964  1.00 88.50           H  
ATOM   1265  HB3 PHE A  87      12.291  -0.599  -9.296  1.00 88.50           H  
ATOM   1266  O   PHE A  87      14.966  -3.455 -10.424  1.00 88.50           O  
ATOM   1267  CG  PHE A  87      13.710  -0.188 -10.855  1.00 88.50           C  
ATOM   1268  CD1 PHE A  87      15.100  -0.066 -11.053  1.00 88.50           C  
ATOM   1269  HD1 PHE A  87      15.785  -0.545 -10.369  1.00 88.50           H  
ATOM   1270  CD2 PHE A  87      12.826   0.431 -11.761  1.00 88.50           C  
ATOM   1271  HD2 PHE A  87      11.759   0.343 -11.624  1.00 88.50           H  
ATOM   1272  CE1 PHE A  87      15.599   0.678 -12.140  1.00 88.50           C  
ATOM   1273  HE1 PHE A  87      16.663   0.793 -12.281  1.00 88.50           H  
ATOM   1274  CE2 PHE A  87      13.326   1.172 -12.847  1.00 88.50           C  
ATOM   1275  HE2 PHE A  87      12.643   1.649 -13.534  1.00 88.50           H  
ATOM   1276  CZ  PHE A  87      14.713   1.297 -13.036  1.00 88.50           C  
ATOM   1277  HZ  PHE A  87      15.095   1.879 -13.862  1.00 88.50           H  
ATOM   1278  N   SER A  88      13.829  -3.252 -12.343  1.00 90.41           N  
ATOM   1279  H   SER A  88      12.949  -2.981 -12.757  1.00 90.41           H  
ATOM   1280  CA  SER A  88      14.823  -3.928 -13.175  1.00 90.41           C  
ATOM   1281  HA  SER A  88      15.603  -4.352 -12.543  1.00 90.41           H  
ATOM   1282  C   SER A  88      15.480  -2.959 -14.151  1.00 90.41           C  
ATOM   1283  CB  SER A  88      14.157  -5.103 -13.892  1.00 90.41           C  
ATOM   1284  HB2 SER A  88      13.820  -5.820 -13.144  1.00 90.41           H  
ATOM   1285  HB3 SER A  88      13.287  -4.748 -14.445  1.00 90.41           H  
ATOM   1286  O   SER A  88      14.881  -2.580 -15.160  1.00 90.41           O  
ATOM   1287  OG  SER A  88      15.058  -5.743 -14.783  1.00 90.41           O  
ATOM   1288  HG  SER A  88      14.728  -6.639 -14.884  1.00 90.41           H  
ATOM   1289  N   HIS A  89      16.753  -2.625 -13.910  1.00 92.61           N  
ATOM   1290  H   HIS A  89      17.157  -2.879 -13.020  1.00 92.61           H  
ATOM   1291  CA  HIS A  89      17.580  -1.909 -14.890  1.00 92.61           C  
ATOM   1292  HA  HIS A  89      17.142  -0.930 -15.083  1.00 92.61           H  
ATOM   1293  C   HIS A  89      17.639  -2.657 -16.225  1.00 92.61           C  
ATOM   1294  CB  HIS A  89      19.008  -1.715 -14.360  1.00 92.61           C  
ATOM   1295  HB2 HIS A  89      19.358  -2.627 -13.878  1.00 92.61           H  
ATOM   1296  HB3 HIS A  89      19.670  -1.514 -15.202  1.00 92.61           H  
ATOM   1297  O   HIS A  89      17.576  -2.031 -17.274  1.00 92.61           O  
ATOM   1298  CG  HIS A  89      19.141  -0.556 -13.411  1.00 92.61           C  
ATOM   1299  CD2 HIS A  89      19.364   0.748 -13.764  1.00 92.61           C  
ATOM   1300  HD2 HIS A  89      19.461   1.133 -14.769  1.00 92.61           H  
ATOM   1301  ND1 HIS A  89      19.099  -0.605 -12.035  1.00 92.61           N  
ATOM   1302  HD1 HIS A  89      18.982  -1.424 -11.455  1.00 92.61           H  
ATOM   1303  CE1 HIS A  89      19.292   0.642 -11.572  1.00 92.61           C  
ATOM   1304  HE1 HIS A  89      19.318   0.926 -10.530  1.00 92.61           H  
ATOM   1305  NE2 HIS A  89      19.452   1.496 -12.591  1.00 92.61           N  
ATOM   1306  N   LYS A  90      17.691  -3.997 -16.216  1.00 93.20           N  
ATOM   1307  H   LYS A  90      17.688  -4.466 -15.321  1.00 93.20           H  
ATOM   1308  CA  LYS A  90      17.690  -4.799 -17.450  1.00 93.20           C  
ATOM   1309  HA  LYS A  90      18.514  -4.461 -18.078  1.00 93.20           H  
ATOM   1310  C   LYS A  90      16.411  -4.578 -18.260  1.00 93.20           C  
ATOM   1311  CB  LYS A  90      17.903  -6.282 -17.105  1.00 93.20           C  
ATOM   1312  HB2 LYS A  90      17.087  -6.625 -16.469  1.00 93.20           H  
ATOM   1313  HB3 LYS A  90      18.836  -6.380 -16.550  1.00 93.20           H  
ATOM   1314  O   LYS A  90      16.495  -4.422 -19.472  1.00 93.20           O  
ATOM   1315  CG  LYS A  90      17.974  -7.172 -18.358  1.00 93.20           C  
ATOM   1316  HG2 LYS A  90      18.788  -6.828 -18.997  1.00 93.20           H  
ATOM   1317  HG3 LYS A  90      17.038  -7.105 -18.913  1.00 93.20           H  
ATOM   1318  CD  LYS A  90      18.213  -8.639 -17.980  1.00 93.20           C  
ATOM   1319  HD2 LYS A  90      17.399  -8.977 -17.338  1.00 93.20           H  
ATOM   1320  HD3 LYS A  90      19.152  -8.719 -17.432  1.00 93.20           H  
ATOM   1321  CE  LYS A  90      18.271  -9.512 -19.240  1.00 93.20           C  
ATOM   1322  HE2 LYS A  90      17.337  -9.392 -19.789  1.00 93.20           H  
ATOM   1323  HE3 LYS A  90      19.079  -9.152 -19.877  1.00 93.20           H  
ATOM   1324  NZ  LYS A  90      18.486 -10.944 -18.908  1.00 93.20           N  
ATOM   1325  HZ1 LYS A  90      18.519 -11.503 -19.748  1.00 93.20           H  
ATOM   1326  HZ2 LYS A  90      17.734 -11.293 -18.331  1.00 93.20           H  
ATOM   1327  HZ3 LYS A  90      19.355 -11.073 -18.409  1.00 93.20           H  
ATOM   1328  N   ALA A  91      15.247  -4.550 -17.613  1.00 93.03           N  
ATOM   1329  H   ALA A  91      15.237  -4.648 -16.608  1.00 93.03           H  
ATOM   1330  CA  ALA A  91      13.982  -4.316 -18.308  1.00 93.03           C  
ATOM   1331  HA  ALA A  91      13.898  -5.020 -19.136  1.00 93.03           H  
ATOM   1332  C   ALA A  91      13.909  -2.901 -18.905  1.00 93.03           C  
ATOM   1333  CB  ALA A  91      12.824  -4.578 -17.340  1.00 93.03           C  
ATOM   1334  HB1 ALA A  91      11.879  -4.468 -17.871  1.00 93.03           H  
ATOM   1335  HB2 ALA A  91      12.887  -5.590 -16.941  1.00 93.03           H  
ATOM   1336  HB3 ALA A  91      12.847  -3.857 -16.523  1.00 93.03           H  
ATOM   1337  O   ALA A  91      13.456  -2.739 -20.032  1.00 93.03           O  
ATOM   1338  N   HIS A  92      14.408  -1.894 -18.188  1.00 94.72           N  
ATOM   1339  H   HIS A  92      14.749  -2.088 -17.257  1.00 94.72           H  
ATOM   1340  CA  HIS A  92      14.314  -0.493 -18.605  1.00 94.72           C  
ATOM   1341  HA  HIS A  92      13.363  -0.339 -19.115  1.00 94.72           H  
ATOM   1342  C   HIS A  92      15.411  -0.082 -19.600  1.00 94.72           C  
ATOM   1343  CB  HIS A  92      14.307   0.381 -17.345  1.00 94.72           C  
ATOM   1344  HB2 HIS A  92      15.158   0.125 -16.714  1.00 94.72           H  
ATOM   1345  HB3 HIS A  92      14.415   1.428 -17.628  1.00 94.72           H  
ATOM   1346  O   HIS A  92      15.118   0.489 -20.645  1.00 94.72           O  
ATOM   1347  CG  HIS A  92      13.034   0.226 -16.552  1.00 94.72           C  
ATOM   1348  CD2 HIS A  92      11.904   0.991 -16.656  1.00 94.72           C  
ATOM   1349  HD2 HIS A  92      11.760   1.837 -17.312  1.00 94.72           H  
ATOM   1350  ND1 HIS A  92      12.776  -0.751 -15.617  1.00 94.72           N  
ATOM   1351  HD1 HIS A  92      13.437  -1.442 -15.293  1.00 94.72           H  
ATOM   1352  CE1 HIS A  92      11.522  -0.582 -15.169  1.00 94.72           C  
ATOM   1353  HE1 HIS A  92      11.034  -1.185 -14.417  1.00 94.72           H  
ATOM   1354  NE2 HIS A  92      10.957   0.470 -15.772  1.00 94.72           N  
ATOM   1355  N   VAL A  93      16.673  -0.404 -19.316  1.00 95.91           N  
ATOM   1356  H   VAL A  93      16.864  -0.891 -18.451  1.00 95.91           H  
ATOM   1357  CA  VAL A  93      17.819  -0.033 -20.159  1.00 95.91           C  
ATOM   1358  HA  VAL A  93      17.674   0.982 -20.530  1.00 95.91           H  
ATOM   1359  C   VAL A  93      17.902  -0.942 -21.379  1.00 95.91           C  
ATOM   1360  CB  VAL A  93      19.136  -0.052 -19.354  1.00 95.91           C  
ATOM   1361  HB  VAL A  93      19.307  -1.056 -18.966  1.00 95.91           H  
ATOM   1362  O   VAL A  93      17.917  -0.461 -22.507  1.00 95.91           O  
ATOM   1363  CG1 VAL A  93      20.344   0.330 -20.216  1.00 95.91           C  
ATOM   1364 HG11 VAL A  93      20.189   1.314 -20.659  1.00 95.91           H  
ATOM   1365 HG12 VAL A  93      21.247   0.350 -19.606  1.00 95.91           H  
ATOM   1366 HG13 VAL A  93      20.489  -0.399 -21.013  1.00 95.91           H  
ATOM   1367  CG2 VAL A  93      19.073   0.925 -18.170  1.00 95.91           C  
ATOM   1368 HG21 VAL A  93      18.887   1.934 -18.538  1.00 95.91           H  
ATOM   1369 HG22 VAL A  93      18.277   0.643 -17.481  1.00 95.91           H  
ATOM   1370 HG23 VAL A  93      20.020   0.913 -17.630  1.00 95.91           H  
ATOM   1371  N   ASN A  94      17.897  -2.263 -21.177  1.00 94.64           N  
ATOM   1372  H   ASN A  94      17.840  -2.612 -20.231  1.00 94.64           H  
ATOM   1373  CA  ASN A  94      18.078  -3.202 -22.288  1.00 94.64           C  
ATOM   1374  HA  ASN A  94      18.713  -2.733 -23.041  1.00 94.64           H  
ATOM   1375  C   ASN A  94      16.751  -3.529 -22.978  1.00 94.64           C  
ATOM   1376  CB  ASN A  94      18.787  -4.486 -21.820  1.00 94.64           C  
ATOM   1377  HB2 ASN A  94      18.976  -5.105 -22.697  1.00 94.64           H  
ATOM   1378  HB3 ASN A  94      18.135  -5.052 -21.154  1.00 94.64           H  
ATOM   1379  O   ASN A  94      16.717  -3.669 -24.194  1.00 94.64           O  
ATOM   1380  CG  ASN A  94      20.118  -4.262 -21.125  1.00 94.64           C  
ATOM   1381  ND2 ASN A  94      20.667  -5.289 -20.522  1.00 94.64           N  
ATOM   1382 HD21 ASN A  94      21.582  -5.102 -20.138  1.00 94.64           H  
ATOM   1383 HD22 ASN A  94      20.276  -6.213 -20.638  1.00 94.64           H  
ATOM   1384  OD1 ASN A  94      20.698  -3.197 -21.100  1.00 94.64           O  
ATOM   1385  N   GLY A  95      15.670  -3.682 -22.207  1.00 92.76           N  
ATOM   1386  H   GLY A  95      15.775  -3.580 -21.208  1.00 92.76           H  
ATOM   1387  CA  GLY A  95      14.356  -4.046 -22.741  1.00 92.76           C  
ATOM   1388  HA2 GLY A  95      14.468  -4.847 -23.472  1.00 92.76           H  
ATOM   1389  HA3 GLY A  95      13.722  -4.406 -21.931  1.00 92.76           H  
ATOM   1390  C   GLY A  95      13.643  -2.879 -23.424  1.00 92.76           C  
ATOM   1391  O   GLY A  95      13.184  -3.028 -24.551  1.00 92.76           O  
ATOM   1392  N   ALA A  96      13.575  -1.721 -22.764  1.00 94.04           N  
ATOM   1393  H   ALA A  96      13.889  -1.701 -21.804  1.00 94.04           H  
ATOM   1394  CA  ALA A  96      12.910  -0.526 -23.289  1.00 94.04           C  
ATOM   1395  HA  ALA A  96      12.198  -0.836 -24.054  1.00 94.04           H  
ATOM   1396  C   ALA A  96      13.861   0.467 -23.989  1.00 94.04           C  
ATOM   1397  CB  ALA A  96      12.091   0.117 -22.161  1.00 94.04           C  
ATOM   1398  HB1 ALA A  96      11.522   0.957 -22.561  1.00 94.04           H  
ATOM   1399  HB2 ALA A  96      12.744   0.484 -21.369  1.00 94.04           H  
ATOM   1400  HB3 ALA A  96      11.396  -0.612 -21.746  1.00 94.04           H  
ATOM   1401  O   ALA A  96      13.403   1.480 -24.512  1.00 94.04           O  
ATOM   1402  N   GLY A  97      15.172   0.197 -24.017  1.00 95.47           N  
ATOM   1403  H   GLY A  97      15.505  -0.639 -23.559  1.00 95.47           H  
ATOM   1404  CA  GLY A  97      16.155   1.036 -24.715  1.00 95.47           C  
ATOM   1405  HA2 GLY A  97      15.809   1.219 -25.732  1.00 95.47           H  
ATOM   1406  HA3 GLY A  97      17.102   0.498 -24.765  1.00 95.47           H  
ATOM   1407  C   GLY A  97      16.421   2.394 -24.054  1.00 95.47           C  
ATOM   1408  O   GLY A  97      16.912   3.312 -24.717  1.00 95.47           O  
ATOM   1409  N   LEU A  98      16.080   2.554 -22.771  1.00 95.90           N  
ATOM   1410  H   LEU A  98      15.714   1.760 -22.265  1.00 95.90           H  
ATOM   1411  CA  LEU A  98      16.224   3.828 -22.072  1.00 95.90           C  
ATOM   1412  HA  LEU A  98      15.844   4.611 -22.729  1.00 95.90           H  
ATOM   1413  C   LEU A  98      17.694   4.155 -21.794  1.00 95.90           C  
ATOM   1414  CB  LEU A  98      15.394   3.845 -20.777  1.00 95.90           C  
ATOM   1415  HB2 LEU A  98      15.737   3.035 -20.134  1.00 95.90           H  
ATOM   1416  HB3 LEU A  98      15.588   4.783 -20.256  1.00 95.90           H  
ATOM   1417  O   LEU A  98      18.467   3.321 -21.323  1.00 95.90           O  
ATOM   1418  CG  LEU A  98      13.875   3.711 -20.992  1.00 95.90           C  
ATOM   1419  HG  LEU A  98      13.656   2.772 -21.499  1.00 95.90           H  
ATOM   1420  CD1 LEU A  98      13.168   3.702 -19.637  1.00 95.90           C  
ATOM   1421 HD11 LEU A  98      12.094   3.593 -19.784  1.00 95.90           H  
ATOM   1422 HD12 LEU A  98      13.367   4.630 -19.100  1.00 95.90           H  
ATOM   1423 HD13 LEU A  98      13.526   2.856 -19.050  1.00 95.90           H  
ATOM   1424  CD2 LEU A  98      13.296   4.864 -21.815  1.00 95.90           C  
ATOM   1425 HD21 LEU A  98      12.210   4.777 -21.854  1.00 95.90           H  
ATOM   1426 HD22 LEU A  98      13.564   5.822 -21.370  1.00 95.90           H  
ATOM   1427 HD23 LEU A  98      13.665   4.812 -22.840  1.00 95.90           H  
ATOM   1428  N   GLN A  99      18.061   5.409 -22.046  1.00 96.47           N  
ATOM   1429  H   GLN A  99      17.362   6.047 -22.400  1.00 96.47           H  
ATOM   1430  CA  GLN A  99      19.378   5.940 -21.706  1.00 96.47           C  
ATOM   1431  HA  GLN A  99      20.130   5.183 -21.925  1.00 96.47           H  
ATOM   1432  C   GLN A  99      19.461   6.254 -20.210  1.00 96.47           C  
ATOM   1433  CB  GLN A  99      19.674   7.192 -22.549  1.00 96.47           C  
ATOM   1434  HB2 GLN A  99      20.658   7.575 -22.279  1.00 96.47           H  
ATOM   1435  HB3 GLN A  99      18.939   7.963 -22.319  1.00 96.47           H  
ATOM   1436  O   GLN A  99      18.461   6.607 -19.588  1.00 96.47           O  
ATOM   1437  CG  GLN A  99      19.649   6.919 -24.062  1.00 96.47           C  
ATOM   1438  HG2 GLN A  99      18.640   6.646 -24.371  1.00 96.47           H  
ATOM   1439  HG3 GLN A  99      19.921   7.832 -24.593  1.00 96.47           H  
ATOM   1440  CD  GLN A  99      20.625   5.820 -24.469  1.00 96.47           C  
ATOM   1441  NE2 GLN A  99      20.173   4.781 -25.136  1.00 96.47           N  
ATOM   1442 HE21 GLN A  99      19.184   4.651 -25.295  1.00 96.47           H  
ATOM   1443 HE22 GLN A  99      20.844   4.053 -25.335  1.00 96.47           H  
ATOM   1444  OE1 GLN A  99      21.803   5.864 -24.157  1.00 96.47           O  
ATOM   1445  N   CYS A 100      20.664   6.206 -19.633  1.00 95.90           N  
ATOM   1446  H   CYS A 100      21.446   5.859 -20.170  1.00 95.90           H  
ATOM   1447  CA  CYS A 100      20.887   6.489 -18.209  1.00 95.90           C  
ATOM   1448  HA  CYS A 100      20.399   5.717 -17.613  1.00 95.90           H  
ATOM   1449  C   CYS A 100      20.308   7.853 -17.787  1.00 95.90           C  
ATOM   1450  CB  CYS A 100      22.400   6.467 -17.931  1.00 95.90           C  
ATOM   1451  HB2 CYS A 100      22.860   7.361 -18.353  1.00 95.90           H  
ATOM   1452  HB3 CYS A 100      22.563   6.472 -16.853  1.00 95.90           H  
ATOM   1453  O   CYS A 100      19.721   7.986 -16.712  1.00 95.90           O  
ATOM   1454  SG  CYS A 100      23.194   5.005 -18.663  1.00 95.90           S  
ATOM   1455  HG  CYS A 100      24.445   5.271 -18.278  1.00 95.90           H  
ATOM   1456  N   THR A 101      20.441   8.849 -18.669  1.00 95.89           N  
ATOM   1457  H   THR A 101      20.874   8.651 -19.560  1.00 95.89           H  
ATOM   1458  CA  THR A 101      19.974  10.226 -18.468  1.00 95.89           C  
ATOM   1459  HA  THR A 101      20.300  10.558 -17.482  1.00 95.89           H  
ATOM   1460  C   THR A 101      18.457  10.381 -18.505  1.00 95.89           C  
ATOM   1461  CB  THR A 101      20.592  11.173 -19.503  1.00 95.89           C  
ATOM   1462  HB  THR A 101      20.129  12.156 -19.420  1.00 95.89           H  
ATOM   1463  O   THR A 101      17.949  11.408 -18.065  1.00 95.89           O  
ATOM   1464  CG2 THR A 101      22.101  11.320 -19.312  1.00 95.89           C  
ATOM   1465 HG21 THR A 101      22.603  10.366 -19.470  1.00 95.89           H  
ATOM   1466 HG22 THR A 101      22.489  12.051 -20.022  1.00 95.89           H  
ATOM   1467 HG23 THR A 101      22.306  11.673 -18.301  1.00 95.89           H  
ATOM   1468  OG1 THR A 101      20.387  10.659 -20.801  1.00 95.89           O  
ATOM   1469  HG1 THR A 101      20.545  11.377 -21.419  1.00 95.89           H  
ATOM   1470  N   ALA A 102      17.718   9.370 -18.977  1.00 95.73           N  
ATOM   1471  H   ALA A 102      18.175   8.530 -19.303  1.00 95.73           H  
ATOM   1472  CA  ALA A 102      16.257   9.376 -18.936  1.00 95.73           C  
ATOM   1473  HA  ALA A 102      15.897  10.305 -19.378  1.00 95.73           H  
ATOM   1474  C   ALA A 102      15.724   9.319 -17.494  1.00 95.73           C  
ATOM   1475  CB  ALA A 102      15.732   8.202 -19.773  1.00 95.73           C  
ATOM   1476  HB1 ALA A 102      15.982   7.256 -19.291  1.00 95.73           H  
ATOM   1477  HB2 ALA A 102      16.165   8.231 -20.773  1.00 95.73           H  
ATOM   1478  HB3 ALA A 102      14.648   8.274 -19.853  1.00 95.73           H  
ATOM   1479  O   ALA A 102      14.626   9.796 -17.227  1.00 95.73           O  
ATOM   1480  N   CYS A 103      16.511   8.765 -16.565  1.00 95.50           N  
ATOM   1481  H   CYS A 103      17.391   8.377 -16.873  1.00 95.50           H  
ATOM   1482  CA  CYS A 103      16.141   8.627 -15.158  1.00 95.50           C  
ATOM   1483  HA  CYS A 103      15.130   9.001 -15.000  1.00 95.50           H  
ATOM   1484  C   CYS A 103      17.067   9.428 -14.235  1.00 95.50           C  
ATOM   1485  CB  CYS A 103      16.166   7.136 -14.793  1.00 95.50           C  
ATOM   1486  HB2 CYS A 103      17.172   6.741 -14.935  1.00 95.50           H  
ATOM   1487  HB3 CYS A 103      15.895   7.016 -13.744  1.00 95.50           H  
ATOM   1488  O   CYS A 103      16.599  10.043 -13.274  1.00 95.50           O  
ATOM   1489  SG  CYS A 103      15.000   6.199 -15.824  1.00 95.50           S  
ATOM   1490  HG  CYS A 103      15.170   5.014 -15.231  1.00 95.50           H  
ATOM   1491  N   HIS A 104      18.374   9.427 -14.510  1.00 95.85           N  
ATOM   1492  H   HIS A 104      18.702   8.950 -15.338  1.00 95.85           H  
ATOM   1493  CA  HIS A 104      19.383  10.020 -13.638  1.00 95.85           C  
ATOM   1494  HA  HIS A 104      18.909  10.202 -12.674  1.00 95.85           H  
ATOM   1495  C   HIS A 104      19.943  11.339 -14.193  1.00 95.85           C  
ATOM   1496  CB  HIS A 104      20.520   9.024 -13.396  1.00 95.85           C  
ATOM   1497  HB2 HIS A 104      21.309   9.526 -12.835  1.00 95.85           H  
ATOM   1498  HB3 HIS A 104      20.941   8.714 -14.352  1.00 95.85           H  
ATOM   1499  O   HIS A 104      20.283  11.429 -15.363  1.00 95.85           O  
ATOM   1500  CG  HIS A 104      20.095   7.811 -12.614  1.00 95.85           C  
ATOM   1501  CD2 HIS A 104      20.121   6.511 -13.035  1.00 95.85           C  
ATOM   1502  HD2 HIS A 104      20.439   6.163 -14.007  1.00 95.85           H  
ATOM   1503  ND1 HIS A 104      19.615   7.808 -11.327  1.00 95.85           N  
ATOM   1504  HD1 HIS A 104      19.359   8.625 -10.791  1.00 95.85           H  
ATOM   1505  CE1 HIS A 104      19.370   6.540 -10.968  1.00 95.85           C  
ATOM   1506  HE1 HIS A 104      18.960   6.230 -10.019  1.00 95.85           H  
ATOM   1507  NE2 HIS A 104      19.671   5.713 -11.980  1.00 95.85           N  
ATOM   1508  N   THR A 105      20.121  12.384 -13.391  1.00 92.39           N  
ATOM   1509  H   THR A 105      20.586  13.182 -13.799  1.00 92.39           H  
ATOM   1510  CA  THR A 105      19.676  12.550 -11.994  1.00 92.39           C  
ATOM   1511  HA  THR A 105      19.604  11.584 -11.493  1.00 92.39           H  
ATOM   1512  C   THR A 105      18.293  13.202 -11.887  1.00 92.39           C  
ATOM   1513  CB  THR A 105      20.715  13.330 -11.184  1.00 92.39           C  
ATOM   1514  HB  THR A 105      20.320  13.547 -10.191  1.00 92.39           H  
ATOM   1515  O   THR A 105      17.864  13.544 -10.789  1.00 92.39           O  
ATOM   1516  CG2 THR A 105      22.012  12.534 -11.032  1.00 92.39           C  
ATOM   1517 HG21 THR A 105      21.802  11.574 -10.560  1.00 92.39           H  
ATOM   1518 HG22 THR A 105      22.476  12.365 -12.004  1.00 92.39           H  
ATOM   1519 HG23 THR A 105      22.704  13.088 -10.398  1.00 92.39           H  
ATOM   1520  OG1 THR A 105      21.019  14.535 -11.843  1.00 92.39           O  
ATOM   1521  HG1 THR A 105      21.522  15.075 -11.229  1.00 92.39           H  
ATOM   1522  N   GLY A 106      17.596  13.388 -13.016  1.00 92.11           N  
ATOM   1523  H   GLY A 106      18.014  13.090 -13.886  1.00 92.11           H  
ATOM   1524  CA  GLY A 106      16.355  14.166 -13.088  1.00 92.11           C  
ATOM   1525  HA2 GLY A 106      16.542  15.172 -12.714  1.00 92.11           H  
ATOM   1526  HA3 GLY A 106      16.045  14.240 -14.130  1.00 92.11           H  
ATOM   1527  C   GLY A 106      15.187  13.576 -12.294  1.00 92.11           C  
ATOM   1528  O   GLY A 106      14.507  14.311 -11.588  1.00 92.11           O  
ATOM   1529  N   ILE A 107      14.970  12.261 -12.379  1.00 94.31           N  
ATOM   1530  H   ILE A 107      15.591  11.709 -12.953  1.00 94.31           H  
ATOM   1531  CA  ILE A 107      13.877  11.564 -11.677  1.00 94.31           C  
ATOM   1532  HA  ILE A 107      13.126  12.290 -11.364  1.00 94.31           H  
ATOM   1533  C   ILE A 107      14.407  10.884 -10.411  1.00 94.31           C  
ATOM   1534  CB  ILE A 107      13.185  10.542 -12.613  1.00 94.31           C  
ATOM   1535  HB  ILE A 107      13.902   9.757 -12.855  1.00 94.31           H  
ATOM   1536  O   ILE A 107      13.793  10.945  -9.346  1.00 94.31           O  
ATOM   1537  CG1 ILE A 107      12.714  11.190 -13.936  1.00 94.31           C  
ATOM   1538 HG12 ILE A 107      11.969  11.956 -13.723  1.00 94.31           H  
ATOM   1539 HG13 ILE A 107      13.560  11.668 -14.430  1.00 94.31           H  
ATOM   1540  CG2 ILE A 107      11.990   9.896 -11.891  1.00 94.31           C  
ATOM   1541 HG21 ILE A 107      12.292   9.467 -10.936  1.00 94.31           H  
ATOM   1542 HG22 ILE A 107      11.214  10.642 -11.718  1.00 94.31           H  
ATOM   1543 HG23 ILE A 107      11.569   9.091 -12.493  1.00 94.31           H  
ATOM   1544  CD1 ILE A 107      12.129  10.189 -14.941  1.00 94.31           C  
ATOM   1545 HD11 ILE A 107      11.178   9.796 -14.583  1.00 94.31           H  
ATOM   1546 HD12 ILE A 107      12.824   9.364 -15.096  1.00 94.31           H  
ATOM   1547 HD13 ILE A 107      11.961  10.691 -15.894  1.00 94.31           H  
ATOM   1548  N   PHE A 108      15.568  10.239 -10.521  1.00 94.47           N  
ATOM   1549  H   PHE A 108      16.027  10.244 -11.421  1.00 94.47           H  
ATOM   1550  CA  PHE A 108      16.195   9.498  -9.435  1.00 94.47           C  
ATOM   1551  HA  PHE A 108      15.648   9.675  -8.509  1.00 94.47           H  
ATOM   1552  C   PHE A 108      17.628   9.972  -9.230  1.00 94.47           C  
ATOM   1553  CB  PHE A 108      16.136   7.995  -9.733  1.00 94.47           C  
ATOM   1554  HB2 PHE A 108      16.652   7.798 -10.672  1.00 94.47           H  
ATOM   1555  HB3 PHE A 108      16.669   7.461  -8.946  1.00 94.47           H  
ATOM   1556  O   PHE A 108      18.420  10.014 -10.172  1.00 94.47           O  
ATOM   1557  CG  PHE A 108      14.726   7.444  -9.817  1.00 94.47           C  
ATOM   1558  CD1 PHE A 108      14.009   7.166  -8.640  1.00 94.47           C  
ATOM   1559  HD1 PHE A 108      14.467   7.334  -7.676  1.00 94.47           H  
ATOM   1560  CD2 PHE A 108      14.120   7.221 -11.068  1.00 94.47           C  
ATOM   1561  HD2 PHE A 108      14.656   7.452 -11.977  1.00 94.47           H  
ATOM   1562  CE1 PHE A 108      12.702   6.658  -8.714  1.00 94.47           C  
ATOM   1563  HE1 PHE A 108      12.168   6.430  -7.804  1.00 94.47           H  
ATOM   1564  CE2 PHE A 108      12.811   6.712 -11.142  1.00 94.47           C  
ATOM   1565  HE2 PHE A 108      12.348   6.547 -12.104  1.00 94.47           H  
ATOM   1566  CZ  PHE A 108      12.100   6.429  -9.964  1.00 94.47           C  
ATOM   1567  HZ  PHE A 108      11.100   6.025 -10.021  1.00 94.47           H  
ATOM   1568  N   GLN A 109      18.000  10.263  -7.986  1.00 93.17           N  
ATOM   1569  H   GLN A 109      17.331  10.166  -7.235  1.00 93.17           H  
ATOM   1570  CA  GLN A 109      19.407  10.465  -7.649  1.00 93.17           C  
ATOM   1571  HA  GLN A 109      19.855  11.100  -8.413  1.00 93.17           H  
ATOM   1572  C   GLN A 109      20.144   9.123  -7.683  1.00 93.17           C  
ATOM   1573  CB  GLN A 109      19.578  11.175  -6.295  1.00 93.17           C  
ATOM   1574  HB2 GLN A 109      20.641  11.353  -6.129  1.00 93.17           H  
ATOM   1575  HB3 GLN A 109      19.235  10.523  -5.492  1.00 93.17           H  
ATOM   1576  O   GLN A 109      19.569   8.071  -7.404  1.00 93.17           O  
ATOM   1577  CG  GLN A 109      18.835  12.517  -6.204  1.00 93.17           C  
ATOM   1578  HG2 GLN A 109      19.045  12.981  -5.240  1.00 93.17           H  
ATOM   1579  HG3 GLN A 109      17.760  12.348  -6.269  1.00 93.17           H  
ATOM   1580  CD  GLN A 109      19.274  13.476  -7.305  1.00 93.17           C  
ATOM   1581  NE2 GLN A 109      18.353  14.163  -7.941  1.00 93.17           N  
ATOM   1582 HE21 GLN A 109      18.633  14.634  -8.789  1.00 93.17           H  
ATOM   1583 HE22 GLN A 109      17.372  14.059  -7.728  1.00 93.17           H  
ATOM   1584  OE1 GLN A 109      20.442  13.565  -7.646  1.00 93.17           O  
ATOM   1585  N   GLN A 110      21.433   9.155  -8.011  1.00 91.67           N  
ATOM   1586  H   GLN A 110      21.859  10.050  -8.206  1.00 91.67           H  
ATOM   1587  CA  GLN A 110      22.304   7.974  -8.000  1.00 91.67           C  
ATOM   1588  HA  GLN A 110      21.715   7.101  -8.281  1.00 91.67           H  
ATOM   1589  C   GLN A 110      22.834   7.693  -6.585  1.00 91.67           C  
ATOM   1590  CB  GLN A 110      23.419   8.131  -9.043  1.00 91.67           C  
ATOM   1591  HB2 GLN A 110      24.101   7.283  -8.971  1.00 91.67           H  
ATOM   1592  HB3 GLN A 110      23.977   9.045  -8.843  1.00 91.67           H  
ATOM   1593  O   GLN A 110      24.023   7.473  -6.378  1.00 91.67           O  
ATOM   1594  CG  GLN A 110      22.853   8.165 -10.465  1.00 91.67           C  
ATOM   1595  HG2 GLN A 110      22.168   9.005 -10.579  1.00 91.67           H  
ATOM   1596  HG3 GLN A 110      22.308   7.239 -10.649  1.00 91.67           H  
ATOM   1597  CD  GLN A 110      23.955   8.314 -11.502  1.00 91.67           C  
ATOM   1598  NE2 GLN A 110      24.026   7.438 -12.478  1.00 91.67           N  
ATOM   1599 HE21 GLN A 110      24.790   7.570 -13.126  1.00 91.67           H  
ATOM   1600 HE22 GLN A 110      23.378   6.664 -12.519  1.00 91.67           H  
ATOM   1601  OE1 GLN A 110      24.764   9.222 -11.461  1.00 91.67           O  
ATOM   1602  N   ALA A 111      21.940   7.741  -5.600  1.00 87.90           N  
ATOM   1603  H   ALA A 111      20.970   7.874  -5.847  1.00 87.90           H  
ATOM   1604  CA  ALA A 111      22.230   7.463  -4.204  1.00 87.90           C  
ATOM   1605  HA  ALA A 111      23.194   6.962  -4.121  1.00 87.90           H  
ATOM   1606  C   ALA A 111      21.153   6.520  -3.658  1.00 87.90           C  
ATOM   1607  CB  ALA A 111      22.320   8.789  -3.439  1.00 87.90           C  
ATOM   1608  HB1 ALA A 111      21.406   9.366  -3.579  1.00 87.90           H  
ATOM   1609  HB2 ALA A 111      22.465   8.594  -2.377  1.00 87.90           H  
ATOM   1610  HB3 ALA A 111      23.165   9.368  -3.811  1.00 87.90           H  
ATOM   1611  O   ALA A 111      19.957   6.786  -3.778  1.00 87.90           O  
ATOM   1612  N   ALA A 112      21.571   5.394  -3.079  1.00 84.40           N  
ATOM   1613  H   ALA A 112      22.561   5.234  -2.963  1.00 84.40           H  
ATOM   1614  CA  ALA A 112      20.640   4.411  -2.536  1.00 84.40           C  
ATOM   1615  HA  ALA A 112      20.003   4.062  -3.349  1.00 84.40           H  
ATOM   1616  C   ALA A 112      19.744   5.049  -1.461  1.00 84.40           C  
ATOM   1617  CB  ALA A 112      21.427   3.212  -1.997  1.00 84.40           C  
ATOM   1618  HB1 ALA A 112      22.078   3.530  -1.183  1.00 84.40           H  
ATOM   1619  HB2 ALA A 112      20.736   2.458  -1.620  1.00 84.40           H  
ATOM   1620  HB3 ALA A 112      22.029   2.773  -2.792  1.00 84.40           H  
ATOM   1621  O   ALA A 112      20.213   5.801  -0.611  1.00 84.40           O  
ATOM   1622  N   GLY A 113      18.441   4.772  -1.521  1.00 82.53           N  
ATOM   1623  H   GLY A 113      18.116   4.153  -2.250  1.00 82.53           H  
ATOM   1624  CA  GLY A 113      17.465   5.303  -0.566  1.00 82.53           C  
ATOM   1625  HA2 GLY A 113      17.880   5.226   0.440  1.00 82.53           H  
ATOM   1626  HA3 GLY A 113      16.563   4.693  -0.602  1.00 82.53           H  
ATOM   1627  C   GLY A 113      17.057   6.765  -0.779  1.00 82.53           C  
ATOM   1628  O   GLY A 113      16.102   7.196  -0.139  1.00 82.53           O  
ATOM   1629  N   SER A 114      17.673   7.505  -1.711  1.00 88.49           N  
ATOM   1630  H   SER A 114      18.446   7.104  -2.224  1.00 88.49           H  
ATOM   1631  CA  SER A 114      17.414   8.942  -1.898  1.00 88.49           C  
ATOM   1632  HA  SER A 114      17.694   9.466  -0.984  1.00 88.49           H  
ATOM   1633  C   SER A 114      15.955   9.273  -2.206  1.00 88.49           C  
ATOM   1634  CB  SER A 114      18.271   9.481  -3.043  1.00 88.49           C  
ATOM   1635  HB2 SER A 114      19.309   9.191  -2.877  1.00 88.49           H  
ATOM   1636  HB3 SER A 114      18.211  10.569  -3.060  1.00 88.49           H  
ATOM   1637  O   SER A 114      15.447  10.308  -1.793  1.00 88.49           O  
ATOM   1638  OG  SER A 114      17.821   8.964  -4.286  1.00 88.49           O  
ATOM   1639  HG  SER A 114      17.043   9.460  -4.551  1.00 88.49           H  
ATOM   1640  N   ALA A 115      15.275   8.412  -2.969  1.00 88.15           N  
ATOM   1641  H   ALA A 115      15.769   7.606  -3.326  1.00 88.15           H  
ATOM   1642  CA  ALA A 115      13.870   8.604  -3.295  1.00 88.15           C  
ATOM   1643  HA  ALA A 115      13.727   9.625  -3.648  1.00 88.15           H  
ATOM   1644  C   ALA A 115      13.011   8.432  -2.034  1.00 88.15           C  
ATOM   1645  CB  ALA A 115      13.490   7.649  -4.431  1.00 88.15           C  
ATOM   1646  HB1 ALA A 115      12.474   7.871  -4.759  1.00 88.15           H  
ATOM   1647  HB2 ALA A 115      13.540   6.613  -4.098  1.00 88.15           H  
ATOM   1648  HB3 ALA A 115      14.162   7.792  -5.277  1.00 88.15           H  
ATOM   1649  O   ALA A 115      12.249   9.332  -1.683  1.00 88.15           O  
ATOM   1650  N   LYS A 116      13.216   7.328  -1.298  1.00 84.85           N  
ATOM   1651  H   LYS A 116      13.946   6.697  -1.596  1.00 84.85           H  
ATOM   1652  CA  LYS A 116      12.510   7.026  -0.042  1.00 84.85           C  
ATOM   1653  HA  LYS A 116      11.436   7.004  -0.223  1.00 84.85           H  
ATOM   1654  C   LYS A 116      12.720   8.114   1.013  1.00 84.85           C  
ATOM   1655  CB  LYS A 116      12.935   5.651   0.508  1.00 84.85           C  
ATOM   1656  HB2 LYS A 116      12.502   5.546   1.503  1.00 84.85           H  
ATOM   1657  HB3 LYS A 116      14.019   5.616   0.612  1.00 84.85           H  
ATOM   1658  O   LYS A 116      11.759   8.528   1.651  1.00 84.85           O  
ATOM   1659  CG  LYS A 116      12.460   4.460  -0.347  1.00 84.85           C  
ATOM   1660  HG2 LYS A 116      12.958   4.479  -1.316  1.00 84.85           H  
ATOM   1661  HG3 LYS A 116      11.383   4.539  -0.498  1.00 84.85           H  
ATOM   1662  CD  LYS A 116      12.767   3.130   0.369  1.00 84.85           C  
ATOM   1663  HD2 LYS A 116      12.297   3.156   1.352  1.00 84.85           H  
ATOM   1664  HD3 LYS A 116      13.844   3.039   0.509  1.00 84.85           H  
ATOM   1665  CE  LYS A 116      12.245   1.898  -0.389  1.00 84.85           C  
ATOM   1666  HE2 LYS A 116      11.190   2.058  -0.613  1.00 84.85           H  
ATOM   1667  HE3 LYS A 116      12.780   1.804  -1.334  1.00 84.85           H  
ATOM   1668  NZ  LYS A 116      12.391   0.652   0.419  1.00 84.85           N  
ATOM   1669  HZ1 LYS A 116      11.995  -0.152  -0.047  1.00 84.85           H  
ATOM   1670  HZ2 LYS A 116      11.897   0.731   1.296  1.00 84.85           H  
ATOM   1671  HZ3 LYS A 116      13.353   0.442   0.642  1.00 84.85           H  
ATOM   1672  N   SER A 117      13.939   8.638   1.143  1.00 85.90           N  
ATOM   1673  H   SER A 117      14.696   8.264   0.589  1.00 85.90           H  
ATOM   1674  CA  SER A 117      14.268   9.665   2.139  1.00 85.90           C  
ATOM   1675  HA  SER A 117      13.932   9.310   3.114  1.00 85.90           H  
ATOM   1676  C   SER A 117      13.578  11.011   1.909  1.00 85.90           C  
ATOM   1677  CB  SER A 117      15.784   9.863   2.223  1.00 85.90           C  
ATOM   1678  HB2 SER A 117      16.253   8.911   2.471  1.00 85.90           H  
ATOM   1679  HB3 SER A 117      16.014  10.576   3.014  1.00 85.90           H  
ATOM   1680  O   SER A 117      13.578  11.842   2.807  1.00 85.90           O  
ATOM   1681  OG  SER A 117      16.314  10.331   0.998  1.00 85.90           O  
ATOM   1682  HG  SER A 117      15.995  11.221   0.834  1.00 85.90           H  
ATOM   1683  N   THR A 118      12.981  11.250   0.735  1.00 86.10           N  
ATOM   1684  H   THR A 118      13.018  10.545   0.013  1.00 86.10           H  
ATOM   1685  CA  THR A 118      12.191  12.473   0.505  1.00 86.10           C  
ATOM   1686  HA  THR A 118      12.754  13.332   0.869  1.00 86.10           H  
ATOM   1687  C   THR A 118      10.850  12.481   1.244  1.00 86.10           C  
ATOM   1688  CB  THR A 118      11.884  12.703  -0.980  1.00 86.10           C  
ATOM   1689  HB  THR A 118      11.400  13.676  -1.076  1.00 86.10           H  
ATOM   1690  O   THR A 118      10.195  13.517   1.279  1.00 86.10           O  
ATOM   1691  CG2 THR A 118      13.116  12.703  -1.880  1.00 86.10           C  
ATOM   1692 HG21 THR A 118      13.912  13.289  -1.420  1.00 86.10           H  
ATOM   1693 HG22 THR A 118      13.458  11.682  -2.047  1.00 86.10           H  
ATOM   1694 HG23 THR A 118      12.857  13.154  -2.838  1.00 86.10           H  
ATOM   1695  OG1 THR A 118      10.982  11.715  -1.433  1.00 86.10           O  
ATOM   1696  HG1 THR A 118      11.463  10.892  -1.550  1.00 86.10           H  
ATOM   1697  N   GLY A 119      10.376  11.330   1.736  1.00 84.42           N  
ATOM   1698  H   GLY A 119      10.963  10.509   1.702  1.00 84.42           H  
ATOM   1699  CA  GLY A 119       9.018  11.166   2.275  1.00 84.42           C  
ATOM   1700  HA2 GLY A 119       8.817  11.976   2.976  1.00 84.42           H  
ATOM   1701  HA3 GLY A 119       8.962  10.224   2.820  1.00 84.42           H  
ATOM   1702  C   GLY A 119       7.904  11.174   1.215  1.00 84.42           C  
ATOM   1703  O   GLY A 119       6.804  10.696   1.475  1.00 84.42           O  
ATOM   1704  N   SER A 120       8.185  11.637  -0.007  1.00 87.56           N  
ATOM   1705  H   SER A 120       9.094  12.056  -0.148  1.00 87.56           H  
ATOM   1706  CA  SER A 120       7.214  11.693  -1.109  1.00 87.56           C  
ATOM   1707  HA  SER A 120       6.215  11.731  -0.676  1.00 87.56           H  
ATOM   1708  C   SER A 120       7.232  10.463  -2.018  1.00 87.56           C  
ATOM   1709  CB  SER A 120       7.385  12.992  -1.897  1.00 87.56           C  
ATOM   1710  HB2 SER A 120       6.523  13.124  -2.551  1.00 87.56           H  
ATOM   1711  HB3 SER A 120       7.419  13.831  -1.203  1.00 87.56           H  
ATOM   1712  O   SER A 120       6.483  10.399  -2.986  1.00 87.56           O  
ATOM   1713  OG  SER A 120       8.555  12.994  -2.690  1.00 87.56           O  
ATOM   1714  HG  SER A 120       9.296  12.597  -2.226  1.00 87.56           H  
ATOM   1715  N   PHE A 121       8.067   9.463  -1.726  1.00 88.53           N  
ATOM   1716  H   PHE A 121       8.652   9.554  -0.907  1.00 88.53           H  
ATOM   1717  CA  PHE A 121       8.125   8.221  -2.497  1.00 88.53           C  
ATOM   1718  HA  PHE A 121       7.988   8.471  -3.549  1.00 88.53           H  
ATOM   1719  C   PHE A 121       6.987   7.277  -2.110  1.00 88.53           C  
ATOM   1720  CB  PHE A 121       9.501   7.587  -2.365  1.00 88.53           C  
ATOM   1721  HB2 PHE A 121      10.235   8.366  -2.571  1.00 88.53           H  
ATOM   1722  HB3 PHE A 121       9.638   7.229  -1.344  1.00 88.53           H  
ATOM   1723  O   PHE A 121       7.164   6.276  -1.419  1.00 88.53           O  
ATOM   1724  CG  PHE A 121       9.741   6.470  -3.352  1.00 88.53           C  
ATOM   1725  CD1 PHE A 121       9.661   5.125  -2.956  1.00 88.53           C  
ATOM   1726  HD1 PHE A 121       9.396   4.877  -1.939  1.00 88.53           H  
ATOM   1727  CD2 PHE A 121      10.026   6.789  -4.689  1.00 88.53           C  
ATOM   1728  HD2 PHE A 121      10.043   7.824  -4.999  1.00 88.53           H  
ATOM   1729  CE1 PHE A 121       9.918   4.105  -3.886  1.00 88.53           C  
ATOM   1730  HE1 PHE A 121       9.868   3.076  -3.564  1.00 88.53           H  
ATOM   1731  CE2 PHE A 121      10.256   5.770  -5.625  1.00 88.53           C  
ATOM   1732  HE2 PHE A 121      10.424   6.015  -6.663  1.00 88.53           H  
ATOM   1733  CZ  PHE A 121      10.222   4.427  -5.222  1.00 88.53           C  
ATOM   1734  HZ  PHE A 121      10.402   3.650  -5.950  1.00 88.53           H  
ATOM   1735  N   ASN A 122       5.795   7.643  -2.552  1.00 86.96           N  
ATOM   1736  H   ASN A 122       5.733   8.501  -3.082  1.00 86.96           H  
ATOM   1737  CA  ASN A 122       4.575   6.888  -2.382  1.00 86.96           C  
ATOM   1738  HA  ASN A 122       4.825   5.847  -2.175  1.00 86.96           H  
ATOM   1739  C   ASN A 122       3.793   6.917  -3.696  1.00 86.96           C  
ATOM   1740  CB  ASN A 122       3.800   7.446  -1.174  1.00 86.96           C  
ATOM   1741  HB2 ASN A 122       4.421   7.359  -0.282  1.00 86.96           H  
ATOM   1742  HB3 ASN A 122       2.896   6.861  -1.006  1.00 86.96           H  
ATOM   1743  O   ASN A 122       4.035   7.715  -4.600  1.00 86.96           O  
ATOM   1744  CG  ASN A 122       3.391   8.896  -1.362  1.00 86.96           C  
ATOM   1745  ND2 ASN A 122       3.801   9.790  -0.494  1.00 86.96           N  
ATOM   1746 HD21 ASN A 122       4.368   9.537   0.303  1.00 86.96           H  
ATOM   1747 HD22 ASN A 122       3.456  10.730  -0.624  1.00 86.96           H  
ATOM   1748  OD1 ASN A 122       2.697   9.233  -2.305  1.00 86.96           O  
ATOM   1749  N   MET A 123       2.836   6.020  -3.807  1.00 88.15           N  
ATOM   1750  H   MET A 123       2.669   5.379  -3.044  1.00 88.15           H  
ATOM   1751  CA  MET A 123       2.079   5.855  -5.035  1.00 88.15           C  
ATOM   1752  HA  MET A 123       2.756   5.758  -5.885  1.00 88.15           H  
ATOM   1753  C   MET A 123       1.110   7.016  -5.329  1.00 88.15           C  
ATOM   1754  CB  MET A 123       1.315   4.575  -4.868  1.00 88.15           C  
ATOM   1755  HB2 MET A 123       0.522   4.572  -5.616  1.00 88.15           H  
ATOM   1756  HB3 MET A 123       0.939   4.647  -3.848  1.00 88.15           H  
ATOM   1757  O   MET A 123       0.756   7.202  -6.491  1.00 88.15           O  
ATOM   1758  CG  MET A 123       2.045   3.239  -4.928  1.00 88.15           C  
ATOM   1759  HG2 MET A 123       2.939   3.289  -4.305  1.00 88.15           H  
ATOM   1760  HG3 MET A 123       1.392   2.472  -4.512  1.00 88.15           H  
ATOM   1761  SD  MET A 123       2.524   2.707  -6.582  1.00 88.15           S  
ATOM   1762  CE  MET A 123       0.910   2.652  -7.408  1.00 88.15           C  
ATOM   1763  HE1 MET A 123       0.178   2.172  -6.758  1.00 88.15           H  
ATOM   1764  HE2 MET A 123       0.571   3.657  -7.658  1.00 88.15           H  
ATOM   1765  HE3 MET A 123       0.994   2.063  -8.321  1.00 88.15           H  
ATOM   1766  N   ALA A 124       0.732   7.835  -4.336  1.00 88.05           N  
ATOM   1767  H   ALA A 124       1.107   7.702  -3.408  1.00 88.05           H  
ATOM   1768  CA  ALA A 124      -0.011   9.072  -4.599  1.00 88.05           C  
ATOM   1769  HA  ALA A 124      -0.889   8.830  -5.199  1.00 88.05           H  
ATOM   1770  C   ALA A 124       0.850  10.042  -5.427  1.00 88.05           C  
ATOM   1771  CB  ALA A 124      -0.499   9.685  -3.280  1.00 88.05           C  
ATOM   1772  HB1 ALA A 124       0.338   9.989  -2.652  1.00 88.05           H  
ATOM   1773  HB2 ALA A 124      -1.104  10.565  -3.499  1.00 88.05           H  
ATOM   1774  HB3 ALA A 124      -1.116   8.965  -2.743  1.00 88.05           H  
ATOM   1775  O   ALA A 124       0.437  10.477  -6.499  1.00 88.05           O  
ATOM   1776  N   ALA A 125       2.109  10.249  -5.029  1.00 90.78           N  
ATOM   1777  H   ALA A 125       2.405   9.866  -4.142  1.00 90.78           H  
ATOM   1778  CA  ALA A 125       3.076  11.001  -5.825  1.00 90.78           C  
ATOM   1779  HA  ALA A 125       2.685  12.005  -5.991  1.00 90.78           H  
ATOM   1780  C   ALA A 125       3.333  10.369  -7.206  1.00 90.78           C  
ATOM   1781  CB  ALA A 125       4.374  11.105  -5.025  1.00 90.78           C  
ATOM   1782  HB1 ALA A 125       4.727  10.106  -4.768  1.00 90.78           H  
ATOM   1783  HB2 ALA A 125       5.146  11.597  -5.617  1.00 90.78           H  
ATOM   1784  HB3 ALA A 125       4.201  11.673  -4.111  1.00 90.78           H  
ATOM   1785  O   ALA A 125       3.572  11.089  -8.176  1.00 90.78           O  
ATOM   1786  N   PHE A 126       3.269   9.038  -7.336  1.00 92.41           N  
ATOM   1787  H   PHE A 126       3.125   8.474  -6.510  1.00 92.41           H  
ATOM   1788  CA  PHE A 126       3.382   8.393  -8.651  1.00 92.41           C  
ATOM   1789  HA  PHE A 126       4.239   8.823  -9.170  1.00 92.41           H  
ATOM   1790  C   PHE A 126       2.156   8.704  -9.518  1.00 92.41           C  
ATOM   1791  CB  PHE A 126       3.609   6.878  -8.541  1.00 92.41           C  
ATOM   1792  HB2 PHE A 126       2.694   6.422  -8.164  1.00 92.41           H  
ATOM   1793  HB3 PHE A 126       3.763   6.499  -9.551  1.00 92.41           H  
ATOM   1794  O   PHE A 126       2.300   8.978 -10.705  1.00 92.41           O  
ATOM   1795  CG  PHE A 126       4.765   6.370  -7.692  1.00 92.41           C  
ATOM   1796  CD1 PHE A 126       5.723   7.224  -7.111  1.00 92.41           C  
ATOM   1797  HD1 PHE A 126       5.695   8.289  -7.292  1.00 92.41           H  
ATOM   1798  CD2 PHE A 126       4.858   4.987  -7.459  1.00 92.41           C  
ATOM   1799  HD2 PHE A 126       4.151   4.325  -7.936  1.00 92.41           H  
ATOM   1800  CE1 PHE A 126       6.703   6.707  -6.246  1.00 92.41           C  
ATOM   1801  HE1 PHE A 126       7.402   7.372  -5.760  1.00 92.41           H  
ATOM   1802  CE2 PHE A 126       5.837   4.466  -6.596  1.00 92.41           C  
ATOM   1803  HE2 PHE A 126       5.865   3.406  -6.392  1.00 92.41           H  
ATOM   1804  CZ  PHE A 126       6.752   5.331  -5.977  1.00 92.41           C  
ATOM   1805  HZ  PHE A 126       7.483   4.939  -5.285  1.00 92.41           H  
ATOM   1806  N   GLY A 127       0.957   8.742  -8.936  1.00 90.90           N  
ATOM   1807  H   GLY A 127       0.883   8.505  -7.957  1.00 90.90           H  
ATOM   1808  CA  GLY A 127      -0.250   9.195  -9.625  1.00 90.90           C  
ATOM   1809  HA2 GLY A 127      -1.090   9.129  -8.933  1.00 90.90           H  
ATOM   1810  HA3 GLY A 127      -0.428   8.547 -10.483  1.00 90.90           H  
ATOM   1811  C   GLY A 127      -0.162  10.643 -10.125  1.00 90.90           C  
ATOM   1812  O   GLY A 127      -0.724  10.958 -11.168  1.00 90.90           O  
ATOM   1813  N   GLU A 128       0.608  11.490  -9.440  1.00 91.96           N  
ATOM   1814  H   GLU A 128       0.946  11.180  -8.540  1.00 91.96           H  
ATOM   1815  CA  GLU A 128       0.916  12.876  -9.832  1.00 91.96           C  
ATOM   1816  HA  GLU A 128       0.029  13.327 -10.277  1.00 91.96           H  
ATOM   1817  C   GLU A 128       2.051  12.991 -10.871  1.00 91.96           C  
ATOM   1818  CB  GLU A 128       1.294  13.684  -8.583  1.00 91.96           C  
ATOM   1819  HB2 GLU A 128       2.158  13.206  -8.121  1.00 91.96           H  
ATOM   1820  HB3 GLU A 128       1.589  14.690  -8.879  1.00 91.96           H  
ATOM   1821  O   GLU A 128       2.518  14.090 -11.173  1.00 91.96           O  
ATOM   1822  CG  GLU A 128       0.176  13.822  -7.543  1.00 91.96           C  
ATOM   1823  HG2 GLU A 128      -0.599  14.473  -7.948  1.00 91.96           H  
ATOM   1824  HG3 GLU A 128      -0.272  12.848  -7.347  1.00 91.96           H  
ATOM   1825  CD  GLU A 128       0.702  14.407  -6.221  1.00 91.96           C  
ATOM   1826  OE1 GLU A 128      -0.075  14.414  -5.247  1.00 91.96           O  
ATOM   1827  OE2 GLU A 128       1.890  14.841  -6.161  1.00 91.96           O  
ATOM   1828  N   GLY A 129       2.546  11.872 -11.407  1.00 94.68           N  
ATOM   1829  H   GLY A 129       2.135  10.990 -11.134  1.00 94.68           H  
ATOM   1830  CA  GLY A 129       3.598  11.868 -12.424  1.00 94.68           C  
ATOM   1831  HA2 GLY A 129       3.435  12.695 -13.115  1.00 94.68           H  
ATOM   1832  HA3 GLY A 129       3.516  10.939 -12.987  1.00 94.68           H  
ATOM   1833  C   GLY A 129       5.026  11.977 -11.879  1.00 94.68           C  
ATOM   1834  O   GLY A 129       5.957  12.219 -12.651  1.00 94.68           O  
ATOM   1835  N   LYS A 130       5.242  11.781 -10.572  1.00 94.64           N  
ATOM   1836  H   LYS A 130       4.443  11.598  -9.982  1.00 94.64           H  
ATOM   1837  CA  LYS A 130       6.584  11.746  -9.961  1.00 94.64           C  
ATOM   1838  HA  LYS A 130       7.255  12.350 -10.572  1.00 94.64           H  
ATOM   1839  C   LYS A 130       7.149  10.322  -9.960  1.00 94.64           C  
ATOM   1840  CB  LYS A 130       6.565  12.359  -8.547  1.00 94.64           C  
ATOM   1841  HB2 LYS A 130       7.583  12.384  -8.158  1.00 94.64           H  
ATOM   1842  HB3 LYS A 130       5.978  11.718  -7.889  1.00 94.64           H  
ATOM   1843  O   LYS A 130       6.407   9.339  -9.970  1.00 94.64           O  
ATOM   1844  CG  LYS A 130       5.995  13.789  -8.522  1.00 94.64           C  
ATOM   1845  HG2 LYS A 130       5.001  13.789  -8.968  1.00 94.64           H  
ATOM   1846  HG3 LYS A 130       6.640  14.445  -9.108  1.00 94.64           H  
ATOM   1847  CD  LYS A 130       5.864  14.338  -7.096  1.00 94.64           C  
ATOM   1848  HD2 LYS A 130       5.260  13.642  -6.514  1.00 94.64           H  
ATOM   1849  HD3 LYS A 130       6.847  14.436  -6.635  1.00 94.64           H  
ATOM   1850  CE  LYS A 130       5.162  15.702  -7.133  1.00 94.64           C  
ATOM   1851  HE2 LYS A 130       4.475  15.706  -7.979  1.00 94.64           H  
ATOM   1852  HE3 LYS A 130       5.902  16.486  -7.298  1.00 94.64           H  
ATOM   1853  NZ  LYS A 130       4.370  15.957  -5.905  1.00 94.64           N  
ATOM   1854  HZ1 LYS A 130       3.519  15.414  -5.936  1.00 94.64           H  
ATOM   1855  HZ2 LYS A 130       4.856  15.710  -5.054  1.00 94.64           H  
ATOM   1856  HZ3 LYS A 130       4.030  16.907  -5.864  1.00 94.64           H  
ATOM   1857  N   TYR A 131       8.475  10.199  -9.894  1.00 94.81           N  
ATOM   1858  H   TYR A 131       9.028  11.043  -9.918  1.00 94.81           H  
ATOM   1859  CA  TYR A 131       9.181   8.913  -9.812  1.00 94.81           C  
ATOM   1860  HA  TYR A 131      10.242   9.108  -9.964  1.00 94.81           H  
ATOM   1861  C   TYR A 131       8.763   7.928 -10.922  1.00 94.81           C  
ATOM   1862  CB  TYR A 131       9.030   8.329  -8.398  1.00 94.81           C  
ATOM   1863  HB2 TYR A 131       7.989   8.047  -8.243  1.00 94.81           H  
ATOM   1864  HB3 TYR A 131       9.632   7.423  -8.327  1.00 94.81           H  
ATOM   1865  O   TYR A 131       8.915   8.217 -12.105  1.00 94.81           O  
ATOM   1866  CG  TYR A 131       9.445   9.254  -7.284  1.00 94.81           C  
ATOM   1867  CD1 TYR A 131      10.814   9.496  -7.073  1.00 94.81           C  
ATOM   1868  HD1 TYR A 131      11.552   9.055  -7.727  1.00 94.81           H  
ATOM   1869  CD2 TYR A 131       8.475   9.869  -6.468  1.00 94.81           C  
ATOM   1870  HD2 TYR A 131       7.421   9.703  -6.638  1.00 94.81           H  
ATOM   1871  CE1 TYR A 131      11.221  10.347  -6.035  1.00 94.81           C  
ATOM   1872  HE1 TYR A 131      12.270  10.561  -5.891  1.00 94.81           H  
ATOM   1873  CE2 TYR A 131       8.880  10.721  -5.427  1.00 94.81           C  
ATOM   1874  HE2 TYR A 131       8.154  11.213  -4.797  1.00 94.81           H  
ATOM   1875  OH  TYR A 131      10.651  11.808  -4.247  1.00 94.81           O  
ATOM   1876  HH  TYR A 131      11.602  11.942  -4.223  1.00 94.81           H  
ATOM   1877  CZ  TYR A 131      10.252  10.960  -5.216  1.00 94.81           C  
ATOM   1878  N   CYS A 132       8.218   6.763 -10.558  1.00 94.34           N  
ATOM   1879  H   CYS A 132       8.111   6.566  -9.573  1.00 94.34           H  
ATOM   1880  CA  CYS A 132       7.718   5.757 -11.494  1.00 94.34           C  
ATOM   1881  HA  CYS A 132       8.538   5.405 -12.121  1.00 94.34           H  
ATOM   1882  C   CYS A 132       6.626   6.330 -12.410  1.00 94.34           C  
ATOM   1883  CB  CYS A 132       7.154   4.585 -10.675  1.00 94.34           C  
ATOM   1884  HB2 CYS A 132       6.884   3.769 -11.345  1.00 94.34           H  
ATOM   1885  HB3 CYS A 132       6.256   4.911 -10.150  1.00 94.34           H  
ATOM   1886  O   CYS A 132       6.581   6.018 -13.600  1.00 94.34           O  
ATOM   1887  SG  CYS A 132       8.367   4.001  -9.452  1.00 94.34           S  
ATOM   1888  HG  CYS A 132       7.538   3.203  -8.773  1.00 94.34           H  
ATOM   1889  N   GLY A 133       5.781   7.203 -11.857  1.00 95.13           N  
ATOM   1890  H   GLY A 133       5.957   7.502 -10.909  1.00 95.13           H  
ATOM   1891  CA  GLY A 133       4.667   7.848 -12.540  1.00 95.13           C  
ATOM   1892  HA2 GLY A 133       3.964   7.106 -12.918  1.00 95.13           H  
ATOM   1893  HA3 GLY A 133       4.175   8.476 -11.797  1.00 95.13           H  
ATOM   1894  C   GLY A 133       5.062   8.793 -13.665  1.00 95.13           C  
ATOM   1895  O   GLY A 133       4.239   9.086 -14.524  1.00 95.13           O  
ATOM   1896  N   THR A 134       6.322   9.233 -13.723  1.00 96.92           N  
ATOM   1897  H   THR A 134       6.974   8.994 -12.989  1.00 96.92           H  
ATOM   1898  CA  THR A 134       6.807  10.057 -14.839  1.00 96.92           C  
ATOM   1899  HA  THR A 134       6.201  10.962 -14.897  1.00 96.92           H  
ATOM   1900  C   THR A 134       6.650   9.328 -16.177  1.00 96.92           C  
ATOM   1901  CB  THR A 134       8.265  10.466 -14.595  1.00 96.92           C  
ATOM   1902  HB  THR A 134       8.892   9.575 -14.580  1.00 96.92           H  
ATOM   1903  O   THR A 134       6.344   9.960 -17.188  1.00 96.92           O  
ATOM   1904  CG2 THR A 134       8.791  11.426 -15.659  1.00 96.92           C  
ATOM   1905 HG21 THR A 134       9.760  11.819 -15.352  1.00 96.92           H  
ATOM   1906 HG22 THR A 134       8.096  12.257 -15.787  1.00 96.92           H  
ATOM   1907 HG23 THR A 134       8.909  10.903 -16.608  1.00 96.92           H  
ATOM   1908  OG1 THR A 134       8.373  11.119 -13.347  1.00 96.92           O  
ATOM   1909  HG1 THR A 134       7.566  11.622 -13.215  1.00 96.92           H  
ATOM   1910  N   CYS A 135       6.767   7.994 -16.173  1.00 97.41           N  
ATOM   1911  H   CYS A 135       6.990   7.548 -15.295  1.00 97.41           H  
ATOM   1912  CA  CYS A 135       6.573   7.149 -17.355  1.00 97.41           C  
ATOM   1913  HA  CYS A 135       6.362   7.778 -18.220  1.00 97.41           H  
ATOM   1914  C   CYS A 135       5.384   6.183 -17.219  1.00 97.41           C  
ATOM   1915  CB  CYS A 135       7.875   6.385 -17.635  1.00 97.41           C  
ATOM   1916  HB2 CYS A 135       7.738   5.750 -18.510  1.00 97.41           H  
ATOM   1917  HB3 CYS A 135       8.118   5.755 -16.779  1.00 97.41           H  
ATOM   1918  O   CYS A 135       4.668   5.948 -18.189  1.00 97.41           O  
ATOM   1919  SG  CYS A 135       9.240   7.547 -17.943  1.00 97.41           S  
ATOM   1920  HG  CYS A 135      10.217   6.643 -18.061  1.00 97.41           H  
ATOM   1921  N   HIS A 136       5.130   5.626 -16.033  1.00 96.34           N  
ATOM   1922  H   HIS A 136       5.722   5.852 -15.247  1.00 96.34           H  
ATOM   1923  CA  HIS A 136       3.996   4.728 -15.782  1.00 96.34           C  
ATOM   1924  HA  HIS A 136       3.837   4.119 -16.671  1.00 96.34           H  
ATOM   1925  C   HIS A 136       2.690   5.509 -15.576  1.00 96.34           C  
ATOM   1926  CB  HIS A 136       4.330   3.763 -14.640  1.00 96.34           C  
ATOM   1927  HB2 HIS A 136       4.704   4.316 -13.778  1.00 96.34           H  
ATOM   1928  HB3 HIS A 136       3.421   3.242 -14.341  1.00 96.34           H  
ATOM   1929  O   HIS A 136       2.062   5.466 -14.521  1.00 96.34           O  
ATOM   1930  CG  HIS A 136       5.324   2.716 -15.044  1.00 96.34           C  
ATOM   1931  CD2 HIS A 136       6.670   2.711 -14.806  1.00 96.34           C  
ATOM   1932  HD2 HIS A 136       7.226   3.474 -14.281  1.00 96.34           H  
ATOM   1933  ND1 HIS A 136       5.022   1.577 -15.746  1.00 96.34           N  
ATOM   1934  HD1 HIS A 136       4.092   1.303 -16.030  1.00 96.34           H  
ATOM   1935  CE1 HIS A 136       6.165   0.896 -15.930  1.00 96.34           C  
ATOM   1936  HE1 HIS A 136       6.254  -0.045 -16.453  1.00 96.34           H  
ATOM   1937  NE2 HIS A 136       7.196   1.546 -15.372  1.00 96.34           N  
ATOM   1938  N   ASN A 137       2.294   6.246 -16.612  1.00 95.04           N  
ATOM   1939  H   ASN A 137       2.886   6.226 -17.429  1.00 95.04           H  
ATOM   1940  CA  ASN A 137       1.190   7.210 -16.617  1.00 95.04           C  
ATOM   1941  HA  ASN A 137       0.746   7.256 -15.623  1.00 95.04           H  
ATOM   1942  C   ASN A 137       0.048   6.832 -17.579  1.00 95.04           C  
ATOM   1943  CB  ASN A 137       1.778   8.597 -16.933  1.00 95.04           C  
ATOM   1944  HB2 ASN A 137       2.438   8.892 -16.118  1.00 95.04           H  
ATOM   1945  HB3 ASN A 137       0.976   9.333 -16.980  1.00 95.04           H  
ATOM   1946  O   ASN A 137      -0.882   7.610 -17.763  1.00 95.04           O  
ATOM   1947  CG  ASN A 137       2.549   8.649 -18.243  1.00 95.04           C  
ATOM   1948  ND2 ASN A 137       3.591   9.437 -18.328  1.00 95.04           N  
ATOM   1949 HD21 ASN A 137       3.928   9.942 -17.521  1.00 95.04           H  
ATOM   1950 HD22 ASN A 137       4.101   9.442 -19.200  1.00 95.04           H  
ATOM   1951  OD1 ASN A 137       2.255   7.954 -19.205  1.00 95.04           O  
ATOM   1952  N   GLY A 138       0.119   5.664 -18.224  1.00 95.33           N  
ATOM   1953  H   GLY A 138       0.941   5.091 -18.097  1.00 95.33           H  
ATOM   1954  CA  GLY A 138      -0.857   5.210 -19.220  1.00 95.33           C  
ATOM   1955  HA2 GLY A 138      -1.851   5.563 -18.942  1.00 95.33           H  
ATOM   1956  HA3 GLY A 138      -0.872   4.120 -19.226  1.00 95.33           H  
ATOM   1957  C   GLY A 138      -0.581   5.679 -20.653  1.00 95.33           C  
ATOM   1958  O   GLY A 138      -1.210   5.170 -21.574  1.00 95.33           O  
ATOM   1959  N   SER A 139       0.367   6.598 -20.858  1.00 95.50           N  
ATOM   1960  H   SER A 139       0.839   6.978 -20.049  1.00 95.50           H  
ATOM   1961  CA  SER A 139       0.784   7.093 -22.177  1.00 95.50           C  
ATOM   1962  HA  SER A 139       0.071   6.768 -22.934  1.00 95.50           H  
ATOM   1963  C   SER A 139       2.153   6.540 -22.580  1.00 95.50           C  
ATOM   1964  CB  SER A 139       0.776   8.624 -22.166  1.00 95.50           C  
ATOM   1965  HB2 SER A 139      -0.220   8.971 -21.891  1.00 95.50           H  
ATOM   1966  HB3 SER A 139       1.491   8.993 -21.431  1.00 95.50           H  
ATOM   1967  O   SER A 139       2.283   5.888 -23.614  1.00 95.50           O  
ATOM   1968  OG  SER A 139       1.111   9.140 -23.437  1.00 95.50           O  
ATOM   1969  HG  SER A 139       1.105  10.098 -23.387  1.00 95.50           H  
ATOM   1970  N   THR A 140       3.175   6.731 -21.739  1.00 95.60           N  
ATOM   1971  H   THR A 140       3.016   7.283 -20.908  1.00 95.60           H  
ATOM   1972  CA  THR A 140       4.538   6.243 -22.017  1.00 95.60           C  
ATOM   1973  HA  THR A 140       4.749   6.376 -23.079  1.00 95.60           H  
ATOM   1974  C   THR A 140       4.677   4.751 -21.704  1.00 95.60           C  
ATOM   1975  CB  THR A 140       5.579   7.046 -21.221  1.00 95.60           C  
ATOM   1976  HB  THR A 140       5.462   6.836 -20.158  1.00 95.60           H  
ATOM   1977  O   THR A 140       5.336   4.008 -22.428  1.00 95.60           O  
ATOM   1978  CG2 THR A 140       7.019   6.720 -21.608  1.00 95.60           C  
ATOM   1979 HG21 THR A 140       7.161   6.889 -22.676  1.00 95.60           H  
ATOM   1980 HG22 THR A 140       7.706   7.352 -21.045  1.00 95.60           H  
ATOM   1981 HG23 THR A 140       7.242   5.679 -21.377  1.00 95.60           H  
ATOM   1982  OG1 THR A 140       5.404   8.433 -21.400  1.00 95.60           O  
ATOM   1983  HG1 THR A 140       6.177   8.872 -21.037  1.00 95.60           H  
ATOM   1984  N   ALA A 141       4.051   4.304 -20.618  1.00 95.46           N  
ATOM   1985  H   ALA A 141       3.538   4.977 -20.066  1.00 95.46           H  
ATOM   1986  CA  ALA A 141       3.968   2.913 -20.192  1.00 95.46           C  
ATOM   1987  HA  ALA A 141       4.017   2.266 -21.068  1.00 95.46           H  
ATOM   1988  C   ALA A 141       2.622   2.668 -19.493  1.00 95.46           C  
ATOM   1989  CB  ALA A 141       5.165   2.605 -19.278  1.00 95.46           C  
ATOM   1990  HB1 ALA A 141       5.127   3.231 -18.385  1.00 95.46           H  
ATOM   1991  HB2 ALA A 141       5.156   1.557 -18.979  1.00 95.46           H  
ATOM   1992  HB3 ALA A 141       6.094   2.808 -19.810  1.00 95.46           H  
ATOM   1993  O   ALA A 141       1.837   3.597 -19.295  1.00 95.46           O  
ATOM   1994  N   PHE A 142       2.351   1.423 -19.091  1.00 95.05           N  
ATOM   1995  H   PHE A 142       3.045   0.704 -19.239  1.00 95.05           H  
ATOM   1996  CA  PHE A 142       1.155   1.104 -18.305  1.00 95.05           C  
ATOM   1997  HA  PHE A 142       0.282   1.324 -18.921  1.00 95.05           H  
ATOM   1998  C   PHE A 142       1.069   1.983 -17.047  1.00 95.05           C  
ATOM   1999  CB  PHE A 142       1.126  -0.388 -17.951  1.00 95.05           C  
ATOM   2000  HB2 PHE A 142       1.154  -0.965 -18.876  1.00 95.05           H  
ATOM   2001  HB3 PHE A 142       0.173  -0.607 -17.469  1.00 95.05           H  
ATOM   2002  O   PHE A 142       2.096   2.310 -16.450  1.00 95.05           O  
ATOM   2003  CG  PHE A 142       2.245  -0.857 -17.036  1.00 95.05           C  
ATOM   2004  CD1 PHE A 142       3.394  -1.467 -17.575  1.00 95.05           C  
ATOM   2005  HD1 PHE A 142       3.494  -1.591 -18.643  1.00 95.05           H  
ATOM   2006  CD2 PHE A 142       2.129  -0.703 -15.641  1.00 95.05           C  
ATOM   2007  HD2 PHE A 142       1.256  -0.231 -15.216  1.00 95.05           H  
ATOM   2008  CE1 PHE A 142       4.414  -1.928 -16.723  1.00 95.05           C  
ATOM   2009  HE1 PHE A 142       5.296  -2.395 -17.136  1.00 95.05           H  
ATOM   2010  CE2 PHE A 142       3.157  -1.145 -14.792  1.00 95.05           C  
ATOM   2011  HE2 PHE A 142       3.070  -1.006 -13.724  1.00 95.05           H  
ATOM   2012  CZ  PHE A 142       4.298  -1.762 -15.331  1.00 95.05           C  
ATOM   2013  HZ  PHE A 142       5.088  -2.093 -14.674  1.00 95.05           H  
ATOM   2014  N   THR A 143      -0.145   2.367 -16.658  1.00 94.61           N  
ATOM   2015  H   THR A 143      -0.955   2.014 -17.148  1.00 94.61           H  
ATOM   2016  CA  THR A 143      -0.368   3.278 -15.528  1.00 94.61           C  
ATOM   2017  HA  THR A 143       0.354   4.090 -15.612  1.00 94.61           H  
ATOM   2018  C   THR A 143      -0.130   2.599 -14.177  1.00 94.61           C  
ATOM   2019  CB  THR A 143      -1.755   3.937 -15.600  1.00 94.61           C  
ATOM   2020  HB  THR A 143      -1.831   4.499 -16.531  1.00 94.61           H  
ATOM   2021  O   THR A 143      -0.423   1.413 -14.010  1.00 94.61           O  
ATOM   2022  CG2 THR A 143      -2.912   2.947 -15.534  1.00 94.61           C  
ATOM   2023 HG21 THR A 143      -2.865   2.395 -14.595  1.00 94.61           H  
ATOM   2024 HG22 THR A 143      -3.860   3.484 -15.574  1.00 94.61           H  
ATOM   2025 HG23 THR A 143      -2.874   2.249 -16.370  1.00 94.61           H  
ATOM   2026  OG1 THR A 143      -1.910   4.829 -14.523  1.00 94.61           O  
ATOM   2027  HG1 THR A 143      -2.701   5.350 -14.684  1.00 94.61           H  
ATOM   2028  N   VAL A 144       0.362   3.369 -13.202  1.00 91.55           N  
ATOM   2029  H   VAL A 144       0.633   4.312 -13.442  1.00 91.55           H  
ATOM   2030  CA  VAL A 144       0.460   2.965 -11.787  1.00 91.55           C  
ATOM   2031  HA  VAL A 144       0.892   1.965 -11.742  1.00 91.55           H  
ATOM   2032  C   VAL A 144      -0.895   2.877 -11.075  1.00 91.55           C  
ATOM   2033  CB  VAL A 144       1.376   3.917 -10.987  1.00 91.55           C  
ATOM   2034  HB  VAL A 144       1.402   3.574  -9.952  1.00 91.55           H  
ATOM   2035  O   VAL A 144      -0.958   2.331  -9.981  1.00 91.55           O  
ATOM   2036  CG1 VAL A 144       2.823   3.887 -11.482  1.00 91.55           C  
ATOM   2037 HG11 VAL A 144       2.899   4.457 -12.408  1.00 91.55           H  
ATOM   2038 HG12 VAL A 144       3.143   2.858 -11.645  1.00 91.55           H  
ATOM   2039 HG13 VAL A 144       3.470   4.349 -10.736  1.00 91.55           H  
ATOM   2040  CG2 VAL A 144       0.883   5.371 -10.983  1.00 91.55           C  
ATOM   2041 HG21 VAL A 144      -0.083   5.434 -10.483  1.00 91.55           H  
ATOM   2042 HG22 VAL A 144       1.585   5.996 -10.431  1.00 91.55           H  
ATOM   2043 HG23 VAL A 144       0.798   5.760 -11.998  1.00 91.55           H  
ATOM   2044  N   GLN A 145      -1.962   3.426 -11.660  1.00 88.63           N  
ATOM   2045  H   GLN A 145      -1.840   3.868 -12.560  1.00 88.63           H  
ATOM   2046  CA  GLN A 145      -3.276   3.558 -11.007  1.00 88.63           C  
ATOM   2047  HA  GLN A 145      -3.142   3.555  -9.925  1.00 88.63           H  
ATOM   2048  C   GLN A 145      -4.257   2.416 -11.324  1.00 88.63           C  
ATOM   2049  CB  GLN A 145      -3.902   4.901 -11.402  1.00 88.63           C  
ATOM   2050  HB2 GLN A 145      -4.069   4.915 -12.479  1.00 88.63           H  
ATOM   2051  HB3 GLN A 145      -4.872   4.982 -10.910  1.00 88.63           H  
ATOM   2052  O   GLN A 145      -5.368   2.385 -10.799  1.00 88.63           O  
ATOM   2053  CG  GLN A 145      -3.064   6.126 -11.000  1.00 88.63           C  
ATOM   2054  HG2 GLN A 145      -2.870   6.096  -9.928  1.00 88.63           H  
ATOM   2055  HG3 GLN A 145      -2.112   6.115 -11.531  1.00 88.63           H  
ATOM   2056  CD  GLN A 145      -3.775   7.436 -11.331  1.00 88.63           C  
ATOM   2057  NE2 GLN A 145      -3.175   8.571 -11.061  1.00 88.63           N  
ATOM   2058 HE21 GLN A 145      -3.682   9.407 -11.314  1.00 88.63           H  
ATOM   2059 HE22 GLN A 145      -2.247   8.609 -10.664  1.00 88.63           H  
ATOM   2060  OE1 GLN A 145      -4.867   7.474 -11.868  1.00 88.63           O  
ATOM   2061  N   ASP A 146      -3.872   1.504 -12.214  1.00 89.34           N  
ATOM   2062  H   ASP A 146      -2.914   1.525 -12.531  1.00 89.34           H  
ATOM   2063  CA  ASP A 146      -4.706   0.380 -12.637  1.00 89.34           C  
ATOM   2064  HA  ASP A 146      -5.757   0.621 -12.483  1.00 89.34           H  
ATOM   2065  C   ASP A 146      -4.384  -0.855 -11.789  1.00 89.34           C  
ATOM   2066  CB  ASP A 146      -4.513   0.179 -14.144  1.00 89.34           C  
ATOM   2067  HB2 ASP A 146      -3.442   0.173 -14.346  1.00 89.34           H  
ATOM   2068  HB3 ASP A 146      -4.944   1.037 -14.660  1.00 89.34           H  
ATOM   2069  O   ASP A 146      -3.240  -1.322 -11.755  1.00 89.34           O  
ATOM   2070  CG  ASP A 146      -5.132  -1.090 -14.732  1.00 89.34           C  
ATOM   2071  OD1 ASP A 146      -5.967  -1.730 -14.057  1.00 89.34           O  
ATOM   2072  OD2 ASP A 146      -4.694  -1.430 -15.857  1.00 89.34           O  
ATOM   2073  N   GLU A 147      -5.413  -1.383 -11.123  1.00 86.03           N  
ATOM   2074  H   GLU A 147      -6.325  -0.976 -11.271  1.00 86.03           H  
ATOM   2075  CA  GLU A 147      -5.340  -2.536 -10.223  1.00 86.03           C  
ATOM   2076  HA  GLU A 147      -4.747  -2.266  -9.349  1.00 86.03           H  
ATOM   2077  C   GLU A 147      -4.688  -3.755 -10.887  1.00 86.03           C  
ATOM   2078  CB  GLU A 147      -6.761  -2.872  -9.750  1.00 86.03           C  
ATOM   2079  HB2 GLU A 147      -7.378  -3.129 -10.611  1.00 86.03           H  
ATOM   2080  HB3 GLU A 147      -7.179  -1.988  -9.269  1.00 86.03           H  
ATOM   2081  O   GLU A 147      -3.877  -4.453 -10.268  1.00 86.03           O  
ATOM   2082  CG  GLU A 147      -6.772  -4.042  -8.754  1.00 86.03           C  
ATOM   2083  HG2 GLU A 147      -6.149  -3.779  -7.899  1.00 86.03           H  
ATOM   2084  HG3 GLU A 147      -6.336  -4.922  -9.227  1.00 86.03           H  
ATOM   2085  CD  GLU A 147      -8.182  -4.405  -8.275  1.00 86.03           C  
ATOM   2086  OE1 GLU A 147      -8.366  -5.578  -7.880  1.00 86.03           O  
ATOM   2087  OE2 GLU A 147      -9.054  -3.509  -8.285  1.00 86.03           O  
ATOM   2088  N   ALA A 148      -4.953  -3.969 -12.180  1.00 87.78           N  
ATOM   2089  H   ALA A 148      -5.545  -3.310 -12.667  1.00 87.78           H  
ATOM   2090  CA  ALA A 148      -4.384  -5.083 -12.931  1.00 87.78           C  
ATOM   2091  HA  ALA A 148      -4.660  -6.011 -12.429  1.00 87.78           H  
ATOM   2092  C   ALA A 148      -2.845  -5.031 -13.002  1.00 87.78           C  
ATOM   2093  CB  ALA A 148      -5.009  -5.076 -14.329  1.00 87.78           C  
ATOM   2094  HB1 ALA A 148      -6.095  -5.131 -14.248  1.00 87.78           H  
ATOM   2095  HB2 ALA A 148      -4.648  -5.930 -14.901  1.00 87.78           H  
ATOM   2096  HB3 ALA A 148      -4.745  -4.155 -14.850  1.00 87.78           H  
ATOM   2097  O   ALA A 148      -2.188  -6.048 -13.255  1.00 87.78           O  
ATOM   2098  N   ASN A 149      -2.250  -3.858 -12.764  1.00 90.20           N  
ATOM   2099  H   ASN A 149      -2.840  -3.078 -12.515  1.00 90.20           H  
ATOM   2100  CA  ASN A 149      -0.813  -3.633 -12.847  1.00 90.20           C  
ATOM   2101  HA  ASN A 149      -0.373  -4.446 -13.425  1.00 90.20           H  
ATOM   2102  C   ASN A 149      -0.107  -3.655 -11.487  1.00 90.20           C  
ATOM   2103  CB  ASN A 149      -0.554  -2.334 -13.623  1.00 90.20           C  
ATOM   2104  HB2 ASN A 149      -0.992  -1.497 -13.079  1.00 90.20           H  
ATOM   2105  HB3 ASN A 149       0.520  -2.160 -13.700  1.00 90.20           H  
ATOM   2106  O   ASN A 149       1.119  -3.769 -11.473  1.00 90.20           O  
ATOM   2107  CG  ASN A 149      -1.136  -2.397 -15.021  1.00 90.20           C  
ATOM   2108  ND2 ASN A 149      -1.757  -1.338 -15.471  1.00 90.20           N  
ATOM   2109 HD21 ASN A 149      -2.565  -1.529 -16.045  1.00 90.20           H  
ATOM   2110 HD22 ASN A 149      -1.848  -0.559 -14.835  1.00 90.20           H  
ATOM   2111  OD1 ASN A 149      -1.004  -3.386 -15.726  1.00 90.20           O  
ATOM   2112  N   CYS A 150      -0.822  -3.622 -10.357  1.00 87.15           N  
ATOM   2113  H   CYS A 150      -1.824  -3.506 -10.418  1.00 87.15           H  
ATOM   2114  CA  CYS A 150      -0.212  -3.572  -9.021  1.00 87.15           C  
ATOM   2115  HA  CYS A 150       0.338  -2.636  -8.918  1.00 87.15           H  
ATOM   2116  C   CYS A 150       0.784  -4.726  -8.802  1.00 87.15           C  
ATOM   2117  CB  CYS A 150      -1.331  -3.595  -7.969  1.00 87.15           C  
ATOM   2118  HB2 CYS A 150      -0.901  -3.594  -6.968  1.00 87.15           H  
ATOM   2119  HB3 CYS A 150      -1.961  -4.476  -8.098  1.00 87.15           H  
ATOM   2120  O   CYS A 150       1.930  -4.518  -8.392  1.00 87.15           O  
ATOM   2121  SG  CYS A 150      -2.352  -2.110  -8.132  1.00 87.15           S  
ATOM   2122  HG  CYS A 150      -3.262  -2.413  -7.202  1.00 87.15           H  
ATOM   2123  N   ARG A 151       0.389  -5.946  -9.195  1.00 87.06           N  
ATOM   2124  H   ARG A 151      -0.553  -6.021  -9.552  1.00 87.06           H  
ATOM   2125  CA  ARG A 151       1.215  -7.167  -9.096  1.00 87.06           C  
ATOM   2126  HA  ARG A 151       1.560  -7.275  -8.068  1.00 87.06           H  
ATOM   2127  C   ARG A 151       2.484  -7.134  -9.950  1.00 87.06           C  
ATOM   2128  CB  ARG A 151       0.381  -8.409  -9.460  1.00 87.06           C  
ATOM   2129  HB2 ARG A 151      -0.042  -8.296 -10.458  1.00 87.06           H  
ATOM   2130  HB3 ARG A 151       1.033  -9.283  -9.456  1.00 87.06           H  
ATOM   2131  O   ARG A 151       3.396  -7.915  -9.700  1.00 87.06           O  
ATOM   2132  CG  ARG A 151      -0.742  -8.646  -8.448  1.00 87.06           C  
ATOM   2133  HG2 ARG A 151      -1.467  -7.834  -8.515  1.00 87.06           H  
ATOM   2134  HG3 ARG A 151      -0.291  -8.656  -7.456  1.00 87.06           H  
ATOM   2135  CD  ARG A 151      -1.469  -9.979  -8.645  1.00 87.06           C  
ATOM   2136  HD2 ARG A 151      -1.855 -10.018  -9.663  1.00 87.06           H  
ATOM   2137  HD3 ARG A 151      -0.764 -10.800  -8.515  1.00 87.06           H  
ATOM   2138  NE  ARG A 151      -2.598 -10.120  -7.701  1.00 87.06           N  
ATOM   2139  HE  ARG A 151      -3.509  -9.859  -8.048  1.00 87.06           H  
ATOM   2140  NH1 ARG A 151      -1.450 -10.790  -5.806  1.00 87.06           N  
ATOM   2141 HH11 ARG A 151      -1.512 -10.942  -4.809  1.00 87.06           H  
ATOM   2142 HH12 ARG A 151      -0.563 -10.598  -6.248  1.00 87.06           H  
ATOM   2143  NH2 ARG A 151      -3.647 -10.559  -5.729  1.00 87.06           N  
ATOM   2144 HH21 ARG A 151      -4.529 -10.231  -6.095  1.00 87.06           H  
ATOM   2145 HH22 ARG A 151      -3.578 -10.775  -4.745  1.00 87.06           H  
ATOM   2146  CZ  ARG A 151      -2.555 -10.495  -6.432  1.00 87.06           C  
ATOM   2147  N   ARG A 152       2.583  -6.247 -10.947  1.00 89.30           N  
ATOM   2148  H   ARG A 152       1.845  -5.566 -11.056  1.00 89.30           H  
ATOM   2149  CA  ARG A 152       3.777  -6.147 -11.807  1.00 89.30           C  
ATOM   2150  HA  ARG A 152       4.065  -7.146 -12.136  1.00 89.30           H  
ATOM   2151  C   ARG A 152       4.988  -5.604 -11.056  1.00 89.30           C  
ATOM   2152  CB  ARG A 152       3.503  -5.275 -13.040  1.00 89.30           C  
ATOM   2153  HB2 ARG A 152       4.423  -5.206 -13.620  1.00 89.30           H  
ATOM   2154  HB3 ARG A 152       3.233  -4.265 -12.731  1.00 89.30           H  
ATOM   2155  O   ARG A 152       6.109  -5.984 -11.376  1.00 89.30           O  
ATOM   2156  CG  ARG A 152       2.409  -5.863 -13.937  1.00 89.30           C  
ATOM   2157  HG2 ARG A 152       2.698  -6.870 -14.238  1.00 89.30           H  
ATOM   2158  HG3 ARG A 152       1.464  -5.910 -13.396  1.00 89.30           H  
ATOM   2159  CD  ARG A 152       2.235  -4.991 -15.182  1.00 89.30           C  
ATOM   2160  HD2 ARG A 152       1.872  -4.011 -14.873  1.00 89.30           H  
ATOM   2161  HD3 ARG A 152       3.200  -4.871 -15.675  1.00 89.30           H  
ATOM   2162  NE  ARG A 152       1.280  -5.604 -16.118  1.00 89.30           N  
ATOM   2163  HE  ARG A 152       0.836  -6.461 -15.822  1.00 89.30           H  
ATOM   2164  NH1 ARG A 152       1.187  -3.861 -17.609  1.00 89.30           N  
ATOM   2165 HH11 ARG A 152       0.594  -3.359 -18.254  1.00 89.30           H  
ATOM   2166 HH12 ARG A 152       1.780  -3.336 -16.983  1.00 89.30           H  
ATOM   2167  NH2 ARG A 152      -0.143  -5.629 -17.891  1.00 89.30           N  
ATOM   2168 HH21 ARG A 152      -0.622  -5.107 -18.611  1.00 89.30           H  
ATOM   2169 HH22 ARG A 152      -0.607  -6.430 -17.487  1.00 89.30           H  
ATOM   2170  CZ  ARG A 152       0.788  -5.033 -17.202  1.00 89.30           C  
ATOM   2171  N   CYS A 153       4.756  -4.739 -10.070  1.00 88.61           N  
ATOM   2172  H   CYS A 153       3.800  -4.456  -9.904  1.00 88.61           H  
ATOM   2173  CA  CYS A 153       5.810  -4.145  -9.247  1.00 88.61           C  
ATOM   2174  HA  CYS A 153       6.783  -4.311  -9.709  1.00 88.61           H  
ATOM   2175  C   CYS A 153       5.869  -4.773  -7.852  1.00 88.61           C  
ATOM   2176  CB  CYS A 153       5.573  -2.632  -9.159  1.00 88.61           C  
ATOM   2177  HB2 CYS A 153       6.340  -2.183  -8.529  1.00 88.61           H  
ATOM   2178  HB3 CYS A 153       4.600  -2.437  -8.708  1.00 88.61           H  
ATOM   2179  O   CYS A 153       6.957  -4.999  -7.331  1.00 88.61           O  
ATOM   2180  SG  CYS A 153       5.638  -1.888 -10.816  1.00 88.61           S  
ATOM   2181  HG  CYS A 153       5.275  -0.657 -10.447  1.00 88.61           H  
ATOM   2182  N   HIS A 154       4.706  -5.063  -7.268  1.00 83.89           N  
ATOM   2183  H   HIS A 154       3.849  -4.812  -7.741  1.00 83.89           H  
ATOM   2184  CA  HIS A 154       4.571  -5.562  -5.898  1.00 83.89           C  
ATOM   2185  HA  HIS A 154       5.449  -5.280  -5.317  1.00 83.89           H  
ATOM   2186  C   HIS A 154       4.460  -7.095  -5.805  1.00 83.89           C  
ATOM   2187  CB  HIS A 154       3.353  -4.876  -5.277  1.00 83.89           C  
ATOM   2188  HB2 HIS A 154       2.501  -5.067  -5.929  1.00 83.89           H  
ATOM   2189  HB3 HIS A 154       3.158  -5.309  -4.296  1.00 83.89           H  
ATOM   2190  O   HIS A 154       4.338  -7.640  -4.716  1.00 83.89           O  
ATOM   2191  CG  HIS A 154       3.493  -3.388  -5.106  1.00 83.89           C  
ATOM   2192  CD2 HIS A 154       2.910  -2.409  -5.865  1.00 83.89           C  
ATOM   2193  HD2 HIS A 154       2.256  -2.561  -6.711  1.00 83.89           H  
ATOM   2194  ND1 HIS A 154       4.215  -2.764  -4.118  1.00 83.89           N  
ATOM   2195  HD1 HIS A 154       4.689  -3.223  -3.353  1.00 83.89           H  
ATOM   2196  CE1 HIS A 154       4.077  -1.439  -4.280  1.00 83.89           C  
ATOM   2197  HE1 HIS A 154       4.507  -0.689  -3.633  1.00 83.89           H  
ATOM   2198  NE2 HIS A 154       3.308  -1.172  -5.347  1.00 83.89           N  
ATOM   2199  N   GLY A 155       4.468  -7.821  -6.929  1.00 82.46           N  
ATOM   2200  H   GLY A 155       4.534  -7.349  -7.819  1.00 82.46           H  
ATOM   2201  CA  GLY A 155       4.383  -9.282  -6.930  1.00 82.46           C  
ATOM   2202  HA2 GLY A 155       4.381  -9.646  -7.957  1.00 82.46           H  
ATOM   2203  HA3 GLY A 155       5.265  -9.681  -6.429  1.00 82.46           H  
ATOM   2204  C   GLY A 155       3.127  -9.811  -6.228  1.00 82.46           C  
ATOM   2205  O   GLY A 155       1.996  -9.431  -6.547  1.00 82.46           O  
ATOM   2206  N   SER A 156       3.322 -10.724  -5.277  1.00 76.93           N  
ATOM   2207  H   SER A 156       4.267 -10.962  -5.013  1.00 76.93           H  
ATOM   2208  CA  SER A 156       2.257 -11.278  -4.434  1.00 76.93           C  
ATOM   2209  HA  SER A 156       1.380 -11.468  -5.052  1.00 76.93           H  
ATOM   2210  C   SER A 156       1.810 -10.348  -3.304  1.00 76.93           C  
ATOM   2211  CB  SER A 156       2.707 -12.616  -3.840  1.00 76.93           C  
ATOM   2212  HB2 SER A 156       2.690 -13.369  -4.628  1.00 76.93           H  
ATOM   2213  HB3 SER A 156       2.020 -12.927  -3.053  1.00 76.93           H  
ATOM   2214  O   SER A 156       0.770 -10.613  -2.706  1.00 76.93           O  
ATOM   2215  OG  SER A 156       4.024 -12.540  -3.328  1.00 76.93           O  
ATOM   2216  HG  SER A 156       4.087 -11.903  -2.612  1.00 76.93           H  
ATOM   2217  N   ASP A 157       2.529  -9.255  -3.044  1.00 74.34           N  
ATOM   2218  H   ASP A 157       3.351  -9.064  -3.599  1.00 74.34           H  
ATOM   2219  CA  ASP A 157       2.413  -8.458  -1.812  1.00 74.34           C  
ATOM   2220  HA  ASP A 157       2.176  -9.143  -0.997  1.00 74.34           H  
ATOM   2221  C   ASP A 157       1.269  -7.432  -1.848  1.00 74.34           C  
ATOM   2222  CB  ASP A 157       3.768  -7.817  -1.462  1.00 74.34           C  
ATOM   2223  HB2 ASP A 157       3.677  -7.304  -0.504  1.00 74.34           H  
ATOM   2224  HB3 ASP A 157       4.019  -7.069  -2.214  1.00 74.34           H  
ATOM   2225  O   ASP A 157       1.218  -6.502  -1.053  1.00 74.34           O  
ATOM   2226  CG  ASP A 157       4.911  -8.833  -1.341  1.00 74.34           C  
ATOM   2227  OD1 ASP A 157       4.618 -10.046  -1.178  1.00 74.34           O  
ATOM   2228  OD2 ASP A 157       6.073  -8.395  -1.459  1.00 74.34           O  
ATOM   2229  N   VAL A 158       0.320  -7.611  -2.769  1.00 80.22           N  
ATOM   2230  H   VAL A 158       0.429  -8.416  -3.368  1.00 80.22           H  
ATOM   2231  CA  VAL A 158      -0.886  -6.773  -2.920  1.00 80.22           C  
ATOM   2232  HA  VAL A 158      -0.777  -5.891  -2.289  1.00 80.22           H  
ATOM   2233  C   VAL A 158      -2.147  -7.475  -2.424  1.00 80.22           C  
ATOM   2234  CB  VAL A 158      -1.062  -6.268  -4.360  1.00 80.22           C  
ATOM   2235  HB  VAL A 158      -1.915  -5.591  -4.412  1.00 80.22           H  
ATOM   2236  O   VAL A 158      -3.255  -7.117  -2.809  1.00 80.22           O  
ATOM   2237  CG1 VAL A 158       0.172  -5.500  -4.814  1.00 80.22           C  
ATOM   2238 HG11 VAL A 158       1.027  -6.176  -4.795  1.00 80.22           H  
ATOM   2239 HG12 VAL A 158       0.353  -4.663  -4.140  1.00 80.22           H  
ATOM   2240 HG13 VAL A 158       0.034  -5.128  -5.829  1.00 80.22           H  
ATOM   2241  CG2 VAL A 158      -1.278  -7.414  -5.349  1.00 80.22           C  
ATOM   2242 HG21 VAL A 158      -1.423  -6.982  -6.339  1.00 80.22           H  
ATOM   2243 HG22 VAL A 158      -0.416  -8.080  -5.336  1.00 80.22           H  
ATOM   2244 HG23 VAL A 158      -2.182  -7.962  -5.083  1.00 80.22           H  
ATOM   2245  N   ASN A 159      -1.996  -8.529  -1.625  1.00 83.46           N  
ATOM   2246  H   ASN A 159      -1.069  -8.738  -1.282  1.00 83.46           H  
ATOM   2247  CA  ASN A 159      -3.137  -9.219  -1.038  1.00 83.46           C  
ATOM   2248  HA  ASN A 159      -3.954  -9.228  -1.759  1.00 83.46           H  
ATOM   2249  C   ASN A 159      -3.577  -8.464   0.226  1.00 83.46           C  
ATOM   2250  CB  ASN A 159      -2.761 -10.677  -0.748  1.00 83.46           C  
ATOM   2251  HB2 ASN A 159      -1.899 -10.692  -0.080  1.00 83.46           H  
ATOM   2252  HB3 ASN A 159      -3.590 -11.163  -0.234  1.00 83.46           H  
ATOM   2253  O   ASN A 159      -2.797  -8.408   1.181  1.00 83.46           O  
ATOM   2254  CG  ASN A 159      -2.447 -11.483  -1.996  1.00 83.46           C  
ATOM   2255  ND2 ASN A 159      -1.621 -12.491  -1.859  1.00 83.46           N  
ATOM   2256 HD21 ASN A 159      -1.143 -12.610  -0.977  1.00 83.46           H  
ATOM   2257 HD22 ASN A 159      -1.370 -13.017  -2.684  1.00 83.46           H  
ATOM   2258  OD1 ASN A 159      -2.926 -11.248  -3.102  1.00 83.46           O  
ATOM   2259  N   PRO A 160      -4.793  -7.893   0.264  1.00 86.69           N  
ATOM   2260  CA  PRO A 160      -5.273  -7.223   1.461  1.00 86.69           C  
ATOM   2261  HA  PRO A 160      -4.530  -6.497   1.788  1.00 86.69           H  
ATOM   2262  C   PRO A 160      -5.542  -8.247   2.577  1.00 86.69           C  
ATOM   2263  CB  PRO A 160      -6.546  -6.491   1.035  1.00 86.69           C  
ATOM   2264  HB2 PRO A 160      -6.292  -5.500   0.658  1.00 86.69           H  
ATOM   2265  HB3 PRO A 160      -7.259  -6.418   1.856  1.00 86.69           H  
ATOM   2266  O   PRO A 160      -5.932  -9.384   2.286  1.00 86.69           O  
ATOM   2267  CG  PRO A 160      -7.088  -7.352  -0.104  1.00 86.69           C  
ATOM   2268  HG2 PRO A 160      -7.657  -8.186   0.307  1.00 86.69           H  
ATOM   2269  HG3 PRO A 160      -7.702  -6.773  -0.793  1.00 86.69           H  
ATOM   2270  CD  PRO A 160      -5.818  -7.875  -0.775  1.00 86.69           C  
ATOM   2271  HD2 PRO A 160      -6.001  -8.870  -1.179  1.00 86.69           H  
ATOM   2272  HD3 PRO A 160      -5.521  -7.189  -1.569  1.00 86.69           H  
ATOM   2273  N   PRO A 161      -5.377  -7.870   3.857  1.00 88.49           N  
ATOM   2274  CA  PRO A 161      -5.921  -8.662   4.953  1.00 88.49           C  
ATOM   2275  HA  PRO A 161      -5.535  -9.681   4.921  1.00 88.49           H  
ATOM   2276  C   PRO A 161      -7.449  -8.687   4.848  1.00 88.49           C  
ATOM   2277  CB  PRO A 161      -5.451  -7.958   6.229  1.00 88.49           C  
ATOM   2278  HB2 PRO A 161      -4.467  -8.334   6.508  1.00 88.49           H  
ATOM   2279  HB3 PRO A 161      -6.153  -8.082   7.054  1.00 88.49           H  
ATOM   2280  O   PRO A 161      -8.049  -7.652   4.559  1.00 88.49           O  
ATOM   2281  CG  PRO A 161      -5.333  -6.495   5.797  1.00 88.49           C  
ATOM   2282  HG2 PRO A 161      -6.316  -6.025   5.838  1.00 88.49           H  
ATOM   2283  HG3 PRO A 161      -4.619  -5.945   6.409  1.00 88.49           H  
ATOM   2284  CD  PRO A 161      -4.883  -6.588   4.341  1.00 88.49           C  
ATOM   2285  HD2 PRO A 161      -5.298  -5.755   3.774  1.00 88.49           H  
ATOM   2286  HD3 PRO A 161      -3.794  -6.578   4.286  1.00 88.49           H  
ATOM   2287  N   ASP A 162      -8.075  -9.836   5.116  1.00 90.33           N  
ATOM   2288  H   ASP A 162      -7.530 -10.670   5.284  1.00 90.33           H  
ATOM   2289  CA  ASP A 162      -9.537  -9.972   5.026  1.00 90.33           C  
ATOM   2290  HA  ASP A 162      -9.855  -9.751   4.007  1.00 90.33           H  
ATOM   2291  C   ASP A 162     -10.246  -8.961   5.936  1.00 90.33           C  
ATOM   2292  CB  ASP A 162      -9.970 -11.407   5.376  1.00 90.33           C  
ATOM   2293  HB2 ASP A 162      -9.517 -11.699   6.323  1.00 90.33           H  
ATOM   2294  HB3 ASP A 162     -11.052 -11.421   5.505  1.00 90.33           H  
ATOM   2295  O   ASP A 162     -11.097  -8.210   5.474  1.00 90.33           O  
ATOM   2296  CG  ASP A 162      -9.618 -12.437   4.295  1.00 90.33           C  
ATOM   2297  OD1 ASP A 162      -9.557 -12.069   3.097  1.00 90.33           O  
ATOM   2298  OD2 ASP A 162      -9.410 -13.619   4.640  1.00 90.33           O  
ATOM   2299  N   THR A 163      -9.818  -8.857   7.194  1.00 92.45           N  
ATOM   2300  H   THR A 163      -9.097  -9.490   7.509  1.00 92.45           H  
ATOM   2301  CA  THR A 163     -10.384  -7.922   8.171  1.00 92.45           C  
ATOM   2302  HA  THR A 163     -11.050  -7.227   7.659  1.00 92.45           H  
ATOM   2303  C   THR A 163      -9.274  -7.110   8.838  1.00 92.45           C  
ATOM   2304  CB  THR A 163     -11.218  -8.666   9.226  1.00 92.45           C  
ATOM   2305  HB  THR A 163     -10.526  -9.179   9.893  1.00 92.45           H  
ATOM   2306  O   THR A 163      -8.225  -7.640   9.206  1.00 92.45           O  
ATOM   2307  CG2 THR A 163     -12.084  -7.742  10.071  1.00 92.45           C  
ATOM   2308 HG21 THR A 163     -11.489  -6.943  10.514  1.00 92.45           H  
ATOM   2309 HG22 THR A 163     -12.528  -8.332  10.872  1.00 92.45           H  
ATOM   2310 HG23 THR A 163     -12.873  -7.312   9.454  1.00 92.45           H  
ATOM   2311  OG1 THR A 163     -12.076  -9.642   8.668  1.00 92.45           O  
ATOM   2312  HG1 THR A 163     -12.780  -9.250   8.146  1.00 92.45           H  
ATOM   2313  N   ILE A 164      -9.520  -5.816   9.027  1.00 92.96           N  
ATOM   2314  H   ILE A 164     -10.413  -5.470   8.705  1.00 92.96           H  
ATOM   2315  CA  ILE A 164      -8.692  -4.876   9.779  1.00 92.96           C  
ATOM   2316  HA  ILE A 164      -7.779  -5.380  10.100  1.00 92.96           H  
ATOM   2317  C   ILE A 164      -9.451  -4.440  11.033  1.00 92.96           C  
ATOM   2318  CB  ILE A 164      -8.287  -3.672   8.896  1.00 92.96           C  
ATOM   2319  HB  ILE A 164      -9.189  -3.225   8.479  1.00 92.96           H  
ATOM   2320  O   ILE A 164     -10.631  -4.096  10.975  1.00 92.96           O  
ATOM   2321  CG1 ILE A 164      -7.399  -4.166   7.734  1.00 92.96           C  
ATOM   2322 HG12 ILE A 164      -7.949  -4.904   7.151  1.00 92.96           H  
ATOM   2323 HG13 ILE A 164      -6.515  -4.652   8.147  1.00 92.96           H  
ATOM   2324  CG2 ILE A 164      -7.559  -2.597   9.732  1.00 92.96           C  
ATOM   2325 HG21 ILE A 164      -6.657  -3.011  10.183  1.00 92.96           H  
ATOM   2326 HG22 ILE A 164      -7.302  -1.736   9.115  1.00 92.96           H  
ATOM   2327 HG23 ILE A 164      -8.214  -2.216  10.515  1.00 92.96           H  
ATOM   2328  CD1 ILE A 164      -6.939  -3.076   6.761  1.00 92.96           C  
ATOM   2329 HD11 ILE A 164      -6.357  -2.308   7.271  1.00 92.96           H  
ATOM   2330 HD12 ILE A 164      -7.798  -2.621   6.269  1.00 92.96           H  
ATOM   2331 HD13 ILE A 164      -6.273  -3.531   6.028  1.00 92.96           H  
ATOM   2332  N   LEU A 165      -8.746  -4.402  12.163  1.00 93.18           N  
ATOM   2333  H   LEU A 165      -7.779  -4.692  12.134  1.00 93.18           H  
ATOM   2334  CA  LEU A 165      -9.197  -3.741  13.384  1.00 93.18           C  
ATOM   2335  HA  LEU A 165     -10.235  -3.424  13.282  1.00 93.18           H  
ATOM   2336  C   LEU A 165      -8.346  -2.492  13.594  1.00 93.18           C  
ATOM   2337  CB  LEU A 165      -9.089  -4.702  14.578  1.00 93.18           C  
ATOM   2338  HB2 LEU A 165      -8.053  -5.028  14.660  1.00 93.18           H  
ATOM   2339  HB3 LEU A 165      -9.335  -4.155  15.488  1.00 93.18           H  
ATOM   2340  O   LEU A 165      -7.141  -2.588  13.817  1.00 93.18           O  
ATOM   2341  CG  LEU A 165      -9.993  -5.942  14.488  1.00 93.18           C  
ATOM   2342  HG  LEU A 165      -9.786  -6.484  13.565  1.00 93.18           H  
ATOM   2343  CD1 LEU A 165      -9.675  -6.864  15.664  1.00 93.18           C  
ATOM   2344 HD11 LEU A 165      -8.606  -7.074  15.686  1.00 93.18           H  
ATOM   2345 HD12 LEU A 165      -9.966  -6.395  16.604  1.00 93.18           H  
ATOM   2346 HD13 LEU A 165     -10.199  -7.811  15.539  1.00 93.18           H  
ATOM   2347  CD2 LEU A 165     -11.482  -5.585  14.535  1.00 93.18           C  
ATOM   2348 HD21 LEU A 165     -11.703  -5.011  15.435  1.00 93.18           H  
ATOM   2349 HD22 LEU A 165     -12.077  -6.498  14.524  1.00 93.18           H  
ATOM   2350 HD23 LEU A 165     -11.742  -4.997  13.655  1.00 93.18           H  
ATOM   2351  N   LEU A 166      -8.962  -1.317  13.505  1.00 92.74           N  
ATOM   2352  H   LEU A 166      -9.954  -1.303  13.318  1.00 92.74           H  
ATOM   2353  CA  LEU A 166      -8.284  -0.063  13.797  1.00 92.74           C  
ATOM   2354  HA  LEU A 166      -7.262  -0.135  13.424  1.00 92.74           H  
ATOM   2355  C   LEU A 166      -8.208   0.141  15.311  1.00 92.74           C  
ATOM   2356  CB  LEU A 166      -8.953   1.126  13.091  1.00 92.74           C  
ATOM   2357  HB2 LEU A 166      -9.925   1.285  13.558  1.00 92.74           H  
ATOM   2358  HB3 LEU A 166      -8.360   2.022  13.281  1.00 92.74           H  
ATOM   2359  O   LEU A 166      -9.173  -0.078  16.053  1.00 92.74           O  
ATOM   2360  CG  LEU A 166      -9.143   0.973  11.571  1.00 92.74           C  
ATOM   2361  HG  LEU A 166      -9.675   0.047  11.352  1.00 92.74           H  
ATOM   2362  CD1 LEU A 166      -9.975   2.137  11.035  1.00 92.74           C  
ATOM   2363 HD11 LEU A 166      -9.474   3.082  11.247  1.00 92.74           H  
ATOM   2364 HD12 LEU A 166     -10.106   2.031   9.958  1.00 92.74           H  
ATOM   2365 HD13 LEU A 166     -10.958   2.133  11.507  1.00 92.74           H  
ATOM   2366  CD2 LEU A 166      -7.802   0.966  10.831  1.00 92.74           C  
ATOM   2367 HD21 LEU A 166      -7.290   1.917  10.980  1.00 92.74           H  
ATOM   2368 HD22 LEU A 166      -7.177   0.151  11.196  1.00 92.74           H  
ATOM   2369 HD23 LEU A 166      -7.981   0.814   9.767  1.00 92.74           H  
ATOM   2370  N   GLU A 167      -7.034   0.577  15.755  1.00 90.44           N  
ATOM   2371  H   GLU A 167      -6.261   0.591  15.104  1.00 90.44           H  
ATOM   2372  CA  GLU A 167      -6.742   0.854  17.162  1.00 90.44           C  
ATOM   2373  HA  GLU A 167      -7.487   0.371  17.795  1.00 90.44           H  
ATOM   2374  C   GLU A 167      -6.768   2.350  17.493  1.00 90.44           C  
ATOM   2375  CB  GLU A 167      -5.380   0.260  17.528  1.00 90.44           C  
ATOM   2376  HB2 GLU A 167      -4.606   0.740  16.929  1.00 90.44           H  
ATOM   2377  HB3 GLU A 167      -5.193   0.473  18.581  1.00 90.44           H  
ATOM   2378  O   GLU A 167      -6.945   2.717  18.655  1.00 90.44           O  
ATOM   2379  CG  GLU A 167      -5.333  -1.260  17.314  1.00 90.44           C  
ATOM   2380  HG2 GLU A 167      -6.216  -1.699  17.777  1.00 90.44           H  
ATOM   2381  HG3 GLU A 167      -5.359  -1.477  16.246  1.00 90.44           H  
ATOM   2382  CD  GLU A 167      -4.077  -1.886  17.927  1.00 90.44           C  
ATOM   2383  OE1 GLU A 167      -4.150  -3.095  18.232  1.00 90.44           O  
ATOM   2384  OE2 GLU A 167      -3.100  -1.138  18.162  1.00 90.44           O  
ATOM   2385  N   LYS A 168      -6.609   3.207  16.478  1.00 91.15           N  
ATOM   2386  H   LYS A 168      -6.572   2.819  15.546  1.00 91.15           H  
ATOM   2387  CA  LYS A 168      -6.568   4.668  16.590  1.00 91.15           C  
ATOM   2388  HA  LYS A 168      -6.874   4.940  17.600  1.00 91.15           H  
ATOM   2389  C   LYS A 168      -7.515   5.324  15.572  1.00 91.15           C  
ATOM   2390  CB  LYS A 168      -5.143   5.191  16.354  1.00 91.15           C  
ATOM   2391  HB2 LYS A 168      -4.813   4.869  15.366  1.00 91.15           H  
ATOM   2392  HB3 LYS A 168      -5.174   6.280  16.350  1.00 91.15           H  
ATOM   2393  O   LYS A 168      -7.669   4.787  14.474  1.00 91.15           O  
ATOM   2394  CG  LYS A 168      -4.111   4.744  17.402  1.00 91.15           C  
ATOM   2395  HG2 LYS A 168      -4.423   5.072  18.394  1.00 91.15           H  
ATOM   2396  HG3 LYS A 168      -4.020   3.658  17.391  1.00 91.15           H  
ATOM   2397  CD  LYS A 168      -2.758   5.374  17.044  1.00 91.15           C  
ATOM   2398  HD2 LYS A 168      -2.518   5.108  16.015  1.00 91.15           H  
ATOM   2399  HD3 LYS A 168      -2.842   6.459  17.103  1.00 91.15           H  
ATOM   2400  CE  LYS A 168      -1.617   4.901  17.948  1.00 91.15           C  
ATOM   2401  HE2 LYS A 168      -1.617   3.811  17.959  1.00 91.15           H  
ATOM   2402  HE3 LYS A 168      -1.796   5.253  18.965  1.00 91.15           H  
ATOM   2403  NZ  LYS A 168      -0.314   5.402  17.432  1.00 91.15           N  
ATOM   2404  HZ1 LYS A 168      -0.282   6.412  17.427  1.00 91.15           H  
ATOM   2405  HZ2 LYS A 168       0.465   5.046  17.969  1.00 91.15           H  
ATOM   2406  HZ3 LYS A 168      -0.168   5.122  16.473  1.00 91.15           H  
ATOM   2407  N   PRO A 169      -8.119   6.481  15.909  1.00 91.23           N  
ATOM   2408  CA  PRO A 169      -8.119   7.118  17.234  1.00 91.23           C  
ATOM   2409  HA  PRO A 169      -7.110   7.171  17.642  1.00 91.23           H  
ATOM   2410  C   PRO A 169      -9.022   6.393  18.247  1.00 91.23           C  
ATOM   2411  CB  PRO A 169      -8.618   8.543  16.980  1.00 91.23           C  
ATOM   2412  HB2 PRO A 169      -9.134   8.965  17.843  1.00 91.23           H  
ATOM   2413  HB3 PRO A 169      -7.777   9.176  16.697  1.00 91.23           H  
ATOM   2414  O   PRO A 169      -8.873   6.580  19.450  1.00 91.23           O  
ATOM   2415  CG  PRO A 169      -9.552   8.380  15.784  1.00 91.23           C  
ATOM   2416  HG2 PRO A 169     -10.524   8.009  16.111  1.00 91.23           H  
ATOM   2417  HG3 PRO A 169      -9.662   9.314  15.234  1.00 91.23           H  
ATOM   2418  CD  PRO A 169      -8.839   7.313  14.958  1.00 91.23           C  
ATOM   2419  HD2 PRO A 169      -9.552   6.736  14.368  1.00 91.23           H  
ATOM   2420  HD3 PRO A 169      -8.108   7.799  14.312  1.00 91.23           H  
ATOM   2421  N   VAL A 170      -9.938   5.545  17.769  1.00 91.39           N  
ATOM   2422  H   VAL A 170      -9.981   5.409  16.770  1.00 91.39           H  
ATOM   2423  CA  VAL A 170     -10.843   4.739  18.595  1.00 91.39           C  
ATOM   2424  HA  VAL A 170     -10.695   4.994  19.645  1.00 91.39           H  
ATOM   2425  C   VAL A 170     -10.504   3.266  18.410  1.00 91.39           C  
ATOM   2426  CB  VAL A 170     -12.318   5.027  18.249  1.00 91.39           C  
ATOM   2427  HB  VAL A 170     -12.502   4.769  17.206  1.00 91.39           H  
ATOM   2428  O   VAL A 170     -10.410   2.785  17.283  1.00 91.39           O  
ATOM   2429  CG1 VAL A 170     -13.280   4.216  19.127  1.00 91.39           C  
ATOM   2430 HG11 VAL A 170     -13.170   3.152  18.918  1.00 91.39           H  
ATOM   2431 HG12 VAL A 170     -13.077   4.404  20.181  1.00 91.39           H  
ATOM   2432 HG13 VAL A 170     -14.309   4.500  18.908  1.00 91.39           H  
ATOM   2433  CG2 VAL A 170     -12.656   6.511  18.446  1.00 91.39           C  
ATOM   2434 HG21 VAL A 170     -12.070   7.127  17.763  1.00 91.39           H  
ATOM   2435 HG22 VAL A 170     -13.711   6.687  18.234  1.00 91.39           H  
ATOM   2436 HG23 VAL A 170     -12.438   6.814  19.470  1.00 91.39           H  
ATOM   2437  N   LYS A 171     -10.349   2.536  19.517  1.00 91.38           N  
ATOM   2438  H   LYS A 171     -10.410   3.007  20.409  1.00 91.38           H  
ATOM   2439  CA  LYS A 171     -10.093   1.094  19.488  1.00 91.38           C  
ATOM   2440  HA  LYS A 171      -9.303   0.926  18.756  1.00 91.38           H  
ATOM   2441  C   LYS A 171     -11.322   0.324  19.010  1.00 91.38           C  
ATOM   2442  CB  LYS A 171      -9.598   0.628  20.869  1.00 91.38           C  
ATOM   2443  HB2 LYS A 171      -8.765   1.266  21.163  1.00 91.38           H  
ATOM   2444  HB3 LYS A 171     -10.398   0.741  21.601  1.00 91.38           H  
ATOM   2445  O   LYS A 171     -12.450   0.675  19.356  1.00 91.38           O  
ATOM   2446  CG  LYS A 171      -9.116  -0.831  20.855  1.00 91.38           C  
ATOM   2447  HG2 LYS A 171      -9.962  -1.499  20.694  1.00 91.38           H  
ATOM   2448  HG3 LYS A 171      -8.407  -0.958  20.037  1.00 91.38           H  
ATOM   2449  CD  LYS A 171      -8.429  -1.222  22.168  1.00 91.38           C  
ATOM   2450  HD2 LYS A 171      -7.606  -0.531  22.351  1.00 91.38           H  
ATOM   2451  HD3 LYS A 171      -9.143  -1.165  22.990  1.00 91.38           H  
ATOM   2452  CE  LYS A 171      -7.882  -2.648  22.032  1.00 91.38           C  
ATOM   2453  HE2 LYS A 171      -8.713  -3.347  21.944  1.00 91.38           H  
ATOM   2454  HE3 LYS A 171      -7.315  -2.705  21.103  1.00 91.38           H  
ATOM   2455  NZ  LYS A 171      -6.996  -3.018  23.163  1.00 91.38           N  
ATOM   2456  HZ1 LYS A 171      -6.615  -3.940  23.008  1.00 91.38           H  
ATOM   2457  HZ2 LYS A 171      -6.211  -2.384  23.198  1.00 91.38           H  
ATOM   2458  HZ3 LYS A 171      -7.489  -2.998  24.044  1.00 91.38           H  
ATOM   2459  N   ALA A 172     -11.078  -0.793  18.327  1.00 92.94           N  
ATOM   2460  H   ALA A 172     -10.142  -0.925  17.972  1.00 92.94           H  
ATOM   2461  CA  ALA A 172     -12.099  -1.750  17.915  1.00 92.94           C  
ATOM   2462  HA  ALA A 172     -11.574  -2.567  17.419  1.00 92.94           H  
ATOM   2463  C   ALA A 172     -13.071  -1.184  16.872  1.00 92.94           C  
ATOM   2464  CB  ALA A 172     -12.785  -2.347  19.150  1.00 92.94           C  
ATOM   2465  HB1 ALA A 172     -13.475  -1.629  19.593  1.00 92.94           H  
ATOM   2466  HB2 ALA A 172     -12.029  -2.618  19.887  1.00 92.94           H  
ATOM   2467  HB3 ALA A 172     -13.351  -3.228  18.848  1.00 92.94           H  
ATOM   2468  O   ALA A 172     -14.289  -1.354  16.980  1.00 92.94           O  
ATOM   2469  N   VAL A 173     -12.519  -0.512  15.861  1.00 95.50           N  
ATOM   2470  H   VAL A 173     -11.519  -0.366  15.857  1.00 95.50           H  
ATOM   2471  CA  VAL A 173     -13.256  -0.207  14.632  1.00 95.50           C  
ATOM   2472  HA  VAL A 173     -14.323  -0.264  14.845  1.00 95.50           H  
ATOM   2473  C   VAL A 173     -12.914  -1.262  13.592  1.00 95.50           C  
ATOM   2474  CB  VAL A 173     -13.002   1.217  14.123  1.00 95.50           C  
ATOM   2475  HB  VAL A 173     -11.961   1.328  13.819  1.00 95.50           H  
ATOM   2476  O   VAL A 173     -11.751  -1.408  13.226  1.00 95.50           O  
ATOM   2477  CG1 VAL A 173     -13.896   1.531  12.918  1.00 95.50           C  
ATOM   2478 HG11 VAL A 173     -13.683   0.848  12.096  1.00 95.50           H  
ATOM   2479 HG12 VAL A 173     -13.705   2.547  12.573  1.00 95.50           H  
ATOM   2480 HG13 VAL A 173     -14.946   1.443  13.199  1.00 95.50           H  
ATOM   2481  CG2 VAL A 173     -13.303   2.234  15.227  1.00 95.50           C  
ATOM   2482 HG21 VAL A 173     -14.306   2.049  15.612  1.00 95.50           H  
ATOM   2483 HG22 VAL A 173     -13.235   3.247  14.830  1.00 95.50           H  
ATOM   2484 HG23 VAL A 173     -12.581   2.130  16.036  1.00 95.50           H  
ATOM   2485  N   ILE A 174     -13.910  -2.022  13.150  1.00 95.35           N  
ATOM   2486  H   ILE A 174     -14.848  -1.816  13.463  1.00 95.35           H  
ATOM   2487  CA  ILE A 174     -13.733  -3.086  12.163  1.00 95.35           C  
ATOM   2488  HA  ILE A 174     -12.708  -3.446  12.251  1.00 95.35           H  
ATOM   2489  C   ILE A 174     -13.895  -2.545  10.744  1.00 95.35           C  
ATOM   2490  CB  ILE A 174     -14.654  -4.285  12.473  1.00 95.35           C  
ATOM   2491  HB  ILE A 174     -14.537  -4.502  13.535  1.00 95.35           H  
ATOM   2492  O   ILE A 174     -14.794  -1.753  10.464  1.00 95.35           O  
ATOM   2493  CG1 ILE A 174     -14.215  -5.541  11.694  1.00 95.35           C  
ATOM   2494 HG12 ILE A 174     -14.404  -5.404  10.629  1.00 95.35           H  
ATOM   2495 HG13 ILE A 174     -13.143  -5.682  11.832  1.00 95.35           H  
ATOM   2496  CG2 ILE A 174     -16.139  -3.979  12.216  1.00 95.35           C  
ATOM   2497 HG21 ILE A 174     -16.327  -3.865  11.148  1.00 95.35           H  
ATOM   2498 HG22 ILE A 174     -16.426  -3.057  12.721  1.00 95.35           H  
ATOM   2499 HG23 ILE A 174     -16.774  -4.779  12.596  1.00 95.35           H  
ATOM   2500  CD1 ILE A 174     -14.925  -6.820  12.163  1.00 95.35           C  
ATOM   2501 HD11 ILE A 174     -14.519  -7.682  11.633  1.00 95.35           H  
ATOM   2502 HD12 ILE A 174     -14.772  -6.960  13.233  1.00 95.35           H  
ATOM   2503 HD13 ILE A 174     -15.991  -6.770  11.945  1.00 95.35           H  
ATOM   2504  N   PHE A 175     -13.038  -3.014   9.848  1.00 95.77           N  
ATOM   2505  H   PHE A 175     -12.284  -3.604  10.171  1.00 95.77           H  
ATOM   2506  CA  PHE A 175     -13.175  -2.871   8.407  1.00 95.77           C  
ATOM   2507  HA  PHE A 175     -14.194  -2.571   8.160  1.00 95.77           H  
ATOM   2508  C   PHE A 175     -12.901  -4.224   7.754  1.00 95.77           C  
ATOM   2509  CB  PHE A 175     -12.213  -1.795   7.902  1.00 95.77           C  
ATOM   2510  HB2 PHE A 175     -11.209  -2.011   8.267  1.00 95.77           H  
ATOM   2511  HB3 PHE A 175     -12.515  -0.830   8.309  1.00 95.77           H  
ATOM   2512  O   PHE A 175     -11.977  -4.922   8.158  1.00 95.77           O  
ATOM   2513  CG  PHE A 175     -12.187  -1.706   6.392  1.00 95.77           C  
ATOM   2514  CD1 PHE A 175     -11.131  -2.287   5.667  1.00 95.77           C  
ATOM   2515  HD1 PHE A 175     -10.317  -2.777   6.180  1.00 95.77           H  
ATOM   2516  CD2 PHE A 175     -13.254  -1.094   5.708  1.00 95.77           C  
ATOM   2517  HD2 PHE A 175     -14.072  -0.653   6.257  1.00 95.77           H  
ATOM   2518  CE1 PHE A 175     -11.138  -2.231   4.265  1.00 95.77           C  
ATOM   2519  HE1 PHE A 175     -10.318  -2.651   3.702  1.00 95.77           H  
ATOM   2520  CE2 PHE A 175     -13.263  -1.056   4.303  1.00 95.77           C  
ATOM   2521  HE2 PHE A 175     -14.084  -0.592   3.777  1.00 95.77           H  
ATOM   2522  CZ  PHE A 175     -12.201  -1.622   3.580  1.00 95.77           C  
ATOM   2523  HZ  PHE A 175     -12.199  -1.583   2.501  1.00 95.77           H  
ATOM   2524  N   ASP A 176     -13.690  -4.600   6.753  1.00 95.03           N  
ATOM   2525  H   ASP A 176     -14.386  -3.958   6.401  1.00 95.03           H  
ATOM   2526  CA  ASP A 176     -13.594  -5.913   6.118  1.00 95.03           C  
ATOM   2527  HA  ASP A 176     -12.735  -6.455   6.513  1.00 95.03           H  
ATOM   2528  C   ASP A 176     -13.374  -5.769   4.605  1.00 95.03           C  
ATOM   2529  CB  ASP A 176     -14.832  -6.736   6.492  1.00 95.03           C  
ATOM   2530  HB2 ASP A 176     -15.031  -6.620   7.558  1.00 95.03           H  
ATOM   2531  HB3 ASP A 176     -15.706  -6.382   5.945  1.00 95.03           H  
ATOM   2532  O   ASP A 176     -14.279  -5.372   3.868  1.00 95.03           O  
ATOM   2533  CG  ASP A 176     -14.579  -8.208   6.197  1.00 95.03           C  
ATOM   2534  OD1 ASP A 176     -14.340  -8.506   5.010  1.00 95.03           O  
ATOM   2535  OD2 ASP A 176     -14.551  -8.994   7.168  1.00 95.03           O  
ATOM   2536  N   HIS A 177     -12.159  -6.064   4.139  1.00 95.00           N  
ATOM   2537  H   HIS A 177     -11.511  -6.506   4.775  1.00 95.00           H  
ATOM   2538  CA  HIS A 177     -11.832  -6.101   2.716  1.00 95.00           C  
ATOM   2539  HA  HIS A 177     -12.130  -5.163   2.248  1.00 95.00           H  
ATOM   2540  C   HIS A 177     -12.543  -7.239   1.992  1.00 95.00           C  
ATOM   2541  CB  HIS A 177     -10.334  -6.325   2.496  1.00 95.00           C  
ATOM   2542  HB2 HIS A 177     -10.004  -7.155   3.121  1.00 95.00           H  
ATOM   2543  HB3 HIS A 177     -10.173  -6.625   1.461  1.00 95.00           H  
ATOM   2544  O   HIS A 177     -12.847  -7.076   0.814  1.00 95.00           O  
ATOM   2545  CG  HIS A 177      -9.470  -5.125   2.733  1.00 95.00           C  
ATOM   2546  CD2 HIS A 177      -9.198  -4.139   1.824  1.00 95.00           C  
ATOM   2547  HD2 HIS A 177      -9.631  -4.042   0.839  1.00 95.00           H  
ATOM   2548  ND1 HIS A 177      -8.647  -4.933   3.813  1.00 95.00           N  
ATOM   2549  HD1 HIS A 177      -8.483  -5.631   4.524  1.00 95.00           H  
ATOM   2550  CE1 HIS A 177      -7.897  -3.846   3.559  1.00 95.00           C  
ATOM   2551  HE1 HIS A 177      -7.077  -3.486   4.162  1.00 95.00           H  
ATOM   2552  NE2 HIS A 177      -8.199  -3.329   2.364  1.00 95.00           N  
ATOM   2553  N   ALA A 178     -12.788  -8.388   2.629  1.00 93.99           N  
ATOM   2554  H   ALA A 178     -12.686  -8.435   3.633  1.00 93.99           H  
ATOM   2555  CA  ALA A 178     -13.498  -9.474   1.961  1.00 93.99           C  
ATOM   2556  HA  ALA A 178     -12.973  -9.699   1.033  1.00 93.99           H  
ATOM   2557  C   ALA A 178     -14.910  -9.013   1.575  1.00 93.99           C  
ATOM   2558  CB  ALA A 178     -13.485 -10.739   2.828  1.00 93.99           C  
ATOM   2559  HB1 ALA A 178     -14.065 -10.590   3.739  1.00 93.99           H  
ATOM   2560  HB2 ALA A 178     -12.461 -10.998   3.095  1.00 93.99           H  
ATOM   2561  HB3 ALA A 178     -13.936 -11.563   2.273  1.00 93.99           H  
ATOM   2562  O   ALA A 178     -15.301  -9.170   0.421  1.00 93.99           O  
ATOM   2563  N   LEU A 179     -15.600  -8.305   2.467  1.00 96.05           N  
ATOM   2564  H   LEU A 179     -15.234  -8.255   3.407  1.00 96.05           H  
ATOM   2565  CA  LEU A 179     -16.885  -7.690   2.158  1.00 96.05           C  
ATOM   2566  HA  LEU A 179     -17.549  -8.477   1.802  1.00 96.05           H  
ATOM   2567  C   LEU A 179     -16.766  -6.631   1.048  1.00 96.05           C  
ATOM   2568  CB  LEU A 179     -17.475  -7.108   3.450  1.00 96.05           C  
ATOM   2569  HB2 LEU A 179     -16.789  -6.356   3.839  1.00 96.05           H  
ATOM   2570  HB3 LEU A 179     -17.555  -7.908   4.187  1.00 96.05           H  
ATOM   2571  O   LEU A 179     -17.495  -6.682   0.061  1.00 96.05           O  
ATOM   2572  CG  LEU A 179     -18.857  -6.459   3.263  1.00 96.05           C  
ATOM   2573  HG  LEU A 179     -18.784  -5.639   2.547  1.00 96.05           H  
ATOM   2574  CD1 LEU A 179     -19.915  -7.448   2.773  1.00 96.05           C  
ATOM   2575 HD11 LEU A 179     -19.679  -7.777   1.761  1.00 96.05           H  
ATOM   2576 HD12 LEU A 179     -20.896  -6.974   2.750  1.00 96.05           H  
ATOM   2577 HD13 LEU A 179     -19.944  -8.327   3.416  1.00 96.05           H  
ATOM   2578  CD2 LEU A 179     -19.323  -5.872   4.596  1.00 96.05           C  
ATOM   2579 HD21 LEU A 179     -20.289  -5.384   4.462  1.00 96.05           H  
ATOM   2580 HD22 LEU A 179     -18.598  -5.135   4.940  1.00 96.05           H  
ATOM   2581 HD23 LEU A 179     -19.411  -6.668   5.336  1.00 96.05           H  
ATOM   2582  N   HIS A 180     -15.848  -5.672   1.182  1.00 95.80           N  
ATOM   2583  H   HIS A 180     -15.262  -5.678   2.005  1.00 95.80           H  
ATOM   2584  CA  HIS A 180     -15.781  -4.531   0.258  1.00 95.80           C  
ATOM   2585  HA  HIS A 180     -16.795  -4.173   0.080  1.00 95.80           H  
ATOM   2586  C   HIS A 180     -15.222  -4.900  -1.125  1.00 95.80           C  
ATOM   2587  CB  HIS A 180     -15.004  -3.378   0.908  1.00 95.80           C  
ATOM   2588  HB2 HIS A 180     -14.054  -3.748   1.296  1.00 95.80           H  
ATOM   2589  HB3 HIS A 180     -14.779  -2.626   0.152  1.00 95.80           H  
ATOM   2590  O   HIS A 180     -15.781  -4.502  -2.141  1.00 95.80           O  
ATOM   2591  CG  HIS A 180     -15.775  -2.716   2.022  1.00 95.80           C  
ATOM   2592  CD2 HIS A 180     -16.538  -1.582   1.944  1.00 95.80           C  
ATOM   2593  HD2 HIS A 180     -16.692  -0.978   1.062  1.00 95.80           H  
ATOM   2594  ND1 HIS A 180     -15.866  -3.172   3.314  1.00 95.80           N  
ATOM   2595  HD1 HIS A 180     -15.381  -3.981   3.676  1.00 95.80           H  
ATOM   2596  CE1 HIS A 180     -16.659  -2.338   4.002  1.00 95.80           C  
ATOM   2597  HE1 HIS A 180     -16.909  -2.437   5.048  1.00 95.80           H  
ATOM   2598  NE2 HIS A 180     -17.093  -1.351   3.209  1.00 95.80           N  
ATOM   2599  N   ASN A 181     -14.144  -5.677  -1.189  1.00 92.55           N  
ATOM   2600  H   ASN A 181     -13.756  -6.028  -0.325  1.00 92.55           H  
ATOM   2601  CA  ASN A 181     -13.464  -6.021  -2.437  1.00 92.55           C  
ATOM   2602  HA  ASN A 181     -13.694  -5.268  -3.191  1.00 92.55           H  
ATOM   2603  C   ASN A 181     -13.931  -7.361  -3.021  1.00 92.55           C  
ATOM   2604  CB  ASN A 181     -11.946  -5.973  -2.191  1.00 92.55           C  
ATOM   2605  HB2 ASN A 181     -11.687  -6.597  -1.335  1.00 92.55           H  
ATOM   2606  HB3 ASN A 181     -11.653  -4.946  -1.976  1.00 92.55           H  
ATOM   2607  O   ASN A 181     -14.200  -7.432  -4.216  1.00 92.55           O  
ATOM   2608  CG  ASN A 181     -11.132  -6.472  -3.370  1.00 92.55           C  
ATOM   2609  ND2 ASN A 181     -11.052  -5.715  -4.438  1.00 92.55           N  
ATOM   2610 HD21 ASN A 181     -11.653  -4.911  -4.549  1.00 92.55           H  
ATOM   2611 HD22 ASN A 181     -10.520  -6.051  -5.229  1.00 92.55           H  
ATOM   2612  OD1 ASN A 181     -10.545  -7.543  -3.315  1.00 92.55           O  
ATOM   2613  N   LYS A 182     -14.051  -8.426  -2.215  1.00 89.27           N  
ATOM   2614  H   LYS A 182     -13.925  -8.303  -1.221  1.00 89.27           H  
ATOM   2615  CA  LYS A 182     -14.367  -9.769  -2.748  1.00 89.27           C  
ATOM   2616  HA  LYS A 182     -13.919  -9.855  -3.737  1.00 89.27           H  
ATOM   2617  C   LYS A 182     -15.863  -9.984  -2.967  1.00 89.27           C  
ATOM   2618  CB  LYS A 182     -13.789 -10.894  -1.874  1.00 89.27           C  
ATOM   2619  HB2 LYS A 182     -14.279 -10.901  -0.900  1.00 89.27           H  
ATOM   2620  HB3 LYS A 182     -14.022 -11.844  -2.353  1.00 89.27           H  
ATOM   2621  O   LYS A 182     -16.237 -10.607  -3.955  1.00 89.27           O  
ATOM   2622  CG  LYS A 182     -12.269 -10.812  -1.680  1.00 89.27           C  
ATOM   2623  HG2 LYS A 182     -12.002  -9.849  -1.245  1.00 89.27           H  
ATOM   2624  HG3 LYS A 182     -11.776 -10.915  -2.647  1.00 89.27           H  
ATOM   2625  CD  LYS A 182     -11.804 -11.929  -0.736  1.00 89.27           C  
ATOM   2626  HD2 LYS A 182     -12.073 -12.899  -1.155  1.00 89.27           H  
ATOM   2627  HD3 LYS A 182     -12.303 -11.808   0.225  1.00 89.27           H  
ATOM   2628  CE  LYS A 182     -10.289 -11.852  -0.536  1.00 89.27           C  
ATOM   2629  HE2 LYS A 182     -10.024 -10.820  -0.308  1.00 89.27           H  
ATOM   2630  HE3 LYS A 182      -9.798 -12.125  -1.470  1.00 89.27           H  
ATOM   2631  NZ  LYS A 182      -9.839 -12.727   0.573  1.00 89.27           N  
ATOM   2632  HZ1 LYS A 182     -10.121 -12.359   1.470  1.00 89.27           H  
ATOM   2633  HZ2 LYS A 182      -8.835 -12.726   0.684  1.00 89.27           H  
ATOM   2634  HZ3 LYS A 182     -10.196 -13.670   0.520  1.00 89.27           H  
ATOM   2635  N   GLU A 183     -16.705  -9.504  -2.054  1.00 94.28           N  
ATOM   2636  H   GLU A 183     -16.315  -9.099  -1.215  1.00 94.28           H  
ATOM   2637  CA  GLU A 183     -18.156  -9.713  -2.119  1.00 94.28           C  
ATOM   2638  HA  GLU A 183     -18.363 -10.642  -2.650  1.00 94.28           H  
ATOM   2639  C   GLU A 183     -18.865  -8.605  -2.901  1.00 94.28           C  
ATOM   2640  CB  GLU A 183     -18.755  -9.849  -0.711  1.00 94.28           C  
ATOM   2641  HB2 GLU A 183     -18.541  -8.949  -0.135  1.00 94.28           H  
ATOM   2642  HB3 GLU A 183     -19.837  -9.934  -0.816  1.00 94.28           H  
ATOM   2643  O   GLU A 183     -19.642  -8.900  -3.808  1.00 94.28           O  
ATOM   2644  CG  GLU A 183     -18.239 -11.077   0.055  1.00 94.28           C  
ATOM   2645  HG2 GLU A 183     -17.152 -11.031   0.127  1.00 94.28           H  
ATOM   2646  HG3 GLU A 183     -18.495 -11.972  -0.512  1.00 94.28           H  
ATOM   2647  CD  GLU A 183     -18.837 -11.190   1.467  1.00 94.28           C  
ATOM   2648  OE1 GLU A 183     -18.173 -11.824   2.317  1.00 94.28           O  
ATOM   2649  OE2 GLU A 183     -19.969 -10.697   1.683  1.00 94.28           O  
ATOM   2650  N   LEU A 184     -18.585  -7.337  -2.584  1.00 94.21           N  
ATOM   2651  H   LEU A 184     -18.002  -7.160  -1.779  1.00 94.21           H  
ATOM   2652  CA  LEU A 184     -19.185  -6.187  -3.272  1.00 94.21           C  
ATOM   2653  HA  LEU A 184     -20.208  -6.442  -3.550  1.00 94.21           H  
ATOM   2654  C   LEU A 184     -18.484  -5.837  -4.592  1.00 94.21           C  
ATOM   2655  CB  LEU A 184     -19.226  -4.978  -2.321  1.00 94.21           C  
ATOM   2656  HB2 LEU A 184     -18.215  -4.783  -1.965  1.00 94.21           H  
ATOM   2657  HB3 LEU A 184     -19.550  -4.103  -2.883  1.00 94.21           H  
ATOM   2658  O   LEU A 184     -19.068  -5.140  -5.418  1.00 94.21           O  
ATOM   2659  CG  LEU A 184     -20.150  -5.143  -1.101  1.00 94.21           C  
ATOM   2660  HG  LEU A 184     -19.887  -6.041  -0.542  1.00 94.21           H  
ATOM   2661  CD1 LEU A 184     -19.998  -3.934  -0.176  1.00 94.21           C  
ATOM   2662 HD11 LEU A 184     -18.967  -3.869   0.173  1.00 94.21           H  
ATOM   2663 HD12 LEU A 184     -20.647  -4.049   0.692  1.00 94.21           H  
ATOM   2664 HD13 LEU A 184     -20.254  -3.018  -0.710  1.00 94.21           H  
ATOM   2665  CD2 LEU A 184     -21.623  -5.245  -1.502  1.00 94.21           C  
ATOM   2666 HD21 LEU A 184     -22.245  -5.279  -0.608  1.00 94.21           H  
ATOM   2667 HD22 LEU A 184     -21.788  -6.162  -2.068  1.00 94.21           H  
ATOM   2668 HD23 LEU A 184     -21.903  -4.385  -2.111  1.00 94.21           H  
ATOM   2669  N   GLY A 185     -17.264  -6.335  -4.812  1.00 92.92           N  
ATOM   2670  H   GLY A 185     -16.841  -6.910  -4.097  1.00 92.92           H  
ATOM   2671  CA  GLY A 185     -16.531  -6.131  -6.061  1.00 92.92           C  
ATOM   2672  HA2 GLY A 185     -15.718  -6.855  -6.120  1.00 92.92           H  
ATOM   2673  HA3 GLY A 185     -17.202  -6.304  -6.902  1.00 92.92           H  
ATOM   2674  C   GLY A 185     -15.926  -4.737  -6.225  1.00 92.92           C  
ATOM   2675  O   GLY A 185     -15.638  -4.359  -7.360  1.00 92.92           O  
ATOM   2676  N   LEU A 186     -15.742  -3.976  -5.137  1.00 93.26           N  
ATOM   2677  H   LEU A 186     -15.983  -4.341  -4.226  1.00 93.26           H  
ATOM   2678  CA  LEU A 186     -15.085  -2.670  -5.211  1.00 93.26           C  
ATOM   2679  HA  LEU A 186     -15.580  -2.090  -5.990  1.00 93.26           H  
ATOM   2680  C   LEU A 186     -13.623  -2.839  -5.625  1.00 93.26           C  
ATOM   2681  CB  LEU A 186     -15.183  -1.890  -3.888  1.00 93.26           C  
ATOM   2682  HB2 LEU A 186     -14.642  -0.951  -4.010  1.00 93.26           H  
ATOM   2683  HB3 LEU A 186     -14.672  -2.455  -3.108  1.00 93.26           H  
ATOM   2684  O   LEU A 186     -12.891  -3.660  -5.055  1.00 93.26           O  
ATOM   2685  CG  LEU A 186     -16.616  -1.562  -3.433  1.00 93.26           C  
ATOM   2686  HG  LEU A 186     -17.189  -2.483  -3.330  1.00 93.26           H  
ATOM   2687  CD1 LEU A 186     -16.574  -0.874  -2.066  1.00 93.26           C  
ATOM   2688 HD11 LEU A 186     -16.008   0.055  -2.139  1.00 93.26           H  
ATOM   2689 HD12 LEU A 186     -17.589  -0.660  -1.733  1.00 93.26           H  
ATOM   2690 HD13 LEU A 186     -16.095  -1.540  -1.348  1.00 93.26           H  
ATOM   2691  CD2 LEU A 186     -17.357  -0.634  -4.396  1.00 93.26           C  
ATOM   2692 HD21 LEU A 186     -16.792   0.287  -4.538  1.00 93.26           H  
ATOM   2693 HD22 LEU A 186     -17.465  -1.118  -5.367  1.00 93.26           H  
ATOM   2694 HD23 LEU A 186     -18.350  -0.402  -4.012  1.00 93.26           H  
ATOM   2695  N   ALA A 187     -13.193  -2.048  -6.602  1.00 91.08           N  
ATOM   2696  H   ALA A 187     -13.807  -1.299  -6.891  1.00 91.08           H  
ATOM   2697  CA  ALA A 187     -11.826  -2.088  -7.098  1.00 91.08           C  
ATOM   2698  HA  ALA A 187     -11.543  -3.130  -7.245  1.00 91.08           H  
ATOM   2699  C   ALA A 187     -10.869  -1.489  -6.060  1.00 91.08           C  
ATOM   2700  CB  ALA A 187     -11.748  -1.395  -8.462  1.00 91.08           C  
ATOM   2701  HB1 ALA A 187     -12.433  -1.881  -9.158  1.00 91.08           H  
ATOM   2702  HB2 ALA A 187     -12.019  -0.343  -8.369  1.00 91.08           H  
ATOM   2703  HB3 ALA A 187     -10.734  -1.467  -8.855  1.00 91.08           H  
ATOM   2704  O   ALA A 187     -11.219  -0.584  -5.298  1.00 91.08           O  
ATOM   2705  N   CYS A 188      -9.619  -1.958  -6.040  1.00 89.78           N  
ATOM   2706  H   CYS A 188      -9.373  -2.668  -6.715  1.00 89.78           H  
ATOM   2707  CA  CYS A 188      -8.612  -1.462  -5.101  1.00 89.78           C  
ATOM   2708  HA  CYS A 188      -8.923  -1.705  -4.085  1.00 89.78           H  
ATOM   2709  C   CYS A 188      -8.468   0.060  -5.188  1.00 89.78           C  
ATOM   2710  CB  CYS A 188      -7.251  -2.107  -5.396  1.00 89.78           C  
ATOM   2711  HB2 CYS A 188      -6.502  -1.655  -4.745  1.00 89.78           H  
ATOM   2712  HB3 CYS A 188      -6.976  -1.922  -6.434  1.00 89.78           H  
ATOM   2713  O   CYS A 188      -8.277   0.721  -4.164  1.00 89.78           O  
ATOM   2714  SG  CYS A 188      -7.275  -3.893  -5.093  1.00 89.78           S  
ATOM   2715  HG  CYS A 188      -8.254  -3.909  -4.184  1.00 89.78           H  
ATOM   2716  N   ASN A 189      -8.575   0.611  -6.402  1.00 88.30           N  
ATOM   2717  H   ASN A 189      -8.872   0.030  -7.172  1.00 88.30           H  
ATOM   2718  CA  ASN A 189      -8.347   2.025  -6.658  1.00 88.30           C  
ATOM   2719  HA  ASN A 189      -7.540   2.289  -5.975  1.00 88.30           H  
ATOM   2720  C   ASN A 189      -9.509   2.958  -6.285  1.00 88.30           C  
ATOM   2721  CB  ASN A 189      -7.799   2.248  -8.072  1.00 88.30           C  
ATOM   2722  HB2 ASN A 189      -7.491   3.290  -8.163  1.00 88.30           H  
ATOM   2723  HB3 ASN A 189      -6.921   1.622  -8.229  1.00 88.30           H  
ATOM   2724  O   ASN A 189      -9.314   4.172  -6.229  1.00 88.30           O  
ATOM   2725  CG  ASN A 189      -8.804   1.954  -9.163  1.00 88.30           C  
ATOM   2726  ND2 ASN A 189      -8.467   2.272 -10.388  1.00 88.30           N  
ATOM   2727 HD21 ASN A 189      -7.533   2.605 -10.579  1.00 88.30           H  
ATOM   2728 HD22 ASN A 189      -9.149   2.051 -11.100  1.00 88.30           H  
ATOM   2729  OD1 ASN A 189      -9.865   1.400  -8.952  1.00 88.30           O  
ATOM   2730  N   GLU A 190     -10.679   2.410  -5.952  1.00 90.93           N  
ATOM   2731  H   GLU A 190     -10.808   1.413  -6.056  1.00 90.93           H  
ATOM   2732  CA  GLU A 190     -11.800   3.191  -5.417  1.00 90.93           C  
ATOM   2733  HA  GLU A 190     -11.950   4.078  -6.033  1.00 90.93           H  
ATOM   2734  C   GLU A 190     -11.519   3.681  -3.990  1.00 90.93           C  
ATOM   2735  CB  GLU A 190     -13.088   2.356  -5.452  1.00 90.93           C  
ATOM   2736  HB2 GLU A 190     -12.942   1.429  -4.899  1.00 90.93           H  
ATOM   2737  HB3 GLU A 190     -13.886   2.923  -4.973  1.00 90.93           H  
ATOM   2738  O   GLU A 190     -12.042   4.706  -3.562  1.00 90.93           O  
ATOM   2739  CG  GLU A 190     -13.504   2.055  -6.897  1.00 90.93           C  
ATOM   2740  HG2 GLU A 190     -12.737   1.445  -7.374  1.00 90.93           H  
ATOM   2741  HG3 GLU A 190     -13.566   2.995  -7.444  1.00 90.93           H  
ATOM   2742  CD  GLU A 190     -14.849   1.329  -6.965  1.00 90.93           C  
ATOM   2743  OE1 GLU A 190     -15.778   1.879  -7.596  1.00 90.93           O  
ATOM   2744  OE2 GLU A 190     -14.928   0.214  -6.407  1.00 90.93           O  
ATOM   2745  N   CYS A 191     -10.649   2.975  -3.262  1.00 93.14           N  
ATOM   2746  H   CYS A 191     -10.271   2.142  -3.691  1.00 93.14           H  
ATOM   2747  CA  CYS A 191     -10.210   3.345  -1.917  1.00 93.14           C  
ATOM   2748  HA  CYS A 191     -10.807   4.177  -1.544  1.00 93.14           H  
ATOM   2749  C   CYS A 191      -8.745   3.800  -1.908  1.00 93.14           C  
ATOM   2750  CB  CYS A 191     -10.434   2.137  -0.998  1.00 93.14           C  
ATOM   2751  HB2 CYS A 191      -9.991   2.322  -0.019  1.00 93.14           H  
ATOM   2752  HB3 CYS A 191      -9.963   1.253  -1.428  1.00 93.14           H  
ATOM   2753  O   CYS A 191      -8.401   4.850  -1.354  1.00 93.14           O  
ATOM   2754  SG  CYS A 191     -12.211   1.827  -0.796  1.00 93.14           S  
ATOM   2755  HG  CYS A 191     -12.526   1.755  -2.092  1.00 93.14           H  
ATOM   2756  N   HIS A 192      -7.871   3.017  -2.540  1.00 89.77           N  
ATOM   2757  H   HIS A 192      -8.210   2.197  -3.023  1.00 89.77           H  
ATOM   2758  CA  HIS A 192      -6.441   3.272  -2.594  1.00 89.77           C  
ATOM   2759  HA  HIS A 192      -6.190   3.875  -1.722  1.00 89.77           H  
ATOM   2760  C   HIS A 192      -6.094   4.051  -3.870  1.00 89.77           C  
ATOM   2761  CB  HIS A 192      -5.673   1.951  -2.466  1.00 89.77           C  
ATOM   2762  HB2 HIS A 192      -5.967   1.269  -3.264  1.00 89.77           H  
ATOM   2763  HB3 HIS A 192      -4.605   2.137  -2.575  1.00 89.77           H  
ATOM   2764  O   HIS A 192      -6.139   3.553  -4.974  1.00 89.77           O  
ATOM   2765  CG  HIS A 192      -5.882   1.290  -1.131  1.00 89.77           C  
ATOM   2766  CD2 HIS A 192      -6.416   0.054  -0.896  1.00 89.77           C  
ATOM   2767  HD2 HIS A 192      -6.776  -0.638  -1.643  1.00 89.77           H  
ATOM   2768  ND1 HIS A 192      -5.568   1.835   0.091  1.00 89.77           N  
ATOM   2769  HD1 HIS A 192      -5.293   2.793   0.255  1.00 89.77           H  
ATOM   2770  CE1 HIS A 192      -5.898   0.952   1.043  1.00 89.77           C  
ATOM   2771  HE1 HIS A 192      -5.804   1.116   2.107  1.00 89.77           H  
ATOM   2772  NE2 HIS A 192      -6.408  -0.153   0.486  1.00 89.77           N  
ATOM   2773  N   MET A 193      -5.622   5.282  -3.818  1.00 79.75           N  
ATOM   2774  H   MET A 193      -5.551   5.712  -4.730  1.00 79.75           H  
ATOM   2775  CA  MET A 193      -4.746   5.821  -2.768  1.00 79.75           C  
ATOM   2776  HA  MET A 193      -4.727   5.170  -1.894  1.00 79.75           H  
ATOM   2777  C   MET A 193      -5.229   7.174  -2.279  1.00 79.75           C  
ATOM   2778  CB  MET A 193      -3.319   5.881  -3.315  1.00 79.75           C  
ATOM   2779  HB2 MET A 193      -3.215   6.682  -4.047  1.00 79.75           H  
ATOM   2780  HB3 MET A 193      -2.630   6.055  -2.488  1.00 79.75           H  
ATOM   2781  O   MET A 193      -4.510   7.885  -1.587  1.00 79.75           O  
ATOM   2782  CG  MET A 193      -3.055   4.533  -3.988  1.00 79.75           C  
ATOM   2783  HG2 MET A 193      -3.585   3.757  -3.436  1.00 79.75           H  
ATOM   2784  HG3 MET A 193      -3.442   4.555  -5.006  1.00 79.75           H  
ATOM   2785  SD  MET A 193      -1.410   3.947  -4.048  1.00 79.75           S  
ATOM   2786  CE  MET A 193      -0.968   3.852  -2.292  1.00 79.75           C  
ATOM   2787  HE1 MET A 193      -0.872   4.855  -1.876  1.00 79.75           H  
ATOM   2788  HE2 MET A 193      -0.020   3.326  -2.180  1.00 79.75           H  
ATOM   2789  HE3 MET A 193      -1.745   3.310  -1.753  1.00 79.75           H  
ATOM   2790  N   SER A 194      -6.440   7.522  -2.702  1.00 84.90           N  
ATOM   2791  H   SER A 194      -6.956   6.838  -3.237  1.00 84.90           H  
ATOM   2792  CA  SER A 194      -7.093   8.784  -2.418  1.00 84.90           C  
ATOM   2793  HA  SER A 194      -6.374   9.598  -2.512  1.00 84.90           H  
ATOM   2794  C   SER A 194      -7.638   8.804  -0.995  1.00 84.90           C  
ATOM   2795  CB  SER A 194      -8.206   8.986  -3.450  1.00 84.90           C  
ATOM   2796  HB2 SER A 194      -7.767   9.166  -4.431  1.00 84.90           H  
ATOM   2797  HB3 SER A 194      -8.824   8.089  -3.502  1.00 84.90           H  
ATOM   2798  O   SER A 194      -7.334   9.725  -0.242  1.00 84.90           O  
ATOM   2799  OG  SER A 194      -9.032  10.069  -3.093  1.00 84.90           O  
ATOM   2800  HG  SER A 194      -8.503  10.863  -2.986  1.00 84.90           H  
ATOM   2801  N   LEU A 195      -8.409   7.781  -0.616  1.00 91.77           N  
ATOM   2802  H   LEU A 195      -8.585   7.028  -1.266  1.00 91.77           H  
ATOM   2803  CA  LEU A 195      -9.091   7.738   0.676  1.00 91.77           C  
ATOM   2804  HA  LEU A 195      -9.292   8.753   1.018  1.00 91.77           H  
ATOM   2805  C   LEU A 195      -8.222   7.083   1.747  1.00 91.77           C  
ATOM   2806  CB  LEU A 195     -10.429   6.994   0.516  1.00 91.77           C  
ATOM   2807  HB2 LEU A 195     -10.910   6.939   1.493  1.00 91.77           H  
ATOM   2808  HB3 LEU A 195     -10.227   5.974   0.189  1.00 91.77           H  
ATOM   2809  O   LEU A 195      -8.180   7.549   2.883  1.00 91.77           O  
ATOM   2810  CG  LEU A 195     -11.415   7.634  -0.478  1.00 91.77           C  
ATOM   2811  HG  LEU A 195     -10.957   7.701  -1.465  1.00 91.77           H  
ATOM   2812  CD1 LEU A 195     -12.657   6.753  -0.582  1.00 91.77           C  
ATOM   2813 HD11 LEU A 195     -13.140   6.658   0.391  1.00 91.77           H  
ATOM   2814 HD12 LEU A 195     -12.383   5.763  -0.947  1.00 91.77           H  
ATOM   2815 HD13 LEU A 195     -13.357   7.186  -1.295  1.00 91.77           H  
ATOM   2816  CD2 LEU A 195     -11.845   9.033  -0.028  1.00 91.77           C  
ATOM   2817 HD21 LEU A 195     -10.992   9.711  -0.044  1.00 91.77           H  
ATOM   2818 HD22 LEU A 195     -12.275   8.988   0.972  1.00 91.77           H  
ATOM   2819 HD23 LEU A 195     -12.594   9.418  -0.720  1.00 91.77           H  
ATOM   2820  N   PHE A 196      -7.511   6.017   1.374  1.00 92.62           N  
ATOM   2821  H   PHE A 196      -7.611   5.690   0.424  1.00 92.62           H  
ATOM   2822  CA  PHE A 196      -6.704   5.230   2.297  1.00 92.62           C  
ATOM   2823  HA  PHE A 196      -6.535   5.807   3.206  1.00 92.62           H  
ATOM   2824  C   PHE A 196      -5.342   4.902   1.699  1.00 92.62           C  
ATOM   2825  CB  PHE A 196      -7.463   3.958   2.696  1.00 92.62           C  
ATOM   2826  HB2 PHE A 196      -6.851   3.386   3.392  1.00 92.62           H  
ATOM   2827  HB3 PHE A 196      -7.619   3.343   1.809  1.00 92.62           H  
ATOM   2828  O   PHE A 196      -5.202   4.564   0.522  1.00 92.62           O  
ATOM   2829  CG  PHE A 196      -8.806   4.240   3.345  1.00 92.62           C  
ATOM   2830  CD1 PHE A 196      -8.874   4.585   4.707  1.00 92.62           C  
ATOM   2831  HD1 PHE A 196      -7.970   4.627   5.296  1.00 92.62           H  
ATOM   2832  CD2 PHE A 196      -9.984   4.197   2.577  1.00 92.62           C  
ATOM   2833  HD2 PHE A 196      -9.940   3.944   1.528  1.00 92.62           H  
ATOM   2834  CE1 PHE A 196     -10.116   4.870   5.302  1.00 92.62           C  
ATOM   2835  HE1 PHE A 196     -10.166   5.119   6.352  1.00 92.62           H  
ATOM   2836  CE2 PHE A 196     -11.226   4.486   3.169  1.00 92.62           C  
ATOM   2837  HE2 PHE A 196     -12.128   4.440   2.577  1.00 92.62           H  
ATOM   2838  CZ  PHE A 196     -11.292   4.810   4.534  1.00 92.62           C  
ATOM   2839  HZ  PHE A 196     -12.251   4.991   4.998  1.00 92.62           H  
ATOM   2840  N   GLU A 197      -4.316   4.941   2.536  1.00 87.00           N  
ATOM   2841  H   GLU A 197      -4.497   5.167   3.504  1.00 87.00           H  
ATOM   2842  CA  GLU A 197      -2.998   4.425   2.181  1.00 87.00           C  
ATOM   2843  HA  GLU A 197      -2.763   4.697   1.151  1.00 87.00           H  
ATOM   2844  C   GLU A 197      -2.985   2.897   2.296  1.00 87.00           C  
ATOM   2845  CB  GLU A 197      -1.950   5.048   3.100  1.00 87.00           C  
ATOM   2846  HB2 GLU A 197      -1.005   4.516   2.991  1.00 87.00           H  
ATOM   2847  HB3 GLU A 197      -2.309   4.933   4.123  1.00 87.00           H  
ATOM   2848  O   GLU A 197      -3.664   2.322   3.145  1.00 87.00           O  
ATOM   2849  CG  GLU A 197      -1.725   6.536   2.795  1.00 87.00           C  
ATOM   2850  HG2 GLU A 197      -1.150   6.624   1.873  1.00 87.00           H  
ATOM   2851  HG3 GLU A 197      -2.686   7.025   2.641  1.00 87.00           H  
ATOM   2852  CD  GLU A 197      -0.996   7.256   3.932  1.00 87.00           C  
ATOM   2853  OE1 GLU A 197      -1.179   8.496   4.004  1.00 87.00           O  
ATOM   2854  OE2 GLU A 197      -0.350   6.564   4.758  1.00 87.00           O  
ATOM   2855  N   MET A 198      -2.169   2.223   1.482  1.00 86.12           N  
ATOM   2856  H   MET A 198      -1.625   2.739   0.806  1.00 86.12           H  
ATOM   2857  CA  MET A 198      -1.963   0.767   1.562  1.00 86.12           C  
ATOM   2858  HA  MET A 198      -2.921   0.296   1.783  1.00 86.12           H  
ATOM   2859  C   MET A 198      -1.029   0.383   2.725  1.00 86.12           C  
ATOM   2860  CB  MET A 198      -1.486   0.210   0.212  1.00 86.12           C  
ATOM   2861  HB2 MET A 198      -1.209  -0.836   0.339  1.00 86.12           H  
ATOM   2862  HB3 MET A 198      -0.609   0.761  -0.129  1.00 86.12           H  
ATOM   2863  O   MET A 198      -0.095  -0.401   2.577  1.00 86.12           O  
ATOM   2864  CG  MET A 198      -2.584   0.258  -0.851  1.00 86.12           C  
ATOM   2865  HG2 MET A 198      -3.471  -0.228  -0.443  1.00 86.12           H  
ATOM   2866  HG3 MET A 198      -2.839   1.292  -1.084  1.00 86.12           H  
ATOM   2867  SD  MET A 198      -2.138  -0.616  -2.375  1.00 86.12           S  
ATOM   2868  CE  MET A 198      -1.114   0.616  -3.204  1.00 86.12           C  
ATOM   2869  HE1 MET A 198      -0.642   0.165  -4.077  1.00 86.12           H  
ATOM   2870  HE2 MET A 198      -1.769   1.421  -3.537  1.00 86.12           H  
ATOM   2871  HE3 MET A 198      -0.346   0.989  -2.526  1.00 86.12           H  
ATOM   2872  N   LYS A 199      -1.255   0.975   3.898  1.00 84.35           N  
ATOM   2873  H   LYS A 199      -2.063   1.579   3.955  1.00 84.35           H  
ATOM   2874  CA  LYS A 199      -0.512   0.719   5.128  1.00 84.35           C  
ATOM   2875  HA  LYS A 199      -0.004  -0.243   5.052  1.00 84.35           H  
ATOM   2876  C   LYS A 199      -1.503   0.641   6.283  1.00 84.35           C  
ATOM   2877  CB  LYS A 199       0.554   1.811   5.313  1.00 84.35           C  
ATOM   2878  HB2 LYS A 199       0.076   2.790   5.333  1.00 84.35           H  
ATOM   2879  HB3 LYS A 199       1.238   1.779   4.465  1.00 84.35           H  
ATOM   2880  O   LYS A 199      -2.091   1.646   6.677  1.00 84.35           O  
ATOM   2881  CG  LYS A 199       1.350   1.603   6.607  1.00 84.35           C  
ATOM   2882  HG2 LYS A 199       0.682   1.718   7.460  1.00 84.35           H  
ATOM   2883  HG3 LYS A 199       1.761   0.593   6.622  1.00 84.35           H  
ATOM   2884  CD  LYS A 199       2.499   2.610   6.730  1.00 84.35           C  
ATOM   2885  HD2 LYS A 199       3.259   2.373   5.986  1.00 84.35           H  
ATOM   2886  HD3 LYS A 199       2.132   3.624   6.568  1.00 84.35           H  
ATOM   2887  CE  LYS A 199       3.074   2.486   8.141  1.00 84.35           C  
ATOM   2888  HE2 LYS A 199       2.350   2.890   8.849  1.00 84.35           H  
ATOM   2889  HE3 LYS A 199       3.182   1.424   8.363  1.00 84.35           H  
ATOM   2890  NZ  LYS A 199       4.378   3.171   8.296  1.00 84.35           N  
ATOM   2891  HZ1 LYS A 199       4.708   3.046   9.242  1.00 84.35           H  
ATOM   2892  HZ2 LYS A 199       4.293   4.159   8.105  1.00 84.35           H  
ATOM   2893  HZ3 LYS A 199       5.064   2.751   7.684  1.00 84.35           H  
ATOM   2894  N   THR A 200      -1.686  -0.562   6.823  1.00 86.71           N  
ATOM   2895  H   THR A 200      -1.227  -1.365   6.417  1.00 86.71           H  
ATOM   2896  CA  THR A 200      -2.617  -0.803   7.931  1.00 86.71           C  
ATOM   2897  HA  THR A 200      -3.630  -0.636   7.564  1.00 86.71           H  
ATOM   2898  C   THR A 200      -2.339   0.161   9.082  1.00 86.71           C  
ATOM   2899  CB  THR A 200      -2.527  -2.252   8.423  1.00 86.71           C  
ATOM   2900  HB  THR A 200      -1.532  -2.446   8.825  1.00 86.71           H  
ATOM   2901  O   THR A 200      -1.205   0.293   9.536  1.00 86.71           O  
ATOM   2902  CG2 THR A 200      -3.580  -2.579   9.480  1.00 86.71           C  
ATOM   2903 HG21 THR A 200      -3.533  -3.639   9.732  1.00 86.71           H  
ATOM   2904 HG22 THR A 200      -3.393  -2.007  10.389  1.00 86.71           H  
ATOM   2905 HG23 THR A 200      -4.574  -2.345   9.099  1.00 86.71           H  
ATOM   2906  OG1 THR A 200      -2.761  -3.113   7.333  1.00 86.71           O  
ATOM   2907  HG1 THR A 200      -2.666  -4.015   7.645  1.00 86.71           H  
ATOM   2908  N   GLY A 201      -3.383   0.858   9.532  1.00 86.04           N  
ATOM   2909  H   GLY A 201      -4.276   0.726   9.079  1.00 86.04           H  
ATOM   2910  CA  GLY A 201      -3.319   1.788  10.657  1.00 86.04           C  
ATOM   2911  HA2 GLY A 201      -4.318   1.896  11.080  1.00 86.04           H  
ATOM   2912  HA3 GLY A 201      -2.677   1.362  11.428  1.00 86.04           H  
ATOM   2913  C   GLY A 201      -2.786   3.191  10.344  1.00 86.04           C  
ATOM   2914  O   GLY A 201      -3.046   4.081  11.147  1.00 86.04           O  
ATOM   2915  N   SER A 202      -2.135   3.449   9.197  1.00 88.48           N  
ATOM   2916  H   SER A 202      -2.002   2.714   8.517  1.00 88.48           H  
ATOM   2917  CA  SER A 202      -1.528   4.773   8.934  1.00 88.48           C  
ATOM   2918  HA  SER A 202      -0.864   5.014   9.765  1.00 88.48           H  
ATOM   2919  C   SER A 202      -2.559   5.896   8.856  1.00 88.48           C  
ATOM   2920  CB  SER A 202      -0.688   4.783   7.652  1.00 88.48           C  
ATOM   2921  HB2 SER A 202      -0.003   3.936   7.664  1.00 88.48           H  
ATOM   2922  HB3 SER A 202      -0.099   5.700   7.636  1.00 88.48           H  
ATOM   2923  O   SER A 202      -2.327   7.008   9.320  1.00 88.48           O  
ATOM   2924  OG  SER A 202      -1.476   4.745   6.480  1.00 88.48           O  
ATOM   2925  HG  SER A 202      -1.068   5.350   5.856  1.00 88.48           H  
ATOM   2926  N   THR A 203      -3.744   5.591   8.329  1.00 90.78           N  
ATOM   2927  H   THR A 203      -3.865   4.657   7.964  1.00 90.78           H  
ATOM   2928  CA  THR A 203      -4.839   6.566   8.260  1.00 90.78           C  
ATOM   2929  HA  THR A 203      -4.464   7.480   7.799  1.00 90.78           H  
ATOM   2930  C   THR A 203      -5.333   6.952   9.658  1.00 90.78           C  
ATOM   2931  CB  THR A 203      -5.973   6.027   7.382  1.00 90.78           C  
ATOM   2932  HB  THR A 203      -6.408   5.142   7.846  1.00 90.78           H  
ATOM   2933  O   THR A 203      -5.685   8.105   9.877  1.00 90.78           O  
ATOM   2934  CG2 THR A 203      -7.056   7.070   7.151  1.00 90.78           C  
ATOM   2935 HG21 THR A 203      -7.559   7.289   8.093  1.00 90.78           H  
ATOM   2936 HG22 THR A 203      -7.792   6.696   6.439  1.00 90.78           H  
ATOM   2937 HG23 THR A 203      -6.610   7.986   6.764  1.00 90.78           H  
ATOM   2938  OG1 THR A 203      -5.448   5.678   6.114  1.00 90.78           O  
ATOM   2939  HG1 THR A 203      -4.565   5.326   6.248  1.00 90.78           H  
ATOM   2940  N   GLY A 204      -5.252   6.034  10.630  1.00 90.28           N  
ATOM   2941  H   GLY A 204      -4.793   5.158  10.424  1.00 90.28           H  
ATOM   2942  CA  GLY A 204      -5.600   6.282  12.032  1.00 90.28           C  
ATOM   2943  HA2 GLY A 204      -5.548   5.340  12.579  1.00 90.28           H  
ATOM   2944  HA3 GLY A 204      -6.623   6.652  12.089  1.00 90.28           H  
ATOM   2945  C   GLY A 204      -4.694   7.288  12.750  1.00 90.28           C  
ATOM   2946  O   GLY A 204      -5.017   7.703  13.860  1.00 90.28           O  
ATOM   2947  N   GLU A 205      -3.572   7.674  12.137  1.00 90.38           N  
ATOM   2948  H   GLU A 205      -3.345   7.266  11.241  1.00 90.38           H  
ATOM   2949  CA  GLU A 205      -2.635   8.671  12.665  1.00 90.38           C  
ATOM   2950  HA  GLU A 205      -2.766   8.744  13.745  1.00 90.38           H  
ATOM   2951  C   GLU A 205      -2.888  10.082  12.114  1.00 90.38           C  
ATOM   2952  CB  GLU A 205      -1.185   8.225  12.402  1.00 90.38           C  
ATOM   2953  HB2 GLU A 205      -0.515   8.918  12.912  1.00 90.38           H  
ATOM   2954  HB3 GLU A 205      -0.975   8.262  11.333  1.00 90.38           H  
ATOM   2955  O   GLU A 205      -2.306  11.048  12.609  1.00 90.38           O  
ATOM   2956  CG  GLU A 205      -0.919   6.805  12.928  1.00 90.38           C  
ATOM   2957  HG2 GLU A 205      -1.414   6.081  12.280  1.00 90.38           H  
ATOM   2958  HG3 GLU A 205      -1.359   6.719  13.921  1.00 90.38           H  
ATOM   2959  CD  GLU A 205       0.569   6.444  13.019  1.00 90.38           C  
ATOM   2960  OE1 GLU A 205       0.894   5.703  13.982  1.00 90.38           O  
ATOM   2961  OE2 GLU A 205       1.360   6.883  12.154  1.00 90.38           O  
ATOM   2962  N   LYS A 206      -3.762  10.228  11.107  1.00 92.81           N  
ATOM   2963  H   LYS A 206      -4.280   9.418  10.801  1.00 92.81           H  
ATOM   2964  CA  LYS A 206      -4.112  11.534  10.537  1.00 92.81           C  
ATOM   2965  HA  LYS A 206      -3.196  12.118  10.444  1.00 92.81           H  
ATOM   2966  C   LYS A 206      -5.035  12.293  11.486  1.00 92.81           C  
ATOM   2967  CB  LYS A 206      -4.733  11.382   9.139  1.00 92.81           C  
ATOM   2968  HB2 LYS A 206      -5.036  12.365   8.780  1.00 92.81           H  
ATOM   2969  HB3 LYS A 206      -5.619  10.749   9.193  1.00 92.81           H  
ATOM   2970  O   LYS A 206      -6.016  11.745  11.984  1.00 92.81           O  
ATOM   2971  CG  LYS A 206      -3.725  10.781   8.150  1.00 92.81           C  
ATOM   2972  HG2 LYS A 206      -3.470   9.770   8.466  1.00 92.81           H  
ATOM   2973  HG3 LYS A 206      -2.819  11.387   8.166  1.00 92.81           H  
ATOM   2974  CD  LYS A 206      -4.259  10.728   6.713  1.00 92.81           C  
ATOM   2975  HD2 LYS A 206      -5.135  10.080   6.673  1.00 92.81           H  
ATOM   2976  HD3 LYS A 206      -4.532  11.730   6.382  1.00 92.81           H  
ATOM   2977  CE  LYS A 206      -3.129  10.163   5.844  1.00 92.81           C  
ATOM   2978  HE2 LYS A 206      -2.258  10.813   5.933  1.00 92.81           H  
ATOM   2979  HE3 LYS A 206      -2.837   9.193   6.244  1.00 92.81           H  
ATOM   2980  NZ  LYS A 206      -3.482  10.009   4.415  1.00 92.81           N  
ATOM   2981  HZ1 LYS A 206      -2.697   9.550   3.976  1.00 92.81           H  
ATOM   2982  HZ2 LYS A 206      -3.641  10.902   3.972  1.00 92.81           H  
ATOM   2983  HZ3 LYS A 206      -4.295   9.419   4.302  1.00 92.81           H  
ATOM   2984  N   SER A 207      -4.750  13.576  11.701  1.00 93.15           N  
ATOM   2985  H   SER A 207      -3.959  13.990  11.229  1.00 93.15           H  
ATOM   2986  CA  SER A 207      -5.532  14.438  12.600  1.00 93.15           C  
ATOM   2987  HA  SER A 207      -5.570  13.972  13.585  1.00 93.15           H  
ATOM   2988  C   SER A 207      -6.980  14.640  12.144  1.00 93.15           C  
ATOM   2989  CB  SER A 207      -4.848  15.801  12.742  1.00 93.15           C  
ATOM   2990  HB2 SER A 207      -5.491  16.467  13.317  1.00 93.15           H  
ATOM   2991  HB3 SER A 207      -3.906  15.677  13.276  1.00 93.15           H  
ATOM   2992  O   SER A 207      -7.861  14.841  12.978  1.00 93.15           O  
ATOM   2993  OG  SER A 207      -4.588  16.366  11.468  1.00 93.15           O  
ATOM   2994  HG  SER A 207      -4.464  17.313  11.572  1.00 93.15           H  
ATOM   2995  N   ASP A 208      -7.243  14.552  10.838  1.00 94.87           N  
ATOM   2996  H   ASP A 208      -6.486  14.387  10.190  1.00 94.87           H  
ATOM   2997  CA  ASP A 208      -8.588  14.649  10.273  1.00 94.87           C  
ATOM   2998  HA  ASP A 208      -9.202  15.211  10.976  1.00 94.87           H  
ATOM   2999  C   ASP A 208      -9.286  13.288  10.122  1.00 94.87           C  
ATOM   3000  CB  ASP A 208      -8.574  15.483   8.976  1.00 94.87           C  
ATOM   3001  HB2 ASP A 208      -9.597  15.792   8.764  1.00 94.87           H  
ATOM   3002  HB3 ASP A 208      -7.989  16.388   9.139  1.00 94.87           H  
ATOM   3003  O   ASP A 208     -10.402  13.245   9.619  1.00 94.87           O  
ATOM   3004  CG  ASP A 208      -8.029  14.752   7.749  1.00 94.87           C  
ATOM   3005  OD1 ASP A 208      -7.197  13.836   7.932  1.00 94.87           O  
ATOM   3006  OD2 ASP A 208      -8.453  15.116   6.620  1.00 94.87           O  
ATOM   3007  N   PHE A 209      -8.701  12.171  10.573  1.00 95.64           N  
ATOM   3008  H   PHE A 209      -7.790  12.230  11.004  1.00 95.64           H  
ATOM   3009  CA  PHE A 209      -9.389  10.876  10.581  1.00 95.64           C  
ATOM   3010  HA  PHE A 209     -10.006  10.821   9.684  1.00 95.64           H  
ATOM   3011  C   PHE A 209     -10.348  10.770  11.774  1.00 95.64           C  
ATOM   3012  CB  PHE A 209      -8.394   9.719  10.485  1.00 95.64           C  
ATOM   3013  HB2 PHE A 209      -7.764   9.878   9.610  1.00 95.64           H  
ATOM   3014  HB3 PHE A 209      -7.752   9.716  11.366  1.00 95.64           H  
ATOM   3015  O   PHE A 209     -10.092  10.106  12.779  1.00 95.64           O  
ATOM   3016  CG  PHE A 209      -9.076   8.371  10.334  1.00 95.64           C  
ATOM   3017  CD1 PHE A 209      -8.994   7.414  11.357  1.00 95.64           C  
ATOM   3018  HD1 PHE A 209      -8.459   7.667  12.260  1.00 95.64           H  
ATOM   3019  CD2 PHE A 209      -9.810   8.073   9.175  1.00 95.64           C  
ATOM   3020  HD2 PHE A 209      -9.869   8.807   8.384  1.00 95.64           H  
ATOM   3021  CE1 PHE A 209      -9.605   6.156  11.216  1.00 95.64           C  
ATOM   3022  HE1 PHE A 209      -9.528   5.430  12.011  1.00 95.64           H  
ATOM   3023  CE2 PHE A 209     -10.429   6.820   9.027  1.00 95.64           C  
ATOM   3024  HE2 PHE A 209     -10.981   6.592   8.127  1.00 95.64           H  
ATOM   3025  CZ  PHE A 209     -10.324   5.857  10.045  1.00 95.64           C  
ATOM   3026  HZ  PHE A 209     -10.800   4.895   9.930  1.00 95.64           H  
ATOM   3027  N   ASN A 210     -11.470  11.475  11.665  1.00 95.98           N  
ATOM   3028  H   ASN A 210     -11.584  12.034  10.832  1.00 95.98           H  
ATOM   3029  CA  ASN A 210     -12.506  11.570  12.684  1.00 95.98           C  
ATOM   3030  HA  ASN A 210     -12.441  10.696  13.332  1.00 95.98           H  
ATOM   3031  C   ASN A 210     -13.910  11.548  12.049  1.00 95.98           C  
ATOM   3032  CB  ASN A 210     -12.211  12.821  13.538  1.00 95.98           C  
ATOM   3033  HB2 ASN A 210     -11.215  12.724  13.969  1.00 95.98           H  
ATOM   3034  HB3 ASN A 210     -12.924  12.893  14.360  1.00 95.98           H  
ATOM   3035  O   ASN A 210     -14.064  11.576  10.827  1.00 95.98           O  
ATOM   3036  CG  ASN A 210     -12.282  14.115  12.746  1.00 95.98           C  
ATOM   3037  ND2 ASN A 210     -11.315  14.993  12.867  1.00 95.98           N  
ATOM   3038 HD21 ASN A 210     -10.483  14.810  13.408  1.00 95.98           H  
ATOM   3039 HD22 ASN A 210     -11.464  15.878  12.404  1.00 95.98           H  
ATOM   3040  OD1 ASN A 210     -13.226  14.346  12.015  1.00 95.98           O  
ATOM   3041  N   MET A 211     -14.948  11.475  12.886  1.00 96.42           N  
ATOM   3042  H   MET A 211     -14.779  11.459  13.881  1.00 96.42           H  
ATOM   3043  CA  MET A 211     -16.329  11.386  12.399  1.00 96.42           C  
ATOM   3044  HA  MET A 211     -16.390  10.574  11.674  1.00 96.42           H  
ATOM   3045  C   MET A 211     -16.787  12.650  11.668  1.00 96.42           C  
ATOM   3046  CB  MET A 211     -17.293  11.082  13.552  1.00 96.42           C  
ATOM   3047  HB2 MET A 211     -17.190  11.843  14.325  1.00 96.42           H  
ATOM   3048  HB3 MET A 211     -18.312  11.127  13.170  1.00 96.42           H  
ATOM   3049  O   MET A 211     -17.550  12.538  10.718  1.00 96.42           O  
ATOM   3050  CG  MET A 211     -17.077   9.698  14.175  1.00 96.42           C  
ATOM   3051  HG2 MET A 211     -17.844   9.547  14.935  1.00 96.42           H  
ATOM   3052  HG3 MET A 211     -16.110   9.690  14.677  1.00 96.42           H  
ATOM   3053  SD  MET A 211     -17.126   8.285  13.035  1.00 96.42           S  
ATOM   3054  CE  MET A 211     -18.791   8.454  12.334  1.00 96.42           C  
ATOM   3055  HE1 MET A 211     -19.526   8.551  13.134  1.00 96.42           H  
ATOM   3056  HE2 MET A 211     -19.023   7.568  11.744  1.00 96.42           H  
ATOM   3057  HE3 MET A 211     -18.834   9.333  11.691  1.00 96.42           H  
ATOM   3058  N   GLU A 212     -16.302  13.831  12.052  1.00 96.89           N  
ATOM   3059  H   GLU A 212     -15.584  13.870  12.762  1.00 96.89           H  
ATOM   3060  CA  GLU A 212     -16.638  15.089  11.377  1.00 96.89           C  
ATOM   3061  HA  GLU A 212     -17.721  15.211  11.352  1.00 96.89           H  
ATOM   3062  C   GLU A 212     -16.144  15.091   9.925  1.00 96.89           C  
ATOM   3063  CB  GLU A 212     -16.040  16.246  12.181  1.00 96.89           C  
ATOM   3064  HB2 GLU A 212     -14.956  16.139  12.214  1.00 96.89           H  
ATOM   3065  HB3 GLU A 212     -16.426  16.192  13.199  1.00 96.89           H  
ATOM   3066  O   GLU A 212     -16.897  15.407   9.006  1.00 96.89           O  
ATOM   3067  CG  GLU A 212     -16.382  17.619  11.593  1.00 96.89           C  
ATOM   3068  HG2 GLU A 212     -16.005  17.674  10.571  1.00 96.89           H  
ATOM   3069  HG3 GLU A 212     -17.466  17.724  11.563  1.00 96.89           H  
ATOM   3070  CD  GLU A 212     -15.770  18.768  12.406  1.00 96.89           C  
ATOM   3071  OE1 GLU A 212     -16.050  19.923  12.029  1.00 96.89           O  
ATOM   3072  OE2 GLU A 212     -15.016  18.482  13.365  1.00 96.89           O  
ATOM   3073  N   ALA A 213     -14.913  14.645   9.682  1.00 97.29           N  
ATOM   3074  H   ALA A 213     -14.315  14.426  10.466  1.00 97.29           H  
ATOM   3075  CA  ALA A 213     -14.402  14.458   8.330  1.00 97.29           C  
ATOM   3076  HA  ALA A 213     -14.448  15.410   7.800  1.00 97.29           H  
ATOM   3077  C   ALA A 213     -15.232  13.436   7.538  1.00 97.29           C  
ATOM   3078  CB  ALA A 213     -12.945  14.025   8.444  1.00 97.29           C  
ATOM   3079  HB1 ALA A 213     -12.372  14.806   8.943  1.00 97.29           H  
ATOM   3080  HB2 ALA A 213     -12.518  13.838   7.458  1.00 97.29           H  
ATOM   3081  HB3 ALA A 213     -12.883  13.105   9.026  1.00 97.29           H  
ATOM   3082  O   ALA A 213     -15.521  13.661   6.362  1.00 97.29           O  
ATOM   3083  N   MET A 214     -15.659  12.339   8.175  1.00 97.37           N  
ATOM   3084  H   MET A 214     -15.396  12.216   9.143  1.00 97.37           H  
ATOM   3085  CA  MET A 214     -16.535  11.347   7.540  1.00 97.37           C  
ATOM   3086  HA  MET A 214     -16.091  11.063   6.586  1.00 97.37           H  
ATOM   3087  C   MET A 214     -17.916  11.923   7.206  1.00 97.37           C  
ATOM   3088  CB  MET A 214     -16.663  10.084   8.402  1.00 97.37           C  
ATOM   3089  HB2 MET A 214     -17.366   9.403   7.923  1.00 97.37           H  
ATOM   3090  HB3 MET A 214     -17.057  10.347   9.384  1.00 97.37           H  
ATOM   3091  O   MET A 214     -18.431  11.672   6.122  1.00 97.37           O  
ATOM   3092  CG  MET A 214     -15.330   9.351   8.573  1.00 97.37           C  
ATOM   3093  HG2 MET A 214     -14.595  10.042   8.984  1.00 97.37           H  
ATOM   3094  HG3 MET A 214     -14.978   9.026   7.593  1.00 97.37           H  
ATOM   3095  SD  MET A 214     -15.436   7.909   9.666  1.00 97.37           S  
ATOM   3096  CE  MET A 214     -13.674   7.664  10.010  1.00 97.37           C  
ATOM   3097  HE1 MET A 214     -13.266   8.554  10.489  1.00 97.37           H  
ATOM   3098  HE2 MET A 214     -13.143   7.482   9.076  1.00 97.37           H  
ATOM   3099  HE3 MET A 214     -13.544   6.808  10.672  1.00 97.37           H  
ATOM   3100  N   TYR A 215     -18.500  12.756   8.069  1.00 96.46           N  
ATOM   3101  H   TYR A 215     -18.062  12.921   8.964  1.00 96.46           H  
ATOM   3102  CA  TYR A 215     -19.758  13.452   7.771  1.00 96.46           C  
ATOM   3103  HA  TYR A 215     -20.517  12.714   7.513  1.00 96.46           H  
ATOM   3104  C   TYR A 215     -19.643  14.379   6.558  1.00 96.46           C  
ATOM   3105  CB  TYR A 215     -20.220  14.248   9.001  1.00 96.46           C  
ATOM   3106  HB2 TYR A 215     -21.156  14.748   8.751  1.00 96.46           H  
ATOM   3107  HB3 TYR A 215     -19.485  15.027   9.203  1.00 96.46           H  
ATOM   3108  O   TYR A 215     -20.632  14.587   5.862  1.00 96.46           O  
ATOM   3109  CG  TYR A 215     -20.445  13.453  10.277  1.00 96.46           C  
ATOM   3110  CD1 TYR A 215     -20.750  12.079  10.231  1.00 96.46           C  
ATOM   3111  HD1 TYR A 215     -20.830  11.577   9.278  1.00 96.46           H  
ATOM   3112  CD2 TYR A 215     -20.347  14.100  11.523  1.00 96.46           C  
ATOM   3113  HD2 TYR A 215     -20.118  15.154  11.564  1.00 96.46           H  
ATOM   3114  CE1 TYR A 215     -20.935  11.344  11.415  1.00 96.46           C  
ATOM   3115  HE1 TYR A 215     -21.163  10.289  11.381  1.00 96.46           H  
ATOM   3116  CE2 TYR A 215     -20.536  13.373  12.714  1.00 96.46           C  
ATOM   3117  HE2 TYR A 215     -20.452  13.878  13.665  1.00 96.46           H  
ATOM   3118  OH  TYR A 215     -21.012  11.287  13.805  1.00 96.46           O  
ATOM   3119  HH  TYR A 215     -20.947  11.858  14.574  1.00 96.46           H  
ATOM   3120  CZ  TYR A 215     -20.830  11.994  12.659  1.00 96.46           C  
ATOM   3121  N   ASN A 216     -18.434  14.873   6.289  1.00 96.35           N  
ATOM   3122  H   ASN A 216     -17.699  14.674   6.952  1.00 96.35           H  
ATOM   3123  CA  ASN A 216     -18.090  15.720   5.151  1.00 96.35           C  
ATOM   3124  HA  ASN A 216     -18.998  16.202   4.790  1.00 96.35           H  
ATOM   3125  C   ASN A 216     -17.533  14.930   3.949  1.00 96.35           C  
ATOM   3126  CB  ASN A 216     -17.149  16.823   5.657  1.00 96.35           C  
ATOM   3127  HB2 ASN A 216     -16.785  17.409   4.814  1.00 96.35           H  
ATOM   3128  HB3 ASN A 216     -16.292  16.382   6.166  1.00 96.35           H  
ATOM   3129  O   ASN A 216     -16.812  15.480   3.117  1.00 96.35           O  
ATOM   3130  CG  ASN A 216     -17.871  17.788   6.579  1.00 96.35           C  
ATOM   3131  ND2 ASN A 216     -17.450  17.926   7.812  1.00 96.35           N  
ATOM   3132 HD21 ASN A 216     -16.841  17.236   8.228  1.00 96.35           H  
ATOM   3133 HD22 ASN A 216     -17.937  18.609   8.376  1.00 96.35           H  
ATOM   3134  OD1 ASN A 216     -18.833  18.422   6.196  1.00 96.35           O  
ATOM   3135  N   GLY A 217     -17.835  13.631   3.849  1.00 95.93           N  
ATOM   3136  H   GLY A 217     -18.392  13.209   4.579  1.00 95.93           H  
ATOM   3137  CA  GLY A 217     -17.519  12.822   2.668  1.00 95.93           C  
ATOM   3138  HA2 GLY A 217     -17.737  13.401   1.771  1.00 95.93           H  
ATOM   3139  HA3 GLY A 217     -18.169  11.947   2.667  1.00 95.93           H  
ATOM   3140  C   GLY A 217     -16.071  12.335   2.572  1.00 95.93           C  
ATOM   3141  O   GLY A 217     -15.670  11.838   1.521  1.00 95.93           O  
ATOM   3142  N   LYS A 218     -15.265  12.449   3.635  1.00 96.38           N  
ATOM   3143  H   LYS A 218     -15.631  12.889   4.468  1.00 96.38           H  
ATOM   3144  CA  LYS A 218     -13.911  11.872   3.670  1.00 96.38           C  
ATOM   3145  HA  LYS A 218     -13.530  11.830   2.650  1.00 96.38           H  
ATOM   3146  C   LYS A 218     -13.916  10.434   4.192  1.00 96.38           C  
ATOM   3147  CB  LYS A 218     -12.955  12.751   4.486  1.00 96.38           C  
ATOM   3148  HB2 LYS A 218     -13.322  12.828   5.509  1.00 96.38           H  
ATOM   3149  HB3 LYS A 218     -11.987  12.252   4.524  1.00 96.38           H  
ATOM   3150  O   LYS A 218     -14.810  10.019   4.932  1.00 96.38           O  
ATOM   3151  CG  LYS A 218     -12.736  14.155   3.896  1.00 96.38           C  
ATOM   3152  HG2 LYS A 218     -13.679  14.699   3.840  1.00 96.38           H  
ATOM   3153  HG3 LYS A 218     -12.314  14.057   2.896  1.00 96.38           H  
ATOM   3154  CD  LYS A 218     -11.756  14.915   4.800  1.00 96.38           C  
ATOM   3155  HD2 LYS A 218     -10.936  14.250   5.071  1.00 96.38           H  
ATOM   3156  HD3 LYS A 218     -12.280  15.207   5.710  1.00 96.38           H  
ATOM   3157  CE  LYS A 218     -11.162  16.164   4.153  1.00 96.38           C  
ATOM   3158  HE2 LYS A 218     -11.955  16.887   3.965  1.00 96.38           H  
ATOM   3159  HE3 LYS A 218     -10.717  15.880   3.199  1.00 96.38           H  
ATOM   3160  NZ  LYS A 218     -10.122  16.733   5.051  1.00 96.38           N  
ATOM   3161  HZ1 LYS A 218      -9.584  17.461   4.604  1.00 96.38           H  
ATOM   3162  HZ2 LYS A 218      -9.481  16.023   5.375  1.00 96.38           H  
ATOM   3163  HZ3 LYS A 218     -10.537  17.096   5.897  1.00 96.38           H  
ATOM   3164  N   TYR A 219     -12.860   9.685   3.872  1.00 96.26           N  
ATOM   3165  H   TYR A 219     -12.160  10.090   3.268  1.00 96.26           H  
ATOM   3166  CA  TYR A 219     -12.614   8.337   4.399  1.00 96.26           C  
ATOM   3167  HA  TYR A 219     -11.795   7.899   3.828  1.00 96.26           H  
ATOM   3168  C   TYR A 219     -13.820   7.404   4.199  1.00 96.26           C  
ATOM   3169  CB  TYR A 219     -12.150   8.451   5.864  1.00 96.26           C  
ATOM   3170  HB2 TYR A 219     -12.970   8.812   6.485  1.00 96.26           H  
ATOM   3171  HB3 TYR A 219     -11.874   7.458   6.219  1.00 96.26           H  
ATOM   3172  O   TYR A 219     -14.329   7.284   3.089  1.00 96.26           O  
ATOM   3173  CG  TYR A 219     -10.961   9.358   6.060  1.00 96.26           C  
ATOM   3174  CD1 TYR A 219      -9.721   8.952   5.542  1.00 96.26           C  
ATOM   3175  HD1 TYR A 219      -9.627   8.021   5.003  1.00 96.26           H  
ATOM   3176  CD2 TYR A 219     -11.078  10.588   6.742  1.00 96.26           C  
ATOM   3177  HD2 TYR A 219     -12.031  10.909   7.136  1.00 96.26           H  
ATOM   3178  CE1 TYR A 219      -8.593   9.765   5.716  1.00 96.26           C  
ATOM   3179  HE1 TYR A 219      -7.643   9.463   5.299  1.00 96.26           H  
ATOM   3180  CE2 TYR A 219      -9.938  11.404   6.915  1.00 96.26           C  
ATOM   3181  HE2 TYR A 219     -10.009  12.357   7.419  1.00 96.26           H  
ATOM   3182  OH  TYR A 219      -7.538  11.688   6.570  1.00 96.26           O  
ATOM   3183  HH  TYR A 219      -7.596  12.501   7.078  1.00 96.26           H  
ATOM   3184  CZ  TYR A 219      -8.686  10.979   6.418  1.00 96.26           C  
ATOM   3185  N   CYS A 220     -14.309   6.768   5.269  1.00 96.81           N  
ATOM   3186  H   CYS A 220     -13.840   6.879   6.156  1.00 96.81           H  
ATOM   3187  CA  CYS A 220     -15.480   5.894   5.241  1.00 96.81           C  
ATOM   3188  HA  CYS A 220     -15.277   5.040   4.594  1.00 96.81           H  
ATOM   3189  C   CYS A 220     -16.721   6.618   4.696  1.00 96.81           C  
ATOM   3190  CB  CYS A 220     -15.755   5.401   6.673  1.00 96.81           C  
ATOM   3191  HB2 CYS A 220     -16.153   6.222   7.269  1.00 96.81           H  
ATOM   3192  HB3 CYS A 220     -16.503   4.609   6.638  1.00 96.81           H  
ATOM   3193  O   CYS A 220     -17.519   6.028   3.970  1.00 96.81           O  
ATOM   3194  SG  CYS A 220     -14.242   4.776   7.471  1.00 96.81           S  
ATOM   3195  HG  CYS A 220     -14.797   4.476   8.649  1.00 96.81           H  
ATOM   3196  N   GLY A 221     -16.862   7.907   5.018  1.00 97.34           N  
ATOM   3197  H   GLY A 221     -16.102   8.371   5.494  1.00 97.34           H  
ATOM   3198  CA  GLY A 221     -17.990   8.741   4.618  1.00 97.34           C  
ATOM   3199  HA2 GLY A 221     -17.929   9.670   5.185  1.00 97.34           H  
ATOM   3200  HA3 GLY A 221     -18.927   8.244   4.867  1.00 97.34           H  
ATOM   3201  C   GLY A 221     -18.019   9.113   3.137  1.00 97.34           C  
ATOM   3202  O   GLY A 221     -19.049   9.577   2.663  1.00 97.34           O  
ATOM   3203  N   ALA A 222     -16.949   8.852   2.377  1.00 97.37           N  
ATOM   3204  H   ALA A 222     -16.115   8.469   2.799  1.00 97.37           H  
ATOM   3205  CA  ALA A 222     -16.981   8.987   0.919  1.00 97.37           C  
ATOM   3206  HA  ALA A 222     -17.215  10.019   0.659  1.00 97.37           H  
ATOM   3207  C   ALA A 222     -18.068   8.095   0.295  1.00 97.37           C  
ATOM   3208  CB  ALA A 222     -15.594   8.644   0.368  1.00 97.37           C  
ATOM   3209  HB1 ALA A 222     -15.583   8.799  -0.711  1.00 97.37           H  
ATOM   3210  HB2 ALA A 222     -15.356   7.602   0.578  1.00 97.37           H  
ATOM   3211  HB3 ALA A 222     -14.843   9.290   0.824  1.00 97.37           H  
ATOM   3212  O   ALA A 222     -18.726   8.496  -0.664  1.00 97.37           O  
ATOM   3213  N   CYS A 223     -18.310   6.923   0.897  1.00 97.63           N  
ATOM   3214  H   CYS A 223     -17.711   6.667   1.670  1.00 97.63           H  
ATOM   3215  CA  CYS A 223     -19.321   5.963   0.453  1.00 97.63           C  
ATOM   3216  HA  CYS A 223     -19.782   6.329  -0.464  1.00 97.63           H  
ATOM   3217  C   CYS A 223     -20.459   5.783   1.470  1.00 97.63           C  
ATOM   3218  CB  CYS A 223     -18.630   4.626   0.142  1.00 97.63           C  
ATOM   3219  HB2 CYS A 223     -18.195   4.213   1.052  1.00 97.63           H  
ATOM   3220  HB3 CYS A 223     -19.367   3.923  -0.246  1.00 97.63           H  
ATOM   3221  O   CYS A 223     -21.624   5.680   1.086  1.00 97.63           O  
ATOM   3222  SG  CYS A 223     -17.320   4.862  -1.097  1.00 97.63           S  
ATOM   3223  HG  CYS A 223     -16.980   3.581  -1.262  1.00 97.63           H  
ATOM   3224  N   HIS A 224     -20.155   5.776   2.770  1.00 97.96           N  
ATOM   3225  H   HIS A 224     -19.187   5.873   3.041  1.00 97.96           H  
ATOM   3226  CA  HIS A 224     -21.145   5.669   3.847  1.00 97.96           C  
ATOM   3227  HA  HIS A 224     -21.932   4.984   3.532  1.00 97.96           H  
ATOM   3228  C   HIS A 224     -21.843   7.012   4.116  1.00 97.96           C  
ATOM   3229  CB  HIS A 224     -20.489   5.061   5.093  1.00 97.96           C  
ATOM   3230  HB2 HIS A 224     -21.154   5.190   5.946  1.00 97.96           H  
ATOM   3231  HB3 HIS A 224     -19.554   5.578   5.307  1.00 97.96           H  
ATOM   3232  O   HIS A 224     -21.725   7.596   5.188  1.00 97.96           O  
ATOM   3233  CG  HIS A 224     -20.216   3.595   4.964  1.00 97.96           C  
ATOM   3234  CD2 HIS A 224     -19.026   2.998   4.655  1.00 97.96           C  
ATOM   3235  HD2 HIS A 224     -18.094   3.501   4.443  1.00 97.96           H  
ATOM   3236  ND1 HIS A 224     -21.145   2.604   5.151  1.00 97.96           N  
ATOM   3237  HD1 HIS A 224     -22.109   2.759   5.410  1.00 97.96           H  
ATOM   3238  CE1 HIS A 224     -20.529   1.429   4.943  1.00 97.96           C  
ATOM   3239  HE1 HIS A 224     -20.995   0.455   4.985  1.00 97.96           H  
ATOM   3240  NE2 HIS A 224     -19.235   1.618   4.657  1.00 97.96           N  
ATOM   3241  N   ASN A 225     -22.566   7.512   3.116  1.00 96.50           N  
ATOM   3242  H   ASN A 225     -22.584   6.975   2.260  1.00 96.50           H  
ATOM   3243  CA  ASN A 225     -23.161   8.854   3.074  1.00 96.50           C  
ATOM   3244  HA  ASN A 225     -22.933   9.379   4.001  1.00 96.50           H  
ATOM   3245  C   ASN A 225     -24.697   8.850   2.960  1.00 96.50           C  
ATOM   3246  CB  ASN A 225     -22.493   9.624   1.922  1.00 96.50           C  
ATOM   3247  HB2 ASN A 225     -21.435   9.745   2.153  1.00 96.50           H  
ATOM   3248  HB3 ASN A 225     -22.924  10.623   1.845  1.00 96.50           H  
ATOM   3249  O   ASN A 225     -25.301   9.882   2.684  1.00 96.50           O  
ATOM   3250  CG  ASN A 225     -22.631   8.936   0.573  1.00 96.50           C  
ATOM   3251  ND2 ASN A 225     -21.633   9.032  -0.271  1.00 96.50           N  
ATOM   3252 HD21 ASN A 225     -20.765   9.472  -0.002  1.00 96.50           H  
ATOM   3253 HD22 ASN A 225     -21.696   8.533  -1.146  1.00 96.50           H  
ATOM   3254  OD1 ASN A 225     -23.611   8.267   0.267  1.00 96.50           O  
ATOM   3255  N   GLY A 226     -25.334   7.684   3.102  1.00 96.35           N  
ATOM   3256  H   GLY A 226     -24.784   6.848   3.240  1.00 96.35           H  
ATOM   3257  CA  GLY A 226     -26.784   7.521   2.975  1.00 96.35           C  
ATOM   3258  HA2 GLY A 226     -27.085   6.628   3.522  1.00 96.35           H  
ATOM   3259  HA3 GLY A 226     -27.280   8.382   3.424  1.00 96.35           H  
ATOM   3260  C   GLY A 226     -27.294   7.383   1.537  1.00 96.35           C  
ATOM   3261  O   GLY A 226     -28.458   7.036   1.354  1.00 96.35           O  
ATOM   3262  N   SER A 227     -26.443   7.605   0.530  1.00 95.57           N  
ATOM   3263  H   SER A 227     -25.508   7.909   0.762  1.00 95.57           H  
ATOM   3264  CA  SER A 227     -26.774   7.450  -0.892  1.00 95.57           C  
ATOM   3265  HA  SER A 227     -27.853   7.351  -1.008  1.00 95.57           H  
ATOM   3266  C   SER A 227     -26.141   6.190  -1.488  1.00 95.57           C  
ATOM   3267  CB  SER A 227     -26.347   8.711  -1.649  1.00 95.57           C  
ATOM   3268  HB2 SER A 227     -26.829   9.577  -1.195  1.00 95.57           H  
ATOM   3269  HB3 SER A 227     -25.267   8.836  -1.581  1.00 95.57           H  
ATOM   3270  O   SER A 227     -26.851   5.332  -2.012  1.00 95.57           O  
ATOM   3271  OG  SER A 227     -26.720   8.634  -3.010  1.00 95.57           O  
ATOM   3272  HG  SER A 227     -26.433   9.440  -3.447  1.00 95.57           H  
ATOM   3273  N   LEU A 228     -24.816   6.037  -1.361  1.00 94.63           N  
ATOM   3274  H   LEU A 228     -24.295   6.763  -0.891  1.00 94.63           H  
ATOM   3275  CA  LEU A 228     -24.094   4.875  -1.900  1.00 94.63           C  
ATOM   3276  HA  LEU A 228     -24.598   4.558  -2.813  1.00 94.63           H  
ATOM   3277  C   LEU A 228     -24.126   3.675  -0.940  1.00 94.63           C  
ATOM   3278  CB  LEU A 228     -22.664   5.310  -2.271  1.00 94.63           C  
ATOM   3279  HB2 LEU A 228     -22.728   6.116  -3.002  1.00 94.63           H  
ATOM   3280  HB3 LEU A 228     -22.172   5.707  -1.383  1.00 94.63           H  
ATOM   3281  O   LEU A 228     -24.351   2.541  -1.355  1.00 94.63           O  
ATOM   3282  CG  LEU A 228     -21.787   4.185  -2.855  1.00 94.63           C  
ATOM   3283  HG  LEU A 228     -21.661   3.396  -2.113  1.00 94.63           H  
ATOM   3284  CD1 LEU A 228     -22.383   3.590  -4.132  1.00 94.63           C  
ATOM   3285 HD11 LEU A 228     -23.308   3.060  -3.902  1.00 94.63           H  
ATOM   3286 HD12 LEU A 228     -21.683   2.872  -4.561  1.00 94.63           H  
ATOM   3287 HD13 LEU A 228     -22.580   4.377  -4.859  1.00 94.63           H  
ATOM   3288  CD2 LEU A 228     -20.408   4.736  -3.207  1.00 94.63           C  
ATOM   3289 HD21 LEU A 228     -19.959   5.216  -2.337  1.00 94.63           H  
ATOM   3290 HD22 LEU A 228     -20.487   5.470  -4.009  1.00 94.63           H  
ATOM   3291 HD23 LEU A 228     -19.757   3.925  -3.532  1.00 94.63           H  
ATOM   3292  N   ALA A 229     -23.935   3.930   0.351  1.00 96.27           N  
ATOM   3293  H   ALA A 229     -23.712   4.880   0.611  1.00 96.27           H  
ATOM   3294  CA  ALA A 229     -24.086   2.961   1.429  1.00 96.27           C  
ATOM   3295  HA  ALA A 229     -24.703   2.132   1.080  1.00 96.27           H  
ATOM   3296  C   ALA A 229     -24.811   3.603   2.621  1.00 96.27           C  
ATOM   3297  CB  ALA A 229     -22.700   2.408   1.795  1.00 96.27           C  
ATOM   3298  HB1 ALA A 229     -22.048   3.214   2.135  1.00 96.27           H  
ATOM   3299  HB2 ALA A 229     -22.251   1.944   0.917  1.00 96.27           H  
ATOM   3300  HB3 ALA A 229     -22.781   1.658   2.582  1.00 96.27           H  
ATOM   3301  O   ALA A 229     -25.127   4.794   2.609  1.00 96.27           O  
ATOM   3302  N   PHE A 230     -25.083   2.818   3.669  1.00 96.73           N  
ATOM   3303  H   PHE A 230     -24.752   1.863   3.656  1.00 96.73           H  
ATOM   3304  CA  PHE A 230     -25.690   3.354   4.890  1.00 96.73           C  
ATOM   3305  HA  PHE A 230     -26.663   3.764   4.620  1.00 96.73           H  
ATOM   3306  C   PHE A 230     -24.851   4.509   5.457  1.00 96.73           C  
ATOM   3307  CB  PHE A 230     -25.910   2.248   5.931  1.00 96.73           C  
ATOM   3308  HB2 PHE A 230     -26.542   1.476   5.491  1.00 96.73           H  
ATOM   3309  HB3 PHE A 230     -26.465   2.675   6.766  1.00 96.73           H  
ATOM   3310  O   PHE A 230     -23.624   4.469   5.405  1.00 96.73           O  
ATOM   3311  CG  PHE A 230     -24.646   1.606   6.478  1.00 96.73           C  
ATOM   3312  CD1 PHE A 230     -24.170   0.397   5.936  1.00 96.73           C  
ATOM   3313  HD1 PHE A 230     -24.687  -0.064   5.106  1.00 96.73           H  
ATOM   3314  CD2 PHE A 230     -23.942   2.221   7.533  1.00 96.73           C  
ATOM   3315  HD2 PHE A 230     -24.288   3.154   7.951  1.00 96.73           H  
ATOM   3316  CE1 PHE A 230     -23.002  -0.196   6.448  1.00 96.73           C  
ATOM   3317  HE1 PHE A 230     -22.614  -1.103   6.009  1.00 96.73           H  
ATOM   3318  CE2 PHE A 230     -22.761   1.641   8.027  1.00 96.73           C  
ATOM   3319  HE2 PHE A 230     -22.208   2.139   8.810  1.00 96.73           H  
ATOM   3320  CZ  PHE A 230     -22.291   0.432   7.488  1.00 96.73           C  
ATOM   3321  HZ  PHE A 230     -21.367   0.008   7.851  1.00 96.73           H  
ATOM   3322  N   ASP A 231     -25.524   5.524   5.989  1.00 97.59           N  
ATOM   3323  H   ASP A 231     -26.533   5.493   6.004  1.00 97.59           H  
ATOM   3324  CA  ASP A 231     -24.895   6.749   6.487  1.00 97.59           C  
ATOM   3325  HA  ASP A 231     -24.222   7.139   5.724  1.00 97.59           H  
ATOM   3326  C   ASP A 231     -24.079   6.483   7.766  1.00 97.59           C  
ATOM   3327  CB  ASP A 231     -26.010   7.787   6.712  1.00 97.59           C  
ATOM   3328  HB2 ASP A 231     -26.654   7.803   5.833  1.00 97.59           H  
ATOM   3329  HB3 ASP A 231     -26.621   7.476   7.560  1.00 97.59           H  
ATOM   3330  O   ASP A 231     -24.596   5.865   8.704  1.00 97.59           O  
ATOM   3331  CG  ASP A 231     -25.504   9.212   6.961  1.00 97.59           C  
ATOM   3332  OD1 ASP A 231     -24.408   9.361   7.543  1.00 97.59           O  
ATOM   3333  OD2 ASP A 231     -26.251  10.156   6.639  1.00 97.59           O  
ATOM   3334  N   VAL A 232     -22.837   6.986   7.827  1.00 97.11           N  
ATOM   3335  H   VAL A 232     -22.509   7.496   7.019  1.00 97.11           H  
ATOM   3336  CA  VAL A 232     -21.961   6.962   9.016  1.00 97.11           C  
ATOM   3337  HA  VAL A 232     -21.766   5.923   9.282  1.00 97.11           H  
ATOM   3338  C   VAL A 232     -22.579   7.619  10.255  1.00 97.11           C  
ATOM   3339  CB  VAL A 232     -20.609   7.666   8.766  1.00 97.11           C  
ATOM   3340  HB  VAL A 232     -20.103   7.750   9.727  1.00 97.11           H  
ATOM   3341  O   VAL A 232     -22.181   7.304  11.375  1.00 97.11           O  
ATOM   3342  CG1 VAL A 232     -19.666   6.882   7.858  1.00 97.11           C  
ATOM   3343 HG11 VAL A 232     -18.647   7.244   7.999  1.00 97.11           H  
ATOM   3344 HG12 VAL A 232     -19.706   5.818   8.092  1.00 97.11           H  
ATOM   3345 HG13 VAL A 232     -19.946   7.055   6.818  1.00 97.11           H  
ATOM   3346  CG2 VAL A 232     -20.760   9.082   8.199  1.00 97.11           C  
ATOM   3347 HG21 VAL A 232     -19.803   9.601   8.240  1.00 97.11           H  
ATOM   3348 HG22 VAL A 232     -21.100   9.057   7.163  1.00 97.11           H  
ATOM   3349 HG23 VAL A 232     -21.502   9.634   8.776  1.00 97.11           H  
ATOM   3350  N   LYS A 233     -23.561   8.512  10.085  1.00 96.05           N  
ATOM   3351  H   LYS A 233     -23.797   8.768   9.137  1.00 96.05           H  
ATOM   3352  CA  LYS A 233     -24.336   9.126  11.178  1.00 96.05           C  
ATOM   3353  HA  LYS A 233     -23.651   9.470  11.952  1.00 96.05           H  
ATOM   3354  C   LYS A 233     -25.284   8.127  11.849  1.00 96.05           C  
ATOM   3355  CB  LYS A 233     -25.118  10.331  10.628  1.00 96.05           C  
ATOM   3356  HB2 LYS A 233     -25.757   9.998   9.810  1.00 96.05           H  
ATOM   3357  HB3 LYS A 233     -25.756  10.736  11.413  1.00 96.05           H  
ATOM   3358  O   LYS A 233     -25.911   8.441  12.859  1.00 96.05           O  
ATOM   3359  CG  LYS A 233     -24.190  11.452  10.134  1.00 96.05           C  
ATOM   3360  HG2 LYS A 233     -23.662  11.877  10.987  1.00 96.05           H  
ATOM   3361  HG3 LYS A 233     -23.458  11.047   9.435  1.00 96.05           H  
ATOM   3362  CD  LYS A 233     -24.969  12.561   9.420  1.00 96.05           C  
ATOM   3363  HD2 LYS A 233     -25.654  13.038  10.121  1.00 96.05           H  
ATOM   3364  HD3 LYS A 233     -25.535  12.120   8.600  1.00 96.05           H  
ATOM   3365  CE  LYS A 233     -23.979  13.588   8.859  1.00 96.05           C  
ATOM   3366  HE2 LYS A 233     -23.280  13.059   8.211  1.00 96.05           H  
ATOM   3367  HE3 LYS A 233     -23.407  14.018   9.682  1.00 96.05           H  
ATOM   3368  NZ  LYS A 233     -24.659  14.655   8.085  1.00 96.05           N  
ATOM   3369  HZ1 LYS A 233     -23.980  15.281   7.676  1.00 96.05           H  
ATOM   3370  HZ2 LYS A 233     -25.186  14.244   7.328  1.00 96.05           H  
ATOM   3371  HZ3 LYS A 233     -25.282  15.197   8.667  1.00 96.05           H  
ATOM   3372  N   THR A 234     -25.411   6.924  11.293  1.00 94.94           N  
ATOM   3373  H   THR A 234     -24.830   6.717  10.492  1.00 94.94           H  
ATOM   3374  CA  THR A 234     -26.314   5.874  11.760  1.00 94.94           C  
ATOM   3375  HA  THR A 234     -26.723   6.170  12.725  1.00 94.94           H  
ATOM   3376  C   THR A 234     -25.570   4.555  11.971  1.00 94.94           C  
ATOM   3377  CB  THR A 234     -27.502   5.696  10.798  1.00 94.94           C  
ATOM   3378  HB  THR A 234     -28.233   5.056  11.293  1.00 94.94           H  
ATOM   3379  O   THR A 234     -24.468   4.342  11.477  1.00 94.94           O  
ATOM   3380  CG2 THR A 234     -28.209   7.004  10.442  1.00 94.94           C  
ATOM   3381 HG21 THR A 234     -28.494   7.534  11.351  1.00 94.94           H  
ATOM   3382 HG22 THR A 234     -27.556   7.642   9.846  1.00 94.94           H  
ATOM   3383 HG23 THR A 234     -29.105   6.785   9.861  1.00 94.94           H  
ATOM   3384  OG1 THR A 234     -27.117   5.052   9.606  1.00 94.94           O  
ATOM   3385  HG1 THR A 234     -26.289   5.433   9.304  1.00 94.94           H  
ATOM   3386  N   GLN A 235     -26.185   3.627  12.710  1.00 94.21           N  
ATOM   3387  H   GLN A 235     -27.085   3.863  13.103  1.00 94.21           H  
ATOM   3388  CA  GLN A 235     -25.703   2.243  12.833  1.00 94.21           C  
ATOM   3389  HA  GLN A 235     -26.328   1.765  13.588  1.00 94.21           H  
ATOM   3390  C   GLN A 235     -24.254   2.098  13.354  1.00 94.21           C  
ATOM   3391  CB  GLN A 235     -25.934   1.475  11.513  1.00 94.21           C  
ATOM   3392  HB2 GLN A 235     -25.711   0.422  11.685  1.00 94.21           H  
ATOM   3393  HB3 GLN A 235     -25.253   1.850  10.749  1.00 94.21           H  
ATOM   3394  O   GLN A 235     -23.543   1.182  12.944  1.00 94.21           O  
ATOM   3395  CG  GLN A 235     -27.374   1.570  10.990  1.00 94.21           C  
ATOM   3396  HG2 GLN A 235     -28.057   1.255  11.779  1.00 94.21           H  
ATOM   3397  HG3 GLN A 235     -27.611   2.600  10.724  1.00 94.21           H  
ATOM   3398  CD  GLN A 235     -27.606   0.714   9.751  1.00 94.21           C  
ATOM   3399  NE2 GLN A 235     -28.648  -0.087   9.725  1.00 94.21           N  
ATOM   3400 HE21 GLN A 235     -28.917  -0.424   8.812  1.00 94.21           H  
ATOM   3401 HE22 GLN A 235     -29.326  -0.026  10.471  1.00 94.21           H  
ATOM   3402  OE1 GLN A 235     -26.855   0.688   8.791  1.00 94.21           O  
ATOM   3403  N   CYS A 236     -23.833   2.937  14.311  1.00 95.10           N  
ATOM   3404  H   CYS A 236     -24.429   3.721  14.539  1.00 95.10           H  
ATOM   3405  CA  CYS A 236     -22.451   3.023  14.817  1.00 95.10           C  
ATOM   3406  HA  CYS A 236     -21.836   3.468  14.035  1.00 95.10           H  
ATOM   3407  C   CYS A 236     -21.834   1.658  15.184  1.00 95.10           C  
ATOM   3408  CB  CYS A 236     -22.411   3.943  16.056  1.00 95.10           C  
ATOM   3409  HB2 CYS A 236     -22.655   3.374  16.953  1.00 95.10           H  
ATOM   3410  HB3 CYS A 236     -21.397   4.329  16.164  1.00 95.10           H  
ATOM   3411  O   CYS A 236     -20.662   1.402  14.915  1.00 95.10           O  
ATOM   3412  SG  CYS A 236     -23.570   5.341  15.931  1.00 95.10           S  
ATOM   3413  HG  CYS A 236     -22.945   6.177  16.765  1.00 95.10           H  
ATOM   3414  N   ALA A 237     -22.640   0.757  15.759  1.00 94.05           N  
ATOM   3415  H   ALA A 237     -23.598   1.030  15.923  1.00 94.05           H  
ATOM   3416  CA  ALA A 237     -22.218  -0.575  16.197  1.00 94.05           C  
ATOM   3417  HA  ALA A 237     -21.332  -0.460  16.822  1.00 94.05           H  
ATOM   3418  C   ALA A 237     -21.828  -1.536  15.054  1.00 94.05           C  
ATOM   3419  CB  ALA A 237     -23.338  -1.167  17.062  1.00 94.05           C  
ATOM   3420  HB1 ALA A 237     -22.998  -2.109  17.494  1.00 94.05           H  
ATOM   3421  HB2 ALA A 237     -23.585  -0.482  17.873  1.00 94.05           H  
ATOM   3422  HB3 ALA A 237     -24.223  -1.353  16.455  1.00 94.05           H  
ATOM   3423  O   ALA A 237     -21.289  -2.606  15.327  1.00 94.05           O  
ATOM   3424  N   LYS A 238     -22.090  -1.182  13.785  1.00 94.70           N  
ATOM   3425  H   LYS A 238     -22.536  -0.292  13.613  1.00 94.70           H  
ATOM   3426  CA  LYS A 238     -21.618  -1.954  12.624  1.00 94.70           C  
ATOM   3427  HA  LYS A 238     -21.851  -3.009  12.765  1.00 94.70           H  
ATOM   3428  C   LYS A 238     -20.102  -1.889  12.466  1.00 94.70           C  
ATOM   3429  CB  LYS A 238     -22.278  -1.453  11.335  1.00 94.70           C  
ATOM   3430  HB2 LYS A 238     -21.714  -1.855  10.493  1.00 94.70           H  
ATOM   3431  HB3 LYS A 238     -22.221  -0.366  11.279  1.00 94.70           H  
ATOM   3432  O   LYS A 238     -19.501  -2.885  12.085  1.00 94.70           O  
ATOM   3433  CG  LYS A 238     -23.732  -1.919  11.202  1.00 94.70           C  
ATOM   3434  HG2 LYS A 238     -23.766  -3.005  11.291  1.00 94.70           H  
ATOM   3435  HG3 LYS A 238     -24.348  -1.475  11.983  1.00 94.70           H  
ATOM   3436  CD  LYS A 238     -24.248  -1.512   9.819  1.00 94.70           C  
ATOM   3437  HD2 LYS A 238     -23.518  -1.814   9.069  1.00 94.70           H  
ATOM   3438  HD3 LYS A 238     -24.349  -0.428   9.776  1.00 94.70           H  
ATOM   3439  CE  LYS A 238     -25.581  -2.179   9.487  1.00 94.70           C  
ATOM   3440  HE2 LYS A 238     -26.335  -1.851  10.202  1.00 94.70           H  
ATOM   3441  HE3 LYS A 238     -25.460  -3.260   9.571  1.00 94.70           H  
ATOM   3442  NZ  LYS A 238     -25.977  -1.810   8.110  1.00 94.70           N  
ATOM   3443  HZ1 LYS A 238     -26.808  -2.297   7.806  1.00 94.70           H  
ATOM   3444  HZ2 LYS A 238     -26.157  -0.817   8.085  1.00 94.70           H  
ATOM   3445  HZ3 LYS A 238     -25.221  -1.980   7.462  1.00 94.70           H  
ATOM   3446  N   CYS A 239     -19.509  -0.738  12.779  1.00 95.89           N  
ATOM   3447  H   CYS A 239     -20.094   0.041  13.046  1.00 95.89           H  
ATOM   3448  CA  CYS A 239     -18.067  -0.520  12.670  1.00 95.89           C  
ATOM   3449  HA  CYS A 239     -17.615  -1.337  12.107  1.00 95.89           H  
ATOM   3450  C   CYS A 239     -17.416  -0.494  14.059  1.00 95.89           C  
ATOM   3451  CB  CYS A 239     -17.797   0.768  11.878  1.00 95.89           C  
ATOM   3452  HB2 CYS A 239     -18.074   1.642  12.467  1.00 95.89           H  
ATOM   3453  HB3 CYS A 239     -16.733   0.820  11.647  1.00 95.89           H  
ATOM   3454  O   CYS A 239     -16.387  -1.122  14.276  1.00 95.89           O  
ATOM   3455  SG  CYS A 239     -18.738   0.770  10.320  1.00 95.89           S  
ATOM   3456  HG  CYS A 239     -18.157   1.838   9.765  1.00 95.89           H  
ATOM   3457  N   HIS A 240     -18.030   0.187  15.030  1.00 95.68           N  
ATOM   3458  H   HIS A 240     -18.897   0.659  14.817  1.00 95.68           H  
ATOM   3459  CA  HIS A 240     -17.539   0.271  16.405  1.00 95.68           C  
ATOM   3460  HA  HIS A 240     -16.449   0.264  16.397  1.00 95.68           H  
ATOM   3461  C   HIS A 240     -18.014  -0.939  17.215  1.00 95.68           C  
ATOM   3462  CB  HIS A 240     -17.990   1.595  17.037  1.00 95.68           C  
ATOM   3463  HB2 HIS A 240     -19.079   1.646  17.046  1.00 95.68           H  
ATOM   3464  HB3 HIS A 240     -17.648   1.623  18.072  1.00 95.68           H  
ATOM   3465  O   HIS A 240     -19.063  -0.907  17.858  1.00 95.68           O  
ATOM   3466  CG  HIS A 240     -17.449   2.806  16.328  1.00 95.68           C  
ATOM   3467  CD2 HIS A 240     -18.040   3.483  15.295  1.00 95.68           C  
ATOM   3468  HD2 HIS A 240     -18.991   3.254  14.836  1.00 95.68           H  
ATOM   3469  ND1 HIS A 240     -16.249   3.428  16.586  1.00 95.68           N  
ATOM   3470  HD1 HIS A 240     -15.559   3.146  17.267  1.00 95.68           H  
ATOM   3471  CE1 HIS A 240     -16.113   4.444  15.718  1.00 95.68           C  
ATOM   3472  HE1 HIS A 240     -15.264   5.109  15.658  1.00 95.68           H  
ATOM   3473  NE2 HIS A 240     -17.184   4.515  14.917  1.00 95.68           N  
ATOM   3474  N   ILE A 241     -17.236  -2.020  17.195  1.00 94.92           N  
ATOM   3475  H   ILE A 241     -16.386  -1.980  16.651  1.00 94.92           H  
ATOM   3476  CA  ILE A 241     -17.641  -3.307  17.786  1.00 94.92           C  
ATOM   3477  HA  ILE A 241     -18.720  -3.393  17.663  1.00 94.92           H  
ATOM   3478  C   ILE A 241     -17.394  -3.387  19.305  1.00 94.92           C  
ATOM   3479  CB  ILE A 241     -17.016  -4.480  17.002  1.00 94.92           C  
ATOM   3480  HB  ILE A 241     -17.448  -5.399  17.397  1.00 94.92           H  
ATOM   3481  O   ILE A 241     -17.792  -4.356  19.962  1.00 94.92           O  
ATOM   3482  CG1 ILE A 241     -15.480  -4.534  17.162  1.00 94.92           C  
ATOM   3483 HG12 ILE A 241     -15.232  -4.553  18.223  1.00 94.92           H  
ATOM   3484 HG13 ILE A 241     -15.039  -3.641  16.718  1.00 94.92           H  
ATOM   3485  CG2 ILE A 241     -17.437  -4.422  15.527  1.00 94.92           C  
ATOM   3486 HG21 ILE A 241     -17.178  -5.352  15.021  1.00 94.92           H  
ATOM   3487 HG22 ILE A 241     -16.932  -3.599  15.020  1.00 94.92           H  
ATOM   3488 HG23 ILE A 241     -18.514  -4.273  15.443  1.00 94.92           H  
ATOM   3489  CD1 ILE A 241     -14.815  -5.744  16.501  1.00 94.92           C  
ATOM   3490 HD11 ILE A 241     -13.775  -5.810  16.822  1.00 94.92           H  
ATOM   3491 HD12 ILE A 241     -14.837  -5.638  15.416  1.00 94.92           H  
ATOM   3492 HD13 ILE A 241     -15.341  -6.660  16.767  1.00 94.92           H  
ATOM   3493  N   GLY A 242     -16.742  -2.368  19.873  1.00 91.40           N  
ATOM   3494  H   GLY A 242     -16.419  -1.637  19.256  1.00 91.40           H  
ATOM   3495  CA  GLY A 242     -16.442  -2.258  21.299  1.00 91.40           C  
ATOM   3496  HA2 GLY A 242     -17.377  -2.290  21.859  1.00 91.40           H  
ATOM   3497  HA3 GLY A 242     -15.962  -1.298  21.487  1.00 91.40           H  
ATOM   3498  C   GLY A 242     -15.520  -3.367  21.817  1.00 91.40           C  
ATOM   3499  O   GLY A 242     -14.990  -4.179  21.063  1.00 91.40           O  
ATOM   3500  N   VAL A 243     -15.335  -3.426  23.139  1.00 89.06           N  
ATOM   3501  H   VAL A 243     -15.767  -2.716  23.713  1.00 89.06           H  
ATOM   3502  CA  VAL A 243     -14.413  -4.385  23.780  1.00 89.06           C  
ATOM   3503  HA  VAL A 243     -13.422  -4.260  23.342  1.00 89.06           H  
ATOM   3504  C   VAL A 243     -14.832  -5.836  23.526  1.00 89.06           C  
ATOM   3505  CB  VAL A 243     -14.306  -4.111  25.294  1.00 89.06           C  
ATOM   3506  HB  VAL A 243     -15.293  -4.219  25.744  1.00 89.06           H  
ATOM   3507  O   VAL A 243     -13.997  -6.673  23.197  1.00 89.06           O  
ATOM   3508  CG1 VAL A 243     -13.349  -5.087  25.990  1.00 89.06           C  
ATOM   3509 HG11 VAL A 243     -13.741  -6.102  25.942  1.00 89.06           H  
ATOM   3510 HG12 VAL A 243     -13.240  -4.817  27.040  1.00 89.06           H  
ATOM   3511 HG13 VAL A 243     -12.370  -5.061  25.510  1.00 89.06           H  
ATOM   3512  CG2 VAL A 243     -13.807  -2.685  25.563  1.00 89.06           C  
ATOM   3513 HG21 VAL A 243     -13.708  -2.524  26.637  1.00 89.06           H  
ATOM   3514 HG22 VAL A 243     -12.836  -2.532  25.092  1.00 89.06           H  
ATOM   3515 HG23 VAL A 243     -14.512  -1.947  25.179  1.00 89.06           H  
ATOM   3516  N   LEU A 244     -16.130  -6.138  23.625  1.00 87.81           N  
ATOM   3517  H   LEU A 244     -16.775  -5.400  23.866  1.00 87.81           H  
ATOM   3518  CA  LEU A 244     -16.649  -7.491  23.398  1.00 87.81           C  
ATOM   3519  HA  LEU A 244     -16.096  -8.196  24.019  1.00 87.81           H  
ATOM   3520  C   LEU A 244     -16.459  -7.942  21.947  1.00 87.81           C  
ATOM   3521  CB  LEU A 244     -18.141  -7.540  23.769  1.00 87.81           C  
ATOM   3522  HB2 LEU A 244     -18.668  -6.780  23.193  1.00 87.81           H  
ATOM   3523  HB3 LEU A 244     -18.538  -8.511  23.474  1.00 87.81           H  
ATOM   3524  O   LEU A 244     -16.080  -9.084  21.696  1.00 87.81           O  
ATOM   3525  CG  LEU A 244     -18.446  -7.330  25.262  1.00 87.81           C  
ATOM   3526  HG  LEU A 244     -18.054  -6.364  25.582  1.00 87.81           H  
ATOM   3527  CD1 LEU A 244     -19.960  -7.322  25.467  1.00 87.81           C  
ATOM   3528 HD11 LEU A 244     -20.412  -6.539  24.858  1.00 87.81           H  
ATOM   3529 HD12 LEU A 244     -20.386  -8.287  25.194  1.00 87.81           H  
ATOM   3530 HD13 LEU A 244     -20.185  -7.113  26.513  1.00 87.81           H  
ATOM   3531  CD2 LEU A 244     -17.829  -8.428  26.131  1.00 87.81           C  
ATOM   3532 HD21 LEU A 244     -18.056  -9.411  25.718  1.00 87.81           H  
ATOM   3533 HD22 LEU A 244     -16.749  -8.296  26.187  1.00 87.81           H  
ATOM   3534 HD23 LEU A 244     -18.230  -8.369  27.143  1.00 87.81           H  
ATOM   3535  N   GLY A 245     -16.714  -7.051  20.985  1.00 89.00           N  
ATOM   3536  H   GLY A 245     -16.989  -6.111  21.231  1.00 89.00           H  
ATOM   3537  CA  GLY A 245     -16.454  -7.322  19.578  1.00 89.00           C  
ATOM   3538  HA2 GLY A 245     -16.985  -8.219  19.259  1.00 89.00           H  
ATOM   3539  HA3 GLY A 245     -16.803  -6.470  18.995  1.00 89.00           H  
ATOM   3540  C   GLY A 245     -14.970  -7.506  19.295  1.00 89.00           C  
ATOM   3541  O   GLY A 245     -14.612  -8.476  18.634  1.00 89.00           O  
ATOM   3542  N   ASN A 246     -14.123  -6.641  19.858  1.00 89.48           N  
ATOM   3543  H   ASN A 246     -14.498  -5.847  20.358  1.00 89.48           H  
ATOM   3544  CA  ASN A 246     -12.672  -6.740  19.736  1.00 89.48           C  
ATOM   3545  HA  ASN A 246     -12.395  -6.631  18.688  1.00 89.48           H  
ATOM   3546  C   ASN A 246     -12.171  -8.099  20.215  1.00 89.48           C  
ATOM   3547  CB  ASN A 246     -12.015  -5.622  20.550  1.00 89.48           C  
ATOM   3548  HB2 ASN A 246     -12.114  -5.811  21.619  1.00 89.48           H  
ATOM   3549  HB3 ASN A 246     -12.516  -4.678  20.333  1.00 89.48           H  
ATOM   3550  O   ASN A 246     -11.489  -8.786  19.471  1.00 89.48           O  
ATOM   3551  CG  ASN A 246     -10.552  -5.483  20.190  1.00 89.48           C  
ATOM   3552  ND2 ASN A 246      -9.649  -5.957  21.016  1.00 89.48           N  
ATOM   3553 HD21 ASN A 246      -9.937  -6.568  21.767  1.00 89.48           H  
ATOM   3554 HD22 ASN A 246      -8.732  -6.048  20.602  1.00 89.48           H  
ATOM   3555  OD1 ASN A 246     -10.204  -4.952  19.156  1.00 89.48           O  
ATOM   3556  N   ASN A 247     -12.577  -8.512  21.419  1.00 88.87           N  
ATOM   3557  H   ASN A 247     -13.120  -7.879  21.988  1.00 88.87           H  
ATOM   3558  CA  ASN A 247     -12.170  -9.790  21.992  1.00 88.87           C  
ATOM   3559  HA  ASN A 247     -11.082  -9.815  22.065  1.00 88.87           H  
ATOM   3560  C   ASN A 247     -12.583 -10.958  21.090  1.00 88.87           C  
ATOM   3561  CB  ASN A 247     -12.767  -9.929  23.402  1.00 88.87           C  
ATOM   3562  HB2 ASN A 247     -13.850  -9.815  23.351  1.00 88.87           H  
ATOM   3563  HB3 ASN A 247     -12.544 -10.927  23.778  1.00 88.87           H  
ATOM   3564  O   ASN A 247     -11.769 -11.830  20.822  1.00 88.87           O  
ATOM   3565  CG  ASN A 247     -12.209  -8.930  24.402  1.00 88.87           C  
ATOM   3566  ND2 ASN A 247     -12.829  -8.819  25.553  1.00 88.87           N  
ATOM   3567 HD21 ASN A 247     -12.396  -8.197  26.220  1.00 88.87           H  
ATOM   3568 HD22 ASN A 247     -13.607  -9.425  25.774  1.00 88.87           H  
ATOM   3569  OD1 ASN A 247     -11.221  -8.246  24.190  1.00 88.87           O  
ATOM   3570  N   ARG A 248     -13.809 -10.956  20.547  1.00 88.44           N  
ATOM   3571  H   ARG A 248     -14.427 -10.188  20.765  1.00 88.44           H  
ATOM   3572  CA  ARG A 248     -14.246 -12.001  19.601  1.00 88.44           C  
ATOM   3573  HA  ARG A 248     -14.091 -12.979  20.056  1.00 88.44           H  
ATOM   3574  C   ARG A 248     -13.403 -12.023  18.325  1.00 88.44           C  
ATOM   3575  CB  ARG A 248     -15.729 -11.831  19.253  1.00 88.44           C  
ATOM   3576  HB2 ARG A 248     -15.912 -10.802  18.943  1.00 88.44           H  
ATOM   3577  HB3 ARG A 248     -15.966 -12.487  18.416  1.00 88.44           H  
ATOM   3578  O   ARG A 248     -13.031 -13.101  17.873  1.00 88.44           O  
ATOM   3579  CG  ARG A 248     -16.638 -12.206  20.431  1.00 88.44           C  
ATOM   3580  HG2 ARG A 248     -16.442 -11.554  21.283  1.00 88.44           H  
ATOM   3581  HG3 ARG A 248     -16.415 -13.229  20.733  1.00 88.44           H  
ATOM   3582  CD  ARG A 248     -18.122 -12.127  20.058  1.00 88.44           C  
ATOM   3583  HD2 ARG A 248     -18.699 -12.465  20.919  1.00 88.44           H  
ATOM   3584  HD3 ARG A 248     -18.310 -12.806  19.227  1.00 88.44           H  
ATOM   3585  NE  ARG A 248     -18.533 -10.760  19.682  1.00 88.44           N  
ATOM   3586  HE  ARG A 248     -17.783 -10.108  19.499  1.00 88.44           H  
ATOM   3587  NH1 ARG A 248     -20.800 -11.086  19.796  1.00 88.44           N  
ATOM   3588 HH11 ARG A 248     -21.741 -10.753  19.642  1.00 88.44           H  
ATOM   3589 HH12 ARG A 248     -20.631 -12.037  20.089  1.00 88.44           H  
ATOM   3590  NH2 ARG A 248     -20.009  -9.110  19.127  1.00 88.44           N  
ATOM   3591 HH21 ARG A 248     -19.243  -8.500  18.880  1.00 88.44           H  
ATOM   3592 HH22 ARG A 248     -20.957  -8.799  18.969  1.00 88.44           H  
ATOM   3593  CZ  ARG A 248     -19.772 -10.325  19.538  1.00 88.44           C  
ATOM   3594  N   ALA A 249     -13.097 -10.855  17.766  1.00 83.46           N  
ATOM   3595  H   ALA A 249     -13.424 -10.004  18.202  1.00 83.46           H  
ATOM   3596  CA  ALA A 249     -12.313 -10.738  16.541  1.00 83.46           C  
ATOM   3597  HA  ALA A 249     -12.723 -11.421  15.796  1.00 83.46           H  
ATOM   3598  C   ALA A 249     -10.837 -11.135  16.745  1.00 83.46           C  
ATOM   3599  CB  ALA A 249     -12.479  -9.310  16.011  1.00 83.46           C  
ATOM   3600  HB1 ALA A 249     -13.535  -9.094  15.848  1.00 83.46           H  
ATOM   3601  HB2 ALA A 249     -12.073  -8.594  16.725  1.00 83.46           H  
ATOM   3602  HB3 ALA A 249     -11.957  -9.217  15.058  1.00 83.46           H  
ATOM   3603  O   ALA A 249     -10.237 -11.728  15.853  1.00 83.46           O  
ATOM   3604  N   THR A 250     -10.261 -10.875  17.925  1.00 82.52           N  
ATOM   3605  H   THR A 250     -10.768 -10.316  18.597  1.00 82.52           H  
ATOM   3606  CA  THR A 250      -8.858 -11.198  18.235  1.00 82.52           C  
ATOM   3607  HA  THR A 250      -8.283 -11.183  17.309  1.00 82.52           H  
ATOM   3608  C   THR A 250      -8.654 -12.589  18.836  1.00 82.52           C  
ATOM   3609  CB  THR A 250      -8.231 -10.150  19.167  1.00 82.52           C  
ATOM   3610  HB  THR A 250      -7.208 -10.451  19.392  1.00 82.52           H  
ATOM   3611  O   THR A 250      -7.586 -13.164  18.674  1.00 82.52           O  
ATOM   3612  CG2 THR A 250      -8.188  -8.763  18.524  1.00 82.52           C  
ATOM   3613 HG21 THR A 250      -9.194  -8.401  18.314  1.00 82.52           H  
ATOM   3614 HG22 THR A 250      -7.690  -8.067  19.199  1.00 82.52           H  
ATOM   3615 HG23 THR A 250      -7.623  -8.810  17.592  1.00 82.52           H  
ATOM   3616  OG1 THR A 250      -8.945 -10.047  20.384  1.00 82.52           O  
ATOM   3617  HG1 THR A 250      -8.962 -10.914  20.796  1.00 82.52           H  
ATOM   3618  N   SER A 251      -9.637 -13.165  19.532  1.00 70.20           N  
ATOM   3619  H   SER A 251     -10.479 -12.642  19.729  1.00 70.20           H  
ATOM   3620  CA  SER A 251      -9.507 -14.511  20.116  1.00 70.20           C  
ATOM   3621  HA  SER A 251      -8.534 -14.589  20.601  1.00 70.20           H  
ATOM   3622  C   SER A 251      -9.546 -15.616  19.050  1.00 70.20           C  
ATOM   3623  CB  SER A 251     -10.579 -14.740  21.186  1.00 70.20           C  
ATOM   3624  HB2 SER A 251     -11.565 -14.543  20.765  1.00 70.20           H  
ATOM   3625  HB3 SER A 251     -10.542 -15.777  21.519  1.00 70.20           H  
ATOM   3626  O   SER A 251      -8.876 -16.634  19.198  1.00 70.20           O  
ATOM   3627  OG  SER A 251     -10.348 -13.886  22.296  1.00 70.20           O  
ATOM   3628  HG  SER A 251      -9.569 -14.212  22.753  1.00 70.20           H  
ATOM   3629  N   GLY A 252     -10.236 -15.388  17.926  1.00 56.83           N  
ATOM   3630  H   GLY A 252     -10.756 -14.526  17.850  1.00 56.83           H  
ATOM   3631  CA  GLY A 252     -10.346 -16.362  16.833  1.00 56.83           C  
ATOM   3632  HA2 GLY A 252     -11.127 -16.026  16.149  1.00 56.83           H  
ATOM   3633  HA3 GLY A 252     -10.647 -17.324  17.248  1.00 56.83           H  
ATOM   3634  C   GLY A 252      -9.070 -16.583  16.008  1.00 56.83           C  
ATOM   3635  O   GLY A 252      -8.970 -17.589  15.307  1.00 56.83           O  
ATOM   3636  N   SER A 253      -8.073 -15.695  16.093  1.00 52.12           N  
ATOM   3637  H   SER A 253      -8.178 -14.881  16.681  1.00 52.12           H  
ATOM   3638  CA  SER A 253      -6.792 -15.851  15.383  1.00 52.12           C  
ATOM   3639  HA  SER A 253      -6.981 -16.388  14.453  1.00 52.12           H  
ATOM   3640  C   SER A 253      -5.760 -16.694  16.153  1.00 52.12           C  
ATOM   3641  CB  SER A 253      -6.240 -14.478  14.983  1.00 52.12           C  
ATOM   3642  HB2 SER A 253      -5.268 -14.599  14.504  1.00 52.12           H  
ATOM   3643  HB3 SER A 253      -6.925 -14.011  14.275  1.00 52.12           H  
ATOM   3644  O   SER A 253      -4.755 -17.102  15.570  1.00 52.12           O  
ATOM   3645  OG  SER A 253      -6.115 -13.650  16.117  1.00 52.12           O  
ATOM   3646  HG  SER A 253      -5.788 -12.786  15.854  1.00 52.12           H  
ATOM   3647  N   GLY A 254      -6.018 -17.025  17.429  1.00 38.94           N  
ATOM   3648  H   GLY A 254      -6.862 -16.654  17.841  1.00 38.94           H  
ATOM   3649  CA  GLY A 254      -5.092 -17.754  18.311  1.00 38.94           C  
ATOM   3650  HA2 GLY A 254      -4.083 -17.709  17.902  1.00 38.94           H  
ATOM   3651  HA3 GLY A 254      -5.079 -17.240  19.272  1.00 38.94           H  
ATOM   3652  C   GLY A 254      -5.424 -19.229  18.593  1.00 38.94           C  
ATOM   3653  O   GLY A 254      -4.550 -19.976  19.028  1.00 38.94           O  
ATOM   3654  N   GLU A 255      -6.641 -19.706  18.319  1.00 38.77           N  
ATOM   3655  H   GLU A 255      -7.345 -19.052  18.006  1.00 38.77           H  
ATOM   3656  CA  GLU A 255      -7.102 -21.040  18.764  1.00 38.77           C  
ATOM   3657  HA  GLU A 255      -6.551 -21.278  19.674  1.00 38.77           H  
ATOM   3658  C   GLU A 255      -6.754 -22.223  17.832  1.00 38.77           C  
ATOM   3659  CB  GLU A 255      -8.584 -20.986  19.187  1.00 38.77           C  
ATOM   3660  HB2 GLU A 255      -9.054 -21.962  19.066  1.00 38.77           H  
ATOM   3661  HB3 GLU A 255      -9.121 -20.272  18.562  1.00 38.77           H  
ATOM   3662  O   GLU A 255      -7.276 -23.323  17.989  1.00 38.77           O  
ATOM   3663  CG  GLU A 255      -8.698 -20.592  20.666  1.00 38.77           C  
ATOM   3664  HG2 GLU A 255      -8.198 -19.636  20.820  1.00 38.77           H  
ATOM   3665  HG3 GLU A 255      -8.184 -21.337  21.273  1.00 38.77           H  
ATOM   3666  CD  GLU A 255     -10.162 -20.485  21.106  1.00 38.77           C  
ATOM   3667  OE1 GLU A 255     -10.684 -21.485  21.647  1.00 38.77           O  
ATOM   3668  OE2 GLU A 255     -10.746 -19.399  20.894  1.00 38.77           O  
ATOM   3669  N   LYS A 256      -5.790 -22.077  16.908  1.00 39.50           N  
ATOM   3670  H   LYS A 256      -5.368 -21.163  16.828  1.00 39.50           H  
ATOM   3671  CA  LYS A 256      -5.233 -23.223  16.147  1.00 39.50           C  
ATOM   3672  HA  LYS A 256      -5.992 -24.005  16.138  1.00 39.50           H  
ATOM   3673  C   LYS A 256      -4.051 -23.933  16.826  1.00 39.50           C  
ATOM   3674  CB  LYS A 256      -4.977 -22.861  14.670  1.00 39.50           C  
ATOM   3675  HB2 LYS A 256      -4.309 -23.597  14.223  1.00 39.50           H  
ATOM   3676  HB3 LYS A 256      -4.500 -21.883  14.599  1.00 39.50           H  
ATOM   3677  O   LYS A 256      -3.341 -24.693  16.168  1.00 39.50           O  
ATOM   3678  CG  LYS A 256      -6.285 -22.878  13.864  1.00 39.50           C  
ATOM   3679  HG2 LYS A 256      -6.886 -22.008  14.132  1.00 39.50           H  
ATOM   3680  HG3 LYS A 256      -6.847 -23.780  14.106  1.00 39.50           H  
ATOM   3681  CD  LYS A 256      -6.005 -22.876  12.356  1.00 39.50           C  
ATOM   3682  HD2 LYS A 256      -5.398 -23.745  12.103  1.00 39.50           H  
ATOM   3683  HD3 LYS A 256      -5.464 -21.967  12.095  1.00 39.50           H  
ATOM   3684  CE  LYS A 256      -7.332 -22.933  11.592  1.00 39.50           C  
ATOM   3685  HE2 LYS A 256      -7.927 -22.064  11.874  1.00 39.50           H  
ATOM   3686  HE3 LYS A 256      -7.879 -23.821  11.909  1.00 39.50           H  
ATOM   3687  NZ  LYS A 256      -7.122 -22.953  10.123  1.00 39.50           N  
ATOM   3688  HZ1 LYS A 256      -6.588 -23.764   9.847  1.00 39.50           H  
ATOM   3689  HZ2 LYS A 256      -6.631 -22.120   9.833  1.00 39.50           H  
ATOM   3690  HZ3 LYS A 256      -8.012 -22.967   9.646  1.00 39.50           H  
ATOM   3691  N   LYS A 257      -3.814 -23.734  18.129  1.00 36.24           N  
ATOM   3692  H   LYS A 257      -4.411 -23.091  18.628  1.00 36.24           H  
ATOM   3693  CA  LYS A 257      -2.655 -24.342  18.809  1.00 36.24           C  
ATOM   3694  HA  LYS A 257      -2.469 -25.296  18.316  1.00 36.24           H  
ATOM   3695  C   LYS A 257      -2.884 -24.747  20.273  1.00 36.24           C  
ATOM   3696  CB  LYS A 257      -1.408 -23.453  18.576  1.00 36.24           C  
ATOM   3697  HB2 LYS A 257      -1.642 -22.658  17.867  1.00 36.24           H  
ATOM   3698  HB3 LYS A 257      -1.091 -22.961  19.495  1.00 36.24           H  
ATOM   3699  O   LYS A 257      -2.071 -24.423  21.123  1.00 36.24           O  
ATOM   3700  CG  LYS A 257      -0.250 -24.274  17.989  1.00 36.24           C  
ATOM   3701  HG2 LYS A 257      -0.077 -25.152  18.612  1.00 36.24           H  
ATOM   3702  HG3 LYS A 257      -0.518 -24.600  16.983  1.00 36.24           H  
ATOM   3703  CD  LYS A 257       1.033 -23.440  17.936  1.00 36.24           C  
ATOM   3704  HD2 LYS A 257       0.848 -22.516  17.387  1.00 36.24           H  
ATOM   3705  HD3 LYS A 257       1.320 -23.193  18.958  1.00 36.24           H  
ATOM   3706  CE  LYS A 257       2.151 -24.234  17.253  1.00 36.24           C  
ATOM   3707  HE2 LYS A 257       2.134 -25.253  17.640  1.00 36.24           H  
ATOM   3708  HE3 LYS A 257       1.941 -24.279  16.184  1.00 36.24           H  
ATOM   3709  NZ  LYS A 257       3.478 -23.622  17.505  1.00 36.24           N  
ATOM   3710  HZ1 LYS A 257       4.206 -24.136  17.030  1.00 36.24           H  
ATOM   3711  HZ2 LYS A 257       3.491 -22.667  17.178  1.00 36.24           H  
ATOM   3712  HZ3 LYS A 257       3.678 -23.617  18.495  1.00 36.24           H  
ATOM   3713  N   ALA A 258      -3.943 -25.504  20.565  1.00 40.22           N  
ATOM   3714  H   ALA A 258      -4.656 -25.626  19.860  1.00 40.22           H  
ATOM   3715  CA  ALA A 258      -4.005 -26.359  21.763  1.00 40.22           C  
ATOM   3716  HA  ALA A 258      -3.058 -26.892  21.853  1.00 40.22           H  
ATOM   3717  C   ALA A 258      -5.108 -27.428  21.640  1.00 40.22           C  
ATOM   3718  CB  ALA A 258      -4.174 -25.517  23.041  1.00 40.22           C  
ATOM   3719  HB1 ALA A 258      -4.252 -26.177  23.905  1.00 40.22           H  
ATOM   3720  HB2 ALA A 258      -3.324 -24.853  23.200  1.00 40.22           H  
ATOM   3721  HB3 ALA A 258      -5.085 -24.922  22.976  1.00 40.22           H  
ATOM   3722  O   ALA A 258      -6.081 -27.423  22.383  1.00 40.22           O  
ATOM   3723  N   ALA A 259      -4.958 -28.353  20.690  1.00 37.60           N  
ATOM   3724  H   ALA A 259      -4.152 -28.297  20.084  1.00 37.60           H  
ATOM   3725  CA  ALA A 259      -5.627 -29.650  20.759  1.00 37.60           C  
ATOM   3726  HA  ALA A 259      -6.398 -29.639  21.529  1.00 37.60           H  
ATOM   3727  C   ALA A 259      -4.572 -30.690  21.161  1.00 37.60           C  
ATOM   3728  CB  ALA A 259      -6.322 -29.957  19.426  1.00 37.60           C  
ATOM   3729  HB1 ALA A 259      -7.076 -29.197  19.222  1.00 37.60           H  
ATOM   3730  HB2 ALA A 259      -5.594 -29.974  18.615  1.00 37.60           H  
ATOM   3731  HB3 ALA A 259      -6.810 -30.930  19.488  1.00 37.60           H  
ATOM   3732  O   ALA A 259      -3.762 -31.117  20.341  1.00 37.60           O  
ATOM   3733  N   VAL A 260      -4.550 -31.041  22.442  1.00 43.49           N  
ATOM   3734  H   VAL A 260      -5.230 -30.619  23.058  1.00 43.49           H  
ATOM   3735  CA  VAL A 260      -3.941 -32.267  22.975  1.00 43.49           C  
ATOM   3736  HA  VAL A 260      -3.661 -32.914  22.144  1.00 43.49           H  
ATOM   3737  C   VAL A 260      -5.068 -32.924  23.785  1.00 43.49           C  
ATOM   3738  CB  VAL A 260      -2.682 -31.972  23.819  1.00 43.49           C  
ATOM   3739  HB  VAL A 260      -2.952 -31.299  24.633  1.00 43.49           H  
ATOM   3740  O   VAL A 260      -5.780 -32.179  24.459  1.00 43.49           O  
ATOM   3741  CG1 VAL A 260      -2.033 -33.223  24.428  1.00 43.49           C  
ATOM   3742 HG11 VAL A 260      -1.631 -33.868  23.647  1.00 43.49           H  
ATOM   3743 HG12 VAL A 260      -1.218 -32.923  25.087  1.00 43.49           H  
ATOM   3744 HG13 VAL A 260      -2.760 -33.764  25.032  1.00 43.49           H  
ATOM   3745  CG2 VAL A 260      -1.600 -31.291  22.965  1.00 43.49           C  
ATOM   3746 HG21 VAL A 260      -1.964 -30.327  22.608  1.00 43.49           H  
ATOM   3747 HG22 VAL A 260      -0.706 -31.119  23.564  1.00 43.49           H  
ATOM   3748 HG23 VAL A 260      -1.352 -31.916  22.107  1.00 43.49           H  
ATOM   3749  N   PRO A 261      -5.305 -34.240  23.615  1.00 52.72           N  
ATOM   3750  CA  PRO A 261      -6.502 -34.947  24.088  1.00 52.72           C  
ATOM   3751  HA  PRO A 261      -7.377 -34.581  23.551  1.00 52.72           H  
ATOM   3752  C   PRO A 261      -6.805 -34.792  25.579  1.00 52.72           C  
ATOM   3753  CB  PRO A 261      -6.276 -36.426  23.742  1.00 52.72           C  
ATOM   3754  HB2 PRO A 261      -6.664 -37.093  24.512  1.00 52.72           H  
ATOM   3755  HB3 PRO A 261      -6.740 -36.648  22.781  1.00 52.72           H  
ATOM   3756  O   PRO A 261      -5.846 -34.633  26.369  1.00 52.72           O  
ATOM   3757  CG  PRO A 261      -4.760 -36.532  23.618  1.00 52.72           C  
ATOM   3758  HG2 PRO A 261      -4.460 -37.372  22.992  1.00 52.72           H  
ATOM   3759  HG3 PRO A 261      -4.308 -36.597  24.608  1.00 52.72           H  
ATOM   3760  CD  PRO A 261      -4.421 -35.196  22.977  1.00 52.72           C  
ATOM   3761  HD2 PRO A 261      -3.364 -34.978  23.134  1.00 52.72           H  
ATOM   3762  HD3 PRO A 261      -4.638 -35.232  21.910  1.00 52.72           H  
ATOM   3763  OXT PRO A 261      -8.008 -34.935  25.884  1.00 52.72           O  
TER    3764      PRO A 261                                                       
END   
