# Supplementary material for: Comparison of cable bacteria genera reveals details of their conduction machinery
Source: EMBO Rep. 2025 Feb 17;26(7):1749–67. doi: 10.1038/s44319-025-00387-8 (PMC11976967; doi:10.1038/s44319-025-00387-8)
Supplement: Supplementary file 4 — Dataset EV2 [file 44319_2025_387_MOESM4_ESM.zip › DatasetEV2/WLE96763.pdb]

ATOM      1  N   MET A   1     -84.523 -30.890 -29.128  1.00 54.48           N  
ATOM      2  H   MET A   1     -83.905 -31.680 -29.009  1.00 54.48           H  
ATOM      3  H2  MET A   1     -85.417 -31.206 -29.477  1.00 54.48           H  
ATOM      4  H3  MET A   1     -84.653 -30.460 -28.224  1.00 54.48           H  
ATOM      5  CA  MET A   1     -83.923 -29.895 -30.047  1.00 54.48           C  
ATOM      6  HA  MET A   1     -83.712 -30.393 -30.994  1.00 54.48           H  
ATOM      7  C   MET A   1     -82.594 -29.433 -29.451  1.00 54.48           C  
ATOM      8  CB  MET A   1     -84.901 -28.742 -30.321  1.00 54.48           C  
ATOM      9  HB2 MET A   1     -84.624 -27.864 -29.737  1.00 54.48           H  
ATOM     10  HB3 MET A   1     -85.902 -29.044 -30.010  1.00 54.48           H  
ATOM     11  O   MET A   1     -82.468 -29.397 -28.236  1.00 54.48           O  
ATOM     12  CG  MET A   1     -84.977 -28.372 -31.806  1.00 54.48           C  
ATOM     13  HG2 MET A   1     -85.115 -29.279 -32.395  1.00 54.48           H  
ATOM     14  HG3 MET A   1     -84.047 -27.891 -32.110  1.00 54.48           H  
ATOM     15  SD  MET A   1     -86.362 -27.258 -32.149  1.00 54.48           S  
ATOM     16  CE  MET A   1     -86.265 -27.106 -33.954  1.00 54.48           C  
ATOM     17  HE1 MET A   1     -85.306 -26.673 -34.238  1.00 54.48           H  
ATOM     18  HE2 MET A   1     -86.376 -28.086 -34.416  1.00 54.48           H  
ATOM     19  HE3 MET A   1     -87.066 -26.454 -34.305  1.00 54.48           H  
ATOM     20  N   VAL A   2     -81.591 -29.236 -30.299  1.00 47.77           N  
ATOM     21  H   VAL A   2     -81.829 -29.134 -31.275  1.00 47.77           H  
ATOM     22  CA  VAL A   2     -80.140 -29.309 -30.036  1.00 47.77           C  
ATOM     23  HA  VAL A   2     -79.939 -30.179 -29.411  1.00 47.77           H  
ATOM     24  C   VAL A   2     -79.555 -28.080 -29.307  1.00 47.77           C  
ATOM     25  CB  VAL A   2     -79.480 -29.545 -31.418  1.00 47.77           C  
ATOM     26  HB  VAL A   2     -79.937 -28.865 -32.137  1.00 47.77           H  
ATOM     27  O   VAL A   2     -79.906 -26.949 -29.621  1.00 47.77           O  
ATOM     28  CG1 VAL A   2     -77.974 -29.306 -31.490  1.00 47.77           C  
ATOM     29 HG11 VAL A   2     -77.455 -29.886 -30.727  1.00 47.77           H  
ATOM     30 HG12 VAL A   2     -77.597 -29.592 -32.471  1.00 47.77           H  
ATOM     31 HG13 VAL A   2     -77.766 -28.245 -31.353  1.00 47.77           H  
ATOM     32  CG2 VAL A   2     -79.761 -30.982 -31.889  1.00 47.77           C  
ATOM     33 HG21 VAL A   2     -79.300 -31.698 -31.209  1.00 47.77           H  
ATOM     34 HG22 VAL A   2     -79.344 -31.131 -32.885  1.00 47.77           H  
ATOM     35 HG23 VAL A   2     -80.833 -31.175 -31.946  1.00 47.77           H  
ATOM     36  N   LYS A   3     -78.612 -28.324 -28.377  1.00 39.32           N  
ATOM     37  H   LYS A   3     -78.406 -29.297 -28.205  1.00 39.32           H  
ATOM     38  CA  LYS A   3     -77.693 -27.348 -27.749  1.00 39.32           C  
ATOM     39  HA  LYS A   3     -78.258 -26.596 -27.198  1.00 39.32           H  
ATOM     40  C   LYS A   3     -76.814 -26.638 -28.794  1.00 39.32           C  
ATOM     41  CB  LYS A   3     -76.714 -28.100 -26.808  1.00 39.32           C  
ATOM     42  HB2 LYS A   3     -76.407 -29.027 -27.293  1.00 39.32           H  
ATOM     43  HB3 LYS A   3     -75.816 -27.493 -26.696  1.00 39.32           H  
ATOM     44  O   LYS A   3     -76.185 -27.323 -29.596  1.00 39.32           O  
ATOM     45  CG  LYS A   3     -77.201 -28.414 -25.384  1.00 39.32           C  
ATOM     46  HG2 LYS A   3     -77.366 -27.477 -24.853  1.00 39.32           H  
ATOM     47  HG3 LYS A   3     -78.140 -28.967 -25.429  1.00 39.32           H  
ATOM     48  CD  LYS A   3     -76.145 -29.256 -24.637  1.00 39.32           C  
ATOM     49  HD2 LYS A   3     -75.171 -28.779 -24.741  1.00 39.32           H  
ATOM     50  HD3 LYS A   3     -76.099 -30.245 -25.092  1.00 39.32           H  
ATOM     51  CE  LYS A   3     -76.467 -29.391 -23.140  1.00 39.32           C  
ATOM     52  HE2 LYS A   3     -76.474 -28.396 -22.695  1.00 39.32           H  
ATOM     53  HE3 LYS A   3     -77.470 -29.804 -23.036  1.00 39.32           H  
ATOM     54  NZ  LYS A   3     -75.487 -30.259 -22.430  1.00 39.32           N  
ATOM     55  HZ1 LYS A   3     -75.717 -30.323 -21.448  1.00 39.32           H  
ATOM     56  HZ2 LYS A   3     -74.553 -29.882 -22.502  1.00 39.32           H  
ATOM     57  HZ3 LYS A   3     -75.486 -31.194 -22.811  1.00 39.32           H  
ATOM     58  N   LYS A   4     -76.615 -25.319 -28.674  1.00 53.75           N  
ATOM     59  H   LYS A   4     -77.231 -24.798 -28.066  1.00 53.75           H  
ATOM     60  CA  LYS A   4     -75.376 -24.638 -29.103  1.00 53.75           C  
ATOM     61  HA  LYS A   4     -74.576 -25.377 -29.149  1.00 53.75           H  
ATOM     62  C   LYS A   4     -74.958 -23.604 -28.051  1.00 53.75           C  
ATOM     63  CB  LYS A   4     -75.499 -24.021 -30.512  1.00 53.75           C  
ATOM     64  HB2 LYS A   4     -74.650 -23.354 -30.664  1.00 53.75           H  
ATOM     65  HB3 LYS A   4     -76.413 -23.431 -30.583  1.00 53.75           H  
ATOM     66  O   LYS A   4     -75.713 -22.694 -27.735  1.00 53.75           O  
ATOM     67  CG  LYS A   4     -75.474 -25.095 -31.617  1.00 53.75           C  
ATOM     68  HG2 LYS A   4     -74.643 -25.775 -31.431  1.00 53.75           H  
ATOM     69  HG3 LYS A   4     -76.406 -25.660 -31.591  1.00 53.75           H  
ATOM     70  CD  LYS A   4     -75.305 -24.494 -33.018  1.00 53.75           C  
ATOM     71  HD2 LYS A   4     -76.168 -23.868 -33.245  1.00 53.75           H  
ATOM     72  HD3 LYS A   4     -74.405 -23.879 -33.033  1.00 53.75           H  
ATOM     73  CE  LYS A   4     -75.176 -25.616 -34.059  1.00 53.75           C  
ATOM     74  HE2 LYS A   4     -76.085 -26.217 -34.036  1.00 53.75           H  
ATOM     75  HE3 LYS A   4     -74.345 -26.259 -33.772  1.00 53.75           H  
ATOM     76  NZ  LYS A   4     -74.950 -25.075 -35.425  1.00 53.75           N  
ATOM     77  HZ1 LYS A   4     -75.716 -24.480 -35.707  1.00 53.75           H  
ATOM     78  HZ2 LYS A   4     -74.101 -24.528 -35.454  1.00 53.75           H  
ATOM     79  HZ3 LYS A   4     -74.863 -25.823 -36.098  1.00 53.75           H  
ATOM     80  N   ILE A   5     -73.767 -23.819 -27.496  1.00 54.74           N  
ATOM     81  H   ILE A   5     -73.215 -24.561 -27.902  1.00 54.74           H  
ATOM     82  CA  ILE A   5     -73.024 -22.977 -26.550  1.00 54.74           C  
ATOM     83  HA  ILE A   5     -73.666 -22.200 -26.134  1.00 54.74           H  
ATOM     84  C   ILE A   5     -71.881 -22.339 -27.351  1.00 54.74           C  
ATOM     85  CB  ILE A   5     -72.443 -23.863 -25.408  1.00 54.74           C  
ATOM     86  HB  ILE A   5     -71.853 -24.652 -25.875  1.00 54.74           H  
ATOM     87  O   ILE A   5     -71.229 -23.057 -28.106  1.00 54.74           O  
ATOM     88  CG1 ILE A   5     -73.557 -24.543 -24.574  1.00 54.74           C  
ATOM     89 HG12 ILE A   5     -74.297 -24.980 -25.244  1.00 54.74           H  
ATOM     90 HG13 ILE A   5     -74.062 -23.792 -23.967  1.00 54.74           H  
ATOM     91  CG2 ILE A   5     -71.496 -23.068 -24.488  1.00 54.74           C  
ATOM     92 HG21 ILE A   5     -72.028 -22.240 -24.021  1.00 54.74           H  
ATOM     93 HG22 ILE A   5     -71.083 -23.708 -23.708  1.00 54.74           H  
ATOM     94 HG23 ILE A   5     -70.647 -22.677 -25.049  1.00 54.74           H  
ATOM     95  CD1 ILE A   5     -73.053 -25.675 -23.665  1.00 54.74           C  
ATOM     96 HD11 ILE A   5     -73.908 -26.178 -23.213  1.00 54.74           H  
ATOM     97 HD12 ILE A   5     -72.484 -26.398 -24.249  1.00 54.74           H  
ATOM     98 HD13 ILE A   5     -72.427 -25.278 -22.865  1.00 54.74           H  
ATOM     99  N   ALA A   6     -71.618 -21.046 -27.175  1.00 56.51           N  
ATOM    100  H   ALA A   6     -72.278 -20.490 -26.651  1.00 56.51           H  
ATOM    101  CA  ALA A   6     -70.311 -20.419 -27.420  1.00 56.51           C  
ATOM    102  HA  ALA A   6     -69.523 -21.073 -27.048  1.00 56.51           H  
ATOM    103  C   ALA A   6     -70.292 -19.096 -26.630  1.00 56.51           C  
ATOM    104  CB  ALA A   6     -70.092 -20.202 -28.924  1.00 56.51           C  
ATOM    105  HB1 ALA A   6     -70.053 -21.159 -29.444  1.00 56.51           H  
ATOM    106  HB2 ALA A   6     -70.901 -19.599 -29.337  1.00 56.51           H  
ATOM    107  HB3 ALA A   6     -69.148 -19.680 -29.081  1.00 56.51           H  
ATOM    108  O   ALA A   6     -71.008 -18.163 -26.971  1.00 56.51           O  
ATOM    109  N   THR A   7     -69.809 -19.107 -25.388  1.00 53.81           N  
ATOM    110  H   THR A   7     -70.440 -18.602 -24.782  1.00 53.81           H  
ATOM    111  CA  THR A   7     -68.410 -18.852 -24.986  1.00 53.81           C  
ATOM    112  HA  THR A   7     -68.374 -19.023 -23.911  1.00 53.81           H  
ATOM    113  C   THR A   7     -68.013 -17.393 -25.207  1.00 53.81           C  
ATOM    114  CB  THR A   7     -67.363 -19.819 -25.566  1.00 53.81           C  
ATOM    115  HB  THR A   7     -67.247 -19.649 -26.637  1.00 53.81           H  
ATOM    116  O   THR A   7     -67.633 -16.994 -26.302  1.00 53.81           O  
ATOM    117  CG2 THR A   7     -66.008 -19.677 -24.867  1.00 53.81           C  
ATOM    118 HG21 THR A   7     -66.110 -19.861 -23.797  1.00 53.81           H  
ATOM    119 HG22 THR A   7     -65.296 -20.386 -25.289  1.00 53.81           H  
ATOM    120 HG23 THR A   7     -65.610 -18.674 -25.018  1.00 53.81           H  
ATOM    121  OG1 THR A   7     -67.763 -21.151 -25.347  1.00 53.81           O  
ATOM    122  HG1 THR A   7     -67.012 -21.707 -25.567  1.00 53.81           H  
ATOM    123  N   GLY A   8     -68.082 -16.610 -24.128  1.00 51.42           N  
ATOM    124  H   GLY A   8     -68.401 -17.023 -23.263  1.00 51.42           H  
ATOM    125  CA  GLY A   8     -67.347 -15.358 -24.005  1.00 51.42           C  
ATOM    126  HA2 GLY A   8     -67.784 -14.743 -23.219  1.00 51.42           H  
ATOM    127  HA3 GLY A   8     -67.400 -14.808 -24.945  1.00 51.42           H  
ATOM    128  C   GLY A   8     -65.885 -15.635 -23.656  1.00 51.42           C  
ATOM    129  O   GLY A   8     -65.594 -16.513 -22.848  1.00 51.42           O  
ATOM    130  N   CYS A   9     -64.974 -14.865 -24.245  1.00 55.01           N  
ATOM    131  H   CYS A   9     -65.280 -14.207 -24.947  1.00 55.01           H  
ATOM    132  CA  CYS A   9     -63.585 -14.767 -23.811  1.00 55.01           C  
ATOM    133  HA  CYS A   9     -63.432 -15.352 -22.905  1.00 55.01           H  
ATOM    134  C   CYS A   9     -63.302 -13.304 -23.463  1.00 55.01           C  
ATOM    135  CB  CYS A   9     -62.637 -15.317 -24.891  1.00 55.01           C  
ATOM    136  HB2 CYS A   9     -63.046 -15.132 -25.884  1.00 55.01           H  
ATOM    137  HB3 CYS A   9     -61.675 -14.808 -24.821  1.00 55.01           H  
ATOM    138  O   CYS A   9     -63.068 -12.477 -24.339  1.00 55.01           O  
ATOM    139  SG  CYS A   9     -62.360 -17.095 -24.642  1.00 55.01           S  
ATOM    140  HG  CYS A   9     -61.778 -17.018 -23.443  1.00 55.01           H  
ATOM    141  N   PHE A  10     -63.332 -13.002 -22.165  1.00 56.90           N  
ATOM    142  H   PHE A  10     -63.589 -13.739 -21.524  1.00 56.90           H  
ATOM    143  CA  PHE A  10     -62.561 -11.908 -21.586  1.00 56.90           C  
ATOM    144  HA  PHE A  10     -62.674 -11.000 -22.178  1.00 56.90           H  
ATOM    145  C   PHE A  10     -61.093 -12.350 -21.599  1.00 56.90           C  
ATOM    146  CB  PHE A  10     -63.033 -11.651 -20.139  1.00 56.90           C  
ATOM    147  HB2 PHE A  10     -63.587 -12.512 -19.765  1.00 56.90           H  
ATOM    148  HB3 PHE A  10     -62.159 -11.556 -19.495  1.00 56.90           H  
ATOM    149  O   PHE A  10     -60.747 -13.333 -20.948  1.00 56.90           O  
ATOM    150  CG  PHE A  10     -63.870 -10.403 -19.944  1.00 56.90           C  
ATOM    151  CD1 PHE A  10     -63.258  -9.220 -19.488  1.00 56.90           C  
ATOM    152  HD1 PHE A  10     -62.196  -9.196 -19.293  1.00 56.90           H  
ATOM    153  CD2 PHE A  10     -65.258 -10.425 -20.182  1.00 56.90           C  
ATOM    154  HD2 PHE A  10     -65.733 -11.332 -20.526  1.00 56.90           H  
ATOM    155  CE1 PHE A  10     -64.028  -8.065 -19.270  1.00 56.90           C  
ATOM    156  HE1 PHE A  10     -63.556  -7.160 -18.916  1.00 56.90           H  
ATOM    157  CE2 PHE A  10     -66.028  -9.268 -19.963  1.00 56.90           C  
ATOM    158  HE2 PHE A  10     -67.093  -9.285 -20.142  1.00 56.90           H  
ATOM    159  CZ  PHE A  10     -65.414  -8.089 -19.507  1.00 56.90           C  
ATOM    160  HZ  PHE A  10     -66.005  -7.201 -19.338  1.00 56.90           H  
ATOM    161  N   ILE A  11     -60.234 -11.647 -22.333  1.00 61.67           N  
ATOM    162  H   ILE A  11     -60.584 -10.890 -22.904  1.00 61.67           H  
ATOM    163  CA  ILE A  11     -58.780 -11.781 -22.199  1.00 61.67           C  
ATOM    164  HA  ILE A  11     -58.547 -12.556 -21.469  1.00 61.67           H  
ATOM    165  C   ILE A  11     -58.281 -10.459 -21.622  1.00 61.67           C  
ATOM    166  CB  ILE A  11     -58.096 -12.207 -23.523  1.00 61.67           C  
ATOM    167  HB  ILE A  11     -58.291 -11.449 -24.280  1.00 61.67           H  
ATOM    168  O   ILE A  11     -57.992  -9.510 -22.346  1.00 61.67           O  
ATOM    169  CG1 ILE A  11     -58.671 -13.560 -24.013  1.00 61.67           C  
ATOM    170 HG12 ILE A  11     -58.494 -14.324 -23.256  1.00 61.67           H  
ATOM    171 HG13 ILE A  11     -59.748 -13.460 -24.143  1.00 61.67           H  
ATOM    172  CG2 ILE A  11     -56.571 -12.318 -23.313  1.00 61.67           C  
ATOM    173 HG21 ILE A  11     -56.162 -11.372 -22.957  1.00 61.67           H  
ATOM    174 HG22 ILE A  11     -56.343 -13.100 -22.589  1.00 61.67           H  
ATOM    175 HG23 ILE A  11     -56.074 -12.544 -24.256  1.00 61.67           H  
ATOM    176  CD1 ILE A  11     -58.104 -14.050 -25.352  1.00 61.67           C  
ATOM    177 HD11 ILE A  11     -58.200 -13.269 -26.106  1.00 61.67           H  
ATOM    178 HD12 ILE A  11     -58.664 -14.927 -25.678  1.00 61.67           H  
ATOM    179 HD13 ILE A  11     -57.056 -14.333 -25.246  1.00 61.67           H  
ATOM    180  N   SER A  12     -58.221 -10.390 -20.292  1.00 59.15           N  
ATOM    181  H   SER A  12     -58.544 -11.183 -19.758  1.00 59.15           H  
ATOM    182  CA  SER A  12     -57.378  -9.415 -19.603  1.00 59.15           C  
ATOM    183  HA  SER A  12     -57.467  -8.441 -20.085  1.00 59.15           H  
ATOM    184  C   SER A  12     -55.934  -9.892 -19.713  1.00 59.15           C  
ATOM    185  CB  SER A  12     -57.778  -9.266 -18.129  1.00 59.15           C  
ATOM    186  HB2 SER A  12     -58.009 -10.245 -17.708  1.00 59.15           H  
ATOM    187  HB3 SER A  12     -56.947  -8.835 -17.570  1.00 59.15           H  
ATOM    188  O   SER A  12     -55.554 -10.891 -19.106  1.00 59.15           O  
ATOM    189  OG  SER A  12     -58.895  -8.409 -18.007  1.00 59.15           O  
ATOM    190  HG  SER A  12     -58.605  -7.497 -18.081  1.00 59.15           H  
ATOM    191  N   GLY A  13     -55.132  -9.184 -20.507  1.00 56.14           N  
ATOM    192  H   GLY A  13     -55.528  -8.417 -21.031  1.00 56.14           H  
ATOM    193  CA  GLY A  13     -53.686  -9.367 -20.549  1.00 56.14           C  
ATOM    194  HA2 GLY A  13     -53.446 -10.423 -20.678  1.00 56.14           H  
ATOM    195  HA3 GLY A  13     -53.268  -8.810 -21.387  1.00 56.14           H  
ATOM    196  C   GLY A  13     -53.055  -8.849 -19.259  1.00 56.14           C  
ATOM    197  O   GLY A  13     -52.963  -7.642 -19.050  1.00 56.14           O  
ATOM    198  N   ILE A  14     -52.625  -9.761 -18.391  1.00 68.66           N  
ATOM    199  H   ILE A  14     -52.802 -10.734 -18.595  1.00 68.66           H  
ATOM    200  CA  ILE A  14     -51.757  -9.444 -17.257  1.00 68.66           C  
ATOM    201  HA  ILE A  14     -52.025  -8.465 -16.860  1.00 68.66           H  
ATOM    202  C   ILE A  14     -50.323  -9.363 -17.800  1.00 68.66           C  
ATOM    203  CB  ILE A  14     -51.945 -10.478 -16.119  1.00 68.66           C  
ATOM    204  HB  ILE A  14     -51.801 -11.477 -16.530  1.00 68.66           H  
ATOM    205  O   ILE A  14     -49.688 -10.379 -18.071  1.00 68.66           O  
ATOM    206  CG1 ILE A  14     -53.376 -10.380 -15.537  1.00 68.66           C  
ATOM    207 HG12 ILE A  14     -53.519  -9.398 -15.085  1.00 68.66           H  
ATOM    208 HG13 ILE A  14     -54.098 -10.480 -16.347  1.00 68.66           H  
ATOM    209  CG2 ILE A  14     -50.903 -10.260 -15.011  1.00 68.66           C  
ATOM    210 HG21 ILE A  14     -49.898 -10.336 -15.426  1.00 68.66           H  
ATOM    211 HG22 ILE A  14     -51.029  -9.277 -14.556  1.00 68.66           H  
ATOM    212 HG23 ILE A  14     -50.996 -11.028 -14.243  1.00 68.66           H  
ATOM    213  CD1 ILE A  14     -53.716 -11.458 -14.498  1.00 68.66           C  
ATOM    214 HD11 ILE A  14     -54.776 -11.395 -14.251  1.00 68.66           H  
ATOM    215 HD12 ILE A  14     -53.505 -12.447 -14.905  1.00 68.66           H  
ATOM    216 HD13 ILE A  14     -53.141 -11.306 -13.585  1.00 68.66           H  
ATOM    217  N   LEU A  15     -49.821  -8.140 -17.979  1.00 60.97           N  
ATOM    218  H   LEU A  15     -50.434  -7.354 -17.813  1.00 60.97           H  
ATOM    219  CA  LEU A  15     -48.397  -7.859 -18.161  1.00 60.97           C  
ATOM    220  HA  LEU A  15     -47.961  -8.576 -18.858  1.00 60.97           H  
ATOM    221  C   LEU A  15     -47.700  -8.036 -16.804  1.00 60.97           C  
ATOM    222  CB  LEU A  15     -48.228  -6.432 -18.734  1.00 60.97           C  
ATOM    223  HB2 LEU A  15     -47.289  -6.009 -18.379  1.00 60.97           H  
ATOM    224  HB3 LEU A  15     -49.021  -5.799 -18.336  1.00 60.97           H  
ATOM    225  O   LEU A  15     -47.674  -7.120 -15.984  1.00 60.97           O  
ATOM    226  CG  LEU A  15     -48.235  -6.384 -20.275  1.00 60.97           C  
ATOM    227  HG  LEU A  15     -48.780  -7.243 -20.667  1.00 60.97           H  
ATOM    228  CD1 LEU A  15     -48.923  -5.119 -20.786  1.00 60.97           C  
ATOM    229 HD11 LEU A  15     -48.908  -5.104 -21.875  1.00 60.97           H  
ATOM    230 HD12 LEU A  15     -49.961  -5.107 -20.451  1.00 60.97           H  
ATOM    231 HD13 LEU A  15     -48.412  -4.235 -20.405  1.00 60.97           H  
ATOM    232  CD2 LEU A  15     -46.805  -6.403 -20.823  1.00 60.97           C  
ATOM    233 HD21 LEU A  15     -46.290  -7.298 -20.474  1.00 60.97           H  
ATOM    234 HD22 LEU A  15     -46.260  -5.521 -20.489  1.00 60.97           H  
ATOM    235 HD23 LEU A  15     -46.830  -6.417 -21.913  1.00 60.97           H  
ATOM    236  N   LEU A  16     -47.147  -9.226 -16.552  1.00 62.85           N  
ATOM    237  H   LEU A  16     -47.281  -9.966 -17.225  1.00 62.85           H  
ATOM    238  CA  LEU A  16     -46.186  -9.436 -15.468  1.00 62.85           C  
ATOM    239  HA  LEU A  16     -46.552  -8.933 -14.573  1.00 62.85           H  
ATOM    240  C   LEU A  16     -44.864  -8.762 -15.873  1.00 62.85           C  
ATOM    241  CB  LEU A  16     -46.021 -10.946 -15.152  1.00 62.85           C  
ATOM    242  HB2 LEU A  16     -46.565 -11.551 -15.877  1.00 62.85           H  
ATOM    243  HB3 LEU A  16     -44.969 -11.213 -15.254  1.00 62.85           H  
ATOM    244  O   LEU A  16     -44.029  -9.343 -16.563  1.00 62.85           O  
ATOM    245  CG  LEU A  16     -46.454 -11.335 -13.726  1.00 62.85           C  
ATOM    246  HG  LEU A  16     -46.112 -10.575 -13.023  1.00 62.85           H  
ATOM    247  CD1 LEU A  16     -47.970 -11.471 -13.617  1.00 62.85           C  
ATOM    248 HD11 LEU A  16     -48.241 -11.834 -12.626  1.00 62.85           H  
ATOM    249 HD12 LEU A  16     -48.348 -12.161 -14.372  1.00 62.85           H  
ATOM    250 HD13 LEU A  16     -48.416 -10.485 -13.752  1.00 62.85           H  
ATOM    251  CD2 LEU A  16     -45.827 -12.666 -13.312  1.00 62.85           C  
ATOM    252 HD21 LEU A  16     -46.122 -12.912 -12.292  1.00 62.85           H  
ATOM    253 HD22 LEU A  16     -46.154 -13.458 -13.985  1.00 62.85           H  
ATOM    254 HD23 LEU A  16     -44.741 -12.588 -13.349  1.00 62.85           H  
ATOM    255  N   GLY A  17     -44.689  -7.502 -15.477  1.00 60.63           N  
ATOM    256  H   GLY A  17     -45.454  -7.038 -15.009  1.00 60.63           H  
ATOM    257  CA  GLY A  17     -43.392  -6.837 -15.531  1.00 60.63           C  
ATOM    258  HA2 GLY A  17     -42.951  -6.951 -16.521  1.00 60.63           H  
ATOM    259  HA3 GLY A  17     -43.511  -5.775 -15.315  1.00 60.63           H  
ATOM    260  C   GLY A  17     -42.469  -7.450 -14.480  1.00 60.63           C  
ATOM    261  O   GLY A  17     -42.590  -7.144 -13.297  1.00 60.63           O  
ATOM    262  N   CYS A  18     -41.552  -8.324 -14.893  1.00 62.67           N  
ATOM    263  H   CYS A  18     -41.585  -8.643 -15.851  1.00 62.67           H  
ATOM    264  CA  CYS A  18     -40.454  -8.773 -14.043  1.00 62.67           C  
ATOM    265  HA  CYS A  18     -40.846  -9.091 -13.077  1.00 62.67           H  
ATOM    266  C   CYS A  18     -39.496  -7.599 -13.805  1.00 62.67           C  
ATOM    267  CB  CYS A  18     -39.729  -9.961 -14.698  1.00 62.67           C  
ATOM    268  HB2 CYS A  18     -38.792 -10.146 -14.173  1.00 62.67           H  
ATOM    269  HB3 CYS A  18     -39.493  -9.722 -15.735  1.00 62.67           H  
ATOM    270  O   CYS A  18     -38.588  -7.350 -14.596  1.00 62.67           O  
ATOM    271  SG  CYS A  18     -40.748 -11.461 -14.624  1.00 62.67           S  
ATOM    272  HG  CYS A  18     -40.829 -11.555 -13.294  1.00 62.67           H  
ATOM    273  N   THR A  19     -39.681  -6.869 -12.709  1.00 63.17           N  
ATOM    274  H   THR A  19     -40.511  -7.011 -12.151  1.00 63.17           H  
ATOM    275  CA  THR A  19     -38.655  -5.963 -12.193  1.00 63.17           C  
ATOM    276  HA  THR A  19     -38.249  -5.363 -13.008  1.00 63.17           H  
ATOM    277  C   THR A  19     -37.525  -6.810 -11.609  1.00 63.17           C  
ATOM    278  CB  THR A  19     -39.231  -5.001 -11.141  1.00 63.17           C  
ATOM    279  HB  THR A  19     -38.411  -4.488 -10.638  1.00 63.17           H  
ATOM    280  O   THR A  19     -37.614  -7.278 -10.474  1.00 63.17           O  
ATOM    281  CG2 THR A  19     -40.146  -3.952 -11.773  1.00 63.17           C  
ATOM    282 HG21 THR A  19     -39.589  -3.369 -12.506  1.00 63.17           H  
ATOM    283 HG22 THR A  19     -40.518  -3.284 -10.996  1.00 63.17           H  
ATOM    284 HG23 THR A  19     -40.993  -4.436 -12.260  1.00 63.17           H  
ATOM    285  OG1 THR A  19     -39.981  -5.726 -10.194  1.00 63.17           O  
ATOM    286  HG1 THR A  19     -39.378  -6.376  -9.828  1.00 63.17           H  
ATOM    287  N   PHE A  20     -36.470  -7.045 -12.392  1.00 68.35           N  
ATOM    288  H   PHE A  20     -36.506  -6.736 -13.354  1.00 68.35           H  
ATOM    289  CA  PHE A  20     -35.193  -7.522 -11.868  1.00 68.35           C  
ATOM    290  HA  PHE A  20     -35.353  -8.407 -11.252  1.00 68.35           H  
ATOM    291  C   PHE A  20     -34.607  -6.422 -10.980  1.00 68.35           C  
ATOM    292  CB  PHE A  20     -34.233  -7.894 -13.012  1.00 68.35           C  
ATOM    293  HB2 PHE A  20     -34.393  -7.231 -13.862  1.00 68.35           H  
ATOM    294  HB3 PHE A  20     -33.210  -7.726 -12.675  1.00 68.35           H  
ATOM    295  O   PHE A  20     -34.018  -5.458 -11.464  1.00 68.35           O  
ATOM    296  CG  PHE A  20     -34.324  -9.339 -13.464  1.00 68.35           C  
ATOM    297  CD1 PHE A  20     -33.474 -10.304 -12.889  1.00 68.35           C  
ATOM    298  HD1 PHE A  20     -32.767 -10.018 -12.124  1.00 68.35           H  
ATOM    299  CD2 PHE A  20     -35.239  -9.722 -14.462  1.00 68.35           C  
ATOM    300  HD2 PHE A  20     -35.893  -8.987 -14.907  1.00 68.35           H  
ATOM    301  CE1 PHE A  20     -33.533 -11.643 -13.314  1.00 68.35           C  
ATOM    302  HE1 PHE A  20     -32.875 -12.379 -12.875  1.00 68.35           H  
ATOM    303  CE2 PHE A  20     -35.298 -11.062 -14.887  1.00 68.35           C  
ATOM    304  HE2 PHE A  20     -35.995 -11.353 -15.659  1.00 68.35           H  
ATOM    305  CZ  PHE A  20     -34.444 -12.022 -14.315  1.00 68.35           C  
ATOM    306  HZ  PHE A  20     -34.487 -13.049 -14.645  1.00 68.35           H  
ATOM    307  N   PHE A  21     -34.786  -6.550  -9.668  1.00 68.11           N  
ATOM    308  H   PHE A  21     -35.362  -7.305  -9.325  1.00 68.11           H  
ATOM    309  CA  PHE A  21     -33.994  -5.788  -8.714  1.00 68.11           C  
ATOM    310  HA  PHE A  21     -33.981  -4.736  -9.000  1.00 68.11           H  
ATOM    311  C   PHE A  21     -32.563  -6.332  -8.778  1.00 68.11           C  
ATOM    312  CB  PHE A  21     -34.608  -5.901  -7.311  1.00 68.11           C  
ATOM    313  HB2 PHE A  21     -33.903  -5.484  -6.593  1.00 68.11           H  
ATOM    314  HB3 PHE A  21     -34.743  -6.952  -7.058  1.00 68.11           H  
ATOM    315  O   PHE A  21     -32.305  -7.449  -8.331  1.00 68.11           O  
ATOM    316  CG  PHE A  21     -35.929  -5.168  -7.159  1.00 68.11           C  
ATOM    317  CD1 PHE A  21     -35.936  -3.784  -6.901  1.00 68.11           C  
ATOM    318  HD1 PHE A  21     -35.004  -3.247  -6.811  1.00 68.11           H  
ATOM    319  CD2 PHE A  21     -37.151  -5.860  -7.282  1.00 68.11           C  
ATOM    320  HD2 PHE A  21     -37.156  -6.919  -7.493  1.00 68.11           H  
ATOM    321  CE1 PHE A  21     -37.155  -3.096  -6.759  1.00 68.11           C  
ATOM    322  HE1 PHE A  21     -37.156  -2.035  -6.561  1.00 68.11           H  
ATOM    323  CE2 PHE A  21     -38.369  -5.171  -7.140  1.00 68.11           C  
ATOM    324  HE2 PHE A  21     -39.305  -5.701  -7.239  1.00 68.11           H  
ATOM    325  CZ  PHE A  21     -38.371  -3.790  -6.878  1.00 68.11           C  
ATOM    326  HZ  PHE A  21     -39.308  -3.263  -6.774  1.00 68.11           H  
ATOM    327  N   ALA A  22     -31.638  -5.572  -9.368  1.00 66.32           N  
ATOM    328  H   ALA A  22     -31.916  -4.702  -9.799  1.00 66.32           H  
ATOM    329  CA  ALA A  22     -30.216  -5.860  -9.242  1.00 66.32           C  
ATOM    330  HA  ALA A  22     -30.015  -6.860  -9.626  1.00 66.32           H  
ATOM    331  C   ALA A  22     -29.861  -5.817  -7.748  1.00 66.32           C  
ATOM    332  CB  ALA A  22     -29.415  -4.844 -10.068  1.00 66.32           C  
ATOM    333  HB1 ALA A  22     -29.697  -4.914 -11.119  1.00 66.32           H  
ATOM    334  HB2 ALA A  22     -29.607  -3.833  -9.707  1.00 66.32           H  
ATOM    335  HB3 ALA A  22     -28.350  -5.056  -9.972  1.00 66.32           H  
ATOM    336  O   ALA A  22     -30.050  -4.788  -7.095  1.00 66.32           O  
ATOM    337  N   GLN A  23     -29.413  -6.941  -7.184  1.00 60.01           N  
ATOM    338  H   GLN A  23     -29.286  -7.766  -7.752  1.00 60.01           H  
ATOM    339  CA  GLN A  23     -28.903  -6.938  -5.817  1.00 60.01           C  
ATOM    340  HA  GLN A  23     -29.668  -6.495  -5.179  1.00 60.01           H  
ATOM    341  C   GLN A  23     -27.650  -6.057  -5.767  1.00 60.01           C  
ATOM    342  CB  GLN A  23     -28.604  -8.356  -5.309  1.00 60.01           C  
ATOM    343  HB2 GLN A  23     -27.898  -8.853  -5.975  1.00 60.01           H  
ATOM    344  HB3 GLN A  23     -28.142  -8.272  -4.326  1.00 60.01           H  
ATOM    345  O   GLN A  23     -26.856  -6.104  -6.712  1.00 60.01           O  
ATOM    346  CG  GLN A  23     -29.878  -9.202  -5.180  1.00 60.01           C  
ATOM    347  HG2 GLN A  23     -30.690  -8.580  -4.805  1.00 60.01           H  
ATOM    348  HG3 GLN A  23     -30.168  -9.584  -6.159  1.00 60.01           H  
ATOM    349  CD  GLN A  23     -29.676 -10.374  -4.225  1.00 60.01           C  
ATOM    350  NE2 GLN A  23     -30.279 -10.350  -3.056  1.00 60.01           N  
ATOM    351 HE21 GLN A  23     -30.097 -11.145  -2.460  1.00 60.01           H  
ATOM    352 HE22 GLN A  23     -30.878  -9.580  -2.795  1.00 60.01           H  
ATOM    353  OE1 GLN A  23     -28.962 -11.322  -4.493  1.00 60.01           O  
ATOM    354  N   PRO A  24     -27.458  -5.256  -4.702  1.00 70.06           N  
ATOM    355  CA  PRO A  24     -26.221  -4.513  -4.539  1.00 70.06           C  
ATOM    356  HA  PRO A  24     -26.096  -3.806  -5.359  1.00 70.06           H  
ATOM    357  C   PRO A  24     -25.070  -5.514  -4.544  1.00 70.06           C  
ATOM    358  CB  PRO A  24     -26.345  -3.755  -3.216  1.00 70.06           C  
ATOM    359  HB2 PRO A  24     -25.390  -3.669  -2.699  1.00 70.06           H  
ATOM    360  HB3 PRO A  24     -26.765  -2.767  -3.406  1.00 70.06           H  
ATOM    361  O   PRO A  24     -25.075  -6.493  -3.796  1.00 70.06           O  
ATOM    362  CG  PRO A  24     -27.350  -4.590  -2.422  1.00 70.06           C  
ATOM    363  HG2 PRO A  24     -26.831  -5.407  -1.921  1.00 70.06           H  
ATOM    364  HG3 PRO A  24     -27.897  -3.985  -1.699  1.00 70.06           H  
ATOM    365  CD  PRO A  24     -28.273  -5.157  -3.501  1.00 70.06           C  
ATOM    366  HD2 PRO A  24     -29.098  -4.468  -3.683  1.00 70.06           H  
ATOM    367  HD3 PRO A  24     -28.651  -6.129  -3.186  1.00 70.06           H  
ATOM    368  N   GLU A  25     -24.122  -5.296  -5.444  1.00 74.13           N  
ATOM    369  H   GLU A  25     -24.193  -4.509  -6.073  1.00 74.13           H  
ATOM    370  CA  GLU A  25     -23.006  -6.204  -5.606  1.00 74.13           C  
ATOM    371  HA  GLU A  25     -23.411  -7.197  -5.805  1.00 74.13           H  
ATOM    372  C   GLU A  25     -22.175  -6.259  -4.322  1.00 74.13           C  
ATOM    373  CB  GLU A  25     -22.189  -5.770  -6.812  1.00 74.13           C  
ATOM    374  HB2 GLU A  25     -21.637  -4.860  -6.578  1.00 74.13           H  
ATOM    375  HB3 GLU A  25     -22.874  -5.573  -7.637  1.00 74.13           H  
ATOM    376  O   GLU A  25     -21.902  -5.238  -3.683  1.00 74.13           O  
ATOM    377  CG  GLU A  25     -21.227  -6.884  -7.216  1.00 74.13           C  
ATOM    378  HG2 GLU A  25     -21.794  -7.790  -7.430  1.00 74.13           H  
ATOM    379  HG3 GLU A  25     -20.547  -7.090  -6.389  1.00 74.13           H  
ATOM    380  CD  GLU A  25     -20.426  -6.484  -8.442  1.00 74.13           C  
ATOM    381  OE1 GLU A  25     -19.317  -7.024  -8.581  1.00 74.13           O  
ATOM    382  OE2 GLU A  25     -20.863  -5.597  -9.204  1.00 74.13           O  
ATOM    383  N   LYS A  26     -21.802  -7.474  -3.912  1.00 89.51           N  
ATOM    384  H   LYS A  26     -22.009  -8.266  -4.503  1.00 89.51           H  
ATOM    385  CA  LYS A  26     -21.057  -7.685  -2.675  1.00 89.51           C  
ATOM    386  HA  LYS A  26     -21.530  -7.081  -1.901  1.00 89.51           H  
ATOM    387  C   LYS A  26     -19.616  -7.189  -2.850  1.00 89.51           C  
ATOM    388  CB  LYS A  26     -21.139  -9.166  -2.258  1.00 89.51           C  
ATOM    389  HB2 LYS A  26     -20.538  -9.767  -2.939  1.00 89.51           H  
ATOM    390  HB3 LYS A  26     -22.174  -9.505  -2.307  1.00 89.51           H  
ATOM    391  O   LYS A  26     -18.880  -7.702  -3.688  1.00 89.51           O  
ATOM    392  CG  LYS A  26     -20.631  -9.337  -0.820  1.00 89.51           C  
ATOM    393  HG2 LYS A  26     -19.667  -8.836  -0.736  1.00 89.51           H  
ATOM    394  HG3 LYS A  26     -21.324  -8.842  -0.140  1.00 89.51           H  
ATOM    395  CD  LYS A  26     -20.439 -10.794  -0.369  1.00 89.51           C  
ATOM    396  HD2 LYS A  26     -21.404 -11.293  -0.274  1.00 89.51           H  
ATOM    397  HD3 LYS A  26     -19.814 -11.315  -1.094  1.00 89.51           H  
ATOM    398  CE  LYS A  26     -19.718 -10.719   0.988  1.00 89.51           C  
ATOM    399  HE2 LYS A  26     -18.862 -10.054   0.868  1.00 89.51           H  
ATOM    400  HE3 LYS A  26     -20.373 -10.251   1.723  1.00 89.51           H  
ATOM    401  NZ  LYS A  26     -19.210 -12.011   1.506  1.00 89.51           N  
ATOM    402  HZ1 LYS A  26     -19.937 -12.595   1.894  1.00 89.51           H  
ATOM    403  HZ2 LYS A  26     -18.538 -11.800   2.229  1.00 89.51           H  
ATOM    404  HZ3 LYS A  26     -18.671 -12.499   0.805  1.00 89.51           H  
ATOM    405  N   MET A  27     -19.203  -6.243  -2.009  1.00 95.72           N  
ATOM    406  H   MET A  27     -19.888  -5.826  -1.396  1.00 95.72           H  
ATOM    407  CA  MET A  27     -17.803  -5.815  -1.894  1.00 95.72           C  
ATOM    408  HA  MET A  27     -17.461  -5.498  -2.879  1.00 95.72           H  
ATOM    409  C   MET A  27     -16.900  -6.978  -1.424  1.00 95.72           C  
ATOM    410  CB  MET A  27     -17.712  -4.624  -0.930  1.00 95.72           C  
ATOM    411  HB2 MET A  27     -16.660  -4.385  -0.775  1.00 95.72           H  
ATOM    412  HB3 MET A  27     -18.140  -4.906   0.032  1.00 95.72           H  
ATOM    413  O   MET A  27     -17.382  -7.864  -0.709  1.00 95.72           O  
ATOM    414  CG  MET A  27     -18.416  -3.362  -1.445  1.00 95.72           C  
ATOM    415  HG2 MET A  27     -18.368  -2.596  -0.672  1.00 95.72           H  
ATOM    416  HG3 MET A  27     -19.468  -3.591  -1.616  1.00 95.72           H  
ATOM    417  SD  MET A  27     -17.741  -2.661  -2.976  1.00 95.72           S  
ATOM    418  CE  MET A  27     -16.152  -2.021  -2.397  1.00 95.72           C  
ATOM    419  HE1 MET A  27     -15.566  -2.835  -1.969  1.00 95.72           H  
ATOM    420  HE2 MET A  27     -15.609  -1.590  -3.238  1.00 95.72           H  
ATOM    421  HE3 MET A  27     -16.323  -1.253  -1.642  1.00 95.72           H  
ATOM    422  N   PRO A  28     -15.609  -7.016  -1.811  1.00 97.97           N  
ATOM    423  CA  PRO A  28     -14.720  -8.117  -1.450  1.00 97.97           C  
ATOM    424  HA  PRO A  28     -15.174  -9.069  -1.725  1.00 97.97           H  
ATOM    425  C   PRO A  28     -14.427  -8.121   0.053  1.00 97.97           C  
ATOM    426  CB  PRO A  28     -13.445  -7.901  -2.270  1.00 97.97           C  
ATOM    427  HB2 PRO A  28     -13.562  -8.357  -3.253  1.00 97.97           H  
ATOM    428  HB3 PRO A  28     -12.558  -8.291  -1.771  1.00 97.97           H  
ATOM    429  O   PRO A  28     -14.404  -7.077   0.697  1.00 97.97           O  
ATOM    430  CG  PRO A  28     -13.392  -6.381  -2.408  1.00 97.97           C  
ATOM    431  HG2 PRO A  28     -12.808  -6.070  -3.274  1.00 97.97           H  
ATOM    432  HG3 PRO A  28     -12.979  -5.945  -1.499  1.00 97.97           H  
ATOM    433  CD  PRO A  28     -14.866  -5.994  -2.537  1.00 97.97           C  
ATOM    434  HD2 PRO A  28     -15.023  -5.002  -2.114  1.00 97.97           H  
ATOM    435  HD3 PRO A  28     -15.170  -6.009  -3.584  1.00 97.97           H  
ATOM    436  N   GLU A  29     -14.132  -9.295   0.607  1.00 98.00           N  
ATOM    437  H   GLU A  29     -14.144 -10.132   0.041  1.00 98.00           H  
ATOM    438  CA  GLU A  29     -13.536  -9.372   1.944  1.00 98.00           C  
ATOM    439  HA  GLU A  29     -14.194  -8.861   2.646  1.00 98.00           H  
ATOM    440  C   GLU A  29     -12.162  -8.663   1.942  1.00 98.00           C  
ATOM    441  CB  GLU A  29     -13.395 -10.840   2.383  1.00 98.00           C  
ATOM    442  HB2 GLU A  29     -12.718 -11.344   1.693  1.00 98.00           H  
ATOM    443  HB3 GLU A  29     -12.938 -10.877   3.372  1.00 98.00           H  
ATOM    444  O   GLU A  29     -11.500  -8.642   0.896  1.00 98.00           O  
ATOM    445  CG  GLU A  29     -14.722 -11.625   2.412  1.00 98.00           C  
ATOM    446  HG2 GLU A  29     -15.112 -11.687   1.396  1.00 98.00           H  
ATOM    447  HG3 GLU A  29     -14.505 -12.645   2.730  1.00 98.00           H  
ATOM    448  CD  GLU A  29     -15.806 -11.043   3.337  1.00 98.00           C  
ATOM    449  OE1 GLU A  29     -17.008 -11.247   3.003  1.00 98.00           O  
ATOM    450  OE2 GLU A  29     -15.442 -10.420   4.358  1.00 98.00           O  
ATOM    451  N   PRO A  30     -11.697  -8.093   3.074  1.00 98.38           N  
ATOM    452  CA  PRO A  30     -10.391  -7.433   3.192  1.00 98.38           C  
ATOM    453  HA  PRO A  30     -10.244  -6.768   2.341  1.00 98.38           H  
ATOM    454  C   PRO A  30      -9.231  -8.450   3.196  1.00 98.38           C  
ATOM    455  CB  PRO A  30     -10.485  -6.585   4.466  1.00 98.38           C  
ATOM    456  HB2 PRO A  30      -9.523  -6.435   4.956  1.00 98.38           H  
ATOM    457  HB3 PRO A  30     -10.925  -5.617   4.224  1.00 98.38           H  
ATOM    458  O   PRO A  30      -8.464  -8.570   4.153  1.00 98.38           O  
ATOM    459  CG  PRO A  30     -11.445  -7.389   5.339  1.00 98.38           C  
ATOM    460  HG2 PRO A  30     -11.956  -6.758   6.067  1.00 98.38           H  
ATOM    461  HG3 PRO A  30     -10.903  -8.192   5.837  1.00 98.38           H  
ATOM    462  CD  PRO A  30     -12.426  -7.986   4.332  1.00 98.38           C  
ATOM    463  HD2 PRO A  30     -12.775  -8.959   4.679  1.00 98.38           H  
ATOM    464  HD3 PRO A  30     -13.273  -7.312   4.199  1.00 98.38           H  
ATOM    465  N   GLU A  31      -9.113  -9.192   2.097  1.00 98.45           N  
ATOM    466  H   GLU A  31      -9.811  -9.042   1.382  1.00 98.45           H  
ATOM    467  CA  GLU A  31      -8.105 -10.206   1.814  1.00 98.45           C  
ATOM    468  HA  GLU A  31      -7.327 -10.170   2.576  1.00 98.45           H  
ATOM    469  C   GLU A  31      -7.485  -9.942   0.441  1.00 98.45           C  
ATOM    470  CB  GLU A  31      -8.720 -11.609   1.804  1.00 98.45           C  
ATOM    471  HB2 GLU A  31      -9.519 -11.644   1.064  1.00 98.45           H  
ATOM    472  HB3 GLU A  31      -7.938 -12.305   1.500  1.00 98.45           H  
ATOM    473  O   GLU A  31      -8.185  -9.678  -0.537  1.00 98.45           O  
ATOM    474  CG  GLU A  31      -9.272 -12.056   3.164  1.00 98.45           C  
ATOM    475  HG2 GLU A  31      -8.480 -11.957   3.907  1.00 98.45           H  
ATOM    476  HG3 GLU A  31     -10.095 -11.401   3.449  1.00 98.45           H  
ATOM    477  CD  GLU A  31      -9.766 -13.512   3.142  1.00 98.45           C  
ATOM    478  OE1 GLU A  31     -10.227 -13.970   4.209  1.00 98.45           O  
ATOM    479  OE2 GLU A  31      -9.639 -14.169   2.080  1.00 98.45           O  
ATOM    480  N   ALA A  32      -6.161 -10.069   0.337  1.00 98.52           N  
ATOM    481  H   ALA A  32      -5.638 -10.308   1.168  1.00 98.52           H  
ATOM    482  CA  ALA A  32      -5.412  -9.634  -0.843  1.00 98.52           C  
ATOM    483  HA  ALA A  32      -5.508  -8.552  -0.933  1.00 98.52           H  
ATOM    484  C   ALA A  32      -5.917 -10.249  -2.159  1.00 98.52           C  
ATOM    485  CB  ALA A  32      -3.941  -9.977  -0.606  1.00 98.52           C  
ATOM    486  HB1 ALA A  32      -3.795 -11.058  -0.626  1.00 98.52           H  
ATOM    487  HB2 ALA A  32      -3.329  -9.508  -1.376  1.00 98.52           H  
ATOM    488  HB3 ALA A  32      -3.629  -9.598   0.367  1.00 98.52           H  
ATOM    489  O   ALA A  32      -6.091  -9.553  -3.151  1.00 98.52           O  
ATOM    490  N   LYS A  33      -6.218 -11.552  -2.175  1.00 98.28           N  
ATOM    491  H   LYS A  33      -6.129 -12.071  -1.313  1.00 98.28           H  
ATOM    492  CA  LYS A  33      -6.702 -12.226  -3.392  1.00 98.28           C  
ATOM    493  HA  LYS A  33      -6.068 -11.938  -4.231  1.00 98.28           H  
ATOM    494  C   LYS A  33      -8.116 -11.791  -3.784  1.00 98.28           C  
ATOM    495  CB  LYS A  33      -6.635 -13.747  -3.222  1.00 98.28           C  
ATOM    496  HB2 LYS A  33      -7.127 -14.211  -4.077  1.00 98.28           H  
ATOM    497  HB3 LYS A  33      -7.172 -14.038  -2.319  1.00 98.28           H  
ATOM    498  O   LYS A  33      -8.393 -11.648  -4.972  1.00 98.28           O  
ATOM    499  CG  LYS A  33      -5.189 -14.257  -3.157  1.00 98.28           C  
ATOM    500  HG2 LYS A  33      -4.659 -13.948  -4.058  1.00 98.28           H  
ATOM    501  HG3 LYS A  33      -4.686 -13.835  -2.287  1.00 98.28           H  
ATOM    502  CD  LYS A  33      -5.174 -15.787  -3.058  1.00 98.28           C  
ATOM    503  HD2 LYS A  33      -5.688 -16.089  -2.146  1.00 98.28           H  
ATOM    504  HD3 LYS A  33      -5.694 -16.206  -3.919  1.00 98.28           H  
ATOM    505  CE  LYS A  33      -3.729 -16.294  -3.033  1.00 98.28           C  
ATOM    506  HE2 LYS A  33      -3.232 -15.971  -3.948  1.00 98.28           H  
ATOM    507  HE3 LYS A  33      -3.211 -15.829  -2.194  1.00 98.28           H  
ATOM    508  NZ  LYS A  33      -3.674 -17.773  -2.914  1.00 98.28           N  
ATOM    509  HZ1 LYS A  33      -2.714 -18.086  -2.899  1.00 98.28           H  
ATOM    510  HZ2 LYS A  33      -4.123 -18.074  -2.061  1.00 98.28           H  
ATOM    511  HZ3 LYS A  33      -4.139 -18.207  -3.698  1.00 98.28           H  
ATOM    512  N   ALA A  34      -8.997 -11.585  -2.804  1.00 98.39           N  
ATOM    513  H   ALA A  34      -8.683 -11.630  -1.846  1.00 98.39           H  
ATOM    514  CA  ALA A  34     -10.365 -11.133  -3.048  1.00 98.39           C  
ATOM    515  HA  ALA A  34     -10.819 -11.760  -3.815  1.00 98.39           H  
ATOM    516  C   ALA A  34     -10.377  -9.688  -3.563  1.00 98.39           C  
ATOM    517  CB  ALA A  34     -11.175 -11.280  -1.754  1.00 98.39           C  
ATOM    518  HB1 ALA A  34     -11.160 -12.317  -1.416  1.00 98.39           H  
ATOM    519  HB2 ALA A  34     -10.760 -10.646  -0.970  1.00 98.39           H  
ATOM    520  HB3 ALA A  34     -12.208 -10.982  -1.933  1.00 98.39           H  
ATOM    521  O   ALA A  34     -11.042  -9.389  -4.553  1.00 98.39           O  
ATOM    522  N   VAL A  35      -9.581  -8.820  -2.932  1.00 98.74           N  
ATOM    523  H   VAL A  35      -9.096  -9.133  -2.103  1.00 98.74           H  
ATOM    524  CA  VAL A  35      -9.407  -7.427  -3.346  1.00 98.74           C  
ATOM    525  HA  VAL A  35     -10.390  -6.960  -3.419  1.00 98.74           H  
ATOM    526  C   VAL A  35      -8.776  -7.343  -4.733  1.00 98.74           C  
ATOM    527  CB  VAL A  35      -8.592  -6.652  -2.296  1.00 98.74           C  
ATOM    528  HB  VAL A  35      -7.665  -7.187  -2.086  1.00 98.74           H  
ATOM    529  O   VAL A  35      -9.311  -6.628  -5.572  1.00 98.74           O  
ATOM    530  CG1 VAL A  35      -8.239  -5.240  -2.767  1.00 98.74           C  
ATOM    531 HG11 VAL A  35      -7.745  -4.698  -1.961  1.00 98.74           H  
ATOM    532 HG12 VAL A  35      -7.569  -5.277  -3.625  1.00 98.74           H  
ATOM    533 HG13 VAL A  35      -9.149  -4.710  -3.049  1.00 98.74           H  
ATOM    534  CG2 VAL A  35      -9.389  -6.510  -0.993  1.00 98.74           C  
ATOM    535 HG21 VAL A  35      -9.645  -7.493  -0.596  1.00 98.74           H  
ATOM    536 HG22 VAL A  35     -10.311  -5.958  -1.172  1.00 98.74           H  
ATOM    537 HG23 VAL A  35      -8.796  -5.987  -0.243  1.00 98.74           H  
ATOM    538  N   TRP A  36      -7.705  -8.098  -5.009  1.00 98.62           N  
ATOM    539  H   TRP A  36      -7.279  -8.636  -4.269  1.00 98.62           H  
ATOM    540  CA  TRP A  36      -7.080  -8.148  -6.337  1.00 98.62           C  
ATOM    541  HA  TRP A  36      -6.681  -7.165  -6.586  1.00 98.62           H  
ATOM    542  C   TRP A  36      -8.096  -8.506  -7.422  1.00 98.62           C  
ATOM    543  CB  TRP A  36      -5.919  -9.146  -6.345  1.00 98.62           C  
ATOM    544  HB2 TRP A  36      -5.167  -8.817  -5.628  1.00 98.62           H  
ATOM    545  HB3 TRP A  36      -6.274 -10.128  -6.032  1.00 98.62           H  
ATOM    546  O   TRP A  36      -8.321  -7.715  -8.331  1.00 98.62           O  
ATOM    547  CG  TRP A  36      -5.263  -9.272  -7.683  1.00 98.62           C  
ATOM    548  CD1 TRP A  36      -5.495 -10.245  -8.593  1.00 98.62           C  
ATOM    549  HD1 TRP A  36      -6.188 -11.064  -8.465  1.00 98.62           H  
ATOM    550  CD2 TRP A  36      -4.354  -8.332  -8.329  1.00 98.62           C  
ATOM    551  CE2 TRP A  36      -4.060  -8.818  -9.637  1.00 98.62           C  
ATOM    552  CE3 TRP A  36      -3.772  -7.103  -7.953  1.00 98.62           C  
ATOM    553  HE3 TRP A  36      -3.996  -6.695  -6.979  1.00 98.62           H  
ATOM    554  NE1 TRP A  36      -4.783  -9.982  -9.746  1.00 98.62           N  
ATOM    555  HE1 TRP A  36      -4.908 -10.497 -10.606  1.00 98.62           H  
ATOM    556  CH2 TRP A  36      -2.622  -6.936 -10.103  1.00 98.62           C  
ATOM    557  HH2 TRP A  36      -1.957  -6.421 -10.781  1.00 98.62           H  
ATOM    558  CZ2 TRP A  36      -3.209  -8.139 -10.518  1.00 98.62           C  
ATOM    559  HZ2 TRP A  36      -3.014  -8.536 -11.503  1.00 98.62           H  
ATOM    560  CZ3 TRP A  36      -2.910  -6.414  -8.827  1.00 98.62           C  
ATOM    561  HZ3 TRP A  36      -2.470  -5.477  -8.517  1.00 98.62           H  
ATOM    562  N   LYS A  37      -8.795  -9.638  -7.263  1.00 98.23           N  
ATOM    563  H   LYS A  37      -8.584 -10.222  -6.466  1.00 98.23           H  
ATOM    564  CA  LYS A  37      -9.837 -10.068  -8.202  1.00 98.23           C  
ATOM    565  HA  LYS A  37      -9.385 -10.225  -9.182  1.00 98.23           H  
ATOM    566  C   LYS A  37     -10.911  -8.998  -8.399  1.00 98.23           C  
ATOM    567  CB  LYS A  37     -10.438 -11.387  -7.698  1.00 98.23           C  
ATOM    568  HB2 LYS A  37      -9.657 -12.146  -7.702  1.00 98.23           H  
ATOM    569  HB3 LYS A  37     -10.806 -11.264  -6.679  1.00 98.23           H  
ATOM    570  O   LYS A  37     -11.365  -8.782  -9.519  1.00 98.23           O  
ATOM    571  CG  LYS A  37     -11.592 -11.833  -8.601  1.00 98.23           C  
ATOM    572  HG2 LYS A  37     -11.266 -11.779  -9.639  1.00 98.23           H  
ATOM    573  HG3 LYS A  37     -12.443 -11.166  -8.463  1.00 98.23           H  
ATOM    574  CD  LYS A  37     -12.037 -13.261  -8.302  1.00 98.23           C  
ATOM    575  HD2 LYS A  37     -11.183 -13.922  -8.451  1.00 98.23           H  
ATOM    576  HD3 LYS A  37     -12.393 -13.342  -7.275  1.00 98.23           H  
ATOM    577  CE  LYS A  37     -13.161 -13.595  -9.287  1.00 98.23           C  
ATOM    578  HE2 LYS A  37     -14.124 -13.396  -8.817  1.00 98.23           H  
ATOM    579  HE3 LYS A  37     -13.069 -12.925 -10.141  1.00 98.23           H  
ATOM    580  NZ  LYS A  37     -13.065 -14.992  -9.767  1.00 98.23           N  
ATOM    581  HZ1 LYS A  37     -12.186 -15.103 -10.252  1.00 98.23           H  
ATOM    582  HZ2 LYS A  37     -13.803 -15.175 -10.430  1.00 98.23           H  
ATOM    583  HZ3 LYS A  37     -13.118 -15.644  -8.998  1.00 98.23           H  
ATOM    584  N   HIS A  38     -11.333  -8.336  -7.322  1.00 98.30           N  
ATOM    585  H   HIS A  38     -10.934  -8.552  -6.421  1.00 98.30           H  
ATOM    586  CA  HIS A  38     -12.337  -7.285  -7.419  1.00 98.30           C  
ATOM    587  HA  HIS A  38     -13.214  -7.697  -7.919  1.00 98.30           H  
ATOM    588  C   HIS A  38     -11.853  -6.108  -8.268  1.00 98.30           C  
ATOM    589  CB  HIS A  38     -12.761  -6.836  -6.022  1.00 98.30           C  
ATOM    590  HB2 HIS A  38     -13.121  -7.705  -5.471  1.00 98.30           H  
ATOM    591  HB3 HIS A  38     -11.900  -6.429  -5.493  1.00 98.30           H  
ATOM    592  O   HIS A  38     -12.589  -5.673  -9.145  1.00 98.30           O  
ATOM    593  CG  HIS A  38     -13.853  -5.798  -6.043  1.00 98.30           C  
ATOM    594  CD2 HIS A  38     -13.688  -4.444  -5.933  1.00 98.30           C  
ATOM    595  HD2 HIS A  38     -12.745  -3.924  -5.844  1.00 98.30           H  
ATOM    596  ND1 HIS A  38     -15.208  -6.032  -6.142  1.00 98.30           N  
ATOM    597  HD1 HIS A  38     -15.666  -6.919  -6.297  1.00 98.30           H  
ATOM    598  CE1 HIS A  38     -15.841  -4.850  -6.056  1.00 98.30           C  
ATOM    599  HE1 HIS A  38     -16.910  -4.712  -6.118  1.00 98.30           H  
ATOM    600  NE2 HIS A  38     -14.954  -3.855  -5.914  1.00 98.30           N  
ATOM    601  N   ILE A  39     -10.626  -5.629  -8.049  1.00 98.32           N  
ATOM    602  H   ILE A  39     -10.046  -6.064  -7.346  1.00 98.32           H  
ATOM    603  CA  ILE A  39     -10.113  -4.446  -8.748  1.00 98.32           C  
ATOM    604  HA  ILE A  39     -10.951  -3.766  -8.899  1.00 98.32           H  
ATOM    605  C   ILE A  39      -9.584  -4.738 -10.156  1.00 98.32           C  
ATOM    606  CB  ILE A  39      -9.081  -3.678  -7.895  1.00 98.32           C  
ATOM    607  HB  ILE A  39      -8.894  -2.731  -8.401  1.00 98.32           H  
ATOM    608  O   ILE A  39      -9.372  -3.788 -10.894  1.00 98.32           O  
ATOM    609  CG1 ILE A  39      -7.732  -4.424  -7.777  1.00 98.32           C  
ATOM    610 HG12 ILE A  39      -7.885  -5.371  -7.259  1.00 98.32           H  
ATOM    611 HG13 ILE A  39      -7.353  -4.642  -8.775  1.00 98.32           H  
ATOM    612  CG2 ILE A  39      -9.680  -3.319  -6.525  1.00 98.32           C  
ATOM    613 HG21 ILE A  39     -10.720  -3.019  -6.654  1.00 98.32           H  
ATOM    614 HG22 ILE A  39      -9.645  -4.173  -5.848  1.00 98.32           H  
ATOM    615 HG23 ILE A  39      -9.128  -2.486  -6.091  1.00 98.32           H  
ATOM    616  CD1 ILE A  39      -6.639  -3.643  -7.043  1.00 98.32           C  
ATOM    617 HD11 ILE A  39      -6.485  -2.678  -7.527  1.00 98.32           H  
ATOM    618 HD12 ILE A  39      -6.918  -3.489  -6.000  1.00 98.32           H  
ATOM    619 HD13 ILE A  39      -5.708  -4.209  -7.076  1.00 98.32           H  
ATOM    620  N   THR A  40      -9.347  -5.997 -10.541  1.00 98.06           N  
ATOM    621  H   THR A  40      -9.372  -6.733  -9.850  1.00 98.06           H  
ATOM    622  CA  THR A  40      -8.858  -6.342 -11.891  1.00 98.06           C  
ATOM    623  HA  THR A  40      -8.551  -5.435 -12.412  1.00 98.06           H  
ATOM    624  C   THR A  40      -9.907  -6.991 -12.781  1.00 98.06           C  
ATOM    625  CB  THR A  40      -7.628  -7.259 -11.846  1.00 98.06           C  
ATOM    626  HB  THR A  40      -7.304  -7.447 -12.870  1.00 98.06           H  
ATOM    627  O   THR A  40      -9.942  -6.704 -13.974  1.00 98.06           O  
ATOM    628  CG2 THR A  40      -6.473  -6.590 -11.100  1.00 98.06           C  
ATOM    629 HG21 THR A  40      -6.346  -5.565 -11.449  1.00 98.06           H  
ATOM    630 HG22 THR A  40      -6.658  -6.596 -10.026  1.00 98.06           H  
ATOM    631 HG23 THR A  40      -5.559  -7.146 -11.310  1.00 98.06           H  
ATOM    632  OG1 THR A  40      -7.909  -8.500 -11.227  1.00 98.06           O  
ATOM    633  HG1 THR A  40      -8.317  -9.070 -11.884  1.00 98.06           H  
ATOM    634  N   ASP A  41     -10.758  -7.856 -12.224  1.00 97.19           N  
ATOM    635  H   ASP A  41     -10.646  -8.070 -11.243  1.00 97.19           H  
ATOM    636  CA  ASP A  41     -11.646  -8.709 -13.024  1.00 97.19           C  
ATOM    637  HA  ASP A  41     -11.345  -8.677 -14.071  1.00 97.19           H  
ATOM    638  C   ASP A  41     -13.101  -8.243 -12.942  1.00 97.19           C  
ATOM    639  CB  ASP A  41     -11.575 -10.179 -12.562  1.00 97.19           C  
ATOM    640  HB2 ASP A  41     -12.012 -10.257 -11.566  1.00 97.19           H  
ATOM    641  HB3 ASP A  41     -12.206 -10.767 -13.228  1.00 97.19           H  
ATOM    642  O   ASP A  41     -13.830  -8.300 -13.929  1.00 97.19           O  
ATOM    643  CG  ASP A  41     -10.191 -10.840 -12.528  1.00 97.19           C  
ATOM    644  OD1 ASP A  41      -9.186 -10.220 -12.944  1.00 97.19           O  
ATOM    645  OD2 ASP A  41     -10.156 -11.994 -12.031  1.00 97.19           O  
ATOM    646  N   ILE A  42     -13.540  -7.827 -11.750  1.00 96.27           N  
ATOM    647  H   ILE A  42     -12.867  -7.776 -10.998  1.00 96.27           H  
ATOM    648  CA  ILE A  42     -14.949  -7.522 -11.476  1.00 96.27           C  
ATOM    649  HA  ILE A  42     -15.572  -8.100 -12.159  1.00 96.27           H  
ATOM    650  C   ILE A  42     -15.247  -6.043 -11.758  1.00 96.27           C  
ATOM    651  CB  ILE A  42     -15.322  -7.941 -10.038  1.00 96.27           C  
ATOM    652  HB  ILE A  42     -14.807  -7.281  -9.339  1.00 96.27           H  
ATOM    653  O   ILE A  42     -16.126  -5.728 -12.556  1.00 96.27           O  
ATOM    654  CG1 ILE A  42     -14.945  -9.409  -9.719  1.00 96.27           C  
ATOM    655 HG12 ILE A  42     -13.867  -9.530  -9.826  1.00 96.27           H  
ATOM    656 HG13 ILE A  42     -15.425 -10.068 -10.442  1.00 96.27           H  
ATOM    657  CG2 ILE A  42     -16.823  -7.767  -9.835  1.00 96.27           C  
ATOM    658 HG21 ILE A  42     -17.166  -6.791 -10.180  1.00 96.27           H  
ATOM    659 HG22 ILE A  42     -17.059  -7.845  -8.774  1.00 96.27           H  
ATOM    660 HG23 ILE A  42     -17.382  -8.522 -10.388  1.00 96.27           H  
ATOM    661  CD1 ILE A  42     -15.313  -9.878  -8.302  1.00 96.27           C  
ATOM    662 HD11 ILE A  42     -14.919  -9.182  -7.561  1.00 96.27           H  
ATOM    663 HD12 ILE A  42     -16.394  -9.954  -8.193  1.00 96.27           H  
ATOM    664 HD13 ILE A  42     -14.881 -10.864  -8.127  1.00 96.27           H  
ATOM    665  N   HIS A  43     -14.472  -5.145 -11.145  1.00 96.48           N  
ATOM    666  H   HIS A  43     -13.761  -5.492 -10.516  1.00 96.48           H  
ATOM    667  CA  HIS A  43     -14.522  -3.692 -11.324  1.00 96.48           C  
ATOM    668  HA  HIS A  43     -15.164  -3.442 -12.169  1.00 96.48           H  
ATOM    669  C   HIS A  43     -13.113  -3.160 -11.612  1.00 96.48           C  
ATOM    670  CB  HIS A  43     -15.120  -3.023 -10.076  1.00 96.48           C  
ATOM    671  HB2 HIS A  43     -14.578  -3.343  -9.186  1.00 96.48           H  
ATOM    672  HB3 HIS A  43     -15.022  -1.942 -10.168  1.00 96.48           H  
ATOM    673  O   HIS A  43     -12.472  -2.641 -10.695  1.00 96.48           O  
ATOM    674  CG  HIS A  43     -16.574  -3.332  -9.908  1.00 96.48           C  
ATOM    675  CD2 HIS A  43     -17.066  -4.345  -9.149  1.00 96.48           C  
ATOM    676  HD2 HIS A  43     -16.486  -5.055  -8.579  1.00 96.48           H  
ATOM    677  ND1 HIS A  43     -17.609  -2.745 -10.638  1.00 96.48           N  
ATOM    678  CE1 HIS A  43     -18.705  -3.449 -10.318  1.00 96.48           C  
ATOM    679  HE1 HIS A  43     -19.682  -3.318 -10.758  1.00 96.48           H  
ATOM    680  NE2 HIS A  43     -18.406  -4.399  -9.424  1.00 96.48           N  
ATOM    681  HE2 HIS A  43     -19.038  -5.151  -9.190  1.00 96.48           H  
ATOM    682  N   PRO A  44     -12.624  -3.281 -12.861  1.00 97.89           N  
ATOM    683  CA  PRO A  44     -11.282  -2.847 -13.250  1.00 97.89           C  
ATOM    684  HA  PRO A  44     -10.556  -3.530 -12.809  1.00 97.89           H  
ATOM    685  C   PRO A  44     -10.989  -1.400 -12.827  1.00 97.89           C  
ATOM    686  CB  PRO A  44     -11.204  -3.044 -14.765  1.00 97.89           C  
ATOM    687  HB2 PRO A  44     -10.198  -3.320 -15.081  1.00 97.89           H  
ATOM    688  HB3 PRO A  44     -11.534  -2.146 -15.286  1.00 97.89           H  
ATOM    689  O   PRO A  44     -11.659  -0.469 -13.279  1.00 97.89           O  
ATOM    690  CG  PRO A  44     -12.206  -4.167 -15.024  1.00 97.89           C  
ATOM    691  HG2 PRO A  44     -12.596  -4.136 -16.041  1.00 97.89           H  
ATOM    692  HG3 PRO A  44     -11.744  -5.133 -14.822  1.00 97.89           H  
ATOM    693  CD  PRO A  44     -13.298  -3.902 -13.993  1.00 97.89           C  
ATOM    694  HD2 PRO A  44     -14.033  -3.209 -14.402  1.00 97.89           H  
ATOM    695  HD3 PRO A  44     -13.774  -4.845 -13.722  1.00 97.89           H  
ATOM    696  N   PHE A  45     -10.012  -1.184 -11.944  1.00 98.47           N  
ATOM    697  H   PHE A  45      -9.492  -1.982 -11.607  1.00 98.47           H  
ATOM    698  CA  PHE A  45      -9.795   0.135 -11.336  1.00 98.47           C  
ATOM    699  HA  PHE A  45     -10.768   0.476 -10.983  1.00 98.47           H  
ATOM    700  C   PHE A  45      -9.331   1.202 -12.326  1.00 98.47           C  
ATOM    701  CB  PHE A  45      -8.854   0.057 -10.130  1.00 98.47           C  
ATOM    702  HB2 PHE A  45      -9.233  -0.688  -9.431  1.00 98.47           H  
ATOM    703  HB3 PHE A  45      -8.858   1.021  -9.621  1.00 98.47           H  
ATOM    704  O   PHE A  45      -9.503   2.395 -12.077  1.00 98.47           O  
ATOM    705  CG  PHE A  45      -7.434  -0.272 -10.521  1.00 98.47           C  
ATOM    706  CD1 PHE A  45      -7.013  -1.609 -10.519  1.00 98.47           C  
ATOM    707  HD1 PHE A  45      -7.673  -2.390 -10.172  1.00 98.47           H  
ATOM    708  CD2 PHE A  45      -6.570   0.737 -10.987  1.00 98.47           C  
ATOM    709  HD2 PHE A  45      -6.907   1.763 -11.020  1.00 98.47           H  
ATOM    710  CE1 PHE A  45      -5.770  -1.962 -11.042  1.00 98.47           C  
ATOM    711  HE1 PHE A  45      -5.495  -3.002 -11.136  1.00 98.47           H  
ATOM    712  CE2 PHE A  45      -5.312   0.391 -11.504  1.00 98.47           C  
ATOM    713  HE2 PHE A  45      -4.678   1.147 -11.944  1.00 98.47           H  
ATOM    714  CZ  PHE A  45      -4.939  -0.964 -11.550  1.00 98.47           C  
ATOM    715  HZ  PHE A  45      -4.061  -1.293 -12.086  1.00 98.47           H  
ATOM    716  N   GLU A  46      -8.769   0.804 -13.465  1.00 98.12           N  
ATOM    717  H   GLU A  46      -8.568  -0.178 -13.589  1.00 98.12           H  
ATOM    718  CA  GLU A  46      -8.370   1.720 -14.528  1.00 98.12           C  
ATOM    719  HA  GLU A  46      -7.736   2.493 -14.093  1.00 98.12           H  
ATOM    720  C   GLU A  46      -9.564   2.445 -15.170  1.00 98.12           C  
ATOM    721  CB  GLU A  46      -7.558   0.976 -15.602  1.00 98.12           C  
ATOM    722  HB2 GLU A  46      -7.314   1.699 -16.380  1.00 98.12           H  
ATOM    723  HB3 GLU A  46      -8.165   0.199 -16.066  1.00 98.12           H  
ATOM    724  O   GLU A  46      -9.360   3.465 -15.831  1.00 98.12           O  
ATOM    725  CG  GLU A  46      -6.226   0.392 -15.099  1.00 98.12           C  
ATOM    726  HG2 GLU A  46      -5.790   1.071 -14.366  1.00 98.12           H  
ATOM    727  HG3 GLU A  46      -5.545   0.369 -15.950  1.00 98.12           H  
ATOM    728  CD  GLU A  46      -6.311  -1.034 -14.518  1.00 98.12           C  
ATOM    729  OE1 GLU A  46      -5.223  -1.643 -14.371  1.00 98.12           O  
ATOM    730  OE2 GLU A  46      -7.435  -1.499 -14.225  1.00 98.12           O  
ATOM    731  N   THR A  47     -10.800   1.967 -14.964  1.00 97.83           N  
ATOM    732  H   THR A  47     -10.908   1.118 -14.427  1.00 97.83           H  
ATOM    733  CA  THR A  47     -12.025   2.656 -15.406  1.00 97.83           C  
ATOM    734  HA  THR A  47     -11.775   3.276 -16.267  1.00 97.83           H  
ATOM    735  C   THR A  47     -12.598   3.598 -14.348  1.00 97.83           C  
ATOM    736  CB  THR A  47     -13.123   1.678 -15.863  1.00 97.83           C  
ATOM    737  HB  THR A  47     -13.864   2.247 -16.425  1.00 97.83           H  
ATOM    738  O   THR A  47     -13.630   4.229 -14.585  1.00 97.83           O  
ATOM    739  CG2 THR A  47     -12.605   0.565 -16.772  1.00 97.83           C  
ATOM    740 HG21 THR A  47     -11.923  -0.081 -16.219  1.00 97.83           H  
ATOM    741 HG22 THR A  47     -12.083   0.998 -17.625  1.00 97.83           H  
ATOM    742 HG23 THR A  47     -13.445  -0.032 -17.125  1.00 97.83           H  
ATOM    743  OG1 THR A  47     -13.785   1.081 -14.774  1.00 97.83           O  
ATOM    744  HG1 THR A  47     -14.347   1.751 -14.377  1.00 97.83           H  
ATOM    745  N   TRP A  48     -11.997   3.658 -13.159  1.00 98.43           N  
ATOM    746  H   TRP A  48     -11.154   3.122 -13.011  1.00 98.43           H  
ATOM    747  CA  TRP A  48     -12.462   4.515 -12.077  1.00 98.43           C  
ATOM    748  HA  TRP A  48     -13.552   4.522 -12.080  1.00 98.43           H  
ATOM    749  C   TRP A  48     -12.004   5.969 -12.270  1.00 98.43           C  
ATOM    750  CB  TRP A  48     -12.010   3.950 -10.730  1.00 98.43           C  
ATOM    751  HB2 TRP A  48     -12.431   4.588  -9.953  1.00 98.43           H  
ATOM    752  HB3 TRP A  48     -10.925   4.030 -10.665  1.00 98.43           H  
ATOM    753  O   TRP A  48     -11.286   6.312 -13.210  1.00 98.43           O  
ATOM    754  CG  TRP A  48     -12.401   2.557 -10.350  1.00 98.43           C  
ATOM    755  CD1 TRP A  48     -13.202   1.699 -11.027  1.00 98.43           C  
ATOM    756  HD1 TRP A  48     -13.664   1.894 -11.984  1.00 98.43           H  
ATOM    757  CD2 TRP A  48     -11.935   1.821  -9.183  1.00 98.43           C  
ATOM    758  CE2 TRP A  48     -12.502   0.512  -9.212  1.00 98.43           C  
ATOM    759  CE3 TRP A  48     -11.040   2.120  -8.135  1.00 98.43           C  
ATOM    760  HE3 TRP A  48     -10.573   3.093  -8.105  1.00 98.43           H  
ATOM    761  NE1 TRP A  48     -13.261   0.492 -10.359  1.00 98.43           N  
ATOM    762  HE1 TRP A  48     -13.643  -0.351 -10.765  1.00 98.43           H  
ATOM    763  CH2 TRP A  48     -11.306  -0.123  -7.214  1.00 98.43           C  
ATOM    764  HH2 TRP A  48     -11.059  -0.852  -6.457  1.00 98.43           H  
ATOM    765  CZ2 TRP A  48     -12.191  -0.457  -8.251  1.00 98.43           C  
ATOM    766  HZ2 TRP A  48     -12.611  -1.449  -8.325  1.00 98.43           H  
ATOM    767  CZ3 TRP A  48     -10.736   1.160  -7.154  1.00 98.43           C  
ATOM    768  HZ3 TRP A  48     -10.059   1.414  -6.353  1.00 98.43           H  
ATOM    769  N   ALA A  49     -12.447   6.849 -11.373  1.00 98.38           N  
ATOM    770  H   ALA A  49     -12.907   6.506 -10.543  1.00 98.38           H  
ATOM    771  CA  ALA A  49     -12.173   8.276 -11.458  1.00 98.38           C  
ATOM    772  HA  ALA A  49     -12.117   8.562 -12.508  1.00 98.38           H  
ATOM    773  C   ALA A  49     -10.839   8.665 -10.801  1.00 98.38           C  
ATOM    774  CB  ALA A  49     -13.359   9.015 -10.832  1.00 98.38           C  
ATOM    775  HB1 ALA A  49     -14.284   8.722 -11.329  1.00 98.38           H  
ATOM    776  HB2 ALA A  49     -13.418   8.763  -9.774  1.00 98.38           H  
ATOM    777  HB3 ALA A  49     -13.233  10.093 -10.932  1.00 98.38           H  
ATOM    778  O   ALA A  49     -10.193   7.877 -10.109  1.00 98.38           O  
ATOM    779  N   PHE A  50     -10.475   9.932 -10.979  1.00 98.36           N  
ATOM    780  H   PHE A  50     -11.094  10.516 -11.524  1.00 98.36           H  
ATOM    781  CA  PHE A  50      -9.480  10.639 -10.178  1.00 98.36           C  
ATOM    782  HA  PHE A  50      -8.871   9.930  -9.615  1.00 98.36           H  
ATOM    783  C   PHE A  50     -10.199  11.569  -9.200  1.00 98.36           C  
ATOM    784  CB  PHE A  50      -8.569  11.458 -11.099  1.00 98.36           C  
ATOM    785  HB2 PHE A  50      -9.179  12.195 -11.622  1.00 98.36           H  
ATOM    786  HB3 PHE A  50      -7.851  12.001 -10.484  1.00 98.36           H  
ATOM    787  O   PHE A  50     -11.302  12.039  -9.496  1.00 98.36           O  
ATOM    788  CG  PHE A  50      -7.824  10.628 -12.120  1.00 98.36           C  
ATOM    789  CD1 PHE A  50      -6.622   9.993 -11.769  1.00 98.36           C  
ATOM    790  HD1 PHE A  50      -6.200  10.165 -10.789  1.00 98.36           H  
ATOM    791  CD2 PHE A  50      -8.377  10.424 -13.396  1.00 98.36           C  
ATOM    792  HD2 PHE A  50      -9.304  10.907 -13.668  1.00 98.36           H  
ATOM    793  CE1 PHE A  50      -6.017   9.087 -12.657  1.00 98.36           C  
ATOM    794  HE1 PHE A  50      -5.147   8.534 -12.334  1.00 98.36           H  
ATOM    795  CE2 PHE A  50      -7.763   9.538 -14.295  1.00 98.36           C  
ATOM    796  HE2 PHE A  50      -8.228   9.339 -15.249  1.00 98.36           H  
ATOM    797  CZ  PHE A  50      -6.602   8.850 -13.914  1.00 98.36           C  
ATOM    798  HZ  PHE A  50      -6.206   8.101 -14.584  1.00 98.36           H  
ATOM    799  N   TRP A  51      -9.559  11.919  -8.085  1.00 97.52           N  
ATOM    800  H   TRP A  51      -8.636  11.553  -7.901  1.00 97.52           H  
ATOM    801  CA  TRP A  51      -9.996  13.111  -7.357  1.00 97.52           C  
ATOM    802  HA  TRP A  51     -11.068  13.010  -7.191  1.00 97.52           H  
ATOM    803  C   TRP A  51      -9.732  14.371  -8.198  1.00 97.52           C  
ATOM    804  CB  TRP A  51      -9.332  13.219  -5.985  1.00 97.52           C  
ATOM    805  HB2 TRP A  51      -8.261  13.045  -6.084  1.00 97.52           H  
ATOM    806  HB3 TRP A  51      -9.459  14.236  -5.615  1.00 97.52           H  
ATOM    807  O   TRP A  51      -8.722  14.425  -8.909  1.00 97.52           O  
ATOM    808  CG  TRP A  51      -9.901  12.305  -4.949  1.00 97.52           C  
ATOM    809  CD1 TRP A  51     -11.178  12.320  -4.497  1.00 97.52           C  
ATOM    810  HD1 TRP A  51     -11.949  13.000  -4.829  1.00 97.52           H  
ATOM    811  CD2 TRP A  51      -9.213  11.290  -4.165  1.00 97.52           C  
ATOM    812  CE2 TRP A  51     -10.145  10.737  -3.236  1.00 97.52           C  
ATOM    813  CE3 TRP A  51      -7.887  10.800  -4.130  1.00 97.52           C  
ATOM    814  HE3 TRP A  51      -7.162  11.204  -4.821  1.00 97.52           H  
ATOM    815  NE1 TRP A  51     -11.337  11.371  -3.507  1.00 97.52           N  
ATOM    816  HE1 TRP A  51     -12.202  11.229  -3.006  1.00 97.52           H  
ATOM    817  CH2 TRP A  51      -8.444   9.311  -2.279  1.00 97.52           C  
ATOM    818  HH2 TRP A  51      -8.140   8.578  -1.546  1.00 97.52           H  
ATOM    819  CZ2 TRP A  51      -9.774   9.760  -2.305  1.00 97.52           C  
ATOM    820  HZ2 TRP A  51     -10.509   9.368  -1.618  1.00 97.52           H  
ATOM    821  CZ3 TRP A  51      -7.506   9.818  -3.196  1.00 97.52           C  
ATOM    822  HZ3 TRP A  51      -6.487   9.459  -3.176  1.00 97.52           H  
ATOM    823  N   PRO A  52     -10.592  15.407  -8.122  1.00 95.39           N  
ATOM    824  CA  PRO A  52     -10.451  16.606  -8.951  1.00 95.39           C  
ATOM    825  HA  PRO A  52     -10.574  16.315  -9.994  1.00 95.39           H  
ATOM    826  C   PRO A  52      -9.110  17.338  -8.803  1.00 95.39           C  
ATOM    827  CB  PRO A  52     -11.616  17.514  -8.545  1.00 95.39           C  
ATOM    828  HB2 PRO A  52     -11.964  18.120  -9.382  1.00 95.39           H  
ATOM    829  HB3 PRO A  52     -11.325  18.151  -7.710  1.00 95.39           H  
ATOM    830  O   PRO A  52      -8.606  17.877  -9.789  1.00 95.39           O  
ATOM    831  CG  PRO A  52     -12.686  16.531  -8.076  1.00 95.39           C  
ATOM    832  HG2 PRO A  52     -13.210  16.120  -8.939  1.00 95.39           H  
ATOM    833  HG3 PRO A  52     -13.387  16.993  -7.381  1.00 95.39           H  
ATOM    834  CD  PRO A  52     -11.864  15.435  -7.405  1.00 95.39           C  
ATOM    835  HD2 PRO A  52     -11.687  15.686  -6.360  1.00 95.39           H  
ATOM    836  HD3 PRO A  52     -12.407  14.493  -7.484  1.00 95.39           H  
ATOM    837  N   ASP A  53      -8.515  17.337  -7.607  1.00 95.76           N  
ATOM    838  H   ASP A  53      -8.936  16.827  -6.843  1.00 95.76           H  
ATOM    839  CA  ASP A  53      -7.224  17.971  -7.305  1.00 95.76           C  
ATOM    840  HA  ASP A  53      -7.076  18.779  -8.021  1.00 95.76           H  
ATOM    841  C   ASP A  53      -6.015  17.033  -7.482  1.00 95.76           C  
ATOM    842  CB  ASP A  53      -7.270  18.626  -5.908  1.00 95.76           C  
ATOM    843  HB2 ASP A  53      -6.371  19.230  -5.782  1.00 95.76           H  
ATOM    844  HB3 ASP A  53      -8.122  19.304  -5.869  1.00 95.76           H  
ATOM    845  O   ASP A  53      -4.880  17.430  -7.203  1.00 95.76           O  
ATOM    846  CG  ASP A  53      -7.372  17.647  -4.734  1.00 95.76           C  
ATOM    847  OD1 ASP A  53      -7.855  16.514  -4.959  1.00 95.76           O  
ATOM    848  OD2 ASP A  53      -7.035  18.072  -3.599  1.00 95.76           O  
ATOM    849  N   HIS A  54      -6.237  15.810  -7.978  1.00 96.83           N  
ATOM    850  H   HIS A  54      -7.189  15.541  -8.182  1.00 96.83           H  
ATOM    851  CA  HIS A  54      -5.192  14.808  -8.163  1.00 96.83           C  
ATOM    852  HA  HIS A  54      -4.252  15.336  -8.321  1.00 96.83           H  
ATOM    853  C   HIS A  54      -5.416  13.930  -9.408  1.00 96.83           C  
ATOM    854  CB  HIS A  54      -5.041  13.996  -6.870  1.00 96.83           C  
ATOM    855  HB2 HIS A  54      -5.193  14.646  -6.008  1.00 96.83           H  
ATOM    856  HB3 HIS A  54      -5.780  13.197  -6.817  1.00 96.83           H  
ATOM    857  O   HIS A  54      -5.703  12.736  -9.309  1.00 96.83           O  
ATOM    858  CG  HIS A  54      -3.652  13.444  -6.784  1.00 96.83           C  
ATOM    859  CD2 HIS A  54      -3.214  12.216  -7.191  1.00 96.83           C  
ATOM    860  HD2 HIS A  54      -3.831  11.433  -7.606  1.00 96.83           H  
ATOM    861  ND1 HIS A  54      -2.557  14.175  -6.405  1.00 96.83           N  
ATOM    862  HD1 HIS A  54      -2.594  15.128  -6.072  1.00 96.83           H  
ATOM    863  CE1 HIS A  54      -1.473  13.412  -6.575  1.00 96.83           C  
ATOM    864  HE1 HIS A  54      -0.461  13.739  -6.387  1.00 96.83           H  
ATOM    865  NE2 HIS A  54      -1.823  12.196  -7.030  1.00 96.83           N  
ATOM    866  N   GLN A  55      -5.279  14.522 -10.599  1.00 97.46           N  
ATOM    867  H   GLN A  55      -4.962  15.480 -10.617  1.00 97.46           H  
ATOM    868  CA  GLN A  55      -5.573  13.865 -11.881  1.00 97.46           C  
ATOM    869  HA  GLN A  55      -6.174  12.976 -11.688  1.00 97.46           H  
ATOM    870  C   GLN A  55      -4.317  13.411 -12.636  1.00 97.46           C  
ATOM    871  CB  GLN A  55      -6.416  14.790 -12.768  1.00 97.46           C  
ATOM    872  HB2 GLN A  55      -5.851  15.697 -12.984  1.00 97.46           H  
ATOM    873  HB3 GLN A  55      -6.616  14.278 -13.709  1.00 97.46           H  
ATOM    874  O   GLN A  55      -3.385  14.184 -12.842  1.00 97.46           O  
ATOM    875  CG  GLN A  55      -7.752  15.173 -12.117  1.00 97.46           C  
ATOM    876  HG2 GLN A  55      -7.565  15.715 -11.190  1.00 97.46           H  
ATOM    877  HG3 GLN A  55      -8.321  14.275 -11.877  1.00 97.46           H  
ATOM    878  CD  GLN A  55      -8.594  16.041 -13.039  1.00 97.46           C  
ATOM    879  NE2 GLN A  55      -9.020  17.201 -12.591  1.00 97.46           N  
ATOM    880 HE21 GLN A  55      -9.570  17.760 -13.227  1.00 97.46           H  
ATOM    881 HE22 GLN A  55      -8.800  17.496 -11.650  1.00 97.46           H  
ATOM    882  OE1 GLN A  55      -8.875  15.699 -14.176  1.00 97.46           O  
ATOM    883  N   GLY A  56      -4.318  12.172 -13.132  1.00 96.99           N  
ATOM    884  H   GLY A  56      -5.097  11.568 -12.911  1.00 96.99           H  
ATOM    885  CA  GLY A  56      -3.226  11.649 -13.955  1.00 96.99           C  
ATOM    886  HA2 GLY A  56      -3.569  10.759 -14.482  1.00 96.99           H  
ATOM    887  HA3 GLY A  56      -2.962  12.400 -14.700  1.00 96.99           H  
ATOM    888  C   GLY A  56      -1.967  11.284 -13.162  1.00 96.99           C  
ATOM    889  O   GLY A  56      -2.045  10.812 -12.027  1.00 96.99           O  
ATOM    890  N   THR A  57      -0.806  11.419 -13.803  1.00 97.72           N  
ATOM    891  H   THR A  57      -0.800  11.870 -14.707  1.00 97.72           H  
ATOM    892  CA  THR A  57       0.489  11.020 -13.235  1.00 97.72           C  
ATOM    893  HA  THR A  57       0.314  10.238 -12.496  1.00 97.72           H  
ATOM    894  C   THR A  57       1.168  12.197 -12.538  1.00 97.72           C  
ATOM    895  CB  THR A  57       1.415  10.426 -14.307  1.00 97.72           C  
ATOM    896  HB  THR A  57       1.596  11.169 -15.084  1.00 97.72           H  
ATOM    897  O   THR A  57       1.322  13.263 -13.129  1.00 97.72           O  
ATOM    898  CG2 THR A  57       2.758   9.966 -13.740  1.00 97.72           C  
ATOM    899 HG21 THR A  57       2.594   9.333 -12.868  1.00 97.72           H  
ATOM    900 HG22 THR A  57       3.355  10.829 -13.448  1.00 97.72           H  
ATOM    901 HG23 THR A  57       3.309   9.407 -14.496  1.00 97.72           H  
ATOM    902  OG1 THR A  57       0.817   9.291 -14.896  1.00 97.72           O  
ATOM    903  HG1 THR A  57       1.488   8.899 -15.459  1.00 97.72           H  
ATOM    904  N   TYR A  58       1.649  11.980 -11.314  1.00 97.58           N  
ATOM    905  H   TYR A  58       1.511  11.065 -10.909  1.00 97.58           H  
ATOM    906  CA  TYR A  58       2.417  12.955 -10.535  1.00 97.58           C  
ATOM    907  HA  TYR A  58       2.527  13.876 -11.107  1.00 97.58           H  
ATOM    908  C   TYR A  58       3.814  12.425 -10.227  1.00 97.58           C  
ATOM    909  CB  TYR A  58       1.689  13.296  -9.228  1.00 97.58           C  
ATOM    910  HB2 TYR A  58       1.371  12.366  -8.758  1.00 97.58           H  
ATOM    911  HB3 TYR A  58       2.389  13.781  -8.548  1.00 97.58           H  
ATOM    912  O   TYR A  58       4.016  11.222 -10.070  1.00 97.58           O  
ATOM    913  CG  TYR A  58       0.487  14.197  -9.399  1.00 97.58           C  
ATOM    914  CD1 TYR A  58       0.547  15.556  -9.022  1.00 97.58           C  
ATOM    915  HD1 TYR A  58       1.456  15.963  -8.606  1.00 97.58           H  
ATOM    916  CD2 TYR A  58      -0.701  13.671  -9.932  1.00 97.58           C  
ATOM    917  HD2 TYR A  58      -0.773  12.627 -10.199  1.00 97.58           H  
ATOM    918  CE1 TYR A  58      -0.577  16.390  -9.197  1.00 97.58           C  
ATOM    919  HE1 TYR A  58      -0.534  17.432  -8.918  1.00 97.58           H  
ATOM    920  CE2 TYR A  58      -1.814  14.502 -10.109  1.00 97.58           C  
ATOM    921  HE2 TYR A  58      -2.727  14.084 -10.507  1.00 97.58           H  
ATOM    922  OH  TYR A  58      -2.860  16.645  -9.936  1.00 97.58           O  
ATOM    923  HH  TYR A  58      -2.763  17.522  -9.557  1.00 97.58           H  
ATOM    924  CZ  TYR A  58      -1.761  15.864  -9.758  1.00 97.58           C  
ATOM    925  N   ASN A  59       4.773  13.339 -10.068  1.00 97.06           N  
ATOM    926  H   ASN A  59       4.529  14.311 -10.189  1.00 97.06           H  
ATOM    927  CA  ASN A  59       6.068  13.010  -9.478  1.00 97.06           C  
ATOM    928  HA  ASN A  59       6.463  12.118  -9.964  1.00 97.06           H  
ATOM    929  C   ASN A  59       5.903  12.695  -7.982  1.00 97.06           C  
ATOM    930  CB  ASN A  59       7.057  14.166  -9.705  1.00 97.06           C  
ATOM    931  HB2 ASN A  59       7.978  13.957  -9.161  1.00 97.06           H  
ATOM    932  HB3 ASN A  59       6.628  15.088  -9.313  1.00 97.06           H  
ATOM    933  O   ASN A  59       5.147  13.360  -7.271  1.00 97.06           O  
ATOM    934  CG  ASN A  59       7.430  14.349 -11.166  1.00 97.06           C  
ATOM    935  ND2 ASN A  59       7.592  15.574 -11.611  1.00 97.06           N  
ATOM    936 HD21 ASN A  59       7.447  16.374 -11.012  1.00 97.06           H  
ATOM    937 HD22 ASN A  59       7.819  15.659 -12.591  1.00 97.06           H  
ATOM    938  OD1 ASN A  59       7.596  13.412 -11.925  1.00 97.06           O  
ATOM    939  N   SER A  60       6.658  11.717  -7.495  1.00 93.97           N  
ATOM    940  H   SER A  60       7.269  11.227  -8.134  1.00 93.97           H  
ATOM    941  CA  SER A  60       6.669  11.270  -6.103  1.00 93.97           C  
ATOM    942  HA  SER A  60       6.285  12.075  -5.477  1.00 93.97           H  
ATOM    943  C   SER A  60       8.089  10.970  -5.625  1.00 93.97           C  
ATOM    944  CB  SER A  60       5.725  10.074  -5.929  1.00 93.97           C  
ATOM    945  HB2 SER A  60       4.735  10.398  -6.251  1.00 93.97           H  
ATOM    946  HB3 SER A  60       5.670   9.788  -4.878  1.00 93.97           H  
ATOM    947  O   SER A  60       9.059  11.030  -6.380  1.00 93.97           O  
ATOM    948  OG  SER A  60       6.096   8.954  -6.702  1.00 93.97           O  
ATOM    949  HG  SER A  60       6.916   8.568  -6.384  1.00 93.97           H  
ATOM    950  N   LYS A  61       8.235  10.693  -4.328  1.00 90.26           N  
ATOM    951  H   LYS A  61       7.401  10.588  -3.769  1.00 90.26           H  
ATOM    952  CA  LYS A  61       9.520  10.358  -3.703  1.00 90.26           C  
ATOM    953  HA  LYS A  61      10.290  10.312  -4.473  1.00 90.26           H  
ATOM    954  C   LYS A  61       9.459   8.966  -3.082  1.00 90.26           C  
ATOM    955  CB  LYS A  61       9.921  11.446  -2.689  1.00 90.26           C  
ATOM    956  HB2 LYS A  61       9.135  11.543  -1.939  1.00 90.26           H  
ATOM    957  HB3 LYS A  61      10.836  11.139  -2.183  1.00 90.26           H  
ATOM    958  O   LYS A  61       8.380   8.435  -2.805  1.00 90.26           O  
ATOM    959  CG  LYS A  61      10.165  12.812  -3.358  1.00 90.26           C  
ATOM    960  HG2 LYS A  61       9.248  13.152  -3.839  1.00 90.26           H  
ATOM    961  HG3 LYS A  61      10.939  12.705  -4.118  1.00 90.26           H  
ATOM    962  CD  LYS A  61      10.604  13.869  -2.334  1.00 90.26           C  
ATOM    963  HD2 LYS A  61      11.541  13.554  -1.875  1.00 90.26           H  
ATOM    964  HD3 LYS A  61       9.839  13.952  -1.562  1.00 90.26           H  
ATOM    965  CE  LYS A  61      10.792  15.227  -3.023  1.00 90.26           C  
ATOM    966  HE2 LYS A  61      11.553  15.122  -3.797  1.00 90.26           H  
ATOM    967  HE3 LYS A  61       9.858  15.497  -3.515  1.00 90.26           H  
ATOM    968  NZ  LYS A  61      11.185  16.289  -2.059  1.00 90.26           N  
ATOM    969  HZ1 LYS A  61      10.477  16.402  -1.347  1.00 90.26           H  
ATOM    970  HZ2 LYS A  61      11.297  17.173  -2.535  1.00 90.26           H  
ATOM    971  HZ3 LYS A  61      12.060  16.058  -1.610  1.00 90.26           H  
ATOM    972  N   GLY A  62      10.635   8.387  -2.834  1.00 83.68           N  
ATOM    973  H   GLY A  62      11.477   8.891  -3.073  1.00 83.68           H  
ATOM    974  CA  GLY A  62      10.755   7.160  -2.047  1.00 83.68           C  
ATOM    975  HA2 GLY A  62      10.333   6.339  -2.625  1.00 83.68           H  
ATOM    976  HA3 GLY A  62      11.806   6.944  -1.853  1.00 83.68           H  
ATOM    977  C   GLY A  62      10.030   7.302  -0.696  1.00 83.68           C  
ATOM    978  O   GLY A  62      10.096   8.378  -0.100  1.00 83.68           O  
ATOM    979  N   PRO A  63       9.315   6.263  -0.226  1.00 88.07           N  
ATOM    980  CA  PRO A  63       9.325   4.881  -0.719  1.00 88.07           C  
ATOM    981  HA  PRO A  63      10.318   4.620  -1.086  1.00 88.07           H  
ATOM    982  C   PRO A  63       8.310   4.574  -1.841  1.00 88.07           C  
ATOM    983  CB  PRO A  63       9.045   4.049   0.538  1.00 88.07           C  
ATOM    984  HB2 PRO A  63       8.622   3.070   0.315  1.00 88.07           H  
ATOM    985  HB3 PRO A  63       9.965   3.937   1.113  1.00 88.07           H  
ATOM    986  O   PRO A  63       8.151   3.418  -2.214  1.00 88.07           O  
ATOM    987  CG  PRO A  63       8.065   4.929   1.312  1.00 88.07           C  
ATOM    988  HG2 PRO A  63       8.069   4.702   2.378  1.00 88.07           H  
ATOM    989  HG3 PRO A  63       7.063   4.816   0.899  1.00 88.07           H  
ATOM    990  CD  PRO A  63       8.580   6.340   1.032  1.00 88.07           C  
ATOM    991  HD2 PRO A  63       7.748   7.040   0.959  1.00 88.07           H  
ATOM    992  HD3 PRO A  63       9.255   6.648   1.830  1.00 88.07           H  
ATOM    993  N   HIS A  64       7.600   5.562  -2.394  1.00 88.57           N  
ATOM    994  H   HIS A  64       7.771   6.516  -2.108  1.00 88.57           H  
ATOM    995  CA  HIS A  64       6.466   5.322  -3.301  1.00 88.57           C  
ATOM    996  HA  HIS A  64       6.029   4.358  -3.042  1.00 88.57           H  
ATOM    997  C   HIS A  64       6.833   5.204  -4.788  1.00 88.57           C  
ATOM    998  CB  HIS A  64       5.394   6.387  -3.050  1.00 88.57           C  
ATOM    999  HB2 HIS A  64       5.799   7.366  -3.306  1.00 88.57           H  
ATOM   1000  HB3 HIS A  64       4.539   6.203  -3.700  1.00 88.57           H  
ATOM   1001  O   HIS A  64       5.940   5.117  -5.627  1.00 88.57           O  
ATOM   1002  CG  HIS A  64       4.916   6.400  -1.621  1.00 88.57           C  
ATOM   1003  CD2 HIS A  64       4.918   7.483  -0.786  1.00 88.57           C  
ATOM   1004  HD2 HIS A  64       5.242   8.483  -1.035  1.00 88.57           H  
ATOM   1005  ND1 HIS A  64       4.459   5.319  -0.891  1.00 88.57           N  
ATOM   1006  HD1 HIS A  64       4.588   4.345  -1.122  1.00 88.57           H  
ATOM   1007  CE1 HIS A  64       4.160   5.757   0.346  1.00 88.57           C  
ATOM   1008  HE1 HIS A  64       3.828   5.142   1.170  1.00 88.57           H  
ATOM   1009  NE2 HIS A  64       4.434   7.062   0.451  1.00 88.57           N  
ATOM   1010  N   GLY A  65       8.122   5.157  -5.114  1.00 85.49           N  
ATOM   1011  H   GLY A  65       8.795   5.189  -4.362  1.00 85.49           H  
ATOM   1012  CA  GLY A  65       8.610   5.292  -6.484  1.00 85.49           C  
ATOM   1013  HA2 GLY A  65       7.935   4.786  -7.175  1.00 85.49           H  
ATOM   1014  HA3 GLY A  65       9.588   4.817  -6.556  1.00 85.49           H  
ATOM   1015  C   GLY A  65       8.728   6.762  -6.911  1.00 85.49           C  
ATOM   1016  O   GLY A  65       8.326   7.661  -6.165  1.00 85.49           O  
ATOM   1017  N   PRO A  66       9.333   7.030  -8.077  1.00 96.21           N  
ATOM   1018  CA  PRO A  66       9.542   8.385  -8.590  1.00 96.21           C  
ATOM   1019  HA  PRO A  66       9.921   9.034  -7.801  1.00 96.21           H  
ATOM   1020  C   PRO A  66       8.281   9.033  -9.169  1.00 96.21           C  
ATOM   1021  CB  PRO A  66      10.613   8.231  -9.671  1.00 96.21           C  
ATOM   1022  HB2 PRO A  66      11.600   8.305  -9.215  1.00 96.21           H  
ATOM   1023  HB3 PRO A  66      10.511   8.967 -10.468  1.00 96.21           H  
ATOM   1024  O   PRO A  66       8.242  10.254  -9.303  1.00 96.21           O  
ATOM   1025  CG  PRO A  66      10.395   6.809 -10.182  1.00 96.21           C  
ATOM   1026  HG2 PRO A  66       9.580   6.797 -10.905  1.00 96.21           H  
ATOM   1027  HG3 PRO A  66      11.312   6.400 -10.605  1.00 96.21           H  
ATOM   1028  CD  PRO A  66      10.005   6.053  -8.918  1.00 96.21           C  
ATOM   1029  HD2 PRO A  66       9.370   5.197  -9.145  1.00 96.21           H  
ATOM   1030  HD3 PRO A  66      10.908   5.712  -8.413  1.00 96.21           H  
ATOM   1031  N   LYS A  67       7.266   8.239  -9.522  1.00 97.99           N  
ATOM   1032  H   LYS A  67       7.367   7.240  -9.419  1.00 97.99           H  
ATOM   1033  CA  LYS A  67       5.976   8.721 -10.012  1.00 97.99           C  
ATOM   1034  HA  LYS A  67       5.807   9.733  -9.645  1.00 97.99           H  
ATOM   1035  C   LYS A  67       4.835   7.854  -9.484  1.00 97.99           C  
ATOM   1036  CB  LYS A  67       5.981   8.727 -11.547  1.00 97.99           C  
ATOM   1037  HB2 LYS A  67       6.295   7.741 -11.890  1.00 97.99           H  
ATOM   1038  HB3 LYS A  67       4.966   8.913 -11.896  1.00 97.99           H  
ATOM   1039  O   LYS A  67       5.029   6.672  -9.181  1.00 97.99           O  
ATOM   1040  CG  LYS A  67       6.917   9.749 -12.211  1.00 97.99           C  
ATOM   1041  HG2 LYS A  67       6.625  10.762 -11.932  1.00 97.99           H  
ATOM   1042  HG3 LYS A  67       7.953   9.564 -11.927  1.00 97.99           H  
ATOM   1043  CD  LYS A  67       6.769   9.553 -13.721  1.00 97.99           C  
ATOM   1044  HD2 LYS A  67       7.037   8.526 -13.967  1.00 97.99           H  
ATOM   1045  HD3 LYS A  67       5.718   9.697 -13.974  1.00 97.99           H  
ATOM   1046  CE  LYS A  67       7.587  10.494 -14.601  1.00 97.99           C  
ATOM   1047  HE2 LYS A  67       7.230  11.511 -14.439  1.00 97.99           H  
ATOM   1048  HE3 LYS A  67       8.640  10.441 -14.325  1.00 97.99           H  
ATOM   1049  NZ  LYS A  67       7.402  10.092 -16.022  1.00 97.99           N  
ATOM   1050  HZ1 LYS A  67       8.064   9.379 -16.293  1.00 97.99           H  
ATOM   1051  HZ2 LYS A  67       6.507   9.648 -16.167  1.00 97.99           H  
ATOM   1052  HZ3 LYS A  67       7.473  10.854 -16.682  1.00 97.99           H  
ATOM   1053  N   HIS A  68       3.629   8.411  -9.446  1.00 98.02           N  
ATOM   1054  H   HIS A  68       3.544   9.386  -9.692  1.00 98.02           H  
ATOM   1055  CA  HIS A  68       2.414   7.654  -9.158  1.00 98.02           C  
ATOM   1056  HA  HIS A  68       2.603   6.617  -9.434  1.00 98.02           H  
ATOM   1057  C   HIS A  68       1.224   8.107  -9.998  1.00 98.02           C  
ATOM   1058  CB  HIS A  68       2.104   7.696  -7.652  1.00 98.02           C  
ATOM   1059  HB2 HIS A  68       1.278   7.013  -7.455  1.00 98.02           H  
ATOM   1060  HB3 HIS A  68       2.973   7.328  -7.106  1.00 98.02           H  
ATOM   1061  O   HIS A  68       1.196   9.226 -10.506  1.00 98.02           O  
ATOM   1062  CG  HIS A  68       1.725   9.048  -7.102  1.00 98.02           C  
ATOM   1063  CD2 HIS A  68       0.648   9.793  -7.477  1.00 98.02           C  
ATOM   1064  HD2 HIS A  68      -0.090   9.558  -8.230  1.00 98.02           H  
ATOM   1065  ND1 HIS A  68       2.383   9.708  -6.061  1.00 98.02           N  
ATOM   1066  CE1 HIS A  68       1.726  10.863  -5.882  1.00 98.02           C  
ATOM   1067  HE1 HIS A  68       1.982  11.614  -5.149  1.00 98.02           H  
ATOM   1068  NE2 HIS A  68       0.673  10.922  -6.706  1.00 98.02           N  
ATOM   1069  HE2 HIS A  68      -0.039  11.638  -6.733  1.00 98.02           H  
ATOM   1070  N   LYS A  69       0.213   7.242 -10.085  1.00 98.17           N  
ATOM   1071  H   LYS A  69       0.340   6.334  -9.662  1.00 98.17           H  
ATOM   1072  CA  LYS A  69      -1.112   7.543 -10.643  1.00 98.17           C  
ATOM   1073  HA  LYS A  69      -1.278   8.620 -10.634  1.00 98.17           H  
ATOM   1074  C   LYS A  69      -2.166   6.880  -9.764  1.00 98.17           C  
ATOM   1075  CB  LYS A  69      -1.152   7.056 -12.097  1.00 98.17           C  
ATOM   1076  HB2 LYS A  69      -0.337   7.537 -12.638  1.00 98.17           H  
ATOM   1077  HB3 LYS A  69      -0.999   5.977 -12.130  1.00 98.17           H  
ATOM   1078  O   LYS A  69      -2.001   5.710  -9.423  1.00 98.17           O  
ATOM   1079  CG  LYS A  69      -2.469   7.397 -12.799  1.00 98.17           C  
ATOM   1080  HG2 LYS A  69      -3.286   6.845 -12.334  1.00 98.17           H  
ATOM   1081  HG3 LYS A  69      -2.666   8.466 -12.708  1.00 98.17           H  
ATOM   1082  CD  LYS A  69      -2.384   7.026 -14.282  1.00 98.17           C  
ATOM   1083  HD2 LYS A  69      -1.528   7.521 -14.741  1.00 98.17           H  
ATOM   1084  HD3 LYS A  69      -2.262   5.946 -14.367  1.00 98.17           H  
ATOM   1085  CE  LYS A  69      -3.668   7.475 -14.978  1.00 98.17           C  
ATOM   1086  HE2 LYS A  69      -4.500   7.191 -14.332  1.00 98.17           H  
ATOM   1087  HE3 LYS A  69      -3.662   8.561 -15.071  1.00 98.17           H  
ATOM   1088  NZ  LYS A  69      -3.845   6.825 -16.298  1.00 98.17           N  
ATOM   1089  HZ1 LYS A  69      -3.032   6.943 -16.885  1.00 98.17           H  
ATOM   1090  HZ2 LYS A  69      -4.662   7.185 -16.770  1.00 98.17           H  
ATOM   1091  HZ3 LYS A  69      -4.009   5.840 -16.147  1.00 98.17           H  
ATOM   1092  N   ILE A  70      -3.186   7.627  -9.348  1.00 98.52           N  
ATOM   1093  H   ILE A  70      -3.298   8.561  -9.716  1.00 98.52           H  
ATOM   1094  CA  ILE A  70      -4.137   7.188  -8.317  1.00 98.52           C  
ATOM   1095  HA  ILE A  70      -3.906   6.159  -8.042  1.00 98.52           H  
ATOM   1096  C   ILE A  70      -5.557   7.190  -8.873  1.00 98.52           C  
ATOM   1097  CB  ILE A  70      -4.000   8.036  -7.032  1.00 98.52           C  
ATOM   1098  HB  ILE A  70      -4.099   9.089  -7.295  1.00 98.52           H  
ATOM   1099  O   ILE A  70      -5.992   8.191  -9.426  1.00 98.52           O  
ATOM   1100  CG1 ILE A  70      -2.602   7.798  -6.415  1.00 98.52           C  
ATOM   1101 HG12 ILE A  70      -1.834   7.958  -7.172  1.00 98.52           H  
ATOM   1102 HG13 ILE A  70      -2.537   6.762  -6.083  1.00 98.52           H  
ATOM   1103  CG2 ILE A  70      -5.101   7.683  -6.013  1.00 98.52           C  
ATOM   1104 HG21 ILE A  70      -5.068   6.620  -5.775  1.00 98.52           H  
ATOM   1105 HG22 ILE A  70      -6.085   7.922  -6.417  1.00 98.52           H  
ATOM   1106 HG23 ILE A  70      -4.988   8.266  -5.100  1.00 98.52           H  
ATOM   1107  CD1 ILE A  70      -2.250   8.712  -5.242  1.00 98.52           C  
ATOM   1108 HD11 ILE A  70      -1.210   8.550  -4.960  1.00 98.52           H  
ATOM   1109 HD12 ILE A  70      -2.881   8.496  -4.380  1.00 98.52           H  
ATOM   1110 HD13 ILE A  70      -2.371   9.750  -5.551  1.00 98.52           H  
ATOM   1111  N   TYR A  71      -6.263   6.082  -8.685  1.00 98.79           N  
ATOM   1112  H   TYR A  71      -5.828   5.329  -8.172  1.00 98.79           H  
ATOM   1113  CA  TYR A  71      -7.650   5.870  -9.073  1.00 98.79           C  
ATOM   1114  HA  TYR A  71      -8.014   6.735  -9.628  1.00 98.79           H  
ATOM   1115  C   TYR A  71      -8.508   5.680  -7.826  1.00 98.79           C  
ATOM   1116  CB  TYR A  71      -7.757   4.638  -9.976  1.00 98.79           C  
ATOM   1117  HB2 TYR A  71      -7.507   3.748  -9.397  1.00 98.79           H  
ATOM   1118  HB3 TYR A  71      -8.794   4.533 -10.295  1.00 98.79           H  
ATOM   1119  O   TYR A  71      -8.063   5.080  -6.841  1.00 98.79           O  
ATOM   1120  CG  TYR A  71      -6.877   4.678 -11.207  1.00 98.79           C  
ATOM   1121  CD1 TYR A  71      -7.383   5.180 -12.421  1.00 98.79           C  
ATOM   1122  HD1 TYR A  71      -8.400   5.540 -12.473  1.00 98.79           H  
ATOM   1123  CD2 TYR A  71      -5.566   4.168 -11.144  1.00 98.79           C  
ATOM   1124  HD2 TYR A  71      -5.191   3.770 -10.212  1.00 98.79           H  
ATOM   1125  CE1 TYR A  71      -6.587   5.150 -13.582  1.00 98.79           C  
ATOM   1126  HE1 TYR A  71      -7.008   5.468 -14.524  1.00 98.79           H  
ATOM   1127  CE2 TYR A  71      -4.773   4.119 -12.303  1.00 98.79           C  
ATOM   1128  HE2 TYR A  71      -3.788   3.678 -12.256  1.00 98.79           H  
ATOM   1129  OH  TYR A  71      -4.533   4.483 -14.650  1.00 98.79           O  
ATOM   1130  HH  TYR A  71      -3.930   3.748 -14.517  1.00 98.79           H  
ATOM   1131  CZ  TYR A  71      -5.290   4.598 -13.525  1.00 98.79           C  
ATOM   1132  N   VAL A  72      -9.744   6.167  -7.871  1.00 98.74           N  
ATOM   1133  H   VAL A  72     -10.039   6.656  -8.704  1.00 98.74           H  
ATOM   1134  CA  VAL A  72     -10.682   6.112  -6.747  1.00 98.74           C  
ATOM   1135  HA  VAL A  72     -10.323   5.375  -6.028  1.00 98.74           H  
ATOM   1136  C   VAL A  72     -12.051   5.646  -7.200  1.00 98.74           C  
ATOM   1137  CB  VAL A  72     -10.773   7.455  -6.006  1.00 98.74           C  
ATOM   1138  HB  VAL A  72     -11.502   7.354  -5.203  1.00 98.74           H  
ATOM   1139  O   VAL A  72     -12.593   6.137  -8.193  1.00 98.74           O  
ATOM   1140  CG1 VAL A  72      -9.422   7.761  -5.365  1.00 98.74           C  
ATOM   1141 HG11 VAL A  72      -9.108   6.918  -4.750  1.00 98.74           H  
ATOM   1142 HG12 VAL A  72      -9.533   8.640  -4.730  1.00 98.74           H  
ATOM   1143 HG13 VAL A  72      -8.668   7.967  -6.124  1.00 98.74           H  
ATOM   1144  CG2 VAL A  72     -11.192   8.658  -6.861  1.00 98.74           C  
ATOM   1145 HG21 VAL A  72     -12.177   8.489  -7.297  1.00 98.74           H  
ATOM   1146 HG22 VAL A  72     -10.467   8.828  -7.657  1.00 98.74           H  
ATOM   1147 HG23 VAL A  72     -11.245   9.549  -6.235  1.00 98.74           H  
ATOM   1148  N   ASN A  73     -12.623   4.693  -6.467  1.00 98.37           N  
ATOM   1149  H   ASN A  73     -12.150   4.357  -5.640  1.00 98.37           H  
ATOM   1150  CA  ASN A  73     -13.976   4.235  -6.752  1.00 98.37           C  
ATOM   1151  HA  ASN A  73     -14.042   4.078  -7.829  1.00 98.37           H  
ATOM   1152  C   ASN A  73     -15.016   5.314  -6.399  1.00 98.37           C  
ATOM   1153  CB  ASN A  73     -14.238   2.871  -6.091  1.00 98.37           C  
ATOM   1154  HB2 ASN A  73     -13.418   2.194  -6.330  1.00 98.37           H  
ATOM   1155  HB3 ASN A  73     -15.140   2.441  -6.525  1.00 98.37           H  
ATOM   1156  O   ASN A  73     -14.716   6.336  -5.777  1.00 98.37           O  
ATOM   1157  CG  ASN A  73     -14.419   2.891  -4.584  1.00 98.37           C  
ATOM   1158  ND2 ASN A  73     -14.781   1.758  -4.037  1.00 98.37           N  
ATOM   1159 HD21 ASN A  73     -14.948   0.950  -4.620  1.00 98.37           H  
ATOM   1160 HD22 ASN A  73     -14.941   1.703  -3.041  1.00 98.37           H  
ATOM   1161  OD1 ASN A  73     -14.224   3.878  -3.888  1.00 98.37           O  
ATOM   1162  N   LYS A  74     -16.271   5.081  -6.795  1.00 97.62           N  
ATOM   1163  H   LYS A  74     -16.465   4.213  -7.275  1.00 97.62           H  
ATOM   1164  CA  LYS A  74     -17.363   6.042  -6.599  1.00 97.62           C  
ATOM   1165  HA  LYS A  74     -17.106   6.965  -7.119  1.00 97.62           H  
ATOM   1166  C   LYS A  74     -17.556   6.430  -5.127  1.00 97.62           C  
ATOM   1167  CB  LYS A  74     -18.640   5.464  -7.223  1.00 97.62           C  
ATOM   1168  HB2 LYS A  74     -18.456   5.277  -8.281  1.00 97.62           H  
ATOM   1169  HB3 LYS A  74     -18.894   4.520  -6.739  1.00 97.62           H  
ATOM   1170  O   LYS A  74     -17.775   7.599  -4.841  1.00 97.62           O  
ATOM   1171  CG  LYS A  74     -19.814   6.438  -7.082  1.00 97.62           C  
ATOM   1172  HG2 LYS A  74     -19.489   7.426  -7.406  1.00 97.62           H  
ATOM   1173  HG3 LYS A  74     -20.112   6.484  -6.035  1.00 97.62           H  
ATOM   1174  CD  LYS A  74     -21.022   5.998  -7.919  1.00 97.62           C  
ATOM   1175  HD2 LYS A  74     -20.760   6.033  -8.976  1.00 97.62           H  
ATOM   1176  HD3 LYS A  74     -21.279   4.970  -7.663  1.00 97.62           H  
ATOM   1177  CE  LYS A  74     -22.247   6.886  -7.661  1.00 97.62           C  
ATOM   1178  HE2 LYS A  74     -22.568   6.736  -6.631  1.00 97.62           H  
ATOM   1179  HE3 LYS A  74     -23.053   6.570  -8.323  1.00 97.62           H  
ATOM   1180  NZ  LYS A  74     -21.948   8.326  -7.863  1.00 97.62           N  
ATOM   1181  HZ1 LYS A  74     -22.772   8.903  -7.765  1.00 97.62           H  
ATOM   1182  HZ2 LYS A  74     -21.462   8.516  -8.727  1.00 97.62           H  
ATOM   1183  HZ3 LYS A  74     -21.351   8.631  -7.107  1.00 97.62           H  
ATOM   1184  N   GLN A  75     -17.428   5.483  -4.200  1.00 97.69           N  
ATOM   1185  H   GLN A  75     -17.237   4.540  -4.508  1.00 97.69           H  
ATOM   1186  CA  GLN A  75     -17.556   5.718  -2.758  1.00 97.69           C  
ATOM   1187  HA  GLN A  75     -18.531   6.159  -2.550  1.00 97.69           H  
ATOM   1188  C   GLN A  75     -16.492   6.705  -2.248  1.00 97.69           C  
ATOM   1189  CB  GLN A  75     -17.445   4.380  -2.002  1.00 97.69           C  
ATOM   1190  HB2 GLN A  75     -17.419   4.603  -0.936  1.00 97.69           H  
ATOM   1191  HB3 GLN A  75     -16.506   3.887  -2.253  1.00 97.69           H  
ATOM   1192  O   GLN A  75     -16.814   7.647  -1.518  1.00 97.69           O  
ATOM   1193  CG  GLN A  75     -18.613   3.403  -2.232  1.00 97.69           C  
ATOM   1194  HG2 GLN A  75     -19.555   3.950  -2.188  1.00 97.69           H  
ATOM   1195  HG3 GLN A  75     -18.613   2.687  -1.411  1.00 97.69           H  
ATOM   1196  CD  GLN A  75     -18.556   2.600  -3.534  1.00 97.69           C  
ATOM   1197  NE2 GLN A  75     -19.504   1.719  -3.761  1.00 97.69           N  
ATOM   1198 HE21 GLN A  75     -20.220   1.543  -3.071  1.00 97.69           H  
ATOM   1199 HE22 GLN A  75     -19.394   1.147  -4.587  1.00 97.69           H  
ATOM   1200  OE1 GLN A  75     -17.685   2.738  -4.379  1.00 97.69           O  
ATOM   1201  N   ALA A  76     -15.237   6.535  -2.676  1.00 98.32           N  
ATOM   1202  H   ALA A  76     -15.025   5.755  -3.281  1.00 98.32           H  
ATOM   1203  CA  ALA A  76     -14.149   7.447  -2.332  1.00 98.32           C  
ATOM   1204  HA  ALA A  76     -14.150   7.607  -1.254  1.00 98.32           H  
ATOM   1205  C   ALA A  76     -14.308   8.824  -3.003  1.00 98.32           C  
ATOM   1206  CB  ALA A  76     -12.830   6.776  -2.727  1.00 98.32           C  
ATOM   1207  HB1 ALA A  76     -11.997   7.458  -2.559  1.00 98.32           H  
ATOM   1208  HB2 ALA A  76     -12.867   6.490  -3.778  1.00 98.32           H  
ATOM   1209  HB3 ALA A  76     -12.676   5.870  -2.140  1.00 98.32           H  
ATOM   1210  O   ALA A  76     -14.033   9.845  -2.375  1.00 98.32           O  
ATOM   1211  N   LEU A  77     -14.787   8.861  -4.251  1.00 97.89           N  
ATOM   1212  H   LEU A  77     -14.942   7.982  -4.724  1.00 97.89           H  
ATOM   1213  CA  LEU A  77     -15.040  10.100  -4.993  1.00 97.89           C  
ATOM   1214  HA  LEU A  77     -14.141  10.716  -4.949  1.00 97.89           H  
ATOM   1215  C   LEU A  77     -16.198  10.922  -4.400  1.00 97.89           C  
ATOM   1216  CB  LEU A  77     -15.337   9.729  -6.457  1.00 97.89           C  
ATOM   1217  HB2 LEU A  77     -16.257   9.145  -6.480  1.00 97.89           H  
ATOM   1218  HB3 LEU A  77     -14.533   9.101  -6.840  1.00 97.89           H  
ATOM   1219  O   LEU A  77     -16.121  12.147  -4.329  1.00 97.89           O  
ATOM   1220  CG  LEU A  77     -15.510  10.945  -7.386  1.00 97.89           C  
ATOM   1221  HG  LEU A  77     -16.234  11.644  -6.968  1.00 97.89           H  
ATOM   1222  CD1 LEU A  77     -14.186  11.681  -7.604  1.00 97.89           C  
ATOM   1223 HD11 LEU A  77     -13.838  12.108  -6.663  1.00 97.89           H  
ATOM   1224 HD12 LEU A  77     -13.431  10.994  -7.989  1.00 97.89           H  
ATOM   1225 HD13 LEU A  77     -14.324  12.492  -8.318  1.00 97.89           H  
ATOM   1226  CD2 LEU A  77     -16.057  10.477  -8.734  1.00 97.89           C  
ATOM   1227 HD21 LEU A  77     -16.111  11.319  -9.425  1.00 97.89           H  
ATOM   1228 HD22 LEU A  77     -17.060  10.075  -8.591  1.00 97.89           H  
ATOM   1229 HD23 LEU A  77     -15.415   9.700  -9.149  1.00 97.89           H  
ATOM   1230  N   ASP A  78     -17.274  10.255  -3.982  1.00 97.05           N  
ATOM   1231  H   ASP A  78     -17.304   9.259  -4.142  1.00 97.05           H  
ATOM   1232  CA  ASP A  78     -18.489  10.903  -3.479  1.00 97.05           C  
ATOM   1233  HA  ASP A  78     -18.645  11.828  -4.034  1.00 97.05           H  
ATOM   1234  C   ASP A  78     -18.393  11.285  -1.992  1.00 97.05           C  
ATOM   1235  CB  ASP A  78     -19.707   9.994  -3.722  1.00 97.05           C  
ATOM   1236  HB2 ASP A  78     -19.504   9.005  -3.311  1.00 97.05           H  
ATOM   1237  HB3 ASP A  78     -20.557  10.402  -3.175  1.00 97.05           H  
ATOM   1238  O   ASP A  78     -19.247  12.026  -1.489  1.00 97.05           O  
ATOM   1239  CG  ASP A  78     -20.138   9.868  -5.189  1.00 97.05           C  
ATOM   1240  OD1 ASP A  78     -19.762  10.703  -6.040  1.00 97.05           O  
ATOM   1241  OD2 ASP A  78     -20.964   8.972  -5.480  1.00 97.05           O  
ATOM   1242  N   SER A  79     -17.368  10.800  -1.284  1.00 97.18           N  
ATOM   1243  H   SER A  79     -16.685  10.246  -1.780  1.00 97.18           H  
ATOM   1244  CA  SER A  79     -17.090  11.169   0.106  1.00 97.18           C  
ATOM   1245  HA  SER A  79     -17.955  10.916   0.719  1.00 97.18           H  
ATOM   1246  C   SER A  79     -16.839  12.677   0.214  1.00 97.18           C  
ATOM   1247  CB  SER A  79     -15.889  10.383   0.640  1.00 97.18           C  
ATOM   1248  HB2 SER A  79     -15.037  10.501  -0.030  1.00 97.18           H  
ATOM   1249  HB3 SER A  79     -15.616  10.770   1.622  1.00 97.18           H  
ATOM   1250  O   SER A  79     -15.962  13.219  -0.449  1.00 97.18           O  
ATOM   1251  OG  SER A  79     -16.227   9.011   0.766  1.00 97.18           O  
ATOM   1252  HG  SER A  79     -16.374   8.644  -0.109  1.00 97.18           H  
ATOM   1253  N   LYS A  80     -17.630  13.370   1.043  1.00 93.93           N  
ATOM   1254  H   LYS A  80     -18.349  12.866   1.543  1.00 93.93           H  
ATOM   1255  CA  LYS A  80     -17.546  14.835   1.222  1.00 93.93           C  
ATOM   1256  HA  LYS A  80     -17.151  15.283   0.311  1.00 93.93           H  
ATOM   1257  C   LYS A  80     -16.538  15.270   2.282  1.00 93.93           C  
ATOM   1258  CB  LYS A  80     -18.939  15.425   1.518  1.00 93.93           C  
ATOM   1259  HB2 LYS A  80     -18.843  16.506   1.620  1.00 93.93           H  
ATOM   1260  HB3 LYS A  80     -19.297  15.035   2.471  1.00 93.93           H  
ATOM   1261  O   LYS A  80     -16.237  16.450   2.371  1.00 93.93           O  
ATOM   1262  CG  LYS A  80     -19.995  15.137   0.439  1.00 93.93           C  
ATOM   1263  HG2 LYS A  80     -20.914  15.662   0.699  1.00 93.93           H  
ATOM   1264  HG3 LYS A  80     -20.209  14.068   0.419  1.00 93.93           H  
ATOM   1265  CD  LYS A  80     -19.533  15.586  -0.953  1.00 93.93           C  
ATOM   1266  HD2 LYS A  80     -18.623  15.047  -1.217  1.00 93.93           H  
ATOM   1267  HD3 LYS A  80     -19.326  16.656  -0.944  1.00 93.93           H  
ATOM   1268  CE  LYS A  80     -20.586  15.260  -2.009  1.00 93.93           C  
ATOM   1269  HE2 LYS A  80     -20.889  14.222  -1.872  1.00 93.93           H  
ATOM   1270  HE3 LYS A  80     -21.456  15.901  -1.862  1.00 93.93           H  
ATOM   1271  NZ  LYS A  80     -20.013  15.432  -3.366  1.00 93.93           N  
ATOM   1272  HZ1 LYS A  80     -19.219  14.816  -3.467  1.00 93.93           H  
ATOM   1273  HZ2 LYS A  80     -19.689  16.378  -3.505  1.00 93.93           H  
ATOM   1274  HZ3 LYS A  80     -20.683  15.186  -4.080  1.00 93.93           H  
ATOM   1275  N   GLY A  81     -16.052  14.327   3.078  1.00 95.79           N  
ATOM   1276  H   GLY A  81     -16.325  13.367   2.925  1.00 95.79           H  
ATOM   1277  CA  GLY A  81     -15.091  14.557   4.140  1.00 95.79           C  
ATOM   1278  HA2 GLY A  81     -14.202  15.022   3.713  1.00 95.79           H  
ATOM   1279  HA3 GLY A  81     -15.511  15.231   4.887  1.00 95.79           H  
ATOM   1280  C   GLY A  81     -14.681  13.252   4.817  1.00 95.79           C  
ATOM   1281  O   GLY A  81     -15.255  12.202   4.512  1.00 95.79           O  
ATOM   1282  N   PRO A  82     -13.694  13.303   5.721  1.00 95.97           N  
ATOM   1283  CA  PRO A  82     -13.292  12.172   6.537  1.00 95.97           C  
ATOM   1284  HA  PRO A  82     -13.160  11.307   5.886  1.00 95.97           H  
ATOM   1285  C   PRO A  82     -14.334  11.878   7.642  1.00 95.97           C  
ATOM   1286  CB  PRO A  82     -11.928  12.571   7.106  1.00 95.97           C  
ATOM   1287  HB2 PRO A  82     -11.723  12.106   8.070  1.00 95.97           H  
ATOM   1288  HB3 PRO A  82     -11.149  12.323   6.384  1.00 95.97           H  
ATOM   1289  O   PRO A  82     -14.902  12.807   8.219  1.00 95.97           O  
ATOM   1290  CG  PRO A  82     -12.021  14.092   7.215  1.00 95.97           C  
ATOM   1291  HG2 PRO A  82     -11.045  14.573   7.158  1.00 95.97           H  
ATOM   1292  HG3 PRO A  82     -12.536  14.370   8.135  1.00 95.97           H  
ATOM   1293  CD  PRO A  82     -12.873  14.467   6.012  1.00 95.97           C  
ATOM   1294  HD2 PRO A  82     -12.217  14.655   5.162  1.00 95.97           H  
ATOM   1295  HD3 PRO A  82     -13.474  15.349   6.235  1.00 95.97           H  
ATOM   1296  N   PRO A  83     -14.560  10.601   8.004  1.00 96.45           N  
ATOM   1297  CA  PRO A  83     -14.034   9.415   7.334  1.00 96.45           C  
ATOM   1298  HA  PRO A  83     -12.956   9.497   7.193  1.00 96.45           H  
ATOM   1299  C   PRO A  83     -14.710   9.189   5.972  1.00 96.45           C  
ATOM   1300  CB  PRO A  83     -14.323   8.265   8.301  1.00 96.45           C  
ATOM   1301  HB2 PRO A  83     -14.446   7.313   7.785  1.00 96.45           H  
ATOM   1302  HB3 PRO A  83     -13.525   8.202   9.040  1.00 96.45           H  
ATOM   1303  O   PRO A  83     -15.899   9.464   5.809  1.00 96.45           O  
ATOM   1304  CG  PRO A  83     -15.621   8.701   8.982  1.00 96.45           C  
ATOM   1305  HG2 PRO A  83     -16.471   8.457   8.346  1.00 96.45           H  
ATOM   1306  HG3 PRO A  83     -15.735   8.245   9.966  1.00 96.45           H  
ATOM   1307  CD  PRO A  83     -15.470  10.220   9.076  1.00 96.45           C  
ATOM   1308  HD2 PRO A  83     -16.439  10.705   8.958  1.00 96.45           H  
ATOM   1309  HD3 PRO A  83     -15.029  10.492  10.036  1.00 96.45           H  
ATOM   1310  N   LEU A  84     -13.967   8.627   5.015  1.00 97.85           N  
ATOM   1311  H   LEU A  84     -13.003   8.394   5.208  1.00 97.85           H  
ATOM   1312  CA  LEU A  84     -14.535   8.209   3.733  1.00 97.85           C  
ATOM   1313  HA  LEU A  84     -15.001   9.076   3.265  1.00 97.85           H  
ATOM   1314  C   LEU A  84     -15.637   7.157   3.941  1.00 97.85           C  
ATOM   1315  CB  LEU A  84     -13.440   7.667   2.793  1.00 97.85           C  
ATOM   1316  HB2 LEU A  84     -13.934   7.046   2.046  1.00 97.85           H  
ATOM   1317  HB3 LEU A  84     -12.754   7.027   3.348  1.00 97.85           H  
ATOM   1318  O   LEU A  84     -15.658   6.431   4.940  1.00 97.85           O  
ATOM   1319  CG  LEU A  84     -12.654   8.735   2.018  1.00 97.85           C  
ATOM   1320  HG  LEU A  84     -13.344   9.431   1.540  1.00 97.85           H  
ATOM   1321  CD1 LEU A  84     -11.703   9.507   2.922  1.00 97.85           C  
ATOM   1322 HD11 LEU A  84     -12.259  10.200   3.553  1.00 97.85           H  
ATOM   1323 HD12 LEU A  84     -10.987  10.064   2.319  1.00 97.85           H  
ATOM   1324 HD13 LEU A  84     -11.135   8.810   3.540  1.00 97.85           H  
ATOM   1325  CD2 LEU A  84     -11.807   8.074   0.932  1.00 97.85           C  
ATOM   1326 HD21 LEU A  84     -11.034   7.456   1.390  1.00 97.85           H  
ATOM   1327 HD22 LEU A  84     -11.331   8.851   0.335  1.00 97.85           H  
ATOM   1328 HD23 LEU A  84     -12.438   7.467   0.283  1.00 97.85           H  
ATOM   1329  N   GLN A  85     -16.537   7.040   2.964  1.00 97.93           N  
ATOM   1330  H   GLN A  85     -16.450   7.658   2.170  1.00 97.93           H  
ATOM   1331  CA  GLN A  85     -17.610   6.044   2.968  1.00 97.93           C  
ATOM   1332  HA  GLN A  85     -18.256   6.236   3.825  1.00 97.93           H  
ATOM   1333  C   GLN A  85     -17.056   4.615   3.095  1.00 97.93           C  
ATOM   1334  CB  GLN A  85     -18.443   6.166   1.683  1.00 97.93           C  
ATOM   1335  HB2 GLN A  85     -17.775   6.105   0.823  1.00 97.93           H  
ATOM   1336  HB3 GLN A  85     -19.140   5.329   1.635  1.00 97.93           H  
ATOM   1337  O   GLN A  85     -16.021   4.279   2.510  1.00 97.93           O  
ATOM   1338  CG  GLN A  85     -19.247   7.474   1.599  1.00 97.93           C  
ATOM   1339  HG2 GLN A  85     -19.967   7.511   2.416  1.00 97.93           H  
ATOM   1340  HG3 GLN A  85     -18.576   8.327   1.703  1.00 97.93           H  
ATOM   1341  CD  GLN A  85     -20.003   7.610   0.278  1.00 97.93           C  
ATOM   1342  NE2 GLN A  85     -20.402   8.804  -0.101  1.00 97.93           N  
ATOM   1343 HE21 GLN A  85     -20.823   8.846  -1.018  1.00 97.93           H  
ATOM   1344 HE22 GLN A  85     -20.126   9.632   0.407  1.00 97.93           H  
ATOM   1345  OE1 GLN A  85     -20.269   6.654  -0.431  1.00 97.93           O  
ATOM   1346  N   ASN A  86     -17.773   3.744   3.811  1.00 97.92           N  
ATOM   1347  H   ASN A  86     -18.623   4.061   4.255  1.00 97.92           H  
ATOM   1348  CA  ASN A  86     -17.473   2.313   3.804  1.00 97.92           C  
ATOM   1349  HA  ASN A  86     -16.474   2.164   4.212  1.00 97.92           H  
ATOM   1350  C   ASN A  86     -17.491   1.782   2.361  1.00 97.92           C  
ATOM   1351  CB  ASN A  86     -18.486   1.564   4.683  1.00 97.92           C  
ATOM   1352  HB2 ASN A  86     -19.488   1.690   4.271  1.00 97.92           H  
ATOM   1353  HB3 ASN A  86     -18.470   1.964   5.697  1.00 97.92           H  
ATOM   1354  O   ASN A  86     -18.356   2.161   1.572  1.00 97.92           O  
ATOM   1355  CG  ASN A  86     -18.147   0.087   4.755  1.00 97.92           C  
ATOM   1356  ND2 ASN A  86     -19.085  -0.792   4.506  1.00 97.92           N  
ATOM   1357 HD21 ASN A  86     -18.825  -1.765   4.590  1.00 97.92           H  
ATOM   1358 HD22 ASN A  86     -20.033  -0.497   4.323  1.00 97.92           H  
ATOM   1359  OD1 ASN A  86     -17.020  -0.291   5.014  1.00 97.92           O  
ATOM   1360  N   GLY A  87     -16.541   0.919   2.007  1.00 98.07           N  
ATOM   1361  H   GLY A  87     -15.872   0.594   2.691  1.00 98.07           H  
ATOM   1362  CA  GLY A  87     -16.386   0.469   0.627  1.00 98.07           C  
ATOM   1363  HA2 GLY A  87     -16.048  -0.567   0.644  1.00 98.07           H  
ATOM   1364  HA3 GLY A  87     -17.354   0.474   0.127  1.00 98.07           H  
ATOM   1365  C   GLY A  87     -15.430   1.322  -0.216  1.00 98.07           C  
ATOM   1366  O   GLY A  87     -15.144   0.951  -1.351  1.00 98.07           O  
ATOM   1367  N   SER A  88     -14.925   2.446   0.299  1.00 98.60           N  
ATOM   1368  H   SER A  88     -15.227   2.740   1.217  1.00 98.60           H  
ATOM   1369  CA  SER A  88     -13.980   3.302  -0.433  1.00 98.60           C  
ATOM   1370  HA  SER A  88     -14.448   3.626  -1.362  1.00 98.60           H  
ATOM   1371  C   SER A  88     -12.690   2.565  -0.783  1.00 98.60           C  
ATOM   1372  CB  SER A  88     -13.648   4.554   0.371  1.00 98.60           C  
ATOM   1373  HB2 SER A  88     -12.843   5.104  -0.117  1.00 98.60           H  
ATOM   1374  HB3 SER A  88     -13.329   4.286   1.378  1.00 98.60           H  
ATOM   1375  O   SER A  88     -12.071   1.943   0.082  1.00 98.60           O  
ATOM   1376  OG  SER A  88     -14.799   5.364   0.422  1.00 98.60           O  
ATOM   1377  HG  SER A  88     -15.346   5.030   1.137  1.00 98.60           H  
ATOM   1378  N   MET A  89     -12.270   2.668  -2.043  1.00 98.82           N  
ATOM   1379  H   MET A  89     -12.833   3.200  -2.691  1.00 98.82           H  
ATOM   1380  CA  MET A  89     -11.026   2.095  -2.556  1.00 98.82           C  
ATOM   1381  HA  MET A  89     -10.449   1.689  -1.726  1.00 98.82           H  
ATOM   1382  C   MET A  89     -10.184   3.169  -3.236  1.00 98.82           C  
ATOM   1383  CB  MET A  89     -11.297   0.950  -3.539  1.00 98.82           C  
ATOM   1384  HB2 MET A  89     -10.353   0.652  -3.997  1.00 98.82           H  
ATOM   1385  HB3 MET A  89     -11.965   1.291  -4.330  1.00 98.82           H  
ATOM   1386  O   MET A  89     -10.689   3.947  -4.048  1.00 98.82           O  
ATOM   1387  CG  MET A  89     -11.895  -0.278  -2.856  1.00 98.82           C  
ATOM   1388  HG2 MET A  89     -11.202  -0.616  -2.086  1.00 98.82           H  
ATOM   1389  HG3 MET A  89     -12.841  -0.008  -2.387  1.00 98.82           H  
ATOM   1390  SD  MET A  89     -12.186  -1.644  -4.003  1.00 98.82           S  
ATOM   1391  CE  MET A  89     -12.736  -2.911  -2.841  1.00 98.82           C  
ATOM   1392  HE1 MET A  89     -11.894  -3.255  -2.241  1.00 98.82           H  
ATOM   1393  HE2 MET A  89     -13.496  -2.488  -2.185  1.00 98.82           H  
ATOM   1394  HE3 MET A  89     -13.161  -3.749  -3.393  1.00 98.82           H  
ATOM   1395  N   VAL A  90      -8.891   3.167  -2.919  1.00 98.79           N  
ATOM   1396  H   VAL A  90      -8.585   2.506  -2.219  1.00 98.79           H  
ATOM   1397  CA  VAL A  90      -7.877   4.059  -3.490  1.00 98.79           C  
ATOM   1398  HA  VAL A  90      -8.308   4.631  -4.312  1.00 98.79           H  
ATOM   1399  C   VAL A  90      -6.749   3.189  -4.028  1.00 98.79           C  
ATOM   1400  CB  VAL A  90      -7.347   5.050  -2.433  1.00 98.79           C  
ATOM   1401  HB  VAL A  90      -6.785   4.501  -1.677  1.00 98.79           H  
ATOM   1402  O   VAL A  90      -5.994   2.606  -3.248  1.00 98.79           O  
ATOM   1403  CG1 VAL A  90      -6.402   6.080  -3.065  1.00 98.79           C  
ATOM   1404 HG11 VAL A  90      -5.543   5.578  -3.510  1.00 98.79           H  
ATOM   1405 HG12 VAL A  90      -6.929   6.645  -3.834  1.00 98.79           H  
ATOM   1406 HG13 VAL A  90      -6.045   6.768  -2.299  1.00 98.79           H  
ATOM   1407  CG2 VAL A  90      -8.476   5.794  -1.709  1.00 98.79           C  
ATOM   1408 HG21 VAL A  90      -8.049   6.453  -0.953  1.00 98.79           H  
ATOM   1409 HG22 VAL A  90      -9.067   6.371  -2.420  1.00 98.79           H  
ATOM   1410 HG23 VAL A  90      -9.127   5.090  -1.191  1.00 98.79           H  
ATOM   1411  N   VAL A  91      -6.644   3.079  -5.351  1.00 98.76           N  
ATOM   1412  H   VAL A  91      -7.262   3.633  -5.926  1.00 98.76           H  
ATOM   1413  CA  VAL A  91      -5.626   2.265  -6.030  1.00 98.76           C  
ATOM   1414  HA  VAL A  91      -5.158   1.599  -5.305  1.00 98.76           H  
ATOM   1415  C   VAL A  91      -4.551   3.171  -6.597  1.00 98.76           C  
ATOM   1416  CB  VAL A  91      -6.224   1.377  -7.136  1.00 98.76           C  
ATOM   1417  HB  VAL A  91      -6.743   1.993  -7.869  1.00 98.76           H  
ATOM   1418  O   VAL A  91      -4.838   4.147  -7.279  1.00 98.76           O  
ATOM   1419  CG1 VAL A  91      -5.122   0.562  -7.830  1.00 98.76           C  
ATOM   1420 HG11 VAL A  91      -4.499   0.056  -7.093  1.00 98.76           H  
ATOM   1421 HG12 VAL A  91      -5.570  -0.194  -8.475  1.00 98.76           H  
ATOM   1422 HG13 VAL A  91      -4.508   1.207  -8.458  1.00 98.76           H  
ATOM   1423  CG2 VAL A  91      -7.204   0.370  -6.537  1.00 98.76           C  
ATOM   1424 HG21 VAL A  91      -7.946   0.869  -5.915  1.00 98.76           H  
ATOM   1425 HG22 VAL A  91      -6.645  -0.347  -5.935  1.00 98.76           H  
ATOM   1426 HG23 VAL A  91      -7.718  -0.163  -7.336  1.00 98.76           H  
ATOM   1427  N   LYS A  92      -3.293   2.838  -6.339  1.00 98.58           N  
ATOM   1428  H   LYS A  92      -3.140   2.016  -5.772  1.00 98.58           H  
ATOM   1429  CA  LYS A  92      -2.125   3.576  -6.797  1.00 98.58           C  
ATOM   1430  HA  LYS A  92      -2.446   4.426  -7.399  1.00 98.58           H  
ATOM   1431  C   LYS A  92      -1.245   2.686  -7.659  1.00 98.58           C  
ATOM   1432  CB  LYS A  92      -1.368   4.105  -5.575  1.00 98.58           C  
ATOM   1433  HB2 LYS A  92      -2.035   4.741  -4.992  1.00 98.58           H  
ATOM   1434  HB3 LYS A  92      -1.072   3.259  -4.955  1.00 98.58           H  
ATOM   1435  O   LYS A  92      -0.745   1.668  -7.185  1.00 98.58           O  
ATOM   1436  CG  LYS A  92      -0.129   4.909  -5.996  1.00 98.58           C  
ATOM   1437  HG2 LYS A  92       0.564   4.263  -6.535  1.00 98.58           H  
ATOM   1438  HG3 LYS A  92      -0.442   5.717  -6.657  1.00 98.58           H  
ATOM   1439  CD  LYS A  92       0.617   5.500  -4.800  1.00 98.58           C  
ATOM   1440  HD2 LYS A  92       1.387   6.179  -5.166  1.00 98.58           H  
ATOM   1441  HD3 LYS A  92      -0.086   6.065  -4.187  1.00 98.58           H  
ATOM   1442  CE  LYS A  92       1.270   4.382  -3.984  1.00 98.58           C  
ATOM   1443  HE2 LYS A  92       1.996   3.869  -4.614  1.00 98.58           H  
ATOM   1444  HE3 LYS A  92       0.502   3.658  -3.709  1.00 98.58           H  
ATOM   1445  NZ  LYS A  92       1.901   4.927  -2.761  1.00 98.58           N  
ATOM   1446  HZ1 LYS A  92       1.216   5.445  -2.228  1.00 98.58           H  
ATOM   1447  HZ2 LYS A  92       2.241   4.180  -2.174  1.00 98.58           H  
ATOM   1448  HZ3 LYS A  92       2.650   5.563  -2.995  1.00 98.58           H  
ATOM   1449  N   TYR A  93      -0.935   3.152  -8.859  1.00 98.18           N  
ATOM   1450  H   TYR A  93      -1.407   3.984  -9.182  1.00 98.18           H  
ATOM   1451  CA  TYR A  93       0.260   2.719  -9.569  1.00 98.18           C  
ATOM   1452  HA  TYR A  93       0.398   1.645  -9.443  1.00 98.18           H  
ATOM   1453  C   TYR A  93       1.504   3.382  -8.993  1.00 98.18           C  
ATOM   1454  CB  TYR A  93       0.137   3.045 -11.058  1.00 98.18           C  
ATOM   1455  HB2 TYR A  93       1.118   2.895 -11.509  1.00 98.18           H  
ATOM   1456  HB3 TYR A  93      -0.117   4.099 -11.168  1.00 98.18           H  
ATOM   1457  O   TYR A  93       1.576   4.608  -8.898  1.00 98.18           O  
ATOM   1458  CG  TYR A  93      -0.836   2.209 -11.861  1.00 98.18           C  
ATOM   1459  CD1 TYR A  93      -1.215   0.919 -11.441  1.00 98.18           C  
ATOM   1460  HD1 TYR A  93      -0.907   0.523 -10.485  1.00 98.18           H  
ATOM   1461  CD2 TYR A  93      -1.240   2.678 -13.124  1.00 98.18           C  
ATOM   1462  HD2 TYR A  93      -0.908   3.643 -13.475  1.00 98.18           H  
ATOM   1463  CE1 TYR A  93      -1.944   0.083 -12.299  1.00 98.18           C  
ATOM   1464  HE1 TYR A  93      -2.112  -0.948 -12.024  1.00 98.18           H  
ATOM   1465  CE2 TYR A  93      -2.016   1.858 -13.959  1.00 98.18           C  
ATOM   1466  HE2 TYR A  93      -2.298   2.175 -14.953  1.00 98.18           H  
ATOM   1467  OH  TYR A  93      -3.063  -0.185 -14.450  1.00 98.18           O  
ATOM   1468  HH  TYR A  93      -3.647  -0.883 -14.145  1.00 98.18           H  
ATOM   1469  CZ  TYR A  93      -2.376   0.560 -13.553  1.00 98.18           C  
ATOM   1470  N   ASN A  94       2.497   2.567  -8.650  1.00 98.04           N  
ATOM   1471  H   ASN A  94       2.334   1.573  -8.722  1.00 98.04           H  
ATOM   1472  CA  ASN A  94       3.869   2.993  -8.410  1.00 98.04           C  
ATOM   1473  HA  ASN A  94       3.894   4.029  -8.070  1.00 98.04           H  
ATOM   1474  C   ASN A  94       4.633   2.879  -9.732  1.00 98.04           C  
ATOM   1475  CB  ASN A  94       4.486   2.087  -7.339  1.00 98.04           C  
ATOM   1476  HB2 ASN A  94       5.531   2.363  -7.199  1.00 98.04           H  
ATOM   1477  HB3 ASN A  94       4.459   1.055  -7.686  1.00 98.04           H  
ATOM   1478  O   ASN A  94       4.779   1.775 -10.264  1.00 98.04           O  
ATOM   1479  CG  ASN A  94       3.774   2.154  -6.004  1.00 98.04           C  
ATOM   1480  ND2 ASN A  94       4.212   3.007  -5.114  1.00 98.04           N  
ATOM   1481 HD21 ASN A  94       3.921   2.817  -4.165  1.00 98.04           H  
ATOM   1482 HD22 ASN A  94       4.933   3.661  -5.384  1.00 98.04           H  
ATOM   1483  OD1 ASN A  94       2.836   1.439  -5.701  1.00 98.04           O  
ATOM   1484  N   LEU A  95       5.102   4.003 -10.266  1.00 97.89           N  
ATOM   1485  H   LEU A  95       5.006   4.871  -9.758  1.00 97.89           H  
ATOM   1486  CA  LEU A  95       5.625   4.091 -11.627  1.00 97.89           C  
ATOM   1487  HA  LEU A  95       5.444   3.147 -12.140  1.00 97.89           H  
ATOM   1488  C   LEU A  95       7.136   4.344 -11.643  1.00 97.89           C  
ATOM   1489  CB  LEU A  95       4.866   5.189 -12.387  1.00 97.89           C  
ATOM   1490  HB2 LEU A  95       4.994   6.117 -11.829  1.00 97.89           H  
ATOM   1491  HB3 LEU A  95       5.317   5.317 -13.371  1.00 97.89           H  
ATOM   1492  O   LEU A  95       7.670   5.036 -10.774  1.00 97.89           O  
ATOM   1493  CG  LEU A  95       3.352   4.981 -12.557  1.00 97.89           C  
ATOM   1494  HG  LEU A  95       2.890   4.821 -11.583  1.00 97.89           H  
ATOM   1495  CD1 LEU A  95       2.739   6.238 -13.165  1.00 97.89           C  
ATOM   1496 HD11 LEU A  95       1.665   6.104 -13.295  1.00 97.89           H  
ATOM   1497 HD12 LEU A  95       3.194   6.444 -14.134  1.00 97.89           H  
ATOM   1498 HD13 LEU A  95       2.912   7.085 -12.500  1.00 97.89           H  
ATOM   1499  CD2 LEU A  95       3.027   3.795 -13.455  1.00 97.89           C  
ATOM   1500 HD21 LEU A  95       3.541   3.895 -14.411  1.00 97.89           H  
ATOM   1501 HD22 LEU A  95       3.347   2.875 -12.967  1.00 97.89           H  
ATOM   1502 HD23 LEU A  95       1.954   3.741 -13.639  1.00 97.89           H  
ATOM   1503  N   SER A  96       7.826   3.808 -12.651  1.00 96.47           N  
ATOM   1504  H   SER A  96       7.312   3.254 -13.321  1.00 96.47           H  
ATOM   1505  CA  SER A  96       9.214   4.170 -12.968  1.00 96.47           C  
ATOM   1506  HA  SER A  96       9.781   4.167 -12.038  1.00 96.47           H  
ATOM   1507  C   SER A  96       9.297   5.583 -13.578  1.00 96.47           C  
ATOM   1508  CB  SER A  96       9.830   3.112 -13.899  1.00 96.47           C  
ATOM   1509  HB2 SER A  96      10.916   3.143 -13.815  1.00 96.47           H  
ATOM   1510  HB3 SER A  96       9.496   2.122 -13.590  1.00 96.47           H  
ATOM   1511  O   SER A  96       8.267   6.168 -13.921  1.00 96.47           O  
ATOM   1512  OG  SER A  96       9.480   3.329 -15.250  1.00 96.47           O  
ATOM   1513  HG  SER A  96       9.666   2.533 -15.754  1.00 96.47           H  
ATOM   1514  N   PRO A  97      10.501   6.163 -13.772  1.00 95.42           N  
ATOM   1515  CA  PRO A  97      10.633   7.437 -14.484  1.00 95.42           C  
ATOM   1516  HA  PRO A  97      10.088   8.203 -13.932  1.00 95.42           H  
ATOM   1517  C   PRO A  97      10.094   7.386 -15.923  1.00 95.42           C  
ATOM   1518  CB  PRO A  97      12.131   7.767 -14.463  1.00 95.42           C  
ATOM   1519  HB2 PRO A  97      12.611   7.400 -15.370  1.00 95.42           H  
ATOM   1520  HB3 PRO A  97      12.304   8.837 -14.351  1.00 95.42           H  
ATOM   1521  O   PRO A  97       9.645   8.412 -16.433  1.00 95.42           O  
ATOM   1522  CG  PRO A  97      12.657   6.981 -13.263  1.00 95.42           C  
ATOM   1523  HG2 PRO A  97      13.720   6.762 -13.357  1.00 95.42           H  
ATOM   1524  HG3 PRO A  97      12.454   7.534 -12.346  1.00 95.42           H  
ATOM   1525  CD  PRO A  97      11.807   5.712 -13.316  1.00 95.42           C  
ATOM   1526  HD2 PRO A  97      12.227   5.028 -14.053  1.00 95.42           H  
ATOM   1527  HD3 PRO A  97      11.767   5.226 -12.342  1.00 95.42           H  
ATOM   1528  N   ALA A  98      10.095   6.200 -16.541  1.00 96.70           N  
ATOM   1529  H   ALA A  98      10.405   5.391 -16.020  1.00 96.70           H  
ATOM   1530  CA  ALA A  98       9.568   5.925 -17.878  1.00 96.70           C  
ATOM   1531  HA  ALA A  98       9.632   6.838 -18.471  1.00 96.70           H  
ATOM   1532  C   ALA A  98       8.077   5.516 -17.881  1.00 96.70           C  
ATOM   1533  CB  ALA A  98      10.473   4.873 -18.537  1.00 96.70           C  
ATOM   1534  HB1 ALA A  98      11.507   5.216 -18.542  1.00 96.70           H  
ATOM   1535  HB2 ALA A  98      10.155   4.712 -19.567  1.00 96.70           H  
ATOM   1536  HB3 ALA A  98      10.402   3.927 -18.001  1.00 96.70           H  
ATOM   1537  O   ALA A  98       7.601   4.968 -18.866  1.00 96.70           O  
ATOM   1538  N   ASP A  99       7.352   5.754 -16.780  1.00 95.73           N  
ATOM   1539  H   ASP A  99       7.811   6.179 -15.987  1.00 95.73           H  
ATOM   1540  CA  ASP A  99       5.916   5.468 -16.625  1.00 95.73           C  
ATOM   1541  HA  ASP A  99       5.674   5.749 -15.600  1.00 95.73           H  
ATOM   1542  C   ASP A  99       5.533   3.974 -16.690  1.00 95.73           C  
ATOM   1543  CB  ASP A  99       5.067   6.404 -17.513  1.00 95.73           C  
ATOM   1544  HB2 ASP A  99       4.010   6.195 -17.345  1.00 95.73           H  
ATOM   1545  HB3 ASP A  99       5.284   6.224 -18.566  1.00 95.73           H  
ATOM   1546  O   ASP A  99       4.374   3.619 -16.898  1.00 95.73           O  
ATOM   1547  CG  ASP A  99       5.315   7.878 -17.168  1.00 95.73           C  
ATOM   1548  OD1 ASP A  99       5.248   8.237 -15.972  1.00 95.73           O  
ATOM   1549  OD2 ASP A  99       5.661   8.697 -18.043  1.00 95.73           O  
ATOM   1550  N   GLU A 100       6.485   3.075 -16.421  1.00 97.21           N  
ATOM   1551  H   GLU A 100       7.426   3.414 -16.285  1.00 97.21           H  
ATOM   1552  CA  GLU A 100       6.212   1.641 -16.266  1.00 97.21           C  
ATOM   1553  HA  GLU A 100       5.508   1.323 -17.034  1.00 97.21           H  
ATOM   1554  C   GLU A 100       5.632   1.334 -14.878  1.00 97.21           C  
ATOM   1555  CB  GLU A 100       7.495   0.819 -16.399  1.00 97.21           C  
ATOM   1556  HB2 GLU A 100       8.134   1.099 -15.561  1.00 97.21           H  
ATOM   1557  HB3 GLU A 100       7.245  -0.236 -16.288  1.00 97.21           H  
ATOM   1558  O   GLU A 100       6.190   1.772 -13.867  1.00 97.21           O  
ATOM   1559  CG  GLU A 100       8.290   0.992 -17.698  1.00 97.21           C  
ATOM   1560  HG2 GLU A 100       7.696   0.610 -18.528  1.00 97.21           H  
ATOM   1561  HG3 GLU A 100       8.488   2.051 -17.865  1.00 97.21           H  
ATOM   1562  CD  GLU A 100       9.635   0.250 -17.609  1.00 97.21           C  
ATOM   1563  OE1 GLU A 100      10.209  -0.035 -18.676  1.00 97.21           O  
ATOM   1564  OE2 GLU A 100      10.110  -0.006 -16.461  1.00 97.21           O  
ATOM   1565  N   VAL A 101       4.588   0.502 -14.797  1.00 97.58           N  
ATOM   1566  H   VAL A 101       4.172   0.160 -15.651  1.00 97.58           H  
ATOM   1567  CA  VAL A 101       4.039   0.022 -13.515  1.00 97.58           C  
ATOM   1568  HA  VAL A 101       3.914   0.877 -12.850  1.00 97.58           H  
ATOM   1569  C   VAL A 101       5.025  -0.936 -12.849  1.00 97.58           C  
ATOM   1570  CB  VAL A 101       2.653  -0.635 -13.685  1.00 97.58           C  
ATOM   1571  HB  VAL A 101       2.751  -1.526 -14.306  1.00 97.58           H  
ATOM   1572  O   VAL A 101       5.360  -1.983 -13.399  1.00 97.58           O  
ATOM   1573  CG1 VAL A 101       2.060  -1.038 -12.326  1.00 97.58           C  
ATOM   1574 HG11 VAL A 101       2.680  -1.795 -11.845  1.00 97.58           H  
ATOM   1575 HG12 VAL A 101       1.973  -0.169 -11.674  1.00 97.58           H  
ATOM   1576 HG13 VAL A 101       1.068  -1.466 -12.475  1.00 97.58           H  
ATOM   1577  CG2 VAL A 101       1.654   0.318 -14.356  1.00 97.58           C  
ATOM   1578 HG21 VAL A 101       1.520   1.215 -13.752  1.00 97.58           H  
ATOM   1579 HG22 VAL A 101       1.998   0.600 -15.351  1.00 97.58           H  
ATOM   1580 HG23 VAL A 101       0.689  -0.178 -14.462  1.00 97.58           H  
ATOM   1581  N   LYS A 102       5.493  -0.586 -11.646  1.00 97.49           N  
ATOM   1582  H   LYS A 102       5.225   0.321 -11.291  1.00 97.49           H  
ATOM   1583  CA  LYS A 102       6.400  -1.422 -10.837  1.00 97.49           C  
ATOM   1584  HA  LYS A 102       6.749  -2.257 -11.445  1.00 97.49           H  
ATOM   1585  C   LYS A 102       5.699  -2.096  -9.663  1.00 97.49           C  
ATOM   1586  CB  LYS A 102       7.627  -0.614 -10.368  1.00 97.49           C  
ATOM   1587  HB2 LYS A 102       8.338  -1.303  -9.915  1.00 97.49           H  
ATOM   1588  HB3 LYS A 102       7.309   0.090  -9.598  1.00 97.49           H  
ATOM   1589  O   LYS A 102       6.143  -3.154  -9.235  1.00 97.49           O  
ATOM   1590  CG  LYS A 102       8.349   0.185 -11.471  1.00 97.49           C  
ATOM   1591  HG2 LYS A 102       9.228   0.664 -11.041  1.00 97.49           H  
ATOM   1592  HG3 LYS A 102       7.682   0.989 -11.783  1.00 97.49           H  
ATOM   1593  CD  LYS A 102       8.762  -0.608 -12.729  1.00 97.49           C  
ATOM   1594  HD2 LYS A 102       8.133  -1.487 -12.870  1.00 97.49           H  
ATOM   1595  HD3 LYS A 102       8.570   0.039 -13.585  1.00 97.49           H  
ATOM   1596  CE  LYS A 102      10.240  -1.018 -12.773  1.00 97.49           C  
ATOM   1597  HE2 LYS A 102      10.417  -1.778 -12.012  1.00 97.49           H  
ATOM   1598  HE3 LYS A 102      10.853  -0.146 -12.546  1.00 97.49           H  
ATOM   1599  NZ  LYS A 102      10.590  -1.536 -14.128  1.00 97.49           N  
ATOM   1600  HZ1 LYS A 102      11.564  -1.784 -14.218  1.00 97.49           H  
ATOM   1601  HZ2 LYS A 102      10.026  -2.336 -14.381  1.00 97.49           H  
ATOM   1602  HZ3 LYS A 102      10.405  -0.862 -14.857  1.00 97.49           H  
ATOM   1603  N   ALA A 103       4.618  -1.499  -9.169  1.00 97.97           N  
ATOM   1604  H   ALA A 103       4.317  -0.632  -9.591  1.00 97.97           H  
ATOM   1605  CA  ALA A 103       3.735  -2.091  -8.173  1.00 97.97           C  
ATOM   1606  HA  ALA A 103       3.620  -3.154  -8.385  1.00 97.97           H  
ATOM   1607  C   ALA A 103       2.348  -1.439  -8.232  1.00 97.97           C  
ATOM   1608  CB  ALA A 103       4.353  -1.939  -6.773  1.00 97.97           C  
ATOM   1609  HB1 ALA A 103       3.720  -2.439  -6.040  1.00 97.97           H  
ATOM   1610  HB2 ALA A 103       5.333  -2.415  -6.743  1.00 97.97           H  
ATOM   1611  HB3 ALA A 103       4.448  -0.888  -6.501  1.00 97.97           H  
ATOM   1612  O   ALA A 103       2.195  -0.316  -8.730  1.00 97.97           O  
ATOM   1613  N   ILE A 104       1.360  -2.138  -7.682  1.00 98.49           N  
ATOM   1614  H   ILE A 104       1.577  -3.054  -7.319  1.00 98.49           H  
ATOM   1615  CA  ILE A 104      -0.008  -1.653  -7.500  1.00 98.49           C  
ATOM   1616  HA  ILE A 104      -0.081  -0.622  -7.845  1.00 98.49           H  
ATOM   1617  C   ILE A 104      -0.294  -1.690  -6.002  1.00 98.49           C  
ATOM   1618  CB  ILE A 104      -1.009  -2.498  -8.319  1.00 98.49           C  
ATOM   1619  HB  ILE A 104      -1.005  -3.517  -7.934  1.00 98.49           H  
ATOM   1620  O   ILE A 104      -0.258  -2.749  -5.388  1.00 98.49           O  
ATOM   1621  CG1 ILE A 104      -0.577  -2.544  -9.805  1.00 98.49           C  
ATOM   1622 HG12 ILE A 104      -0.513  -1.531 -10.202  1.00 98.49           H  
ATOM   1623 HG13 ILE A 104       0.416  -2.988  -9.881  1.00 98.49           H  
ATOM   1624  CG2 ILE A 104      -2.428  -1.919  -8.150  1.00 98.49           C  
ATOM   1625 HG21 ILE A 104      -3.157  -2.554  -8.653  1.00 98.49           H  
ATOM   1626 HG22 ILE A 104      -2.483  -0.917  -8.575  1.00 98.49           H  
ATOM   1627 HG23 ILE A 104      -2.709  -1.885  -7.097  1.00 98.49           H  
ATOM   1628  CD1 ILE A 104      -1.477  -3.377 -10.716  1.00 98.49           C  
ATOM   1629 HD11 ILE A 104      -1.502  -4.397 -10.334  1.00 98.49           H  
ATOM   1630 HD12 ILE A 104      -2.487  -2.969 -10.756  1.00 98.49           H  
ATOM   1631 HD13 ILE A 104      -1.062  -3.387 -11.724  1.00 98.49           H  
ATOM   1632  N   THR A 105      -0.539  -0.536  -5.391  1.00 98.36           N  
ATOM   1633  H   THR A 105      -0.620   0.291  -5.965  1.00 98.36           H  
ATOM   1634  CA  THR A 105      -0.816  -0.420  -3.951  1.00 98.36           C  
ATOM   1635  HA  THR A 105      -0.700  -1.394  -3.474  1.00 98.36           H  
ATOM   1636  C   THR A 105      -2.254   0.039  -3.743  1.00 98.36           C  
ATOM   1637  CB  THR A 105       0.166   0.548  -3.273  1.00 98.36           C  
ATOM   1638  HB  THR A 105      -0.021   1.554  -3.648  1.00 98.36           H  
ATOM   1639  O   THR A 105      -2.699   0.944  -4.440  1.00 98.36           O  
ATOM   1640  CG2 THR A 105       0.030   0.560  -1.751  1.00 98.36           C  
ATOM   1641 HG21 THR A 105      -0.958   0.915  -1.458  1.00 98.36           H  
ATOM   1642 HG22 THR A 105       0.178  -0.447  -1.361  1.00 98.36           H  
ATOM   1643 HG23 THR A 105       0.783   1.220  -1.320  1.00 98.36           H  
ATOM   1644  OG1 THR A 105       1.520   0.225  -3.534  1.00 98.36           O  
ATOM   1645  HG1 THR A 105       1.670   0.334  -4.476  1.00 98.36           H  
ATOM   1646  N   ILE A 106      -2.975  -0.530  -2.780  1.00 98.61           N  
ATOM   1647  H   ILE A 106      -2.549  -1.257  -2.223  1.00 98.61           H  
ATOM   1648  CA  ILE A 106      -4.371  -0.183  -2.486  1.00 98.61           C  
ATOM   1649  HA  ILE A 106      -4.607   0.730  -3.033  1.00 98.61           H  
ATOM   1650  C   ILE A 106      -4.589   0.132  -1.004  1.00 98.61           C  
ATOM   1651  CB  ILE A 106      -5.348  -1.263  -3.014  1.00 98.61           C  
ATOM   1652  HB  ILE A 106      -5.211  -1.332  -4.093  1.00 98.61           H  
ATOM   1653  O   ILE A 106      -4.009  -0.510  -0.125  1.00 98.61           O  
ATOM   1654  CG1 ILE A 106      -6.818  -0.864  -2.739  1.00 98.61           C  
ATOM   1655 HG12 ILE A 106      -6.964   0.182  -3.009  1.00 98.61           H  
ATOM   1656 HG13 ILE A 106      -7.020  -0.976  -1.674  1.00 98.61           H  
ATOM   1657  CG2 ILE A 106      -5.041  -2.641  -2.401  1.00 98.61           C  
ATOM   1658 HG21 ILE A 106      -5.215  -2.627  -1.325  1.00 98.61           H  
ATOM   1659 HG22 ILE A 106      -5.678  -3.402  -2.852  1.00 98.61           H  
ATOM   1660 HG23 ILE A 106      -4.003  -2.912  -2.590  1.00 98.61           H  
ATOM   1661  CD1 ILE A 106      -7.882  -1.670  -3.483  1.00 98.61           C  
ATOM   1662 HD11 ILE A 106      -7.831  -1.471  -4.554  1.00 98.61           H  
ATOM   1663 HD12 ILE A 106      -8.870  -1.385  -3.121  1.00 98.61           H  
ATOM   1664 HD13 ILE A 106      -7.741  -2.738  -3.317  1.00 98.61           H  
ATOM   1665  N   MET A 107      -5.479   1.093  -0.758  1.00 98.74           N  
ATOM   1666  H   MET A 107      -5.840   1.595  -1.556  1.00 98.74           H  
ATOM   1667  CA  MET A 107      -6.211   1.267   0.496  1.00 98.74           C  
ATOM   1668  HA  MET A 107      -5.799   0.614   1.266  1.00 98.74           H  
ATOM   1669  C   MET A 107      -7.683   0.915   0.267  1.00 98.74           C  
ATOM   1670  CB  MET A 107      -6.109   2.719   0.974  1.00 98.74           C  
ATOM   1671  HB2 MET A 107      -6.521   3.384   0.215  1.00 98.74           H  
ATOM   1672  HB3 MET A 107      -6.704   2.826   1.881  1.00 98.74           H  
ATOM   1673  O   MET A 107      -8.295   1.430  -0.669  1.00 98.74           O  
ATOM   1674  CG  MET A 107      -4.679   3.143   1.290  1.00 98.74           C  
ATOM   1675  HG2 MET A 107      -4.037   2.914   0.440  1.00 98.74           H  
ATOM   1676  HG3 MET A 107      -4.349   2.550   2.142  1.00 98.74           H  
ATOM   1677  SD  MET A 107      -4.479   4.908   1.677  1.00 98.74           S  
ATOM   1678  CE  MET A 107      -5.555   5.046   3.136  1.00 98.74           C  
ATOM   1679  HE1 MET A 107      -5.380   6.000   3.633  1.00 98.74           H  
ATOM   1680  HE2 MET A 107      -6.600   5.002   2.828  1.00 98.74           H  
ATOM   1681  HE3 MET A 107      -5.360   4.231   3.833  1.00 98.74           H  
ATOM   1682  N   TYR A 108      -8.255   0.062   1.115  1.00 98.80           N  
ATOM   1683  H   TYR A 108      -7.680  -0.357   1.832  1.00 98.80           H  
ATOM   1684  CA  TYR A 108      -9.661  -0.340   1.056  1.00 98.80           C  
ATOM   1685  HA  TYR A 108     -10.187   0.307   0.354  1.00 98.80           H  
ATOM   1686  C   TYR A 108     -10.327  -0.188   2.428  1.00 98.80           C  
ATOM   1687  CB  TYR A 108      -9.751  -1.779   0.531  1.00 98.80           C  
ATOM   1688  HB2 TYR A 108      -9.077  -2.400   1.122  1.00 98.80           H  
ATOM   1689  HB3 TYR A 108      -9.405  -1.800  -0.503  1.00 98.80           H  
ATOM   1690  O   TYR A 108      -9.875  -0.783   3.405  1.00 98.80           O  
ATOM   1691  CG  TYR A 108     -11.134  -2.395   0.587  1.00 98.80           C  
ATOM   1692  CD1 TYR A 108     -11.290  -3.758   0.909  1.00 98.80           C  
ATOM   1693  HD1 TYR A 108     -10.426  -4.375   1.107  1.00 98.80           H  
ATOM   1694  CD2 TYR A 108     -12.268  -1.607   0.321  1.00 98.80           C  
ATOM   1695  HD2 TYR A 108     -12.176  -0.569   0.035  1.00 98.80           H  
ATOM   1696  CE1 TYR A 108     -12.579  -4.319   0.991  1.00 98.80           C  
ATOM   1697  HE1 TYR A 108     -12.713  -5.356   1.261  1.00 98.80           H  
ATOM   1698  CE2 TYR A 108     -13.548  -2.160   0.425  1.00 98.80           C  
ATOM   1699  HE2 TYR A 108     -14.408  -1.544   0.209  1.00 98.80           H  
ATOM   1700  OH  TYR A 108     -14.961  -4.000   0.959  1.00 98.80           O  
ATOM   1701  HH  TYR A 108     -15.630  -3.315   0.889  1.00 98.80           H  
ATOM   1702  CZ  TYR A 108     -13.712  -3.510   0.777  1.00 98.80           C  
ATOM   1703  N   LYS A 109     -11.381   0.630   2.517  1.00 98.64           N  
ATOM   1704  H   LYS A 109     -11.703   1.091   1.678  1.00 98.64           H  
ATOM   1705  CA  LYS A 109     -12.073   0.918   3.776  1.00 98.64           C  
ATOM   1706  HA  LYS A 109     -11.341   0.855   4.581  1.00 98.64           H  
ATOM   1707  C   LYS A 109     -13.164  -0.112   4.048  1.00 98.64           C  
ATOM   1708  CB  LYS A 109     -12.636   2.344   3.765  1.00 98.64           C  
ATOM   1709  HB2 LYS A 109     -13.594   2.372   3.245  1.00 98.64           H  
ATOM   1710  HB3 LYS A 109     -11.951   3.005   3.233  1.00 98.64           H  
ATOM   1711  O   LYS A 109     -14.130  -0.203   3.286  1.00 98.64           O  
ATOM   1712  CG  LYS A 109     -12.794   2.869   5.197  1.00 98.64           C  
ATOM   1713  HG2 LYS A 109     -11.827   2.837   5.699  1.00 98.64           H  
ATOM   1714  HG3 LYS A 109     -13.503   2.250   5.746  1.00 98.64           H  
ATOM   1715  CD  LYS A 109     -13.295   4.312   5.156  1.00 98.64           C  
ATOM   1716  HD2 LYS A 109     -14.292   4.304   4.715  1.00 98.64           H  
ATOM   1717  HD3 LYS A 109     -12.649   4.921   4.524  1.00 98.64           H  
ATOM   1718  CE  LYS A 109     -13.382   4.936   6.549  1.00 98.64           C  
ATOM   1719  HE2 LYS A 109     -14.055   5.791   6.479  1.00 98.64           H  
ATOM   1720  HE3 LYS A 109     -13.811   4.216   7.246  1.00 98.64           H  
ATOM   1721  NZ  LYS A 109     -12.060   5.401   7.020  1.00 98.64           N  
ATOM   1722  HZ1 LYS A 109     -11.397   4.646   7.131  1.00 98.64           H  
ATOM   1723  HZ2 LYS A 109     -12.099   5.894   7.900  1.00 98.64           H  
ATOM   1724  HZ3 LYS A 109     -11.659   6.077   6.386  1.00 98.64           H  
ATOM   1725  N   VAL A 110     -13.027  -0.830   5.159  1.00 98.52           N  
ATOM   1726  H   VAL A 110     -12.208  -0.667   5.727  1.00 98.52           H  
ATOM   1727  CA  VAL A 110     -13.978  -1.847   5.621  1.00 98.52           C  
ATOM   1728  HA  VAL A 110     -14.893  -1.782   5.032  1.00 98.52           H  
ATOM   1729  C   VAL A 110     -14.326  -1.582   7.074  1.00 98.52           C  
ATOM   1730  CB  VAL A 110     -13.419  -3.270   5.454  1.00 98.52           C  
ATOM   1731  HB  VAL A 110     -12.523  -3.398   6.062  1.00 98.52           H  
ATOM   1732  O   VAL A 110     -13.514  -1.812   7.969  1.00 98.52           O  
ATOM   1733  CG1 VAL A 110     -14.465  -4.321   5.852  1.00 98.52           C  
ATOM   1734 HG11 VAL A 110     -14.723  -4.224   6.906  1.00 98.52           H  
ATOM   1735 HG12 VAL A 110     -14.064  -5.322   5.694  1.00 98.52           H  
ATOM   1736 HG13 VAL A 110     -15.366  -4.203   5.249  1.00 98.52           H  
ATOM   1737  CG2 VAL A 110     -13.041  -3.517   4.000  1.00 98.52           C  
ATOM   1738 HG21 VAL A 110     -12.846  -4.576   3.831  1.00 98.52           H  
ATOM   1739 HG22 VAL A 110     -13.875  -3.211   3.368  1.00 98.52           H  
ATOM   1740 HG23 VAL A 110     -12.152  -2.944   3.734  1.00 98.52           H  
ATOM   1741  N   GLN A 111     -15.544  -1.103   7.303  1.00 97.79           N  
ATOM   1742  H   GLN A 111     -16.142  -0.930   6.508  1.00 97.79           H  
ATOM   1743  CA  GLN A 111     -16.052  -0.778   8.630  1.00 97.79           C  
ATOM   1744  HA  GLN A 111     -15.522   0.105   8.987  1.00 97.79           H  
ATOM   1745  C   GLN A 111     -15.813  -1.930   9.621  1.00 97.79           C  
ATOM   1746  CB  GLN A 111     -17.542  -0.434   8.509  1.00 97.79           C  
ATOM   1747  HB2 GLN A 111     -18.091  -1.308   8.160  1.00 97.79           H  
ATOM   1748  HB3 GLN A 111     -17.658   0.367   7.779  1.00 97.79           H  
ATOM   1749  O   GLN A 111     -16.221  -3.066   9.379  1.00 97.79           O  
ATOM   1750  CG  GLN A 111     -18.127   0.039   9.846  1.00 97.79           C  
ATOM   1751  HG2 GLN A 111     -17.526   0.868  10.220  1.00 97.79           H  
ATOM   1752  HG3 GLN A 111     -18.089  -0.770  10.576  1.00 97.79           H  
ATOM   1753  CD  GLN A 111     -19.575   0.500   9.726  1.00 97.79           C  
ATOM   1754  NE2 GLN A 111     -20.065   1.252  10.686  1.00 97.79           N  
ATOM   1755 HE21 GLN A 111     -21.027   1.536  10.574  1.00 97.79           H  
ATOM   1756 HE22 GLN A 111     -19.491   1.518  11.473  1.00 97.79           H  
ATOM   1757  OE1 GLN A 111     -20.294   0.211   8.784  1.00 97.79           O  
ATOM   1758  N   GLY A 112     -15.155  -1.629  10.742  1.00 97.96           N  
ATOM   1759  H   GLY A 112     -14.785  -0.694  10.841  1.00 97.96           H  
ATOM   1760  CA  GLY A 112     -14.840  -2.594  11.797  1.00 97.96           C  
ATOM   1761  HA2 GLY A 112     -14.672  -2.044  12.723  1.00 97.96           H  
ATOM   1762  HA3 GLY A 112     -15.693  -3.257  11.941  1.00 97.96           H  
ATOM   1763  C   GLY A 112     -13.604  -3.469  11.552  1.00 97.96           C  
ATOM   1764  O   GLY A 112     -13.215  -4.215  12.451  1.00 97.96           O  
ATOM   1765  N   TYR A 113     -12.943  -3.380  10.393  1.00 98.35           N  
ATOM   1766  H   TYR A 113     -13.284  -2.746   9.684  1.00 98.35           H  
ATOM   1767  CA  TYR A 113     -11.738  -4.168  10.118  1.00 98.35           C  
ATOM   1768  HA  TYR A 113     -11.952  -5.216  10.327  1.00 98.35           H  
ATOM   1769  C   TYR A 113     -10.559  -3.749  11.006  1.00 98.35           C  
ATOM   1770  CB  TYR A 113     -11.361  -4.039   8.637  1.00 98.35           C  
ATOM   1771  HB2 TYR A 113     -12.176  -4.450   8.040  1.00 98.35           H  
ATOM   1772  HB3 TYR A 113     -11.252  -2.984   8.383  1.00 98.35           H  
ATOM   1773  O   TYR A 113      -9.857  -4.600  11.567  1.00 98.35           O  
ATOM   1774  CG  TYR A 113     -10.081  -4.763   8.271  1.00 98.35           C  
ATOM   1775  CD1 TYR A 113      -8.904  -4.040   7.988  1.00 98.35           C  
ATOM   1776  HD1 TYR A 113      -8.920  -2.960   7.988  1.00 98.35           H  
ATOM   1777  CD2 TYR A 113     -10.067  -6.169   8.240  1.00 98.35           C  
ATOM   1778  HD2 TYR A 113     -10.975  -6.719   8.441  1.00 98.35           H  
ATOM   1779  CE1 TYR A 113      -7.711  -4.727   7.688  1.00 98.35           C  
ATOM   1780  HE1 TYR A 113      -6.807  -4.180   7.468  1.00 98.35           H  
ATOM   1781  CE2 TYR A 113      -8.887  -6.859   7.912  1.00 98.35           C  
ATOM   1782  HE2 TYR A 113      -8.894  -7.937   7.850  1.00 98.35           H  
ATOM   1783  OH  TYR A 113      -6.568  -6.812   7.341  1.00 98.35           O  
ATOM   1784  HH  TYR A 113      -6.765  -7.736   7.171  1.00 98.35           H  
ATOM   1785  CZ  TYR A 113      -7.707  -6.137   7.641  1.00 98.35           C  
ATOM   1786  N   ASN A 114     -10.328  -2.440  11.141  1.00 97.86           N  
ATOM   1787  H   ASN A 114     -11.032  -1.804  10.797  1.00 97.86           H  
ATOM   1788  CA  ASN A 114      -9.208  -1.881  11.899  1.00 97.86           C  
ATOM   1789  HA  ASN A 114      -8.980  -2.563  12.718  1.00 97.86           H  
ATOM   1790  C   ASN A 114      -9.594  -0.530  12.534  1.00 97.86           C  
ATOM   1791  CB  ASN A 114      -7.965  -1.796  10.988  1.00 97.86           C  
ATOM   1792  HB2 ASN A 114      -7.871  -2.717  10.411  1.00 97.86           H  
ATOM   1793  HB3 ASN A 114      -8.070  -0.970  10.285  1.00 97.86           H  
ATOM   1794  O   ASN A 114      -9.030   0.508  12.172  1.00 97.86           O  
ATOM   1795  CG  ASN A 114      -6.683  -1.626  11.785  1.00 97.86           C  
ATOM   1796  ND2 ASN A 114      -5.574  -1.428  11.113  1.00 97.86           N  
ATOM   1797 HD21 ASN A 114      -4.722  -1.332  11.648  1.00 97.86           H  
ATOM   1798 HD22 ASN A 114      -5.609  -1.294  10.113  1.00 97.86           H  
ATOM   1799  OD1 ASN A 114      -6.648  -1.748  12.999  1.00 97.86           O  
ATOM   1800  N   PRO A 115     -10.557  -0.519  13.474  1.00 97.11           N  
ATOM   1801  CA  PRO A 115     -11.242   0.705  13.900  1.00 97.11           C  
ATOM   1802  HA  PRO A 115     -11.693   1.194  13.036  1.00 97.11           H  
ATOM   1803  C   PRO A 115     -10.311   1.719  14.567  1.00 97.11           C  
ATOM   1804  CB  PRO A 115     -12.362   0.232  14.835  1.00 97.11           C  
ATOM   1805  HB2 PRO A 115     -12.522   0.915  15.670  1.00 97.11           H  
ATOM   1806  HB3 PRO A 115     -13.281   0.125  14.259  1.00 97.11           H  
ATOM   1807  O   PRO A 115     -10.489   2.925  14.424  1.00 97.11           O  
ATOM   1808  CG  PRO A 115     -11.902  -1.147  15.311  1.00 97.11           C  
ATOM   1809  HG2 PRO A 115     -11.205  -1.039  16.142  1.00 97.11           H  
ATOM   1810  HG3 PRO A 115     -12.744  -1.781  15.590  1.00 97.11           H  
ATOM   1811  CD  PRO A 115     -11.171  -1.685  14.089  1.00 97.11           C  
ATOM   1812  HD2 PRO A 115     -10.431  -2.428  14.389  1.00 97.11           H  
ATOM   1813  HD3 PRO A 115     -11.892  -2.121  13.398  1.00 97.11           H  
ATOM   1814  N   THR A 116      -9.255   1.255  15.237  1.00 96.25           N  
ATOM   1815  H   THR A 116      -9.099   0.258  15.271  1.00 96.25           H  
ATOM   1816  CA  THR A 116      -8.250   2.126  15.867  1.00 96.25           C  
ATOM   1817  HA  THR A 116      -8.765   2.917  16.413  1.00 96.25           H  
ATOM   1818  C   THR A 116      -7.331   2.818  14.857  1.00 96.25           C  
ATOM   1819  CB  THR A 116      -7.396   1.331  16.863  1.00 96.25           C  
ATOM   1820  HB  THR A 116      -6.610   1.971  17.263  1.00 96.25           H  
ATOM   1821  O   THR A 116      -6.597   3.730  15.237  1.00 96.25           O  
ATOM   1822  CG2 THR A 116      -8.220   0.783  18.027  1.00 96.25           C  
ATOM   1823 HG21 THR A 116      -9.026   0.144  17.665  1.00 96.25           H  
ATOM   1824 HG22 THR A 116      -8.647   1.615  18.587  1.00 96.25           H  
ATOM   1825 HG23 THR A 116      -7.578   0.208  18.694  1.00 96.25           H  
ATOM   1826  OG1 THR A 116      -6.804   0.233  16.214  1.00 96.25           O  
ATOM   1827  HG1 THR A 116      -6.396  -0.330  16.876  1.00 96.25           H  
ATOM   1828  N   LYS A 117      -7.354   2.396  13.584  1.00 97.20           N  
ATOM   1829  H   LYS A 117      -7.988   1.642  13.362  1.00 97.20           H  
ATOM   1830  CA  LYS A 117      -6.512   2.898  12.485  1.00 97.20           C  
ATOM   1831  HA  LYS A 117      -6.074   3.844  12.801  1.00 97.20           H  
ATOM   1832  C   LYS A 117      -7.327   3.224  11.223  1.00 97.20           C  
ATOM   1833  CB  LYS A 117      -5.375   1.908  12.179  1.00 97.20           C  
ATOM   1834  HB2 LYS A 117      -4.727   2.336  11.415  1.00 97.20           H  
ATOM   1835  HB3 LYS A 117      -5.833   1.014  11.756  1.00 97.20           H  
ATOM   1836  O   LYS A 117      -6.851   3.045  10.104  1.00 97.20           O  
ATOM   1837  CG  LYS A 117      -4.500   1.485  13.368  1.00 97.20           C  
ATOM   1838  HG2 LYS A 117      -3.807   0.720  13.018  1.00 97.20           H  
ATOM   1839  HG3 LYS A 117      -5.118   1.037  14.146  1.00 97.20           H  
ATOM   1840  CD  LYS A 117      -3.687   2.646  13.954  1.00 97.20           C  
ATOM   1841  HD2 LYS A 117      -4.351   3.403  14.371  1.00 97.20           H  
ATOM   1842  HD3 LYS A 117      -3.088   3.105  13.168  1.00 97.20           H  
ATOM   1843  CE  LYS A 117      -2.776   2.094  15.051  1.00 97.20           C  
ATOM   1844  HE2 LYS A 117      -2.124   1.338  14.613  1.00 97.20           H  
ATOM   1845  HE3 LYS A 117      -3.395   1.601  15.800  1.00 97.20           H  
ATOM   1846  NZ  LYS A 117      -1.965   3.166  15.672  1.00 97.20           N  
ATOM   1847  HZ1 LYS A 117      -1.377   2.768  16.390  1.00 97.20           H  
ATOM   1848  HZ2 LYS A 117      -1.359   3.574  14.975  1.00 97.20           H  
ATOM   1849  HZ3 LYS A 117      -2.562   3.876  16.072  1.00 97.20           H  
ATOM   1850  N   GLY A 118      -8.567   3.680  11.402  1.00 97.16           N  
ATOM   1851  H   GLY A 118      -8.918   3.745  12.347  1.00 97.16           H  
ATOM   1852  CA  GLY A 118      -9.400   4.203  10.315  1.00 97.16           C  
ATOM   1853  HA2 GLY A 118      -8.804   4.865   9.686  1.00 97.16           H  
ATOM   1854  HA3 GLY A 118     -10.208   4.792  10.751  1.00 97.16           H  
ATOM   1855  C   GLY A 118     -10.038   3.154   9.403  1.00 97.16           C  
ATOM   1856  O   GLY A 118     -10.492   3.514   8.320  1.00 97.16           O  
ATOM   1857  N   ASP A 119     -10.099   1.885   9.819  1.00 98.48           N  
ATOM   1858  H   ASP A 119      -9.733   1.658  10.733  1.00 98.48           H  
ATOM   1859  CA  ASP A 119     -10.775   0.807   9.078  1.00 98.48           C  
ATOM   1860  HA  ASP A 119     -10.602  -0.112   9.637  1.00 98.48           H  
ATOM   1861  C   ASP A 119     -10.171   0.482   7.702  1.00 98.48           C  
ATOM   1862  CB  ASP A 119     -12.298   1.059   9.073  1.00 98.48           C  
ATOM   1863  HB2 ASP A 119     -12.516   2.103   8.846  1.00 98.48           H  
ATOM   1864  HB3 ASP A 119     -12.771   0.478   8.281  1.00 98.48           H  
ATOM   1865  O   ASP A 119     -10.819  -0.101   6.834  1.00 98.48           O  
ATOM   1866  CG  ASP A 119     -12.961   0.683  10.396  1.00 98.48           C  
ATOM   1867  OD1 ASP A 119     -12.419  -0.192  11.112  1.00 98.48           O  
ATOM   1868  OD2 ASP A 119     -14.059   1.214  10.671  1.00 98.48           O  
ATOM   1869  N   TRP A 120      -8.894   0.815   7.507  1.00 98.64           N  
ATOM   1870  H   TRP A 120      -8.427   1.345   8.228  1.00 98.64           H  
ATOM   1871  CA  TRP A 120      -8.183   0.565   6.257  1.00 98.64           C  
ATOM   1872  HA  TRP A 120      -8.903   0.609   5.439  1.00 98.64           H  
ATOM   1873  C   TRP A 120      -7.530  -0.823   6.215  1.00 98.64           C  
ATOM   1874  CB  TRP A 120      -7.177   1.696   6.017  1.00 98.64           C  
ATOM   1875  HB2 TRP A 120      -6.514   1.779   6.879  1.00 98.64           H  
ATOM   1876  HB3 TRP A 120      -6.570   1.440   5.149  1.00 98.64           H  
ATOM   1877  O   TRP A 120      -6.697  -1.169   7.061  1.00 98.64           O  
ATOM   1878  CG  TRP A 120      -7.808   3.029   5.752  1.00 98.64           C  
ATOM   1879  CD1 TRP A 120      -7.823   4.101   6.580  1.00 98.64           C  
ATOM   1880  HD1 TRP A 120      -7.373   4.134   7.561  1.00 98.64           H  
ATOM   1881  CD2 TRP A 120      -8.553   3.438   4.566  1.00 98.64           C  
ATOM   1882  CE2 TRP A 120      -8.988   4.784   4.739  1.00 98.64           C  
ATOM   1883  CE3 TRP A 120      -8.888   2.801   3.354  1.00 98.64           C  
ATOM   1884  HE3 TRP A 120      -8.569   1.781   3.204  1.00 98.64           H  
ATOM   1885  NE1 TRP A 120      -8.537   5.133   5.993  1.00 98.64           N  
ATOM   1886  HE1 TRP A 120      -8.721   6.025   6.430  1.00 98.64           H  
ATOM   1887  CH2 TRP A 120     -10.013   4.810   2.548  1.00 98.64           C  
ATOM   1888  HH2 TRP A 120     -10.562   5.321   1.771  1.00 98.64           H  
ATOM   1889  CZ2 TRP A 120      -9.714   5.466   3.755  1.00 98.64           C  
ATOM   1890  HZ2 TRP A 120     -10.016   6.490   3.919  1.00 98.64           H  
ATOM   1891  CZ3 TRP A 120      -9.592   3.484   2.344  1.00 98.64           C  
ATOM   1892  HZ3 TRP A 120      -9.822   2.989   1.412  1.00 98.64           H  
ATOM   1893  N   PHE A 121      -7.872  -1.591   5.182  1.00 98.80           N  
ATOM   1894  H   PHE A 121      -8.627  -1.265   4.595  1.00 98.80           H  
ATOM   1895  CA  PHE A 121      -7.071  -2.682   4.636  1.00 98.80           C  
ATOM   1896  HA  PHE A 121      -6.526  -3.175   5.441  1.00 98.80           H  
ATOM   1897  C   PHE A 121      -6.055  -2.118   3.640  1.00 98.80           C  
ATOM   1898  CB  PHE A 121      -7.987  -3.714   3.963  1.00 98.80           C  
ATOM   1899  HB2 PHE A 121      -8.661  -3.201   3.276  1.00 98.80           H  
ATOM   1900  HB3 PHE A 121      -8.605  -4.182   4.730  1.00 98.80           H  
ATOM   1901  O   PHE A 121      -6.393  -1.289   2.794  1.00 98.80           O  
ATOM   1902  CG  PHE A 121      -7.243  -4.791   3.194  1.00 98.80           C  
ATOM   1903  CD1 PHE A 121      -6.984  -4.639   1.818  1.00 98.80           C  
ATOM   1904  HD1 PHE A 121      -7.312  -3.751   1.298  1.00 98.80           H  
ATOM   1905  CD2 PHE A 121      -6.785  -5.940   3.858  1.00 98.80           C  
ATOM   1906  HD2 PHE A 121      -7.004  -6.075   4.907  1.00 98.80           H  
ATOM   1907  CE1 PHE A 121      -6.284  -5.635   1.114  1.00 98.80           C  
ATOM   1908  HE1 PHE A 121      -6.093  -5.516   0.058  1.00 98.80           H  
ATOM   1909  CE2 PHE A 121      -6.079  -6.934   3.158  1.00 98.80           C  
ATOM   1910  HE2 PHE A 121      -5.760  -7.828   3.672  1.00 98.80           H  
ATOM   1911  CZ  PHE A 121      -5.830  -6.782   1.785  1.00 98.80           C  
ATOM   1912  HZ  PHE A 121      -5.292  -7.544   1.242  1.00 98.80           H  
ATOM   1913  N   TRP A 122      -4.817  -2.596   3.725  1.00 98.69           N  
ATOM   1914  H   TRP A 122      -4.608  -3.293   4.425  1.00 98.69           H  
ATOM   1915  CA  TRP A 122      -3.715  -2.190   2.860  1.00 98.69           C  
ATOM   1916  HA  TRP A 122      -4.047  -1.426   2.158  1.00 98.69           H  
ATOM   1917  C   TRP A 122      -3.227  -3.398   2.079  1.00 98.69           C  
ATOM   1918  CB  TRP A 122      -2.584  -1.607   3.715  1.00 98.69           C  
ATOM   1919  HB2 TRP A 122      -1.779  -1.282   3.055  1.00 98.69           H  
ATOM   1920  HB3 TRP A 122      -2.184  -2.391   4.358  1.00 98.69           H  
ATOM   1921  O   TRP A 122      -3.137  -4.486   2.645  1.00 98.69           O  
ATOM   1922  CG  TRP A 122      -2.991  -0.454   4.575  1.00 98.69           C  
ATOM   1923  CD1 TRP A 122      -3.665  -0.545   5.744  1.00 98.69           C  
ATOM   1924  HD1 TRP A 122      -3.995  -1.469   6.195  1.00 98.69           H  
ATOM   1925  CD2 TRP A 122      -2.811   0.970   4.327  1.00 98.69           C  
ATOM   1926  CE2 TRP A 122      -3.422   1.691   5.397  1.00 98.69           C  
ATOM   1927  CE3 TRP A 122      -2.192   1.724   3.307  1.00 98.69           C  
ATOM   1928  HE3 TRP A 122      -1.735   1.207   2.475  1.00 98.69           H  
ATOM   1929  NE1 TRP A 122      -3.933   0.718   6.225  1.00 98.69           N  
ATOM   1930  HE1 TRP A 122      -4.493   0.889   7.049  1.00 98.69           H  
ATOM   1931  CH2 TRP A 122      -2.783   3.808   4.435  1.00 98.69           C  
ATOM   1932  HH2 TRP A 122      -2.791   4.887   4.457  1.00 98.69           H  
ATOM   1933  CZ2 TRP A 122      -3.428   3.089   5.453  1.00 98.69           C  
ATOM   1934  HZ2 TRP A 122      -3.925   3.603   6.263  1.00 98.69           H  
ATOM   1935  CZ3 TRP A 122      -2.158   3.130   3.374  1.00 98.69           C  
ATOM   1936  HZ3 TRP A 122      -1.677   3.699   2.592  1.00 98.69           H  
ATOM   1937  N   ALA A 123      -2.864  -3.220   0.814  1.00 98.59           N  
ATOM   1938  H   ALA A 123      -2.999  -2.318   0.380  1.00 98.59           H  
ATOM   1939  CA  ALA A 123      -2.107  -4.234   0.090  1.00 98.59           C  
ATOM   1940  HA  ALA A 123      -1.459  -4.736   0.809  1.00 98.59           H  
ATOM   1941  C   ALA A 123      -1.193  -3.623  -0.966  1.00 98.59           C  
ATOM   1942  CB  ALA A 123      -3.050  -5.282  -0.514  1.00 98.59           C  
ATOM   1943  HB1 ALA A 123      -2.472  -6.023  -1.067  1.00 98.59           H  
ATOM   1944  HB2 ALA A 123      -3.765  -4.810  -1.188  1.00 98.59           H  
ATOM   1945  HB3 ALA A 123      -3.586  -5.796   0.284  1.00 98.59           H  
ATOM   1946  O   ALA A 123      -1.466  -2.549  -1.501  1.00 98.59           O  
ATOM   1947  N   GLN A 124      -0.120  -4.340  -1.276  1.00 98.44           N  
ATOM   1948  H   GLN A 124       0.025  -5.207  -0.778  1.00 98.44           H  
ATOM   1949  CA  GLN A 124       0.760  -4.076  -2.399  1.00 98.44           C  
ATOM   1950  HA  GLN A 124       0.313  -3.309  -3.031  1.00 98.44           H  
ATOM   1951  C   GLN A 124       0.902  -5.347  -3.232  1.00 98.44           C  
ATOM   1952  CB  GLN A 124       2.105  -3.548  -1.889  1.00 98.44           C  
ATOM   1953  HB2 GLN A 124       1.932  -2.629  -1.329  1.00 98.44           H  
ATOM   1954  HB3 GLN A 124       2.563  -4.282  -1.226  1.00 98.44           H  
ATOM   1955  O   GLN A 124       1.122  -6.434  -2.694  1.00 98.44           O  
ATOM   1956  CG  GLN A 124       3.057  -3.256  -3.053  1.00 98.44           C  
ATOM   1957  HG2 GLN A 124       3.341  -4.194  -3.530  1.00 98.44           H  
ATOM   1958  HG3 GLN A 124       2.544  -2.641  -3.794  1.00 98.44           H  
ATOM   1959  CD  GLN A 124       4.309  -2.527  -2.589  1.00 98.44           C  
ATOM   1960  NE2 GLN A 124       4.273  -1.211  -2.584  1.00 98.44           N  
ATOM   1961 HE21 GLN A 124       5.125  -0.759  -2.284  1.00 98.44           H  
ATOM   1962 HE22 GLN A 124       3.430  -0.743  -2.885  1.00 98.44           H  
ATOM   1963  OE1 GLN A 124       5.314  -3.082  -2.182  1.00 98.44           O  
ATOM   1964  N   TYR A 125       0.800  -5.181  -4.545  1.00 98.61           N  
ATOM   1965  H   TYR A 125       0.584  -4.260  -4.898  1.00 98.61           H  
ATOM   1966  CA  TYR A 125       0.927  -6.238  -5.530  1.00 98.61           C  
ATOM   1967  HA  TYR A 125       1.166  -7.162  -5.004  1.00 98.61           H  
ATOM   1968  C   TYR A 125       2.050  -5.928  -6.515  1.00 98.61           C  
ATOM   1969  CB  TYR A 125      -0.396  -6.445  -6.277  1.00 98.61           C  
ATOM   1970  HB2 TYR A 125      -0.307  -7.336  -6.899  1.00 98.61           H  
ATOM   1971  HB3 TYR A 125      -0.556  -5.601  -6.948  1.00 98.61           H  
ATOM   1972  O   TYR A 125       2.301  -4.763  -6.850  1.00 98.61           O  
ATOM   1973  CG  TYR A 125      -1.609  -6.594  -5.382  1.00 98.61           C  
ATOM   1974  CD1 TYR A 125      -1.960  -7.855  -4.863  1.00 98.61           C  
ATOM   1975  HD1 TYR A 125      -1.380  -8.727  -5.128  1.00 98.61           H  
ATOM   1976  CD2 TYR A 125      -2.391  -5.464  -5.081  1.00 98.61           C  
ATOM   1977  HD2 TYR A 125      -2.132  -4.503  -5.502  1.00 98.61           H  
ATOM   1978  CE1 TYR A 125      -3.084  -7.976  -4.022  1.00 98.61           C  
ATOM   1979  HE1 TYR A 125      -3.392  -8.940  -3.646  1.00 98.61           H  
ATOM   1980  CE2 TYR A 125      -3.517  -5.585  -4.251  1.00 98.61           C  
ATOM   1981  HE2 TYR A 125      -4.125  -4.717  -4.044  1.00 98.61           H  
ATOM   1982  OH  TYR A 125      -4.921  -6.933  -2.873  1.00 98.61           O  
ATOM   1983  HH  TYR A 125      -5.403  -6.104  -2.832  1.00 98.61           H  
ATOM   1984  CZ  TYR A 125      -3.854  -6.838  -3.705  1.00 98.61           C  
ATOM   1985  N   SER A 126       2.667  -6.980  -7.049  1.00 98.15           N  
ATOM   1986  H   SER A 126       2.402  -7.899  -6.724  1.00 98.15           H  
ATOM   1987  CA  SER A 126       3.402  -6.875  -8.306  1.00 98.15           C  
ATOM   1988  HA  SER A 126       4.162  -6.103  -8.184  1.00 98.15           H  
ATOM   1989  C   SER A 126       2.450  -6.474  -9.451  1.00 98.15           C  
ATOM   1990  CB  SER A 126       4.106  -8.202  -8.621  1.00 98.15           C  
ATOM   1991  HB2 SER A 126       4.551  -8.607  -7.713  1.00 98.15           H  
ATOM   1992  HB3 SER A 126       4.902  -8.025  -9.344  1.00 98.15           H  
ATOM   1993  O   SER A 126       1.228  -6.607  -9.318  1.00 98.15           O  
ATOM   1994  OG  SER A 126       3.193  -9.131  -9.173  1.00 98.15           O  
ATOM   1995  HG  SER A 126       3.661  -9.948  -9.356  1.00 98.15           H  
ATOM   1996  N   PRO A 127       2.968  -6.038 -10.614  1.00 97.70           N  
ATOM   1997  CA  PRO A 127       2.131  -5.753 -11.783  1.00 97.70           C  
ATOM   1998  HA  PRO A 127       1.452  -4.936 -11.536  1.00 97.70           H  
ATOM   1999  C   PRO A 127       1.293  -6.949 -12.267  1.00 97.70           C  
ATOM   2000  CB  PRO A 127       3.106  -5.287 -12.871  1.00 97.70           C  
ATOM   2001  HB2 PRO A 127       3.434  -6.136 -13.471  1.00 97.70           H  
ATOM   2002  HB3 PRO A 127       2.662  -4.521 -13.507  1.00 97.70           H  
ATOM   2003  O   PRO A 127       0.328  -6.758 -12.996  1.00 97.70           O  
ATOM   2004  CG  PRO A 127       4.293  -4.743 -12.077  1.00 97.70           C  
ATOM   2005  HG2 PRO A 127       4.071  -3.734 -11.729  1.00 97.70           H  
ATOM   2006  HG3 PRO A 127       5.215  -4.760 -12.657  1.00 97.70           H  
ATOM   2007  CD  PRO A 127       4.355  -5.687 -10.882  1.00 97.70           C  
ATOM   2008  HD2 PRO A 127       4.820  -5.187 -10.033  1.00 97.70           H  
ATOM   2009  HD3 PRO A 127       4.913  -6.584 -11.150  1.00 97.70           H  
ATOM   2010  N   THR A 128       1.651  -8.175 -11.869  1.00 97.34           N  
ATOM   2011  H   THR A 128       2.440  -8.274 -11.247  1.00 97.34           H  
ATOM   2012  CA  THR A 128       0.955  -9.418 -12.232  1.00 97.34           C  
ATOM   2013  HA  THR A 128       0.271  -9.213 -13.055  1.00 97.34           H  
ATOM   2014  C   THR A 128       0.084  -9.987 -11.106  1.00 97.34           C  
ATOM   2015  CB  THR A 128       1.955 -10.477 -12.721  1.00 97.34           C  
ATOM   2016  HB  THR A 128       1.426 -11.408 -12.926  1.00 97.34           H  
ATOM   2017  O   THR A 128      -0.453 -11.083 -11.254  1.00 97.34           O  
ATOM   2018  CG2 THR A 128       2.675 -10.040 -13.998  1.00 97.34           C  
ATOM   2019 HG21 THR A 128       3.313 -10.850 -14.352  1.00 97.34           H  
ATOM   2020 HG22 THR A 128       1.940  -9.807 -14.769  1.00 97.34           H  
ATOM   2021 HG23 THR A 128       3.286  -9.158 -13.807  1.00 97.34           H  
ATOM   2022  OG1 THR A 128       2.950 -10.711 -11.746  1.00 97.34           O  
ATOM   2023  HG1 THR A 128       3.297 -11.592 -11.899  1.00 97.34           H  
ATOM   2024  N   GLY A 129      -0.075  -9.270  -9.987  1.00 97.81           N  
ATOM   2025  H   GLY A 129       0.367  -8.364  -9.926  1.00 97.81           H  
ATOM   2026  CA  GLY A 129      -0.982  -9.658  -8.899  1.00 97.81           C  
ATOM   2027  HA2 GLY A 129      -1.822 -10.217  -9.310  1.00 97.81           H  
ATOM   2028  HA3 GLY A 129      -1.370  -8.753  -8.431  1.00 97.81           H  
ATOM   2029  C   GLY A 129      -0.372 -10.512  -7.794  1.00 97.81           C  
ATOM   2030  O   GLY A 129      -1.092 -10.996  -6.920  1.00 97.81           O  
ATOM   2031  N   GLU A 130       0.948 -10.698  -7.791  1.00 98.45           N  
ATOM   2032  H   GLU A 130       1.502 -10.231  -8.495  1.00 98.45           H  
ATOM   2033  CA  GLU A 130       1.629 -11.335  -6.665  1.00 98.45           C  
ATOM   2034  HA  GLU A 130       1.136 -12.283  -6.449  1.00 98.45           H  
ATOM   2035  C   GLU A 130       1.534 -10.434  -5.431  1.00 98.45           C  
ATOM   2036  CB  GLU A 130       3.090 -11.623  -7.013  1.00 98.45           C  
ATOM   2037  HB2 GLU A 130       3.615 -10.675  -7.133  1.00 98.45           H  
ATOM   2038  HB3 GLU A 130       3.129 -12.174  -7.952  1.00 98.45           H  
ATOM   2039  O   GLU A 130       1.894  -9.260  -5.490  1.00 98.45           O  
ATOM   2040  CG  GLU A 130       3.796 -12.439  -5.920  1.00 98.45           C  
ATOM   2041  HG2 GLU A 130       3.329 -13.422  -5.861  1.00 98.45           H  
ATOM   2042  HG3 GLU A 130       3.666 -11.943  -4.958  1.00 98.45           H  
ATOM   2043  CD  GLU A 130       5.300 -12.592  -6.187  1.00 98.45           C  
ATOM   2044  OE1 GLU A 130       5.989 -13.091  -5.273  1.00 98.45           O  
ATOM   2045  OE2 GLU A 130       5.751 -12.202  -7.290  1.00 98.45           O  
ATOM   2046  N   VAL A 131       1.065 -10.981  -4.310  1.00 98.50           N  
ATOM   2047  H   VAL A 131       0.836 -11.964  -4.317  1.00 98.50           H  
ATOM   2048  CA  VAL A 131       0.925 -10.242  -3.050  1.00 98.50           C  
ATOM   2049  HA  VAL A 131       0.474  -9.273  -3.261  1.00 98.50           H  
ATOM   2050  C   VAL A 131       2.304 -10.013  -2.435  1.00 98.50           C  
ATOM   2051  CB  VAL A 131       0.017 -10.991  -2.055  1.00 98.50           C  
ATOM   2052  HB  VAL A 131       0.490 -11.929  -1.762  1.00 98.50           H  
ATOM   2053  O   VAL A 131       2.955 -10.962  -2.009  1.00 98.50           O  
ATOM   2054  CG1 VAL A 131      -0.225 -10.150  -0.793  1.00 98.50           C  
ATOM   2055 HG11 VAL A 131       0.716  -9.982  -0.269  1.00 98.50           H  
ATOM   2056 HG12 VAL A 131      -0.658  -9.187  -1.062  1.00 98.50           H  
ATOM   2057 HG13 VAL A 131      -0.899 -10.676  -0.117  1.00 98.50           H  
ATOM   2058  CG2 VAL A 131      -1.343 -11.334  -2.678  1.00 98.50           C  
ATOM   2059 HG21 VAL A 131      -1.972 -11.833  -1.940  1.00 98.50           H  
ATOM   2060 HG22 VAL A 131      -1.214 -12.005  -3.527  1.00 98.50           H  
ATOM   2061 HG23 VAL A 131      -1.825 -10.421  -3.026  1.00 98.50           H  
ATOM   2062  N   GLN A 132       2.722  -8.753  -2.346  1.00 97.07           N  
ATOM   2063  H   GLN A 132       2.131  -8.025  -2.724  1.00 97.07           H  
ATOM   2064  CA  GLN A 132       3.984  -8.351  -1.717  1.00 97.07           C  
ATOM   2065  HA  GLN A 132       4.695  -9.176  -1.771  1.00 97.07           H  
ATOM   2066  C   GLN A 132       3.792  -8.017  -0.232  1.00 97.07           C  
ATOM   2067  CB  GLN A 132       4.572  -7.153  -2.482  1.00 97.07           C  
ATOM   2068  HB2 GLN A 132       5.492  -6.839  -1.989  1.00 97.07           H  
ATOM   2069  HB3 GLN A 132       3.866  -6.323  -2.454  1.00 97.07           H  
ATOM   2070  O   GLN A 132       4.647  -8.320   0.596  1.00 97.07           O  
ATOM   2071  CG  GLN A 132       4.889  -7.507  -3.944  1.00 97.07           C  
ATOM   2072  HG2 GLN A 132       5.542  -8.380  -3.958  1.00 97.07           H  
ATOM   2073  HG3 GLN A 132       3.972  -7.766  -4.472  1.00 97.07           H  
ATOM   2074  CD  GLN A 132       5.557  -6.373  -4.715  1.00 97.07           C  
ATOM   2075  NE2 GLN A 132       6.478  -6.678  -5.601  1.00 97.07           N  
ATOM   2076 HE21 GLN A 132       6.874  -5.902  -6.112  1.00 97.07           H  
ATOM   2077 HE22 GLN A 132       6.736  -7.643  -5.749  1.00 97.07           H  
ATOM   2078  OE1 GLN A 132       5.261  -5.200  -4.578  1.00 97.07           O  
ATOM   2079  N   GLU A 133       2.654  -7.413   0.115  1.00 97.40           N  
ATOM   2080  H   GLU A 133       2.000  -7.181  -0.619  1.00 97.40           H  
ATOM   2081  CA  GLU A 133       2.263  -7.075   1.487  1.00 97.40           C  
ATOM   2082  HA  GLU A 133       2.574  -7.880   2.152  1.00 97.40           H  
ATOM   2083  C   GLU A 133       0.735  -6.932   1.549  1.00 97.40           C  
ATOM   2084  CB  GLU A 133       2.978  -5.772   1.909  1.00 97.40           C  
ATOM   2085  HB2 GLU A 133       4.046  -5.896   1.729  1.00 97.40           H  
ATOM   2086  HB3 GLU A 133       2.620  -4.943   1.299  1.00 97.40           H  
ATOM   2087  O   GLU A 133       0.132  -6.463   0.584  1.00 97.40           O  
ATOM   2088  CG  GLU A 133       2.780  -5.434   3.394  1.00 97.40           C  
ATOM   2089  HG2 GLU A 133       1.738  -5.154   3.550  1.00 97.40           H  
ATOM   2090  HG3 GLU A 133       2.975  -6.332   3.980  1.00 97.40           H  
ATOM   2091  CD  GLU A 133       3.688  -4.300   3.920  1.00 97.40           C  
ATOM   2092  OE1 GLU A 133       3.505  -3.952   5.109  1.00 97.40           O  
ATOM   2093  OE2 GLU A 133       4.556  -3.756   3.192  1.00 97.40           O  
ATOM   2094  N   ALA A 134       0.088  -7.330   2.651  1.00 98.39           N  
ATOM   2095  H   ALA A 134       0.607  -7.702   3.434  1.00 98.39           H  
ATOM   2096  CA  ALA A 134      -1.356  -7.166   2.815  1.00 98.39           C  
ATOM   2097  HA  ALA A 134      -1.632  -6.210   2.370  1.00 98.39           H  
ATOM   2098  C   ALA A 134      -1.818  -7.155   4.281  1.00 98.39           C  
ATOM   2099  CB  ALA A 134      -2.082  -8.271   2.043  1.00 98.39           C  
ATOM   2100  HB1 ALA A 134      -1.832  -8.203   0.984  1.00 98.39           H  
ATOM   2101  HB2 ALA A 134      -1.786  -9.248   2.425  1.00 98.39           H  
ATOM   2102  HB3 ALA A 134      -3.159  -8.148   2.161  1.00 98.39           H  
ATOM   2103  O   ALA A 134      -1.187  -7.754   5.150  1.00 98.39           O  
ATOM   2104  N   GLY A 135      -2.969  -6.528   4.535  1.00 98.48           N  
ATOM   2105  H   GLY A 135      -3.362  -5.970   3.791  1.00 98.48           H  
ATOM   2106  CA  GLY A 135      -3.672  -6.537   5.815  1.00 98.48           C  
ATOM   2107  HA2 GLY A 135      -3.288  -7.343   6.439  1.00 98.48           H  
ATOM   2108  HA3 GLY A 135      -4.727  -6.738   5.629  1.00 98.48           H  
ATOM   2109  C   GLY A 135      -3.570  -5.216   6.578  1.00 98.48           C  
ATOM   2110  O   GLY A 135      -3.663  -4.127   6.009  1.00 98.48           O  
ATOM   2111  N   LYS A 136      -3.382  -5.313   7.897  1.00 98.15           N  
ATOM   2112  H   LYS A 136      -3.304  -6.243   8.284  1.00 98.15           H  
ATOM   2113  CA  LYS A 136      -3.178  -4.175   8.809  1.00 98.15           C  
ATOM   2114  HA  LYS A 136      -3.744  -3.318   8.444  1.00 98.15           H  
ATOM   2115  C   LYS A 136      -1.701  -3.760   8.810  1.00 98.15           C  
ATOM   2116  CB  LYS A 136      -3.690  -4.526  10.221  1.00 98.15           C  
ATOM   2117  HB2 LYS A 136      -3.539  -3.667  10.874  1.00 98.15           H  
ATOM   2118  HB3 LYS A 136      -3.107  -5.359  10.614  1.00 98.15           H  
ATOM   2119  O   LYS A 136      -1.013  -3.922   9.812  1.00 98.15           O  
ATOM   2120  CG  LYS A 136      -5.175  -4.908  10.232  1.00 98.15           C  
ATOM   2121  HG2 LYS A 136      -5.763  -4.070   9.857  1.00 98.15           H  
ATOM   2122  HG3 LYS A 136      -5.331  -5.767   9.579  1.00 98.15           H  
ATOM   2123  CD  LYS A 136      -5.655  -5.285  11.637  1.00 98.15           C  
ATOM   2124  HD2 LYS A 136      -5.580  -4.417  12.291  1.00 98.15           H  
ATOM   2125  HD3 LYS A 136      -5.046  -6.098  12.033  1.00 98.15           H  
ATOM   2126  CE  LYS A 136      -7.111  -5.734  11.506  1.00 98.15           C  
ATOM   2127  HE2 LYS A 136      -7.165  -6.622  10.876  1.00 98.15           H  
ATOM   2128  HE3 LYS A 136      -7.656  -4.946  10.986  1.00 98.15           H  
ATOM   2129  NZ  LYS A 136      -7.758  -5.985  12.813  1.00 98.15           N  
ATOM   2130  HZ1 LYS A 136      -7.478  -6.870  13.212  1.00 98.15           H  
ATOM   2131  HZ2 LYS A 136      -7.560  -5.226  13.449  1.00 98.15           H  
ATOM   2132  HZ3 LYS A 136      -8.756  -5.970  12.657  1.00 98.15           H  
ATOM   2133  N   SER A 137      -1.188  -3.307   7.663  1.00 97.20           N  
ATOM   2134  H   SER A 137      -1.799  -3.229   6.863  1.00 97.20           H  
ATOM   2135  CA  SER A 137       0.239  -2.979   7.511  1.00 97.20           C  
ATOM   2136  HA  SER A 137       0.828  -3.841   7.825  1.00 97.20           H  
ATOM   2137  C   SER A 137       0.641  -1.786   8.386  1.00 97.20           C  
ATOM   2138  CB  SER A 137       0.601  -2.696   6.049  1.00 97.20           C  
ATOM   2139  HB2 SER A 137      -0.081  -1.951   5.640  1.00 97.20           H  
ATOM   2140  HB3 SER A 137       0.525  -3.610   5.459  1.00 97.20           H  
ATOM   2141  O   SER A 137       0.390  -0.630   8.041  1.00 97.20           O  
ATOM   2142  OG  SER A 137       1.923  -2.190   5.993  1.00 97.20           O  
ATOM   2143  HG  SER A 137       2.503  -2.871   5.645  1.00 97.20           H  
ATOM   2144  N   GLU A 138       1.329  -2.054   9.497  1.00 96.53           N  
ATOM   2145  H   GLU A 138       1.366  -3.012   9.815  1.00 96.53           H  
ATOM   2146  CA  GLU A 138       1.878  -1.005  10.366  1.00 96.53           C  
ATOM   2147  HA  GLU A 138       1.070  -0.345  10.681  1.00 96.53           H  
ATOM   2148  C   GLU A 138       2.904  -0.126   9.637  1.00 96.53           C  
ATOM   2149  CB  GLU A 138       2.507  -1.626  11.624  1.00 96.53           C  
ATOM   2150  HB2 GLU A 138       3.066  -0.858  12.158  1.00 96.53           H  
ATOM   2151  HB3 GLU A 138       3.213  -2.402  11.325  1.00 96.53           H  
ATOM   2152  O   GLU A 138       2.992   1.071   9.900  1.00 96.53           O  
ATOM   2153  CG  GLU A 138       1.468  -2.232  12.583  1.00 96.53           C  
ATOM   2154  HG2 GLU A 138       1.997  -2.645  13.442  1.00 96.53           H  
ATOM   2155  HG3 GLU A 138       0.969  -3.059  12.078  1.00 96.53           H  
ATOM   2156  CD  GLU A 138       0.417  -1.218  13.085  1.00 96.53           C  
ATOM   2157  OE1 GLU A 138      -0.735  -1.635  13.339  1.00 96.53           O  
ATOM   2158  OE2 GLU A 138       0.743  -0.013  13.215  1.00 96.53           O  
ATOM   2159  N   LYS A 139       3.634  -0.678   8.660  1.00 95.07           N  
ATOM   2160  H   LYS A 139       3.456  -1.647   8.437  1.00 95.07           H  
ATOM   2161  CA  LYS A 139       4.576   0.079   7.824  1.00 95.07           C  
ATOM   2162  HA  LYS A 139       5.279   0.605   8.469  1.00 95.07           H  
ATOM   2163  C   LYS A 139       3.861   1.144   6.988  1.00 95.07           C  
ATOM   2164  CB  LYS A 139       5.338  -0.917   6.944  1.00 95.07           C  
ATOM   2165  HB2 LYS A 139       5.874  -1.615   7.588  1.00 95.07           H  
ATOM   2166  HB3 LYS A 139       4.614  -1.487   6.362  1.00 95.07           H  
ATOM   2167  O   LYS A 139       4.331   2.279   6.921  1.00 95.07           O  
ATOM   2168  CG  LYS A 139       6.339  -0.254   5.985  1.00 95.07           C  
ATOM   2169  HG2 LYS A 139       7.125   0.251   6.547  1.00 95.07           H  
ATOM   2170  HG3 LYS A 139       5.824   0.465   5.348  1.00 95.07           H  
ATOM   2171  CD  LYS A 139       6.936  -1.352   5.104  1.00 95.07           C  
ATOM   2172  HD2 LYS A 139       7.565  -2.005   5.709  1.00 95.07           H  
ATOM   2173  HD3 LYS A 139       6.114  -1.947   4.706  1.00 95.07           H  
ATOM   2174  CE  LYS A 139       7.736  -0.793   3.929  1.00 95.07           C  
ATOM   2175  HE2 LYS A 139       8.685  -0.395   4.288  1.00 95.07           H  
ATOM   2176  HE3 LYS A 139       7.160   0.014   3.476  1.00 95.07           H  
ATOM   2177  NZ  LYS A 139       7.939  -1.881   2.941  1.00 95.07           N  
ATOM   2178  HZ1 LYS A 139       8.480  -2.636   3.337  1.00 95.07           H  
ATOM   2179  HZ2 LYS A 139       7.045  -2.289   2.708  1.00 95.07           H  
ATOM   2180  HZ3 LYS A 139       8.371  -1.559   2.087  1.00 95.07           H  
ATOM   2181  N   CYS A 140       2.733   0.800   6.364  1.00 96.90           N  
ATOM   2182  H   CYS A 140       2.413  -0.156   6.419  1.00 96.90           H  
ATOM   2183  CA  CYS A 140       1.911   1.770   5.640  1.00 96.90           C  
ATOM   2184  HA  CYS A 140       2.539   2.340   4.955  1.00 96.90           H  
ATOM   2185  C   CYS A 140       1.266   2.773   6.605  1.00 96.90           C  
ATOM   2186  CB  CYS A 140       0.840   1.026   4.831  1.00 96.90           C  
ATOM   2187  HB2 CYS A 140       0.249   0.391   5.492  1.00 96.90           H  
ATOM   2188  HB3 CYS A 140       0.174   1.757   4.373  1.00 96.90           H  
ATOM   2189  O   CYS A 140       1.361   3.987   6.404  1.00 96.90           O  
ATOM   2190  SG  CYS A 140       1.595   0.009   3.531  1.00 96.90           S  
ATOM   2191  HG  CYS A 140       2.164   1.005   2.847  1.00 96.90           H  
ATOM   2192  N   ILE A 141       0.663   2.267   7.684  1.00 97.30           N  
ATOM   2193  H   ILE A 141       0.646   1.263   7.790  1.00 97.30           H  
ATOM   2194  CA  ILE A 141      -0.069   3.072   8.664  1.00 97.30           C  
ATOM   2195  HA  ILE A 141      -0.849   3.626   8.141  1.00 97.30           H  
ATOM   2196  C   ILE A 141       0.846   4.108   9.325  1.00 97.30           C  
ATOM   2197  CB  ILE A 141      -0.749   2.144   9.696  1.00 97.30           C  
ATOM   2198  HB  ILE A 141       0.001   1.446  10.066  1.00 97.30           H  
ATOM   2199  O   ILE A 141       0.439   5.259   9.445  1.00 97.30           O  
ATOM   2200  CG1 ILE A 141      -1.896   1.347   9.028  1.00 97.30           C  
ATOM   2201 HG12 ILE A 141      -1.571   0.968   8.059  1.00 97.30           H  
ATOM   2202 HG13 ILE A 141      -2.740   2.011   8.841  1.00 97.30           H  
ATOM   2203  CG2 ILE A 141      -1.304   2.920  10.904  1.00 97.30           C  
ATOM   2204 HG21 ILE A 141      -1.728   2.208  11.612  1.00 97.30           H  
ATOM   2205 HG22 ILE A 141      -2.068   3.627  10.579  1.00 97.30           H  
ATOM   2206 HG23 ILE A 141      -0.504   3.446  11.424  1.00 97.30           H  
ATOM   2207  CD1 ILE A 141      -2.379   0.145   9.852  1.00 97.30           C  
ATOM   2208 HD11 ILE A 141      -3.086  -0.435   9.259  1.00 97.30           H  
ATOM   2209 HD12 ILE A 141      -2.880   0.478  10.761  1.00 97.30           H  
ATOM   2210 HD13 ILE A 141      -1.536  -0.492  10.117  1.00 97.30           H  
ATOM   2211  N   ALA A 142       2.075   3.752   9.710  1.00 96.68           N  
ATOM   2212  H   ALA A 142       2.351   2.785   9.608  1.00 96.68           H  
ATOM   2213  CA  ALA A 142       2.982   4.638  10.443  1.00 96.68           C  
ATOM   2214  HA  ALA A 142       2.523   4.885  11.400  1.00 96.68           H  
ATOM   2215  C   ALA A 142       3.256   5.963   9.713  1.00 96.68           C  
ATOM   2216  CB  ALA A 142       4.287   3.881  10.717  1.00 96.68           C  
ATOM   2217  HB1 ALA A 142       4.084   3.009  11.338  1.00 96.68           H  
ATOM   2218  HB2 ALA A 142       4.984   4.531  11.245  1.00 96.68           H  
ATOM   2219  HB3 ALA A 142       4.738   3.555   9.780  1.00 96.68           H  
ATOM   2220  O   ALA A 142       3.218   7.025  10.332  1.00 96.68           O  
ATOM   2221  N   CYS A 143       3.481   5.928   8.396  1.00 95.76           N  
ATOM   2222  H   CYS A 143       3.513   5.031   7.934  1.00 95.76           H  
ATOM   2223  CA  CYS A 143       3.700   7.149   7.614  1.00 95.76           C  
ATOM   2224  HA  CYS A 143       4.323   7.832   8.191  1.00 95.76           H  
ATOM   2225  C   CYS A 143       2.392   7.898   7.318  1.00 95.76           C  
ATOM   2226  CB  CYS A 143       4.441   6.796   6.318  1.00 95.76           C  
ATOM   2227  HB2 CYS A 143       4.512   7.687   5.693  1.00 95.76           H  
ATOM   2228  HB3 CYS A 143       3.890   6.030   5.772  1.00 95.76           H  
ATOM   2229  O   CYS A 143       2.369   9.130   7.334  1.00 95.76           O  
ATOM   2230  SG  CYS A 143       6.115   6.199   6.689  1.00 95.76           S  
ATOM   2231  HG  CYS A 143       6.499   7.220   7.460  1.00 95.76           H  
ATOM   2232  N   HIS A 144       1.300   7.170   7.073  1.00 96.97           N  
ATOM   2233  H   HIS A 144       1.368   6.162   7.096  1.00 96.97           H  
ATOM   2234  CA  HIS A 144      -0.004   7.765   6.771  1.00 96.97           C  
ATOM   2235  HA  HIS A 144       0.141   8.599   6.084  1.00 96.97           H  
ATOM   2236  C   HIS A 144      -0.710   8.346   8.009  1.00 96.97           C  
ATOM   2237  CB  HIS A 144      -0.871   6.724   6.059  1.00 96.97           C  
ATOM   2238  HB2 HIS A 144      -1.907   7.058   6.118  1.00 96.97           H  
ATOM   2239  HB3 HIS A 144      -0.801   5.760   6.563  1.00 96.97           H  
ATOM   2240  O   HIS A 144      -1.576   9.211   7.873  1.00 96.97           O  
ATOM   2241  CG  HIS A 144      -0.547   6.563   4.595  1.00 96.97           C  
ATOM   2242  CD2 HIS A 144       0.564   5.995   4.029  1.00 96.97           C  
ATOM   2243  HD2 HIS A 144       1.408   5.582   4.562  1.00 96.97           H  
ATOM   2244  ND1 HIS A 144      -1.365   6.953   3.563  1.00 96.97           N  
ATOM   2245  HD1 HIS A 144      -2.268   7.395   3.662  1.00 96.97           H  
ATOM   2246  CE1 HIS A 144      -0.778   6.612   2.408  1.00 96.97           C  
ATOM   2247  HE1 HIS A 144      -1.211   6.774   1.432  1.00 96.97           H  
ATOM   2248  NE2 HIS A 144       0.415   6.034   2.635  1.00 96.97           N  
ATOM   2249  N   LEU A 145      -0.312   7.936   9.219  1.00 96.08           N  
ATOM   2250  H   LEU A 145       0.343   7.168   9.256  1.00 96.08           H  
ATOM   2251  CA  LEU A 145      -0.874   8.397  10.493  1.00 96.08           C  
ATOM   2252  HA  LEU A 145      -1.927   8.118  10.516  1.00 96.08           H  
ATOM   2253  C   LEU A 145      -0.800   9.921  10.660  1.00 96.08           C  
ATOM   2254  CB  LEU A 145      -0.122   7.685  11.634  1.00 96.08           C  
ATOM   2255  HB2 LEU A 145      -0.140   6.609  11.460  1.00 96.08           H  
ATOM   2256  HB3 LEU A 145       0.919   8.007  11.610  1.00 96.08           H  
ATOM   2257  O   LEU A 145      -1.688  10.514  11.269  1.00 96.08           O  
ATOM   2258  CG  LEU A 145      -0.687   7.944  13.042  1.00 96.08           C  
ATOM   2259  HG  LEU A 145      -0.744   9.015  13.237  1.00 96.08           H  
ATOM   2260  CD1 LEU A 145      -2.074   7.320  13.221  1.00 96.08           C  
ATOM   2261 HD11 LEU A 145      -2.030   6.249  13.022  1.00 96.08           H  
ATOM   2262 HD12 LEU A 145      -2.780   7.791  12.537  1.00 96.08           H  
ATOM   2263 HD13 LEU A 145      -2.424   7.496  14.238  1.00 96.08           H  
ATOM   2264  CD2 LEU A 145       0.241   7.323  14.085  1.00 96.08           C  
ATOM   2265 HD21 LEU A 145      -0.146   7.513  15.087  1.00 96.08           H  
ATOM   2266 HD22 LEU A 145       0.336   6.250  13.918  1.00 96.08           H  
ATOM   2267 HD23 LEU A 145       1.227   7.780  14.006  1.00 96.08           H  
ATOM   2268  N   ASN A 146       0.196  10.573  10.055  1.00 94.44           N  
ATOM   2269  H   ASN A 146       0.895  10.025   9.575  1.00 94.44           H  
ATOM   2270  CA  ASN A 146       0.326  12.035  10.062  1.00 94.44           C  
ATOM   2271  HA  ASN A 146       0.359  12.380  11.095  1.00 94.44           H  
ATOM   2272  C   ASN A 146      -0.862  12.756   9.397  1.00 94.44           C  
ATOM   2273  CB  ASN A 146       1.648  12.404   9.372  1.00 94.44           C  
ATOM   2274  HB2 ASN A 146       1.703  13.486   9.252  1.00 94.44           H  
ATOM   2275  HB3 ASN A 146       1.684  11.945   8.384  1.00 94.44           H  
ATOM   2276  O   ASN A 146      -1.071  13.946   9.627  1.00 94.44           O  
ATOM   2277  CG  ASN A 146       2.862  11.979  10.176  1.00 94.44           C  
ATOM   2278  ND2 ASN A 146       3.964  11.704   9.523  1.00 94.44           N  
ATOM   2279 HD21 ASN A 146       4.738  11.385  10.088  1.00 94.44           H  
ATOM   2280 HD22 ASN A 146       3.969  11.683   8.513  1.00 94.44           H  
ATOM   2281  OD1 ASN A 146       2.845  11.889  11.389  1.00 94.44           O  
ATOM   2282  N   LYS A 147      -1.659  12.040   8.596  1.00 95.92           N  
ATOM   2283  H   LYS A 147      -1.419  11.071   8.444  1.00 95.92           H  
ATOM   2284  CA  LYS A 147      -2.901  12.516   7.978  1.00 95.92           C  
ATOM   2285  HA  LYS A 147      -3.058  13.560   8.248  1.00 95.92           H  
ATOM   2286  C   LYS A 147      -4.133  11.788   8.523  1.00 95.92           C  
ATOM   2287  CB  LYS A 147      -2.776  12.432   6.446  1.00 95.92           C  
ATOM   2288  HB2 LYS A 147      -3.748  12.597   5.980  1.00 95.92           H  
ATOM   2289  HB3 LYS A 147      -2.461  11.423   6.182  1.00 95.92           H  
ATOM   2290  O   LYS A 147      -5.146  11.718   7.841  1.00 95.92           O  
ATOM   2291  CG  LYS A 147      -1.793  13.453   5.841  1.00 95.92           C  
ATOM   2292  HG2 LYS A 147      -0.809  13.354   6.299  1.00 95.92           H  
ATOM   2293  HG3 LYS A 147      -1.709  13.244   4.775  1.00 95.92           H  
ATOM   2294  CD  LYS A 147      -2.278  14.902   5.936  1.00 95.92           C  
ATOM   2295  HD2 LYS A 147      -2.265  15.244   6.971  1.00 95.92           H  
ATOM   2296  HD3 LYS A 147      -3.300  14.945   5.560  1.00 95.92           H  
ATOM   2297  CE  LYS A 147      -1.392  15.812   5.074  1.00 95.92           C  
ATOM   2298  HE2 LYS A 147      -1.161  15.294   4.144  1.00 95.92           H  
ATOM   2299  HE3 LYS A 147      -0.460  16.009   5.604  1.00 95.92           H  
ATOM   2300  NZ  LYS A 147      -2.089  17.082   4.743  1.00 95.92           N  
ATOM   2301  HZ1 LYS A 147      -1.518  17.731   4.220  1.00 95.92           H  
ATOM   2302  HZ2 LYS A 147      -2.837  16.937   4.080  1.00 95.92           H  
ATOM   2303  HZ3 LYS A 147      -2.525  17.541   5.530  1.00 95.92           H  
ATOM   2304  N   ALA A 148      -4.101  11.288   9.761  1.00 96.30           N  
ATOM   2305  H   ALA A 148      -3.227  11.293  10.267  1.00 96.30           H  
ATOM   2306  CA  ALA A 148      -5.251  10.607  10.371  1.00 96.30           C  
ATOM   2307  HA  ALA A 148      -5.469   9.708   9.795  1.00 96.30           H  
ATOM   2308  C   ALA A 148      -6.535  11.461  10.381  1.00 96.30           C  
ATOM   2309  CB  ALA A 148      -4.876  10.186  11.794  1.00 96.30           C  
ATOM   2310  HB1 ALA A 148      -5.722   9.678  12.257  1.00 96.30           H  
ATOM   2311  HB2 ALA A 148      -4.036   9.492  11.757  1.00 96.30           H  
ATOM   2312  HB3 ALA A 148      -4.604  11.055  12.392  1.00 96.30           H  
ATOM   2313  O   ALA A 148      -7.618  10.928  10.173  1.00 96.30           O  
ATOM   2314  N   LYS A 149      -6.422  12.789  10.559  1.00 95.53           N  
ATOM   2315  H   LYS A 149      -5.501  13.167  10.725  1.00 95.53           H  
ATOM   2316  CA  LYS A 149      -7.573  13.711  10.467  1.00 95.53           C  
ATOM   2317  HA  LYS A 149      -8.374  13.356  11.115  1.00 95.53           H  
ATOM   2318  C   LYS A 149      -8.188  13.762   9.068  1.00 95.53           C  
ATOM   2319  CB  LYS A 149      -7.179  15.132  10.887  1.00 95.53           C  
ATOM   2320  HB2 LYS A 149      -8.008  15.797  10.643  1.00 95.53           H  
ATOM   2321  HB3 LYS A 149      -6.308  15.457  10.317  1.00 95.53           H  
ATOM   2322  O   LYS A 149      -9.389  13.925   8.952  1.00 95.53           O  
ATOM   2323  CG  LYS A 149      -6.896  15.246  12.390  1.00 95.53           C  
ATOM   2324  HG2 LYS A 149      -6.005  14.671  12.643  1.00 95.53           H  
ATOM   2325  HG3 LYS A 149      -7.747  14.855  12.947  1.00 95.53           H  
ATOM   2326  CD  LYS A 149      -6.685  16.718  12.757  1.00 95.53           C  
ATOM   2327  HD2 LYS A 149      -7.570  17.284  12.466  1.00 95.53           H  
ATOM   2328  HD3 LYS A 149      -5.826  17.105  12.209  1.00 95.53           H  
ATOM   2329  CE  LYS A 149      -6.456  16.875  14.263  1.00 95.53           C  
ATOM   2330  HE2 LYS A 149      -7.301  16.429  14.787  1.00 95.53           H  
ATOM   2331  HE3 LYS A 149      -5.556  16.326  14.542  1.00 95.53           H  
ATOM   2332  NZ  LYS A 149      -6.329  18.307  14.627  1.00 95.53           N  
ATOM   2333  HZ1 LYS A 149      -7.166  18.805  14.360  1.00 95.53           H  
ATOM   2334  HZ2 LYS A 149      -5.552  18.731  14.140  1.00 95.53           H  
ATOM   2335  HZ3 LYS A 149      -6.197  18.419  15.623  1.00 95.53           H  
ATOM   2336  N   ASN A 150      -7.369  13.564   8.039  1.00 97.17           N  
ATOM   2337  H   ASN A 150      -6.412  13.313   8.240  1.00 97.17           H  
ATOM   2338  CA  ASN A 150      -7.768  13.482   6.637  1.00 97.17           C  
ATOM   2339  HA  ASN A 150      -8.734  13.973   6.514  1.00 97.17           H  
ATOM   2340  C   ASN A 150      -7.947  12.010   6.201  1.00 97.17           C  
ATOM   2341  CB  ASN A 150      -6.727  14.270   5.829  1.00 97.17           C  
ATOM   2342  HB2 ASN A 150      -5.802  13.697   5.765  1.00 97.17           H  
ATOM   2343  HB3 ASN A 150      -6.523  15.221   6.321  1.00 97.17           H  
ATOM   2344  O   ASN A 150      -7.643  11.631   5.073  1.00 97.17           O  
ATOM   2345  CG  ASN A 150      -7.213  14.613   4.438  1.00 97.17           C  
ATOM   2346  ND2 ASN A 150      -6.519  14.160   3.428  1.00 97.17           N  
ATOM   2347 HD21 ASN A 150      -6.820  14.425   2.501  1.00 97.17           H  
ATOM   2348 HD22 ASN A 150      -5.742  13.529   3.558  1.00 97.17           H  
ATOM   2349  OD1 ASN A 150      -8.198  15.305   4.256  1.00 97.17           O  
ATOM   2350  N   ASP A 151      -8.347  11.153   7.148  1.00 97.59           N  
ATOM   2351  H   ASP A 151      -8.571  11.539   8.055  1.00 97.59           H  
ATOM   2352  CA  ASP A 151      -8.585   9.717   6.979  1.00 97.59           C  
ATOM   2353  HA  ASP A 151      -8.626   9.304   7.987  1.00 97.59           H  
ATOM   2354  C   ASP A 151      -7.449   8.955   6.273  1.00 97.59           C  
ATOM   2355  CB  ASP A 151      -9.968   9.500   6.358  1.00 97.59           C  
ATOM   2356  HB2 ASP A 151      -9.943   9.788   5.307  1.00 97.59           H  
ATOM   2357  HB3 ASP A 151     -10.685  10.138   6.875  1.00 97.59           H  
ATOM   2358  O   ASP A 151      -7.680   8.111   5.410  1.00 97.59           O  
ATOM   2359  CG  ASP A 151     -10.471   8.067   6.502  1.00 97.59           C  
ATOM   2360  OD1 ASP A 151     -10.022   7.320   7.402  1.00 97.59           O  
ATOM   2361  OD2 ASP A 151     -11.415   7.692   5.775  1.00 97.59           O  
ATOM   2362  N   TYR A 152      -6.201   9.248   6.657  1.00 97.74           N  
ATOM   2363  H   TYR A 152      -6.094  10.025   7.294  1.00 97.74           H  
ATOM   2364  CA  TYR A 152      -4.979   8.618   6.133  1.00 97.74           C  
ATOM   2365  HA  TYR A 152      -4.145   9.060   6.678  1.00 97.74           H  
ATOM   2366  C   TYR A 152      -4.691   8.914   4.648  1.00 97.74           C  
ATOM   2367  CB  TYR A 152      -4.970   7.108   6.459  1.00 97.74           C  
ATOM   2368  HB2 TYR A 152      -4.061   6.661   6.056  1.00 97.74           H  
ATOM   2369  HB3 TYR A 152      -5.792   6.609   5.946  1.00 97.74           H  
ATOM   2370  O   TYR A 152      -3.706   8.405   4.101  1.00 97.74           O  
ATOM   2371  CG  TYR A 152      -5.055   6.780   7.938  1.00 97.74           C  
ATOM   2372  CD1 TYR A 152      -3.881   6.503   8.663  1.00 97.74           C  
ATOM   2373  HD1 TYR A 152      -2.925   6.505   8.160  1.00 97.74           H  
ATOM   2374  CD2 TYR A 152      -6.305   6.753   8.590  1.00 97.74           C  
ATOM   2375  HD2 TYR A 152      -7.212   6.941   8.036  1.00 97.74           H  
ATOM   2376  CE1 TYR A 152      -3.948   6.220  10.038  1.00 97.74           C  
ATOM   2377  HE1 TYR A 152      -3.042   6.002  10.584  1.00 97.74           H  
ATOM   2378  CE2 TYR A 152      -6.375   6.492   9.970  1.00 97.74           C  
ATOM   2379  HE2 TYR A 152      -7.327   6.505  10.479  1.00 97.74           H  
ATOM   2380  OH  TYR A 152      -5.256   6.005  12.031  1.00 97.74           O  
ATOM   2381  HH  TYR A 152      -4.379   5.937  12.414  1.00 97.74           H  
ATOM   2382  CZ  TYR A 152      -5.197   6.227  10.694  1.00 97.74           C  
ATOM   2383  N   ILE A 153      -5.487   9.764   3.993  1.00 97.53           N  
ATOM   2384  H   ILE A 153      -6.281  10.153   4.481  1.00 97.53           H  
ATOM   2385  CA  ILE A 153      -5.287  10.174   2.601  1.00 97.53           C  
ATOM   2386  HA  ILE A 153      -4.877   9.325   2.054  1.00 97.53           H  
ATOM   2387  C   ILE A 153      -4.260  11.312   2.538  1.00 97.53           C  
ATOM   2388  CB  ILE A 153      -6.636  10.540   1.939  1.00 97.53           C  
ATOM   2389  HB  ILE A 153      -7.044  11.416   2.445  1.00 97.53           H  
ATOM   2390  O   ILE A 153      -4.355  12.300   3.265  1.00 97.53           O  
ATOM   2391  CG1 ILE A 153      -7.694   9.415   2.044  1.00 97.53           C  
ATOM   2392 HG12 ILE A 153      -8.002   9.313   3.085  1.00 97.53           H  
ATOM   2393 HG13 ILE A 153      -8.582   9.717   1.488  1.00 97.53           H  
ATOM   2394  CG2 ILE A 153      -6.427  10.921   0.463  1.00 97.53           C  
ATOM   2395 HG21 ILE A 153      -5.872  11.856   0.396  1.00 97.53           H  
ATOM   2396 HG22 ILE A 153      -5.903  10.131  -0.076  1.00 97.53           H  
ATOM   2397 HG23 ILE A 153      -7.396  11.084  -0.008  1.00 97.53           H  
ATOM   2398  CD1 ILE A 153      -7.252   8.036   1.532  1.00 97.53           C  
ATOM   2399 HD11 ILE A 153      -6.441   7.648   2.149  1.00 97.53           H  
ATOM   2400 HD12 ILE A 153      -6.921   8.099   0.495  1.00 97.53           H  
ATOM   2401 HD13 ILE A 153      -8.092   7.345   1.594  1.00 97.53           H  
ATOM   2402  N   LEU A 154      -3.251  11.164   1.672  1.00 95.28           N  
ATOM   2403  H   LEU A 154      -3.212  10.302   1.147  1.00 95.28           H  
ATOM   2404  CA  LEU A 154      -2.147  12.129   1.536  1.00 95.28           C  
ATOM   2405  HA  LEU A 154      -2.106  12.759   2.425  1.00 95.28           H  
ATOM   2406  C   LEU A 154      -2.293  13.084   0.343  1.00 95.28           C  
ATOM   2407  CB  LEU A 154      -0.802  11.382   1.406  1.00 95.28           C  
ATOM   2408  HB2 LEU A 154      -0.810  10.823   0.471  1.00 95.28           H  
ATOM   2409  HB3 LEU A 154      -0.015  12.132   1.327  1.00 95.28           H  
ATOM   2410  O   LEU A 154      -1.656  14.131   0.331  1.00 95.28           O  
ATOM   2411  CG  LEU A 154      -0.421  10.413   2.538  1.00 95.28           C  
ATOM   2412  HG  LEU A 154      -1.125   9.581   2.545  1.00 95.28           H  
ATOM   2413  CD1 LEU A 154       0.980   9.855   2.298  1.00 95.28           C  
ATOM   2414 HD11 LEU A 154       1.214   9.111   3.060  1.00 95.28           H  
ATOM   2415 HD12 LEU A 154       1.719  10.656   2.335  1.00 95.28           H  
ATOM   2416 HD13 LEU A 154       1.022   9.366   1.324  1.00 95.28           H  
ATOM   2417  CD2 LEU A 154      -0.429  11.073   3.906  1.00 95.28           C  
ATOM   2418 HD21 LEU A 154      -1.475  11.213   4.180  1.00 95.28           H  
ATOM   2419 HD22 LEU A 154       0.108  12.021   3.878  1.00 95.28           H  
ATOM   2420 HD23 LEU A 154       0.024  10.413   4.647  1.00 95.28           H  
ATOM   2421  N   VAL A 155      -3.041  12.684  -0.690  1.00 94.91           N  
ATOM   2422  H   VAL A 155      -3.574  11.833  -0.590  1.00 94.91           H  
ATOM   2423  CA  VAL A 155      -3.020  13.332  -2.019  1.00 94.91           C  
ATOM   2424  HA  VAL A 155      -2.174  14.018  -2.066  1.00 94.91           H  
ATOM   2425  C   VAL A 155      -4.245  14.188  -2.324  1.00 94.91           C  
ATOM   2426  CB  VAL A 155      -2.829  12.298  -3.141  1.00 94.91           C  
ATOM   2427  HB  VAL A 155      -2.833  12.826  -4.094  1.00 94.91           H  
ATOM   2428  O   VAL A 155      -4.221  14.945  -3.287  1.00 94.91           O  
ATOM   2429  CG1 VAL A 155      -1.468  11.601  -3.013  1.00 94.91           C  
ATOM   2430 HG11 VAL A 155      -0.683  12.352  -2.930  1.00 94.91           H  
ATOM   2431 HG12 VAL A 155      -1.280  11.005  -3.906  1.00 94.91           H  
ATOM   2432 HG13 VAL A 155      -1.448  10.956  -2.134  1.00 94.91           H  
ATOM   2433  CG2 VAL A 155      -3.957  11.255  -3.172  1.00 94.91           C  
ATOM   2434 HG21 VAL A 155      -3.914  10.601  -2.301  1.00 94.91           H  
ATOM   2435 HG22 VAL A 155      -3.874  10.657  -4.080  1.00 94.91           H  
ATOM   2436 HG23 VAL A 155      -4.928  11.749  -3.205  1.00 94.91           H  
ATOM   2437  N   HIS A 156      -5.290  14.056  -1.513  1.00 96.23           N  
ATOM   2438  H   HIS A 156      -5.187  13.487  -0.686  1.00 96.23           H  
ATOM   2439  CA  HIS A 156      -6.548  14.780  -1.621  1.00 96.23           C  
ATOM   2440  HA  HIS A 156      -6.468  15.582  -2.356  1.00 96.23           H  
ATOM   2441  C   HIS A 156      -6.849  15.388  -0.255  1.00 96.23           C  
ATOM   2442  CB  HIS A 156      -7.647  13.809  -2.065  1.00 96.23           C  
ATOM   2443  HB2 HIS A 156      -7.404  13.435  -3.059  1.00 96.23           H  
ATOM   2444  HB3 HIS A 156      -7.695  12.965  -1.377  1.00 96.23           H  
ATOM   2445  O   HIS A 156      -6.721  14.693   0.751  1.00 96.23           O  
ATOM   2446  CG  HIS A 156      -8.998  14.462  -2.125  1.00 96.23           C  
ATOM   2447  CD2 HIS A 156     -10.115  14.126  -1.415  1.00 96.23           C  
ATOM   2448  HD2 HIS A 156     -10.184  13.310  -0.711  1.00 96.23           H  
ATOM   2449  ND1 HIS A 156      -9.325  15.549  -2.892  1.00 96.23           N  
ATOM   2450  HD1 HIS A 156      -8.718  16.005  -3.557  1.00 96.23           H  
ATOM   2451  CE1 HIS A 156     -10.602  15.871  -2.646  1.00 96.23           C  
ATOM   2452  HE1 HIS A 156     -11.129  16.701  -3.093  1.00 96.23           H  
ATOM   2453  NE2 HIS A 156     -11.137  15.014  -1.765  1.00 96.23           N  
ATOM   2454  N   GLU A 157      -7.200  16.669  -0.207  1.00 94.38           N  
ATOM   2455  H   GLU A 157      -7.401  17.139  -1.077  1.00 94.38           H  
ATOM   2456  CA  GLU A 157      -7.523  17.374   1.039  1.00 94.38           C  
ATOM   2457  HA  GLU A 157      -7.274  16.769   1.911  1.00 94.38           H  
ATOM   2458  C   GLU A 157      -9.025  17.658   1.062  1.00 94.38           C  
ATOM   2459  CB  GLU A 157      -6.735  18.688   1.132  1.00 94.38           C  
ATOM   2460  HB2 GLU A 157      -6.984  19.274   0.247  1.00 94.38           H  
ATOM   2461  HB3 GLU A 157      -7.071  19.250   2.003  1.00 94.38           H  
ATOM   2462  O   GLU A 157      -9.528  18.352   0.177  1.00 94.38           O  
ATOM   2463  CG  GLU A 157      -5.201  18.549   1.182  1.00 94.38           C  
ATOM   2464  HG2 GLU A 157      -4.867  17.935   0.346  1.00 94.38           H  
ATOM   2465  HG3 GLU A 157      -4.778  19.541   1.027  1.00 94.38           H  
ATOM   2466  CD  GLU A 157      -4.620  17.988   2.497  1.00 94.38           C  
ATOM   2467  OE1 GLU A 157      -3.416  17.630   2.513  1.00 94.38           O  
ATOM   2468  OE2 GLU A 157      -5.292  17.974   3.546  1.00 94.38           O  
ATOM   2469  N   PHE A 158      -9.724  17.138   2.071  1.00 91.56           N  
ATOM   2470  H   PHE A 158      -9.257  16.562   2.757  1.00 91.56           H  
ATOM   2471  CA  PHE A 158     -11.171  17.326   2.200  1.00 91.56           C  
ATOM   2472  HA  PHE A 158     -11.626  17.309   1.210  1.00 91.56           H  
ATOM   2473  C   PHE A 158     -11.560  18.669   2.843  1.00 91.56           C  
ATOM   2474  CB  PHE A 158     -11.742  16.163   3.010  1.00 91.56           C  
ATOM   2475  HB2 PHE A 158     -12.771  16.421   3.258  1.00 91.56           H  
ATOM   2476  HB3 PHE A 158     -11.187  16.095   3.945  1.00 91.56           H  
ATOM   2477  O   PHE A 158     -12.666  19.146   2.617  1.00 91.56           O  
ATOM   2478  CG  PHE A 158     -11.731  14.816   2.302  1.00 91.56           C  
ATOM   2479  CD1 PHE A 158     -12.725  14.502   1.357  1.00 91.56           C  
ATOM   2480  HD1 PHE A 158     -13.485  15.229   1.112  1.00 91.56           H  
ATOM   2481  CD2 PHE A 158     -10.727  13.874   2.583  1.00 91.56           C  
ATOM   2482  HD2 PHE A 158      -9.967  14.097   3.317  1.00 91.56           H  
ATOM   2483  CE1 PHE A 158     -12.715  13.254   0.707  1.00 91.56           C  
ATOM   2484  HE1 PHE A 158     -13.463  13.033  -0.040  1.00 91.56           H  
ATOM   2485  CE2 PHE A 158     -10.693  12.643   1.911  1.00 91.56           C  
ATOM   2486  HE2 PHE A 158      -9.887  11.954   2.116  1.00 91.56           H  
ATOM   2487  CZ  PHE A 158     -11.702  12.322   0.985  1.00 91.56           C  
ATOM   2488  HZ  PHE A 158     -11.682  11.381   0.456  1.00 91.56           H  
ATOM   2489  N   ASP A 159     -10.657  19.291   3.608  1.00 75.11           N  
ATOM   2490  H   ASP A 159      -9.778  18.820   3.767  1.00 75.11           H  
ATOM   2491  CA  ASP A 159     -10.916  20.519   4.381  1.00 75.11           C  
ATOM   2492  HA  ASP A 159     -11.978  20.552   4.622  1.00 75.11           H  
ATOM   2493  C   ASP A 159     -10.614  21.821   3.595  1.00 75.11           C  
ATOM   2494  CB  ASP A 159     -10.143  20.466   5.720  1.00 75.11           C  
ATOM   2495  HB2 ASP A 159      -9.081  20.346   5.504  1.00 75.11           H  
ATOM   2496  HB3 ASP A 159     -10.269  21.416   6.241  1.00 75.11           H  
ATOM   2497  O   ASP A 159     -10.231  22.830   4.191  1.00 75.11           O  
ATOM   2498  CG  ASP A 159     -10.583  19.376   6.707  1.00 75.11           C  
ATOM   2499  OD1 ASP A 159     -11.739  18.907   6.625  1.00 75.11           O  
ATOM   2500  OD2 ASP A 159      -9.751  19.041   7.587  1.00 75.11           O  
ATOM   2501  N   LYS A 160     -10.721  21.808   2.258  1.00 60.17           N  
ATOM   2502  H   LYS A 160     -11.194  21.018   1.842  1.00 60.17           H  
ATOM   2503  CA  LYS A 160     -10.480  22.994   1.408  1.00 60.17           C  
ATOM   2504  HA  LYS A 160      -9.857  23.704   1.951  1.00 60.17           H  
ATOM   2505  C   LYS A 160     -11.750  23.781   1.103  1.00 60.17           C  
ATOM   2506  CB  LYS A 160      -9.773  22.618   0.104  1.00 60.17           C  
ATOM   2507  HB2 LYS A 160      -9.866  23.457  -0.586  1.00 60.17           H  
ATOM   2508  HB3 LYS A 160     -10.284  21.762  -0.336  1.00 60.17           H  
ATOM   2509  O   LYS A 160     -12.782  23.147   0.796  1.00 60.17           O  
ATOM   2510  CG  LYS A 160      -8.282  22.310   0.288  1.00 60.17           C  
ATOM   2511  HG2 LYS A 160      -7.769  23.184   0.689  1.00 60.17           H  
ATOM   2512  HG3 LYS A 160      -8.163  21.470   0.973  1.00 60.17           H  
ATOM   2513  CD  LYS A 160      -7.706  21.947  -1.084  1.00 60.17           C  
ATOM   2514  HD2 LYS A 160      -7.839  22.783  -1.772  1.00 60.17           H  
ATOM   2515  HD3 LYS A 160      -8.274  21.096  -1.459  1.00 60.17           H  
ATOM   2516  CE  LYS A 160      -6.226  21.566  -1.017  1.00 60.17           C  
ATOM   2517  HE2 LYS A 160      -5.625  22.474  -0.976  1.00 60.17           H  
ATOM   2518  HE3 LYS A 160      -6.059  21.010  -0.094  1.00 60.17           H  
ATOM   2519  NZ  LYS A 160      -5.860  20.723  -2.188  1.00 60.17           N  
ATOM   2520  HZ1 LYS A 160      -6.449  19.904  -2.238  1.00 60.17           H  
ATOM   2521  HZ2 LYS A 160      -4.912  20.381  -2.127  1.00 60.17           H  
ATOM   2522  HZ3 LYS A 160      -6.002  21.213  -3.060  1.00 60.17           H  
ATOM   2523  OXT LYS A 160     -11.604  25.021   1.080  1.00 60.17           O  
TER    2524      LYS A 160                                                       
END   
