# Supplementary material for: Comparison of cable bacteria genera reveals details of their conduction machinery
Source: EMBO Rep. 2025 Feb 17;26(7):1749–67. doi: 10.1038/s44319-025-00387-8 (PMC11976967; doi:10.1038/s44319-025-00387-8)
Supplement: Supplementary file 4 — Dataset EV2 [file 44319_2025_387_MOESM4_ESM.zip › DatasetEV2/AF-A0A521G2F4-F1-model_v4.pdb]

HEADER                                            01-JUN-22                     
TITLE     ALPHAFOLD MONOMER V2.0 PREDICTION FOR MICROCIN C TRANSPORT SYSTEM     
TITLE    2 SUBSTRATE-BINDING PROTEIN (A0A521G2F4)                               
COMPND    MOL_ID: 1;                                                            
COMPND   2 MOLECULE: MICROCIN C TRANSPORT SYSTEM SUBSTRATE-BINDING PROTEIN;     
COMPND   3 CHAIN: A                                                             
SOURCE    MOL_ID: 1;                                                            
SOURCE   2 ORGANISM_SCIENTIFIC: CANDIDATUS ELECTRONEMA SP. GS;                  
SOURCE   3 ORGANISM_TAXID: 2005002                                              
REMARK   1                                                                      
REMARK   1 REFERENCE 1                                                          
REMARK   1  AUTH   JOHN JUMPER, RICHARD EVANS, ALEXANDER PRITZEL, TIM GREEN,    
REMARK   1  AUTH 2 MICHAEL FIGURNOV, OLAF RONNEBERGER, KATHRYN TUNYASUVUNAKOOL, 
REMARK   1  AUTH 3 RUSS BATES, AUGUSTIN ZIDEK, ANNA POTAPENKO, ALEX BRIDGLAND,  
REMARK   1  AUTH 4 CLEMENS MEYER, SIMON A A KOHL, ANDREW J BALLARD,             
REMARK   1  AUTH 5 ANDREW COWIE, BERNARDINO ROMERA-PAREDES, STANISLAV NIKOLOV,  
REMARK   1  AUTH 6 RISHUB JAIN, JONAS ADLER, TREVOR BACK, STIG PETERSEN,        
REMARK   1  AUTH 7 DAVID REIMAN, ELLEN CLANCY, MICHAL ZIELINSKI,                
REMARK   1  AUTH 8 MARTIN STEINEGGER, MICHALINA PACHOLSKA, TAMAS BERGHAMMER,    
REMARK   1  AUTH 9 DAVID SILVER, ORIOL VINYALS, ANDREW W SENIOR,                
REMARK   1  AUTH10 KORAY KAVUKCUOGLU, PUSHMEET KOHLI, DEMIS HASSABIS            
REMARK   1  TITL   HIGHLY ACCURATE PROTEIN STRUCTURE PREDICTION WITH ALPHAFOLD  
REMARK   1  REF    NATURE                        V. 596   583 2021              
REMARK   1  REFN                   ISSN 0028-0836                               
REMARK   1  PMID   34265844                                                     
REMARK   1  DOI    10.1038/s41586-021-03819-2                                   
REMARK   1                                                                      
REMARK   1 DISCLAIMERS                                                          
REMARK   1 ALPHAFOLD DATA, COPYRIGHT (2021) DEEPMIND TECHNOLOGIES LIMITED. THE  
REMARK   1 INFORMATION PROVIDED IS THEORETICAL MODELLING ONLY AND CAUTION SHOULD
REMARK   1 BE EXERCISED IN ITS USE. IT IS PROVIDED "AS-IS" WITHOUT ANY WARRANTY 
REMARK   1 OF ANY KIND, WHETHER EXPRESSED OR IMPLIED. NO WARRANTY IS GIVEN THAT 
REMARK   1 USE OF THE INFORMATION SHALL NOT INFRINGE THE RIGHTS OF ANY THIRD    
REMARK   1 PARTY. THE INFORMATION IS NOT INTENDED TO BE A SUBSTITUTE FOR        
REMARK   1 PROFESSIONAL MEDICAL ADVICE, DIAGNOSIS, OR TREATMENT, AND DOES NOT   
REMARK   1 CONSTITUTE MEDICAL OR OTHER PROFESSIONAL ADVICE. IT IS AVAILABLE FOR 
REMARK   1 ACADEMIC AND COMMERCIAL PURPOSES, UNDER CC-BY 4.0 LICENCE.           
DBREF  XXXX A    1   606  UNP    A0A521G2F4 A0A521G2F4_9DELT     1    606       
SEQRES   1 A  606  MET PHE LYS THR LEU LEU PHE GLY LEU MET LEU ALA PHE          
SEQRES   2 A  606  LEU ALA LEU LEU ALA PRO THR LYS SER HIS ALA ALA HIS          
SEQRES   3 A  606  GLY VAL SER ILE ASP GLY LYS LEU LYS TYR PRO ALA GLY          
SEQRES   4 A  606  TYR SER GLN PHE ASP TYR THR SER ALA ALA ALA LYS LYS          
SEQRES   5 A  606  GLY GLY SER LEU THR LEU HIS ASP ILE GLY SER PHE ASP          
SEQRES   6 A  606  LYS MET ASN PRO TYR THR LEU LYS GLY THR PRO PRO PHE          
SEQRES   7 A  606  GLY LEU ASP ASN PHE VAL PHE GLU PRO LEU ALA VAL SER          
SEQRES   8 A  606  SER LEU ASP GLU PRO PHE ALA ALA TYR GLY LEU ILE ALA          
SEQRES   9 A  606  LYS ASP ILE GLU LEU ALA ALA ASP LYS LYS SER VAL THR          
SEQRES  10 A  606  PHE THR LEU ASP GLU ARG ALA LYS PHE SER ASP GLY TYR          
SEQRES  11 A  606  PRO VAL MET ALA GLU ASP VAL LYS TYR SER LEU ASP THR          
SEQRES  12 A  606  LEU LYS SER ASP LYS ALA HIS PRO SER TYR GLN ILE TYR          
SEQRES  13 A  606  LEU GLN ASP ILE SER ASN ALA GLU ILE LEU GLU PRO LEU          
SEQRES  14 A  606  LYS ILE ARG PHE ASN PHE ALA LYS VAL ASN ARG GLU LEU          
SEQRES  15 A  606  HIS MET LEU ALA ALA GLN LEU PRO VAL LEU ASN LYS LYS          
SEQRES  16 A  606  TYR TYR GLU LYS ASN GLY PHE GLY GLU ASP SER LYS ALA          
SEQRES  17 A  606  ASP PRO MET LEU PRO PRO VAL GLY SER GLY PRO TYR LEU          
SEQRES  18 A  606  VAL LYS GLU VAL ASN PRO GLY LYS ALA ILE THR TYR ALA          
SEQRES  19 A  606  ARG ASN PRO ASN TYR TRP ALA ALA ASP HIS PRO ALA ARG          
SEQRES  20 A  606  LYS GLY MET PHE ASN PHE ASP THR VAL MET VAL LYS TYR          
SEQRES  21 A  606  PHE LYS ASP GLN ILE VAL GLY VAL GLU ALA PHE LYS ALA          
SEQRES  22 A  606  GLY ASP PHE ASP TYR MET TRP VAL ASN VAL ALA LYS GLN          
SEQRES  23 A  606  TRP GLN ARG ASP LEU THR GLY ARG GLN PHE ASP SER GLY          
SEQRES  24 A  606  LYS LEU LEU ARG LYS GLU PHE PRO HIS ASN ASN ASN ALA          
SEQRES  25 A  606  GLY MET GLN GLY PHE LEU PHE ASN THR ARG ARG PRO PHE          
SEQRES  26 A  606  PHE ASN ASP ARG LYS VAL ARG GLN ALA LEU GLY LEU ALA          
SEQRES  27 A  606  PHE ASP PHE GLU TRP ALA ASN SER SER LEU PHE PHE ASN          
SEQRES  28 A  606  GLN TYR THR ARG ASN ASN SER TYR PHE SER ASN SER GLU          
SEQRES  29 A  606  LEU ALA ALA THR GLY LEU PRO SER GLU ALA GLU LEU LYS          
SEQRES  30 A  606  LEU LEU LYS PRO LEU GLN GLU LYS TYR SER GLU ALA MET          
SEQRES  31 A  606  PRO PRO GLU VAL PHE THR GLN PRO LEU VAL ALA PRO SER          
SEQRES  32 A  606  THR THR PRO PRO ASN SER LEU ARG GLY ASN LEU LYS LEU          
SEQRES  33 A  606  ALA GLN GLN MET LEU THR GLU GLN GLY TRP GLN ILE LYS          
SEQRES  34 A  606  ASP GLY VAL LEU THR GLY LYS ASP GLY THR LYS PHE GLU          
SEQRES  35 A  606  PHE GLU ILE LEU LEU SER GLY SER PHE PHE ASP ARG VAL          
SEQRES  36 A  606  MET ALA PRO TYR VAL LYS ASN LEU GLU LYS LEU GLY ILE          
SEQRES  37 A  606  LYS ALA LYS TYR ARG LEU ILE ASP PRO ALA LEU TYR GLU          
SEQRES  38 A  606  ASP ARG ILE LYS SER PHE ASN PHE ASP MET ILE VAL HIS          
SEQRES  39 A  606  SER PHE SER GLN SER GLN SER PRO GLY ASN GLU GLN ARG          
SEQRES  40 A  606  ASP ASN TRP ALA SER SER SER ALA SER HIS GLN GLY SER          
SEQRES  41 A  606  GLY ASN VAL ALA GLY VAL GLN SER PRO ILE VAL ASP SER          
SEQRES  42 A  606  LEU VAL ASP SER LEU ILE TYR ALA GLN SER GLN ASP GLU          
SEQRES  43 A  606  LEU THR ALA ALA CYS LYS ALA LEU ASP ARG VAL LEU TRP          
SEQRES  44 A  606  TYR GLY TYR TYR VAL VAL PRO ASN TRP TYR LEU ALA TYR          
SEQRES  45 A  606  HIS ARG VAL ALA PHE ALA SER LYS LEU LYS LEU PRO GLU          
SEQRES  46 A  606  LYS LEU PRO LEU TYR TYR ASN PRO TYR GLN GLN LEU TRP          
SEQRES  47 A  606  THR TRP TRP THR GLU GLU GLY LYS                              
CRYST1    1.000    1.000    1.000  90.00  90.00  90.00 P 1           1          
ORIGX1      1.000000  0.000000  0.000000        0.00000                         
ORIGX2      0.000000  1.000000  0.000000        0.00000                         
ORIGX3      0.000000  0.000000  1.000000        0.00000                         
SCALE1      1.000000  0.000000  0.000000        0.00000                         
SCALE2      0.000000  1.000000  0.000000        0.00000                         
SCALE3      0.000000  0.000000  1.000000        0.00000                         
MODEL        1                                                                  
ATOM      1  N   MET A   1      68.222 -23.217   8.763  1.00 53.62           N  
ATOM      2  CA  MET A   1      66.995 -23.098   9.585  1.00 53.62           C  
ATOM      3  C   MET A   1      66.200 -21.814   9.335  1.00 53.62           C  
ATOM      4  CB  MET A   1      67.287 -23.331  11.073  1.00 53.62           C  
ATOM      5  O   MET A   1      64.984 -21.893   9.312  1.00 53.62           O  
ATOM      6  CG  MET A   1      66.666 -24.662  11.503  1.00 53.62           C  
ATOM      7  SD  MET A   1      67.142 -25.154  13.172  1.00 53.62           S  
ATOM      8  CE  MET A   1      66.327 -26.772  13.277  1.00 53.62           C  
ATOM      9  N   PHE A   2      66.827 -20.659   9.071  1.00 48.19           N  
ATOM     10  CA  PHE A   2      66.097 -19.393   8.850  1.00 48.19           C  
ATOM     11  C   PHE A   2      65.327 -19.282   7.514  1.00 48.19           C  
ATOM     12  CB  PHE A   2      67.077 -18.220   9.033  1.00 48.19           C  
ATOM     13  O   PHE A   2      64.267 -18.668   7.470  1.00 48.19           O  
ATOM     14  CG  PHE A   2      66.876 -17.488  10.344  1.00 48.19           C  
ATOM     15  CD1 PHE A   2      66.033 -16.361  10.381  1.00 48.19           C  
ATOM     16  CD2 PHE A   2      67.494 -17.939  11.528  1.00 48.19           C  
ATOM     17  CE1 PHE A   2      65.818 -15.681  11.591  1.00 48.19           C  
ATOM     18  CE2 PHE A   2      67.273 -17.258  12.739  1.00 48.19           C  
ATOM     19  CZ  PHE A   2      66.437 -16.129  12.770  1.00 48.19           C  
ATOM     20  N   LYS A   3      65.802 -19.911   6.425  1.00 45.88           N  
ATOM     21  CA  LYS A   3      65.118 -19.857   5.111  1.00 45.88           C  
ATOM     22  C   LYS A   3      63.824 -20.679   5.049  1.00 45.88           C  
ATOM     23  CB  LYS A   3      66.080 -20.244   3.972  1.00 45.88           C  
ATOM     24  O   LYS A   3      62.908 -20.311   4.325  1.00 45.88           O  
ATOM     25  CG  LYS A   3      67.017 -19.085   3.591  1.00 45.88           C  
ATOM     26  CD  LYS A   3      67.868 -19.426   2.356  1.00 45.88           C  
ATOM     27  CE  LYS A   3      68.680 -18.202   1.903  1.00 45.88           C  
ATOM     28  NZ  LYS A   3      69.468 -18.473   0.671  1.00 45.88           N  
ATOM     29  N   THR A   4      63.724 -21.753   5.828  1.00 49.53           N  
ATOM     30  CA  THR A   4      62.532 -22.614   5.882  1.00 49.53           C  
ATOM     31  C   THR A   4      61.405 -21.993   6.710  1.00 49.53           C  
ATOM     32  CB  THR A   4      62.883 -24.021   6.412  1.00 49.53           C  
ATOM     33  O   THR A   4      60.237 -22.199   6.398  1.00 49.53           O  
ATOM     34  CG2 THR A   4      62.523 -25.092   5.385  1.00 49.53           C  
ATOM     35  OG1 THR A   4      64.271 -24.190   6.678  1.00 49.53           O  
ATOM     36  N   LEU A   5      61.743 -21.171   7.712  1.00 46.97           N  
ATOM     37  CA  LEU A   5      60.761 -20.458   8.534  1.00 46.97           C  
ATOM     38  C   LEU A   5      60.110 -19.286   7.773  1.00 46.97           C  
ATOM     39  CB  LEU A   5      61.441 -19.982   9.835  1.00 46.97           C  
ATOM     40  O   LEU A   5      58.908 -19.066   7.898  1.00 46.97           O  
ATOM     41  CG  LEU A   5      60.517 -20.129  11.060  1.00 46.97           C  
ATOM     42  CD1 LEU A   5      60.634 -21.537  11.653  1.00 46.97           C  
ATOM     43  CD2 LEU A   5      60.894 -19.120  12.141  1.00 46.97           C  
ATOM     44  N   LEU A   6      60.879 -18.578   6.932  1.00 47.59           N  
ATOM     45  CA  LEU A   6      60.365 -17.469   6.117  1.00 47.59           C  
ATOM     46  C   LEU A   6      59.397 -17.944   5.018  1.00 47.59           C  
ATOM     47  CB  LEU A   6      61.537 -16.671   5.501  1.00 47.59           C  
ATOM     48  O   LEU A   6      58.412 -17.270   4.731  1.00 47.59           O  
ATOM     49  CG  LEU A   6      61.463 -15.166   5.832  1.00 47.59           C  
ATOM     50  CD1 LEU A   6      62.196 -14.870   7.143  1.00 47.59           C  
ATOM     51  CD2 LEU A   6      62.104 -14.334   4.723  1.00 47.59           C  
ATOM     52  N   PHE A   7      59.645 -19.122   4.435  1.00 50.78           N  
ATOM     53  CA  PHE A   7      58.783 -19.693   3.395  1.00 50.78           C  
ATOM     54  C   PHE A   7      57.443 -20.196   3.965  1.00 50.78           C  
ATOM     55  CB  PHE A   7      59.560 -20.788   2.646  1.00 50.78           C  
ATOM     56  O   PHE A   7      56.403 -20.038   3.332  1.00 50.78           O  
ATOM     57  CG  PHE A   7      59.215 -20.883   1.173  1.00 50.78           C  
ATOM     58  CD1 PHE A   7      58.275 -21.825   0.713  1.00 50.78           C  
ATOM     59  CD2 PHE A   7      59.835 -20.013   0.255  1.00 50.78           C  
ATOM     60  CE1 PHE A   7      57.966 -21.901  -0.657  1.00 50.78           C  
ATOM     61  CE2 PHE A   7      59.524 -20.088  -1.115  1.00 50.78           C  
ATOM     62  CZ  PHE A   7      58.590 -21.034  -1.571  1.00 50.78           C  
ATOM     63  N   GLY A   8      57.444 -20.723   5.198  1.00 49.09           N  
ATOM     64  CA  GLY A   8      56.220 -21.121   5.907  1.00 49.09           C  
ATOM     65  C   GLY A   8      55.337 -19.936   6.319  1.00 49.09           C  
ATOM     66  O   GLY A   8      54.116 -20.008   6.193  1.00 49.09           O  
ATOM     67  N   LEU A   9      55.942 -18.818   6.737  1.00 49.34           N  
ATOM     68  CA  LEU A   9      55.217 -17.584   7.077  1.00 49.34           C  
ATOM     69  C   LEU A   9      54.610 -16.892   5.845  1.00 49.34           C  
ATOM     70  CB  LEU A   9      56.162 -16.652   7.867  1.00 49.34           C  
ATOM     71  O   LEU A   9      53.525 -16.324   5.937  1.00 49.34           O  
ATOM     72  CG  LEU A   9      55.806 -16.578   9.368  1.00 49.34           C  
ATOM     73  CD1 LEU A   9      57.060 -16.652  10.239  1.00 49.34           C  
ATOM     74  CD2 LEU A   9      55.068 -15.276   9.683  1.00 49.34           C  
ATOM     75  N   MET A  10      55.258 -16.993   4.681  1.00 47.28           N  
ATOM     76  CA  MET A  10      54.750 -16.428   3.426  1.00 47.28           C  
ATOM     77  C   MET A  10      53.562 -17.235   2.861  1.00 47.28           C  
ATOM     78  CB  MET A  10      55.928 -16.303   2.448  1.00 47.28           C  
ATOM     79  O   MET A  10      52.611 -16.647   2.350  1.00 47.28           O  
ATOM     80  CG  MET A  10      55.703 -15.242   1.371  1.00 47.28           C  
ATOM     81  SD  MET A  10      57.185 -14.942   0.367  1.00 47.28           S  
ATOM     82  CE  MET A  10      56.481 -13.834  -0.882  1.00 47.28           C  
ATOM     83  N   LEU A  11      53.548 -18.564   3.037  1.00 49.34           N  
ATOM     84  CA  LEU A  11      52.401 -19.421   2.694  1.00 49.34           C  
ATOM     85  C   LEU A  11      51.204 -19.238   3.646  1.00 49.34           C  
ATOM     86  CB  LEU A  11      52.864 -20.893   2.635  1.00 49.34           C  
ATOM     87  O   LEU A  11      50.060 -19.299   3.198  1.00 49.34           O  
ATOM     88  CG  LEU A  11      53.127 -21.385   1.194  1.00 49.34           C  
ATOM     89  CD1 LEU A  11      54.526 -21.983   1.048  1.00 49.34           C  
ATOM     90  CD2 LEU A  11      52.107 -22.452   0.792  1.00 49.34           C  
ATOM     91  N   ALA A  12      51.442 -18.948   4.929  1.00 48.97           N  
ATOM     92  CA  ALA A  12      50.374 -18.623   5.879  1.00 48.97           C  
ATOM     93  C   ALA A  12      49.721 -17.254   5.592  1.00 48.97           C  
ATOM     94  CB  ALA A  12      50.947 -18.703   7.298  1.00 48.97           C  
ATOM     95  O   ALA A  12      48.515 -17.100   5.773  1.00 48.97           O  
ATOM     96  N   PHE A  13      50.485 -16.280   5.080  1.00 47.16           N  
ATOM     97  CA  PHE A  13      49.951 -14.972   4.675  1.00 47.16           C  
ATOM     98  C   PHE A  13      49.147 -15.031   3.363  1.00 47.16           C  
ATOM     99  CB  PHE A  13      51.094 -13.944   4.604  1.00 47.16           C  
ATOM    100  O   PHE A  13      48.166 -14.309   3.212  1.00 47.16           O  
ATOM    101  CG  PHE A  13      50.812 -12.685   5.399  1.00 47.16           C  
ATOM    102  CD1 PHE A  13      50.190 -11.581   4.787  1.00 47.16           C  
ATOM    103  CD2 PHE A  13      51.149 -12.628   6.765  1.00 47.16           C  
ATOM    104  CE1 PHE A  13      49.921 -10.420   5.534  1.00 47.16           C  
ATOM    105  CE2 PHE A  13      50.875 -11.468   7.513  1.00 47.16           C  
ATOM    106  CZ  PHE A  13      50.264 -10.362   6.896  1.00 47.16           C  
ATOM    107  N   LEU A  14      49.503 -15.930   2.436  1.00 44.78           N  
ATOM    108  CA  LEU A  14      48.737 -16.172   1.204  1.00 44.78           C  
ATOM    109  C   LEU A  14      47.431 -16.952   1.445  1.00 44.78           C  
ATOM    110  CB  LEU A  14      49.650 -16.861   0.168  1.00 44.78           C  
ATOM    111  O   LEU A  14      46.465 -16.744   0.717  1.00 44.78           O  
ATOM    112  CG  LEU A  14      50.249 -15.866  -0.853  1.00 44.78           C  
ATOM    113  CD1 LEU A  14      51.759 -16.045  -1.004  1.00 44.78           C  
ATOM    114  CD2 LEU A  14      49.610 -16.058  -2.230  1.00 44.78           C  
ATOM    115  N   ALA A  15      47.354 -17.784   2.488  1.00 43.84           N  
ATOM    116  CA  ALA A  15      46.115 -18.471   2.872  1.00 43.84           C  
ATOM    117  C   ALA A  15      45.068 -17.537   3.524  1.00 43.84           C  
ATOM    118  CB  ALA A  15      46.479 -19.650   3.780  1.00 43.84           C  
ATOM    119  O   ALA A  15      43.879 -17.845   3.505  1.00 43.84           O  
ATOM    120  N   LEU A  16      45.490 -16.377   4.047  1.00 44.56           N  
ATOM    121  CA  LEU A  16      44.605 -15.310   4.545  1.00 44.56           C  
ATOM    122  C   LEU A  16      44.066 -14.392   3.430  1.00 44.56           C  
ATOM    123  CB  LEU A  16      45.357 -14.515   5.630  1.00 44.56           C  
ATOM    124  O   LEU A  16      43.197 -13.566   3.690  1.00 44.56           O  
ATOM    125  CG  LEU A  16      45.356 -15.221   6.998  1.00 44.56           C  
ATOM    126  CD1 LEU A  16      46.527 -14.732   7.849  1.00 44.56           C  
ATOM    127  CD2 LEU A  16      44.059 -14.942   7.765  1.00 44.56           C  
ATOM    128  N   LEU A  17      44.542 -14.563   2.191  1.00 41.56           N  
ATOM    129  CA  LEU A  17      44.034 -13.909   0.979  1.00 41.56           C  
ATOM    130  C   LEU A  17      43.166 -14.856   0.137  1.00 41.56           C  
ATOM    131  CB  LEU A  17      45.212 -13.330   0.172  1.00 41.56           C  
ATOM    132  O   LEU A  17      43.016 -14.654  -1.068  1.00 41.56           O  
ATOM    133  CG  LEU A  17      45.821 -12.056   0.773  1.00 41.56           C  
ATOM    134  CD1 LEU A  17      47.173 -11.793   0.109  1.00 41.56           C  
ATOM    135  CD2 LEU A  17      44.928 -10.833   0.536  1.00 41.56           C  
ATOM    136  N   ALA A  18      42.587 -15.898   0.743  1.00 38.81           N  
ATOM    137  CA  ALA A  18      41.508 -16.616   0.082  1.00 38.81           C  
ATOM    138  C   ALA A  18      40.388 -15.596  -0.189  1.00 38.81           C  
ATOM    139  CB  ALA A  18      41.038 -17.781   0.961  1.00 38.81           C  
ATOM    140  O   ALA A  18      39.886 -15.012   0.776  1.00 38.81           O  
ATOM    141  N   PRO A  19      40.000 -15.339  -1.456  1.00 40.56           N  
ATOM    142  CA  PRO A  19      38.836 -14.517  -1.717  1.00 40.56           C  
ATOM    143  C   PRO A  19      37.690 -15.167  -0.955  1.00 40.56           C  
ATOM    144  CB  PRO A  19      38.639 -14.510  -3.239  1.00 40.56           C  
ATOM    145  O   PRO A  19      37.373 -16.342  -1.176  1.00 40.56           O  
ATOM    146  CG  PRO A  19      39.367 -15.769  -3.708  1.00 40.56           C  
ATOM    147  CD  PRO A  19      40.487 -15.944  -2.684  1.00 40.56           C  
ATOM    148  N   THR A  20      37.099 -14.430  -0.013  1.00 37.59           N  
ATOM    149  CA  THR A  20      35.784 -14.793   0.497  1.00 37.59           C  
ATOM    150  C   THR A  20      34.949 -15.038  -0.742  1.00 37.59           C  
ATOM    151  CB  THR A  20      35.172 -13.677   1.362  1.00 37.59           C  
ATOM    152  O   THR A  20      34.894 -14.170  -1.615  1.00 37.59           O  
ATOM    153  CG2 THR A  20      35.780 -13.698   2.762  1.00 37.59           C  
ATOM    154  OG1 THR A  20      35.427 -12.400   0.822  1.00 37.59           O  
ATOM    155  N   LYS A  21      34.398 -16.249  -0.885  1.00 35.59           N  
ATOM    156  CA  LYS A  21      33.428 -16.540  -1.937  1.00 35.59           C  
ATOM    157  C   LYS A  21      32.264 -15.586  -1.701  1.00 35.59           C  
ATOM    158  CB  LYS A  21      32.961 -18.007  -1.885  1.00 35.59           C  
ATOM    159  O   LYS A  21      31.353 -15.932  -0.952  1.00 35.59           O  
ATOM    160  CG  LYS A  21      33.978 -19.020  -2.427  1.00 35.59           C  
ATOM    161  CD  LYS A  21      33.358 -20.425  -2.379  1.00 35.59           C  
ATOM    162  CE  LYS A  21      34.310 -21.475  -2.958  1.00 35.59           C  
ATOM    163  NZ  LYS A  21      33.703 -22.828  -2.915  1.00 35.59           N  
ATOM    164  N   SER A  22      32.353 -14.390  -2.281  1.00 37.31           N  
ATOM    165  CA  SER A  22      31.241 -13.480  -2.491  1.00 37.31           C  
ATOM    166  C   SER A  22      30.184 -14.363  -3.131  1.00 37.31           C  
ATOM    167  CB  SER A  22      31.683 -12.312  -3.383  1.00 37.31           C  
ATOM    168  O   SER A  22      30.389 -14.937  -4.206  1.00 37.31           O  
ATOM    169  OG  SER A  22      30.576 -11.644  -3.927  1.00 37.31           O  
ATOM    170  N   HIS A  23      29.174 -14.700  -2.333  1.00 43.53           N  
ATOM    171  CA  HIS A  23      28.057 -15.471  -2.829  1.00 43.53           C  
ATOM    172  C   HIS A  23      27.388 -14.553  -3.825  1.00 43.53           C  
ATOM    173  CB  HIS A  23      27.118 -15.880  -1.685  1.00 43.53           C  
ATOM    174  O   HIS A  23      26.856 -13.525  -3.419  1.00 43.53           O  
ATOM    175  CG  HIS A  23      27.524 -17.173  -1.028  1.00 43.53           C  
ATOM    176  CD2 HIS A  23      26.685 -18.133  -0.531  1.00 43.53           C  
ATOM    177  ND1 HIS A  23      28.811 -17.634  -0.876  1.00 43.53           N  
ATOM    178  CE1 HIS A  23      28.745 -18.851  -0.312  1.00 43.53           C  
ATOM    179  NE2 HIS A  23      27.471 -19.203  -0.084  1.00 43.53           N  
ATOM    180  N   ALA A  24      27.463 -14.920  -5.104  1.00 54.56           N  
ATOM    181  CA  ALA A  24      26.699 -14.226  -6.111  1.00 54.56           C  
ATOM    182  C   ALA A  24      25.217 -14.414  -5.752  1.00 54.56           C  
ATOM    183  CB  ALA A  24      27.059 -14.741  -7.508  1.00 54.56           C  
ATOM    184  O   ALA A  24      24.695 -15.527  -5.875  1.00 54.56           O  
ATOM    185  N   ALA A  25      24.569 -13.384  -5.218  1.00 78.50           N  
ATOM    186  CA  ALA A  25      23.176 -13.446  -4.820  1.00 78.50           C  
ATOM    187  C   ALA A  25      22.338 -12.834  -5.941  1.00 78.50           C  
ATOM    188  CB  ALA A  25      22.968 -12.801  -3.450  1.00 78.50           C  
ATOM    189  O   ALA A  25      22.338 -11.627  -6.177  1.00 78.50           O  
ATOM    190  N   HIS A  26      21.588 -13.693  -6.630  1.00 92.50           N  
ATOM    191  CA  HIS A  26      20.640 -13.316  -7.685  1.00 92.50           C  
ATOM    192  C   HIS A  26      19.414 -12.554  -7.147  1.00 92.50           C  
ATOM    193  CB  HIS A  26      20.216 -14.595  -8.422  1.00 92.50           C  
ATOM    194  O   HIS A  26      18.531 -12.169  -7.917  1.00 92.50           O  
ATOM    195  CG  HIS A  26      19.440 -15.544  -7.539  1.00 92.50           C  
ATOM    196  CD2 HIS A  26      18.094 -15.752  -7.582  1.00 92.50           C  
ATOM    197  ND1 HIS A  26      19.974 -16.277  -6.478  1.00 92.50           N  
ATOM    198  CE1 HIS A  26      18.935 -16.882  -5.888  1.00 92.50           C  
ATOM    199  NE2 HIS A  26      17.796 -16.595  -6.537  1.00 92.50           N  
ATOM    200  N   GLY A  27      19.339 -12.354  -5.831  1.00 93.94           N  
ATOM    201  CA  GLY A  27      18.299 -11.617  -5.134  1.00 93.94           C  
ATOM    202  C   GLY A  27      18.640 -11.409  -3.659  1.00 93.94           C  
ATOM    203  O   GLY A  27      19.634 -11.927  -3.153  1.00 93.94           O  
ATOM    204  N   VAL A  28      17.790 -10.660  -2.965  1.00 92.12           N  
ATOM    205  CA  VAL A  28      17.893 -10.358  -1.534  1.00 92.12           C  
ATOM    206  C   VAL A  28      16.523 -10.412  -0.863  1.00 92.12           C  
ATOM    207  CB  VAL A  28      18.536  -8.983  -1.276  1.00 92.12           C  
ATOM    208  O   VAL A  28      15.510 -10.069  -1.469  1.00 92.12           O  
ATOM    209  CG1 VAL A  28      20.047  -9.023  -1.503  1.00 92.12           C  
ATOM    210  CG2 VAL A  28      17.941  -7.846  -2.121  1.00 92.12           C  
ATOM    211  N   SER A  29      16.505 -10.801   0.408  1.00 89.44           N  
ATOM    212  CA  SER A  29      15.338 -10.754   1.297  1.00 89.44           C  
ATOM    213  C   SER A  29      15.775 -10.344   2.710  1.00 89.44           C  
ATOM    214  CB  SER A  29      14.619 -12.106   1.291  1.00 89.44           C  
ATOM    215  O   SER A  29      16.950 -10.028   2.933  1.00 89.44           O  
ATOM    216  OG  SER A  29      15.432 -13.100   1.872  1.00 89.44           O  
ATOM    217  N   ILE A  30      14.845 -10.323   3.670  1.00 81.81           N  
ATOM    218  CA  ILE A  30      15.128  -9.965   5.075  1.00 81.81           C  
ATOM    219  C   ILE A  30      16.089 -10.961   5.732  1.00 81.81           C  
ATOM    220  CB  ILE A  30      13.818  -9.888   5.891  1.00 81.81           C  
ATOM    221  O   ILE A  30      17.038 -10.551   6.399  1.00 81.81           O  
ATOM    222  CG1 ILE A  30      12.921  -8.779   5.325  1.00 81.81           C  
ATOM    223  CG2 ILE A  30      14.075  -9.634   7.391  1.00 81.81           C  
ATOM    224  CD1 ILE A  30      11.517  -8.783   5.918  1.00 81.81           C  
ATOM    225  N   ASP A  31      15.842 -12.261   5.555  1.00 79.88           N  
ATOM    226  CA  ASP A  31      16.587 -13.348   6.205  1.00 79.88           C  
ATOM    227  C   ASP A  31      17.479 -14.138   5.227  1.00 79.88           C  
ATOM    228  CB  ASP A  31      15.619 -14.236   7.014  1.00 79.88           C  
ATOM    229  O   ASP A  31      18.064 -15.157   5.594  1.00 79.88           O  
ATOM    230  CG  ASP A  31      14.731 -15.166   6.176  1.00 79.88           C  
ATOM    231  OD1 ASP A  31      14.629 -14.937   4.949  1.00 79.88           O  
ATOM    232  OD2 ASP A  31      14.176 -16.128   6.775  1.00 79.88           O  
ATOM    233  N   GLY A  32      17.594 -13.665   3.982  1.00 84.88           N  
ATOM    234  CA  GLY A  32      18.391 -14.280   2.919  1.00 84.88           C  
ATOM    235  C   GLY A  32      17.724 -15.477   2.238  1.00 84.88           C  
ATOM    236  O   GLY A  32      18.298 -16.034   1.302  1.00 84.88           O  
ATOM    237  N   LYS A  33      16.519 -15.882   2.662  1.00 88.06           N  
ATOM    238  CA  LYS A  33      15.756 -16.931   1.980  1.00 88.06           C  
ATOM    239  C   LYS A  33      15.000 -16.342   0.798  1.00 88.06           C  
ATOM    240  CB  LYS A  33      14.793 -17.625   2.942  1.00 88.06           C  
ATOM    241  O   LYS A  33      14.311 -15.335   0.933  1.00 88.06           O  
ATOM    242  CG  LYS A  33      15.526 -18.289   4.112  1.00 88.06           C  
ATOM    243  CD  LYS A  33      14.488 -18.917   5.039  1.00 88.06           C  
ATOM    244  CE  LYS A  33      15.119 -19.272   6.384  1.00 88.06           C  
ATOM    245  NZ  LYS A  33      14.151 -18.967   7.458  1.00 88.06           N  
ATOM    246  N   LEU A  34      15.123 -16.999  -0.347  1.00 92.88           N  
ATOM    247  CA  LEU A  34      14.461 -16.639  -1.595  1.00 92.88           C  
ATOM    248  C   LEU A  34      13.639 -17.832  -2.068  1.00 92.88           C  
ATOM    249  CB  LEU A  34      15.529 -16.256  -2.635  1.00 92.88           C  
ATOM    250  O   LEU A  34      14.135 -18.961  -2.080  1.00 92.88           O  
ATOM    251  CG  LEU A  34      16.314 -14.975  -2.306  1.00 92.88           C  
ATOM    252  CD1 LEU A  34      17.433 -14.803  -3.331  1.00 92.88           C  
ATOM    253  CD2 LEU A  34      15.439 -13.723  -2.327  1.00 92.88           C  
ATOM    254  N   LYS A  35      12.395 -17.590  -2.478  1.00 94.69           N  
ATOM    255  CA  LYS A  35      11.533 -18.604  -3.087  1.00 94.69           C  
ATOM    256  C   LYS A  35      12.120 -19.115  -4.402  1.00 94.69           C  
ATOM    257  CB  LYS A  35      10.148 -17.990  -3.315  1.00 94.69           C  
ATOM    258  O   LYS A  35      12.099 -20.319  -4.656  1.00 94.69           O  
ATOM    259  CG  LYS A  35       9.183 -18.987  -3.946  1.00 94.69           C  
ATOM    260  CD  LYS A  35       7.861 -18.319  -4.310  1.00 94.69           C  
ATOM    261  CE  LYS A  35       7.155 -19.335  -5.196  1.00 94.69           C  
ATOM    262  NZ  LYS A  35       5.926 -18.792  -5.775  1.00 94.69           N  
ATOM    263  N   TYR A  36      12.613 -18.212  -5.247  1.00 95.69           N  
ATOM    264  CA  TYR A  36      13.172 -18.569  -6.545  1.00 95.69           C  
ATOM    265  C   TYR A  36      14.677 -18.837  -6.402  1.00 95.69           C  
ATOM    266  CB  TYR A  36      12.857 -17.499  -7.594  1.00 95.69           C  
ATOM    267  O   TYR A  36      15.416 -17.953  -5.958  1.00 95.69           O  
ATOM    268  CG  TYR A  36      11.376 -17.242  -7.780  1.00 95.69           C  
ATOM    269  CD1 TYR A  36      10.614 -18.079  -8.615  1.00 95.69           C  
ATOM    270  CD2 TYR A  36      10.746 -16.189  -7.092  1.00 95.69           C  
ATOM    271  CE1 TYR A  36       9.233 -17.853  -8.764  1.00 95.69           C  
ATOM    272  CE2 TYR A  36       9.369 -15.969  -7.219  1.00 95.69           C  
ATOM    273  OH  TYR A  36       7.297 -16.540  -8.233  1.00 95.69           O  
ATOM    274  CZ  TYR A  36       8.614 -16.792  -8.068  1.00 95.69           C  
ATOM    275  N   PRO A  37      15.167 -20.036  -6.766  1.00 94.94           N  
ATOM    276  CA  PRO A  37      16.586 -20.363  -6.666  1.00 94.94           C  
ATOM    277  C   PRO A  37      17.413 -19.622  -7.724  1.00 94.94           C  
ATOM    278  CB  PRO A  37      16.654 -21.883  -6.847  1.00 94.94           C  
ATOM    279  O   PRO A  37      16.880 -19.085  -8.699  1.00 94.94           O  
ATOM    280  CG  PRO A  37      15.477 -22.168  -7.778  1.00 94.94           C  
ATOM    281  CD  PRO A  37      14.424 -21.166  -7.310  1.00 94.94           C  
ATOM    282  N   ALA A  38      18.737 -19.633  -7.563  1.00 92.56           N  
ATOM    283  CA  ALA A  38      19.644 -19.129  -8.589  1.00 92.56           C  
ATOM    284  C   ALA A  38      19.391 -19.854  -9.923  1.00 92.56           C  
ATOM    285  CB  ALA A  38      21.091 -19.292  -8.113  1.00 92.56           C  
ATOM    286  O   ALA A  38      19.258 -21.078  -9.958  1.00 92.56           O  
ATOM    287  N   GLY A  39      19.305 -19.097 -11.020  1.00 90.69           N  
ATOM    288  CA  GLY A  39      19.007 -19.650 -12.345  1.00 90.69           C  
ATOM    289  C   GLY A  39      17.538 -20.022 -12.582  1.00 90.69           C  
ATOM    290  O   GLY A  39      17.254 -20.758 -13.528  1.00 90.69           O  
ATOM    291  N   TYR A  40      16.598 -19.532 -11.760  1.00 95.56           N  
ATOM    292  CA  TYR A  40      15.167 -19.647 -12.057  1.00 95.56           C  
ATOM    293  C   TYR A  40      14.849 -19.127 -13.469  1.00 95.56           C  
ATOM    294  CB  TYR A  40      14.314 -18.936 -10.995  1.00 95.56           C  
ATOM    295  O   TYR A  40      15.494 -18.210 -13.975  1.00 95.56           O  
ATOM    296  CG  TYR A  40      14.286 -17.419 -11.091  1.00 95.56           C  
ATOM    297  CD1 TYR A  40      15.352 -16.649 -10.584  1.00 95.56           C  
ATOM    298  CD2 TYR A  40      13.179 -16.774 -11.676  1.00 95.56           C  
ATOM    299  CE1 TYR A  40      15.321 -15.245 -10.681  1.00 95.56           C  
ATOM    300  CE2 TYR A  40      13.140 -15.371 -11.775  1.00 95.56           C  
ATOM    301  OH  TYR A  40      14.193 -13.254 -11.398  1.00 95.56           O  
ATOM    302  CZ  TYR A  40      14.215 -14.605 -11.279  1.00 95.56           C  
ATOM    303  N   SER A  41      13.860 -19.732 -14.127  1.00 94.69           N  
ATOM    304  CA  SER A  41      13.560 -19.439 -15.534  1.00 94.69           C  
ATOM    305  C   SER A  41      12.560 -18.298 -15.722  1.00 94.69           C  
ATOM    306  CB  SER A  41      13.075 -20.713 -16.227  1.00 94.69           C  
ATOM    307  O   SER A  41      12.642 -17.586 -16.720  1.00 94.69           O  
ATOM    308  OG  SER A  41      11.902 -21.205 -15.605  1.00 94.69           O  
ATOM    309  N   GLN A  42      11.617 -18.144 -14.790  1.00 95.69           N  
ATOM    310  CA  GLN A  42      10.611 -17.081 -14.733  1.00 95.69           C  
ATOM    311  C   GLN A  42       9.929 -17.063 -13.359  1.00 95.69           C  
ATOM    312  CB  GLN A  42       9.558 -17.277 -15.839  1.00 95.69           C  
ATOM    313  O   GLN A  42      10.019 -18.042 -12.617  1.00 95.69           O  
ATOM    314  CG  GLN A  42       8.748 -18.577 -15.714  1.00 95.69           C  
ATOM    315  CD  GLN A  42       7.808 -18.776 -16.897  1.00 95.69           C  
ATOM    316  NE2 GLN A  42       6.572 -19.150 -16.655  1.00 95.69           N  
ATOM    317  OE1 GLN A  42       8.168 -18.632 -18.060  1.00 95.69           O  
ATOM    318  N   PHE A  43       9.208 -15.987 -13.042  1.00 97.44           N  
ATOM    319  CA  PHE A  43       8.322 -15.964 -11.877  1.00 97.44           C  
ATOM    320  C   PHE A  43       7.099 -16.872 -12.067  1.00 97.44           C  
ATOM    321  CB  PHE A  43       7.882 -14.528 -11.576  1.00 97.44           C  
ATOM    322  O   PHE A  43       6.546 -16.971 -13.165  1.00 97.44           O  
ATOM    323  CG  PHE A  43       8.975 -13.590 -11.103  1.00 97.44           C  
ATOM    324  CD1 PHE A  43       9.822 -13.966 -10.045  1.00 97.44           C  
ATOM    325  CD2 PHE A  43       9.116 -12.313 -11.681  1.00 97.44           C  
ATOM    326  CE1 PHE A  43      10.790 -13.078  -9.554  1.00 97.44           C  
ATOM    327  CE2 PHE A  43      10.081 -11.418 -11.185  1.00 97.44           C  
ATOM    328  CZ  PHE A  43      10.917 -11.800 -10.121  1.00 97.44           C  
ATOM    329  N   ASP A  44       6.622 -17.477 -10.980  1.00 97.19           N  
ATOM    330  CA  ASP A  44       5.514 -18.442 -10.981  1.00 97.19           C  
ATOM    331  C   ASP A  44       4.175 -17.829 -11.407  1.00 97.19           C  
ATOM    332  CB  ASP A  44       5.309 -18.961  -9.556  1.00 97.19           C  
ATOM    333  O   ASP A  44       3.293 -18.530 -11.896  1.00 97.19           O  
ATOM    334  CG  ASP A  44       6.209 -20.095  -9.098  1.00 97.19           C  
ATOM    335  OD1 ASP A  44       7.083 -20.551  -9.855  1.00 97.19           O  
ATOM    336  OD2 ASP A  44       5.902 -20.540  -7.960  1.00 97.19           O  
ATOM    337  N   TYR A  45       4.005 -16.526 -11.182  1.00 97.00           N  
ATOM    338  CA  TYR A  45       2.803 -15.766 -11.530  1.00 97.00           C  
ATOM    339  C   TYR A  45       2.842 -15.204 -12.964  1.00 97.00           C  
ATOM    340  CB  TYR A  45       2.572 -14.695 -10.461  1.00 97.00           C  
ATOM    341  O   TYR A  45       2.048 -14.333 -13.327  1.00 97.00           O  
ATOM    342  CG  TYR A  45       3.744 -13.756 -10.248  1.00 97.00           C  
ATOM    343  CD1 TYR A  45       4.645 -13.985  -9.190  1.00 97.00           C  
ATOM    344  CD2 TYR A  45       3.940 -12.661 -11.110  1.00 97.00           C  
ATOM    345  CE1 TYR A  45       5.741 -13.125  -8.990  1.00 97.00           C  
ATOM    346  CE2 TYR A  45       5.036 -11.800 -10.918  1.00 97.00           C  
ATOM    347  OH  TYR A  45       6.994 -11.198  -9.689  1.00 97.00           O  
ATOM    348  CZ  TYR A  45       5.938 -12.031  -9.859  1.00 97.00           C  
ATOM    349  N   THR A  46       3.776 -15.687 -13.788  1.00 96.81           N  
ATOM    350  CA  THR A  46       3.844 -15.432 -15.234  1.00 96.81           C  
ATOM    351  C   THR A  46       3.503 -16.705 -16.009  1.00 96.81           C  
ATOM    352  CB  THR A  46       5.213 -14.883 -15.665  1.00 96.81           C  
ATOM    353  O   THR A  46       3.373 -17.784 -15.432  1.00 96.81           O  
ATOM    354  CG2 THR A  46       5.647 -13.657 -14.864  1.00 96.81           C  
ATOM    355  OG1 THR A  46       6.203 -15.878 -15.593  1.00 96.81           O  
ATOM    356  N   SER A  47       3.331 -16.605 -17.329  1.00 95.38           N  
ATOM    357  CA  SER A  47       2.959 -17.751 -18.163  1.00 95.38           C  
ATOM    358  C   SER A  47       3.918 -17.944 -19.329  1.00 95.38           C  
ATOM    359  CB  SER A  47       1.525 -17.589 -18.662  1.00 95.38           C  
ATOM    360  O   SER A  47       4.205 -17.006 -20.069  1.00 95.38           O  
ATOM    361  OG  SER A  47       1.164 -18.725 -19.421  1.00 95.38           O  
ATOM    362  N   ALA A  48       4.346 -19.190 -19.548  1.00 92.06           N  
ATOM    363  CA  ALA A  48       5.075 -19.574 -20.757  1.00 92.06           C  
ATOM    364  C   ALA A  48       4.183 -19.543 -22.015  1.00 92.06           C  
ATOM    365  CB  ALA A  48       5.679 -20.965 -20.533  1.00 92.06           C  
ATOM    366  O   ALA A  48       4.693 -19.458 -23.127  1.00 92.06           O  
ATOM    367  N   ALA A  49       2.855 -19.578 -21.844  1.00 92.94           N  
ATOM    368  CA  ALA A  49       1.892 -19.426 -22.933  1.00 92.94           C  
ATOM    369  C   ALA A  49       1.673 -17.958 -23.342  1.00 92.94           C  
ATOM    370  CB  ALA A  49       0.574 -20.096 -22.519  1.00 92.94           C  
ATOM    371  O   ALA A  49       0.960 -17.697 -24.314  1.00 92.94           O  
ATOM    372  N   ALA A  50       2.252 -16.999 -22.607  1.00 94.56           N  
ATOM    373  CA  ALA A  50       2.117 -15.587 -22.919  1.00 94.56           C  
ATOM    374  C   ALA A  50       2.771 -15.265 -24.268  1.00 94.56           C  
ATOM    375  CB  ALA A  50       2.683 -14.741 -21.776  1.00 94.56           C  
ATOM    376  O   ALA A  50       3.979 -15.421 -24.453  1.00 94.56           O  
ATOM    377  N   LYS A  51       1.961 -14.796 -25.219  1.00 94.00           N  
ATOM    378  CA  LYS A  51       2.421 -14.418 -26.559  1.00 94.00           C  
ATOM    379  C   LYS A  51       2.761 -12.936 -26.608  1.00 94.00           C  
ATOM    380  CB  LYS A  51       1.364 -14.748 -27.612  1.00 94.00           C  
ATOM    381  O   LYS A  51       2.005 -12.118 -26.094  1.00 94.00           O  
ATOM    382  CG  LYS A  51       1.050 -16.248 -27.711  1.00 94.00           C  
ATOM    383  CD  LYS A  51       0.078 -16.445 -28.875  1.00 94.00           C  
ATOM    384  CE  LYS A  51      -0.424 -17.881 -29.010  1.00 94.00           C  
ATOM    385  NZ  LYS A  51      -1.394 -17.952 -30.132  1.00 94.00           N  
ATOM    386  N   LYS A  52       3.868 -12.588 -27.267  1.00 95.12           N  
ATOM    387  CA  LYS A  52       4.193 -11.191 -27.582  1.00 95.12           C  
ATOM    388  C   LYS A  52       3.375 -10.741 -28.795  1.00 95.12           C  
ATOM    389  CB  LYS A  52       5.699 -11.000 -27.824  1.00 95.12           C  
ATOM    390  O   LYS A  52       3.405 -11.419 -29.823  1.00 95.12           O  
ATOM    391  CG  LYS A  52       6.617 -11.488 -26.690  1.00 95.12           C  
ATOM    392  CD  LYS A  52       6.314 -10.847 -25.329  1.00 95.12           C  
ATOM    393  CE  LYS A  52       7.397 -11.247 -24.324  1.00 95.12           C  
ATOM    394  NZ  LYS A  52       7.076 -10.779 -22.959  1.00 95.12           N  
ATOM    395  N   GLY A  53       2.672  -9.621 -28.681  1.00 95.38           N  
ATOM    396  CA  GLY A  53       1.869  -9.079 -29.773  1.00 95.38           C  
ATOM    397  C   GLY A  53       0.688  -8.243 -29.299  1.00 95.38           C  
ATOM    398  O   GLY A  53       0.455  -8.086 -28.102  1.00 95.38           O  
ATOM    399  N   GLY A  54      -0.065  -7.713 -30.258  1.00 95.81           N  
ATOM    400  CA  GLY A  54      -1.329  -7.030 -30.000  1.00 95.81           C  
ATOM    401  C   GLY A  54      -1.196  -5.680 -29.293  1.00 95.81           C  
ATOM    402  O   GLY A  54      -0.105  -5.144 -29.071  1.00 95.81           O  
ATOM    403  N   SER A  55      -2.349  -5.111 -28.948  1.00 96.69           N  
ATOM    404  CA  SER A  55      -2.459  -3.818 -28.280  1.00 96.69           C  
ATOM    405  C   SER A  55      -3.311  -3.901 -27.017  1.00 96.69           C  
ATOM    406  CB  SER A  55      -2.989  -2.750 -29.242  1.00 96.69           C  
ATOM    407  O   SER A  55      -4.289  -4.650 -26.945  1.00 96.69           O  
ATOM    408  OG  SER A  55      -4.289  -3.071 -29.705  1.00 96.69           O  
ATOM    409  N   LEU A  56      -2.927  -3.095 -26.031  1.00 98.31           N  
ATOM    410  CA  LEU A  56      -3.669  -2.865 -24.802  1.00 98.31           C  
ATOM    411  C   LEU A  56      -4.055  -1.389 -24.734  1.00 98.31           C  
ATOM    412  CB  LEU A  56      -2.786  -3.287 -23.617  1.00 98.31           C  
ATOM    413  O   LEU A  56      -3.184  -0.521 -24.736  1.00 98.31           O  
ATOM    414  CG  LEU A  56      -3.409  -3.039 -22.234  1.00 98.31           C  
ATOM    415  CD1 LEU A  56      -4.578  -3.991 -21.971  1.00 98.31           C  
ATOM    416  CD2 LEU A  56      -2.348  -3.236 -21.151  1.00 98.31           C  
ATOM    417  N   THR A  57      -5.348  -1.100 -24.644  1.00 98.44           N  
ATOM    418  CA  THR A  57      -5.835   0.254 -24.365  1.00 98.44           C  
ATOM    419  C   THR A  57      -6.290   0.343 -22.915  1.00 98.44           C  
ATOM    420  CB  THR A  57      -6.948   0.669 -25.329  1.00 98.44           C  
ATOM    421  O   THR A  57      -7.123  -0.439 -22.464  1.00 98.44           O  
ATOM    422  CG2 THR A  57      -7.258   2.162 -25.227  1.00 98.44           C  
ATOM    423  OG1 THR A  57      -6.559   0.422 -26.659  1.00 98.44           O  
ATOM    424  N   LEU A  58      -5.752   1.309 -22.185  1.00 98.19           N  
ATOM    425  CA  LEU A  58      -6.054   1.625 -20.797  1.00 98.19           C  
ATOM    426  C   LEU A  58      -6.748   2.978 -20.697  1.00 98.19           C  
ATOM    427  CB  LEU A  58      -4.749   1.607 -19.968  1.00 98.19           C  
ATOM    428  O   LEU A  58      -6.792   3.750 -21.660  1.00 98.19           O  
ATOM    429  CG  LEU A  58      -4.007   0.262 -19.979  1.00 98.19           C  
ATOM    430  CD1 LEU A  58      -2.667   0.382 -19.256  1.00 98.19           C  
ATOM    431  CD2 LEU A  58      -4.824  -0.837 -19.299  1.00 98.19           C  
ATOM    432  N   HIS A  59      -7.262   3.262 -19.507  1.00 96.25           N  
ATOM    433  CA  HIS A  59      -7.808   4.561 -19.160  1.00 96.25           C  
ATOM    434  C   HIS A  59      -7.124   5.117 -17.916  1.00 96.25           C  
ATOM    435  CB  HIS A  59      -9.327   4.487 -18.982  1.00 96.25           C  
ATOM    436  O   HIS A  59      -6.644   4.356 -17.075  1.00 96.25           O  
ATOM    437  CG  HIS A  59      -9.780   3.948 -17.648  1.00 96.25           C  
ATOM    438  CD2 HIS A  59     -10.437   4.656 -16.677  1.00 96.25           C  
ATOM    439  ND1 HIS A  59      -9.557   2.685 -17.147  1.00 96.25           N  
ATOM    440  CE1 HIS A  59     -10.051   2.647 -15.901  1.00 96.25           C  
ATOM    441  NE2 HIS A  59     -10.631   3.810 -15.581  1.00 96.25           N  
ATOM    442  N   ASP A  60      -7.138   6.436 -17.807  1.00 95.06           N  
ATOM    443  CA  ASP A  60      -6.816   7.170 -16.594  1.00 95.06           C  
ATOM    444  C   ASP A  60      -7.705   8.424 -16.507  1.00 95.06           C  
ATOM    445  CB  ASP A  60      -5.313   7.489 -16.589  1.00 95.06           C  
ATOM    446  O   ASP A  60      -8.313   8.843 -17.501  1.00 95.06           O  
ATOM    447  CG  ASP A  60      -4.783   7.917 -15.218  1.00 95.06           C  
ATOM    448  OD1 ASP A  60      -5.522   7.733 -14.221  1.00 95.06           O  
ATOM    449  OD2 ASP A  60      -3.634   8.413 -15.196  1.00 95.06           O  
ATOM    450  N   ILE A  61      -7.826   9.009 -15.318  1.00 92.12           N  
ATOM    451  CA  ILE A  61      -8.646  10.202 -15.078  1.00 92.12           C  
ATOM    452  C   ILE A  61      -7.747  11.431 -14.936  1.00 92.12           C  
ATOM    453  CB  ILE A  61      -9.586  10.013 -13.866  1.00 92.12           C  
ATOM    454  O   ILE A  61      -6.743  11.407 -14.234  1.00 92.12           O  
ATOM    455  CG1 ILE A  61     -10.516   8.783 -13.999  1.00 92.12           C  
ATOM    456  CG2 ILE A  61     -10.435  11.276 -13.616  1.00 92.12           C  
ATOM    457  CD1 ILE A  61     -11.402   8.755 -15.253  1.00 92.12           C  
ATOM    458  N   GLY A  62      -8.138  12.538 -15.565  1.00 92.06           N  
ATOM    459  CA  GLY A  62      -7.411  13.803 -15.510  1.00 92.06           C  
ATOM    460  C   GLY A  62      -6.545  14.033 -16.745  1.00 92.06           C  
ATOM    461  O   GLY A  62      -7.024  13.923 -17.871  1.00 92.06           O  
ATOM    462  N   SER A  63      -5.291  14.428 -16.538  1.00 94.12           N  
ATOM    463  CA  SER A  63      -4.330  14.772 -17.591  1.00 94.12           C  
ATOM    464  C   SER A  63      -2.901  14.584 -17.074  1.00 94.12           C  
ATOM    465  CB  SER A  63      -4.552  16.231 -18.020  1.00 94.12           C  
ATOM    466  O   SER A  63      -2.684  14.449 -15.873  1.00 94.12           O  
ATOM    467  OG  SER A  63      -3.719  16.616 -19.101  1.00 94.12           O  
ATOM    468  N   PHE A  64      -1.926  14.645 -17.978  1.00 95.06           N  
ATOM    469  CA  PHE A  64      -0.502  14.736 -17.666  1.00 95.06           C  
ATOM    470  C   PHE A  64       0.105  15.972 -18.341  1.00 95.06           C  
ATOM    471  CB  PHE A  64       0.198  13.441 -18.087  1.00 95.06           C  
ATOM    472  O   PHE A  64      -0.394  16.427 -19.375  1.00 95.06           O  
ATOM    473  CG  PHE A  64       0.210  13.203 -19.583  1.00 95.06           C  
ATOM    474  CD1 PHE A  64      -0.894  12.603 -20.218  1.00 95.06           C  
ATOM    475  CD2 PHE A  64       1.317  13.609 -20.347  1.00 95.06           C  
ATOM    476  CE1 PHE A  64      -0.889  12.401 -21.609  1.00 95.06           C  
ATOM    477  CE2 PHE A  64       1.318  13.418 -21.737  1.00 95.06           C  
ATOM    478  CZ  PHE A  64       0.219  12.810 -22.371  1.00 95.06           C  
ATOM    479  N   ASP A  65       1.161  16.522 -17.748  1.00 93.50           N  
ATOM    480  CA  ASP A  65       1.822  17.755 -18.200  1.00 93.50           C  
ATOM    481  C   ASP A  65       3.366  17.678 -18.177  1.00 93.50           C  
ATOM    482  CB  ASP A  65       1.266  18.972 -17.446  1.00 93.50           C  
ATOM    483  O   ASP A  65       4.034  18.667 -18.479  1.00 93.50           O  
ATOM    484  CG  ASP A  65       1.541  18.950 -15.945  1.00 93.50           C  
ATOM    485  OD1 ASP A  65       2.336  18.098 -15.491  1.00 93.50           O  
ATOM    486  OD2 ASP A  65       0.917  19.754 -15.223  1.00 93.50           O  
ATOM    487  N   LYS A  66       3.943  16.503 -17.881  1.00 93.31           N  
ATOM    488  CA  LYS A  66       5.398  16.278 -17.874  1.00 93.31           C  
ATOM    489  C   LYS A  66       5.805  14.848 -18.225  1.00 93.31           C  
ATOM    490  CB  LYS A  66       5.963  16.661 -16.497  1.00 93.31           C  
ATOM    491  O   LYS A  66       5.026  13.917 -18.054  1.00 93.31           O  
ATOM    492  CG  LYS A  66       5.527  15.687 -15.388  1.00 93.31           C  
ATOM    493  CD  LYS A  66       6.152  16.098 -14.065  1.00 93.31           C  
ATOM    494  CE  LYS A  66       5.716  15.147 -12.953  1.00 93.31           C  
ATOM    495  NZ  LYS A  66       6.259  15.597 -11.660  1.00 93.31           N  
ATOM    496  N   MET A  67       7.076  14.668 -18.580  1.00 95.31           N  
ATOM    497  CA  MET A  67       7.711  13.379 -18.895  1.00 95.31           C  
ATOM    498  C   MET A  67       8.776  12.927 -17.881  1.00 95.31           C  
ATOM    499  CB  MET A  67       8.256  13.448 -20.325  1.00 95.31           C  
ATOM    500  O   MET A  67       9.686  12.165 -18.207  1.00 95.31           O  
ATOM    501  CG  MET A  67       7.132  13.394 -21.353  1.00 95.31           C  
ATOM    502  SD  MET A  67       6.147  11.873 -21.316  1.00 95.31           S  
ATOM    503  CE  MET A  67       5.147  12.276 -22.750  1.00 95.31           C  
ATOM    504  N   ASN A  68       8.668  13.374 -16.628  1.00 96.00           N  
ATOM    505  CA  ASN A  68       9.530  12.920 -15.535  1.00 96.00           C  
ATOM    506  C   ASN A  68       8.679  12.512 -14.317  1.00 96.00           C  
ATOM    507  CB  ASN A  68      10.566  14.015 -15.208  1.00 96.00           C  
ATOM    508  O   ASN A  68       8.083  13.391 -13.688  1.00 96.00           O  
ATOM    509  CG  ASN A  68      11.611  13.526 -14.217  1.00 96.00           C  
ATOM    510  ND2 ASN A  68      12.719  14.207 -14.064  1.00 96.00           N  
ATOM    511  OD1 ASN A  68      11.449  12.508 -13.567  1.00 96.00           O  
ATOM    512  N   PRO A  69       8.613  11.217 -13.950  1.00 95.69           N  
ATOM    513  CA  PRO A  69       7.807  10.762 -12.819  1.00 95.69           C  
ATOM    514  C   PRO A  69       8.464  11.016 -11.452  1.00 95.69           C  
ATOM    515  CB  PRO A  69       7.557   9.277 -13.095  1.00 95.69           C  
ATOM    516  O   PRO A  69       7.861  10.737 -10.420  1.00 95.69           O  
ATOM    517  CG  PRO A  69       8.842   8.840 -13.792  1.00 95.69           C  
ATOM    518  CD  PRO A  69       9.263  10.075 -14.590  1.00 95.69           C  
ATOM    519  N   TYR A  70       9.683  11.561 -11.423  1.00 96.25           N  
ATOM    520  CA  TYR A  70      10.496  11.679 -10.213  1.00 96.25           C  
ATOM    521  C   TYR A  70      10.555  13.094  -9.621  1.00 96.25           C  
ATOM    522  CB  TYR A  70      11.892  11.135 -10.523  1.00 96.25           C  
ATOM    523  O   TYR A  70      11.200  13.299  -8.595  1.00 96.25           O  
ATOM    524  CG  TYR A  70      11.898   9.725 -11.082  1.00 96.25           C  
ATOM    525  CD1 TYR A  70      11.425   8.670 -10.286  1.00 96.25           C  
ATOM    526  CD2 TYR A  70      12.334   9.470 -12.397  1.00 96.25           C  
ATOM    527  CE1 TYR A  70      11.333   7.368 -10.802  1.00 96.25           C  
ATOM    528  CE2 TYR A  70      12.278   8.159 -12.910  1.00 96.25           C  
ATOM    529  OH  TYR A  70      11.668   5.858 -12.622  1.00 96.25           O  
ATOM    530  CZ  TYR A  70      11.765   7.111 -12.118  1.00 96.25           C  
ATOM    531  N   THR A  71       9.890  14.078 -10.233  1.00 95.25           N  
ATOM    532  CA  THR A  71       9.860  15.481  -9.774  1.00 95.25           C  
ATOM    533  C   THR A  71       8.549  15.826  -9.068  1.00 95.25           C  
ATOM    534  CB  THR A  71      10.098  16.453 -10.937  1.00 95.25           C  
ATOM    535  O   THR A  71       7.528  15.177  -9.293  1.00 95.25           O  
ATOM    536  CG2 THR A  71      11.454  16.236 -11.596  1.00 95.25           C  
ATOM    537  OG1 THR A  71       9.108  16.296 -11.930  1.00 95.25           O  
ATOM    538  N   LEU A  72       8.548  16.873  -8.235  1.00 91.12           N  
ATOM    539  CA  LEU A  72       7.351  17.307  -7.499  1.00 91.12           C  
ATOM    540  C   LEU A  72       6.311  18.017  -8.378  1.00 91.12           C  
ATOM    541  CB  LEU A  72       7.788  18.175  -6.305  1.00 91.12           C  
ATOM    542  O   LEU A  72       5.134  17.677  -8.339  1.00 91.12           O  
ATOM    543  CG  LEU A  72       6.630  18.712  -5.438  1.00 91.12           C  
ATOM    544  CD1 LEU A  72       5.820  17.605  -4.771  1.00 91.12           C  
ATOM    545  CD2 LEU A  72       7.198  19.605  -4.337  1.00 91.12           C  
ATOM    546  N   LYS A  73       6.731  19.014  -9.163  1.00 89.38           N  
ATOM    547  CA  LYS A  73       5.818  19.835  -9.975  1.00 89.38           C  
ATOM    548  C   LYS A  73       5.302  19.057 -11.186  1.00 89.38           C  
ATOM    549  CB  LYS A  73       6.517  21.133 -10.411  1.00 89.38           C  
ATOM    550  O   LYS A  73       6.087  18.354 -11.817  1.00 89.38           O  
ATOM    551  CG  LYS A  73       6.719  22.102  -9.236  1.00 89.38           C  
ATOM    552  CD  LYS A  73       7.436  23.381  -9.690  1.00 89.38           C  
ATOM    553  CE  LYS A  73       7.491  24.396  -8.542  1.00 89.38           C  
ATOM    554  NZ  LYS A  73       8.402  25.525  -8.848  1.00 89.38           N  
ATOM    555  N   GLY A  74       4.021  19.216 -11.517  1.00 90.19           N  
ATOM    556  CA  GLY A  74       3.355  18.555 -12.648  1.00 90.19           C  
ATOM    557  C   GLY A  74       2.985  17.088 -12.397  1.00 90.19           C  
ATOM    558  O   GLY A  74       3.417  16.481 -11.417  1.00 90.19           O  
ATOM    559  N   THR A  75       2.217  16.502 -13.311  1.00 92.56           N  
ATOM    560  CA  THR A  75       1.695  15.127 -13.263  1.00 92.56           C  
ATOM    561  C   THR A  75       2.259  14.305 -14.428  1.00 92.56           C  
ATOM    562  CB  THR A  75       0.160  15.129 -13.316  1.00 92.56           C  
ATOM    563  O   THR A  75       2.051  14.685 -15.585  1.00 92.56           O  
ATOM    564  CG2 THR A  75      -0.433  13.737 -13.110  1.00 92.56           C  
ATOM    565  OG1 THR A  75      -0.339  15.950 -12.284  1.00 92.56           O  
ATOM    566  N   PRO A  76       2.993  13.201 -14.171  1.00 94.94           N  
ATOM    567  CA  PRO A  76       3.502  12.334 -15.232  1.00 94.94           C  
ATOM    568  C   PRO A  76       2.386  11.442 -15.808  1.00 94.94           C  
ATOM    569  CB  PRO A  76       4.592  11.498 -14.560  1.00 94.94           C  
ATOM    570  O   PRO A  76       1.410  11.161 -15.111  1.00 94.94           O  
ATOM    571  CG  PRO A  76       4.018  11.296 -13.155  1.00 94.94           C  
ATOM    572  CD  PRO A  76       3.304  12.618 -12.868  1.00 94.94           C  
ATOM    573  N   PRO A  77       2.520  10.948 -17.051  1.00 96.25           N  
ATOM    574  CA  PRO A  77       1.579   9.989 -17.606  1.00 96.25           C  
ATOM    575  C   PRO A  77       1.667   8.626 -16.910  1.00 96.25           C  
ATOM    576  CB  PRO A  77       1.905   9.889 -19.094  1.00 96.25           C  
ATOM    577  O   PRO A  77       2.734   8.188 -16.468  1.00 96.25           O  
ATOM    578  CG  PRO A  77       3.371  10.305 -19.179  1.00 96.25           C  
ATOM    579  CD  PRO A  77       3.528  11.297 -18.034  1.00 96.25           C  
ATOM    580  N   PHE A  78       0.533   7.931 -16.871  1.00 96.12           N  
ATOM    581  CA  PHE A  78       0.389   6.601 -16.296  1.00 96.12           C  
ATOM    582  C   PHE A  78       1.335   5.600 -16.967  1.00 96.12           C  
ATOM    583  CB  PHE A  78      -1.068   6.148 -16.446  1.00 96.12           C  
ATOM    584  O   PHE A  78       1.386   5.491 -18.192  1.00 96.12           O  
ATOM    585  CG  PHE A  78      -1.324   4.740 -15.951  1.00 96.12           C  
ATOM    586  CD1 PHE A  78      -1.072   3.645 -16.796  1.00 96.12           C  
ATOM    587  CD2 PHE A  78      -1.761   4.518 -14.633  1.00 96.12           C  
ATOM    588  CE1 PHE A  78      -1.226   2.338 -16.318  1.00 96.12           C  
ATOM    589  CE2 PHE A  78      -1.920   3.205 -14.155  1.00 96.12           C  
ATOM    590  CZ  PHE A  78      -1.641   2.115 -14.997  1.00 96.12           C  
ATOM    591  N   GLY A  79       2.039   4.819 -16.147  1.00 95.56           N  
ATOM    592  CA  GLY A  79       2.926   3.748 -16.592  1.00 95.56           C  
ATOM    593  C   GLY A  79       4.330   4.203 -16.990  1.00 95.56           C  
ATOM    594  O   GLY A  79       5.176   3.347 -17.230  1.00 95.56           O  
ATOM    595  N   LEU A  80       4.626   5.508 -17.029  1.00 97.25           N  
ATOM    596  CA  LEU A  80       5.948   6.014 -17.419  1.00 97.25           C  
ATOM    597  C   LEU A  80       7.087   5.432 -16.560  1.00 97.25           C  
ATOM    598  CB  LEU A  80       5.910   7.551 -17.336  1.00 97.25           C  
ATOM    599  O   LEU A  80       8.107   4.997 -17.088  1.00 97.25           O  
ATOM    600  CG  LEU A  80       7.196   8.243 -17.816  1.00 97.25           C  
ATOM    601  CD1 LEU A  80       7.489   7.960 -19.290  1.00 97.25           C  
ATOM    602  CD2 LEU A  80       7.089   9.756 -17.648  1.00 97.25           C  
ATOM    603  N   ASP A  81       6.878   5.381 -15.249  1.00 95.06           N  
ATOM    604  CA  ASP A  81       7.779   4.824 -14.236  1.00 95.06           C  
ATOM    605  C   ASP A  81       8.015   3.308 -14.368  1.00 95.06           C  
ATOM    606  CB  ASP A  81       7.196   5.163 -12.852  1.00 95.06           C  
ATOM    607  O   ASP A  81       9.086   2.829 -14.017  1.00 95.06           O  
ATOM    608  CG  ASP A  81       5.829   4.512 -12.570  1.00 95.06           C  
ATOM    609  OD1 ASP A  81       5.049   4.277 -13.530  1.00 95.06           O  
ATOM    610  OD2 ASP A  81       5.560   4.214 -11.390  1.00 95.06           O  
ATOM    611  N   ASN A  82       7.041   2.562 -14.898  1.00 93.44           N  
ATOM    612  CA  ASN A  82       7.084   1.099 -15.013  1.00 93.44           C  
ATOM    613  C   ASN A  82       7.477   0.600 -16.412  1.00 93.44           C  
ATOM    614  CB  ASN A  82       5.706   0.545 -14.620  1.00 93.44           C  
ATOM    615  O   ASN A  82       7.959  -0.523 -16.566  1.00 93.44           O  
ATOM    616  CG  ASN A  82       5.451   0.634 -13.129  1.00 93.44           C  
ATOM    617  ND2 ASN A  82       4.692   1.597 -12.671  1.00 93.44           N  
ATOM    618  OD1 ASN A  82       5.910  -0.197 -12.365  1.00 93.44           O  
ATOM    619  N   PHE A  83       7.216   1.399 -17.445  1.00 98.12           N  
ATOM    620  CA  PHE A  83       7.433   1.025 -18.839  1.00 98.12           C  
ATOM    621  C   PHE A  83       8.769   1.508 -19.393  1.00 98.12           C  
ATOM    622  CB  PHE A  83       6.281   1.584 -19.680  1.00 98.12           C  
ATOM    623  O   PHE A  83       9.333   0.832 -20.255  1.00 98.12           O  
ATOM    624  CG  PHE A  83       4.903   0.997 -19.451  1.00 98.12           C  
ATOM    625  CD1 PHE A  83       4.718  -0.327 -18.998  1.00 98.12           C  
ATOM    626  CD2 PHE A  83       3.783   1.794 -19.749  1.00 98.12           C  
ATOM    627  CE1 PHE A  83       3.420  -0.843 -18.849  1.00 98.12           C  
ATOM    628  CE2 PHE A  83       2.487   1.278 -19.603  1.00 98.12           C  
ATOM    629  CZ  PHE A  83       2.311  -0.043 -19.167  1.00 98.12           C  
ATOM    630  N   VAL A  84       9.257   2.658 -18.918  1.00 98.56           N  
ATOM    631  CA  VAL A  84      10.460   3.309 -19.457  1.00 98.56           C  
ATOM    632  C   VAL A  84      11.648   3.184 -18.508  1.00 98.56           C  
ATOM    633  CB  VAL A  84      10.173   4.782 -19.814  1.00 98.56           C  
ATOM    634  O   VAL A  84      12.768   2.972 -18.970  1.00 98.56           O  
ATOM    635  CG1 VAL A  84      11.406   5.457 -20.426  1.00 98.56           C  
ATOM    636  CG2 VAL A  84       9.025   4.881 -20.831  1.00 98.56           C  
ATOM    637  N   PHE A  85      11.426   3.264 -17.198  1.00 98.56           N  
ATOM    638  CA  PHE A  85      12.488   3.186 -16.196  1.00 98.56           C  
ATOM    639  C   PHE A  85      12.534   1.809 -15.535  1.00 98.56           C  
ATOM    640  CB  PHE A  85      12.308   4.306 -15.174  1.00 98.56           C  
ATOM    641  O   PHE A  85      11.508   1.157 -15.355  1.00 98.56           O  
ATOM    642  CG  PHE A  85      12.299   5.693 -15.788  1.00 98.56           C  
ATOM    643  CD1 PHE A  85      13.511   6.327 -16.120  1.00 98.56           C  
ATOM    644  CD2 PHE A  85      11.079   6.342 -16.050  1.00 98.56           C  
ATOM    645  CE1 PHE A  85      13.497   7.606 -16.703  1.00 98.56           C  
ATOM    646  CE2 PHE A  85      11.066   7.623 -16.623  1.00 98.56           C  
ATOM    647  CZ  PHE A  85      12.274   8.256 -16.945  1.00 98.56           C  
ATOM    648  N   GLU A  86      13.734   1.359 -15.170  1.00 98.12           N  
ATOM    649  CA  GLU A  86      13.922   0.089 -14.470  1.00 98.12           C  
ATOM    650  C   GLU A  86      14.832   0.244 -13.248  1.00 98.12           C  
ATOM    651  CB  GLU A  86      14.477  -0.997 -15.396  1.00 98.12           C  
ATOM    652  O   GLU A  86      15.767   1.051 -13.275  1.00 98.12           O  
ATOM    653  CG  GLU A  86      13.506  -1.349 -16.521  1.00 98.12           C  
ATOM    654  CD  GLU A  86      13.974  -2.590 -17.278  1.00 98.12           C  
ATOM    655  OE1 GLU A  86      13.273  -3.627 -17.166  1.00 98.12           O  
ATOM    656  OE2 GLU A  86      15.011  -2.527 -17.966  1.00 98.12           O  
ATOM    657  N   PRO A  87      14.570  -0.524 -12.179  1.00 98.00           N  
ATOM    658  CA  PRO A  87      15.396  -0.529 -10.982  1.00 98.00           C  
ATOM    659  C   PRO A  87      16.588  -1.493 -11.072  1.00 98.00           C  
ATOM    660  CB  PRO A  87      14.427  -0.907  -9.861  1.00 98.00           C  
ATOM    661  O   PRO A  87      16.678  -2.332 -11.975  1.00 98.00           O  
ATOM    662  CG  PRO A  87      13.507  -1.908 -10.558  1.00 98.00           C  
ATOM    663  CD  PRO A  87      13.364  -1.316 -11.955  1.00 98.00           C  
ATOM    664  N   LEU A  88      17.478  -1.421 -10.076  1.00 98.50           N  
ATOM    665  CA  LEU A  88      18.546  -2.409  -9.869  1.00 98.50           C  
ATOM    666  C   LEU A  88      17.992  -3.834  -9.694  1.00 98.50           C  
ATOM    667  CB  LEU A  88      19.411  -1.999  -8.663  1.00 98.50           C  
ATOM    668  O   LEU A  88      18.536  -4.776 -10.267  1.00 98.50           O  
ATOM    669  CG  LEU A  88      20.264  -0.738  -8.883  1.00 98.50           C  
ATOM    670  CD1 LEU A  88      20.864  -0.293  -7.549  1.00 98.50           C  
ATOM    671  CD2 LEU A  88      21.416  -0.993  -9.858  1.00 98.50           C  
ATOM    672  N   ALA A  89      16.895  -3.988  -8.954  1.00 97.75           N  
ATOM    673  CA  ALA A  89      16.200  -5.247  -8.709  1.00 97.75           C  
ATOM    674  C   ALA A  89      14.680  -5.035  -8.665  1.00 97.75           C  
ATOM    675  CB  ALA A  89      16.695  -5.824  -7.380  1.00 97.75           C  
ATOM    676  O   ALA A  89      14.197  -3.955  -8.327  1.00 97.75           O  
ATOM    677  N   VAL A  90      13.913  -6.081  -8.969  1.00 95.50           N  
ATOM    678  CA  VAL A  90      12.445  -6.056  -8.924  1.00 95.50           C  
ATOM    679  C   VAL A  90      11.917  -6.856  -7.744  1.00 95.50           C  
ATOM    680  CB  VAL A  90      11.807  -6.527 -10.240  1.00 95.50           C  
ATOM    681  O   VAL A  90      12.385  -7.961  -7.470  1.00 95.50           O  
ATOM    682  CG1 VAL A  90      12.162  -5.565 -11.377  1.00 95.50           C  
ATOM    683  CG2 VAL A  90      12.207  -7.943 -10.660  1.00 95.50           C  
ATOM    684  N   SER A  91      10.918  -6.312  -7.053  1.00 93.25           N  
ATOM    685  CA  SER A  91      10.222  -7.027  -5.986  1.00 93.25           C  
ATOM    686  C   SER A  91       9.438  -8.215  -6.537  1.00 93.25           C  
ATOM    687  CB  SER A  91       9.278  -6.096  -5.227  1.00 93.25           C  
ATOM    688  O   SER A  91       8.756  -8.108  -7.558  1.00 93.25           O  
ATOM    689  OG  SER A  91      10.017  -5.034  -4.656  1.00 93.25           O  
ATOM    690  N   SER A  92       9.505  -9.337  -5.830  1.00 93.75           N  
ATOM    691  CA  SER A  92       8.642 -10.485  -6.083  1.00 93.75           C  
ATOM    692  C   SER A  92       7.219 -10.190  -5.615  1.00 93.75           C  
ATOM    693  CB  SER A  92       9.215 -11.699  -5.369  1.00 93.75           C  
ATOM    694  O   SER A  92       7.015  -9.688  -4.513  1.00 93.75           O  
ATOM    695  OG  SER A  92       8.390 -12.821  -5.552  1.00 93.75           O  
ATOM    696  N   LEU A  93       6.226 -10.499  -6.452  1.00 95.31           N  
ATOM    697  CA  LEU A  93       4.811 -10.308  -6.123  1.00 95.31           C  
ATOM    698  C   LEU A  93       4.207 -11.507  -5.378  1.00 95.31           C  
ATOM    699  CB  LEU A  93       4.016  -9.993  -7.398  1.00 95.31           C  
ATOM    700  O   LEU A  93       3.008 -11.536  -5.121  1.00 95.31           O  
ATOM    701  CG  LEU A  93       4.486  -8.790  -8.224  1.00 95.31           C  
ATOM    702  CD1 LEU A  93       3.564  -8.650  -9.438  1.00 95.31           C  
ATOM    703  CD2 LEU A  93       4.449  -7.480  -7.438  1.00 95.31           C  
ATOM    704  N   ASP A  94       4.985 -12.537  -5.058  1.00 95.00           N  
ATOM    705  CA  ASP A  94       4.516 -13.698  -4.298  1.00 95.00           C  
ATOM    706  C   ASP A  94       5.434 -14.087  -3.137  1.00 95.00           C  
ATOM    707  CB  ASP A  94       4.150 -14.843  -5.239  1.00 95.00           C  
ATOM    708  O   ASP A  94       5.364 -15.202  -2.622  1.00 95.00           O  
ATOM    709  CG  ASP A  94       5.303 -15.464  -6.018  1.00 95.00           C  
ATOM    710  OD1 ASP A  94       6.432 -14.948  -6.097  1.00 95.00           O  
ATOM    711  OD2 ASP A  94       5.032 -16.519  -6.627  1.00 95.00           O  
ATOM    712  N   GLU A  95       6.229 -13.120  -2.683  1.00 92.19           N  
ATOM    713  CA  GLU A  95       6.982 -13.146  -1.435  1.00 92.19           C  
ATOM    714  C   GLU A  95       6.742 -11.824  -0.688  1.00 92.19           C  
ATOM    715  CB  GLU A  95       8.475 -13.329  -1.724  1.00 92.19           C  
ATOM    716  O   GLU A  95       6.685 -10.777  -1.335  1.00 92.19           O  
ATOM    717  CG  GLU A  95       8.785 -14.722  -2.278  1.00 92.19           C  
ATOM    718  CD  GLU A  95      10.206 -14.778  -2.824  1.00 92.19           C  
ATOM    719  OE1 GLU A  95      11.137 -15.148  -2.082  1.00 92.19           O  
ATOM    720  OE2 GLU A  95      10.378 -14.511  -4.035  1.00 92.19           O  
ATOM    721  N   PRO A  96       6.603 -11.830   0.650  1.00 84.31           N  
ATOM    722  CA  PRO A  96       6.283 -10.617   1.397  1.00 84.31           C  
ATOM    723  C   PRO A  96       7.375  -9.552   1.262  1.00 84.31           C  
ATOM    724  CB  PRO A  96       6.068 -11.046   2.854  1.00 84.31           C  
ATOM    725  O   PRO A  96       7.073  -8.363   1.175  1.00 84.31           O  
ATOM    726  CG  PRO A  96       6.484 -12.515   2.942  1.00 84.31           C  
ATOM    727  CD  PRO A  96       6.645 -13.002   1.505  1.00 84.31           C  
ATOM    728  N   PHE A  97       8.648  -9.961   1.222  1.00 83.06           N  
ATOM    729  CA  PHE A  97       9.753  -9.020   1.061  1.00 83.06           C  
ATOM    730  C   PHE A  97      11.008  -9.689   0.482  1.00 83.06           C  
ATOM    731  CB  PHE A  97       9.987  -8.303   2.403  1.00 83.06           C  
ATOM    732  O   PHE A  97      11.940 -10.064   1.195  1.00 83.06           O  
ATOM    733  CG  PHE A  97      10.363  -6.843   2.262  1.00 83.06           C  
ATOM    734  CD1 PHE A  97      11.518  -6.353   2.883  1.00 83.06           C  
ATOM    735  CD2 PHE A  97       9.520  -5.944   1.581  1.00 83.06           C  
ATOM    736  CE1 PHE A  97      11.854  -4.992   2.799  1.00 83.06           C  
ATOM    737  CE2 PHE A  97       9.862  -4.584   1.483  1.00 83.06           C  
ATOM    738  CZ  PHE A  97      11.038  -4.108   2.083  1.00 83.06           C  
ATOM    739  N   ALA A  98      11.009  -9.848  -0.842  1.00 91.06           N  
ATOM    740  CA  ALA A  98      12.157 -10.304  -1.617  1.00 91.06           C  
ATOM    741  C   ALA A  98      12.284  -9.492  -2.912  1.00 91.06           C  
ATOM    742  CB  ALA A  98      12.021 -11.802  -1.908  1.00 91.06           C  
ATOM    743  O   ALA A  98      11.279  -9.126  -3.529  1.00 91.06           O  
ATOM    744  N   ALA A  99      13.517  -9.230  -3.335  1.00 94.06           N  
ATOM    745  CA  ALA A  99      13.832  -8.594  -4.606  1.00 94.06           C  
ATOM    746  C   ALA A  99      14.834  -9.442  -5.391  1.00 94.06           C  
ATOM    747  CB  ALA A  99      14.339  -7.167  -4.362  1.00 94.06           C  
ATOM    748  O   ALA A  99      15.779  -9.979  -4.820  1.00 94.06           O  
ATOM    749  N   TYR A 100      14.641  -9.537  -6.703  1.00 96.75           N  
ATOM    750  CA  TYR A 100      15.505 -10.287  -7.612  1.00 96.75           C  
ATOM    751  C   TYR A 100      16.200  -9.338  -8.566  1.00 96.75           C  
ATOM    752  CB  TYR A 100      14.707 -11.346  -8.372  1.00 96.75           C  
ATOM    753  O   TYR A 100      15.589  -8.376  -9.038  1.00 96.75           O  
ATOM    754  CG  TYR A 100      14.205 -12.432  -7.454  1.00 96.75           C  
ATOM    755  CD1 TYR A 100      14.980 -13.587  -7.239  1.00 96.75           C  
ATOM    756  CD2 TYR A 100      13.026 -12.226  -6.720  1.00 96.75           C  
ATOM    757  CE1 TYR A 100      14.559 -14.552  -6.304  1.00 96.75           C  
ATOM    758  CE2 TYR A 100      12.628 -13.175  -5.767  1.00 96.75           C  
ATOM    759  OH  TYR A 100      12.927 -15.272  -4.675  1.00 96.75           O  
ATOM    760  CZ  TYR A 100      13.373 -14.349  -5.568  1.00 96.75           C  
ATOM    761  N   GLY A 101      17.467  -9.628  -8.847  1.00 97.06           N  
ATOM    762  CA  GLY A 101      18.290  -8.832  -9.743  1.00 97.06           C  
ATOM    763  C   GLY A 101      17.593  -8.541 -11.071  1.00 97.06           C  
ATOM    764  O   GLY A 101      16.899  -9.398 -11.623  1.00 97.06           O  
ATOM    765  N   LEU A 102      17.746  -7.309 -11.549  1.00 97.88           N  
ATOM    766  CA  LEU A 102      17.377  -6.888 -12.893  1.00 97.88           C  
ATOM    767  C   LEU A 102      18.593  -6.202 -13.515  1.00 97.88           C  
ATOM    768  CB  LEU A 102      16.090  -6.046 -12.855  1.00 97.88           C  
ATOM    769  O   LEU A 102      19.435  -6.891 -14.076  1.00 97.88           O  
ATOM    770  CG  LEU A 102      15.644  -5.555 -14.242  1.00 97.88           C  
ATOM    771  CD1 LEU A 102      15.209  -6.690 -15.174  1.00 97.88           C  
ATOM    772  CD2 LEU A 102      14.472  -4.604 -14.067  1.00 97.88           C  
ATOM    773  N   ILE A 103      18.741  -4.878 -13.373  1.00 98.62           N  
ATOM    774  CA  ILE A 103      19.959  -4.189 -13.832  1.00 98.62           C  
ATOM    775  C   ILE A 103      21.172  -4.680 -13.031  1.00 98.62           C  
ATOM    776  CB  ILE A 103      19.795  -2.655 -13.753  1.00 98.62           C  
ATOM    777  O   ILE A 103      22.258  -4.807 -13.587  1.00 98.62           O  
ATOM    778  CG1 ILE A 103      18.726  -2.174 -14.757  1.00 98.62           C  
ATOM    779  CG2 ILE A 103      21.130  -1.924 -13.991  1.00 98.62           C  
ATOM    780  CD1 ILE A 103      18.413  -0.679 -14.640  1.00 98.62           C  
ATOM    781  N   ALA A 104      20.999  -4.982 -11.743  1.00 98.25           N  
ATOM    782  CA  ALA A 104      21.995  -5.696 -10.959  1.00 98.25           C  
ATOM    783  C   ALA A 104      21.836  -7.205 -11.175  1.00 98.25           C  
ATOM    784  CB  ALA A 104      21.860  -5.302  -9.485  1.00 98.25           C  
ATOM    785  O   ALA A 104      20.801  -7.768 -10.829  1.00 98.25           O  
ATOM    786  N   LYS A 105      22.870  -7.870 -11.694  1.00 96.19           N  
ATOM    787  CA  LYS A 105      22.922  -9.340 -11.780  1.00 96.19           C  
ATOM    788  C   LYS A 105      23.354 -10.000 -10.469  1.00 96.19           C  
ATOM    789  CB  LYS A 105      23.813  -9.777 -12.952  1.00 96.19           C  
ATOM    790  O   LYS A 105      23.175 -11.203 -10.305  1.00 96.19           O  
ATOM    791  CG  LYS A 105      25.287  -9.370 -12.790  1.00 96.19           C  
ATOM    792  CD  LYS A 105      26.133  -9.965 -13.915  1.00 96.19           C  
ATOM    793  CE  LYS A 105      27.577  -9.482 -13.783  1.00 96.19           C  
ATOM    794  NZ  LYS A 105      28.396  -9.974 -14.911  1.00 96.19           N  
ATOM    795  N   ASP A 106      23.946  -9.217  -9.570  1.00 95.75           N  
ATOM    796  CA  ASP A 106      24.464  -9.672  -8.285  1.00 95.75           C  
ATOM    797  C   ASP A 106      24.307  -8.595  -7.202  1.00 95.75           C  
ATOM    798  CB  ASP A 106      25.934 -10.048  -8.459  1.00 95.75           C  
ATOM    799  O   ASP A 106      24.504  -7.404  -7.477  1.00 95.75           O  
ATOM    800  CG  ASP A 106      26.527 -10.489  -7.140  1.00 95.75           C  
ATOM    801  OD1 ASP A 106      25.882 -11.360  -6.530  1.00 95.75           O  
ATOM    802  OD2 ASP A 106      27.565  -9.913  -6.756  1.00 95.75           O  
ATOM    803  N   ILE A 107      23.947  -9.022  -5.987  1.00 96.38           N  
ATOM    804  CA  ILE A 107      23.635  -8.158  -4.843  1.00 96.38           C  
ATOM    805  C   ILE A 107      24.295  -8.699  -3.564  1.00 96.38           C  
ATOM    806  CB  ILE A 107      22.103  -8.023  -4.650  1.00 96.38           C  
ATOM    807  O   ILE A 107      23.783  -9.600  -2.910  1.00 96.38           O  
ATOM    808  CG1 ILE A 107      21.344  -7.721  -5.965  1.00 96.38           C  
ATOM    809  CG2 ILE A 107      21.854  -6.936  -3.583  1.00 96.38           C  
ATOM    810  CD1 ILE A 107      19.820  -7.622  -5.820  1.00 96.38           C  
ATOM    811  N   GLU A 108      25.399  -8.097  -3.135  1.00 94.75           N  
ATOM    812  CA  GLU A 108      26.152  -8.534  -1.956  1.00 94.75           C  
ATOM    813  C   GLU A 108      25.893  -7.609  -0.757  1.00 94.75           C  
ATOM    814  CB  GLU A 108      27.640  -8.642  -2.324  1.00 94.75           C  
ATOM    815  O   GLU A 108      26.414  -6.491  -0.691  1.00 94.75           O  
ATOM    816  CG  GLU A 108      28.467  -9.300  -1.208  1.00 94.75           C  
ATOM    817  CD  GLU A 108      29.971  -9.386  -1.528  1.00 94.75           C  
ATOM    818  OE1 GLU A 108      30.763  -9.519  -0.569  1.00 94.75           O  
ATOM    819  OE2 GLU A 108      30.367  -9.340  -2.718  1.00 94.75           O  
ATOM    820  N   LEU A 109      25.100  -8.070   0.217  1.00 92.94           N  
ATOM    821  CA  LEU A 109      24.969  -7.411   1.521  1.00 92.94           C  
ATOM    822  C   LEU A 109      26.211  -7.708   2.372  1.00 92.94           C  
ATOM    823  CB  LEU A 109      23.672  -7.874   2.214  1.00 92.94           C  
ATOM    824  O   LEU A 109      26.529  -8.869   2.630  1.00 92.94           O  
ATOM    825  CG  LEU A 109      23.428  -7.253   3.607  1.00 92.94           C  
ATOM    826  CD1 LEU A 109      23.296  -5.734   3.541  1.00 92.94           C  
ATOM    827  CD2 LEU A 109      22.140  -7.812   4.209  1.00 92.94           C  
ATOM    828  N   ALA A 110      26.893  -6.666   2.847  1.00 92.69           N  
ATOM    829  CA  ALA A 110      28.049  -6.827   3.721  1.00 92.69           C  
ATOM    830  C   ALA A 110      27.673  -7.532   5.035  1.00 92.69           C  
ATOM    831  CB  ALA A 110      28.680  -5.456   3.974  1.00 92.69           C  
ATOM    832  O   ALA A 110      26.574  -7.351   5.562  1.00 92.69           O  
ATOM    833  N   ALA A 111      28.610  -8.295   5.606  1.00 90.00           N  
ATOM    834  CA  ALA A 111      28.381  -9.072   6.830  1.00 90.00           C  
ATOM    835  C   ALA A 111      27.956  -8.212   8.039  1.00 90.00           C  
ATOM    836  CB  ALA A 111      29.665  -9.852   7.140  1.00 90.00           C  
ATOM    837  O   ALA A 111      27.213  -8.676   8.902  1.00 90.00           O  
ATOM    838  N   ASP A 112      28.392  -6.950   8.091  1.00 90.12           N  
ATOM    839  CA  ASP A 112      28.007  -5.979   9.121  1.00 90.12           C  
ATOM    840  C   ASP A 112      26.662  -5.282   8.844  1.00 90.12           C  
ATOM    841  CB  ASP A 112      29.145  -4.964   9.307  1.00 90.12           C  
ATOM    842  O   ASP A 112      26.212  -4.469   9.654  1.00 90.12           O  
ATOM    843  CG  ASP A 112      29.327  -3.980   8.142  1.00 90.12           C  
ATOM    844  OD1 ASP A 112      28.658  -4.139   7.091  1.00 90.12           O  
ATOM    845  OD2 ASP A 112      30.125  -3.038   8.335  1.00 90.12           O  
ATOM    846  N   LYS A 113      26.020  -5.596   7.709  1.00 89.88           N  
ATOM    847  CA  LYS A 113      24.769  -5.008   7.214  1.00 89.88           C  
ATOM    848  C   LYS A 113      24.826  -3.480   7.049  1.00 89.88           C  
ATOM    849  CB  LYS A 113      23.581  -5.473   8.078  1.00 89.88           C  
ATOM    850  O   LYS A 113      23.785  -2.825   7.084  1.00 89.88           O  
ATOM    851  CG  LYS A 113      23.456  -6.997   8.252  1.00 89.88           C  
ATOM    852  CD  LYS A 113      22.228  -7.336   9.118  1.00 89.88           C  
ATOM    853  CE  LYS A 113      22.119  -8.849   9.368  1.00 89.88           C  
ATOM    854  NZ  LYS A 113      20.901  -9.224  10.147  1.00 89.88           N  
ATOM    855  N   LYS A 114      26.019  -2.890   6.886  1.00 93.88           N  
ATOM    856  CA  LYS A 114      26.210  -1.436   6.701  1.00 93.88           C  
ATOM    857  C   LYS A 114      26.518  -1.024   5.269  1.00 93.88           C  
ATOM    858  CB  LYS A 114      27.309  -0.912   7.626  1.00 93.88           C  
ATOM    859  O   LYS A 114      26.686   0.163   5.001  1.00 93.88           O  
ATOM    860  CG  LYS A 114      26.893  -0.948   9.095  1.00 93.88           C  
ATOM    861  CD  LYS A 114      27.978  -0.259   9.917  1.00 93.88           C  
ATOM    862  CE  LYS A 114      27.540  -0.166  11.374  1.00 93.88           C  
ATOM    863  NZ  LYS A 114      28.570   0.537  12.171  1.00 93.88           N  
ATOM    864  N   SER A 115      26.596  -1.966   4.342  1.00 95.62           N  
ATOM    865  CA  SER A 115      26.689  -1.646   2.923  1.00 95.62           C  
ATOM    866  C   SER A 115      26.115  -2.762   2.069  1.00 95.62           C  
ATOM    867  CB  SER A 115      28.137  -1.332   2.521  1.00 95.62           C  
ATOM    868  O   SER A 115      26.073  -3.918   2.489  1.00 95.62           O  
ATOM    869  OG  SER A 115      28.993  -2.436   2.735  1.00 95.62           O  
ATOM    870  N   VAL A 116      25.687  -2.410   0.863  1.00 96.81           N  
ATOM    871  CA  VAL A 116      25.310  -3.362  -0.182  1.00 96.81           C  
ATOM    872  C   VAL A 116      26.099  -3.040  -1.444  1.00 96.81           C  
ATOM    873  CB  VAL A 116      23.786  -3.389  -0.402  1.00 96.81           C  
ATOM    874  O   VAL A 116      26.272  -1.872  -1.792  1.00 96.81           O  
ATOM    875  CG1 VAL A 116      23.241  -2.054  -0.918  1.00 96.81           C  
ATOM    876  CG2 VAL A 116      23.370  -4.499  -1.370  1.00 96.81           C  
ATOM    877  N   THR A 117      26.617  -4.066  -2.110  1.00 98.19           N  
ATOM    878  CA  THR A 117      27.361  -3.932  -3.365  1.00 98.19           C  
ATOM    879  C   THR A 117      26.557  -4.554  -4.496  1.00 98.19           C  
ATOM    880  CB  THR A 117      28.760  -4.551  -3.253  1.00 98.19           C  
ATOM    881  O   THR A 117      26.142  -5.702  -4.398  1.00 98.19           O  
ATOM    882  CG2 THR A 117      29.613  -4.268  -4.487  1.00 98.19           C  
ATOM    883  OG1 THR A 117      29.436  -4.013  -2.126  1.00 98.19           O  
ATOM    884  N   PHE A 118      26.346  -3.799  -5.568  1.00 98.56           N  
ATOM    885  CA  PHE A 118      25.654  -4.254  -6.766  1.00 98.56           C  
ATOM    886  C   PHE A 118      26.659  -4.453  -7.895  1.00 98.56           C  
ATOM    887  CB  PHE A 118      24.579  -3.237  -7.166  1.00 98.56           C  
ATOM    888  O   PHE A 118      27.453  -3.550  -8.181  1.00 98.56           O  
ATOM    889  CG  PHE A 118      23.523  -3.002  -6.107  1.00 98.56           C  
ATOM    890  CD1 PHE A 118      22.459  -3.908  -5.971  1.00 98.56           C  
ATOM    891  CD2 PHE A 118      23.593  -1.876  -5.266  1.00 98.56           C  
ATOM    892  CE1 PHE A 118      21.466  -3.696  -4.998  1.00 98.56           C  
ATOM    893  CE2 PHE A 118      22.592  -1.655  -4.305  1.00 98.56           C  
ATOM    894  CZ  PHE A 118      21.536  -2.572  -4.158  1.00 98.56           C  
ATOM    895  N   THR A 119      26.585  -5.602  -8.565  1.00 98.62           N  
ATOM    896  CA  THR A 119      27.249  -5.808  -9.858  1.00 98.62           C  
ATOM    897  C   THR A 119      26.210  -5.716 -10.961  1.00 98.62           C  
ATOM    898  CB  THR A 119      27.998  -7.140  -9.948  1.00 98.62           C  
ATOM    899  O   THR A 119      25.224  -6.455 -10.955  1.00 98.62           O  
ATOM    900  CG2 THR A 119      28.953  -7.178 -11.139  1.00 98.62           C  
ATOM    901  OG1 THR A 119      28.776  -7.369  -8.788  1.00 98.62           O  
ATOM    902  N   LEU A 120      26.420  -4.803 -11.902  1.00 98.69           N  
ATOM    903  CA  LEU A 120      25.506  -4.554 -13.008  1.00 98.69           C  
ATOM    904  C   LEU A 120      25.648  -5.633 -14.087  1.00 98.69           C  
ATOM    905  CB  LEU A 120      25.694  -3.133 -13.571  1.00 98.69           C  
ATOM    906  O   LEU A 120      26.726  -6.196 -14.296  1.00 98.69           O  
ATOM    907  CG  LEU A 120      25.749  -1.997 -12.530  1.00 98.69           C  
ATOM    908  CD1 LEU A 120      25.813  -0.656 -13.256  1.00 98.69           C  
ATOM    909  CD2 LEU A 120      24.563  -1.968 -11.563  1.00 98.69           C  
ATOM    910  N   ASP A 121      24.544  -5.928 -14.761  1.00 98.12           N  
ATOM    911  CA  ASP A 121      24.503  -6.801 -15.927  1.00 98.12           C  
ATOM    912  C   ASP A 121      25.111  -6.079 -17.136  1.00 98.12           C  
ATOM    913  CB  ASP A 121      23.050  -7.235 -16.178  1.00 98.12           C  
ATOM    914  O   ASP A 121      24.631  -5.028 -17.553  1.00 98.12           O  
ATOM    915  CG  ASP A 121      22.929  -8.397 -17.167  1.00 98.12           C  
ATOM    916  OD1 ASP A 121      23.641  -8.435 -18.195  1.00 98.12           O  
ATOM    917  OD2 ASP A 121      22.096  -9.298 -16.940  1.00 98.12           O  
ATOM    918  N   GLU A 122      26.155  -6.647 -17.737  1.00 97.94           N  
ATOM    919  CA  GLU A 122      26.820  -6.100 -18.925  1.00 97.94           C  
ATOM    920  C   GLU A 122      25.897  -5.970 -20.148  1.00 97.94           C  
ATOM    921  CB  GLU A 122      28.050  -6.957 -19.285  1.00 97.94           C  
ATOM    922  O   GLU A 122      26.210  -5.248 -21.099  1.00 97.94           O  
ATOM    923  CG  GLU A 122      27.769  -8.446 -19.601  1.00 97.94           C  
ATOM    924  CD  GLU A 122      27.750  -9.371 -18.370  1.00 97.94           C  
ATOM    925  OE1 GLU A 122      27.836 -10.605 -18.538  1.00 97.94           O  
ATOM    926  OE2 GLU A 122      27.708  -8.873 -17.222  1.00 97.94           O  
ATOM    927  N   ARG A 123      24.758  -6.670 -20.147  1.00 97.88           N  
ATOM    928  CA  ARG A 123      23.737  -6.564 -21.189  1.00 97.88           C  
ATOM    929  C   ARG A 123      22.858  -5.334 -20.999  1.00 97.88           C  
ATOM    930  CB  ARG A 123      22.871  -7.831 -21.209  1.00 97.88           C  
ATOM    931  O   ARG A 123      22.240  -4.923 -21.979  1.00 97.88           O  
ATOM    932  CG  ARG A 123      23.696  -9.115 -21.405  1.00 97.88           C  
ATOM    933  CD  ARG A 123      22.823 -10.360 -21.249  1.00 97.88           C  
ATOM    934  NE  ARG A 123      22.339 -10.509 -19.865  1.00 97.88           N  
ATOM    935  NH1 ARG A 123      20.976 -12.314 -20.228  1.00 97.88           N  
ATOM    936  NH2 ARG A 123      21.129 -11.449 -18.186  1.00 97.88           N  
ATOM    937  CZ  ARG A 123      21.490 -11.418 -19.430  1.00 97.88           C  
ATOM    938  N   ALA A 124      22.790  -4.763 -19.792  1.00 98.62           N  
ATOM    939  CA  ALA A 124      21.902  -3.654 -19.469  1.00 98.62           C  
ATOM    940  C   ALA A 124      22.206  -2.425 -20.329  1.00 98.62           C  
ATOM    941  CB  ALA A 124      21.948  -3.351 -17.967  1.00 98.62           C  
ATOM    942  O   ALA A 124      23.323  -1.901 -20.348  1.00 98.62           O  
ATOM    943  N   LYS A 125      21.189  -1.966 -21.063  1.00 98.69           N  
ATOM    944  CA  LYS A 125      21.284  -0.826 -21.976  1.00 98.69           C  
ATOM    945  C   LYS A 125      20.060   0.059 -21.863  1.00 98.69           C  
ATOM    946  CB  LYS A 125      21.458  -1.291 -23.430  1.00 98.69           C  
ATOM    947  O   LYS A 125      18.934  -0.420 -21.726  1.00 98.69           O  
ATOM    948  CG  LYS A 125      22.826  -1.936 -23.669  1.00 98.69           C  
ATOM    949  CD  LYS A 125      22.937  -2.468 -25.095  1.00 98.69           C  
ATOM    950  CE  LYS A 125      24.239  -3.261 -25.203  1.00 98.69           C  
ATOM    951  NZ  LYS A 125      24.451  -3.746 -26.585  1.00 98.69           N  
ATOM    952  N   PHE A 126      20.290   1.354 -21.998  1.00 98.88           N  
ATOM    953  CA  PHE A 126      19.237   2.314 -22.263  1.00 98.88           C  
ATOM    954  C   PHE A 126      18.699   2.148 -23.690  1.00 98.88           C  
ATOM    955  CB  PHE A 126      19.779   3.717 -22.002  1.00 98.88           C  
ATOM    956  O   PHE A 126      19.333   1.563 -24.570  1.00 98.88           O  
ATOM    957  CG  PHE A 126      20.189   3.959 -20.565  1.00 98.88           C  
ATOM    958  CD1 PHE A 126      19.219   3.998 -19.545  1.00 98.88           C  
ATOM    959  CD2 PHE A 126      21.547   4.133 -20.242  1.00 98.88           C  
ATOM    960  CE1 PHE A 126      19.602   4.213 -18.210  1.00 98.88           C  
ATOM    961  CE2 PHE A 126      21.930   4.358 -18.910  1.00 98.88           C  
ATOM    962  CZ  PHE A 126      20.960   4.396 -17.895  1.00 98.88           C  
ATOM    963  N   SER A 127      17.506   2.681 -23.925  1.00 98.50           N  
ATOM    964  CA  SER A 127      16.812   2.633 -25.218  1.00 98.50           C  
ATOM    965  C   SER A 127      17.537   3.354 -26.359  1.00 98.50           C  
ATOM    966  CB  SER A 127      15.403   3.208 -25.073  1.00 98.50           C  
ATOM    967  O   SER A 127      17.303   3.034 -27.522  1.00 98.50           O  
ATOM    968  OG  SER A 127      15.374   4.374 -24.275  1.00 98.50           O  
ATOM    969  N   ASP A 128      18.445   4.277 -26.047  1.00 97.69           N  
ATOM    970  CA  ASP A 128      19.342   4.931 -27.006  1.00 97.69           C  
ATOM    971  C   ASP A 128      20.607   4.102 -27.324  1.00 97.69           C  
ATOM    972  CB  ASP A 128      19.675   6.345 -26.496  1.00 97.69           C  
ATOM    973  O   ASP A 128      21.452   4.525 -28.113  1.00 97.69           O  
ATOM    974  CG  ASP A 128      20.471   6.368 -25.187  1.00 97.69           C  
ATOM    975  OD1 ASP A 128      20.758   5.282 -24.637  1.00 97.69           O  
ATOM    976  OD2 ASP A 128      20.822   7.481 -24.734  1.00 97.69           O  
ATOM    977  N   GLY A 129      20.733   2.908 -26.733  1.00 97.81           N  
ATOM    978  CA  GLY A 129      21.822   1.961 -26.951  1.00 97.81           C  
ATOM    979  C   GLY A 129      23.028   2.142 -26.028  1.00 97.81           C  
ATOM    980  O   GLY A 129      23.926   1.295 -26.067  1.00 97.81           O  
ATOM    981  N   TYR A 130      23.063   3.188 -25.192  1.00 98.06           N  
ATOM    982  CA  TYR A 130      24.148   3.366 -24.226  1.00 98.06           C  
ATOM    983  C   TYR A 130      24.089   2.283 -23.138  1.00 98.06           C  
ATOM    984  CB  TYR A 130      24.148   4.779 -23.623  1.00 98.06           C  
ATOM    985  O   TYR A 130      23.002   1.969 -22.644  1.00 98.06           O  
ATOM    986  CG  TYR A 130      24.770   5.806 -24.551  1.00 98.06           C  
ATOM    987  CD1 TYR A 130      26.161   6.015 -24.545  1.00 98.06           C  
ATOM    988  CD2 TYR A 130      23.970   6.493 -25.477  1.00 98.06           C  
ATOM    989  CE1 TYR A 130      26.750   6.864 -25.500  1.00 98.06           C  
ATOM    990  CE2 TYR A 130      24.538   7.377 -26.409  1.00 98.06           C  
ATOM    991  OH  TYR A 130      26.510   8.303 -27.399  1.00 98.06           O  
ATOM    992  CZ  TYR A 130      25.936   7.523 -26.446  1.00 98.06           C  
ATOM    993  N   PRO A 131      25.234   1.687 -22.761  1.00 98.56           N  
ATOM    994  CA  PRO A 131      25.273   0.717 -21.677  1.00 98.56           C  
ATOM    995  C   PRO A 131      25.003   1.400 -20.334  1.00 98.56           C  
ATOM    996  CB  PRO A 131      26.666   0.100 -21.746  1.00 98.56           C  
ATOM    997  O   PRO A 131      25.423   2.537 -20.124  1.00 98.56           O  
ATOM    998  CG  PRO A 131      27.522   1.257 -22.272  1.00 98.56           C  
ATOM    999  CD  PRO A 131      26.581   1.960 -23.248  1.00 98.56           C  
ATOM   1000  N   VAL A 132      24.327   0.692 -19.432  1.00 98.81           N  
ATOM   1001  CA  VAL A 132      24.098   1.157 -18.061  1.00 98.81           C  
ATOM   1002  C   VAL A 132      25.373   0.951 -17.245  1.00 98.81           C  
ATOM   1003  CB  VAL A 132      22.906   0.427 -17.416  1.00 98.81           C  
ATOM   1004  O   VAL A 132      25.890  -0.163 -17.172  1.00 98.81           O  
ATOM   1005  CG1 VAL A 132      22.652   0.953 -16.001  1.00 98.81           C  
ATOM   1006  CG2 VAL A 132      21.609   0.617 -18.217  1.00 98.81           C  
ATOM   1007  N   MET A 133      25.878   2.017 -16.625  1.00 98.75           N  
ATOM   1008  CA  MET A 133      27.134   2.013 -15.870  1.00 98.75           C  
ATOM   1009  C   MET A 133      26.921   2.380 -14.398  1.00 98.75           C  
ATOM   1010  CB  MET A 133      28.124   2.976 -16.546  1.00 98.75           C  
ATOM   1011  O   MET A 133      25.915   2.975 -14.013  1.00 98.75           O  
ATOM   1012  CG  MET A 133      28.538   2.505 -17.946  1.00 98.75           C  
ATOM   1013  SD  MET A 133      29.597   1.030 -17.941  1.00 98.75           S  
ATOM   1014  CE  MET A 133      29.795   0.765 -19.715  1.00 98.75           C  
ATOM   1015  N   ALA A 134      27.911   2.085 -13.551  1.00 98.88           N  
ATOM   1016  CA  ALA A 134      27.905   2.484 -12.142  1.00 98.88           C  
ATOM   1017  C   ALA A 134      27.755   4.010 -11.970  1.00 98.88           C  
ATOM   1018  CB  ALA A 134      29.197   1.970 -11.499  1.00 98.88           C  
ATOM   1019  O   ALA A 134      27.143   4.471 -11.008  1.00 98.88           O  
ATOM   1020  N   GLU A 135      28.248   4.802 -12.925  1.00 98.81           N  
ATOM   1021  CA  GLU A 135      28.041   6.253 -12.946  1.00 98.81           C  
ATOM   1022  C   GLU A 135      26.567   6.656 -13.074  1.00 98.81           C  
ATOM   1023  CB  GLU A 135      28.815   6.889 -14.101  1.00 98.81           C  
ATOM   1024  O   GLU A 135      26.160   7.623 -12.433  1.00 98.81           O  
ATOM   1025  CG  GLU A 135      30.335   6.838 -13.903  1.00 98.81           C  
ATOM   1026  CD  GLU A 135      31.084   7.654 -14.966  1.00 98.81           C  
ATOM   1027  OE1 GLU A 135      32.295   7.403 -15.132  1.00 98.81           O  
ATOM   1028  OE2 GLU A 135      30.465   8.588 -15.543  1.00 98.81           O  
ATOM   1029  N   ASP A 136      25.764   5.923 -13.851  1.00 98.88           N  
ATOM   1030  CA  ASP A 136      24.325   6.168 -13.990  1.00 98.88           C  
ATOM   1031  C   ASP A 136      23.596   5.861 -12.682  1.00 98.88           C  
ATOM   1032  CB  ASP A 136      23.741   5.296 -15.107  1.00 98.88           C  
ATOM   1033  O   ASP A 136      22.754   6.632 -12.223  1.00 98.88           O  
ATOM   1034  CG  ASP A 136      24.337   5.620 -16.472  1.00 98.88           C  
ATOM   1035  OD1 ASP A 136      24.101   6.751 -16.960  1.00 98.88           O  
ATOM   1036  OD2 ASP A 136      25.015   4.721 -17.016  1.00 98.88           O  
ATOM   1037  N   VAL A 137      23.972   4.764 -12.022  1.00 98.81           N  
ATOM   1038  CA  VAL A 137      23.407   4.372 -10.724  1.00 98.81           C  
ATOM   1039  C   VAL A 137      23.743   5.411  -9.652  1.00 98.81           C  
ATOM   1040  CB  VAL A 137      23.908   2.978 -10.312  1.00 98.81           C  
ATOM   1041  O   VAL A 137      22.858   5.854  -8.917  1.00 98.81           O  
ATOM   1042  CG1 VAL A 137      23.263   2.544  -8.994  1.00 98.81           C  
ATOM   1043  CG2 VAL A 137      23.576   1.922 -11.370  1.00 98.81           C  
ATOM   1044  N   LYS A 138      25.005   5.856  -9.592  1.00 98.81           N  
ATOM   1045  CA  LYS A 138      25.427   6.925  -8.682  1.00 98.81           C  
ATOM   1046  C   LYS A 138      24.683   8.230  -8.969  1.00 98.81           C  
ATOM   1047  CB  LYS A 138      26.951   7.109  -8.758  1.00 98.81           C  
ATOM   1048  O   LYS A 138      24.151   8.833  -8.041  1.00 98.81           O  
ATOM   1049  CG  LYS A 138      27.369   8.254  -7.831  1.00 98.81           C  
ATOM   1050  CD  LYS A 138      28.875   8.303  -7.562  1.00 98.81           C  
ATOM   1051  CE  LYS A 138      29.250   9.576  -6.789  1.00 98.81           C  
ATOM   1052  NZ  LYS A 138      28.363   9.808  -5.621  1.00 98.81           N  
ATOM   1053  N   TYR A 139      24.609   8.634 -10.239  1.00 98.69           N  
ATOM   1054  CA  TYR A 139      23.867   9.821 -10.663  1.00 98.69           C  
ATOM   1055  C   TYR A 139      22.399   9.752 -10.234  1.00 98.69           C  
ATOM   1056  CB  TYR A 139      23.965   9.961 -12.188  1.00 98.69           C  
ATOM   1057  O   TYR A 139      21.852  10.738  -9.745  1.00 98.69           O  
ATOM   1058  CG  TYR A 139      23.133  11.103 -12.732  1.00 98.69           C  
ATOM   1059  CD1 TYR A 139      21.814  10.875 -13.175  1.00 98.69           C  
ATOM   1060  CD2 TYR A 139      23.668  12.403 -12.741  1.00 98.69           C  
ATOM   1061  CE1 TYR A 139      21.021  11.957 -13.604  1.00 98.69           C  
ATOM   1062  CE2 TYR A 139      22.889  13.482 -13.190  1.00 98.69           C  
ATOM   1063  OH  TYR A 139      20.810  14.319 -14.005  1.00 98.69           O  
ATOM   1064  CZ  TYR A 139      21.560  13.262 -13.605  1.00 98.69           C  
ATOM   1065  N   SER A 140      21.776   8.582 -10.372  1.00 98.56           N  
ATOM   1066  CA  SER A 140      20.384   8.349  -9.987  1.00 98.56           C  
ATOM   1067  C   SER A 140      20.170   8.545  -8.492  1.00 98.56           C  
ATOM   1068  CB  SER A 140      19.940   6.942 -10.380  1.00 98.56           C  
ATOM   1069  O   SER A 140      19.274   9.288  -8.098  1.00 98.56           O  
ATOM   1070  OG  SER A 140      20.171   6.744 -11.754  1.00 98.56           O  
ATOM   1071  N   LEU A 141      21.024   7.937  -7.660  1.00 98.44           N  
ATOM   1072  CA  LEU A 141      20.962   8.100  -6.209  1.00 98.44           C  
ATOM   1073  C   LEU A 141      21.156   9.566  -5.809  1.00 98.44           C  
ATOM   1074  CB  LEU A 141      22.023   7.203  -5.544  1.00 98.44           C  
ATOM   1075  O   LEU A 141      20.345  10.111  -5.064  1.00 98.44           O  
ATOM   1076  CG  LEU A 141      22.019   7.300  -4.006  1.00 98.44           C  
ATOM   1077  CD1 LEU A 141      20.747   6.716  -3.391  1.00 98.44           C  
ATOM   1078  CD2 LEU A 141      23.214   6.554  -3.430  1.00 98.44           C  
ATOM   1079  N   ASP A 142      22.209  10.206  -6.315  1.00 98.06           N  
ATOM   1080  CA  ASP A 142      22.548  11.586  -5.964  1.00 98.06           C  
ATOM   1081  C   ASP A 142      21.437  12.559  -6.409  1.00 98.06           C  
ATOM   1082  CB  ASP A 142      23.918  11.953  -6.573  1.00 98.06           C  
ATOM   1083  O   ASP A 142      21.051  13.453  -5.656  1.00 98.06           O  
ATOM   1084  CG  ASP A 142      25.126  11.201  -5.972  1.00 98.06           C  
ATOM   1085  OD1 ASP A 142      25.042  10.647  -4.852  1.00 98.06           O  
ATOM   1086  OD2 ASP A 142      26.216  11.195  -6.597  1.00 98.06           O  
ATOM   1087  N   THR A 143      20.854  12.343  -7.593  1.00 97.56           N  
ATOM   1088  CA  THR A 143      19.757  13.165  -8.127  1.00 97.56           C  
ATOM   1089  C   THR A 143      18.469  12.978  -7.331  1.00 97.56           C  
ATOM   1090  CB  THR A 143      19.502  12.859  -9.610  1.00 97.56           C  
ATOM   1091  O   THR A 143      17.842  13.967  -6.953  1.00 97.56           O  
ATOM   1092  CG2 THR A 143      18.408  13.734 -10.213  1.00 97.56           C  
ATOM   1093  OG1 THR A 143      20.668  13.121 -10.351  1.00 97.56           O  
ATOM   1094  N   LEU A 144      18.082  11.739  -7.014  1.00 96.38           N  
ATOM   1095  CA  LEU A 144      16.867  11.462  -6.237  1.00 96.38           C  
ATOM   1096  C   LEU A 144      16.977  11.903  -4.771  1.00 96.38           C  
ATOM   1097  CB  LEU A 144      16.513   9.974  -6.354  1.00 96.38           C  
ATOM   1098  O   LEU A 144      15.962  12.162  -4.128  1.00 96.38           O  
ATOM   1099  CG  LEU A 144      16.032   9.558  -7.755  1.00 96.38           C  
ATOM   1100  CD1 LEU A 144      15.779   8.056  -7.769  1.00 96.38           C  
ATOM   1101  CD2 LEU A 144      14.732  10.244  -8.177  1.00 96.38           C  
ATOM   1102  N   LYS A 145      18.203  12.042  -4.257  1.00 95.06           N  
ATOM   1103  CA  LYS A 145      18.488  12.646  -2.950  1.00 95.06           C  
ATOM   1104  C   LYS A 145      18.622  14.174  -2.983  1.00 95.06           C  
ATOM   1105  CB  LYS A 145      19.749  12.004  -2.366  1.00 95.06           C  
ATOM   1106  O   LYS A 145      18.755  14.778  -1.921  1.00 95.06           O  
ATOM   1107  CG  LYS A 145      19.508  10.551  -1.921  1.00 95.06           C  
ATOM   1108  CD  LYS A 145      20.760   9.955  -1.268  1.00 95.06           C  
ATOM   1109  CE  LYS A 145      21.000  10.615   0.096  1.00 95.06           C  
ATOM   1110  NZ  LYS A 145      22.284  10.196   0.692  1.00 95.06           N  
ATOM   1111  N   SER A 146      18.602  14.801  -4.158  1.00 95.25           N  
ATOM   1112  CA  SER A 146      18.709  16.258  -4.303  1.00 95.25           C  
ATOM   1113  C   SER A 146      17.350  16.960  -4.218  1.00 95.25           C  
ATOM   1114  CB  SER A 146      19.444  16.622  -5.598  1.00 95.25           C  
ATOM   1115  O   SER A 146      16.292  16.332  -4.300  1.00 95.25           O  
ATOM   1116  OG  SER A 146      18.605  16.492  -6.729  1.00 95.25           O  
ATOM   1117  N   ASP A 147      17.379  18.287  -4.118  1.00 93.88           N  
ATOM   1118  CA  ASP A 147      16.213  19.179  -4.189  1.00 93.88           C  
ATOM   1119  C   ASP A 147      15.500  19.173  -5.554  1.00 93.88           C  
ATOM   1120  CB  ASP A 147      16.659  20.603  -3.810  1.00 93.88           C  
ATOM   1121  O   ASP A 147      14.373  19.652  -5.663  1.00 93.88           O  
ATOM   1122  CG  ASP A 147      17.701  21.227  -4.754  1.00 93.88           C  
ATOM   1123  OD1 ASP A 147      18.314  20.480  -5.558  1.00 93.88           O  
ATOM   1124  OD2 ASP A 147      17.923  22.448  -4.624  1.00 93.88           O  
ATOM   1125  N   LYS A 148      16.115  18.583  -6.587  1.00 94.12           N  
ATOM   1126  CA  LYS A 148      15.510  18.447  -7.919  1.00 94.12           C  
ATOM   1127  C   LYS A 148      14.414  17.382  -7.982  1.00 94.12           C  
ATOM   1128  CB  LYS A 148      16.588  18.134  -8.964  1.00 94.12           C  
ATOM   1129  O   LYS A 148      13.577  17.424  -8.885  1.00 94.12           O  
ATOM   1130  CG  LYS A 148      17.754  19.128  -8.972  1.00 94.12           C  
ATOM   1131  CD  LYS A 148      18.669  18.820 -10.159  1.00 94.12           C  
ATOM   1132  CE  LYS A 148      19.847  19.790 -10.163  1.00 94.12           C  
ATOM   1133  NZ  LYS A 148      20.631  19.652 -11.411  1.00 94.12           N  
ATOM   1134  N   ALA A 149      14.439  16.404  -7.078  1.00 95.00           N  
ATOM   1135  CA  ALA A 149      13.488  15.298  -7.045  1.00 95.00           C  
ATOM   1136  C   ALA A 149      12.314  15.570  -6.097  1.00 95.00           C  
ATOM   1137  CB  ALA A 149      14.246  14.016  -6.698  1.00 95.00           C  
ATOM   1138  O   ALA A 149      12.324  16.495  -5.287  1.00 95.00           O  
ATOM   1139  N   HIS A 150      11.272  14.747  -6.194  1.00 92.94           N  
ATOM   1140  CA  HIS A 150      10.165  14.778  -5.246  1.00 92.94           C  
ATOM   1141  C   HIS A 150      10.690  14.499  -3.815  1.00 92.94           C  
ATOM   1142  CB  HIS A 150       9.084  13.780  -5.690  1.00 92.94           C  
ATOM   1143  O   HIS A 150      11.398  13.505  -3.627  1.00 92.94           O  
ATOM   1144  CG  HIS A 150       7.819  13.905  -4.886  1.00 92.94           C  
ATOM   1145  CD2 HIS A 150       6.610  14.374  -5.315  1.00 92.94           C  
ATOM   1146  ND1 HIS A 150       7.647  13.481  -3.592  1.00 92.94           N  
ATOM   1147  CE1 HIS A 150       6.387  13.760  -3.225  1.00 92.94           C  
ATOM   1148  NE2 HIS A 150       5.719  14.311  -4.243  1.00 92.94           N  
ATOM   1149  N   PRO A 151      10.333  15.303  -2.787  1.00 88.81           N  
ATOM   1150  CA  PRO A 151      10.888  15.179  -1.428  1.00 88.81           C  
ATOM   1151  C   PRO A 151      10.752  13.790  -0.788  1.00 88.81           C  
ATOM   1152  CB  PRO A 151      10.141  16.224  -0.595  1.00 88.81           C  
ATOM   1153  O   PRO A 151      11.576  13.394   0.035  1.00 88.81           O  
ATOM   1154  CG  PRO A 151       9.814  17.313  -1.611  1.00 88.81           C  
ATOM   1155  CD  PRO A 151       9.540  16.524  -2.889  1.00 88.81           C  
ATOM   1156  N   SER A 152       9.741  13.015  -1.191  1.00 86.31           N  
ATOM   1157  CA  SER A 152       9.566  11.627  -0.742  1.00 86.31           C  
ATOM   1158  C   SER A 152      10.783  10.743  -1.026  1.00 86.31           C  
ATOM   1159  CB  SER A 152       8.330  10.987  -1.381  1.00 86.31           C  
ATOM   1160  O   SER A 152      11.080   9.876  -0.211  1.00 86.31           O  
ATOM   1161  OG  SER A 152       8.477  10.933  -2.788  1.00 86.31           O  
ATOM   1162  N   TYR A 153      11.511  10.958  -2.128  1.00 88.25           N  
ATOM   1163  CA  TYR A 153      12.708  10.171  -2.443  1.00 88.25           C  
ATOM   1164  C   TYR A 153      13.861  10.475  -1.485  1.00 88.25           C  
ATOM   1165  CB  TYR A 153      13.146  10.407  -3.892  1.00 88.25           C  
ATOM   1166  O   TYR A 153      14.566   9.556  -1.077  1.00 88.25           O  
ATOM   1167  CG  TYR A 153      12.186   9.846  -4.919  1.00 88.25           C  
ATOM   1168  CD1 TYR A 153      12.078   8.453  -5.090  1.00 88.25           C  
ATOM   1169  CD2 TYR A 153      11.391  10.713  -5.690  1.00 88.25           C  
ATOM   1170  CE1 TYR A 153      11.151   7.927  -6.010  1.00 88.25           C  
ATOM   1171  CE2 TYR A 153      10.452  10.192  -6.601  1.00 88.25           C  
ATOM   1172  OH  TYR A 153       9.405   8.274  -7.609  1.00 88.25           O  
ATOM   1173  CZ  TYR A 153      10.323   8.794  -6.752  1.00 88.25           C  
ATOM   1174  N   GLN A 154      14.013  11.731  -1.057  1.00 87.12           N  
ATOM   1175  CA  GLN A 154      15.028  12.111  -0.072  1.00 87.12           C  
ATOM   1176  C   GLN A 154      14.772  11.411   1.263  1.00 87.12           C  
ATOM   1177  CB  GLN A 154      15.031  13.627   0.151  1.00 87.12           C  
ATOM   1178  O   GLN A 154      15.686  10.822   1.831  1.00 87.12           O  
ATOM   1179  CG  GLN A 154      15.268  14.446  -1.123  1.00 87.12           C  
ATOM   1180  CD  GLN A 154      15.184  15.942  -0.849  1.00 87.12           C  
ATOM   1181  NE2 GLN A 154      15.021  16.756  -1.860  1.00 87.12           N  
ATOM   1182  OE1 GLN A 154      15.224  16.416   0.274  1.00 87.12           O  
ATOM   1183  N   ILE A 155      13.516  11.415   1.722  1.00 82.25           N  
ATOM   1184  CA  ILE A 155      13.093  10.730   2.950  1.00 82.25           C  
ATOM   1185  C   ILE A 155      13.314   9.219   2.821  1.00 82.25           C  
ATOM   1186  CB  ILE A 155      11.613  11.059   3.256  1.00 82.25           C  
ATOM   1187  O   ILE A 155      13.825   8.583   3.743  1.00 82.25           O  
ATOM   1188  CG1 ILE A 155      11.440  12.572   3.527  1.00 82.25           C  
ATOM   1189  CG2 ILE A 155      11.098  10.239   4.455  1.00 82.25           C  
ATOM   1190  CD1 ILE A 155       9.977  13.032   3.571  1.00 82.25           C  
ATOM   1191  N   TYR A 156      12.959   8.647   1.671  1.00 82.50           N  
ATOM   1192  CA  TYR A 156      13.073   7.213   1.416  1.00 82.50           C  
ATOM   1193  C   TYR A 156      14.530   6.728   1.343  1.00 82.50           C  
ATOM   1194  CB  TYR A 156      12.313   6.906   0.123  1.00 82.50           C  
ATOM   1195  O   TYR A 156      14.844   5.636   1.806  1.00 82.50           O  
ATOM   1196  CG  TYR A 156      12.107   5.433  -0.137  1.00 82.50           C  
ATOM   1197  CD1 TYR A 156      12.780   4.788  -1.194  1.00 82.50           C  
ATOM   1198  CD2 TYR A 156      11.202   4.718   0.669  1.00 82.50           C  
ATOM   1199  CE1 TYR A 156      12.508   3.434  -1.479  1.00 82.50           C  
ATOM   1200  CE2 TYR A 156      10.942   3.365   0.396  1.00 82.50           C  
ATOM   1201  OH  TYR A 156      11.208   1.457  -0.996  1.00 82.50           O  
ATOM   1202  CZ  TYR A 156      11.568   2.731  -0.696  1.00 82.50           C  
ATOM   1203  N   LEU A 157      15.438   7.548   0.804  1.00 88.75           N  
ATOM   1204  CA  LEU A 157      16.847   7.202   0.567  1.00 88.75           C  
ATOM   1205  C   LEU A 157      17.809   7.793   1.618  1.00 88.75           C  
ATOM   1206  CB  LEU A 157      17.226   7.621  -0.869  1.00 88.75           C  
ATOM   1207  O   LEU A 157      19.026   7.654   1.478  1.00 88.75           O  
ATOM   1208  CG  LEU A 157      16.389   6.957  -1.984  1.00 88.75           C  
ATOM   1209  CD1 LEU A 157      16.664   7.639  -3.325  1.00 88.75           C  
ATOM   1210  CD2 LEU A 157      16.697   5.465  -2.130  1.00 88.75           C  
ATOM   1211  N   GLN A 158      17.297   8.453   2.666  1.00 86.81           N  
ATOM   1212  CA  GLN A 158      18.104   9.215   3.635  1.00 86.81           C  
ATOM   1213  C   GLN A 158      19.170   8.375   4.352  1.00 86.81           C  
ATOM   1214  CB  GLN A 158      17.195   9.909   4.667  1.00 86.81           C  
ATOM   1215  O   GLN A 158      20.267   8.863   4.614  1.00 86.81           O  
ATOM   1216  CG  GLN A 158      16.497   8.949   5.644  1.00 86.81           C  
ATOM   1217  CD  GLN A 158      15.487   9.668   6.527  1.00 86.81           C  
ATOM   1218  NE2 GLN A 158      14.244   9.248   6.530  1.00 86.81           N  
ATOM   1219  OE1 GLN A 158      15.794  10.616   7.229  1.00 86.81           O  
ATOM   1220  N   ASP A 159      18.868   7.105   4.637  1.00 89.81           N  
ATOM   1221  CA  ASP A 159      19.765   6.214   5.378  1.00 89.81           C  
ATOM   1222  C   ASP A 159      20.884   5.623   4.495  1.00 89.81           C  
ATOM   1223  CB  ASP A 159      18.951   5.116   6.084  1.00 89.81           C  
ATOM   1224  O   ASP A 159      21.804   4.988   5.014  1.00 89.81           O  
ATOM   1225  CG  ASP A 159      18.185   5.569   7.334  1.00 89.81           C  
ATOM   1226  OD1 ASP A 159      18.630   6.500   8.042  1.00 89.81           O  
ATOM   1227  OD2 ASP A 159      17.226   4.868   7.737  1.00 89.81           O  
ATOM   1228  N   ILE A 160      20.853   5.852   3.176  1.00 94.88           N  
ATOM   1229  CA  ILE A 160      21.968   5.550   2.273  1.00 94.88           C  
ATOM   1230  C   ILE A 160      22.923   6.742   2.305  1.00 94.88           C  
ATOM   1231  CB  ILE A 160      21.481   5.239   0.836  1.00 94.88           C  
ATOM   1232  O   ILE A 160      22.689   7.743   1.635  1.00 94.88           O  
ATOM   1233  CG1 ILE A 160      20.414   4.120   0.836  1.00 94.88           C  
ATOM   1234  CG2 ILE A 160      22.701   4.851  -0.021  1.00 94.88           C  
ATOM   1235  CD1 ILE A 160      19.831   3.809  -0.547  1.00 94.88           C  
ATOM   1236  N   SER A 161      24.006   6.659   3.072  1.00 95.00           N  
ATOM   1237  CA  SER A 161      24.976   7.744   3.259  1.00 95.00           C  
ATOM   1238  C   SER A 161      25.583   8.221   1.941  1.00 95.00           C  
ATOM   1239  CB  SER A 161      26.118   7.282   4.168  1.00 95.00           C  
ATOM   1240  O   SER A 161      25.563   9.415   1.645  1.00 95.00           O  
ATOM   1241  OG  SER A 161      25.623   6.914   5.433  1.00 95.00           O  
ATOM   1242  N   ASN A 162      26.120   7.298   1.142  1.00 96.44           N  
ATOM   1243  CA  ASN A 162      26.733   7.598  -0.150  1.00 96.44           C  
ATOM   1244  C   ASN A 162      26.768   6.359  -1.060  1.00 96.44           C  
ATOM   1245  CB  ASN A 162      28.138   8.207   0.076  1.00 96.44           C  
ATOM   1246  O   ASN A 162      26.475   5.243  -0.624  1.00 96.44           O  
ATOM   1247  CG  ASN A 162      29.158   7.256   0.684  1.00 96.44           C  
ATOM   1248  ND2 ASN A 162      29.985   7.717   1.591  1.00 96.44           N  
ATOM   1249  OD1 ASN A 162      29.251   6.094   0.343  1.00 96.44           O  
ATOM   1250  N   ALA A 163      27.168   6.587  -2.312  1.00 98.00           N  
ATOM   1251  CA  ALA A 163      27.535   5.544  -3.257  1.00 98.00           C  
ATOM   1252  C   ALA A 163      28.988   5.702  -3.723  1.00 98.00           C  
ATOM   1253  CB  ALA A 163      26.567   5.554  -4.435  1.00 98.00           C  
ATOM   1254  O   ALA A 163      29.400   6.796  -4.126  1.00 98.00           O  
ATOM   1255  N   GLU A 164      29.726   4.595  -3.702  1.00 98.56           N  
ATOM   1256  CA  GLU A 164      31.117   4.456  -4.124  1.00 98.56           C  
ATOM   1257  C   GLU A 164      31.185   3.584  -5.382  1.00 98.56           C  
ATOM   1258  CB  GLU A 164      31.924   3.846  -2.969  1.00 98.56           C  
ATOM   1259  O   GLU A 164      30.726   2.439  -5.388  1.00 98.56           O  
ATOM   1260  CG  GLU A 164      33.430   3.768  -3.265  1.00 98.56           C  
ATOM   1261  CD  GLU A 164      34.223   3.081  -2.138  1.00 98.56           C  
ATOM   1262  OE1 GLU A 164      35.467   3.050  -2.254  1.00 98.56           O  
ATOM   1263  OE2 GLU A 164      33.593   2.590  -1.167  1.00 98.56           O  
ATOM   1264  N   ILE A 165      31.752   4.128  -6.459  1.00 98.75           N  
ATOM   1265  CA  ILE A 165      32.014   3.367  -7.683  1.00 98.75           C  
ATOM   1266  C   ILE A 165      33.286   2.559  -7.447  1.00 98.75           C  
ATOM   1267  CB  ILE A 165      32.127   4.298  -8.910  1.00 98.75           C  
ATOM   1268  O   ILE A 165      34.364   3.132  -7.315  1.00 98.75           O  
ATOM   1269  CG1 ILE A 165      30.789   5.042  -9.131  1.00 98.75           C  
ATOM   1270  CG2 ILE A 165      32.527   3.483 -10.155  1.00 98.75           C  
ATOM   1271  CD1 ILE A 165      30.843   6.104 -10.234  1.00 98.75           C  
ATOM   1272  N   LEU A 166      33.147   1.237  -7.386  1.00 98.50           N  
ATOM   1273  CA  LEU A 166      34.275   0.324  -7.207  1.00 98.50           C  
ATOM   1274  C   LEU A 166      34.909  -0.015  -8.560  1.00 98.50           C  
ATOM   1275  CB  LEU A 166      33.795  -0.943  -6.474  1.00 98.50           C  
ATOM   1276  O   LEU A 166      36.128  -0.061  -8.685  1.00 98.50           O  
ATOM   1277  CG  LEU A 166      33.143  -0.710  -5.096  1.00 98.50           C  
ATOM   1278  CD1 LEU A 166      32.779  -2.065  -4.486  1.00 98.50           C  
ATOM   1279  CD2 LEU A 166      34.067   0.011  -4.117  1.00 98.50           C  
ATOM   1280  N   GLU A 167      34.069  -0.236  -9.575  1.00 98.31           N  
ATOM   1281  CA  GLU A 167      34.445  -0.562 -10.955  1.00 98.31           C  
ATOM   1282  C   GLU A 167      33.356  -0.041 -11.919  1.00 98.31           C  
ATOM   1283  CB  GLU A 167      34.599  -2.088 -11.126  1.00 98.31           C  
ATOM   1284  O   GLU A 167      32.258   0.291 -11.463  1.00 98.31           O  
ATOM   1285  CG  GLU A 167      35.633  -2.753 -10.202  1.00 98.31           C  
ATOM   1286  CD  GLU A 167      35.676  -4.276 -10.367  1.00 98.31           C  
ATOM   1287  OE1 GLU A 167      35.940  -4.958  -9.348  1.00 98.31           O  
ATOM   1288  OE2 GLU A 167      35.388  -4.762 -11.483  1.00 98.31           O  
ATOM   1289  N   PRO A 168      33.576  -0.008 -13.251  1.00 98.62           N  
ATOM   1290  CA  PRO A 168      32.579   0.505 -14.201  1.00 98.62           C  
ATOM   1291  C   PRO A 168      31.183  -0.132 -14.092  1.00 98.62           C  
ATOM   1292  CB  PRO A 168      33.187   0.262 -15.585  1.00 98.62           C  
ATOM   1293  O   PRO A 168      30.183   0.547 -14.312  1.00 98.62           O  
ATOM   1294  CG  PRO A 168      34.689   0.352 -15.321  1.00 98.62           C  
ATOM   1295  CD  PRO A 168      34.825  -0.301 -13.948  1.00 98.62           C  
ATOM   1296  N   LEU A 169      31.107  -1.412 -13.710  1.00 98.69           N  
ATOM   1297  CA  LEU A 169      29.861  -2.161 -13.501  1.00 98.69           C  
ATOM   1298  C   LEU A 169      29.652  -2.563 -12.033  1.00 98.69           C  
ATOM   1299  CB  LEU A 169      29.826  -3.391 -14.431  1.00 98.69           C  
ATOM   1300  O   LEU A 169      28.875  -3.472 -11.757  1.00 98.69           O  
ATOM   1301  CG  LEU A 169      29.884  -3.089 -15.937  1.00 98.69           C  
ATOM   1302  CD1 LEU A 169      29.859  -4.409 -16.709  1.00 98.69           C  
ATOM   1303  CD2 LEU A 169      28.712  -2.233 -16.414  1.00 98.69           C  
ATOM   1304  N   LYS A 170      30.353  -1.938 -11.080  1.00 98.62           N  
ATOM   1305  CA  LYS A 170      30.278  -2.316  -9.665  1.00 98.62           C  
ATOM   1306  C   LYS A 170      30.186  -1.095  -8.768  1.00 98.62           C  
ATOM   1307  CB  LYS A 170      31.469  -3.209  -9.305  1.00 98.62           C  
ATOM   1308  O   LYS A 170      31.068  -0.238  -8.768  1.00 98.62           O  
ATOM   1309  CG  LYS A 170      31.230  -3.974  -8.000  1.00 98.62           C  
ATOM   1310  CD  LYS A 170      32.388  -4.949  -7.767  1.00 98.62           C  
ATOM   1311  CE  LYS A 170      32.126  -5.780  -6.511  1.00 98.62           C  
ATOM   1312  NZ  LYS A 170      33.121  -6.867  -6.383  1.00 98.62           N  
ATOM   1313  N   ILE A 171      29.130  -1.039  -7.968  1.00 98.75           N  
ATOM   1314  CA  ILE A 171      28.837   0.102  -7.102  1.00 98.75           C  
ATOM   1315  C   ILE A 171      28.439  -0.365  -5.710  1.00 98.75           C  
ATOM   1316  CB  ILE A 171      27.787   1.015  -7.764  1.00 98.75           C  
ATOM   1317  O   ILE A 171      27.671  -1.312  -5.555  1.00 98.75           O  
ATOM   1318  CG1 ILE A 171      27.641   2.332  -6.977  1.00 98.75           C  
ATOM   1319  CG2 ILE A 171      26.428   0.319  -7.969  1.00 98.75           C  
ATOM   1320  CD1 ILE A 171      26.931   3.413  -7.789  1.00 98.75           C  
ATOM   1321  N   ARG A 172      28.963   0.304  -4.687  1.00 98.50           N  
ATOM   1322  CA  ARG A 172      28.629   0.057  -3.287  1.00 98.50           C  
ATOM   1323  C   ARG A 172      27.827   1.214  -2.728  1.00 98.50           C  
ATOM   1324  CB  ARG A 172      29.912  -0.196  -2.494  1.00 98.50           C  
ATOM   1325  O   ARG A 172      28.237   2.363  -2.846  1.00 98.50           O  
ATOM   1326  CG  ARG A 172      29.638  -0.333  -0.989  1.00 98.50           C  
ATOM   1327  CD  ARG A 172      30.925  -0.620  -0.224  1.00 98.50           C  
ATOM   1328  NE  ARG A 172      31.396  -1.996  -0.458  1.00 98.50           N  
ATOM   1329  NH1 ARG A 172      33.366  -1.767   0.684  1.00 98.50           N  
ATOM   1330  NH2 ARG A 172      32.770  -3.770  -0.130  1.00 98.50           N  
ATOM   1331  CZ  ARG A 172      32.507  -2.504   0.034  1.00 98.50           C  
ATOM   1332  N   PHE A 173      26.720   0.908  -2.069  1.00 98.44           N  
ATOM   1333  CA  PHE A 173      25.974   1.861  -1.258  1.00 98.44           C  
ATOM   1334  C   PHE A 173      26.320   1.645   0.209  1.00 98.44           C  
ATOM   1335  CB  PHE A 173      24.476   1.700  -1.516  1.00 98.44           C  
ATOM   1336  O   PHE A 173      26.196   0.533   0.721  1.00 98.44           O  
ATOM   1337  CG  PHE A 173      23.959   2.148  -2.871  1.00 98.44           C  
ATOM   1338  CD1 PHE A 173      24.797   2.645  -3.892  1.00 98.44           C  
ATOM   1339  CD2 PHE A 173      22.578   2.060  -3.105  1.00 98.44           C  
ATOM   1340  CE1 PHE A 173      24.255   3.019  -5.131  1.00 98.44           C  
ATOM   1341  CE2 PHE A 173      22.036   2.413  -4.350  1.00 98.44           C  
ATOM   1342  CZ  PHE A 173      22.879   2.895  -5.362  1.00 98.44           C  
ATOM   1343  N   ASN A 174      26.751   2.710   0.880  1.00 97.56           N  
ATOM   1344  CA  ASN A 174      27.078   2.697   2.301  1.00 97.56           C  
ATOM   1345  C   ASN A 174      25.899   3.241   3.105  1.00 97.56           C  
ATOM   1346  CB  ASN A 174      28.362   3.503   2.536  1.00 97.56           C  
ATOM   1347  O   ASN A 174      25.292   4.240   2.724  1.00 97.56           O  
ATOM   1348  CG  ASN A 174      29.564   2.865   1.860  1.00 97.56           C  
ATOM   1349  ND2 ASN A 174      30.265   3.581   1.014  1.00 97.56           N  
ATOM   1350  OD1 ASN A 174      29.877   1.709   2.083  1.00 97.56           O  
ATOM   1351  N   PHE A 175      25.590   2.609   4.230  1.00 95.25           N  
ATOM   1352  CA  PHE A 175      24.448   2.944   5.071  1.00 95.25           C  
ATOM   1353  C   PHE A 175      24.877   3.713   6.320  1.00 95.25           C  
ATOM   1354  CB  PHE A 175      23.687   1.664   5.429  1.00 95.25           C  
ATOM   1355  O   PHE A 175      25.930   3.451   6.902  1.00 95.25           O  
ATOM   1356  CG  PHE A 175      23.238   0.798   4.258  1.00 95.25           C  
ATOM   1357  CD1 PHE A 175      22.936   1.352   2.995  1.00 95.25           C  
ATOM   1358  CD2 PHE A 175      23.067  -0.584   4.461  1.00 95.25           C  
ATOM   1359  CE1 PHE A 175      22.480   0.531   1.951  1.00 95.25           C  
ATOM   1360  CE2 PHE A 175      22.608  -1.406   3.420  1.00 95.25           C  
ATOM   1361  CZ  PHE A 175      22.307  -0.844   2.170  1.00 95.25           C  
ATOM   1362  N   ALA A 176      24.044   4.655   6.762  1.00 91.06           N  
ATOM   1363  CA  ALA A 176      24.299   5.459   7.958  1.00 91.06           C  
ATOM   1364  C   ALA A 176      24.185   4.632   9.247  1.00 91.06           C  
ATOM   1365  CB  ALA A 176      23.308   6.630   7.959  1.00 91.06           C  
ATOM   1366  O   ALA A 176      24.855   4.900  10.245  1.00 91.06           O  
ATOM   1367  N   LYS A 177      23.334   3.604   9.222  1.00 85.88           N  
ATOM   1368  CA  LYS A 177      23.048   2.702  10.337  1.00 85.88           C  
ATOM   1369  C   LYS A 177      22.669   1.326   9.805  1.00 85.88           C  
ATOM   1370  CB  LYS A 177      21.947   3.314  11.227  1.00 85.88           C  
ATOM   1371  O   LYS A 177      22.256   1.191   8.655  1.00 85.88           O  
ATOM   1372  CG  LYS A 177      20.599   3.464  10.504  1.00 85.88           C  
ATOM   1373  CD  LYS A 177      19.597   4.328  11.282  1.00 85.88           C  
ATOM   1374  CE  LYS A 177      18.313   4.347  10.450  1.00 85.88           C  
ATOM   1375  NZ  LYS A 177      17.583   5.633  10.459  1.00 85.88           N  
ATOM   1376  N   VAL A 178      22.779   0.314  10.660  1.00 83.94           N  
ATOM   1377  CA  VAL A 178      22.249  -1.016  10.346  1.00 83.94           C  
ATOM   1378  C   VAL A 178      20.728  -0.919  10.284  1.00 83.94           C  
ATOM   1379  CB  VAL A 178      22.701  -2.070  11.371  1.00 83.94           C  
ATOM   1380  O   VAL A 178      20.084  -0.521  11.254  1.00 83.94           O  
ATOM   1381  CG1 VAL A 178      22.053  -3.432  11.092  1.00 83.94           C  
ATOM   1382  CG2 VAL A 178      24.224  -2.228  11.321  1.00 83.94           C  
ATOM   1383  N   ASN A 179      20.167  -1.277   9.137  1.00 78.00           N  
ATOM   1384  CA  ASN A 179      18.734  -1.357   8.911  1.00 78.00           C  
ATOM   1385  C   ASN A 179      18.473  -2.592   8.046  1.00 78.00           C  
ATOM   1386  CB  ASN A 179      18.263  -0.032   8.286  1.00 78.00           C  
ATOM   1387  O   ASN A 179      19.066  -2.740   6.980  1.00 78.00           O  
ATOM   1388  CG  ASN A 179      16.786  -0.017   7.926  1.00 78.00           C  
ATOM   1389  ND2 ASN A 179      16.177   1.139   7.835  1.00 78.00           N  
ATOM   1390  OD1 ASN A 179      16.153  -1.035   7.713  1.00 78.00           O  
ATOM   1391  N   ARG A 180      17.602  -3.484   8.526  1.00 78.38           N  
ATOM   1392  CA  ARG A 180      17.346  -4.788   7.901  1.00 78.38           C  
ATOM   1393  C   ARG A 180      16.653  -4.697   6.535  1.00 78.38           C  
ATOM   1394  CB  ARG A 180      16.543  -5.671   8.878  1.00 78.38           C  
ATOM   1395  O   ARG A 180      16.590  -5.698   5.839  1.00 78.38           O  
ATOM   1396  CG  ARG A 180      15.058  -5.298   8.845  1.00 78.38           C  
ATOM   1397  CD  ARG A 180      14.175  -6.091   9.788  1.00 78.38           C  
ATOM   1398  NE  ARG A 180      12.781  -5.792   9.444  1.00 78.38           N  
ATOM   1399  NH1 ARG A 180      11.799  -6.942  11.145  1.00 78.38           N  
ATOM   1400  NH2 ARG A 180      10.593  -5.659   9.709  1.00 78.38           N  
ATOM   1401  CZ  ARG A 180      11.719  -6.154  10.111  1.00 78.38           C  
ATOM   1402  N   GLU A 181      16.072  -3.550   6.188  1.00 80.06           N  
ATOM   1403  CA  GLU A 181      15.299  -3.381   4.949  1.00 80.06           C  
ATOM   1404  C   GLU A 181      16.083  -2.615   3.884  1.00 80.06           C  
ATOM   1405  CB  GLU A 181      13.951  -2.706   5.256  1.00 80.06           C  
ATOM   1406  O   GLU A 181      15.810  -2.725   2.690  1.00 80.06           O  
ATOM   1407  CG  GLU A 181      13.108  -3.624   6.157  1.00 80.06           C  
ATOM   1408  CD  GLU A 181      11.764  -3.063   6.616  1.00 80.06           C  
ATOM   1409  OE1 GLU A 181      11.152  -3.785   7.448  1.00 80.06           O  
ATOM   1410  OE2 GLU A 181      11.438  -1.917   6.241  1.00 80.06           O  
ATOM   1411  N   LEU A 182      17.093  -1.857   4.312  1.00 85.75           N  
ATOM   1412  CA  LEU A 182      17.722  -0.818   3.508  1.00 85.75           C  
ATOM   1413  C   LEU A 182      18.417  -1.349   2.253  1.00 85.75           C  
ATOM   1414  CB  LEU A 182      18.681  -0.060   4.427  1.00 85.75           C  
ATOM   1415  O   LEU A 182      18.422  -0.666   1.235  1.00 85.75           O  
ATOM   1416  CG  LEU A 182      19.297   1.210   3.824  1.00 85.75           C  
ATOM   1417  CD1 LEU A 182      18.238   2.229   3.403  1.00 85.75           C  
ATOM   1418  CD2 LEU A 182      20.153   1.850   4.908  1.00 85.75           C  
ATOM   1419  N   HIS A 183      18.948  -2.573   2.277  1.00 88.06           N  
ATOM   1420  CA  HIS A 183      19.535  -3.199   1.089  1.00 88.06           C  
ATOM   1421  C   HIS A 183      18.503  -3.558   0.020  1.00 88.06           C  
ATOM   1422  CB  HIS A 183      20.353  -4.416   1.514  1.00 88.06           C  
ATOM   1423  O   HIS A 183      18.807  -3.446  -1.164  1.00 88.06           O  
ATOM   1424  CG  HIS A 183      19.555  -5.483   2.222  1.00 88.06           C  
ATOM   1425  CD2 HIS A 183      19.106  -6.646   1.671  1.00 88.06           C  
ATOM   1426  ND1 HIS A 183      19.189  -5.447   3.566  1.00 88.06           N  
ATOM   1427  CE1 HIS A 183      18.546  -6.604   3.795  1.00 88.06           C  
ATOM   1428  NE2 HIS A 183      18.463  -7.338   2.675  1.00 88.06           N  
ATOM   1429  N   MET A 184      17.277  -3.918   0.405  1.00 87.81           N  
ATOM   1430  CA  MET A 184      16.184  -4.118  -0.553  1.00 87.81           C  
ATOM   1431  C   MET A 184      15.627  -2.783  -1.046  1.00 87.81           C  
ATOM   1432  CB  MET A 184      15.056  -4.946   0.064  1.00 87.81           C  
ATOM   1433  O   MET A 184      15.347  -2.661  -2.234  1.00 87.81           O  
ATOM   1434  CG  MET A 184      15.495  -6.383   0.364  1.00 87.81           C  
ATOM   1435  SD  MET A 184      14.358  -7.285   1.432  1.00 87.81           S  
ATOM   1436  CE  MET A 184      14.746  -6.396   2.950  1.00 87.81           C  
ATOM   1437  N   LEU A 185      15.518  -1.768  -0.177  1.00 85.88           N  
ATOM   1438  CA  LEU A 185      15.114  -0.414  -0.592  1.00 85.88           C  
ATOM   1439  C   LEU A 185      16.122   0.176  -1.592  1.00 85.88           C  
ATOM   1440  CB  LEU A 185      14.967   0.527   0.621  1.00 85.88           C  
ATOM   1441  O   LEU A 185      15.730   0.709  -2.626  1.00 85.88           O  
ATOM   1442  CG  LEU A 185      14.010   0.073   1.738  1.00 85.88           C  
ATOM   1443  CD1 LEU A 185      14.021   1.099   2.872  1.00 85.88           C  
ATOM   1444  CD2 LEU A 185      12.563  -0.126   1.309  1.00 85.88           C  
ATOM   1445  N   ALA A 186      17.423   0.009  -1.330  1.00 92.88           N  
ATOM   1446  CA  ALA A 186      18.499   0.381  -2.245  1.00 92.88           C  
ATOM   1447  C   ALA A 186      18.358  -0.297  -3.615  1.00 92.88           C  
ATOM   1448  CB  ALA A 186      19.830  -0.013  -1.594  1.00 92.88           C  
ATOM   1449  O   ALA A 186      18.592   0.334  -4.644  1.00 92.88           O  
ATOM   1450  N   ALA A 187      17.936  -1.562  -3.638  1.00 94.50           N  
ATOM   1451  CA  ALA A 187      17.750  -2.317  -4.869  1.00 94.50           C  
ATOM   1452  C   ALA A 187      16.547  -1.828  -5.708  1.00 94.50           C  
ATOM   1453  CB  ALA A 187      17.665  -3.801  -4.498  1.00 94.50           C  
ATOM   1454  O   ALA A 187      16.487  -2.097  -6.904  1.00 94.50           O  
ATOM   1455  N   GLN A 188      15.617  -1.062  -5.126  1.00 92.56           N  
ATOM   1456  CA  GLN A 188      14.484  -0.462  -5.845  1.00 92.56           C  
ATOM   1457  C   GLN A 188      14.836   0.859  -6.550  1.00 92.56           C  
ATOM   1458  CB  GLN A 188      13.309  -0.243  -4.884  1.00 92.56           C  
ATOM   1459  O   GLN A 188      13.970   1.450  -7.193  1.00 92.56           O  
ATOM   1460  CG  GLN A 188      12.743  -1.549  -4.312  1.00 92.56           C  
ATOM   1461  CD  GLN A 188      11.717  -1.276  -3.222  1.00 92.56           C  
ATOM   1462  NE2 GLN A 188      11.520  -2.187  -2.296  1.00 92.56           N  
ATOM   1463  OE1 GLN A 188      11.092  -0.229  -3.157  1.00 92.56           O  
ATOM   1464  N   LEU A 189      16.080   1.343  -6.436  1.00 96.94           N  
ATOM   1465  CA  LEU A 189      16.509   2.592  -7.063  1.00 96.94           C  
ATOM   1466  C   LEU A 189      16.335   2.514  -8.594  1.00 96.94           C  
ATOM   1467  CB  LEU A 189      17.978   2.860  -6.690  1.00 96.94           C  
ATOM   1468  O   LEU A 189      17.000   1.679  -9.217  1.00 96.94           O  
ATOM   1469  CG  LEU A 189      18.503   4.211  -7.211  1.00 96.94           C  
ATOM   1470  CD1 LEU A 189      17.983   5.374  -6.365  1.00 96.94           C  
ATOM   1471  CD2 LEU A 189      20.025   4.240  -7.145  1.00 96.94           C  
ATOM   1472  N   PRO A 190      15.497   3.370  -9.216  1.00 97.19           N  
ATOM   1473  CA  PRO A 190      15.404   3.443 -10.668  1.00 97.19           C  
ATOM   1474  C   PRO A 190      16.700   4.020 -11.239  1.00 97.19           C  
ATOM   1475  CB  PRO A 190      14.188   4.320 -10.968  1.00 97.19           C  
ATOM   1476  O   PRO A 190      17.232   5.001 -10.716  1.00 97.19           O  
ATOM   1477  CG  PRO A 190      14.138   5.255  -9.764  1.00 97.19           C  
ATOM   1478  CD  PRO A 190      14.644   4.388  -8.611  1.00 97.19           C  
ATOM   1479  N   VAL A 191      17.204   3.421 -12.317  1.00 98.62           N  
ATOM   1480  CA  VAL A 191      18.454   3.856 -12.948  1.00 98.62           C  
ATOM   1481  C   VAL A 191      18.151   4.808 -14.104  1.00 98.62           C  
ATOM   1482  CB  VAL A 191      19.340   2.669 -13.356  1.00 98.62           C  
ATOM   1483  O   VAL A 191      17.542   4.445 -15.110  1.00 98.62           O  
ATOM   1484  CG1 VAL A 191      20.704   3.179 -13.835  1.00 98.62           C  
ATOM   1485  CG2 VAL A 191      19.585   1.724 -12.168  1.00 98.62           C  
ATOM   1486  N   LEU A 192      18.573   6.055 -13.932  1.00 98.56           N  
ATOM   1487  CA  LEU A 192      18.431   7.165 -14.862  1.00 98.56           C  
ATOM   1488  C   LEU A 192      19.616   7.209 -15.831  1.00 98.56           C  
ATOM   1489  CB  LEU A 192      18.369   8.479 -14.062  1.00 98.56           C  
ATOM   1490  O   LEU A 192      20.759   7.034 -15.420  1.00 98.56           O  
ATOM   1491  CG  LEU A 192      17.310   8.556 -12.948  1.00 98.56           C  
ATOM   1492  CD1 LEU A 192      17.419   9.929 -12.285  1.00 98.56           C  
ATOM   1493  CD2 LEU A 192      15.887   8.374 -13.477  1.00 98.56           C  
ATOM   1494  N   ASN A 193      19.362   7.532 -17.101  1.00 98.50           N  
ATOM   1495  CA  ASN A 193      20.424   7.794 -18.073  1.00 98.50           C  
ATOM   1496  C   ASN A 193      21.093   9.140 -17.752  1.00 98.50           C  
ATOM   1497  CB  ASN A 193      19.813   7.709 -19.485  1.00 98.50           C  
ATOM   1498  O   ASN A 193      20.545  10.203 -18.067  1.00 98.50           O  
ATOM   1499  CG  ASN A 193      20.813   7.918 -20.615  1.00 98.50           C  
ATOM   1500  ND2 ASN A 193      20.649   7.208 -21.706  1.00 98.50           N  
ATOM   1501  OD1 ASN A 193      21.695   8.762 -20.558  1.00 98.50           O  
ATOM   1502  N   LYS A 194      22.276   9.101 -17.125  1.00 98.19           N  
ATOM   1503  CA  LYS A 194      23.022  10.297 -16.700  1.00 98.19           C  
ATOM   1504  C   LYS A 194      23.214  11.262 -17.863  1.00 98.19           C  
ATOM   1505  CB  LYS A 194      24.370   9.839 -16.120  1.00 98.19           C  
ATOM   1506  O   LYS A 194      22.903  12.445 -17.751  1.00 98.19           O  
ATOM   1507  CG  LYS A 194      25.359  10.977 -15.834  1.00 98.19           C  
ATOM   1508  CD  LYS A 194      26.683  10.396 -15.323  1.00 98.19           C  
ATOM   1509  CE  LYS A 194      27.769  11.472 -15.338  1.00 98.19           C  
ATOM   1510  NZ  LYS A 194      29.101  10.906 -15.003  1.00 98.19           N  
ATOM   1511  N   LYS A 195      23.652  10.747 -19.013  1.00 97.31           N  
ATOM   1512  CA  LYS A 195      23.926  11.549 -20.210  1.00 97.31           C  
ATOM   1513  C   LYS A 195      22.683  12.290 -20.712  1.00 97.31           C  
ATOM   1514  CB  LYS A 195      24.506  10.617 -21.280  1.00 97.31           C  
ATOM   1515  O   LYS A 195      22.781  13.448 -21.123  1.00 97.31           O  
ATOM   1516  CG  LYS A 195      24.864  11.393 -22.548  1.00 97.31           C  
ATOM   1517  CD  LYS A 195      25.474  10.462 -23.590  1.00 97.31           C  
ATOM   1518  CE  LYS A 195      25.795  11.321 -24.809  1.00 97.31           C  
ATOM   1519  NZ  LYS A 195      26.548  10.547 -25.810  1.00 97.31           N  
ATOM   1520  N   TYR A 196      21.520  11.640 -20.694  1.00 97.06           N  
ATOM   1521  CA  TYR A 196      20.257  12.266 -21.079  1.00 97.06           C  
ATOM   1522  C   TYR A 196      19.912  13.430 -20.146  1.00 97.06           C  
ATOM   1523  CB  TYR A 196      19.128  11.225 -21.095  1.00 97.06           C  
ATOM   1524  O   TYR A 196      19.610  14.527 -20.621  1.00 97.06           O  
ATOM   1525  CG  TYR A 196      17.766  11.830 -21.383  1.00 97.06           C  
ATOM   1526  CD1 TYR A 196      16.947  12.260 -20.319  1.00 97.06           C  
ATOM   1527  CD2 TYR A 196      17.339  12.007 -22.712  1.00 97.06           C  
ATOM   1528  CE1 TYR A 196      15.718  12.896 -20.580  1.00 97.06           C  
ATOM   1529  CE2 TYR A 196      16.103  12.629 -22.976  1.00 97.06           C  
ATOM   1530  OH  TYR A 196      14.129  13.717 -22.190  1.00 97.06           O  
ATOM   1531  CZ  TYR A 196      15.300  13.092 -21.913  1.00 97.06           C  
ATOM   1532  N   TYR A 197      19.979  13.216 -18.832  1.00 96.56           N  
ATOM   1533  CA  TYR A 197      19.569  14.228 -17.860  1.00 96.56           C  
ATOM   1534  C   TYR A 197      20.604  15.343 -17.656  1.00 96.56           C  
ATOM   1535  CB  TYR A 197      19.186  13.551 -16.546  1.00 96.56           C  
ATOM   1536  O   TYR A 197      20.215  16.476 -17.394  1.00 96.56           O  
ATOM   1537  CG  TYR A 197      17.871  12.804 -16.596  1.00 96.56           C  
ATOM   1538  CD1 TYR A 197      16.672  13.538 -16.637  1.00 96.56           C  
ATOM   1539  CD2 TYR A 197      17.833  11.398 -16.575  1.00 96.56           C  
ATOM   1540  CE1 TYR A 197      15.432  12.878 -16.618  1.00 96.56           C  
ATOM   1541  CE2 TYR A 197      16.594  10.729 -16.587  1.00 96.56           C  
ATOM   1542  OH  TYR A 197      14.201  10.830 -16.555  1.00 96.56           O  
ATOM   1543  CZ  TYR A 197      15.395  11.469 -16.589  1.00 96.56           C  
ATOM   1544  N   GLU A 198      21.898  15.096 -17.869  1.00 95.12           N  
ATOM   1545  CA  GLU A 198      22.914  16.161 -17.927  1.00 95.12           C  
ATOM   1546  C   GLU A 198      22.690  17.101 -19.119  1.00 95.12           C  
ATOM   1547  CB  GLU A 198      24.321  15.550 -18.016  1.00 95.12           C  
ATOM   1548  O   GLU A 198      22.902  18.308 -19.012  1.00 95.12           O  
ATOM   1549  CG  GLU A 198      24.804  15.000 -16.666  1.00 95.12           C  
ATOM   1550  CD  GLU A 198      26.208  14.376 -16.738  1.00 95.12           C  
ATOM   1551  OE1 GLU A 198      26.837  14.242 -15.662  1.00 95.12           O  
ATOM   1552  OE2 GLU A 198      26.656  13.996 -17.845  1.00 95.12           O  
ATOM   1553  N   LYS A 199      22.221  16.566 -20.253  1.00 94.94           N  
ATOM   1554  CA  LYS A 199      21.922  17.363 -21.448  1.00 94.94           C  
ATOM   1555  C   LYS A 199      20.610  18.143 -21.328  1.00 94.94           C  
ATOM   1556  CB  LYS A 199      21.931  16.433 -22.669  1.00 94.94           C  
ATOM   1557  O   LYS A 199      20.541  19.282 -21.785  1.00 94.94           O  
ATOM   1558  CG  LYS A 199      21.644  17.197 -23.968  1.00 94.94           C  
ATOM   1559  CD  LYS A 199      21.654  16.259 -25.174  1.00 94.94           C  
ATOM   1560  CE  LYS A 199      21.212  17.055 -26.405  1.00 94.94           C  
ATOM   1561  NZ  LYS A 199      21.072  16.185 -27.597  1.00 94.94           N  
ATOM   1562  N   ASN A 200      19.565  17.519 -20.785  1.00 94.88           N  
ATOM   1563  CA  ASN A 200      18.197  18.051 -20.831  1.00 94.88           C  
ATOM   1564  C   ASN A 200      17.721  18.666 -19.498  1.00 94.88           C  
ATOM   1565  CB  ASN A 200      17.263  16.940 -21.336  1.00 94.88           C  
ATOM   1566  O   ASN A 200      16.687  19.335 -19.469  1.00 94.88           O  
ATOM   1567  CG  ASN A 200      17.592  16.491 -22.751  1.00 94.88           C  
ATOM   1568  ND2 ASN A 200      18.104  15.295 -22.910  1.00 94.88           N  
ATOM   1569  OD1 ASN A 200      17.432  17.201 -23.731  1.00 94.88           O  
ATOM   1570  N   GLY A 201      18.471  18.473 -18.410  1.00 94.38           N  
ATOM   1571  CA  GLY A 201      18.062  18.797 -17.042  1.00 94.38           C  
ATOM   1572  C   GLY A 201      17.064  17.784 -16.471  1.00 94.38           C  
ATOM   1573  O   GLY A 201      16.498  16.973 -17.205  1.00 94.38           O  
ATOM   1574  N   PHE A 202      16.860  17.817 -15.152  1.00 94.38           N  
ATOM   1575  CA  PHE A 202      16.041  16.825 -14.441  1.00 94.38           C  
ATOM   1576  C   PHE A 202      14.783  17.431 -13.814  1.00 94.38           C  
ATOM   1577  CB  PHE A 202      16.904  16.115 -13.388  1.00 94.38           C  
ATOM   1578  O   PHE A 202      13.697  16.872 -13.971  1.00 94.38           O  
ATOM   1579  CG  PHE A 202      16.165  15.042 -12.608  1.00 94.38           C  
ATOM   1580  CD1 PHE A 202      15.506  15.363 -11.407  1.00 94.38           C  
ATOM   1581  CD2 PHE A 202      16.120  13.719 -13.088  1.00 94.38           C  
ATOM   1582  CE1 PHE A 202      14.855  14.365 -10.665  1.00 94.38           C  
ATOM   1583  CE2 PHE A 202      15.435  12.729 -12.364  1.00 94.38           C  
ATOM   1584  CZ  PHE A 202      14.843  13.043 -11.132  1.00 94.38           C  
ATOM   1585  N   GLY A 203      14.933  18.546 -13.096  1.00 88.44           N  
ATOM   1586  CA  GLY A 203      13.871  19.198 -12.334  1.00 88.44           C  
ATOM   1587  C   GLY A 203      13.558  20.581 -12.891  1.00 88.44           C  
ATOM   1588  O   GLY A 203      13.404  20.756 -14.096  1.00 88.44           O  
ATOM   1589  N   GLU A 204      13.485  21.580 -12.011  1.00 85.19           N  
ATOM   1590  CA  GLU A 204      13.229  22.981 -12.394  1.00 85.19           C  
ATOM   1591  C   GLU A 204      14.331  23.587 -13.276  1.00 85.19           C  
ATOM   1592  CB  GLU A 204      13.072  23.849 -11.137  1.00 85.19           C  
ATOM   1593  O   GLU A 204      14.113  24.590 -13.949  1.00 85.19           O  
ATOM   1594  CG  GLU A 204      11.970  23.331 -10.205  1.00 85.19           C  
ATOM   1595  CD  GLU A 204      11.562  24.330  -9.116  1.00 85.19           C  
ATOM   1596  OE1 GLU A 204      10.545  24.035  -8.447  1.00 85.19           O  
ATOM   1597  OE2 GLU A 204      12.096  25.452  -9.040  1.00 85.19           O  
ATOM   1598  N   ASP A 205      15.511  22.967 -13.288  1.00 83.69           N  
ATOM   1599  CA  ASP A 205      16.635  23.327 -14.145  1.00 83.69           C  
ATOM   1600  C   ASP A 205      16.482  22.834 -15.592  1.00 83.69           C  
ATOM   1601  CB  ASP A 205      17.930  22.800 -13.505  1.00 83.69           C  
ATOM   1602  O   ASP A 205      17.267  23.228 -16.460  1.00 83.69           O  
ATOM   1603  CG  ASP A 205      18.060  21.266 -13.434  1.00 83.69           C  
ATOM   1604  OD1 ASP A 205      17.048  20.538 -13.302  1.00 83.69           O  
ATOM   1605  OD2 ASP A 205      19.217  20.785 -13.419  1.00 83.69           O  
ATOM   1606  N   SER A 206      15.491  21.979 -15.866  1.00 87.38           N  
ATOM   1607  CA  SER A 206      15.232  21.482 -17.211  1.00 87.38           C  
ATOM   1608  C   SER A 206      14.769  22.604 -18.136  1.00 87.38           C  
ATOM   1609  CB  SER A 206      14.232  20.327 -17.207  1.00 87.38           C  
ATOM   1610  O   SER A 206      13.819  23.333 -17.858  1.00 87.38           O  
ATOM   1611  OG  SER A 206      14.173  19.772 -18.509  1.00 87.38           O  
ATOM   1612  N   LYS A 207      15.461  22.722 -19.272  1.00 83.69           N  
ATOM   1613  CA  LYS A 207      15.115  23.632 -20.377  1.00 83.69           C  
ATOM   1614  C   LYS A 207      14.540  22.886 -21.579  1.00 83.69           C  
ATOM   1615  CB  LYS A 207      16.340  24.459 -20.785  1.00 83.69           C  
ATOM   1616  O   LYS A 207      14.300  23.498 -22.618  1.00 83.69           O  
ATOM   1617  CG  LYS A 207      16.887  25.306 -19.632  1.00 83.69           C  
ATOM   1618  CD  LYS A 207      18.068  26.146 -20.118  1.00 83.69           C  
ATOM   1619  CE  LYS A 207      18.642  26.916 -18.929  1.00 83.69           C  
ATOM   1620  NZ  LYS A 207      19.826  27.714 -19.325  1.00 83.69           N  
ATOM   1621  N   ALA A 208      14.405  21.568 -21.466  1.00 88.06           N  
ATOM   1622  CA  ALA A 208      13.808  20.747 -22.500  1.00 88.06           C  
ATOM   1623  C   ALA A 208      12.294  20.982 -22.561  1.00 88.06           C  
ATOM   1624  CB  ALA A 208      14.171  19.283 -22.235  1.00 88.06           C  
ATOM   1625  O   ALA A 208      11.684  21.478 -21.613  1.00 88.06           O  
ATOM   1626  N   ASP A 209      11.691  20.600 -23.685  1.00 91.19           N  
ATOM   1627  CA  ASP A 209      10.240  20.477 -23.770  1.00 91.19           C  
ATOM   1628  C   ASP A 209       9.756  19.519 -22.656  1.00 91.19           C  
ATOM   1629  CB  ASP A 209       9.877  19.976 -25.179  1.00 91.19           C  
ATOM   1630  O   ASP A 209      10.248  18.387 -22.596  1.00 91.19           O  
ATOM   1631  CG  ASP A 209       8.371  19.863 -25.442  1.00 91.19           C  
ATOM   1632  OD1 ASP A 209       7.588  19.853 -24.467  1.00 91.19           O  
ATOM   1633  OD2 ASP A 209       8.013  19.772 -26.633  1.00 91.19           O  
ATOM   1634  N   PRO A 210       8.815  19.921 -21.776  1.00 88.88           N  
ATOM   1635  CA  PRO A 210       8.254  19.044 -20.744  1.00 88.88           C  
ATOM   1636  C   PRO A 210       7.642  17.748 -21.293  1.00 88.88           C  
ATOM   1637  CB  PRO A 210       7.179  19.881 -20.041  1.00 88.88           C  
ATOM   1638  O   PRO A 210       7.511  16.771 -20.551  1.00 88.88           O  
ATOM   1639  CG  PRO A 210       7.640  21.318 -20.264  1.00 88.88           C  
ATOM   1640  CD  PRO A 210       8.268  21.264 -21.651  1.00 88.88           C  
ATOM   1641  N   MET A 211       7.274  17.741 -22.578  1.00 93.69           N  
ATOM   1642  CA  MET A 211       6.733  16.596 -23.309  1.00 93.69           C  
ATOM   1643  C   MET A 211       7.788  15.779 -24.053  1.00 93.69           C  
ATOM   1644  CB  MET A 211       5.633  17.069 -24.272  1.00 93.69           C  
ATOM   1645  O   MET A 211       7.427  14.789 -24.691  1.00 93.69           O  
ATOM   1646  CG  MET A 211       4.430  17.604 -23.501  1.00 93.69           C  
ATOM   1647  SD  MET A 211       3.632  16.326 -22.498  1.00 93.69           S  
ATOM   1648  CE  MET A 211       2.701  17.400 -21.407  1.00 93.69           C  
ATOM   1649  N   LEU A 212       9.073  16.141 -23.966  1.00 94.38           N  
ATOM   1650  CA  LEU A 212      10.162  15.359 -24.543  1.00 94.38           C  
ATOM   1651  C   LEU A 212      10.209  13.968 -23.884  1.00 94.38           C  
ATOM   1652  CB  LEU A 212      11.497  16.107 -24.361  1.00 94.38           C  
ATOM   1653  O   LEU A 212      10.435  13.880 -22.673  1.00 94.38           O  
ATOM   1654  CG  LEU A 212      12.708  15.405 -25.003  1.00 94.38           C  
ATOM   1655  CD1 LEU A 212      12.605  15.357 -26.531  1.00 94.38           C  
ATOM   1656  CD2 LEU A 212      13.993  16.156 -24.652  1.00 94.38           C  
ATOM   1657  N   PRO A 213      10.027  12.874 -24.650  1.00 95.81           N  
ATOM   1658  CA  PRO A 213      10.163  11.523 -24.126  1.00 95.81           C  
ATOM   1659  C   PRO A 213      11.508  11.283 -23.430  1.00 95.81           C  
ATOM   1660  CB  PRO A 213      10.038  10.624 -25.349  1.00 95.81           C  
ATOM   1661  O   PRO A 213      12.550  11.581 -24.021  1.00 95.81           O  
ATOM   1662  CG  PRO A 213       9.032  11.384 -26.207  1.00 95.81           C  
ATOM   1663  CD  PRO A 213       9.551  12.809 -26.030  1.00 95.81           C  
ATOM   1664  N   PRO A 214      11.519  10.703 -22.216  1.00 96.06           N  
ATOM   1665  CA  PRO A 214      12.758  10.418 -21.523  1.00 96.06           C  
ATOM   1666  C   PRO A 214      13.418   9.165 -22.101  1.00 96.06           C  
ATOM   1667  CB  PRO A 214      12.366  10.261 -20.057  1.00 96.06           C  
ATOM   1668  O   PRO A 214      12.766   8.309 -22.705  1.00 96.06           O  
ATOM   1669  CG  PRO A 214      10.979   9.627 -20.144  1.00 96.06           C  
ATOM   1670  CD  PRO A 214      10.398  10.154 -21.461  1.00 96.06           C  
ATOM   1671  N   VAL A 215      14.720   9.033 -21.861  1.00 97.88           N  
ATOM   1672  CA  VAL A 215      15.471   7.815 -22.170  1.00 97.88           C  
ATOM   1673  C   VAL A 215      15.610   6.977 -20.904  1.00 97.88           C  
ATOM   1674  CB  VAL A 215      16.835   8.146 -22.791  1.00 97.88           C  
ATOM   1675  O   VAL A 215      16.204   7.414 -19.919  1.00 97.88           O  
ATOM   1676  CG1 VAL A 215      17.637   6.872 -23.059  1.00 97.88           C  
ATOM   1677  CG2 VAL A 215      16.674   8.875 -24.131  1.00 97.88           C  
ATOM   1678  N   GLY A 216      15.097   5.752 -20.957  1.00 98.19           N  
ATOM   1679  CA  GLY A 216      15.277   4.736 -19.921  1.00 98.19           C  
ATOM   1680  C   GLY A 216      15.619   3.369 -20.516  1.00 98.19           C  
ATOM   1681  O   GLY A 216      15.791   3.244 -21.733  1.00 98.19           O  
ATOM   1682  N   SER A 217      15.776   2.360 -19.661  1.00 98.62           N  
ATOM   1683  CA  SER A 217      16.174   0.986 -20.016  1.00 98.62           C  
ATOM   1684  C   SER A 217      14.998   0.021 -20.216  1.00 98.62           C  
ATOM   1685  CB  SER A 217      17.126   0.449 -18.943  1.00 98.62           C  
ATOM   1686  O   SER A 217      15.207  -1.117 -20.630  1.00 98.62           O  
ATOM   1687  OG  SER A 217      16.563   0.658 -17.663  1.00 98.62           O  
ATOM   1688  N   GLY A 218      13.770   0.477 -19.961  1.00 98.38           N  
ATOM   1689  CA  GLY A 218      12.576  -0.355 -19.879  1.00 98.38           C  
ATOM   1690  C   GLY A 218      12.079  -1.000 -21.180  1.00 98.38           C  
ATOM   1691  O   GLY A 218      12.587  -0.748 -22.282  1.00 98.38           O  
ATOM   1692  N   PRO A 219      11.050  -1.862 -21.052  1.00 98.44           N  
ATOM   1693  CA  PRO A 219      10.516  -2.663 -22.151  1.00 98.44           C  
ATOM   1694  C   PRO A 219       9.716  -1.870 -23.192  1.00 98.44           C  
ATOM   1695  CB  PRO A 219       9.652  -3.737 -21.478  1.00 98.44           C  
ATOM   1696  O   PRO A 219       9.445  -2.415 -24.265  1.00 98.44           O  
ATOM   1697  CG  PRO A 219       9.207  -3.079 -20.174  1.00 98.44           C  
ATOM   1698  CD  PRO A 219      10.415  -2.236 -19.792  1.00 98.44           C  
ATOM   1699  N   TYR A 220       9.338  -0.616 -22.920  1.00 98.75           N  
ATOM   1700  CA  TYR A 220       8.649   0.238 -23.887  1.00 98.75           C  
ATOM   1701  C   TYR A 220       9.308   1.609 -24.044  1.00 98.75           C  
ATOM   1702  CB  TYR A 220       7.172   0.439 -23.539  1.00 98.75           C  
ATOM   1703  O   TYR A 220       9.963   2.136 -23.151  1.00 98.75           O  
ATOM   1704  CG  TYR A 220       6.313  -0.803 -23.432  1.00 98.75           C  
ATOM   1705  CD1 TYR A 220       5.498  -1.192 -24.510  1.00 98.75           C  
ATOM   1706  CD2 TYR A 220       6.272  -1.530 -22.234  1.00 98.75           C  
ATOM   1707  CE1 TYR A 220       4.709  -2.352 -24.431  1.00 98.75           C  
ATOM   1708  CE2 TYR A 220       5.453  -2.666 -22.134  1.00 98.75           C  
ATOM   1709  OH  TYR A 220       3.886  -4.188 -23.102  1.00 98.75           O  
ATOM   1710  CZ  TYR A 220       4.687  -3.098 -23.237  1.00 98.75           C  
ATOM   1711  N   LEU A 221       9.057   2.202 -25.205  1.00 98.62           N  
ATOM   1712  CA  LEU A 221       9.398   3.565 -25.583  1.00 98.62           C  
ATOM   1713  C   LEU A 221       8.115   4.392 -25.639  1.00 98.62           C  
ATOM   1714  CB  LEU A 221      10.077   3.547 -26.966  1.00 98.62           C  
ATOM   1715  O   LEU A 221       7.075   3.880 -26.059  1.00 98.62           O  
ATOM   1716  CG  LEU A 221      11.238   2.548 -27.104  1.00 98.62           C  
ATOM   1717  CD1 LEU A 221      11.801   2.576 -28.524  1.00 98.62           C  
ATOM   1718  CD2 LEU A 221      12.366   2.847 -26.126  1.00 98.62           C  
ATOM   1719  N   VAL A 222       8.179   5.678 -25.298  1.00 98.38           N  
ATOM   1720  CA  VAL A 222       7.078   6.600 -25.611  1.00 98.38           C  
ATOM   1721  C   VAL A 222       7.075   6.828 -27.123  1.00 98.38           C  
ATOM   1722  CB  VAL A 222       7.207   7.933 -24.864  1.00 98.38           C  
ATOM   1723  O   VAL A 222       8.025   7.372 -27.679  1.00 98.38           O  
ATOM   1724  CG1 VAL A 222       6.043   8.874 -25.185  1.00 98.38           C  
ATOM   1725  CG2 VAL A 222       7.273   7.749 -23.344  1.00 98.38           C  
ATOM   1726  N   LYS A 223       6.014   6.379 -27.793  1.00 97.88           N  
ATOM   1727  CA  LYS A 223       5.846   6.484 -29.246  1.00 97.88           C  
ATOM   1728  C   LYS A 223       5.127   7.765 -29.648  1.00 97.88           C  
ATOM   1729  CB  LYS A 223       5.114   5.231 -29.751  1.00 97.88           C  
ATOM   1730  O   LYS A 223       5.511   8.394 -30.626  1.00 97.88           O  
ATOM   1731  CG  LYS A 223       4.813   5.294 -31.257  1.00 97.88           C  
ATOM   1732  CD  LYS A 223       4.176   3.991 -31.745  1.00 97.88           C  
ATOM   1733  CE  LYS A 223       3.713   4.140 -33.194  1.00 97.88           C  
ATOM   1734  NZ  LYS A 223       3.023   2.911 -33.658  1.00 97.88           N  
ATOM   1735  N   GLU A 224       4.066   8.121 -28.930  1.00 97.50           N  
ATOM   1736  CA  GLU A 224       3.234   9.279 -29.258  1.00 97.50           C  
ATOM   1737  C   GLU A 224       2.670   9.915 -27.992  1.00 97.50           C  
ATOM   1738  CB  GLU A 224       2.103   8.864 -30.210  1.00 97.50           C  
ATOM   1739  O   GLU A 224       2.264   9.218 -27.058  1.00 97.50           O  
ATOM   1740  CG  GLU A 224       1.331  10.068 -30.775  1.00 97.50           C  
ATOM   1741  CD  GLU A 224       0.186   9.659 -31.713  1.00 97.50           C  
ATOM   1742  OE1 GLU A 224      -0.596  10.563 -32.085  1.00 97.50           O  
ATOM   1743  OE2 GLU A 224       0.072   8.448 -32.021  1.00 97.50           O  
ATOM   1744  N   VAL A 225       2.624  11.246 -27.991  1.00 96.69           N  
ATOM   1745  CA  VAL A 225       2.151  12.066 -26.880  1.00 96.69           C  
ATOM   1746  C   VAL A 225       1.075  13.003 -27.405  1.00 96.69           C  
ATOM   1747  CB  VAL A 225       3.305  12.879 -26.267  1.00 96.69           C  
ATOM   1748  O   VAL A 225       1.341  13.846 -28.258  1.00 96.69           O  
ATOM   1749  CG1 VAL A 225       2.839  13.558 -24.978  1.00 96.69           C  
ATOM   1750  CG2 VAL A 225       4.514  11.996 -25.945  1.00 96.69           C  
ATOM   1751  N   ASN A 226      -0.139  12.872 -26.881  1.00 94.25           N  
ATOM   1752  CA  ASN A 226      -1.241  13.788 -27.139  1.00 94.25           C  
ATOM   1753  C   ASN A 226      -1.685  14.391 -25.798  1.00 94.25           C  
ATOM   1754  CB  ASN A 226      -2.341  13.032 -27.890  1.00 94.25           C  
ATOM   1755  O   ASN A 226      -2.514  13.785 -25.105  1.00 94.25           O  
ATOM   1756  CG  ASN A 226      -3.402  13.958 -28.452  1.00 94.25           C  
ATOM   1757  ND2 ASN A 226      -4.105  13.503 -29.460  1.00 94.25           N  
ATOM   1758  OD1 ASN A 226      -3.623  15.084 -28.036  1.00 94.25           O  
ATOM   1759  N   PRO A 227      -1.097  15.534 -25.392  1.00 86.75           N  
ATOM   1760  CA  PRO A 227      -1.307  16.114 -24.070  1.00 86.75           C  
ATOM   1761  C   PRO A 227      -2.791  16.228 -23.703  1.00 86.75           C  
ATOM   1762  CB  PRO A 227      -0.605  17.474 -24.102  1.00 86.75           C  
ATOM   1763  O   PRO A 227      -3.609  16.731 -24.476  1.00 86.75           O  
ATOM   1764  CG  PRO A 227       0.533  17.246 -25.095  1.00 86.75           C  
ATOM   1765  CD  PRO A 227      -0.104  16.316 -26.125  1.00 86.75           C  
ATOM   1766  N   GLY A 228      -3.144  15.707 -22.526  1.00 81.88           N  
ATOM   1767  CA  GLY A 228      -4.513  15.689 -22.000  1.00 81.88           C  
ATOM   1768  C   GLY A 228      -5.509  14.769 -22.709  1.00 81.88           C  
ATOM   1769  O   GLY A 228      -6.687  14.788 -22.360  1.00 81.88           O  
ATOM   1770  N   LYS A 229      -5.075  13.962 -23.687  1.00 92.25           N  
ATOM   1771  CA  LYS A 229      -5.938  12.992 -24.381  1.00 92.25           C  
ATOM   1772  C   LYS A 229      -5.410  11.572 -24.313  1.00 92.25           C  
ATOM   1773  CB  LYS A 229      -6.128  13.390 -25.847  1.00 92.25           C  
ATOM   1774  O   LYS A 229      -6.163  10.668 -23.965  1.00 92.25           O  
ATOM   1775  CG  LYS A 229      -6.906  14.697 -26.009  1.00 92.25           C  
ATOM   1776  CD  LYS A 229      -7.165  14.947 -27.496  1.00 92.25           C  
ATOM   1777  CE  LYS A 229      -7.876  16.285 -27.678  1.00 92.25           C  
ATOM   1778  NZ  LYS A 229      -8.022  16.611 -29.117  1.00 92.25           N  
ATOM   1779  N   ALA A 230      -4.153  11.360 -24.693  1.00 97.12           N  
ATOM   1780  CA  ALA A 230      -3.584  10.023 -24.734  1.00 97.12           C  
ATOM   1781  C   ALA A 230      -2.055  10.021 -24.729  1.00 97.12           C  
ATOM   1782  CB  ALA A 230      -4.111   9.271 -25.969  1.00 97.12           C  
ATOM   1783  O   ALA A 230      -1.406  10.961 -25.187  1.00 97.12           O  
ATOM   1784  N   ILE A 231      -1.493   8.904 -24.285  1.00 98.31           N  
ATOM   1785  CA  ILE A 231      -0.095   8.544 -24.504  1.00 98.31           C  
ATOM   1786  C   ILE A 231      -0.030   7.129 -25.070  1.00 98.31           C  
ATOM   1787  CB  ILE A 231       0.735   8.728 -23.218  1.00 98.31           C  
ATOM   1788  O   ILE A 231      -0.796   6.253 -24.664  1.00 98.31           O  
ATOM   1789  CG1 ILE A 231       2.228   8.467 -23.506  1.00 98.31           C  
ATOM   1790  CG2 ILE A 231       0.204   7.849 -22.073  1.00 98.31           C  
ATOM   1791  CD1 ILE A 231       3.141   9.033 -22.420  1.00 98.31           C  
ATOM   1792  N   THR A 232       0.877   6.910 -26.017  1.00 98.62           N  
ATOM   1793  CA  THR A 232       1.108   5.597 -26.617  1.00 98.62           C  
ATOM   1794  C   THR A 232       2.538   5.160 -26.356  1.00 98.62           C  
ATOM   1795  CB  THR A 232       0.806   5.598 -28.119  1.00 98.62           C  
ATOM   1796  O   THR A 232       3.486   5.841 -26.747  1.00 98.62           O  
ATOM   1797  CG2 THR A 232       0.923   4.201 -28.722  1.00 98.62           C  
ATOM   1798  OG1 THR A 232      -0.521   6.008 -28.353  1.00 98.62           O  
ATOM   1799  N   TYR A 233       2.685   3.988 -25.753  1.00 98.81           N  
ATOM   1800  CA  TYR A 233       3.941   3.281 -25.565  1.00 98.81           C  
ATOM   1801  C   TYR A 233       4.064   2.165 -26.602  1.00 98.81           C  
ATOM   1802  CB  TYR A 233       4.005   2.716 -24.144  1.00 98.81           C  
ATOM   1803  O   TYR A 233       3.103   1.435 -26.845  1.00 98.81           O  
ATOM   1804  CG  TYR A 233       3.898   3.758 -23.053  1.00 98.81           C  
ATOM   1805  CD1 TYR A 233       5.055   4.420 -22.600  1.00 98.81           C  
ATOM   1806  CD2 TYR A 233       2.643   4.053 -22.485  1.00 98.81           C  
ATOM   1807  CE1 TYR A 233       4.960   5.371 -21.567  1.00 98.81           C  
ATOM   1808  CE2 TYR A 233       2.545   5.011 -21.460  1.00 98.81           C  
ATOM   1809  OH  TYR A 233       3.608   6.584 -20.004  1.00 98.81           O  
ATOM   1810  CZ  TYR A 233       3.703   5.670 -21.001  1.00 98.81           C  
ATOM   1811  N   ALA A 234       5.240   2.004 -27.199  1.00 98.69           N  
ATOM   1812  CA  ALA A 234       5.544   0.905 -28.113  1.00 98.69           C  
ATOM   1813  C   ALA A 234       6.669   0.047 -27.551  1.00 98.69           C  
ATOM   1814  CB  ALA A 234       5.892   1.465 -29.489  1.00 98.69           C  
ATOM   1815  O   ALA A 234       7.611   0.576 -26.965  1.00 98.69           O  
ATOM   1816  N   ARG A 235       6.569  -1.275 -27.716  1.00 98.50           N  
ATOM   1817  CA  ARG A 235       7.605  -2.208 -27.269  1.00 98.50           C  
ATOM   1818  C   ARG A 235       8.958  -1.774 -27.826  1.00 98.50           C  
ATOM   1819  CB  ARG A 235       7.242  -3.626 -27.728  1.00 98.50           C  
ATOM   1820  O   ARG A 235       9.085  -1.544 -29.027  1.00 98.50           O  
ATOM   1821  CG  ARG A 235       8.336  -4.647 -27.373  1.00 98.50           C  
ATOM   1822  CD  ARG A 235       8.061  -6.029 -27.980  1.00 98.50           C  
ATOM   1823  NE  ARG A 235       6.769  -6.591 -27.573  1.00 98.50           N  
ATOM   1824  NH1 ARG A 235       7.251  -6.883 -25.340  1.00 98.50           N  
ATOM   1825  NH2 ARG A 235       5.247  -7.348 -26.104  1.00 98.50           N  
ATOM   1826  CZ  ARG A 235       6.434  -6.935 -26.352  1.00 98.50           C  
ATOM   1827  N   ASN A 236       9.968  -1.724 -26.968  1.00 98.31           N  
ATOM   1828  CA  ASN A 236      11.343  -1.523 -27.388  1.00 98.31           C  
ATOM   1829  C   ASN A 236      11.828  -2.793 -28.121  1.00 98.31           C  
ATOM   1830  CB  ASN A 236      12.187  -1.168 -26.154  1.00 98.31           C  
ATOM   1831  O   ASN A 236      11.966  -3.841 -27.483  1.00 98.31           O  
ATOM   1832  CG  ASN A 236      13.656  -0.964 -26.480  1.00 98.31           C  
ATOM   1833  ND2 ASN A 236      14.456  -0.683 -25.480  1.00 98.31           N  
ATOM   1834  OD1 ASN A 236      14.094  -1.062 -27.618  1.00 98.31           O  
ATOM   1835  N   PRO A 237      12.083  -2.743 -29.443  1.00 96.94           N  
ATOM   1836  CA  PRO A 237      12.513  -3.920 -30.199  1.00 96.94           C  
ATOM   1837  C   PRO A 237      13.906  -4.410 -29.782  1.00 96.94           C  
ATOM   1838  CB  PRO A 237      12.487  -3.479 -31.665  1.00 96.94           C  
ATOM   1839  O   PRO A 237      14.226  -5.573 -30.000  1.00 96.94           O  
ATOM   1840  CG  PRO A 237      12.767  -1.979 -31.590  1.00 96.94           C  
ATOM   1841  CD  PRO A 237      12.054  -1.566 -30.306  1.00 96.94           C  
ATOM   1842  N   ASN A 238      14.702  -3.541 -29.154  1.00 97.12           N  
ATOM   1843  CA  ASN A 238      16.052  -3.818 -28.672  1.00 97.12           C  
ATOM   1844  C   ASN A 238      16.099  -3.887 -27.136  1.00 97.12           C  
ATOM   1845  CB  ASN A 238      17.004  -2.753 -29.240  1.00 97.12           C  
ATOM   1846  O   ASN A 238      17.118  -3.551 -26.532  1.00 97.12           O  
ATOM   1847  CG  ASN A 238      17.026  -2.713 -30.755  1.00 97.12           C  
ATOM   1848  ND2 ASN A 238      17.095  -1.538 -31.333  1.00 97.12           N  
ATOM   1849  OD1 ASN A 238      16.989  -3.716 -31.444  1.00 97.12           O  
ATOM   1850  N   TYR A 239      14.988  -4.258 -26.489  1.00 98.38           N  
ATOM   1851  CA  TYR A 239      14.929  -4.358 -25.034  1.00 98.38           C  
ATOM   1852  C   TYR A 239      15.953  -5.369 -24.507  1.00 98.38           C  
ATOM   1853  CB  TYR A 239      13.519  -4.740 -24.579  1.00 98.38           C  
ATOM   1854  O   TYR A 239      15.906  -6.555 -24.833  1.00 98.38           O  
ATOM   1855  CG  TYR A 239      13.402  -4.931 -23.079  1.00 98.38           C  
ATOM   1856  CD1 TYR A 239      12.792  -6.093 -22.571  1.00 98.38           C  
ATOM   1857  CD2 TYR A 239      13.906  -3.957 -22.192  1.00 98.38           C  
ATOM   1858  CE1 TYR A 239      12.671  -6.275 -21.181  1.00 98.38           C  
ATOM   1859  CE2 TYR A 239      13.791  -4.142 -20.805  1.00 98.38           C  
ATOM   1860  OH  TYR A 239      12.982  -5.449 -18.968  1.00 98.38           O  
ATOM   1861  CZ  TYR A 239      13.156  -5.290 -20.299  1.00 98.38           C  
ATOM   1862  N   TRP A 240      16.866  -4.889 -23.664  1.00 98.44           N  
ATOM   1863  CA  TRP A 240      18.029  -5.647 -23.212  1.00 98.44           C  
ATOM   1864  C   TRP A 240      17.670  -6.870 -22.348  1.00 98.44           C  
ATOM   1865  CB  TRP A 240      18.937  -4.680 -22.449  1.00 98.44           C  
ATOM   1866  O   TRP A 240      18.376  -7.876 -22.381  1.00 98.44           O  
ATOM   1867  CG  TRP A 240      18.439  -4.300 -21.089  1.00 98.44           C  
ATOM   1868  CD1 TRP A 240      17.622  -3.267 -20.773  1.00 98.44           C  
ATOM   1869  CD2 TRP A 240      18.662  -5.027 -19.846  1.00 98.44           C  
ATOM   1870  CE2 TRP A 240      17.939  -4.373 -18.808  1.00 98.44           C  
ATOM   1871  CE3 TRP A 240      19.408  -6.178 -19.506  1.00 98.44           C  
ATOM   1872  NE1 TRP A 240      17.289  -3.336 -19.434  1.00 98.44           N  
ATOM   1873  CH2 TRP A 240      18.686  -5.992 -17.190  1.00 98.44           C  
ATOM   1874  CZ2 TRP A 240      17.939  -4.843 -17.494  1.00 98.44           C  
ATOM   1875  CZ3 TRP A 240      19.429  -6.652 -18.183  1.00 98.44           C  
ATOM   1876  N   ALA A 241      16.562  -6.796 -21.603  1.00 97.50           N  
ATOM   1877  CA  ALA A 241      16.118  -7.813 -20.650  1.00 97.50           C  
ATOM   1878  C   ALA A 241      14.951  -8.673 -21.173  1.00 97.50           C  
ATOM   1879  CB  ALA A 241      15.865  -7.145 -19.290  1.00 97.50           C  
ATOM   1880  O   ALA A 241      14.227  -9.282 -20.386  1.00 97.50           O  
ATOM   1881  N   ALA A 242      14.761  -8.765 -22.495  1.00 95.00           N  
ATOM   1882  CA  ALA A 242      13.673  -9.544 -23.097  1.00 95.00           C  
ATOM   1883  C   ALA A 242      13.642 -11.020 -22.643  1.00 95.00           C  
ATOM   1884  CB  ALA A 242      13.792  -9.429 -24.621  1.00 95.00           C  
ATOM   1885  O   ALA A 242      12.560 -11.560 -22.408  1.00 95.00           O  
ATOM   1886  N   ASP A 243      14.819 -11.626 -22.455  1.00 92.81           N  
ATOM   1887  CA  ASP A 243      14.989 -13.012 -21.995  1.00 92.81           C  
ATOM   1888  C   ASP A 243      15.374 -13.120 -20.509  1.00 92.81           C  
ATOM   1889  CB  ASP A 243      16.018 -13.723 -22.886  1.00 92.81           C  
ATOM   1890  O   ASP A 243      15.685 -14.207 -20.016  1.00 92.81           O  
ATOM   1891  CG  ASP A 243      15.569 -13.802 -24.345  1.00 92.81           C  
ATOM   1892  OD1 ASP A 243      14.404 -14.202 -24.573  1.00 92.81           O  
ATOM   1893  OD2 ASP A 243      16.404 -13.473 -25.214  1.00 92.81           O  
ATOM   1894  N   HIS A 244      15.379 -12.004 -19.772  1.00 96.56           N  
ATOM   1895  CA  HIS A 244      15.716 -12.010 -18.352  1.00 96.56           C  
ATOM   1896  C   HIS A 244      14.627 -12.758 -17.552  1.00 96.56           C  
ATOM   1897  CB  HIS A 244      15.917 -10.568 -17.860  1.00 96.56           C  
ATOM   1898  O   HIS A 244      13.441 -12.469 -17.746  1.00 96.56           O  
ATOM   1899  CG  HIS A 244      16.529 -10.522 -16.487  1.00 96.56           C  
ATOM   1900  CD2 HIS A 244      17.854 -10.351 -16.189  1.00 96.56           C  
ATOM   1901  ND1 HIS A 244      15.873 -10.763 -15.304  1.00 96.56           N  
ATOM   1902  CE1 HIS A 244      16.786 -10.789 -14.320  1.00 96.56           C  
ATOM   1903  NE2 HIS A 244      18.006 -10.561 -14.820  1.00 96.56           N  
ATOM   1904  N   PRO A 245      14.966 -13.668 -16.614  1.00 95.50           N  
ATOM   1905  CA  PRO A 245      13.971 -14.425 -15.843  1.00 95.50           C  
ATOM   1906  C   PRO A 245      12.908 -13.558 -15.158  1.00 95.50           C  
ATOM   1907  CB  PRO A 245      14.784 -15.210 -14.818  1.00 95.50           C  
ATOM   1908  O   PRO A 245      11.718 -13.851 -15.234  1.00 95.50           O  
ATOM   1909  CG  PRO A 245      16.095 -15.475 -15.551  1.00 95.50           C  
ATOM   1910  CD  PRO A 245      16.304 -14.179 -16.334  1.00 95.50           C  
ATOM   1911  N   ALA A 246      13.321 -12.426 -14.585  1.00 95.25           N  
ATOM   1912  CA  ALA A 246      12.428 -11.454 -13.948  1.00 95.25           C  
ATOM   1913  C   ALA A 246      11.459 -10.717 -14.908  1.00 95.25           C  
ATOM   1914  CB  ALA A 246      13.298 -10.447 -13.187  1.00 95.25           C  
ATOM   1915  O   ALA A 246      10.621  -9.934 -14.464  1.00 95.25           O  
ATOM   1916  N   ARG A 247      11.600 -10.905 -16.227  1.00 96.00           N  
ATOM   1917  CA  ARG A 247      10.821 -10.230 -17.285  1.00 96.00           C  
ATOM   1918  C   ARG A 247      10.135 -11.199 -18.242  1.00 96.00           C  
ATOM   1919  CB  ARG A 247      11.761  -9.291 -18.056  1.00 96.00           C  
ATOM   1920  O   ARG A 247       9.233 -10.809 -18.991  1.00 96.00           O  
ATOM   1921  CG  ARG A 247      12.306  -8.145 -17.191  1.00 96.00           C  
ATOM   1922  CD  ARG A 247      11.162  -7.236 -16.729  1.00 96.00           C  
ATOM   1923  NE  ARG A 247      11.632  -5.950 -16.191  1.00 96.00           N  
ATOM   1924  NH1 ARG A 247       9.933  -5.552 -14.683  1.00 96.00           N  
ATOM   1925  NH2 ARG A 247      11.416  -3.964 -15.154  1.00 96.00           N  
ATOM   1926  CZ  ARG A 247      10.992  -5.172 -15.341  1.00 96.00           C  
ATOM   1927  N   LYS A 248      10.522 -12.471 -18.207  1.00 95.56           N  
ATOM   1928  CA  LYS A 248       9.907 -13.524 -19.005  1.00 95.56           C  
ATOM   1929  C   LYS A 248       8.417 -13.643 -18.665  1.00 95.56           C  
ATOM   1930  CB  LYS A 248      10.690 -14.816 -18.772  1.00 95.56           C  
ATOM   1931  O   LYS A 248       8.024 -13.607 -17.506  1.00 95.56           O  
ATOM   1932  CG  LYS A 248      10.303 -15.877 -19.805  1.00 95.56           C  
ATOM   1933  CD  LYS A 248      11.265 -17.058 -19.706  1.00 95.56           C  
ATOM   1934  CE  LYS A 248      10.962 -18.084 -20.792  1.00 95.56           C  
ATOM   1935  NZ  LYS A 248      11.962 -19.172 -20.744  1.00 95.56           N  
ATOM   1936  N   GLY A 249       7.576 -13.718 -19.697  1.00 95.00           N  
ATOM   1937  CA  GLY A 249       6.115 -13.740 -19.546  1.00 95.00           C  
ATOM   1938  C   GLY A 249       5.470 -12.404 -19.137  1.00 95.00           C  
ATOM   1939  O   GLY A 249       4.260 -12.372 -18.914  1.00 95.00           O  
ATOM   1940  N   MET A 250       6.230 -11.304 -19.066  1.00 96.44           N  
ATOM   1941  CA  MET A 250       5.720  -9.961 -18.752  1.00 96.44           C  
ATOM   1942  C   MET A 250       5.796  -9.007 -19.947  1.00 96.44           C  
ATOM   1943  CB  MET A 250       6.473  -9.351 -17.562  1.00 96.44           C  
ATOM   1944  O   MET A 250       6.561  -9.218 -20.887  1.00 96.44           O  
ATOM   1945  CG  MET A 250       6.433 -10.228 -16.311  1.00 96.44           C  
ATOM   1946  SD  MET A 250       7.133  -9.434 -14.840  1.00 96.44           S  
ATOM   1947  CE  MET A 250       5.843  -8.223 -14.437  1.00 96.44           C  
ATOM   1948  N   PHE A 251       5.027  -7.919 -19.901  1.00 97.19           N  
ATOM   1949  CA  PHE A 251       5.004  -6.855 -20.904  1.00 97.19           C  
ATOM   1950  C   PHE A 251       4.742  -7.410 -22.307  1.00 97.19           C  
ATOM   1951  CB  PHE A 251       6.289  -6.024 -20.797  1.00 97.19           C  
ATOM   1952  O   PHE A 251       5.541  -7.252 -23.229  1.00 97.19           O  
ATOM   1953  CG  PHE A 251       6.568  -5.523 -19.396  1.00 97.19           C  
ATOM   1954  CD1 PHE A 251       5.769  -4.520 -18.809  1.00 97.19           C  
ATOM   1955  CD2 PHE A 251       7.605  -6.110 -18.652  1.00 97.19           C  
ATOM   1956  CE1 PHE A 251       6.047  -4.064 -17.510  1.00 97.19           C  
ATOM   1957  CE2 PHE A 251       7.855  -5.678 -17.342  1.00 97.19           C  
ATOM   1958  CZ  PHE A 251       7.095  -4.641 -16.776  1.00 97.19           C  
ATOM   1959  N   ASN A 252       3.646  -8.151 -22.466  1.00 97.69           N  
ATOM   1960  CA  ASN A 252       3.409  -8.961 -23.663  1.00 97.69           C  
ATOM   1961  C   ASN A 252       2.742  -8.205 -24.824  1.00 97.69           C  
ATOM   1962  CB  ASN A 252       2.654 -10.230 -23.271  1.00 97.69           C  
ATOM   1963  O   ASN A 252       2.741  -8.710 -25.940  1.00 97.69           O  
ATOM   1964  CG  ASN A 252       3.322 -10.987 -22.142  1.00 97.69           C  
ATOM   1965  ND2 ASN A 252       2.664 -11.116 -21.017  1.00 97.69           N  
ATOM   1966  OD1 ASN A 252       4.465 -11.412 -22.258  1.00 97.69           O  
ATOM   1967  N   PHE A 253       2.304  -6.963 -24.621  1.00 98.19           N  
ATOM   1968  CA  PHE A 253       1.693  -6.139 -25.669  1.00 98.19           C  
ATOM   1969  C   PHE A 253       2.734  -5.413 -26.527  1.00 98.19           C  
ATOM   1970  CB  PHE A 253       0.688  -5.175 -25.036  1.00 98.19           C  
ATOM   1971  O   PHE A 253       3.755  -4.966 -26.013  1.00 98.19           O  
ATOM   1972  CG  PHE A 253      -0.326  -5.900 -24.174  1.00 98.19           C  
ATOM   1973  CD1 PHE A 253      -1.373  -6.624 -24.776  1.00 98.19           C  
ATOM   1974  CD2 PHE A 253      -0.187  -5.906 -22.772  1.00 98.19           C  
ATOM   1975  CE1 PHE A 253      -2.283  -7.332 -23.971  1.00 98.19           C  
ATOM   1976  CE2 PHE A 253      -1.083  -6.639 -21.975  1.00 98.19           C  
ATOM   1977  CZ  PHE A 253      -2.136  -7.346 -22.576  1.00 98.19           C  
ATOM   1978  N   ASP A 254       2.508  -5.284 -27.833  1.00 98.06           N  
ATOM   1979  CA  ASP A 254       3.396  -4.490 -28.699  1.00 98.06           C  
ATOM   1980  C   ASP A 254       3.131  -2.991 -28.562  1.00 98.06           C  
ATOM   1981  CB  ASP A 254       3.260  -4.928 -30.164  1.00 98.06           C  
ATOM   1982  O   ASP A 254       4.029  -2.170 -28.756  1.00 98.06           O  
ATOM   1983  CG  ASP A 254       4.003  -6.231 -30.473  1.00 98.06           C  
ATOM   1984  OD1 ASP A 254       4.825  -6.680 -29.631  1.00 98.06           O  
ATOM   1985  OD2 ASP A 254       3.780  -6.768 -31.577  1.00 98.06           O  
ATOM   1986  N   THR A 255       1.900  -2.618 -28.219  1.00 98.38           N  
ATOM   1987  CA  THR A 255       1.510  -1.231 -27.967  1.00 98.38           C  
ATOM   1988  C   THR A 255       0.621  -1.144 -26.735  1.00 98.38           C  
ATOM   1989  CB  THR A 255       0.812  -0.638 -29.199  1.00 98.38           C  
ATOM   1990  O   THR A 255      -0.337  -1.905 -26.606  1.00 98.38           O  
ATOM   1991  CG2 THR A 255       0.462   0.837 -29.042  1.00 98.38           C  
ATOM   1992  OG1 THR A 255       1.680  -0.713 -30.309  1.00 98.38           O  
ATOM   1993  N   VAL A 256       0.915  -0.190 -25.854  1.00 98.69           N  
ATOM   1994  CA  VAL A 256       0.051   0.176 -24.728  1.00 98.69           C  
ATOM   1995  C   VAL A 256      -0.370   1.627 -24.910  1.00 98.69           C  
ATOM   1996  CB  VAL A 256       0.726  -0.054 -23.363  1.00 98.69           C  
ATOM   1997  O   VAL A 256       0.474   2.517 -24.928  1.00 98.69           O  
ATOM   1998  CG1 VAL A 256      -0.251   0.273 -22.225  1.00 98.69           C  
ATOM   1999  CG2 VAL A 256       1.187  -1.509 -23.197  1.00 98.69           C  
ATOM   2000  N   MET A 257      -1.664   1.875 -25.063  1.00 98.62           N  
ATOM   2001  CA  MET A 257      -2.227   3.222 -25.129  1.00 98.62           C  
ATOM   2002  C   MET A 257      -2.943   3.527 -23.822  1.00 98.62           C  
ATOM   2003  CB  MET A 257      -3.174   3.330 -26.330  1.00 98.62           C  
ATOM   2004  O   MET A 257      -3.721   2.704 -23.359  1.00 98.62           O  
ATOM   2005  CG  MET A 257      -3.753   4.744 -26.475  1.00 98.62           C  
ATOM   2006  SD  MET A 257      -4.888   4.965 -27.874  1.00 98.62           S  
ATOM   2007  CE  MET A 257      -3.747   4.667 -29.255  1.00 98.62           C  
ATOM   2008  N   VAL A 258      -2.746   4.713 -23.257  1.00 98.38           N  
ATOM   2009  CA  VAL A 258      -3.539   5.202 -22.123  1.00 98.38           C  
ATOM   2010  C   VAL A 258      -4.364   6.387 -22.593  1.00 98.38           C  
ATOM   2011  CB  VAL A 258      -2.667   5.597 -20.920  1.00 98.38           C  
ATOM   2012  O   VAL A 258      -3.801   7.361 -23.090  1.00 98.38           O  
ATOM   2013  CG1 VAL A 258      -3.567   5.860 -19.706  1.00 98.38           C  
ATOM   2014  CG2 VAL A 258      -1.625   4.530 -20.558  1.00 98.38           C  
ATOM   2015  N   LYS A 259      -5.689   6.303 -22.454  1.00 97.94           N  
ATOM   2016  CA  LYS A 259      -6.634   7.384 -22.760  1.00 97.94           C  
ATOM   2017  C   LYS A 259      -7.026   8.128 -21.486  1.00 97.94           C  
ATOM   2018  CB  LYS A 259      -7.879   6.813 -23.451  1.00 97.94           C  
ATOM   2019  O   LYS A 259      -7.365   7.500 -20.488  1.00 97.94           O  
ATOM   2020  CG  LYS A 259      -7.587   6.255 -24.851  1.00 97.94           C  
ATOM   2021  CD  LYS A 259      -8.874   5.680 -25.456  1.00 97.94           C  
ATOM   2022  CE  LYS A 259      -8.632   5.165 -26.877  1.00 97.94           C  
ATOM   2023  NZ  LYS A 259      -9.846   4.495 -27.408  1.00 97.94           N  
ATOM   2024  N   TYR A 260      -7.033   9.453 -21.543  1.00 96.69           N  
ATOM   2025  CA  TYR A 260      -7.373  10.318 -20.418  1.00 96.69           C  
ATOM   2026  C   TYR A 260      -8.813  10.818 -20.515  1.00 96.69           C  
ATOM   2027  CB  TYR A 260      -6.361  11.462 -20.325  1.00 96.69           C  
ATOM   2028  O   TYR A 260      -9.231  11.364 -21.539  1.00 96.69           O  
ATOM   2029  CG  TYR A 260      -5.069  11.017 -19.675  1.00 96.69           C  
ATOM   2030  CD1 TYR A 260      -4.929  11.141 -18.281  1.00 96.69           C  
ATOM   2031  CD2 TYR A 260      -4.058  10.396 -20.437  1.00 96.69           C  
ATOM   2032  CE1 TYR A 260      -3.786  10.641 -17.639  1.00 96.69           C  
ATOM   2033  CE2 TYR A 260      -2.914   9.883 -19.795  1.00 96.69           C  
ATOM   2034  OH  TYR A 260      -1.757   9.429 -17.735  1.00 96.69           O  
ATOM   2035  CZ  TYR A 260      -2.792   9.993 -18.393  1.00 96.69           C  
ATOM   2036  N   PHE A 261      -9.572  10.636 -19.436  1.00 94.75           N  
ATOM   2037  CA  PHE A 261     -10.967  11.057 -19.330  1.00 94.75           C  
ATOM   2038  C   PHE A 261     -11.136  12.130 -18.257  1.00 94.75           C  
ATOM   2039  CB  PHE A 261     -11.869   9.846 -19.067  1.00 94.75           C  
ATOM   2040  O   PHE A 261     -10.417  12.166 -17.262  1.00 94.75           O  
ATOM   2041  CG  PHE A 261     -11.875   8.831 -20.192  1.00 94.75           C  
ATOM   2042  CD1 PHE A 261     -12.828   8.924 -21.222  1.00 94.75           C  
ATOM   2043  CD2 PHE A 261     -10.916   7.802 -20.222  1.00 94.75           C  
ATOM   2044  CE1 PHE A 261     -12.846   7.974 -22.259  1.00 94.75           C  
ATOM   2045  CE2 PHE A 261     -10.928   6.857 -21.263  1.00 94.75           C  
ATOM   2046  CZ  PHE A 261     -11.899   6.936 -22.276  1.00 94.75           C  
ATOM   2047  N   LYS A 262     -12.124  13.011 -18.445  1.00 90.69           N  
ATOM   2048  CA  LYS A 262     -12.389  14.111 -17.505  1.00 90.69           C  
ATOM   2049  C   LYS A 262     -12.941  13.631 -16.165  1.00 90.69           C  
ATOM   2050  CB  LYS A 262     -13.359  15.121 -18.127  1.00 90.69           C  
ATOM   2051  O   LYS A 262     -12.669  14.256 -15.146  1.00 90.69           O  
ATOM   2052  CG  LYS A 262     -12.723  15.874 -19.300  1.00 90.69           C  
ATOM   2053  CD  LYS A 262     -13.670  16.976 -19.780  1.00 90.69           C  
ATOM   2054  CE  LYS A 262     -13.014  17.769 -20.911  1.00 90.69           C  
ATOM   2055  NZ  LYS A 262     -13.883  18.888 -21.346  1.00 90.69           N  
ATOM   2056  N   ASP A 263     -13.721  12.554 -16.176  1.00 90.31           N  
ATOM   2057  CA  ASP A 263     -14.351  12.003 -14.985  1.00 90.31           C  
ATOM   2058  C   ASP A 263     -14.679  10.512 -15.143  1.00 90.31           C  
ATOM   2059  CB  ASP A 263     -15.615  12.808 -14.638  1.00 90.31           C  
ATOM   2060  O   ASP A 263     -14.694   9.947 -16.243  1.00 90.31           O  
ATOM   2061  CG  ASP A 263     -16.728  12.584 -15.658  1.00 90.31           C  
ATOM   2062  OD1 ASP A 263     -17.422  11.550 -15.514  1.00 90.31           O  
ATOM   2063  OD2 ASP A 263     -16.856  13.417 -16.580  1.00 90.31           O  
ATOM   2064  N   GLN A 264     -14.961   9.887 -14.001  1.00 87.75           N  
ATOM   2065  CA  GLN A 264     -15.204   8.455 -13.883  1.00 87.75           C  
ATOM   2066  C   GLN A 264     -16.474   7.988 -14.609  1.00 87.75           C  
ATOM   2067  CB  GLN A 264     -15.274   8.129 -12.379  1.00 87.75           C  
ATOM   2068  O   GLN A 264     -16.509   6.860 -15.093  1.00 87.75           O  
ATOM   2069  CG  GLN A 264     -15.366   6.631 -12.038  1.00 87.75           C  
ATOM   2070  CD  GLN A 264     -14.118   5.832 -12.400  1.00 87.75           C  
ATOM   2071  NE2 GLN A 264     -14.082   4.558 -12.070  1.00 87.75           N  
ATOM   2072  OE1 GLN A 264     -13.147   6.329 -12.935  1.00 87.75           O  
ATOM   2073  N   ILE A 265     -17.518   8.819 -14.699  1.00 88.69           N  
ATOM   2074  CA  ILE A 265     -18.787   8.436 -15.339  1.00 88.69           C  
ATOM   2075  C   ILE A 265     -18.562   8.285 -16.841  1.00 88.69           C  
ATOM   2076  CB  ILE A 265     -19.908   9.456 -15.025  1.00 88.69           C  
ATOM   2077  O   ILE A 265     -18.940   7.268 -17.424  1.00 88.69           O  
ATOM   2078  CG1 ILE A 265     -20.183   9.498 -13.504  1.00 88.69           C  
ATOM   2079  CG2 ILE A 265     -21.192   9.118 -15.807  1.00 88.69           C  
ATOM   2080  CD1 ILE A 265     -21.142  10.613 -13.069  1.00 88.69           C  
ATOM   2081  N   VAL A 266     -17.879   9.255 -17.454  1.00 92.56           N  
ATOM   2082  CA  VAL A 266     -17.500   9.175 -18.871  1.00 92.56           C  
ATOM   2083  C   VAL A 266     -16.598   7.965 -19.120  1.00 92.56           C  
ATOM   2084  CB  VAL A 266     -16.827  10.478 -19.338  1.00 92.56           C  
ATOM   2085  O   VAL A 266     -16.821   7.233 -20.083  1.00 92.56           O  
ATOM   2086  CG1 VAL A 266     -16.427  10.410 -20.818  1.00 92.56           C  
ATOM   2087  CG2 VAL A 266     -17.780  11.670 -19.197  1.00 92.56           C  
ATOM   2088  N   GLY A 267     -15.630   7.706 -18.232  1.00 94.00           N  
ATOM   2089  CA  GLY A 267     -14.767   6.524 -18.313  1.00 94.00           C  
ATOM   2090  C   GLY A 267     -15.548   5.203 -18.300  1.00 94.00           C  
ATOM   2091  O   GLY A 267     -15.270   4.314 -19.102  1.00 94.00           O  
ATOM   2092  N   VAL A 268     -16.568   5.071 -17.446  1.00 94.38           N  
ATOM   2093  CA  VAL A 268     -17.423   3.869 -17.382  1.00 94.38           C  
ATOM   2094  C   VAL A 268     -18.236   3.666 -18.654  1.00 94.38           C  
ATOM   2095  CB  VAL A 268     -18.339   3.915 -16.147  1.00 94.38           C  
ATOM   2096  O   VAL A 268     -18.298   2.545 -19.162  1.00 94.38           O  
ATOM   2097  CG1 VAL A 268     -19.416   2.819 -16.149  1.00 94.38           C  
ATOM   2098  CG2 VAL A 268     -17.497   3.686 -14.894  1.00 94.38           C  
ATOM   2099  N   GLU A 269     -18.842   4.720 -19.195  1.00 94.81           N  
ATOM   2100  CA  GLU A 269     -19.611   4.593 -20.435  1.00 94.81           C  
ATOM   2101  C   GLU A 269     -18.707   4.296 -21.641  1.00 94.81           C  
ATOM   2102  CB  GLU A 269     -20.499   5.828 -20.652  1.00 94.81           C  
ATOM   2103  O   GLU A 269     -19.049   3.440 -22.458  1.00 94.81           O  
ATOM   2104  CG  GLU A 269     -21.606   5.972 -19.588  1.00 94.81           C  
ATOM   2105  CD  GLU A 269     -22.467   4.704 -19.413  1.00 94.81           C  
ATOM   2106  OE1 GLU A 269     -22.736   4.274 -18.270  1.00 94.81           O  
ATOM   2107  OE2 GLU A 269     -22.860   4.050 -20.408  1.00 94.81           O  
ATOM   2108  N   ALA A 270     -17.514   4.894 -21.704  1.00 95.69           N  
ATOM   2109  CA  ALA A 270     -16.506   4.572 -22.716  1.00 95.69           C  
ATOM   2110  C   ALA A 270     -16.021   3.113 -22.604  1.00 95.69           C  
ATOM   2111  CB  ALA A 270     -15.360   5.577 -22.577  1.00 95.69           C  
ATOM   2112  O   ALA A 270     -15.910   2.409 -23.610  1.00 95.69           O  
ATOM   2113  N   PHE A 271     -15.820   2.602 -21.384  1.00 97.06           N  
ATOM   2114  CA  PHE A 271     -15.490   1.191 -21.173  1.00 97.06           C  
ATOM   2115  C   PHE A 271     -16.585   0.265 -21.707  1.00 97.06           C  
ATOM   2116  CB  PHE A 271     -15.284   0.911 -19.683  1.00 97.06           C  
ATOM   2117  O   PHE A 271     -16.308  -0.670 -22.454  1.00 97.06           O  
ATOM   2118  CG  PHE A 271     -14.840  -0.509 -19.412  1.00 97.06           C  
ATOM   2119  CD1 PHE A 271     -15.674  -1.375 -18.685  1.00 97.06           C  
ATOM   2120  CD2 PHE A 271     -13.638  -0.992 -19.962  1.00 97.06           C  
ATOM   2121  CE1 PHE A 271     -15.309  -2.720 -18.530  1.00 97.06           C  
ATOM   2122  CE2 PHE A 271     -13.270  -2.335 -19.793  1.00 97.06           C  
ATOM   2123  CZ  PHE A 271     -14.114  -3.201 -19.085  1.00 97.06           C  
ATOM   2124  N   LYS A 272     -17.851   0.557 -21.382  1.00 95.75           N  
ATOM   2125  CA  LYS A 272     -19.017  -0.200 -21.866  1.00 95.75           C  
ATOM   2126  C   LYS A 272     -19.194  -0.111 -23.382  1.00 95.75           C  
ATOM   2127  CB  LYS A 272     -20.279   0.317 -21.171  1.00 95.75           C  
ATOM   2128  O   LYS A 272     -19.790  -1.014 -23.965  1.00 95.75           O  
ATOM   2129  CG  LYS A 272     -20.342  -0.100 -19.696  1.00 95.75           C  
ATOM   2130  CD  LYS A 272     -21.355   0.750 -18.928  1.00 95.75           C  
ATOM   2131  CE  LYS A 272     -22.801   0.529 -19.380  1.00 95.75           C  
ATOM   2132  NZ  LYS A 272     -23.613   1.711 -19.011  1.00 95.75           N  
ATOM   2133  N   ALA A 273     -18.692   0.944 -24.021  1.00 94.81           N  
ATOM   2134  CA  ALA A 273     -18.635   1.060 -25.476  1.00 94.81           C  
ATOM   2135  C   ALA A 273     -17.507   0.215 -26.101  1.00 94.81           C  
ATOM   2136  CB  ALA A 273     -18.522   2.543 -25.843  1.00 94.81           C  
ATOM   2137  O   ALA A 273     -17.584  -0.114 -27.284  1.00 94.81           O  
ATOM   2138  N   GLY A 274     -16.523  -0.219 -25.305  1.00 92.62           N  
ATOM   2139  CA  GLY A 274     -15.347  -0.963 -25.759  1.00 92.62           C  
ATOM   2140  C   GLY A 274     -14.170  -0.068 -26.155  1.00 92.62           C  
ATOM   2141  O   GLY A 274     -13.287  -0.522 -26.877  1.00 92.62           O  
ATOM   2142  N   ASP A 275     -14.140   1.189 -25.699  1.00 95.31           N  
ATOM   2143  CA  ASP A 275     -13.087   2.146 -26.063  1.00 95.31           C  
ATOM   2144  C   ASP A 275     -11.727   1.820 -25.435  1.00 95.31           C  
ATOM   2145  CB  ASP A 275     -13.487   3.567 -25.637  1.00 95.31           C  
ATOM   2146  O   ASP A 275     -10.701   2.337 -25.891  1.00 95.31           O  
ATOM   2147  CG  ASP A 275     -14.566   4.214 -26.507  1.00 95.31           C  
ATOM   2148  OD1 ASP A 275     -14.944   3.620 -27.539  1.00 95.31           O  
ATOM   2149  OD2 ASP A 275     -14.924   5.363 -26.170  1.00 95.31           O  
ATOM   2150  N   PHE A 276     -11.713   1.006 -24.379  1.00 97.62           N  
ATOM   2151  CA  PHE A 276     -10.512   0.501 -23.729  1.00 97.62           C  
ATOM   2152  C   PHE A 276     -10.761  -0.857 -23.064  1.00 97.62           C  
ATOM   2153  CB  PHE A 276      -9.967   1.544 -22.747  1.00 97.62           C  
ATOM   2154  O   PHE A 276     -11.898  -1.287 -22.880  1.00 97.62           O  
ATOM   2155  CG  PHE A 276     -10.902   1.922 -21.628  1.00 97.62           C  
ATOM   2156  CD1 PHE A 276     -11.785   3.001 -21.799  1.00 97.62           C  
ATOM   2157  CD2 PHE A 276     -10.833   1.248 -20.397  1.00 97.62           C  
ATOM   2158  CE1 PHE A 276     -12.545   3.458 -20.716  1.00 97.62           C  
ATOM   2159  CE2 PHE A 276     -11.609   1.696 -19.319  1.00 97.62           C  
ATOM   2160  CZ  PHE A 276     -12.422   2.832 -19.470  1.00 97.62           C  
ATOM   2161  N   ASP A 277      -9.675  -1.549 -22.728  1.00 98.25           N  
ATOM   2162  CA  ASP A 277      -9.668  -2.995 -22.517  1.00 98.25           C  
ATOM   2163  C   ASP A 277      -9.684  -3.413 -21.043  1.00 98.25           C  
ATOM   2164  CB  ASP A 277      -8.425  -3.580 -23.199  1.00 98.25           C  
ATOM   2165  O   ASP A 277      -9.920  -4.584 -20.752  1.00 98.25           O  
ATOM   2166  CG  ASP A 277      -8.392  -3.363 -24.710  1.00 98.25           C  
ATOM   2167  OD1 ASP A 277      -9.393  -3.670 -25.389  1.00 98.25           O  
ATOM   2168  OD2 ASP A 277      -7.319  -3.020 -25.255  1.00 98.25           O  
ATOM   2169  N   TYR A 278      -9.409  -2.497 -20.113  1.00 98.25           N  
ATOM   2170  CA  TYR A 278      -9.220  -2.819 -18.699  1.00 98.25           C  
ATOM   2171  C   TYR A 278      -9.668  -1.678 -17.777  1.00 98.25           C  
ATOM   2172  CB  TYR A 278      -7.741  -3.155 -18.479  1.00 98.25           C  
ATOM   2173  O   TYR A 278      -9.298  -0.517 -17.969  1.00 98.25           O  
ATOM   2174  CG  TYR A 278      -7.392  -3.624 -17.085  1.00 98.25           C  
ATOM   2175  CD1 TYR A 278      -7.187  -2.688 -16.050  1.00 98.25           C  
ATOM   2176  CD2 TYR A 278      -7.222  -4.998 -16.840  1.00 98.25           C  
ATOM   2177  CE1 TYR A 278      -6.838  -3.132 -14.762  1.00 98.25           C  
ATOM   2178  CE2 TYR A 278      -6.811  -5.439 -15.571  1.00 98.25           C  
ATOM   2179  OH  TYR A 278      -6.293  -4.931 -13.291  1.00 98.25           O  
ATOM   2180  CZ  TYR A 278      -6.645  -4.507 -14.526  1.00 98.25           C  
ATOM   2181  N   MET A 279     -10.418  -2.028 -16.733  1.00 97.06           N  
ATOM   2182  CA  MET A 279     -10.880  -1.125 -15.687  1.00 97.06           C  
ATOM   2183  C   MET A 279     -10.752  -1.775 -14.307  1.00 97.06           C  
ATOM   2184  CB  MET A 279     -12.333  -0.712 -15.972  1.00 97.06           C  
ATOM   2185  O   MET A 279     -11.435  -2.755 -14.004  1.00 97.06           O  
ATOM   2186  CG  MET A 279     -12.862   0.259 -14.908  1.00 97.06           C  
ATOM   2187  SD  MET A 279     -14.498   0.961 -15.248  1.00 97.06           S  
ATOM   2188  CE  MET A 279     -13.976   2.187 -16.467  1.00 97.06           C  
ATOM   2189  N   TRP A 280      -9.931  -1.180 -13.442  1.00 95.94           N  
ATOM   2190  CA  TRP A 280      -9.948  -1.455 -12.006  1.00 95.94           C  
ATOM   2191  C   TRP A 280     -11.042  -0.632 -11.310  1.00 95.94           C  
ATOM   2192  CB  TRP A 280      -8.571  -1.172 -11.407  1.00 95.94           C  
ATOM   2193  O   TRP A 280     -11.258   0.533 -11.639  1.00 95.94           O  
ATOM   2194  CG  TRP A 280      -8.544  -1.138  -9.911  1.00 95.94           C  
ATOM   2195  CD1 TRP A 280      -8.970  -2.121  -9.083  1.00 95.94           C  
ATOM   2196  CD2 TRP A 280      -8.063  -0.065  -9.046  1.00 95.94           C  
ATOM   2197  CE2 TRP A 280      -8.218  -0.479  -7.689  1.00 95.94           C  
ATOM   2198  CE3 TRP A 280      -7.491   1.206  -9.272  1.00 95.94           C  
ATOM   2199  NE1 TRP A 280      -8.776  -1.737  -7.770  1.00 95.94           N  
ATOM   2200  CH2 TRP A 280      -7.238   1.575  -6.869  1.00 95.94           C  
ATOM   2201  CZ2 TRP A 280      -7.813   0.319  -6.610  1.00 95.94           C  
ATOM   2202  CZ3 TRP A 280      -7.082   2.016  -8.196  1.00 95.94           C  
ATOM   2203  N   VAL A 281     -11.749  -1.245 -10.355  1.00 93.50           N  
ATOM   2204  CA  VAL A 281     -12.947  -0.669  -9.730  1.00 93.50           C  
ATOM   2205  C   VAL A 281     -12.847  -0.743  -8.209  1.00 93.50           C  
ATOM   2206  CB  VAL A 281     -14.211  -1.399 -10.221  1.00 93.50           C  
ATOM   2207  O   VAL A 281     -12.908  -1.816  -7.614  1.00 93.50           O  
ATOM   2208  CG1 VAL A 281     -15.488  -0.731  -9.684  1.00 93.50           C  
ATOM   2209  CG2 VAL A 281     -14.301  -1.455 -11.750  1.00 93.50           C  
ATOM   2210  N   ASN A 282     -12.778   0.404  -7.540  1.00 88.88           N  
ATOM   2211  CA  ASN A 282     -12.708   0.480  -6.075  1.00 88.88           C  
ATOM   2212  C   ASN A 282     -14.069   0.772  -5.399  1.00 88.88           C  
ATOM   2213  CB  ASN A 282     -11.587   1.462  -5.689  1.00 88.88           C  
ATOM   2214  O   ASN A 282     -14.203   0.608  -4.185  1.00 88.88           O  
ATOM   2215  CG  ASN A 282     -11.811   2.882  -6.177  1.00 88.88           C  
ATOM   2216  ND2 ASN A 282     -10.943   3.796  -5.823  1.00 88.88           N  
ATOM   2217  OD1 ASN A 282     -12.761   3.181  -6.880  1.00 88.88           O  
ATOM   2218  N   VAL A 283     -15.116   1.122  -6.161  1.00 87.81           N  
ATOM   2219  CA  VAL A 283     -16.455   1.449  -5.630  1.00 87.81           C  
ATOM   2220  C   VAL A 283     -17.431   0.272  -5.769  1.00 87.81           C  
ATOM   2221  CB  VAL A 283     -17.015   2.729  -6.287  1.00 87.81           C  
ATOM   2222  O   VAL A 283     -17.763  -0.154  -6.872  1.00 87.81           O  
ATOM   2223  CG1 VAL A 283     -18.392   3.098  -5.712  1.00 87.81           C  
ATOM   2224  CG2 VAL A 283     -16.096   3.933  -6.056  1.00 87.81           C  
ATOM   2225  N   ALA A 284     -17.973  -0.213  -4.643  1.00 91.50           N  
ATOM   2226  CA  ALA A 284     -18.887  -1.369  -4.616  1.00 91.50           C  
ATOM   2227  C   ALA A 284     -20.183  -1.159  -5.421  1.00 91.50           C  
ATOM   2228  CB  ALA A 284     -19.204  -1.692  -3.149  1.00 91.50           C  
ATOM   2229  O   ALA A 284     -20.659  -2.064  -6.107  1.00 91.50           O  
ATOM   2230  N   LYS A 285     -20.749   0.057  -5.376  1.00 90.69           N  
ATOM   2231  CA  LYS A 285     -21.938   0.416  -6.165  1.00 90.69           C  
ATOM   2232  C   LYS A 285     -21.654   0.349  -7.665  1.00 90.69           C  
ATOM   2233  CB  LYS A 285     -22.466   1.799  -5.744  1.00 90.69           C  
ATOM   2234  O   LYS A 285     -22.448  -0.251  -8.382  1.00 90.69           O  
ATOM   2235  CG  LYS A 285     -23.763   2.169  -6.487  1.00 90.69           C  
ATOM   2236  CD  LYS A 285     -24.208   3.604  -6.178  1.00 90.69           C  
ATOM   2237  CE  LYS A 285     -25.386   3.977  -7.088  1.00 90.69           C  
ATOM   2238  NZ  LYS A 285     -25.711   5.424  -7.022  1.00 90.69           N  
ATOM   2239  N   GLN A 286     -20.522   0.903  -8.099  1.00 91.75           N  
ATOM   2240  CA  GLN A 286     -20.103   0.882  -9.499  1.00 91.75           C  
ATOM   2241  C   GLN A 286     -19.940  -0.556  -9.995  1.00 91.75           C  
ATOM   2242  CB  GLN A 286     -18.805   1.692  -9.647  1.00 91.75           C  
ATOM   2243  O   GLN A 286     -20.491  -0.920 -11.032  1.00 91.75           O  
ATOM   2244  CG  GLN A 286     -18.352   1.846 -11.107  1.00 91.75           C  
ATOM   2245  CD  GLN A 286     -16.983   2.514 -11.238  1.00 91.75           C  
ATOM   2246  NE2 GLN A 286     -16.362   2.419 -12.389  1.00 91.75           N  
ATOM   2247  OE1 GLN A 286     -16.428   3.092 -10.315  1.00 91.75           O  
ATOM   2248  N   TRP A 287     -19.271  -1.402  -9.204  1.00 95.12           N  
ATOM   2249  CA  TRP A 287     -19.125  -2.825  -9.507  1.00 95.12           C  
ATOM   2250  C   TRP A 287     -20.469  -3.533  -9.683  1.00 95.12           C  
ATOM   2251  CB  TRP A 287     -18.333  -3.501  -8.389  1.00 95.12           C  
ATOM   2252  O   TRP A 287     -20.668  -4.237 -10.671  1.00 95.12           O  
ATOM   2253  CG  TRP A 287     -18.038  -4.949  -8.635  1.00 95.12           C  
ATOM   2254  CD1 TRP A 287     -18.411  -5.997  -7.863  1.00 95.12           C  
ATOM   2255  CD2 TRP A 287     -17.209  -5.512  -9.689  1.00 95.12           C  
ATOM   2256  CE2 TRP A 287     -17.111  -6.920  -9.486  1.00 95.12           C  
ATOM   2257  CE3 TRP A 287     -16.478  -4.948 -10.757  1.00 95.12           C  
ATOM   2258  NE1 TRP A 287     -17.842  -7.163  -8.343  1.00 95.12           N  
ATOM   2259  CH2 TRP A 287     -15.571  -7.127 -11.337  1.00 95.12           C  
ATOM   2260  CZ2 TRP A 287     -16.317  -7.727 -10.309  1.00 95.12           C  
ATOM   2261  CZ3 TRP A 287     -15.667  -5.749 -11.579  1.00 95.12           C  
ATOM   2262  N   GLN A 288     -21.404  -3.314  -8.752  1.00 94.62           N  
ATOM   2263  CA  GLN A 288     -22.680  -4.027  -8.732  1.00 94.62           C  
ATOM   2264  C   GLN A 288     -23.675  -3.534  -9.786  1.00 94.62           C  
ATOM   2265  CB  GLN A 288     -23.308  -3.899  -7.333  1.00 94.62           C  
ATOM   2266  O   GLN A 288     -24.447  -4.334 -10.315  1.00 94.62           O  
ATOM   2267  CG  GLN A 288     -24.530  -4.816  -7.142  1.00 94.62           C  
ATOM   2268  CD  GLN A 288     -24.179  -6.296  -7.268  1.00 94.62           C  
ATOM   2269  NE2 GLN A 288     -25.075  -7.133  -7.742  1.00 94.62           N  
ATOM   2270  OE1 GLN A 288     -23.094  -6.726  -6.932  1.00 94.62           O  
ATOM   2271  N   ARG A 289     -23.730  -2.219 -10.025  1.00 92.88           N  
ATOM   2272  CA  ARG A 289     -24.824  -1.575 -10.769  1.00 92.88           C  
ATOM   2273  C   ARG A 289     -24.396  -1.051 -12.133  1.00 92.88           C  
ATOM   2274  CB  ARG A 289     -25.451  -0.454  -9.916  1.00 92.88           C  
ATOM   2275  O   ARG A 289     -25.144  -1.228 -13.091  1.00 92.88           O  
ATOM   2276  CG  ARG A 289     -26.048  -0.923  -8.574  1.00 92.88           C  
ATOM   2277  CD  ARG A 289     -27.159  -1.961  -8.779  1.00 92.88           C  
ATOM   2278  NE  ARG A 289     -27.806  -2.362  -7.512  1.00 92.88           N  
ATOM   2279  NH1 ARG A 289     -29.489  -3.602  -8.467  1.00 92.88           N  
ATOM   2280  NH2 ARG A 289     -29.399  -3.420  -6.254  1.00 92.88           N  
ATOM   2281  CZ  ARG A 289     -28.889  -3.119  -7.415  1.00 92.88           C  
ATOM   2282  N   ASP A 290     -23.209  -0.465 -12.230  1.00 93.88           N  
ATOM   2283  CA  ASP A 290     -22.845   0.341 -13.399  1.00 93.88           C  
ATOM   2284  C   ASP A 290     -22.161  -0.509 -14.485  1.00 93.88           C  
ATOM   2285  CB  ASP A 290     -21.989   1.544 -12.961  1.00 93.88           C  
ATOM   2286  O   ASP A 290     -22.353  -0.277 -15.677  1.00 93.88           O  
ATOM   2287  CG  ASP A 290     -22.622   2.425 -11.863  1.00 93.88           C  
ATOM   2288  OD1 ASP A 290     -23.841   2.307 -11.591  1.00 93.88           O  
ATOM   2289  OD2 ASP A 290     -21.857   3.171 -11.211  1.00 93.88           O  
ATOM   2290  N   LEU A 291     -21.424  -1.554 -14.093  1.00 94.06           N  
ATOM   2291  CA  LEU A 291     -20.737  -2.467 -15.016  1.00 94.06           C  
ATOM   2292  C   LEU A 291     -21.650  -3.607 -15.486  1.00 94.06           C  
ATOM   2293  CB  LEU A 291     -19.434  -2.962 -14.384  1.00 94.06           C  
ATOM   2294  O   LEU A 291     -21.411  -4.784 -15.214  1.00 94.06           O  
ATOM   2295  CG  LEU A 291     -18.460  -1.847 -13.995  1.00 94.06           C  
ATOM   2296  CD1 LEU A 291     -17.258  -2.470 -13.301  1.00 94.06           C  
ATOM   2297  CD2 LEU A 291     -17.976  -1.025 -15.190  1.00 94.06           C  
ATOM   2298  N   THR A 292     -22.731  -3.235 -16.164  1.00 93.44           N  
ATOM   2299  CA  THR A 292     -23.736  -4.143 -16.736  1.00 93.44           C  
ATOM   2300  C   THR A 292     -24.093  -3.731 -18.171  1.00 93.44           C  
ATOM   2301  CB  THR A 292     -24.999  -4.199 -15.857  1.00 93.44           C  
ATOM   2302  O   THR A 292     -23.677  -2.671 -18.649  1.00 93.44           O  
ATOM   2303  CG2 THR A 292     -24.721  -4.635 -14.416  1.00 93.44           C  
ATOM   2304  OG1 THR A 292     -25.643  -2.948 -15.799  1.00 93.44           O  
ATOM   2305  N   GLY A 293     -24.843  -4.574 -18.888  1.00 92.94           N  
ATOM   2306  CA  GLY A 293     -25.368  -4.287 -20.227  1.00 92.94           C  
ATOM   2307  C   GLY A 293     -24.770  -5.155 -21.337  1.00 92.94           C  
ATOM   2308  O   GLY A 293     -23.961  -6.046 -21.090  1.00 92.94           O  
ATOM   2309  N   ARG A 294     -25.143  -4.849 -22.590  1.00 94.00           N  
ATOM   2310  CA  ARG A 294     -24.977  -5.738 -23.761  1.00 94.00           C  
ATOM   2311  C   ARG A 294     -23.579  -6.341 -23.953  1.00 94.00           C  
ATOM   2312  CB  ARG A 294     -25.391  -5.002 -25.051  1.00 94.00           C  
ATOM   2313  O   ARG A 294     -23.470  -7.494 -24.364  1.00 94.00           O  
ATOM   2314  CG  ARG A 294     -26.902  -4.730 -25.133  1.00 94.00           C  
ATOM   2315  CD  ARG A 294     -27.325  -4.197 -26.512  1.00 94.00           C  
ATOM   2316  NE  ARG A 294     -26.893  -2.802 -26.751  1.00 94.00           N  
ATOM   2317  NH1 ARG A 294     -27.563  -2.649 -28.945  1.00 94.00           N  
ATOM   2318  NH2 ARG A 294     -26.674  -0.868 -27.942  1.00 94.00           N  
ATOM   2319  CZ  ARG A 294     -27.044  -2.116 -27.874  1.00 94.00           C  
ATOM   2320  N   GLN A 295     -22.506  -5.591 -23.697  1.00 94.81           N  
ATOM   2321  CA  GLN A 295     -21.144  -6.124 -23.857  1.00 94.81           C  
ATOM   2322  C   GLN A 295     -20.776  -7.143 -22.769  1.00 94.81           C  
ATOM   2323  CB  GLN A 295     -20.102  -5.002 -23.873  1.00 94.81           C  
ATOM   2324  O   GLN A 295     -20.036  -8.083 -23.050  1.00 94.81           O  
ATOM   2325  CG  GLN A 295     -20.205  -3.963 -24.997  1.00 94.81           C  
ATOM   2326  CD  GLN A 295     -19.940  -4.462 -26.414  1.00 94.81           C  
ATOM   2327  NE2 GLN A 295     -19.574  -3.576 -27.313  1.00 94.81           N  
ATOM   2328  OE1 GLN A 295     -20.069  -5.623 -26.757  1.00 94.81           O  
ATOM   2329  N   PHE A 296     -21.315  -6.997 -21.557  1.00 96.31           N  
ATOM   2330  CA  PHE A 296     -21.182  -8.001 -20.502  1.00 96.31           C  
ATOM   2331  C   PHE A 296     -22.090  -9.203 -20.772  1.00 96.31           C  
ATOM   2332  CB  PHE A 296     -21.478  -7.378 -19.133  1.00 96.31           C  
ATOM   2333  O   PHE A 296     -21.631 -10.336 -20.679  1.00 96.31           O  
ATOM   2334  CG  PHE A 296     -20.489  -6.311 -18.711  1.00 96.31           C  
ATOM   2335  CD1 PHE A 296     -19.223  -6.683 -18.221  1.00 96.31           C  
ATOM   2336  CD2 PHE A 296     -20.828  -4.950 -18.808  1.00 96.31           C  
ATOM   2337  CE1 PHE A 296     -18.310  -5.697 -17.807  1.00 96.31           C  
ATOM   2338  CE2 PHE A 296     -19.927  -3.968 -18.366  1.00 96.31           C  
ATOM   2339  CZ  PHE A 296     -18.676  -4.341 -17.855  1.00 96.31           C  
ATOM   2340  N   ASP A 297     -23.337  -8.964 -21.194  1.00 95.88           N  
ATOM   2341  CA  ASP A 297     -24.303 -10.032 -21.499  1.00 95.88           C  
ATOM   2342  C   ASP A 297     -23.822 -10.935 -22.649  1.00 95.88           C  
ATOM   2343  CB  ASP A 297     -25.670  -9.424 -21.864  1.00 95.88           C  
ATOM   2344  O   ASP A 297     -24.066 -12.138 -22.652  1.00 95.88           O  
ATOM   2345  CG  ASP A 297     -26.254  -8.478 -20.808  1.00 95.88           C  
ATOM   2346  OD1 ASP A 297     -25.996  -8.683 -19.601  1.00 95.88           O  
ATOM   2347  OD2 ASP A 297     -26.920  -7.503 -21.232  1.00 95.88           O  
ATOM   2348  N   SER A 298     -23.101 -10.363 -23.620  1.00 96.19           N  
ATOM   2349  CA  SER A 298     -22.497 -11.101 -24.741  1.00 96.19           C  
ATOM   2350  C   SER A 298     -21.130 -11.724 -24.433  1.00 96.19           C  
ATOM   2351  CB  SER A 298     -22.400 -10.212 -25.986  1.00 96.19           C  
ATOM   2352  O   SER A 298     -20.576 -12.407 -25.291  1.00 96.19           O  
ATOM   2353  OG  SER A 298     -21.619  -9.057 -25.750  1.00 96.19           O  
ATOM   2354  N   GLY A 299     -20.554 -11.479 -23.250  1.00 96.25           N  
ATOM   2355  CA  GLY A 299     -19.226 -11.978 -22.874  1.00 96.25           C  
ATOM   2356  C   GLY A 299     -18.049 -11.283 -23.572  1.00 96.25           C  
ATOM   2357  O   GLY A 299     -16.924 -11.780 -23.523  1.00 96.25           O  
ATOM   2358  N   LYS A 300     -18.271 -10.134 -24.224  1.00 96.88           N  
ATOM   2359  CA  LYS A 300     -17.201  -9.302 -24.807  1.00 96.88           C  
ATOM   2360  C   LYS A 300     -16.420  -8.537 -23.742  1.00 96.88           C  
ATOM   2361  CB  LYS A 300     -17.800  -8.330 -25.826  1.00 96.88           C  
ATOM   2362  O   LYS A 300     -15.211  -8.359 -23.871  1.00 96.88           O  
ATOM   2363  CG  LYS A 300     -18.162  -9.055 -27.126  1.00 96.88           C  
ATOM   2364  CD  LYS A 300     -18.848  -8.073 -28.071  1.00 96.88           C  
ATOM   2365  CE  LYS A 300     -19.052  -8.672 -29.457  1.00 96.88           C  
ATOM   2366  NZ  LYS A 300     -19.645  -7.662 -30.365  1.00 96.88           N  
ATOM   2367  N   LEU A 301     -17.106  -8.117 -22.684  1.00 97.94           N  
ATOM   2368  CA  LEU A 301     -16.501  -7.622 -21.454  1.00 97.94           C  
ATOM   2369  C   LEU A 301     -16.777  -8.619 -20.333  1.00 97.94           C  
ATOM   2370  CB  LEU A 301     -17.030  -6.223 -21.105  1.00 97.94           C  
ATOM   2371  O   LEU A 301     -17.882  -9.137 -20.192  1.00 97.94           O  
ATOM   2372  CG  LEU A 301     -16.690  -5.127 -22.128  1.00 97.94           C  
ATOM   2373  CD1 LEU A 301     -17.320  -3.811 -21.679  1.00 97.94           C  
ATOM   2374  CD2 LEU A 301     -15.188  -4.921 -22.308  1.00 97.94           C  
ATOM   2375  N   LEU A 302     -15.762  -8.870 -19.522  1.00 97.69           N  
ATOM   2376  CA  LEU A 302     -15.810  -9.754 -18.371  1.00 97.69           C  
ATOM   2377  C   LEU A 302     -15.635  -8.935 -17.099  1.00 97.69           C  
ATOM   2378  CB  LEU A 302     -14.732 -10.842 -18.511  1.00 97.69           C  
ATOM   2379  O   LEU A 302     -15.022  -7.869 -17.103  1.00 97.69           O  
ATOM   2380  CG  LEU A 302     -14.851 -11.687 -19.793  1.00 97.69           C  
ATOM   2381  CD1 LEU A 302     -13.711 -12.702 -19.850  1.00 97.69           C  
ATOM   2382  CD2 LEU A 302     -16.174 -12.451 -19.881  1.00 97.69           C  
ATOM   2383  N   ARG A 303     -16.162  -9.458 -15.996  1.00 97.00           N  
ATOM   2384  CA  ARG A 303     -15.925  -8.964 -14.639  1.00 97.00           C  
ATOM   2385  C   ARG A 303     -15.377 -10.111 -13.818  1.00 97.00           C  
ATOM   2386  CB  ARG A 303     -17.230  -8.451 -14.026  1.00 97.00           C  
ATOM   2387  O   ARG A 303     -15.971 -11.187 -13.813  1.00 97.00           O  
ATOM   2388  CG  ARG A 303     -17.662  -7.112 -14.629  1.00 97.00           C  
ATOM   2389  CD  ARG A 303     -18.844  -6.515 -13.864  1.00 97.00           C  
ATOM   2390  NE  ARG A 303     -19.989  -7.437 -13.829  1.00 97.00           N  
ATOM   2391  NH1 ARG A 303     -21.403  -6.191 -12.495  1.00 97.00           N  
ATOM   2392  NH2 ARG A 303     -22.061  -8.162 -13.265  1.00 97.00           N  
ATOM   2393  CZ  ARG A 303     -21.136  -7.247 -13.204  1.00 97.00           C  
ATOM   2394  N   LYS A 304     -14.263  -9.885 -13.131  1.00 97.19           N  
ATOM   2395  CA  LYS A 304     -13.679 -10.866 -12.226  1.00 97.19           C  
ATOM   2396  C   LYS A 304     -13.168 -10.206 -10.953  1.00 97.19           C  
ATOM   2397  CB  LYS A 304     -12.602 -11.653 -12.982  1.00 97.19           C  
ATOM   2398  O   LYS A 304     -12.643  -9.093 -10.971  1.00 97.19           O  
ATOM   2399  CG  LYS A 304     -12.087 -12.863 -12.195  1.00 97.19           C  
ATOM   2400  CD  LYS A 304     -11.338 -13.837 -13.112  1.00 97.19           C  
ATOM   2401  CE  LYS A 304     -10.697 -14.939 -12.263  1.00 97.19           C  
ATOM   2402  NZ  LYS A 304      -9.928 -15.903 -13.091  1.00 97.19           N  
ATOM   2403  N   GLU A 305     -13.345 -10.929  -9.859  1.00 97.44           N  
ATOM   2404  CA  GLU A 305     -12.736 -10.636  -8.570  1.00 97.44           C  
ATOM   2405  C   GLU A 305     -11.447 -11.453  -8.466  1.00 97.44           C  
ATOM   2406  CB  GLU A 305     -13.732 -10.933  -7.440  1.00 97.44           C  
ATOM   2407  O   GLU A 305     -11.439 -12.662  -8.709  1.00 97.44           O  
ATOM   2408  CG  GLU A 305     -14.912  -9.949  -7.526  1.00 97.44           C  
ATOM   2409  CD  GLU A 305     -16.058 -10.209  -6.543  1.00 97.44           C  
ATOM   2410  OE1 GLU A 305     -16.969  -9.342  -6.540  1.00 97.44           O  
ATOM   2411  OE2 GLU A 305     -16.052 -11.265  -5.875  1.00 97.44           O  
ATOM   2412  N   PHE A 306     -10.343 -10.775  -8.173  1.00 97.31           N  
ATOM   2413  CA  PHE A 306      -9.013 -11.361  -8.106  1.00 97.31           C  
ATOM   2414  C   PHE A 306      -8.506 -11.310  -6.663  1.00 97.31           C  
ATOM   2415  CB  PHE A 306      -8.091 -10.609  -9.067  1.00 97.31           C  
ATOM   2416  O   PHE A 306      -8.186 -10.218  -6.191  1.00 97.31           O  
ATOM   2417  CG  PHE A 306      -8.355 -10.886 -10.524  1.00 97.31           C  
ATOM   2418  CD1 PHE A 306      -7.954 -12.118 -11.063  1.00 97.31           C  
ATOM   2419  CD2 PHE A 306      -8.950  -9.918 -11.350  1.00 97.31           C  
ATOM   2420  CE1 PHE A 306      -8.122 -12.378 -12.429  1.00 97.31           C  
ATOM   2421  CE2 PHE A 306      -9.112 -10.180 -12.723  1.00 97.31           C  
ATOM   2422  CZ  PHE A 306      -8.693 -11.404 -13.264  1.00 97.31           C  
ATOM   2423  N   PRO A 307      -8.458 -12.444  -5.940  1.00 96.81           N  
ATOM   2424  CA  PRO A 307      -8.019 -12.456  -4.550  1.00 96.81           C  
ATOM   2425  C   PRO A 307      -6.555 -12.029  -4.430  1.00 96.81           C  
ATOM   2426  CB  PRO A 307      -8.252 -13.884  -4.051  1.00 96.81           C  
ATOM   2427  O   PRO A 307      -5.748 -12.284  -5.329  1.00 96.81           O  
ATOM   2428  CG  PRO A 307      -8.134 -14.719  -5.324  1.00 96.81           C  
ATOM   2429  CD  PRO A 307      -8.725 -13.803  -6.395  1.00 96.81           C  
ATOM   2430  N   HIS A 308      -6.222 -11.385  -3.317  1.00 95.75           N  
ATOM   2431  CA  HIS A 308      -4.856 -11.004  -2.976  1.00 95.75           C  
ATOM   2432  C   HIS A 308      -4.625 -11.115  -1.470  1.00 95.75           C  
ATOM   2433  CB  HIS A 308      -4.565  -9.575  -3.467  1.00 95.75           C  
ATOM   2434  O   HIS A 308      -5.557 -11.053  -0.671  1.00 95.75           O  
ATOM   2435  CG  HIS A 308      -5.386  -8.504  -2.785  1.00 95.75           C  
ATOM   2436  CD2 HIS A 308      -6.400  -7.784  -3.351  1.00 95.75           C  
ATOM   2437  ND1 HIS A 308      -5.291  -8.089  -1.474  1.00 95.75           N  
ATOM   2438  CE1 HIS A 308      -6.224  -7.148  -1.260  1.00 95.75           C  
ATOM   2439  NE2 HIS A 308      -6.915  -6.916  -2.385  1.00 95.75           N  
ATOM   2440  N   ASN A 309      -3.357 -11.143  -1.086  1.00 95.06           N  
ATOM   2441  CA  ASN A 309      -2.887 -11.187   0.294  1.00 95.06           C  
ATOM   2442  C   ASN A 309      -2.203  -9.875   0.699  1.00 95.06           C  
ATOM   2443  CB  ASN A 309      -1.988 -12.418   0.475  1.00 95.06           C  
ATOM   2444  O   ASN A 309      -1.479  -9.838   1.690  1.00 95.06           O  
ATOM   2445  CG  ASN A 309      -2.751 -13.726   0.355  1.00 95.06           C  
ATOM   2446  ND2 ASN A 309      -2.647 -14.586   1.339  1.00 95.06           N  
ATOM   2447  OD1 ASN A 309      -3.437 -14.010  -0.613  1.00 95.06           O  
ATOM   2448  N   ASN A 310      -2.417  -8.786  -0.058  1.00 94.75           N  
ATOM   2449  CA  ASN A 310      -1.981  -7.461   0.374  1.00 94.75           C  
ATOM   2450  C   ASN A 310      -2.545  -7.181   1.762  1.00 94.75           C  
ATOM   2451  CB  ASN A 310      -2.462  -6.330  -0.553  1.00 94.75           C  
ATOM   2452  O   ASN A 310      -3.767  -7.151   1.929  1.00 94.75           O  
ATOM   2453  CG  ASN A 310      -2.001  -6.428  -1.983  1.00 94.75           C  
ATOM   2454  ND2 ASN A 310      -2.520  -5.586  -2.837  1.00 94.75           N  
ATOM   2455  OD1 ASN A 310      -1.202  -7.258  -2.358  1.00 94.75           O  
ATOM   2456  N   ASN A 311      -1.655  -6.919   2.709  1.00 95.25           N  
ATOM   2457  CA  ASN A 311      -2.001  -6.325   3.982  1.00 95.25           C  
ATOM   2458  C   ASN A 311      -2.905  -5.095   3.787  1.00 95.25           C  
ATOM   2459  CB  ASN A 311      -0.697  -5.982   4.706  1.00 95.25           C  
ATOM   2460  O   ASN A 311      -2.514  -4.105   3.170  1.00 95.25           O  
ATOM   2461  CG  ASN A 311      -0.936  -5.762   6.176  1.00 95.25           C  
ATOM   2462  ND2 ASN A 311       0.086  -5.956   6.965  1.00 95.25           N  
ATOM   2463  OD1 ASN A 311      -2.024  -5.438   6.627  1.00 95.25           O  
ATOM   2464  N   ALA A 312      -4.132  -5.191   4.287  1.00 94.81           N  
ATOM   2465  CA  ALA A 312      -5.145  -4.151   4.199  1.00 94.81           C  
ATOM   2466  C   ALA A 312      -5.043  -3.134   5.347  1.00 94.81           C  
ATOM   2467  CB  ALA A 312      -6.514  -4.831   4.155  1.00 94.81           C  
ATOM   2468  O   ALA A 312      -5.745  -2.122   5.336  1.00 94.81           O  
ATOM   2469  N   GLY A 313      -4.175  -3.397   6.329  1.00 94.25           N  
ATOM   2470  CA  GLY A 313      -3.990  -2.546   7.490  1.00 94.25           C  
ATOM   2471  C   GLY A 313      -5.243  -2.446   8.360  1.00 94.25           C  
ATOM   2472  O   GLY A 313      -6.025  -3.394   8.479  1.00 94.25           O  
ATOM   2473  N   MET A 314      -5.439  -1.259   8.941  1.00 95.94           N  
ATOM   2474  CA  MET A 314      -6.645  -0.897   9.687  1.00 95.94           C  
ATOM   2475  C   MET A 314      -7.236   0.413   9.186  1.00 95.94           C  
ATOM   2476  CB  MET A 314      -6.324  -0.769  11.181  1.00 95.94           C  
ATOM   2477  O   MET A 314      -6.686   1.481   9.449  1.00 95.94           O  
ATOM   2478  CG  MET A 314      -7.539  -0.436  12.051  1.00 95.94           C  
ATOM   2479  SD  MET A 314      -8.873  -1.669  12.043  1.00 95.94           S  
ATOM   2480  CE  MET A 314      -8.105  -2.937  13.089  1.00 95.94           C  
ATOM   2481  N   GLN A 315      -8.413   0.346   8.568  1.00 96.06           N  
ATOM   2482  CA  GLN A 315      -9.302   1.501   8.447  1.00 96.06           C  
ATOM   2483  C   GLN A 315     -10.290   1.504   9.615  1.00 96.06           C  
ATOM   2484  CB  GLN A 315     -10.027   1.483   7.097  1.00 96.06           C  
ATOM   2485  O   GLN A 315     -10.900   0.470   9.913  1.00 96.06           O  
ATOM   2486  CG  GLN A 315     -10.838   2.768   6.865  1.00 96.06           C  
ATOM   2487  CD  GLN A 315     -11.772   2.615   5.677  1.00 96.06           C  
ATOM   2488  NE2 GLN A 315     -13.066   2.648   5.905  1.00 96.06           N  
ATOM   2489  OE1 GLN A 315     -11.385   2.425   4.539  1.00 96.06           O  
ATOM   2490  N   GLY A 316     -10.511   2.662  10.232  1.00 96.81           N  
ATOM   2491  CA  GLY A 316     -11.494   2.800  11.300  1.00 96.81           C  
ATOM   2492  C   GLY A 316     -11.878   4.238  11.626  1.00 96.81           C  
ATOM   2493  O   GLY A 316     -11.307   5.196  11.101  1.00 96.81           O  
ATOM   2494  N   PHE A 317     -12.854   4.376  12.525  1.00 98.00           N  
ATOM   2495  CA  PHE A 317     -13.160   5.658  13.161  1.00 98.00           C  
ATOM   2496  C   PHE A 317     -12.215   5.823  14.342  1.00 98.00           C  
ATOM   2497  CB  PHE A 317     -14.638   5.767  13.563  1.00 98.00           C  
ATOM   2498  O   PHE A 317     -12.346   5.126  15.347  1.00 98.00           O  
ATOM   2499  CG  PHE A 317     -15.633   5.308  12.515  1.00 98.00           C  
ATOM   2500  CD1 PHE A 317     -15.356   5.468  11.143  1.00 98.00           C  
ATOM   2501  CD2 PHE A 317     -16.835   4.696  12.914  1.00 98.00           C  
ATOM   2502  CE1 PHE A 317     -16.250   4.980  10.178  1.00 98.00           C  
ATOM   2503  CE2 PHE A 317     -17.746   4.234  11.949  1.00 98.00           C  
ATOM   2504  CZ  PHE A 317     -17.448   4.366  10.582  1.00 98.00           C  
ATOM   2505  N   LEU A 318     -11.210   6.668  14.169  1.00 98.56           N  
ATOM   2506  CA  LEU A 318     -10.096   6.821  15.089  1.00 98.56           C  
ATOM   2507  C   LEU A 318     -10.462   7.783  16.211  1.00 98.56           C  
ATOM   2508  CB  LEU A 318      -8.869   7.234  14.265  1.00 98.56           C  
ATOM   2509  O   LEU A 318     -10.914   8.897  15.951  1.00 98.56           O  
ATOM   2510  CG  LEU A 318      -7.592   7.517  15.077  1.00 98.56           C  
ATOM   2511  CD1 LEU A 318      -6.379   7.267  14.191  1.00 98.56           C  
ATOM   2512  CD2 LEU A 318      -7.506   8.977  15.520  1.00 98.56           C  
ATOM   2513  N   PHE A 319     -10.233   7.350  17.448  1.00 98.75           N  
ATOM   2514  CA  PHE A 319     -10.380   8.176  18.639  1.00 98.75           C  
ATOM   2515  C   PHE A 319      -9.098   8.968  18.893  1.00 98.75           C  
ATOM   2516  CB  PHE A 319     -10.675   7.278  19.848  1.00 98.75           C  
ATOM   2517  O   PHE A 319      -8.014   8.389  18.933  1.00 98.75           O  
ATOM   2518  CG  PHE A 319     -11.963   6.487  19.761  1.00 98.75           C  
ATOM   2519  CD1 PHE A 319     -13.184   7.118  20.039  1.00 98.75           C  
ATOM   2520  CD2 PHE A 319     -11.948   5.116  19.449  1.00 98.75           C  
ATOM   2521  CE1 PHE A 319     -14.377   6.378  20.017  1.00 98.75           C  
ATOM   2522  CE2 PHE A 319     -13.143   4.381  19.402  1.00 98.75           C  
ATOM   2523  CZ  PHE A 319     -14.364   5.015  19.682  1.00 98.75           C  
ATOM   2524  N   ASN A 320      -9.211  10.272  19.141  1.00 98.50           N  
ATOM   2525  CA  ASN A 320      -8.109  11.038  19.715  1.00 98.50           C  
ATOM   2526  C   ASN A 320      -8.061  10.805  21.232  1.00 98.50           C  
ATOM   2527  CB  ASN A 320      -8.303  12.519  19.362  1.00 98.50           C  
ATOM   2528  O   ASN A 320      -8.826  11.423  21.976  1.00 98.50           O  
ATOM   2529  CG  ASN A 320      -7.103  13.377  19.710  1.00 98.50           C  
ATOM   2530  ND2 ASN A 320      -7.180  14.642  19.384  1.00 98.50           N  
ATOM   2531  OD1 ASN A 320      -6.099  12.932  20.254  1.00 98.50           O  
ATOM   2532  N   THR A 321      -7.170   9.937  21.717  1.00 98.19           N  
ATOM   2533  CA  THR A 321      -7.073   9.604  23.156  1.00 98.19           C  
ATOM   2534  C   THR A 321      -6.600  10.775  24.015  1.00 98.19           C  
ATOM   2535  CB  THR A 321      -6.130   8.426  23.412  1.00 98.19           C  
ATOM   2536  O   THR A 321      -6.748  10.744  25.234  1.00 98.19           O  
ATOM   2537  CG2 THR A 321      -6.577   7.169  22.667  1.00 98.19           C  
ATOM   2538  OG1 THR A 321      -4.849   8.803  22.978  1.00 98.19           O  
ATOM   2539  N   ARG A 322      -6.103  11.849  23.386  1.00 97.50           N  
ATOM   2540  CA  ARG A 322      -5.772  13.121  24.045  1.00 97.50           C  
ATOM   2541  C   ARG A 322      -7.024  13.841  24.564  1.00 97.50           C  
ATOM   2542  CB  ARG A 322      -4.978  14.025  23.083  1.00 97.50           C  
ATOM   2543  O   ARG A 322      -6.913  14.744  25.390  1.00 97.50           O  
ATOM   2544  CG  ARG A 322      -3.758  13.333  22.442  1.00 97.50           C  
ATOM   2545  CD  ARG A 322      -3.104  14.234  21.386  1.00 97.50           C  
ATOM   2546  NE  ARG A 322      -2.091  13.510  20.590  1.00 97.50           N  
ATOM   2547  NH1 ARG A 322      -3.504  12.424  19.121  1.00 97.50           N  
ATOM   2548  NH2 ARG A 322      -1.307  12.242  18.890  1.00 97.50           N  
ATOM   2549  CZ  ARG A 322      -2.312  12.736  19.539  1.00 97.50           C  
ATOM   2550  N   ARG A 323      -8.223  13.466  24.094  1.00 96.12           N  
ATOM   2551  CA  ARG A 323      -9.494  13.937  24.660  1.00 96.12           C  
ATOM   2552  C   ARG A 323      -9.807  13.160  25.945  1.00 96.12           C  
ATOM   2553  CB  ARG A 323     -10.639  13.798  23.644  1.00 96.12           C  
ATOM   2554  O   ARG A 323      -9.831  11.930  25.891  1.00 96.12           O  
ATOM   2555  CG  ARG A 323     -10.443  14.619  22.362  1.00 96.12           C  
ATOM   2556  CD  ARG A 323     -10.252  16.112  22.652  1.00 96.12           C  
ATOM   2557  NE  ARG A 323     -10.396  16.895  21.423  1.00 96.12           N  
ATOM   2558  NH1 ARG A 323      -9.361  18.845  22.044  1.00 96.12           N  
ATOM   2559  NH2 ARG A 323     -10.234  18.620  19.991  1.00 96.12           N  
ATOM   2560  CZ  ARG A 323      -9.985  18.116  21.163  1.00 96.12           C  
ATOM   2561  N   PRO A 324     -10.126  13.829  27.072  1.00 92.12           N  
ATOM   2562  CA  PRO A 324     -10.294  13.161  28.367  1.00 92.12           C  
ATOM   2563  C   PRO A 324     -11.254  11.964  28.350  1.00 92.12           C  
ATOM   2564  CB  PRO A 324     -10.775  14.256  29.324  1.00 92.12           C  
ATOM   2565  O   PRO A 324     -10.917  10.897  28.855  1.00 92.12           O  
ATOM   2566  CG  PRO A 324     -10.122  15.515  28.762  1.00 92.12           C  
ATOM   2567  CD  PRO A 324     -10.154  15.278  27.254  1.00 92.12           C  
ATOM   2568  N   PHE A 325     -12.415  12.099  27.703  1.00 90.56           N  
ATOM   2569  CA  PHE A 325     -13.415  11.027  27.626  1.00 90.56           C  
ATOM   2570  C   PHE A 325     -13.023   9.877  26.682  1.00 90.56           C  
ATOM   2571  CB  PHE A 325     -14.778  11.632  27.262  1.00 90.56           C  
ATOM   2572  O   PHE A 325     -13.530   8.771  26.839  1.00 90.56           O  
ATOM   2573  CG  PHE A 325     -14.768  12.550  26.053  1.00 90.56           C  
ATOM   2574  CD1 PHE A 325     -14.759  13.947  26.228  1.00 90.56           C  
ATOM   2575  CD2 PHE A 325     -14.772  12.013  24.754  1.00 90.56           C  
ATOM   2576  CE1 PHE A 325     -14.750  14.800  25.110  1.00 90.56           C  
ATOM   2577  CE2 PHE A 325     -14.762  12.868  23.638  1.00 90.56           C  
ATOM   2578  CZ  PHE A 325     -14.750  14.261  23.813  1.00 90.56           C  
ATOM   2579  N   PHE A 326     -12.103  10.092  25.734  1.00 97.06           N  
ATOM   2580  CA  PHE A 326     -11.564   9.029  24.880  1.00 97.06           C  
ATOM   2581  C   PHE A 326     -10.294   8.393  25.429  1.00 97.06           C  
ATOM   2582  CB  PHE A 326     -11.330   9.539  23.451  1.00 97.06           C  
ATOM   2583  O   PHE A 326      -9.838   7.418  24.839  1.00 97.06           O  
ATOM   2584  CG  PHE A 326     -12.563   9.845  22.623  1.00 97.06           C  
ATOM   2585  CD1 PHE A 326     -13.786   9.172  22.833  1.00 97.06           C  
ATOM   2586  CD2 PHE A 326     -12.465  10.786  21.582  1.00 97.06           C  
ATOM   2587  CE1 PHE A 326     -14.903   9.471  22.037  1.00 97.06           C  
ATOM   2588  CE2 PHE A 326     -13.577  11.054  20.767  1.00 97.06           C  
ATOM   2589  CZ  PHE A 326     -14.798  10.403  20.996  1.00 97.06           C  
ATOM   2590  N   ASN A 327      -9.731   8.877  26.538  1.00 95.56           N  
ATOM   2591  CA  ASN A 327      -8.571   8.245  27.164  1.00 95.56           C  
ATOM   2592  C   ASN A 327      -8.927   6.886  27.807  1.00 95.56           C  
ATOM   2593  CB  ASN A 327      -7.965   9.228  28.173  1.00 95.56           C  
ATOM   2594  O   ASN A 327      -8.118   5.957  27.805  1.00 95.56           O  
ATOM   2595  CG  ASN A 327      -6.601   8.760  28.648  1.00 95.56           C  
ATOM   2596  ND2 ASN A 327      -6.273   8.978  29.899  1.00 95.56           N  
ATOM   2597  OD1 ASN A 327      -5.818   8.188  27.911  1.00 95.56           O  
ATOM   2598  N   ASP A 328     -10.170   6.718  28.264  1.00 96.06           N  
ATOM   2599  CA  ASP A 328     -10.661   5.460  28.832  1.00 96.06           C  
ATOM   2600  C   ASP A 328     -10.909   4.389  27.749  1.00 96.06           C  
ATOM   2601  CB  ASP A 328     -11.902   5.737  29.688  1.00 96.06           C  
ATOM   2602  O   ASP A 328     -11.749   4.521  26.853  1.00 96.06           O  
ATOM   2603  CG  ASP A 328     -12.451   4.498  30.405  1.00 96.06           C  
ATOM   2604  OD1 ASP A 328     -12.048   3.359  30.062  1.00 96.06           O  
ATOM   2605  OD2 ASP A 328     -13.352   4.699  31.235  1.00 96.06           O  
ATOM   2606  N   ARG A 329     -10.182   3.274  27.870  1.00 96.50           N  
ATOM   2607  CA  ARG A 329     -10.269   2.102  26.990  1.00 96.50           C  
ATOM   2608  C   ARG A 329     -11.666   1.476  26.964  1.00 96.50           C  
ATOM   2609  CB  ARG A 329      -9.210   1.099  27.469  1.00 96.50           C  
ATOM   2610  O   ARG A 329     -12.105   1.034  25.902  1.00 96.50           O  
ATOM   2611  CG  ARG A 329      -9.090  -0.149  26.587  1.00 96.50           C  
ATOM   2612  CD  ARG A 329      -8.008  -1.090  27.136  1.00 96.50           C  
ATOM   2613  NE  ARG A 329      -8.571  -2.347  27.681  1.00 96.50           N  
ATOM   2614  NH1 ARG A 329      -7.137  -2.564  29.462  1.00 96.50           N  
ATOM   2615  NH2 ARG A 329      -8.750  -4.065  29.186  1.00 96.50           N  
ATOM   2616  CZ  ARG A 329      -8.160  -2.981  28.767  1.00 96.50           C  
ATOM   2617  N   LYS A 330     -12.369   1.422  28.099  1.00 96.94           N  
ATOM   2618  CA  LYS A 330     -13.707   0.818  28.200  1.00 96.94           C  
ATOM   2619  C   LYS A 330     -14.774   1.707  27.572  1.00 96.94           C  
ATOM   2620  CB  LYS A 330     -14.025   0.480  29.670  1.00 96.94           C  
ATOM   2621  O   LYS A 330     -15.688   1.178  26.942  1.00 96.94           O  
ATOM   2622  CG  LYS A 330     -13.166  -0.666  30.244  1.00 96.94           C  
ATOM   2623  CD  LYS A 330     -13.487  -2.019  29.585  1.00 96.94           C  
ATOM   2624  CE  LYS A 330     -12.550  -3.156  30.012  1.00 96.94           C  
ATOM   2625  NZ  LYS A 330     -12.816  -4.372  29.194  1.00 96.94           N  
ATOM   2626  N   VAL A 331     -14.603   3.030  27.626  1.00 97.88           N  
ATOM   2627  CA  VAL A 331     -15.425   3.968  26.847  1.00 97.88           C  
ATOM   2628  C   VAL A 331     -15.234   3.725  25.349  1.00 97.88           C  
ATOM   2629  CB  VAL A 331     -15.120   5.429  27.223  1.00 97.88           C  
ATOM   2630  O   VAL A 331     -16.218   3.511  24.642  1.00 97.88           O  
ATOM   2631  CG1 VAL A 331     -15.837   6.411  26.295  1.00 97.88           C  
ATOM   2632  CG2 VAL A 331     -15.575   5.729  28.656  1.00 97.88           C  
ATOM   2633  N   ARG A 332     -13.989   3.669  24.852  1.00 98.44           N  
ATOM   2634  CA  ARG A 332     -13.732   3.396  23.423  1.00 98.44           C  
ATOM   2635  C   ARG A 332     -14.331   2.060  22.964  1.00 98.44           C  
ATOM   2636  CB  ARG A 332     -12.230   3.436  23.110  1.00 98.44           C  
ATOM   2637  O   ARG A 332     -14.976   2.004  21.917  1.00 98.44           O  
ATOM   2638  CG  ARG A 332     -11.578   4.811  23.327  1.00 98.44           C  
ATOM   2639  CD  ARG A 332     -10.165   4.880  22.723  1.00 98.44           C  
ATOM   2640  NE  ARG A 332      -9.217   3.904  23.306  1.00 98.44           N  
ATOM   2641  NH1 ARG A 332      -8.581   5.081  25.175  1.00 98.44           N  
ATOM   2642  NH2 ARG A 332      -7.630   3.158  24.770  1.00 98.44           N  
ATOM   2643  CZ  ARG A 332      -8.490   4.053  24.401  1.00 98.44           C  
ATOM   2644  N   GLN A 333     -14.192   1.007  23.776  1.00 98.31           N  
ATOM   2645  CA  GLN A 333     -14.813  -0.298  23.523  1.00 98.31           C  
ATOM   2646  C   GLN A 333     -16.346  -0.190  23.414  1.00 98.31           C  
ATOM   2647  CB  GLN A 333     -14.393  -1.279  24.634  1.00 98.31           C  
ATOM   2648  O   GLN A 333     -16.932  -0.735  22.477  1.00 98.31           O  
ATOM   2649  CG  GLN A 333     -14.887  -2.714  24.371  1.00 98.31           C  
ATOM   2650  CD  GLN A 333     -14.504  -3.738  25.448  1.00 98.31           C  
ATOM   2651  NE2 GLN A 333     -14.790  -4.998  25.209  1.00 98.31           N  
ATOM   2652  OE1 GLN A 333     -13.982  -3.456  26.524  1.00 98.31           O  
ATOM   2653  N   ALA A 334     -16.995   0.540  24.328  1.00 98.50           N  
ATOM   2654  CA  ALA A 334     -18.443   0.737  24.317  1.00 98.50           C  
ATOM   2655  C   ALA A 334     -18.926   1.482  23.062  1.00 98.50           C  
ATOM   2656  CB  ALA A 334     -18.853   1.472  25.598  1.00 98.50           C  
ATOM   2657  O   ALA A 334     -19.934   1.102  22.469  1.00 98.50           O  
ATOM   2658  N   LEU A 335     -18.192   2.499  22.604  1.00 98.38           N  
ATOM   2659  CA  LEU A 335     -18.536   3.225  21.377  1.00 98.38           C  
ATOM   2660  C   LEU A 335     -18.381   2.339  20.128  1.00 98.38           C  
ATOM   2661  CB  LEU A 335     -17.707   4.518  21.283  1.00 98.38           C  
ATOM   2662  O   LEU A 335     -19.195   2.425  19.210  1.00 98.38           O  
ATOM   2663  CG  LEU A 335     -18.349   5.712  22.016  1.00 98.38           C  
ATOM   2664  CD1 LEU A 335     -18.401   5.582  23.536  1.00 98.38           C  
ATOM   2665  CD2 LEU A 335     -17.565   6.983  21.714  1.00 98.38           C  
ATOM   2666  N   GLY A 336     -17.410   1.420  20.118  1.00 98.00           N  
ATOM   2667  CA  GLY A 336     -17.250   0.437  19.041  1.00 98.00           C  
ATOM   2668  C   GLY A 336     -18.446  -0.506  18.862  1.00 98.00           C  
ATOM   2669  O   GLY A 336     -18.751  -0.896  17.735  1.00 98.00           O  
ATOM   2670  N   LEU A 337     -19.171  -0.822  19.943  1.00 98.56           N  
ATOM   2671  CA  LEU A 337     -20.386  -1.652  19.913  1.00 98.56           C  
ATOM   2672  C   LEU A 337     -21.563  -0.977  19.184  1.00 98.56           C  
ATOM   2673  CB  LEU A 337     -20.796  -1.986  21.362  1.00 98.56           C  
ATOM   2674  O   LEU A 337     -22.496  -1.662  18.762  1.00 98.56           O  
ATOM   2675  CG  LEU A 337     -19.865  -2.929  22.141  1.00 98.56           C  
ATOM   2676  CD1 LEU A 337     -20.269  -2.963  23.613  1.00 98.56           C  
ATOM   2677  CD2 LEU A 337     -19.960  -4.362  21.626  1.00 98.56           C  
ATOM   2678  N   ALA A 338     -21.542   0.350  19.021  1.00 98.38           N  
ATOM   2679  CA  ALA A 338     -22.618   1.095  18.365  1.00 98.38           C  
ATOM   2680  C   ALA A 338     -22.547   1.063  16.825  1.00 98.38           C  
ATOM   2681  CB  ALA A 338     -22.622   2.525  18.920  1.00 98.38           C  
ATOM   2682  O   ALA A 338     -23.492   1.499  16.155  1.00 98.38           O  
ATOM   2683  N   PHE A 339     -21.453   0.557  16.244  1.00 98.31           N  
ATOM   2684  CA  PHE A 339     -21.300   0.465  14.795  1.00 98.31           C  
ATOM   2685  C   PHE A 339     -21.858  -0.855  14.240  1.00 98.31           C  
ATOM   2686  CB  PHE A 339     -19.839   0.714  14.395  1.00 98.31           C  
ATOM   2687  O   PHE A 339     -21.377  -1.935  14.572  1.00 98.31           O  
ATOM   2688  CG  PHE A 339     -19.618   0.695  12.893  1.00 98.31           C  
ATOM   2689  CD1 PHE A 339     -18.587  -0.078  12.333  1.00 98.31           C  
ATOM   2690  CD2 PHE A 339     -20.460   1.437  12.044  1.00 98.31           C  
ATOM   2691  CE1 PHE A 339     -18.474  -0.202  10.935  1.00 98.31           C  
ATOM   2692  CE2 PHE A 339     -20.354   1.305  10.651  1.00 98.31           C  
ATOM   2693  CZ  PHE A 339     -19.393   0.447  10.098  1.00 98.31           C  
ATOM   2694  N   ASP A 340     -22.854  -0.754  13.356  1.00 97.88           N  
ATOM   2695  CA  ASP A 340     -23.520  -1.897  12.722  1.00 97.88           C  
ATOM   2696  C   ASP A 340     -22.874  -2.214  11.363  1.00 97.88           C  
ATOM   2697  CB  ASP A 340     -25.024  -1.599  12.615  1.00 97.88           C  
ATOM   2698  O   ASP A 340     -23.217  -1.616  10.335  1.00 97.88           O  
ATOM   2699  CG  ASP A 340     -25.865  -2.842  12.308  1.00 97.88           C  
ATOM   2700  OD1 ASP A 340     -25.322  -3.832  11.767  1.00 97.88           O  
ATOM   2701  OD2 ASP A 340     -27.065  -2.801  12.656  1.00 97.88           O  
ATOM   2702  N   PHE A 341     -21.891  -3.123  11.368  1.00 97.44           N  
ATOM   2703  CA  PHE A 341     -21.209  -3.524  10.138  1.00 97.44           C  
ATOM   2704  C   PHE A 341     -22.157  -4.192   9.166  1.00 97.44           C  
ATOM   2705  CB  PHE A 341     -20.159  -4.611  10.376  1.00 97.44           C  
ATOM   2706  O   PHE A 341     -22.145  -3.880   7.981  1.00 97.44           O  
ATOM   2707  CG  PHE A 341     -19.346  -4.963   9.139  1.00 97.44           C  
ATOM   2708  CD1 PHE A 341     -19.226  -6.323   8.805  1.00 97.44           C  
ATOM   2709  CD2 PHE A 341     -18.837  -3.984   8.255  1.00 97.44           C  
ATOM   2710  CE1 PHE A 341     -18.618  -6.710   7.602  1.00 97.44           C  
ATOM   2711  CE2 PHE A 341     -18.243  -4.376   7.042  1.00 97.44           C  
ATOM   2712  CZ  PHE A 341     -18.120  -5.738   6.721  1.00 97.44           C  
ATOM   2713  N   GLU A 342     -22.902  -5.177   9.660  1.00 97.56           N  
ATOM   2714  CA  GLU A 342     -23.652  -6.093   8.828  1.00 97.56           C  
ATOM   2715  C   GLU A 342     -24.760  -5.334   8.104  1.00 97.56           C  
ATOM   2716  CB  GLU A 342     -24.219  -7.226   9.686  1.00 97.56           C  
ATOM   2717  O   GLU A 342     -24.977  -5.551   6.908  1.00 97.56           O  
ATOM   2718  CG  GLU A 342     -23.179  -8.231  10.211  1.00 97.56           C  
ATOM   2719  CD  GLU A 342     -22.320  -7.825  11.426  1.00 97.56           C  
ATOM   2720  OE1 GLU A 342     -21.513  -8.679  11.859  1.00 97.56           O  
ATOM   2721  OE2 GLU A 342     -22.462  -6.714  11.981  1.00 97.56           O  
ATOM   2722  N   TRP A 343     -25.383  -4.357   8.772  1.00 97.50           N  
ATOM   2723  CA  TRP A 343     -26.287  -3.422   8.114  1.00 97.50           C  
ATOM   2724  C   TRP A 343     -25.577  -2.588   7.041  1.00 97.50           C  
ATOM   2725  CB  TRP A 343     -26.955  -2.514   9.146  1.00 97.50           C  
ATOM   2726  O   TRP A 343     -26.074  -2.503   5.917  1.00 97.50           O  
ATOM   2727  CG  TRP A 343     -27.894  -1.532   8.525  1.00 97.50           C  
ATOM   2728  CD1 TRP A 343     -29.191  -1.762   8.229  1.00 97.50           C  
ATOM   2729  CD2 TRP A 343     -27.589  -0.211   7.991  1.00 97.50           C  
ATOM   2730  CE2 TRP A 343     -28.763   0.309   7.371  1.00 97.50           C  
ATOM   2731  CE3 TRP A 343     -26.419   0.573   7.921  1.00 97.50           C  
ATOM   2732  NE1 TRP A 343     -29.713  -0.673   7.557  1.00 97.50           N  
ATOM   2733  CH2 TRP A 343     -27.591   2.299   6.649  1.00 97.50           C  
ATOM   2734  CZ2 TRP A 343     -28.781   1.554   6.724  1.00 97.50           C  
ATOM   2735  CZ3 TRP A 343     -26.412   1.792   7.224  1.00 97.50           C  
ATOM   2736  N   ALA A 344     -24.414  -1.995   7.344  1.00 96.12           N  
ATOM   2737  CA  ALA A 344     -23.685  -1.170   6.378  1.00 96.12           C  
ATOM   2738  C   ALA A 344     -23.249  -1.994   5.154  1.00 96.12           C  
ATOM   2739  CB  ALA A 344     -22.491  -0.507   7.077  1.00 96.12           C  
ATOM   2740  O   ALA A 344     -23.439  -1.570   4.013  1.00 96.12           O  
ATOM   2741  N   ASN A 345     -22.730  -3.201   5.373  1.00 96.44           N  
ATOM   2742  CA  ASN A 345     -22.255  -4.077   4.315  1.00 96.44           C  
ATOM   2743  C   ASN A 345     -23.398  -4.549   3.415  1.00 96.44           C  
ATOM   2744  CB  ASN A 345     -21.447  -5.233   4.928  1.00 96.44           C  
ATOM   2745  O   ASN A 345     -23.306  -4.425   2.194  1.00 96.44           O  
ATOM   2746  CG  ASN A 345     -20.475  -5.862   3.941  1.00 96.44           C  
ATOM   2747  ND2 ASN A 345     -20.083  -7.086   4.187  1.00 96.44           N  
ATOM   2748  OD1 ASN A 345     -20.041  -5.261   2.967  1.00 96.44           O  
ATOM   2749  N   SER A 346     -24.509  -4.993   4.001  1.00 96.06           N  
ATOM   2750  CA  SER A 346     -25.681  -5.431   3.237  1.00 96.06           C  
ATOM   2751  C   SER A 346     -26.380  -4.281   2.508  1.00 96.06           C  
ATOM   2752  CB  SER A 346     -26.659  -6.182   4.144  1.00 96.06           C  
ATOM   2753  O   SER A 346     -26.662  -4.389   1.315  1.00 96.06           O  
ATOM   2754  OG  SER A 346     -27.077  -5.374   5.227  1.00 96.06           O  
ATOM   2755  N   SER A 347     -26.610  -3.157   3.190  1.00 94.38           N  
ATOM   2756  CA  SER A 347     -27.454  -2.066   2.687  1.00 94.38           C  
ATOM   2757  C   SER A 347     -26.707  -1.082   1.788  1.00 94.38           C  
ATOM   2758  CB  SER A 347     -28.086  -1.296   3.851  1.00 94.38           C  
ATOM   2759  O   SER A 347     -27.297  -0.518   0.867  1.00 94.38           O  
ATOM   2760  OG  SER A 347     -28.808  -2.168   4.696  1.00 94.38           O  
ATOM   2761  N   LEU A 348     -25.416  -0.839   2.045  1.00 92.81           N  
ATOM   2762  CA  LEU A 348     -24.638   0.195   1.350  1.00 92.81           C  
ATOM   2763  C   LEU A 348     -23.596  -0.377   0.393  1.00 92.81           C  
ATOM   2764  CB  LEU A 348     -23.944   1.113   2.372  1.00 92.81           C  
ATOM   2765  O   LEU A 348     -23.216   0.307  -0.570  1.00 92.81           O  
ATOM   2766  CG  LEU A 348     -24.849   1.703   3.466  1.00 92.81           C  
ATOM   2767  CD1 LEU A 348     -23.992   2.579   4.375  1.00 92.81           C  
ATOM   2768  CD2 LEU A 348     -25.975   2.554   2.874  1.00 92.81           C  
ATOM   2769  N   PHE A 349     -23.103  -1.584   0.677  1.00 93.69           N  
ATOM   2770  CA  PHE A 349     -21.949  -2.163  -0.003  1.00 93.69           C  
ATOM   2771  C   PHE A 349     -22.232  -3.476  -0.736  1.00 93.69           C  
ATOM   2772  CB  PHE A 349     -20.799  -2.349   0.982  1.00 93.69           C  
ATOM   2773  O   PHE A 349     -21.306  -4.050  -1.304  1.00 93.69           O  
ATOM   2774  CG  PHE A 349     -20.434  -1.185   1.899  1.00 93.69           C  
ATOM   2775  CD1 PHE A 349     -20.494   0.147   1.446  1.00 93.69           C  
ATOM   2776  CD2 PHE A 349     -19.991  -1.439   3.213  1.00 93.69           C  
ATOM   2777  CE1 PHE A 349     -20.194   1.208   2.320  1.00 93.69           C  
ATOM   2778  CE2 PHE A 349     -19.698  -0.381   4.087  1.00 93.69           C  
ATOM   2779  CZ  PHE A 349     -19.815   0.943   3.643  1.00 93.69           C  
ATOM   2780  N   PHE A 350     -23.489  -3.929  -0.770  1.00 95.25           N  
ATOM   2781  CA  PHE A 350     -23.905  -5.152  -1.464  1.00 95.25           C  
ATOM   2782  C   PHE A 350     -23.142  -6.407  -0.997  1.00 95.25           C  
ATOM   2783  CB  PHE A 350     -23.842  -4.942  -2.991  1.00 95.25           C  
ATOM   2784  O   PHE A 350     -22.845  -7.281  -1.804  1.00 95.25           O  
ATOM   2785  CG  PHE A 350     -24.504  -3.676  -3.497  1.00 95.25           C  
ATOM   2786  CD1 PHE A 350     -25.885  -3.670  -3.757  1.00 95.25           C  
ATOM   2787  CD2 PHE A 350     -23.755  -2.496  -3.665  1.00 95.25           C  
ATOM   2788  CE1 PHE A 350     -26.518  -2.487  -4.174  1.00 95.25           C  
ATOM   2789  CE2 PHE A 350     -24.394  -1.309  -4.064  1.00 95.25           C  
ATOM   2790  CZ  PHE A 350     -25.773  -1.306  -4.332  1.00 95.25           C  
ATOM   2791  N   ASN A 351     -22.812  -6.482   0.298  1.00 95.62           N  
ATOM   2792  CA  ASN A 351     -22.042  -7.560   0.934  1.00 95.62           C  
ATOM   2793  C   ASN A 351     -20.634  -7.778   0.360  1.00 95.62           C  
ATOM   2794  CB  ASN A 351     -22.874  -8.854   0.985  1.00 95.62           C  
ATOM   2795  O   ASN A 351     -20.089  -8.872   0.463  1.00 95.62           O  
ATOM   2796  CG  ASN A 351     -24.132  -8.697   1.805  1.00 95.62           C  
ATOM   2797  ND2 ASN A 351     -25.262  -9.116   1.287  1.00 95.62           N  
ATOM   2798  OD1 ASN A 351     -24.121  -8.189   2.912  1.00 95.62           O  
ATOM   2799  N   GLN A 352     -20.036  -6.755  -0.252  1.00 95.69           N  
ATOM   2800  CA  GLN A 352     -18.761  -6.929  -0.941  1.00 95.69           C  
ATOM   2801  C   GLN A 352     -17.528  -6.743  -0.041  1.00 95.69           C  
ATOM   2802  CB  GLN A 352     -18.697  -5.994  -2.149  1.00 95.69           C  
ATOM   2803  O   GLN A 352     -16.446  -7.171  -0.434  1.00 95.69           O  
ATOM   2804  CG  GLN A 352     -19.754  -6.248  -3.231  1.00 95.69           C  
ATOM   2805  CD  GLN A 352     -19.686  -5.212  -4.348  1.00 95.69           C  
ATOM   2806  NE2 GLN A 352     -20.794  -4.794  -4.898  1.00 95.69           N  
ATOM   2807  OE1 GLN A 352     -18.651  -4.718  -4.753  1.00 95.69           O  
ATOM   2808  N   TYR A 353     -17.633  -6.097   1.124  1.00 96.00           N  
ATOM   2809  CA  TYR A 353     -16.469  -5.882   1.994  1.00 96.00           C  
ATOM   2810  C   TYR A 353     -16.370  -6.919   3.112  1.00 96.00           C  
ATOM   2811  CB  TYR A 353     -16.447  -4.464   2.571  1.00 96.00           C  
ATOM   2812  O   TYR A 353     -17.374  -7.465   3.574  1.00 96.00           O  
ATOM   2813  CG  TYR A 353     -16.321  -3.356   1.547  1.00 96.00           C  
ATOM   2814  CD1 TYR A 353     -15.072  -2.982   1.027  1.00 96.00           C  
ATOM   2815  CD2 TYR A 353     -17.462  -2.660   1.150  1.00 96.00           C  
ATOM   2816  CE1 TYR A 353     -14.973  -1.933   0.090  1.00 96.00           C  
ATOM   2817  CE2 TYR A 353     -17.385  -1.631   0.187  1.00 96.00           C  
ATOM   2818  OH  TYR A 353     -16.060  -0.314  -1.320  1.00 96.00           O  
ATOM   2819  CZ  TYR A 353     -16.135  -1.275  -0.357  1.00 96.00           C  
ATOM   2820  N   THR A 354     -15.151  -7.112   3.607  1.00 95.75           N  
ATOM   2821  CA  THR A 354     -14.846  -7.932   4.782  1.00 95.75           C  
ATOM   2822  C   THR A 354     -14.615  -7.029   5.990  1.00 95.75           C  
ATOM   2823  CB  THR A 354     -13.620  -8.816   4.517  1.00 95.75           C  
ATOM   2824  O   THR A 354     -13.986  -5.978   5.869  1.00 95.75           O  
ATOM   2825  CG2 THR A 354     -13.373  -9.813   5.648  1.00 95.75           C  
ATOM   2826  OG1 THR A 354     -13.835  -9.585   3.359  1.00 95.75           O  
ATOM   2827  N   ARG A 355     -15.115  -7.414   7.170  1.00 96.12           N  
ATOM   2828  CA  ARG A 355     -14.881  -6.666   8.417  1.00 96.12           C  
ATOM   2829  C   ARG A 355     -13.391  -6.673   8.777  1.00 96.12           C  
ATOM   2830  CB  ARG A 355     -15.707  -7.293   9.556  1.00 96.12           C  
ATOM   2831  O   ARG A 355     -12.771  -7.734   8.753  1.00 96.12           O  
ATOM   2832  CG  ARG A 355     -15.664  -6.501  10.871  1.00 96.12           C  
ATOM   2833  CD  ARG A 355     -16.389  -5.154  10.792  1.00 96.12           C  
ATOM   2834  NE  ARG A 355     -16.146  -4.355  12.006  1.00 96.12           N  
ATOM   2835  NH1 ARG A 355     -17.966  -2.993  11.865  1.00 96.12           N  
ATOM   2836  NH2 ARG A 355     -16.815  -3.013  13.739  1.00 96.12           N  
ATOM   2837  CZ  ARG A 355     -16.965  -3.461  12.529  1.00 96.12           C  
ATOM   2838  N   ASN A 356     -12.839  -5.523   9.169  1.00 95.44           N  
ATOM   2839  CA  ASN A 356     -11.491  -5.466   9.747  1.00 95.44           C  
ATOM   2840  C   ASN A 356     -11.504  -6.042  11.169  1.00 95.44           C  
ATOM   2841  CB  ASN A 356     -10.955  -4.019   9.753  1.00 95.44           C  
ATOM   2842  O   ASN A 356     -12.248  -5.555  12.023  1.00 95.44           O  
ATOM   2843  CG  ASN A 356     -10.330  -3.603   8.436  1.00 95.44           C  
ATOM   2844  ND2 ASN A 356     -10.420  -2.347   8.067  1.00 95.44           N  
ATOM   2845  OD1 ASN A 356      -9.769  -4.398   7.714  1.00 95.44           O  
ATOM   2846  N   ASN A 357     -10.649  -7.037  11.413  1.00 95.31           N  
ATOM   2847  CA  ASN A 357     -10.457  -7.670  12.724  1.00 95.31           C  
ATOM   2848  C   ASN A 357      -9.005  -7.576  13.225  1.00 95.31           C  
ATOM   2849  CB  ASN A 357     -10.959  -9.124  12.681  1.00 95.31           C  
ATOM   2850  O   ASN A 357      -8.672  -8.169  14.238  1.00 95.31           O  
ATOM   2851  CG  ASN A 357     -12.469  -9.254  12.616  1.00 95.31           C  
ATOM   2852  ND2 ASN A 357     -12.958 -10.317  12.025  1.00 95.31           N  
ATOM   2853  OD1 ASN A 357     -13.239  -8.446  13.113  1.00 95.31           O  
ATOM   2854  N   SER A 358      -8.128  -6.871  12.512  1.00 97.56           N  
ATOM   2855  CA  SER A 358      -6.693  -6.819  12.804  1.00 97.56           C  
ATOM   2856  C   SER A 358      -6.080  -5.548  12.221  1.00 97.56           C  
ATOM   2857  CB  SER A 358      -6.041  -8.062  12.190  1.00 97.56           C  
ATOM   2858  O   SER A 358      -6.546  -5.061  11.186  1.00 97.56           O  
ATOM   2859  OG  SER A 358      -4.643  -7.947  12.139  1.00 97.56           O  
ATOM   2860  N   TYR A 359      -5.026  -5.030  12.853  1.00 97.88           N  
ATOM   2861  CA  TYR A 359      -4.169  -3.987  12.288  1.00 97.88           C  
ATOM   2862  C   TYR A 359      -3.360  -4.446  11.081  1.00 97.88           C  
ATOM   2863  CB  TYR A 359      -3.278  -3.348  13.361  1.00 97.88           C  
ATOM   2864  O   TYR A 359      -2.865  -3.597  10.351  1.00 97.88           O  
ATOM   2865  CG  TYR A 359      -4.022  -2.361  14.237  1.00 97.88           C  
ATOM   2866  CD1 TYR A 359      -3.992  -0.981  13.944  1.00 97.88           C  
ATOM   2867  CD2 TYR A 359      -4.758  -2.830  15.339  1.00 97.88           C  
ATOM   2868  CE1 TYR A 359      -4.683  -0.069  14.766  1.00 97.88           C  
ATOM   2869  CE2 TYR A 359      -5.453  -1.922  16.156  1.00 97.88           C  
ATOM   2870  OH  TYR A 359      -6.029   0.321  16.723  1.00 97.88           O  
ATOM   2871  CZ  TYR A 359      -5.397  -0.540  15.885  1.00 97.88           C  
ATOM   2872  N   PHE A 360      -3.300  -5.752  10.830  1.00 97.31           N  
ATOM   2873  CA  PHE A 360      -2.660  -6.374   9.677  1.00 97.31           C  
ATOM   2874  C   PHE A 360      -3.662  -7.232   8.881  1.00 97.31           C  
ATOM   2875  CB  PHE A 360      -1.430  -7.167  10.142  1.00 97.31           C  
ATOM   2876  O   PHE A 360      -3.325  -8.315   8.401  1.00 97.31           O  
ATOM   2877  CG  PHE A 360      -0.462  -6.395  11.022  1.00 97.31           C  
ATOM   2878  CD1 PHE A 360       0.528  -5.566  10.461  1.00 97.31           C  
ATOM   2879  CD2 PHE A 360      -0.563  -6.492  12.422  1.00 97.31           C  
ATOM   2880  CE1 PHE A 360       1.395  -4.835  11.287  1.00 97.31           C  
ATOM   2881  CE2 PHE A 360       0.310  -5.761  13.248  1.00 97.31           C  
ATOM   2882  CZ  PHE A 360       1.292  -4.935  12.680  1.00 97.31           C  
ATOM   2883  N   SER A 361      -4.925  -6.789   8.783  1.00 96.44           N  
ATOM   2884  CA  SER A 361      -5.998  -7.543   8.114  1.00 96.44           C  
ATOM   2885  C   SER A 361      -5.593  -7.981   6.695  1.00 96.44           C  
ATOM   2886  CB  SER A 361      -7.299  -6.725   8.070  1.00 96.44           C  
ATOM   2887  O   SER A 361      -4.865  -7.274   6.005  1.00 96.44           O  
ATOM   2888  OG  SER A 361      -7.850  -6.586   9.372  1.00 96.44           O  
ATOM   2889  N   ASN A 362      -6.087  -9.141   6.244  1.00 95.81           N  
ATOM   2890  CA  ASN A 362      -5.748  -9.766   4.951  1.00 95.81           C  
ATOM   2891  C   ASN A 362      -4.295 -10.266   4.793  1.00 95.81           C  
ATOM   2892  CB  ASN A 362      -6.148  -8.829   3.801  1.00 95.81           C  
ATOM   2893  O   ASN A 362      -3.860 -10.539   3.677  1.00 95.81           O  
ATOM   2894  CG  ASN A 362      -6.411  -9.581   2.514  1.00 95.81           C  
ATOM   2895  ND2 ASN A 362      -5.837  -9.144   1.425  1.00 95.81           N  
ATOM   2896  OD1 ASN A 362      -7.149 -10.549   2.475  1.00 95.81           O  
ATOM   2897  N   SER A 363      -3.545 -10.388   5.889  1.00 94.50           N  
ATOM   2898  CA  SER A 363      -2.154 -10.853   5.888  1.00 94.50           C  
ATOM   2899  C   SER A 363      -1.927 -11.985   6.895  1.00 94.50           C  
ATOM   2900  CB  SER A 363      -1.231  -9.661   6.166  1.00 94.50           C  
ATOM   2901  O   SER A 363      -2.668 -12.134   7.867  1.00 94.50           O  
ATOM   2902  OG  SER A 363       0.121 -10.071   6.199  1.00 94.50           O  
ATOM   2903  N   GLU A 364      -0.861 -12.764   6.691  1.00 93.06           N  
ATOM   2904  CA  GLU A 364      -0.354 -13.752   7.659  1.00 93.06           C  
ATOM   2905  C   GLU A 364       0.096 -13.124   8.989  1.00 93.06           C  
ATOM   2906  CB  GLU A 364       0.805 -14.541   7.026  1.00 93.06           C  
ATOM   2907  O   GLU A 364       0.184 -13.813  10.010  1.00 93.06           O  
ATOM   2908  CG  GLU A 364       2.046 -13.682   6.698  1.00 93.06           C  
ATOM   2909  CD  GLU A 364       3.207 -14.494   6.104  1.00 93.06           C  
ATOM   2910  OE1 GLU A 364       4.322 -13.925   6.022  1.00 93.06           O  
ATOM   2911  OE2 GLU A 364       2.963 -15.660   5.717  1.00 93.06           O  
ATOM   2912  N   LEU A 365       0.342 -11.810   8.972  1.00 96.19           N  
ATOM   2913  CA  LEU A 365       0.716 -10.995  10.123  1.00 96.19           C  
ATOM   2914  C   LEU A 365      -0.468 -10.700  11.059  1.00 96.19           C  
ATOM   2915  CB  LEU A 365       1.336  -9.688   9.602  1.00 96.19           C  
ATOM   2916  O   LEU A 365      -0.247 -10.279  12.192  1.00 96.19           O  
ATOM   2917  CG  LEU A 365       2.572  -9.856   8.698  1.00 96.19           C  
ATOM   2918  CD1 LEU A 365       3.038  -8.472   8.261  1.00 96.19           C  
ATOM   2919  CD2 LEU A 365       3.728 -10.564   9.403  1.00 96.19           C  
ATOM   2920  N   ALA A 366      -1.710 -10.935  10.617  1.00 97.19           N  
ATOM   2921  CA  ALA A 366      -2.892 -10.776  11.456  1.00 97.19           C  
ATOM   2922  C   ALA A 366      -2.907 -11.810  12.589  1.00 97.19           C  
ATOM   2923  CB  ALA A 366      -4.158 -10.892  10.601  1.00 97.19           C  
ATOM   2924  O   ALA A 366      -2.751 -13.017  12.362  1.00 97.19           O  
ATOM   2925  N   ALA A 367      -3.144 -11.356  13.819  1.00 97.69           N  
ATOM   2926  CA  ALA A 367      -3.338 -12.262  14.938  1.00 97.69           C  
ATOM   2927  C   ALA A 367      -4.642 -13.056  14.759  1.00 97.69           C  
ATOM   2928  CB  ALA A 367      -3.286 -11.478  16.250  1.00 97.69           C  
ATOM   2929  O   ALA A 367      -5.705 -12.509  14.470  1.00 97.69           O  
ATOM   2930  N   THR A 368      -4.564 -14.370  14.958  1.00 94.75           N  
ATOM   2931  CA  THR A 368      -5.716 -15.281  14.927  1.00 94.75           C  
ATOM   2932  C   THR A 368      -5.765 -16.083  16.222  1.00 94.75           C  
ATOM   2933  CB  THR A 368      -5.697 -16.208  13.700  1.00 94.75           C  
ATOM   2934  O   THR A 368      -4.742 -16.257  16.889  1.00 94.75           O  
ATOM   2935  CG2 THR A 368      -5.798 -15.442  12.382  1.00 94.75           C  
ATOM   2936  OG1 THR A 368      -4.505 -16.947  13.641  1.00 94.75           O  
ATOM   2937  N   GLY A 369      -6.962 -16.531  16.615  1.00 96.31           N  
ATOM   2938  CA  GLY A 369      -7.155 -17.295  17.852  1.00 96.31           C  
ATOM   2939  C   GLY A 369      -6.577 -16.603  19.095  1.00 96.31           C  
ATOM   2940  O   GLY A 369      -6.555 -15.374  19.184  1.00 96.31           O  
ATOM   2941  N   LEU A 370      -6.099 -17.402  20.050  1.00 98.06           N  
ATOM   2942  CA  LEU A 370      -5.321 -16.950  21.212  1.00 98.06           C  
ATOM   2943  C   LEU A 370      -3.816 -16.866  20.873  1.00 98.06           C  
ATOM   2944  CB  LEU A 370      -5.587 -17.908  22.390  1.00 98.06           C  
ATOM   2945  O   LEU A 370      -3.408 -17.436  19.859  1.00 98.06           O  
ATOM   2946  CG  LEU A 370      -7.045 -17.931  22.883  1.00 98.06           C  
ATOM   2947  CD1 LEU A 370      -7.167 -18.882  24.073  1.00 98.06           C  
ATOM   2948  CD2 LEU A 370      -7.541 -16.553  23.327  1.00 98.06           C  
ATOM   2949  N   PRO A 371      -2.989 -16.166  21.678  1.00 98.50           N  
ATOM   2950  CA  PRO A 371      -1.550 -16.055  21.427  1.00 98.50           C  
ATOM   2951  C   PRO A 371      -0.860 -17.416  21.272  1.00 98.50           C  
ATOM   2952  CB  PRO A 371      -0.977 -15.289  22.623  1.00 98.50           C  
ATOM   2953  O   PRO A 371      -1.021 -18.298  22.116  1.00 98.50           O  
ATOM   2954  CG  PRO A 371      -2.157 -14.484  23.150  1.00 98.50           C  
ATOM   2955  CD  PRO A 371      -3.357 -15.382  22.854  1.00 98.50           C  
ATOM   2956  N   SER A 372      -0.052 -17.566  20.221  1.00 98.25           N  
ATOM   2957  CA  SER A 372       0.849 -18.712  20.050  1.00 98.25           C  
ATOM   2958  C   SER A 372       2.009 -18.692  21.053  1.00 98.25           C  
ATOM   2959  CB  SER A 372       1.398 -18.735  18.620  1.00 98.25           C  
ATOM   2960  O   SER A 372       2.276 -17.682  21.705  1.00 98.25           O  
ATOM   2961  OG  SER A 372       2.207 -17.602  18.378  1.00 98.25           O  
ATOM   2962  N   GLU A 373       2.769 -19.788  21.148  1.00 98.25           N  
ATOM   2963  CA  GLU A 373       3.965 -19.843  22.003  1.00 98.25           C  
ATOM   2964  C   GLU A 373       5.006 -18.770  21.649  1.00 98.25           C  
ATOM   2965  CB  GLU A 373       4.642 -21.212  21.893  1.00 98.25           C  
ATOM   2966  O   GLU A 373       5.633 -18.204  22.544  1.00 98.25           O  
ATOM   2967  CG  GLU A 373       3.792 -22.354  22.462  1.00 98.25           C  
ATOM   2968  CD  GLU A 373       4.564 -23.682  22.513  1.00 98.25           C  
ATOM   2969  OE1 GLU A 373       4.020 -24.625  23.125  1.00 98.25           O  
ATOM   2970  OE2 GLU A 373       5.696 -23.730  21.976  1.00 98.25           O  
ATOM   2971  N   ALA A 374       5.175 -18.463  20.359  1.00 98.19           N  
ATOM   2972  CA  ALA A 374       6.096 -17.425  19.902  1.00 98.19           C  
ATOM   2973  C   ALA A 374       5.646 -16.028  20.362  1.00 98.19           C  
ATOM   2974  CB  ALA A 374       6.220 -17.519  18.378  1.00 98.19           C  
ATOM   2975  O   ALA A 374       6.458 -15.252  20.860  1.00 98.19           O  
ATOM   2976  N   GLU A 375       4.345 -15.736  20.285  1.00 98.56           N  
ATOM   2977  CA  GLU A 375       3.772 -14.484  20.796  1.00 98.56           C  
ATOM   2978  C   GLU A 375       3.880 -14.403  22.326  1.00 98.56           C  
ATOM   2979  CB  GLU A 375       2.301 -14.381  20.373  1.00 98.56           C  
ATOM   2980  O   GLU A 375       4.238 -13.362  22.873  1.00 98.56           O  
ATOM   2981  CG  GLU A 375       2.124 -14.222  18.858  1.00 98.56           C  
ATOM   2982  CD  GLU A 375       0.686 -14.551  18.473  1.00 98.56           C  
ATOM   2983  OE1 GLU A 375       0.417 -15.696  18.048  1.00 98.56           O  
ATOM   2984  OE2 GLU A 375      -0.204 -13.707  18.676  1.00 98.56           O  
ATOM   2985  N   LEU A 376       3.626 -15.506  23.039  1.00 98.62           N  
ATOM   2986  CA  LEU A 376       3.701 -15.554  24.503  1.00 98.62           C  
ATOM   2987  C   LEU A 376       5.109 -15.280  25.041  1.00 98.62           C  
ATOM   2988  CB  LEU A 376       3.199 -16.914  25.015  1.00 98.62           C  
ATOM   2989  O   LEU A 376       5.227 -14.691  26.116  1.00 98.62           O  
ATOM   2990  CG  LEU A 376       1.676 -17.105  24.928  1.00 98.62           C  
ATOM   2991  CD1 LEU A 376       1.324 -18.537  25.330  1.00 98.62           C  
ATOM   2992  CD2 LEU A 376       0.919 -16.149  25.856  1.00 98.62           C  
ATOM   2993  N   LYS A 377       6.164 -15.657  24.308  1.00 98.50           N  
ATOM   2994  CA  LYS A 377       7.551 -15.311  24.668  1.00 98.50           C  
ATOM   2995  C   LYS A 377       7.782 -13.796  24.708  1.00 98.50           C  
ATOM   2996  CB  LYS A 377       8.535 -15.970  23.690  1.00 98.50           C  
ATOM   2997  O   LYS A 377       8.570 -13.341  25.530  1.00 98.50           O  
ATOM   2998  CG  LYS A 377       8.674 -17.482  23.919  1.00 98.50           C  
ATOM   2999  CD  LYS A 377       9.516 -18.117  22.806  1.00 98.50           C  
ATOM   3000  CE  LYS A 377       9.579 -19.638  22.985  1.00 98.50           C  
ATOM   3001  NZ  LYS A 377      10.325 -20.288  21.878  1.00 98.50           N  
ATOM   3002  N   LEU A 378       7.077 -13.027  23.873  1.00 98.56           N  
ATOM   3003  CA  LEU A 378       7.119 -11.560  23.871  1.00 98.56           C  
ATOM   3004  C   LEU A 378       6.144 -10.960  24.897  1.00 98.56           C  
ATOM   3005  CB  LEU A 378       6.798 -11.043  22.454  1.00 98.56           C  
ATOM   3006  O   LEU A 378       6.475 -10.007  25.596  1.00 98.56           O  
ATOM   3007  CG  LEU A 378       7.752 -11.522  21.342  1.00 98.56           C  
ATOM   3008  CD1 LEU A 378       7.228 -11.052  19.987  1.00 98.56           C  
ATOM   3009  CD2 LEU A 378       9.168 -10.977  21.530  1.00 98.56           C  
ATOM   3010  N   LEU A 379       4.937 -11.523  25.006  1.00 98.69           N  
ATOM   3011  CA  LEU A 379       3.845 -10.945  25.794  1.00 98.69           C  
ATOM   3012  C   LEU A 379       3.967 -11.193  27.304  1.00 98.69           C  
ATOM   3013  CB  LEU A 379       2.505 -11.483  25.265  1.00 98.69           C  
ATOM   3014  O   LEU A 379       3.612 -10.306  28.078  1.00 98.69           O  
ATOM   3015  CG  LEU A 379       2.101 -10.978  23.868  1.00 98.69           C  
ATOM   3016  CD1 LEU A 379       0.904 -11.791  23.374  1.00 98.69           C  
ATOM   3017  CD2 LEU A 379       1.715  -9.497  23.892  1.00 98.69           C  
ATOM   3018  N   LYS A 380       4.453 -12.361  27.750  1.00 98.31           N  
ATOM   3019  CA  LYS A 380       4.528 -12.692  29.187  1.00 98.31           C  
ATOM   3020  C   LYS A 380       5.468 -11.775  29.981  1.00 98.31           C  
ATOM   3021  CB  LYS A 380       4.889 -14.165  29.419  1.00 98.31           C  
ATOM   3022  O   LYS A 380       5.019 -11.254  30.999  1.00 98.31           O  
ATOM   3023  CG  LYS A 380       3.705 -15.102  29.165  1.00 98.31           C  
ATOM   3024  CD  LYS A 380       4.110 -16.525  29.562  1.00 98.31           C  
ATOM   3025  CE  LYS A 380       2.910 -17.466  29.460  1.00 98.31           C  
ATOM   3026  NZ  LYS A 380       3.251 -18.814  29.976  1.00 98.31           N  
ATOM   3027  N   PRO A 381       6.702 -11.477  29.525  1.00 98.38           N  
ATOM   3028  CA  PRO A 381       7.564 -10.531  30.238  1.00 98.38           C  
ATOM   3029  C   PRO A 381       6.931  -9.137  30.358  1.00 98.38           C  
ATOM   3030  CB  PRO A 381       8.869 -10.482  29.433  1.00 98.38           C  
ATOM   3031  O   PRO A 381       7.058  -8.467  31.382  1.00 98.38           O  
ATOM   3032  CG  PRO A 381       8.892 -11.814  28.686  1.00 98.38           C  
ATOM   3033  CD  PRO A 381       7.417 -12.054  28.392  1.00 98.38           C  
ATOM   3034  N   LEU A 382       6.201  -8.704  29.323  1.00 98.31           N  
ATOM   3035  CA  LEU A 382       5.473  -7.434  29.338  1.00 98.31           C  
ATOM   3036  C   LEU A 382       4.259  -7.478  30.273  1.00 98.31           C  
ATOM   3037  CB  LEU A 382       5.057  -7.050  27.906  1.00 98.31           C  
ATOM   3038  O   LEU A 382       3.983  -6.486  30.939  1.00 98.31           O  
ATOM   3039  CG  LEU A 382       6.229  -6.846  26.929  1.00 98.31           C  
ATOM   3040  CD1 LEU A 382       5.692  -6.554  25.529  1.00 98.31           C  
ATOM   3041  CD2 LEU A 382       7.136  -5.686  27.346  1.00 98.31           C  
ATOM   3042  N   GLN A 383       3.556  -8.611  30.359  1.00 97.62           N  
ATOM   3043  CA  GLN A 383       2.462  -8.820  31.308  1.00 97.62           C  
ATOM   3044  C   GLN A 383       2.955  -8.765  32.756  1.00 97.62           C  
ATOM   3045  CB  GLN A 383       1.791 -10.171  31.023  1.00 97.62           C  
ATOM   3046  O   GLN A 383       2.308  -8.138  33.586  1.00 97.62           O  
ATOM   3047  CG  GLN A 383       0.586 -10.444  31.935  1.00 97.62           C  
ATOM   3048  CD  GLN A 383      -0.025 -11.823  31.708  1.00 97.62           C  
ATOM   3049  NE2 GLN A 383      -1.324 -11.957  31.862  1.00 97.62           N  
ATOM   3050  OE1 GLN A 383       0.632 -12.807  31.404  1.00 97.62           O  
ATOM   3051  N   GLU A 384       4.092  -9.391  33.063  1.00 97.38           N  
ATOM   3052  CA  GLU A 384       4.689  -9.356  34.403  1.00 97.38           C  
ATOM   3053  C   GLU A 384       5.116  -7.934  34.786  1.00 97.38           C  
ATOM   3054  CB  GLU A 384       5.896 -10.306  34.451  1.00 97.38           C  
ATOM   3055  O   GLU A 384       4.854  -7.481  35.898  1.00 97.38           O  
ATOM   3056  CG  GLU A 384       5.476 -11.785  34.426  1.00 97.38           C  
ATOM   3057  CD  GLU A 384       6.662 -12.756  34.291  1.00 97.38           C  
ATOM   3058  OE1 GLU A 384       6.387 -13.963  34.091  1.00 97.38           O  
ATOM   3059  OE2 GLU A 384       7.827 -12.302  34.365  1.00 97.38           O  
ATOM   3060  N   LYS A 385       5.727  -7.203  33.846  1.00 98.00           N  
ATOM   3061  CA  LYS A 385       6.234  -5.844  34.079  1.00 98.00           C  
ATOM   3062  C   LYS A 385       5.140  -4.769  34.109  1.00 98.00           C  
ATOM   3063  CB  LYS A 385       7.295  -5.554  33.012  1.00 98.00           C  
ATOM   3064  O   LYS A 385       5.279  -3.786  34.832  1.00 98.00           O  
ATOM   3065  CG  LYS A 385       8.056  -4.252  33.286  1.00 98.00           C  
ATOM   3066  CD  LYS A 385       9.154  -4.060  32.240  1.00 98.00           C  
ATOM   3067  CE  LYS A 385       9.903  -2.753  32.507  1.00 98.00           C  
ATOM   3068  NZ  LYS A 385      10.730  -2.375  31.336  1.00 98.00           N  
ATOM   3069  N   TYR A 386       4.083  -4.927  33.314  1.00 97.06           N  
ATOM   3070  CA  TYR A 386       3.028  -3.928  33.100  1.00 97.06           C  
ATOM   3071  C   TYR A 386       1.628  -4.512  33.343  1.00 97.06           C  
ATOM   3072  CB  TYR A 386       3.159  -3.315  31.695  1.00 97.06           C  
ATOM   3073  O   TYR A 386       0.700  -4.257  32.574  1.00 97.06           O  
ATOM   3074  CG  TYR A 386       4.501  -2.695  31.366  1.00 97.06           C  
ATOM   3075  CD1 TYR A 386       4.905  -1.516  32.019  1.00 97.06           C  
ATOM   3076  CD2 TYR A 386       5.332  -3.282  30.392  1.00 97.06           C  
ATOM   3077  CE1 TYR A 386       6.142  -0.923  31.705  1.00 97.06           C  
ATOM   3078  CE2 TYR A 386       6.570  -2.692  30.072  1.00 97.06           C  
ATOM   3079  OH  TYR A 386       8.186  -0.954  30.454  1.00 97.06           O  
ATOM   3080  CZ  TYR A 386       6.979  -1.518  30.736  1.00 97.06           C  
ATOM   3081  N   SER A 387       1.470  -5.308  34.401  1.00 93.88           N  
ATOM   3082  CA  SER A 387       0.257  -6.093  34.681  1.00 93.88           C  
ATOM   3083  C   SER A 387      -1.030  -5.264  34.735  1.00 93.88           C  
ATOM   3084  CB  SER A 387       0.447  -6.861  35.993  1.00 93.88           C  
ATOM   3085  O   SER A 387      -2.047  -5.697  34.200  1.00 93.88           O  
ATOM   3086  OG  SER A 387       0.728  -5.962  37.049  1.00 93.88           O  
ATOM   3087  N   GLU A 388      -0.986  -4.058  35.307  1.00 92.44           N  
ATOM   3088  CA  GLU A 388      -2.143  -3.152  35.382  1.00 92.44           C  
ATOM   3089  C   GLU A 388      -2.507  -2.525  34.027  1.00 92.44           C  
ATOM   3090  CB  GLU A 388      -1.860  -2.026  36.388  1.00 92.44           C  
ATOM   3091  O   GLU A 388      -3.679  -2.278  33.740  1.00 92.44           O  
ATOM   3092  CG  GLU A 388      -1.651  -2.532  37.824  1.00 92.44           C  
ATOM   3093  CD  GLU A 388      -1.505  -1.393  38.848  1.00 92.44           C  
ATOM   3094  OE1 GLU A 388      -1.482  -1.718  40.056  1.00 92.44           O  
ATOM   3095  OE2 GLU A 388      -1.418  -0.216  38.428  1.00 92.44           O  
ATOM   3096  N   ALA A 389      -1.509  -2.271  33.175  1.00 93.62           N  
ATOM   3097  CA  ALA A 389      -1.704  -1.635  31.873  1.00 93.62           C  
ATOM   3098  C   ALA A 389      -2.042  -2.644  30.761  1.00 93.62           C  
ATOM   3099  CB  ALA A 389      -0.451  -0.818  31.540  1.00 93.62           C  
ATOM   3100  O   ALA A 389      -2.660  -2.275  29.761  1.00 93.62           O  
ATOM   3101  N   MET A 390      -1.646  -3.909  30.921  1.00 96.81           N  
ATOM   3102  CA  MET A 390      -1.865  -4.973  29.945  1.00 96.81           C  
ATOM   3103  C   MET A 390      -3.352  -5.367  29.886  1.00 96.81           C  
ATOM   3104  CB  MET A 390      -0.977  -6.172  30.308  1.00 96.81           C  
ATOM   3105  O   MET A 390      -3.900  -5.847  30.881  1.00 96.81           O  
ATOM   3106  CG  MET A 390      -1.094  -7.318  29.299  1.00 96.81           C  
ATOM   3107  SD  MET A 390      -0.506  -6.969  27.617  1.00 96.81           S  
ATOM   3108  CE  MET A 390       1.279  -7.181  27.867  1.00 96.81           C  
ATOM   3109  N   PRO A 391      -4.035  -5.231  28.732  1.00 95.75           N  
ATOM   3110  CA  PRO A 391      -5.405  -5.710  28.603  1.00 95.75           C  
ATOM   3111  C   PRO A 391      -5.471  -7.238  28.800  1.00 95.75           C  
ATOM   3112  CB  PRO A 391      -5.870  -5.275  27.207  1.00 95.75           C  
ATOM   3113  O   PRO A 391      -4.824  -7.967  28.045  1.00 95.75           O  
ATOM   3114  CG  PRO A 391      -4.922  -4.135  26.836  1.00 95.75           C  
ATOM   3115  CD  PRO A 391      -3.620  -4.548  27.516  1.00 95.75           C  
ATOM   3116  N   PRO A 392      -6.249  -7.764  29.766  1.00 96.06           N  
ATOM   3117  CA  PRO A 392      -6.354  -9.210  29.990  1.00 96.06           C  
ATOM   3118  C   PRO A 392      -6.943  -9.958  28.785  1.00 96.06           C  
ATOM   3119  CB  PRO A 392      -7.243  -9.358  31.230  1.00 96.06           C  
ATOM   3120  O   PRO A 392      -6.687 -11.150  28.594  1.00 96.06           O  
ATOM   3121  CG  PRO A 392      -8.075  -8.077  31.240  1.00 96.06           C  
ATOM   3122  CD  PRO A 392      -7.089  -7.043  30.710  1.00 96.06           C  
ATOM   3123  N   GLU A 393      -7.707  -9.260  27.942  1.00 97.62           N  
ATOM   3124  CA  GLU A 393      -8.281  -9.799  26.712  1.00 97.62           C  
ATOM   3125  C   GLU A 393      -7.201 -10.299  25.731  1.00 97.62           C  
ATOM   3126  CB  GLU A 393      -9.189  -8.744  26.061  1.00 97.62           C  
ATOM   3127  O   GLU A 393      -7.456 -11.256  25.003  1.00 97.62           O  
ATOM   3128  CG  GLU A 393     -10.359  -8.230  26.933  1.00 97.62           C  
ATOM   3129  CD  GLU A 393     -10.062  -6.944  27.740  1.00 97.62           C  
ATOM   3130  OE1 GLU A 393     -11.000  -6.166  28.061  1.00 97.62           O  
ATOM   3131  OE2 GLU A 393      -8.885  -6.661  28.056  1.00 97.62           O  
ATOM   3132  N   VAL A 394      -5.972  -9.755  25.790  1.00 98.12           N  
ATOM   3133  CA  VAL A 394      -4.818 -10.187  24.971  1.00 98.12           C  
ATOM   3134  C   VAL A 394      -4.572 -11.696  25.070  1.00 98.12           C  
ATOM   3135  CB  VAL A 394      -3.544  -9.411  25.384  1.00 98.12           C  
ATOM   3136  O   VAL A 394      -4.207 -12.319  24.075  1.00 98.12           O  
ATOM   3137  CG1 VAL A 394      -2.247  -9.962  24.777  1.00 98.12           C  
ATOM   3138  CG2 VAL A 394      -3.639  -7.940  24.958  1.00 98.12           C  
ATOM   3139  N   PHE A 395      -4.799 -12.289  26.244  1.00 98.31           N  
ATOM   3140  CA  PHE A 395      -4.520 -13.704  26.520  1.00 98.31           C  
ATOM   3141  C   PHE A 395      -5.762 -14.594  26.513  1.00 98.31           C  
ATOM   3142  CB  PHE A 395      -3.819 -13.810  27.878  1.00 98.31           C  
ATOM   3143  O   PHE A 395      -5.636 -15.816  26.513  1.00 98.31           O  
ATOM   3144  CG  PHE A 395      -2.537 -13.015  27.951  1.00 98.31           C  
ATOM   3145  CD1 PHE A 395      -1.346 -13.556  27.435  1.00 98.31           C  
ATOM   3146  CD2 PHE A 395      -2.545 -11.718  28.495  1.00 98.31           C  
ATOM   3147  CE1 PHE A 395      -0.159 -12.806  27.475  1.00 98.31           C  
ATOM   3148  CE2 PHE A 395      -1.361 -10.968  28.521  1.00 98.31           C  
ATOM   3149  CZ  PHE A 395      -0.168 -11.509  28.015  1.00 98.31           C  
ATOM   3150  N   THR A 396      -6.954 -14.000  26.555  1.00 97.81           N  
ATOM   3151  CA  THR A 396      -8.201 -14.724  26.850  1.00 97.81           C  
ATOM   3152  C   THR A 396      -9.229 -14.651  25.734  1.00 97.81           C  
ATOM   3153  CB  THR A 396      -8.831 -14.228  28.159  1.00 97.81           C  
ATOM   3154  O   THR A 396     -10.163 -15.449  25.734  1.00 97.81           O  
ATOM   3155  CG2 THR A 396      -7.950 -14.516  29.374  1.00 97.81           C  
ATOM   3156  OG1 THR A 396      -9.038 -12.835  28.130  1.00 97.81           O  
ATOM   3157  N   GLN A 397      -9.075 -13.726  24.784  1.00 97.25           N  
ATOM   3158  CA  GLN A 397     -10.053 -13.492  23.729  1.00 97.25           C  
ATOM   3159  C   GLN A 397      -9.380 -13.437  22.346  1.00 97.25           C  
ATOM   3160  CB  GLN A 397     -10.829 -12.198  24.033  1.00 97.25           C  
ATOM   3161  O   GLN A 397      -8.305 -12.841  22.201  1.00 97.25           O  
ATOM   3162  CG  GLN A 397     -11.631 -12.232  25.344  1.00 97.25           C  
ATOM   3163  CD  GLN A 397     -12.720 -13.300  25.375  1.00 97.25           C  
ATOM   3164  NE2 GLN A 397     -13.109 -13.757  26.544  1.00 97.25           N  
ATOM   3165  OE1 GLN A 397     -13.261 -13.725  24.368  1.00 97.25           O  
ATOM   3166  N   PRO A 398      -9.997 -14.021  21.303  1.00 96.88           N  
ATOM   3167  CA  PRO A 398      -9.575 -13.804  19.925  1.00 96.88           C  
ATOM   3168  C   PRO A 398      -9.995 -12.416  19.424  1.00 96.88           C  
ATOM   3169  CB  PRO A 398     -10.249 -14.921  19.130  1.00 96.88           C  
ATOM   3170  O   PRO A 398     -10.979 -11.839  19.888  1.00 96.88           O  
ATOM   3171  CG  PRO A 398     -11.563 -15.128  19.883  1.00 96.88           C  
ATOM   3172  CD  PRO A 398     -11.183 -14.869  21.341  1.00 96.88           C  
ATOM   3173  N   LEU A 399      -9.277 -11.900  18.426  1.00 96.31           N  
ATOM   3174  CA  LEU A 399      -9.578 -10.610  17.810  1.00 96.31           C  
ATOM   3175  C   LEU A 399     -10.848 -10.712  16.961  1.00 96.31           C  
ATOM   3176  CB  LEU A 399      -8.400 -10.146  16.945  1.00 96.31           C  
ATOM   3177  O   LEU A 399     -10.843 -11.293  15.876  1.00 96.31           O  
ATOM   3178  CG  LEU A 399      -7.287  -9.429  17.710  1.00 96.31           C  
ATOM   3179  CD1 LEU A 399      -6.555 -10.313  18.709  1.00 96.31           C  
ATOM   3180  CD2 LEU A 399      -6.291  -8.810  16.734  1.00 96.31           C  
ATOM   3181  N   VAL A 400     -11.950 -10.164  17.469  1.00 93.69           N  
ATOM   3182  CA  VAL A 400     -13.249 -10.203  16.793  1.00 93.69           C  
ATOM   3183  C   VAL A 400     -13.955  -8.869  16.989  1.00 93.69           C  
ATOM   3184  CB  VAL A 400     -14.112 -11.374  17.314  1.00 93.69           C  
ATOM   3185  O   VAL A 400     -14.168  -8.427  18.120  1.00 93.69           O  
ATOM   3186  CG1 VAL A 400     -15.432 -11.468  16.540  1.00 93.69           C  
ATOM   3187  CG2 VAL A 400     -13.439 -12.748  17.170  1.00 93.69           C  
ATOM   3188  N   ALA A 401     -14.301  -8.194  15.890  1.00 94.38           N  
ATOM   3189  CA  ALA A 401     -15.124  -6.993  15.954  1.00 94.38           C  
ATOM   3190  C   ALA A 401     -16.544  -7.327  16.449  1.00 94.38           C  
ATOM   3191  CB  ALA A 401     -15.180  -6.337  14.572  1.00 94.38           C  
ATOM   3192  O   ALA A 401     -17.035  -8.430  16.200  1.00 94.38           O  
ATOM   3193  N   PRO A 402     -17.251  -6.374  17.084  1.00 94.62           N  
ATOM   3194  CA  PRO A 402     -18.665  -6.546  17.391  1.00 94.62           C  
ATOM   3195  C   PRO A 402     -19.465  -6.944  16.149  1.00 94.62           C  
ATOM   3196  CB  PRO A 402     -19.134  -5.196  17.932  1.00 94.62           C  
ATOM   3197  O   PRO A 402     -19.319  -6.321  15.097  1.00 94.62           O  
ATOM   3198  CG  PRO A 402     -17.855  -4.607  18.531  1.00 94.62           C  
ATOM   3199  CD  PRO A 402     -16.779  -5.082  17.559  1.00 94.62           C  
ATOM   3200  N   SER A 403     -20.321  -7.953  16.293  1.00 95.56           N  
ATOM   3201  CA  SER A 403     -21.217  -8.411  15.232  1.00 95.56           C  
ATOM   3202  C   SER A 403     -22.667  -8.125  15.599  1.00 95.56           C  
ATOM   3203  CB  SER A 403     -20.994  -9.898  14.951  1.00 95.56           C  
ATOM   3204  O   SER A 403     -23.044  -8.160  16.774  1.00 95.56           O  
ATOM   3205  OG  SER A 403     -21.804 -10.304  13.868  1.00 95.56           O  
ATOM   3206  N   THR A 404     -23.495  -7.855  14.594  1.00 97.25           N  
ATOM   3207  CA  THR A 404     -24.958  -7.820  14.723  1.00 97.25           C  
ATOM   3208  C   THR A 404     -25.633  -9.041  14.084  1.00 97.25           C  
ATOM   3209  CB  THR A 404     -25.534  -6.493  14.207  1.00 97.25           C  
ATOM   3210  O   THR A 404     -26.861  -9.109  14.047  1.00 97.25           O  
ATOM   3211  CG2 THR A 404     -24.894  -5.287  14.895  1.00 97.25           C  
ATOM   3212  OG1 THR A 404     -25.322  -6.384  12.831  1.00 97.25           O  
ATOM   3213  N   THR A 405     -24.849 -10.036  13.646  1.00 95.75           N  
ATOM   3214  CA  THR A 405     -25.357 -11.327  13.156  1.00 95.75           C  
ATOM   3215  C   THR A 405     -25.960 -12.146  14.308  1.00 95.75           C  
ATOM   3216  CB  THR A 405     -24.246 -12.155  12.486  1.00 95.75           C  
ATOM   3217  O   THR A 405     -25.312 -12.266  15.353  1.00 95.75           O  
ATOM   3218  CG2 THR A 405     -24.771 -13.436  11.837  1.00 95.75           C  
ATOM   3219  OG1 THR A 405     -23.651 -11.427  11.443  1.00 95.75           O  
ATOM   3220  N   PRO A 406     -27.152 -12.761  14.143  1.00 95.00           N  
ATOM   3221  CA  PRO A 406     -27.760 -13.612  15.166  1.00 95.00           C  
ATOM   3222  C   PRO A 406     -26.804 -14.696  15.707  1.00 95.00           C  
ATOM   3223  CB  PRO A 406     -28.996 -14.230  14.508  1.00 95.00           C  
ATOM   3224  O   PRO A 406     -26.062 -15.289  14.925  1.00 95.00           O  
ATOM   3225  CG  PRO A 406     -29.404 -13.163  13.495  1.00 95.00           C  
ATOM   3226  CD  PRO A 406     -28.061 -12.620  13.012  1.00 95.00           C  
ATOM   3227  N   PRO A 407     -26.815 -14.983  17.026  1.00 94.75           N  
ATOM   3228  CA  PRO A 407     -27.762 -14.493  18.036  1.00 94.75           C  
ATOM   3229  C   PRO A 407     -27.472 -13.071  18.550  1.00 94.75           C  
ATOM   3230  CB  PRO A 407     -27.670 -15.520  19.169  1.00 94.75           C  
ATOM   3231  O   PRO A 407     -28.231 -12.558  19.374  1.00 94.75           O  
ATOM   3232  CG  PRO A 407     -26.198 -15.926  19.131  1.00 94.75           C  
ATOM   3233  CD  PRO A 407     -25.893 -15.935  17.633  1.00 94.75           C  
ATOM   3234  N   ASN A 408     -26.403 -12.420  18.077  1.00 96.56           N  
ATOM   3235  CA  ASN A 408     -26.124 -11.028  18.417  1.00 96.56           C  
ATOM   3236  C   ASN A 408     -27.128 -10.089  17.738  1.00 96.56           C  
ATOM   3237  CB  ASN A 408     -24.672 -10.653  18.079  1.00 96.56           C  
ATOM   3238  O   ASN A 408     -27.871 -10.459  16.831  1.00 96.56           O  
ATOM   3239  CG  ASN A 408     -23.674 -11.594  18.716  1.00 96.56           C  
ATOM   3240  ND2 ASN A 408     -22.824 -12.217  17.934  1.00 96.56           N  
ATOM   3241  OD1 ASN A 408     -23.672 -11.801  19.917  1.00 96.56           O  
ATOM   3242  N   SER A 409     -27.174  -8.846  18.207  1.00 97.94           N  
ATOM   3243  CA  SER A 409     -27.993  -7.801  17.599  1.00 97.94           C  
ATOM   3244  C   SER A 409     -27.460  -6.432  17.982  1.00 97.94           C  
ATOM   3245  CB  SER A 409     -29.458  -7.924  18.045  1.00 97.94           C  
ATOM   3246  O   SER A 409     -26.884  -6.263  19.058  1.00 97.94           O  
ATOM   3247  OG  SER A 409     -29.590  -7.746  19.447  1.00 97.94           O  
ATOM   3248  N   LEU A 410     -27.749  -5.420  17.162  1.00 98.19           N  
ATOM   3249  CA  LEU A 410     -27.436  -4.034  17.507  1.00 98.19           C  
ATOM   3250  C   LEU A 410     -28.048  -3.631  18.860  1.00 98.19           C  
ATOM   3251  CB  LEU A 410     -27.935  -3.131  16.371  1.00 98.19           C  
ATOM   3252  O   LEU A 410     -27.399  -2.972  19.663  1.00 98.19           O  
ATOM   3253  CG  LEU A 410     -27.699  -1.632  16.625  1.00 98.19           C  
ATOM   3254  CD1 LEU A 410     -26.217  -1.281  16.766  1.00 98.19           C  
ATOM   3255  CD2 LEU A 410     -28.314  -0.841  15.476  1.00 98.19           C  
ATOM   3256  N   ARG A 411     -29.281  -4.063  19.161  1.00 98.25           N  
ATOM   3257  CA  ARG A 411     -29.917  -3.792  20.461  1.00 98.25           C  
ATOM   3258  C   ARG A 411     -29.132  -4.412  21.621  1.00 98.25           C  
ATOM   3259  CB  ARG A 411     -31.373  -4.282  20.443  1.00 98.25           C  
ATOM   3260  O   ARG A 411     -28.983  -3.763  22.654  1.00 98.25           O  
ATOM   3261  CG  ARG A 411     -32.110  -3.926  21.745  1.00 98.25           C  
ATOM   3262  CD  ARG A 411     -33.553  -4.436  21.713  1.00 98.25           C  
ATOM   3263  NE  ARG A 411     -34.266  -4.105  22.963  1.00 98.25           N  
ATOM   3264  NH1 ARG A 411     -36.186  -5.293  22.534  1.00 98.25           N  
ATOM   3265  NH2 ARG A 411     -36.009  -4.138  24.433  1.00 98.25           N  
ATOM   3266  CZ  ARG A 411     -35.478  -4.513  23.303  1.00 98.25           C  
ATOM   3267  N   GLY A 412     -28.651  -5.645  21.458  1.00 98.50           N  
ATOM   3268  CA  GLY A 412     -27.798  -6.315  22.441  1.00 98.50           C  
ATOM   3269  C   GLY A 412     -26.484  -5.564  22.656  1.00 98.50           C  
ATOM   3270  O   GLY A 412     -26.139  -5.257  23.795  1.00 98.50           O  
ATOM   3271  N   ASN A 413     -25.826  -5.173  21.564  1.00 98.56           N  
ATOM   3272  CA  ASN A 413     -24.577  -4.413  21.598  1.00 98.56           C  
ATOM   3273  C   ASN A 413     -24.753  -3.057  22.299  1.00 98.56           C  
ATOM   3274  CB  ASN A 413     -24.048  -4.252  20.160  1.00 98.56           C  
ATOM   3275  O   ASN A 413     -23.958  -2.711  23.167  1.00 98.56           O  
ATOM   3276  CG  ASN A 413     -23.607  -5.553  19.513  1.00 98.56           C  
ATOM   3277  ND2 ASN A 413     -23.231  -5.521  18.257  1.00 98.56           N  
ATOM   3278  OD1 ASN A 413     -23.605  -6.609  20.120  1.00 98.56           O  
ATOM   3279  N   LEU A 414     -25.829  -2.318  22.002  1.00 98.69           N  
ATOM   3280  CA  LEU A 414     -26.126  -1.041  22.662  1.00 98.69           C  
ATOM   3281  C   LEU A 414     -26.442  -1.208  24.156  1.00 98.69           C  
ATOM   3282  CB  LEU A 414     -27.286  -0.329  21.940  1.00 98.69           C  
ATOM   3283  O   LEU A 414     -26.051  -0.365  24.959  1.00 98.69           O  
ATOM   3284  CG  LEU A 414     -26.965   0.165  20.516  1.00 98.69           C  
ATOM   3285  CD1 LEU A 414     -28.224   0.788  19.903  1.00 98.69           C  
ATOM   3286  CD2 LEU A 414     -25.851   1.207  20.479  1.00 98.69           C  
ATOM   3287  N   LYS A 415     -27.103  -2.300  24.561  1.00 98.44           N  
ATOM   3288  CA  LYS A 415     -27.335  -2.594  25.984  1.00 98.44           C  
ATOM   3289  C   LYS A 415     -26.017  -2.850  26.723  1.00 98.44           C  
ATOM   3290  CB  LYS A 415     -28.314  -3.770  26.122  1.00 98.44           C  
ATOM   3291  O   LYS A 415     -25.834  -2.325  27.818  1.00 98.44           O  
ATOM   3292  CG  LYS A 415     -28.690  -4.018  27.591  1.00 98.44           C  
ATOM   3293  CD  LYS A 415     -29.644  -5.208  27.739  1.00 98.44           C  
ATOM   3294  CE  LYS A 415     -29.893  -5.455  29.232  1.00 98.44           C  
ATOM   3295  NZ  LYS A 415     -30.689  -6.683  29.476  1.00 98.44           N  
ATOM   3296  N   LEU A 416     -25.109  -3.620  26.119  1.00 98.44           N  
ATOM   3297  CA  LEU A 416     -23.775  -3.861  26.671  1.00 98.44           C  
ATOM   3298  C   LEU A 416     -22.963  -2.560  26.750  1.00 98.44           C  
ATOM   3299  CB  LEU A 416     -23.073  -4.939  25.825  1.00 98.44           C  
ATOM   3300  O   LEU A 416     -22.385  -2.268  27.792  1.00 98.44           O  
ATOM   3301  CG  LEU A 416     -21.637  -5.260  26.282  1.00 98.44           C  
ATOM   3302  CD1 LEU A 416     -21.588  -5.797  27.713  1.00 98.44           C  
ATOM   3303  CD2 LEU A 416     -21.031  -6.308  25.349  1.00 98.44           C  
ATOM   3304  N   ALA A 417     -22.985  -1.741  25.696  1.00 98.56           N  
ATOM   3305  CA  ALA A 417     -22.327  -0.436  25.685  1.00 98.56           C  
ATOM   3306  C   ALA A 417     -22.835   0.468  26.817  1.00 98.56           C  
ATOM   3307  CB  ALA A 417     -22.560   0.220  24.321  1.00 98.56           C  
ATOM   3308  O   ALA A 417     -22.036   1.048  27.549  1.00 98.56           O  
ATOM   3309  N   GLN A 418     -24.156   0.546  27.007  1.00 98.25           N  
ATOM   3310  CA  GLN A 418     -24.756   1.328  28.086  1.00 98.25           C  
ATOM   3311  C   GLN A 418     -24.305   0.841  29.468  1.00 98.25           C  
ATOM   3312  CB  GLN A 418     -26.287   1.275  27.960  1.00 98.25           C  
ATOM   3313  O   GLN A 418     -23.974   1.666  30.317  1.00 98.25           O  
ATOM   3314  CG  GLN A 418     -26.998   2.172  28.984  1.00 98.25           C  
ATOM   3315  CD  GLN A 418     -26.617   3.636  28.809  1.00 98.25           C  
ATOM   3316  NE2 GLN A 418     -25.934   4.238  29.757  1.00 98.25           N  
ATOM   3317  OE1 GLN A 418     -26.901   4.244  27.794  1.00 98.25           O  
ATOM   3318  N   GLN A 419     -24.265  -0.479  29.686  1.00 98.19           N  
ATOM   3319  CA  GLN A 419     -23.770  -1.062  30.933  1.00 98.19           C  
ATOM   3320  C   GLN A 419     -22.314  -0.654  31.191  1.00 98.19           C  
ATOM   3321  CB  GLN A 419     -23.938  -2.590  30.883  1.00 98.19           C  
ATOM   3322  O   GLN A 419     -22.007  -0.139  32.263  1.00 98.19           O  
ATOM   3323  CG  GLN A 419     -23.388  -3.254  32.152  1.00 98.19           C  
ATOM   3324  CD  GLN A 419     -23.458  -4.773  32.135  1.00 98.19           C  
ATOM   3325  NE2 GLN A 419     -22.698  -5.405  32.998  1.00 98.19           N  
ATOM   3326  OE1 GLN A 419     -24.189  -5.399  31.375  1.00 98.19           O  
ATOM   3327  N   MET A 420     -21.441  -0.813  30.194  1.00 98.00           N  
ATOM   3328  CA  MET A 420     -20.025  -0.456  30.307  1.00 98.00           C  
ATOM   3329  C   MET A 420     -19.822   1.031  30.611  1.00 98.00           C  
ATOM   3330  CB  MET A 420     -19.312  -0.793  28.997  1.00 98.00           C  
ATOM   3331  O   MET A 420     -19.021   1.383  31.473  1.00 98.00           O  
ATOM   3332  CG  MET A 420     -19.203  -2.299  28.748  1.00 98.00           C  
ATOM   3333  SD  MET A 420     -18.460  -2.685  27.143  1.00 98.00           S  
ATOM   3334  CE  MET A 420     -16.758  -2.218  27.529  1.00 98.00           C  
ATOM   3335  N   LEU A 421     -20.564   1.915  29.937  1.00 97.94           N  
ATOM   3336  CA  LEU A 421     -20.508   3.356  30.196  1.00 97.94           C  
ATOM   3337  C   LEU A 421     -20.945   3.675  31.635  1.00 97.94           C  
ATOM   3338  CB  LEU A 421     -21.379   4.093  29.161  1.00 97.94           C  
ATOM   3339  O   LEU A 421     -20.291   4.462  32.318  1.00 97.94           O  
ATOM   3340  CG  LEU A 421     -20.812   4.080  27.727  1.00 97.94           C  
ATOM   3341  CD1 LEU A 421     -21.874   4.578  26.744  1.00 97.94           C  
ATOM   3342  CD2 LEU A 421     -19.568   4.959  27.584  1.00 97.94           C  
ATOM   3343  N   THR A 422     -22.003   3.029  32.129  1.00 96.81           N  
ATOM   3344  CA  THR A 422     -22.463   3.194  33.515  1.00 96.81           C  
ATOM   3345  C   THR A 422     -21.447   2.690  34.541  1.00 96.81           C  
ATOM   3346  CB  THR A 422     -23.841   2.545  33.700  1.00 96.81           C  
ATOM   3347  O   THR A 422     -21.224   3.371  35.542  1.00 96.81           O  
ATOM   3348  CG2 THR A 422     -24.367   2.642  35.132  1.00 96.81           C  
ATOM   3349  OG1 THR A 422     -24.768   3.240  32.891  1.00 96.81           O  
ATOM   3350  N   GLU A 423     -20.777   1.565  34.285  1.00 96.44           N  
ATOM   3351  CA  GLU A 423     -19.687   1.051  35.129  1.00 96.44           C  
ATOM   3352  C   GLU A 423     -18.497   2.025  35.200  1.00 96.44           C  
ATOM   3353  CB  GLU A 423     -19.230  -0.320  34.603  1.00 96.44           C  
ATOM   3354  O   GLU A 423     -17.889   2.169  36.259  1.00 96.44           O  
ATOM   3355  CG  GLU A 423     -20.251  -1.439  34.884  1.00 96.44           C  
ATOM   3356  CD  GLU A 423     -19.941  -2.755  34.144  1.00 96.44           C  
ATOM   3357  OE1 GLU A 423     -20.798  -3.673  34.211  1.00 96.44           O  
ATOM   3358  OE2 GLU A 423     -18.878  -2.844  33.488  1.00 96.44           O  
ATOM   3359  N   GLN A 424     -18.221   2.768  34.120  1.00 95.50           N  
ATOM   3360  CA  GLN A 424     -17.221   3.850  34.102  1.00 95.50           C  
ATOM   3361  C   GLN A 424     -17.731   5.176  34.705  1.00 95.50           C  
ATOM   3362  CB  GLN A 424     -16.646   4.035  32.685  1.00 95.50           C  
ATOM   3363  O   GLN A 424     -17.039   6.192  34.688  1.00 95.50           O  
ATOM   3364  CG  GLN A 424     -15.931   2.793  32.131  1.00 95.50           C  
ATOM   3365  CD  GLN A 424     -14.943   2.176  33.116  1.00 95.50           C  
ATOM   3366  NE2 GLN A 424     -15.128   0.927  33.487  1.00 95.50           N  
ATOM   3367  OE1 GLN A 424     -14.034   2.790  33.640  1.00 95.50           O  
ATOM   3368  N   GLY A 425     -18.933   5.187  35.288  1.00 94.88           N  
ATOM   3369  CA  GLY A 425     -19.474   6.336  36.015  1.00 94.88           C  
ATOM   3370  C   GLY A 425     -20.237   7.346  35.162  1.00 94.88           C  
ATOM   3371  O   GLY A 425     -20.538   8.433  35.657  1.00 94.88           O  
ATOM   3372  N   TRP A 426     -20.579   7.001  33.921  1.00 96.75           N  
ATOM   3373  CA  TRP A 426     -21.416   7.832  33.067  1.00 96.75           C  
ATOM   3374  C   TRP A 426     -22.909   7.585  33.309  1.00 96.75           C  
ATOM   3375  CB  TRP A 426     -21.072   7.577  31.608  1.00 96.75           C  
ATOM   3376  O   TRP A 426     -23.373   6.444  33.352  1.00 96.75           O  
ATOM   3377  CG  TRP A 426     -19.696   7.954  31.174  1.00 96.75           C  
ATOM   3378  CD1 TRP A 426     -18.623   7.134  31.123  1.00 96.75           C  
ATOM   3379  CD2 TRP A 426     -19.225   9.260  30.730  1.00 96.75           C  
ATOM   3380  CE2 TRP A 426     -17.836   9.157  30.424  1.00 96.75           C  
ATOM   3381  CE3 TRP A 426     -19.838  10.520  30.558  1.00 96.75           C  
ATOM   3382  NE1 TRP A 426     -17.519   7.842  30.690  1.00 96.75           N  
ATOM   3383  CH2 TRP A 426     -17.729  11.497  29.811  1.00 96.75           C  
ATOM   3384  CZ2 TRP A 426     -17.090  10.255  29.973  1.00 96.75           C  
ATOM   3385  CZ3 TRP A 426     -19.099  11.627  30.100  1.00 96.75           C  
ATOM   3386  N   GLN A 427     -23.690   8.659  33.424  1.00 96.25           N  
ATOM   3387  CA  GLN A 427     -25.135   8.581  33.652  1.00 96.25           C  
ATOM   3388  C   GLN A 427     -25.898   9.505  32.713  1.00 96.25           C  
ATOM   3389  CB  GLN A 427     -25.464   8.933  35.105  1.00 96.25           C  
ATOM   3390  O   GLN A 427     -25.447  10.606  32.417  1.00 96.25           O  
ATOM   3391  CG  GLN A 427     -24.882   7.915  36.095  1.00 96.25           C  
ATOM   3392  CD  GLN A 427     -25.366   8.146  37.521  1.00 96.25           C  
ATOM   3393  NE2 GLN A 427     -25.147   7.200  38.407  1.00 96.25           N  
ATOM   3394  OE1 GLN A 427     -25.940   9.165  37.872  1.00 96.25           O  
ATOM   3395  N   ILE A 428     -27.081   9.084  32.273  1.00 96.00           N  
ATOM   3396  CA  ILE A 428     -27.949   9.935  31.457  1.00 96.00           C  
ATOM   3397  C   ILE A 428     -28.596  10.992  32.361  1.00 96.00           C  
ATOM   3398  CB  ILE A 428     -28.980   9.091  30.676  1.00 96.00           C  
ATOM   3399  O   ILE A 428     -29.333  10.655  33.285  1.00 96.00           O  
ATOM   3400  CG1 ILE A 428     -28.250   8.110  29.724  1.00 96.00           C  
ATOM   3401  CG2 ILE A 428     -29.925  10.016  29.885  1.00 96.00           C  
ATOM   3402  CD1 ILE A 428     -29.176   7.145  28.974  1.00 96.00           C  
ATOM   3403  N   LYS A 429     -28.340  12.269  32.068  1.00 95.25           N  
ATOM   3404  CA  LYS A 429     -28.989  13.441  32.670  1.00 95.25           C  
ATOM   3405  C   LYS A 429     -29.534  14.314  31.543  1.00 95.25           C  
ATOM   3406  CB  LYS A 429     -27.991  14.222  33.540  1.00 95.25           C  
ATOM   3407  O   LYS A 429     -28.805  14.618  30.605  1.00 95.25           O  
ATOM   3408  CG  LYS A 429     -27.476  13.410  34.739  1.00 95.25           C  
ATOM   3409  CD  LYS A 429     -26.534  14.260  35.600  1.00 95.25           C  
ATOM   3410  CE  LYS A 429     -25.982  13.430  36.764  1.00 95.25           C  
ATOM   3411  NZ  LYS A 429     -24.977  14.195  37.545  1.00 95.25           N  
ATOM   3412  N   ASP A 430     -30.822  14.650  31.589  1.00 92.12           N  
ATOM   3413  CA  ASP A 430     -31.510  15.436  30.546  1.00 92.12           C  
ATOM   3414  C   ASP A 430     -31.293  14.898  29.116  1.00 92.12           C  
ATOM   3415  CB  ASP A 430     -31.178  16.928  30.701  1.00 92.12           C  
ATOM   3416  O   ASP A 430     -31.082  15.645  28.160  1.00 92.12           O  
ATOM   3417  CG  ASP A 430     -31.453  17.422  32.120  1.00 92.12           C  
ATOM   3418  OD1 ASP A 430     -32.506  17.027  32.670  1.00 92.12           O  
ATOM   3419  OD2 ASP A 430     -30.582  18.145  32.652  1.00 92.12           O  
ATOM   3420  N   GLY A 431     -31.293  13.568  28.972  1.00 91.62           N  
ATOM   3421  CA  GLY A 431     -31.072  12.885  27.692  1.00 91.62           C  
ATOM   3422  C   GLY A 431     -29.617  12.860  27.209  1.00 91.62           C  
ATOM   3423  O   GLY A 431     -29.369  12.378  26.108  1.00 91.62           O  
ATOM   3424  N   VAL A 432     -28.659  13.343  28.010  1.00 96.00           N  
ATOM   3425  CA  VAL A 432     -27.229  13.372  27.671  1.00 96.00           C  
ATOM   3426  C   VAL A 432     -26.412  12.587  28.686  1.00 96.00           C  
ATOM   3427  CB  VAL A 432     -26.688  14.806  27.542  1.00 96.00           C  
ATOM   3428  O   VAL A 432     -26.543  12.755  29.900  1.00 96.00           O  
ATOM   3429  CG1 VAL A 432     -25.258  14.823  26.981  1.00 96.00           C  
ATOM   3430  CG2 VAL A 432     -27.559  15.623  26.586  1.00 96.00           C  
ATOM   3431  N   LEU A 433     -25.528  11.734  28.188  1.00 96.00           N  
ATOM   3432  CA  LEU A 433     -24.575  11.001  28.996  1.00 96.00           C  
ATOM   3433  C   LEU A 433     -23.602  12.001  29.647  1.00 96.00           C  
ATOM   3434  CB  LEU A 433     -23.885   9.966  28.094  1.00 96.00           C  
ATOM   3435  O   LEU A 433     -22.942  12.782  28.966  1.00 96.00           O  
ATOM   3436  CG  LEU A 433     -23.279   8.824  28.916  1.00 96.00           C  
ATOM   3437  CD1 LEU A 433     -24.124   7.554  28.901  1.00 96.00           C  
ATOM   3438  CD2 LEU A 433     -21.898   8.472  28.384  1.00 96.00           C  
ATOM   3439  N   THR A 434     -23.560  12.013  30.974  1.00 96.69           N  
ATOM   3440  CA  THR A 434     -22.862  13.015  31.781  1.00 96.69           C  
ATOM   3441  C   THR A 434     -21.969  12.324  32.807  1.00 96.69           C  
ATOM   3442  CB  THR A 434     -23.869  13.952  32.467  1.00 96.69           C  
ATOM   3443  O   THR A 434     -22.408  11.399  33.498  1.00 96.69           O  
ATOM   3444  CG2 THR A 434     -23.198  15.115  33.198  1.00 96.69           C  
ATOM   3445  OG1 THR A 434     -24.734  14.546  31.523  1.00 96.69           O  
ATOM   3446  N   GLY A 435     -20.714  12.760  32.890  1.00 93.69           N  
ATOM   3447  CA  GLY A 435     -19.728  12.267  33.845  1.00 93.69           C  
ATOM   3448  C   GLY A 435     -20.002  12.747  35.273  1.00 93.69           C  
ATOM   3449  O   GLY A 435     -20.846  13.615  35.523  1.00 93.69           O  
ATOM   3450  N   LYS A 436     -19.269  12.189  36.243  1.00 90.19           N  
ATOM   3451  CA  LYS A 436     -19.372  12.584  37.663  1.00 90.19           C  
ATOM   3452  C   LYS A 436     -18.992  14.050  37.905  1.00 90.19           C  
ATOM   3453  CB  LYS A 436     -18.487  11.680  38.530  1.00 90.19           C  
ATOM   3454  O   LYS A 436     -19.529  14.671  38.814  1.00 90.19           O  
ATOM   3455  CG  LYS A 436     -18.988  10.230  38.580  1.00 90.19           C  
ATOM   3456  CD  LYS A 436     -18.092   9.393  39.502  1.00 90.19           C  
ATOM   3457  CE  LYS A 436     -18.588   7.944  39.538  1.00 90.19           C  
ATOM   3458  NZ  LYS A 436     -17.661   7.064  40.293  1.00 90.19           N  
ATOM   3459  N   ASP A 437     -18.103  14.583  37.078  1.00 90.12           N  
ATOM   3460  CA  ASP A 437     -17.637  15.971  37.053  1.00 90.12           C  
ATOM   3461  C   ASP A 437     -18.610  16.939  36.349  1.00 90.12           C  
ATOM   3462  CB  ASP A 437     -16.261  15.988  36.363  1.00 90.12           C  
ATOM   3463  O   ASP A 437     -18.351  18.137  36.289  1.00 90.12           O  
ATOM   3464  CG  ASP A 437     -16.312  15.558  34.890  1.00 90.12           C  
ATOM   3465  OD1 ASP A 437     -17.330  14.959  34.463  1.00 90.12           O  
ATOM   3466  OD2 ASP A 437     -15.330  15.817  34.169  1.00 90.12           O  
ATOM   3467  N   GLY A 438     -19.731  16.440  35.813  1.00 91.62           N  
ATOM   3468  CA  GLY A 438     -20.687  17.234  35.038  1.00 91.62           C  
ATOM   3469  C   GLY A 438     -20.338  17.368  33.553  1.00 91.62           C  
ATOM   3470  O   GLY A 438     -21.100  17.996  32.815  1.00 91.62           O  
ATOM   3471  N   THR A 439     -19.242  16.758  33.090  1.00 91.88           N  
ATOM   3472  CA  THR A 439     -18.856  16.767  31.675  1.00 91.88           C  
ATOM   3473  C   THR A 439     -19.908  16.050  30.834  1.00 91.88           C  
ATOM   3474  CB  THR A 439     -17.466  16.145  31.472  1.00 91.88           C  
ATOM   3475  O   THR A 439     -20.212  14.879  31.064  1.00 91.88           O  
ATOM   3476  CG2 THR A 439     -17.042  16.127  30.003  1.00 91.88           C  
ATOM   3477  OG1 THR A 439     -16.529  16.966  32.116  1.00 91.88           O  
ATOM   3478  N   LYS A 440     -20.468  16.743  29.838  1.00 95.19           N  
ATOM   3479  CA  LYS A 440     -21.381  16.151  28.850  1.00 95.19           C  
ATOM   3480  C   LYS A 440     -20.584  15.393  27.790  1.00 95.19           C  
ATOM   3481  CB  LYS A 440     -22.260  17.231  28.205  1.00 95.19           C  
ATOM   3482  O   LYS A 440     -19.580  15.899  27.296  1.00 95.19           O  
ATOM   3483  CG  LYS A 440     -23.213  17.884  29.212  1.00 95.19           C  
ATOM   3484  CD  LYS A 440     -24.068  18.943  28.512  1.00 95.19           C  
ATOM   3485  CE  LYS A 440     -25.005  19.577  29.542  1.00 95.19           C  
ATOM   3486  NZ  LYS A 440     -25.801  20.676  28.950  1.00 95.19           N  
ATOM   3487  N   PHE A 441     -21.044  14.201  27.418  1.00 96.81           N  
ATOM   3488  CA  PHE A 441     -20.413  13.393  26.375  1.00 96.81           C  
ATOM   3489  C   PHE A 441     -20.856  13.876  24.988  1.00 96.81           C  
ATOM   3490  CB  PHE A 441     -20.661  11.897  26.618  1.00 96.81           C  
ATOM   3491  O   PHE A 441     -21.784  13.340  24.373  1.00 96.81           O  
ATOM   3492  CG  PHE A 441     -19.554  10.993  26.098  1.00 96.81           C  
ATOM   3493  CD1 PHE A 441     -19.008  11.155  24.809  1.00 96.81           C  
ATOM   3494  CD2 PHE A 441     -19.029   9.995  26.935  1.00 96.81           C  
ATOM   3495  CE1 PHE A 441     -17.957  10.328  24.373  1.00 96.81           C  
ATOM   3496  CE2 PHE A 441     -18.007   9.147  26.493  1.00 96.81           C  
ATOM   3497  CZ  PHE A 441     -17.463   9.316  25.210  1.00 96.81           C  
ATOM   3498  N   GLU A 442     -20.177  14.911  24.502  1.00 97.25           N  
ATOM   3499  CA  GLU A 442     -20.421  15.530  23.200  1.00 97.25           C  
ATOM   3500  C   GLU A 442     -19.111  15.594  22.397  1.00 97.25           C  
ATOM   3501  CB  GLU A 442     -21.076  16.925  23.351  1.00 97.25           C  
ATOM   3502  O   GLU A 442     -18.072  15.945  22.954  1.00 97.25           O  
ATOM   3503  CG  GLU A 442     -22.132  17.038  24.477  1.00 97.25           C  
ATOM   3504  CD  GLU A 442     -22.988  18.322  24.444  1.00 97.25           C  
ATOM   3505  OE1 GLU A 442     -24.110  18.320  25.027  1.00 97.25           O  
ATOM   3506  OE2 GLU A 442     -22.552  19.326  23.845  1.00 97.25           O  
ATOM   3507  N   PHE A 443     -19.136  15.246  21.105  1.00 98.00           N  
ATOM   3508  CA  PHE A 443     -17.938  15.300  20.252  1.00 98.00           C  
ATOM   3509  C   PHE A 443     -18.253  15.453  18.758  1.00 98.00           C  
ATOM   3510  CB  PHE A 443     -17.048  14.071  20.497  1.00 98.00           C  
ATOM   3511  O   PHE A 443     -19.369  15.191  18.298  1.00 98.00           O  
ATOM   3512  CG  PHE A 443     -17.604  12.737  20.046  1.00 98.00           C  
ATOM   3513  CD1 PHE A 443     -18.303  11.934  20.961  1.00 98.00           C  
ATOM   3514  CD2 PHE A 443     -17.348  12.259  18.746  1.00 98.00           C  
ATOM   3515  CE1 PHE A 443     -18.713  10.643  20.591  1.00 98.00           C  
ATOM   3516  CE2 PHE A 443     -17.785  10.977  18.370  1.00 98.00           C  
ATOM   3517  CZ  PHE A 443     -18.459  10.165  19.295  1.00 98.00           C  
ATOM   3518  N   GLU A 444     -17.248  15.874  17.990  1.00 97.81           N  
ATOM   3519  CA  GLU A 444     -17.320  16.039  16.536  1.00 97.81           C  
ATOM   3520  C   GLU A 444     -16.510  14.967  15.782  1.00 97.81           C  
ATOM   3521  CB  GLU A 444     -16.904  17.475  16.162  1.00 97.81           C  
ATOM   3522  O   GLU A 444     -15.366  14.657  16.119  1.00 97.81           O  
ATOM   3523  CG  GLU A 444     -17.033  17.784  14.661  1.00 97.81           C  
ATOM   3524  CD  GLU A 444     -16.816  19.279  14.354  1.00 97.81           C  
ATOM   3525  OE1 GLU A 444     -17.829  19.976  14.083  1.00 97.81           O  
ATOM   3526  OE2 GLU A 444     -15.658  19.760  14.388  1.00 97.81           O  
ATOM   3527  N   ILE A 445     -17.104  14.427  14.716  1.00 98.06           N  
ATOM   3528  CA  ILE A 445     -16.456  13.542  13.747  1.00 98.06           C  
ATOM   3529  C   ILE A 445     -16.153  14.350  12.482  1.00 98.06           C  
ATOM   3530  CB  ILE A 445     -17.313  12.294  13.431  1.00 98.06           C  
ATOM   3531  O   ILE A 445     -17.071  14.836  11.817  1.00 98.06           O  
ATOM   3532  CG1 ILE A 445     -17.808  11.576  14.708  1.00 98.06           C  
ATOM   3533  CG2 ILE A 445     -16.479  11.344  12.548  1.00 98.06           C  
ATOM   3534  CD1 ILE A 445     -18.791  10.427  14.454  1.00 98.06           C  
ATOM   3535  N   LEU A 446     -14.879  14.494  12.122  1.00 97.25           N  
ATOM   3536  CA  LEU A 446     -14.501  15.199  10.895  1.00 97.25           C  
ATOM   3537  C   LEU A 446     -14.427  14.237   9.713  1.00 97.25           C  
ATOM   3538  CB  LEU A 446     -13.188  15.975  11.066  1.00 97.25           C  
ATOM   3539  O   LEU A 446     -13.904  13.128   9.831  1.00 97.25           O  
ATOM   3540  CG  LEU A 446     -13.191  16.992  12.214  1.00 97.25           C  
ATOM   3541  CD1 LEU A 446     -11.810  17.638  12.327  1.00 97.25           C  
ATOM   3542  CD2 LEU A 446     -14.220  18.092  11.962  1.00 97.25           C  
ATOM   3543  N   LEU A 447     -14.903  14.702   8.560  1.00 95.50           N  
ATOM   3544  CA  LEU A 447     -14.816  14.013   7.278  1.00 95.50           C  
ATOM   3545  C   LEU A 447     -14.121  14.913   6.250  1.00 95.50           C  
ATOM   3546  CB  LEU A 447     -16.227  13.630   6.791  1.00 95.50           C  
ATOM   3547  O   LEU A 447     -14.347  16.123   6.232  1.00 95.50           O  
ATOM   3548  CG  LEU A 447     -17.093  12.824   7.777  1.00 95.50           C  
ATOM   3549  CD1 LEU A 447     -18.453  12.583   7.128  1.00 95.50           C  
ATOM   3550  CD2 LEU A 447     -16.478  11.469   8.138  1.00 95.50           C  
ATOM   3551  N   SER A 448     -13.331  14.309   5.361  1.00 88.94           N  
ATOM   3552  CA  SER A 448     -12.698  14.971   4.207  1.00 88.94           C  
ATOM   3553  C   SER A 448     -13.413  14.706   2.875  1.00 88.94           C  
ATOM   3554  CB  SER A 448     -11.239  14.526   4.105  1.00 88.94           C  
ATOM   3555  O   SER A 448     -13.033  15.254   1.844  1.00 88.94           O  
ATOM   3556  OG  SER A 448     -11.160  13.112   4.012  1.00 88.94           O  
ATOM   3557  N   GLY A 449     -14.457  13.870   2.874  1.00 82.50           N  
ATOM   3558  CA  GLY A 449     -15.256  13.554   1.690  1.00 82.50           C  
ATOM   3559  C   GLY A 449     -16.620  12.959   2.046  1.00 82.50           C  
ATOM   3560  O   GLY A 449     -16.783  12.332   3.093  1.00 82.50           O  
ATOM   3561  N   SER A 450     -17.597  13.114   1.150  1.00 83.19           N  
ATOM   3562  CA  SER A 450     -18.998  12.709   1.374  1.00 83.19           C  
ATOM   3563  C   SER A 450     -19.244  11.195   1.324  1.00 83.19           C  
ATOM   3564  CB  SER A 450     -19.900  13.415   0.360  1.00 83.19           C  
ATOM   3565  O   SER A 450     -20.320  10.713   1.682  1.00 83.19           O  
ATOM   3566  OG  SER A 450     -19.476  13.115  -0.962  1.00 83.19           O  
ATOM   3567  N   PHE A 451     -18.249  10.395   0.920  1.00 80.25           N  
ATOM   3568  CA  PHE A 451     -18.379   8.934   0.816  1.00 80.25           C  
ATOM   3569  C   PHE A 451     -18.775   8.256   2.140  1.00 80.25           C  
ATOM   3570  CB  PHE A 451     -17.063   8.339   0.295  1.00 80.25           C  
ATOM   3571  O   PHE A 451     -19.428   7.205   2.115  1.00 80.25           O  
ATOM   3572  CG  PHE A 451     -16.733   8.714  -1.137  1.00 80.25           C  
ATOM   3573  CD1 PHE A 451     -17.428   8.103  -2.199  1.00 80.25           C  
ATOM   3574  CD2 PHE A 451     -15.731   9.663  -1.413  1.00 80.25           C  
ATOM   3575  CE1 PHE A 451     -17.123   8.438  -3.530  1.00 80.25           C  
ATOM   3576  CE2 PHE A 451     -15.429  10.000  -2.744  1.00 80.25           C  
ATOM   3577  CZ  PHE A 451     -16.123   9.388  -3.802  1.00 80.25           C  
ATOM   3578  N   PHE A 452     -18.410   8.857   3.279  1.00 88.31           N  
ATOM   3579  CA  PHE A 452     -18.717   8.344   4.615  1.00 88.31           C  
ATOM   3580  C   PHE A 452     -20.029   8.858   5.209  1.00 88.31           C  
ATOM   3581  CB  PHE A 452     -17.535   8.590   5.563  1.00 88.31           C  
ATOM   3582  O   PHE A 452     -20.482   8.262   6.182  1.00 88.31           O  
ATOM   3583  CG  PHE A 452     -16.469   7.526   5.428  1.00 88.31           C  
ATOM   3584  CD1 PHE A 452     -16.544   6.346   6.197  1.00 88.31           C  
ATOM   3585  CD2 PHE A 452     -15.430   7.697   4.498  1.00 88.31           C  
ATOM   3586  CE1 PHE A 452     -15.585   5.333   6.022  1.00 88.31           C  
ATOM   3587  CE2 PHE A 452     -14.481   6.681   4.315  1.00 88.31           C  
ATOM   3588  CZ  PHE A 452     -14.567   5.501   5.066  1.00 88.31           C  
ATOM   3589  N   ASP A 453     -20.698   9.862   4.630  1.00 88.94           N  
ATOM   3590  CA  ASP A 453     -21.928  10.445   5.203  1.00 88.94           C  
ATOM   3591  C   ASP A 453     -22.998   9.374   5.460  1.00 88.94           C  
ATOM   3592  CB  ASP A 453     -22.505  11.508   4.250  1.00 88.94           C  
ATOM   3593  O   ASP A 453     -23.569   9.263   6.548  1.00 88.94           O  
ATOM   3594  CG  ASP A 453     -21.654  12.775   4.139  1.00 88.94           C  
ATOM   3595  OD1 ASP A 453     -20.913  13.065   5.100  1.00 88.94           O  
ATOM   3596  OD2 ASP A 453     -21.752  13.441   3.085  1.00 88.94           O  
ATOM   3597  N   ARG A 454     -23.192   8.490   4.471  1.00 90.81           N  
ATOM   3598  CA  ARG A 454     -24.138   7.364   4.537  1.00 90.81           C  
ATOM   3599  C   ARG A 454     -23.806   6.323   5.612  1.00 90.81           C  
ATOM   3600  CB  ARG A 454     -24.271   6.717   3.149  1.00 90.81           C  
ATOM   3601  O   ARG A 454     -24.687   5.567   6.009  1.00 90.81           O  
ATOM   3602  CG  ARG A 454     -22.963   6.096   2.625  1.00 90.81           C  
ATOM   3603  CD  ARG A 454     -23.214   5.413   1.278  1.00 90.81           C  
ATOM   3604  NE  ARG A 454     -22.022   4.691   0.794  1.00 90.81           N  
ATOM   3605  NH1 ARG A 454     -23.109   3.208  -0.589  1.00 90.81           N  
ATOM   3606  NH2 ARG A 454     -20.911   3.068  -0.368  1.00 90.81           N  
ATOM   3607  CZ  ARG A 454     -22.017   3.671  -0.048  1.00 90.81           C  
ATOM   3608  N   VAL A 455     -22.552   6.268   6.061  1.00 94.06           N  
ATOM   3609  CA  VAL A 455     -22.081   5.384   7.139  1.00 94.06           C  
ATOM   3610  C   VAL A 455     -22.136   6.104   8.489  1.00 94.06           C  
ATOM   3611  CB  VAL A 455     -20.649   4.881   6.859  1.00 94.06           C  
ATOM   3612  O   VAL A 455     -22.484   5.495   9.498  1.00 94.06           O  
ATOM   3613  CG1 VAL A 455     -20.242   3.815   7.882  1.00 94.06           C  
ATOM   3614  CG2 VAL A 455     -20.516   4.270   5.456  1.00 94.06           C  
ATOM   3615  N   MET A 456     -21.847   7.408   8.512  1.00 95.31           N  
ATOM   3616  CA  MET A 456     -21.849   8.229   9.723  1.00 95.31           C  
ATOM   3617  C   MET A 456     -23.244   8.436  10.292  1.00 95.31           C  
ATOM   3618  CB  MET A 456     -21.222   9.601   9.436  1.00 95.31           C  
ATOM   3619  O   MET A 456     -23.429   8.293  11.498  1.00 95.31           O  
ATOM   3620  CG  MET A 456     -19.711   9.514   9.269  1.00 95.31           C  
ATOM   3621  SD  MET A 456     -18.871   8.892  10.738  1.00 95.31           S  
ATOM   3622  CE  MET A 456     -18.021   7.494  10.002  1.00 95.31           C  
ATOM   3623  N   ALA A 457     -24.235   8.726   9.446  1.00 94.81           N  
ATOM   3624  CA  ALA A 457     -25.608   8.965   9.887  1.00 94.81           C  
ATOM   3625  C   ALA A 457     -26.176   7.846  10.797  1.00 94.81           C  
ATOM   3626  CB  ALA A 457     -26.478   9.242   8.653  1.00 94.81           C  
ATOM   3627  O   ALA A 457     -26.647   8.159  11.894  1.00 94.81           O  
ATOM   3628  N   PRO A 458     -26.121   6.550  10.426  1.00 96.38           N  
ATOM   3629  CA  PRO A 458     -26.592   5.477  11.302  1.00 96.38           C  
ATOM   3630  C   PRO A 458     -25.707   5.270  12.538  1.00 96.38           C  
ATOM   3631  CB  PRO A 458     -26.657   4.223  10.425  1.00 96.38           C  
ATOM   3632  O   PRO A 458     -26.241   4.965  13.603  1.00 96.38           O  
ATOM   3633  CG  PRO A 458     -25.638   4.507   9.328  1.00 96.38           C  
ATOM   3634  CD  PRO A 458     -25.738   6.011   9.131  1.00 96.38           C  
ATOM   3635  N   TYR A 459     -24.386   5.462  12.437  1.00 98.06           N  
ATOM   3636  CA  TYR A 459     -23.486   5.338  13.589  1.00 98.06           C  
ATOM   3637  C   TYR A 459     -23.771   6.411  14.649  1.00 98.06           C  
ATOM   3638  CB  TYR A 459     -22.027   5.378  13.115  1.00 98.06           C  
ATOM   3639  O   TYR A 459     -23.992   6.077  15.811  1.00 98.06           O  
ATOM   3640  CG  TYR A 459     -21.003   5.293  14.234  1.00 98.06           C  
ATOM   3641  CD1 TYR A 459     -19.983   6.261  14.326  1.00 98.06           C  
ATOM   3642  CD2 TYR A 459     -21.070   4.254  15.187  1.00 98.06           C  
ATOM   3643  CE1 TYR A 459     -19.039   6.198  15.368  1.00 98.06           C  
ATOM   3644  CE2 TYR A 459     -20.125   4.188  16.228  1.00 98.06           C  
ATOM   3645  OH  TYR A 459     -18.218   5.122  17.343  1.00 98.06           O  
ATOM   3646  CZ  TYR A 459     -19.114   5.165  16.325  1.00 98.06           C  
ATOM   3647  N   VAL A 460     -23.885   7.681  14.246  1.00 97.94           N  
ATOM   3648  CA  VAL A 460     -24.261   8.788  15.139  1.00 97.94           C  
ATOM   3649  C   VAL A 460     -25.636   8.556  15.757  1.00 97.94           C  
ATOM   3650  CB  VAL A 460     -24.184  10.138  14.402  1.00 97.94           C  
ATOM   3651  O   VAL A 460     -25.776   8.649  16.971  1.00 97.94           O  
ATOM   3652  CG1 VAL A 460     -24.847  11.273  15.186  1.00 97.94           C  
ATOM   3653  CG2 VAL A 460     -22.708  10.498  14.180  1.00 97.94           C  
ATOM   3654  N   LYS A 461     -26.627   8.123  14.969  1.00 97.88           N  
ATOM   3655  CA  LYS A 461     -27.955   7.769  15.492  1.00 97.88           C  
ATOM   3656  C   LYS A 461     -27.913   6.638  16.528  1.00 97.88           C  
ATOM   3657  CB  LYS A 461     -28.853   7.410  14.305  1.00 97.88           C  
ATOM   3658  O   LYS A 461     -28.766   6.563  17.411  1.00 97.88           O  
ATOM   3659  CG  LYS A 461     -30.307   7.183  14.735  1.00 97.88           C  
ATOM   3660  CD  LYS A 461     -31.193   6.957  13.511  1.00 97.88           C  
ATOM   3661  CE  LYS A 461     -32.648   6.828  13.964  1.00 97.88           C  
ATOM   3662  NZ  LYS A 461     -33.563   6.715  12.802  1.00 97.88           N  
ATOM   3663  N   ASN A 462     -26.960   5.714  16.423  1.00 98.44           N  
ATOM   3664  CA  ASN A 462     -26.776   4.662  17.420  1.00 98.44           C  
ATOM   3665  C   ASN A 462     -26.083   5.178  18.686  1.00 98.44           C  
ATOM   3666  CB  ASN A 462     -26.030   3.484  16.787  1.00 98.44           C  
ATOM   3667  O   ASN A 462     -26.471   4.765  19.776  1.00 98.44           O  
ATOM   3668  CG  ASN A 462     -26.870   2.691  15.807  1.00 98.44           C  
ATOM   3669  ND2 ASN A 462     -26.205   1.878  15.021  1.00 98.44           N  
ATOM   3670  OD1 ASN A 462     -28.106   2.725  15.805  1.00 98.44           O  
ATOM   3671  N   LEU A 463     -25.131   6.105  18.560  1.00 98.38           N  
ATOM   3672  CA  LEU A 463     -24.522   6.802  19.697  1.00 98.38           C  
ATOM   3673  C   LEU A 463     -25.549   7.656  20.461  1.00 98.38           C  
ATOM   3674  CB  LEU A 463     -23.353   7.666  19.191  1.00 98.38           C  
ATOM   3675  O   LEU A 463     -25.576   7.622  21.689  1.00 98.38           O  
ATOM   3676  CG  LEU A 463     -22.153   6.882  18.629  1.00 98.38           C  
ATOM   3677  CD1 LEU A 463     -21.168   7.876  18.017  1.00 98.38           C  
ATOM   3678  CD2 LEU A 463     -21.429   6.093  19.720  1.00 98.38           C  
ATOM   3679  N   GLU A 464     -26.462   8.330  19.758  1.00 97.88           N  
ATOM   3680  CA  GLU A 464     -27.560   9.097  20.368  1.00 97.88           C  
ATOM   3681  C   GLU A 464     -28.439   8.235  21.286  1.00 97.88           C  
ATOM   3682  CB  GLU A 464     -28.447   9.698  19.269  1.00 97.88           C  
ATOM   3683  O   GLU A 464     -28.865   8.688  22.347  1.00 97.88           O  
ATOM   3684  CG  GLU A 464     -27.815  10.895  18.543  1.00 97.88           C  
ATOM   3685  CD  GLU A 464     -28.651  11.360  17.336  1.00 97.88           C  
ATOM   3686  OE1 GLU A 464     -28.276  12.392  16.739  1.00 97.88           O  
ATOM   3687  OE2 GLU A 464     -29.648  10.679  16.984  1.00 97.88           O  
ATOM   3688  N   LYS A 465     -28.666   6.959  20.940  1.00 97.50           N  
ATOM   3689  CA  LYS A 465     -29.420   6.018  21.793  1.00 97.50           C  
ATOM   3690  C   LYS A 465     -28.711   5.697  23.112  1.00 97.50           C  
ATOM   3691  CB  LYS A 465     -29.686   4.705  21.053  1.00 97.50           C  
ATOM   3692  O   LYS A 465     -29.371   5.237  24.038  1.00 97.50           O  
ATOM   3693  CG  LYS A 465     -30.607   4.857  19.838  1.00 97.50           C  
ATOM   3694  CD  LYS A 465     -30.563   3.554  19.038  1.00 97.50           C  
ATOM   3695  CE  LYS A 465     -31.313   3.690  17.717  1.00 97.50           C  
ATOM   3696  NZ  LYS A 465     -30.901   2.604  16.792  1.00 97.50           N  
ATOM   3697  N   LEU A 466     -27.399   5.919  23.188  1.00 97.75           N  
ATOM   3698  CA  LEU A 466     -26.597   5.814  24.411  1.00 97.75           C  
ATOM   3699  C   LEU A 466     -26.546   7.149  25.179  1.00 97.75           C  
ATOM   3700  CB  LEU A 466     -25.181   5.305  24.061  1.00 97.75           C  
ATOM   3701  O   LEU A 466     -25.805   7.274  26.147  1.00 97.75           O  
ATOM   3702  CG  LEU A 466     -25.126   3.970  23.296  1.00 97.75           C  
ATOM   3703  CD1 LEU A 466     -23.683   3.641  22.910  1.00 97.75           C  
ATOM   3704  CD2 LEU A 466     -25.673   2.816  24.136  1.00 97.75           C  
ATOM   3705  N   GLY A 467     -27.288   8.173  24.740  1.00 97.00           N  
ATOM   3706  CA  GLY A 467     -27.235   9.526  25.299  1.00 97.00           C  
ATOM   3707  C   GLY A 467     -26.002  10.329  24.869  1.00 97.00           C  
ATOM   3708  O   GLY A 467     -25.732  11.381  25.440  1.00 97.00           O  
ATOM   3709  N   ILE A 468     -25.226   9.858  23.891  1.00 97.94           N  
ATOM   3710  CA  ILE A 468     -24.029  10.553  23.405  1.00 97.94           C  
ATOM   3711  C   ILE A 468     -24.430  11.539  22.307  1.00 97.94           C  
ATOM   3712  CB  ILE A 468     -22.991   9.528  22.907  1.00 97.94           C  
ATOM   3713  O   ILE A 468     -25.060  11.157  21.321  1.00 97.94           O  
ATOM   3714  CG1 ILE A 468     -22.508   8.620  24.062  1.00 97.94           C  
ATOM   3715  CG2 ILE A 468     -21.800  10.220  22.228  1.00 97.94           C  
ATOM   3716  CD1 ILE A 468     -21.692   7.410  23.593  1.00 97.94           C  
ATOM   3717  N   LYS A 469     -24.013  12.802  22.426  1.00 97.38           N  
ATOM   3718  CA  LYS A 469     -24.235  13.818  21.386  1.00 97.38           C  
ATOM   3719  C   LYS A 469     -23.041  13.893  20.442  1.00 97.38           C  
ATOM   3720  CB  LYS A 469     -24.535  15.168  22.028  1.00 97.38           C  
ATOM   3721  O   LYS A 469     -22.155  14.731  20.597  1.00 97.38           O  
ATOM   3722  CG  LYS A 469     -25.963  15.256  22.574  1.00 97.38           C  
ATOM   3723  CD  LYS A 469     -26.081  16.596  23.288  1.00 97.38           C  
ATOM   3724  CE  LYS A 469     -27.519  17.009  23.561  1.00 97.38           C  
ATOM   3725  NZ  LYS A 469     -27.489  18.298  24.283  1.00 97.38           N  
ATOM   3726  N   ALA A 470     -23.022  13.014  19.450  1.00 97.31           N  
ATOM   3727  CA  ALA A 470     -22.055  13.079  18.362  1.00 97.31           C  
ATOM   3728  C   ALA A 470     -22.633  13.861  17.174  1.00 97.31           C  
ATOM   3729  CB  ALA A 470     -21.626  11.658  17.988  1.00 97.31           C  
ATOM   3730  O   ALA A 470     -23.817  13.753  16.866  1.00 97.31           O  
ATOM   3731  N   LYS A 471     -21.795  14.614  16.466  1.00 97.25           N  
ATOM   3732  CA  LYS A 471     -22.129  15.184  15.150  1.00 97.25           C  
ATOM   3733  C   LYS A 471     -20.994  14.912  14.177  1.00 97.25           C  
ATOM   3734  CB  LYS A 471     -22.464  16.681  15.267  1.00 97.25           C  
ATOM   3735  O   LYS A 471     -19.848  14.829  14.602  1.00 97.25           O  
ATOM   3736  CG  LYS A 471     -21.269  17.522  15.743  1.00 97.25           C  
ATOM   3737  CD  LYS A 471     -21.612  19.009  15.839  1.00 97.25           C  
ATOM   3738  CE  LYS A 471     -20.332  19.734  16.264  1.00 97.25           C  
ATOM   3739  NZ  LYS A 471     -20.509  21.200  16.325  1.00 97.25           N  
ATOM   3740  N   TYR A 472     -21.292  14.808  12.887  1.00 96.38           N  
ATOM   3741  CA  TYR A 472     -20.261  14.737  11.853  1.00 96.38           C  
ATOM   3742  C   TYR A 472     -20.301  15.976  10.962  1.00 96.38           C  
ATOM   3743  CB  TYR A 472     -20.338  13.422  11.068  1.00 96.38           C  
ATOM   3744  O   TYR A 472     -21.361  16.572  10.760  1.00 96.38           O  
ATOM   3745  CG  TYR A 472     -21.592  13.258  10.236  1.00 96.38           C  
ATOM   3746  CD1 TYR A 472     -22.762  12.751  10.830  1.00 96.38           C  
ATOM   3747  CD2 TYR A 472     -21.592  13.610   8.873  1.00 96.38           C  
ATOM   3748  CE1 TYR A 472     -23.936  12.602  10.071  1.00 96.38           C  
ATOM   3749  CE2 TYR A 472     -22.760  13.452   8.105  1.00 96.38           C  
ATOM   3750  OH  TYR A 472     -25.071  12.819   7.973  1.00 96.38           O  
ATOM   3751  CZ  TYR A 472     -23.935  12.954   8.704  1.00 96.38           C  
ATOM   3752  N   ARG A 473     -19.137  16.379  10.449  1.00 95.56           N  
ATOM   3753  CA  ARG A 473     -19.000  17.539   9.569  1.00 95.56           C  
ATOM   3754  C   ARG A 473     -17.991  17.268   8.461  1.00 95.56           C  
ATOM   3755  CB  ARG A 473     -18.611  18.769  10.407  1.00 95.56           C  
ATOM   3756  O   ARG A 473     -16.860  16.866   8.726  1.00 95.56           O  
ATOM   3757  CG  ARG A 473     -18.457  20.015   9.527  1.00 95.56           C  
ATOM   3758  CD  ARG A 473     -18.055  21.238  10.343  1.00 95.56           C  
ATOM   3759  NE  ARG A 473     -17.801  22.380   9.446  1.00 95.56           N  
ATOM   3760  NH1 ARG A 473     -17.110  23.846  11.060  1.00 95.56           N  
ATOM   3761  NH2 ARG A 473     -17.177  24.505   8.920  1.00 95.56           N  
ATOM   3762  CZ  ARG A 473     -17.366  23.571   9.810  1.00 95.56           C  
ATOM   3763  N   LEU A 474     -18.394  17.586   7.234  1.00 95.12           N  
ATOM   3764  CA  LEU A 474     -17.498  17.677   6.088  1.00 95.12           C  
ATOM   3765  C   LEU A 474     -16.728  19.003   6.127  1.00 95.12           C  
ATOM   3766  CB  LEU A 474     -18.329  17.516   4.805  1.00 95.12           C  
ATOM   3767  O   LEU A 474     -17.324  20.073   6.299  1.00 95.12           O  
ATOM   3768  CG  LEU A 474     -17.497  17.494   3.511  1.00 95.12           C  
ATOM   3769  CD1 LEU A 474     -16.565  16.288   3.452  1.00 95.12           C  
ATOM   3770  CD2 LEU A 474     -18.429  17.422   2.303  1.00 95.12           C  
ATOM   3771  N   ILE A 475     -15.412  18.931   5.968  1.00 95.31           N  
ATOM   3772  CA  ILE A 475     -14.531  20.097   5.879  1.00 95.31           C  
ATOM   3773  C   ILE A 475     -13.630  20.001   4.648  1.00 95.31           C  
ATOM   3774  CB  ILE A 475     -13.733  20.308   7.186  1.00 95.31           C  
ATOM   3775  O   ILE A 475     -13.494  18.936   4.047  1.00 95.31           O  
ATOM   3776  CG1 ILE A 475     -12.793  19.127   7.500  1.00 95.31           C  
ATOM   3777  CG2 ILE A 475     -14.696  20.588   8.357  1.00 95.31           C  
ATOM   3778  CD1 ILE A 475     -11.889  19.381   8.711  1.00 95.31           C  
ATOM   3779  N   ASP A 476     -13.035  21.133   4.276  1.00 94.00           N  
ATOM   3780  CA  ASP A 476     -12.065  21.205   3.184  1.00 94.00           C  
ATOM   3781  C   ASP A 476     -10.867  20.257   3.434  1.00 94.00           C  
ATOM   3782  CB  ASP A 476     -11.599  22.656   3.034  1.00 94.00           C  
ATOM   3783  O   ASP A 476     -10.399  20.185   4.577  1.00 94.00           O  
ATOM   3784  CG  ASP A 476     -10.568  22.753   1.916  1.00 94.00           C  
ATOM   3785  OD1 ASP A 476      -9.369  22.673   2.255  1.00 94.00           O  
ATOM   3786  OD2 ASP A 476     -11.002  22.804   0.748  1.00 94.00           O  
ATOM   3787  N   PRO A 477     -10.355  19.536   2.415  1.00 89.38           N  
ATOM   3788  CA  PRO A 477      -9.241  18.604   2.579  1.00 89.38           C  
ATOM   3789  C   PRO A 477      -7.969  19.215   3.179  1.00 89.38           C  
ATOM   3790  CB  PRO A 477      -8.969  18.043   1.180  1.00 89.38           C  
ATOM   3791  O   PRO A 477      -7.337  18.566   4.011  1.00 89.38           O  
ATOM   3792  CG  PRO A 477     -10.336  18.115   0.509  1.00 89.38           C  
ATOM   3793  CD  PRO A 477     -10.912  19.410   1.072  1.00 89.38           C  
ATOM   3794  N   ALA A 478      -7.608  20.455   2.826  1.00 90.31           N  
ATOM   3795  CA  ALA A 478      -6.417  21.100   3.380  1.00 90.31           C  
ATOM   3796  C   ALA A 478      -6.612  21.430   4.868  1.00 90.31           C  
ATOM   3797  CB  ALA A 478      -6.087  22.348   2.553  1.00 90.31           C  
ATOM   3798  O   ALA A 478      -5.714  21.213   5.681  1.00 90.31           O  
ATOM   3799  N   LEU A 479      -7.816  21.876   5.248  1.00 94.88           N  
ATOM   3800  CA  LEU A 479      -8.174  22.078   6.655  1.00 94.88           C  
ATOM   3801  C   LEU A 479      -8.228  20.752   7.433  1.00 94.88           C  
ATOM   3802  CB  LEU A 479      -9.515  22.829   6.734  1.00 94.88           C  
ATOM   3803  O   LEU A 479      -7.858  20.708   8.605  1.00 94.88           O  
ATOM   3804  CG  LEU A 479      -9.984  23.122   8.173  1.00 94.88           C  
ATOM   3805  CD1 LEU A 479      -9.010  24.011   8.947  1.00 94.88           C  
ATOM   3806  CD2 LEU A 479     -11.344  23.822   8.145  1.00 94.88           C  
ATOM   3807  N   TYR A 480      -8.698  19.674   6.805  1.00 94.56           N  
ATOM   3808  CA  TYR A 480      -8.696  18.338   7.400  1.00 94.56           C  
ATOM   3809  C   TYR A 480      -7.273  17.869   7.707  1.00 94.56           C  
ATOM   3810  CB  TYR A 480      -9.414  17.360   6.462  1.00 94.56           C  
ATOM   3811  O   TYR A 480      -7.002  17.419   8.820  1.00 94.56           O  
ATOM   3812  CG  TYR A 480      -9.625  15.979   7.042  1.00 94.56           C  
ATOM   3813  CD1 TYR A 480      -8.706  14.950   6.759  1.00 94.56           C  
ATOM   3814  CD2 TYR A 480     -10.776  15.702   7.804  1.00 94.56           C  
ATOM   3815  CE1 TYR A 480      -8.957  13.638   7.204  1.00 94.56           C  
ATOM   3816  CE2 TYR A 480     -10.992  14.407   8.303  1.00 94.56           C  
ATOM   3817  OH  TYR A 480     -10.363  12.117   8.446  1.00 94.56           O  
ATOM   3818  CZ  TYR A 480     -10.093  13.370   7.998  1.00 94.56           C  
ATOM   3819  N   GLU A 481      -6.357  18.025   6.752  1.00 92.00           N  
ATOM   3820  CA  GLU A 481      -4.953  17.658   6.919  1.00 92.00           C  
ATOM   3821  C   GLU A 481      -4.263  18.484   8.015  1.00 92.00           C  
ATOM   3822  CB  GLU A 481      -4.249  17.792   5.562  1.00 92.00           C  
ATOM   3823  O   GLU A 481      -3.600  17.914   8.882  1.00 92.00           O  
ATOM   3824  CG  GLU A 481      -2.835  17.201   5.615  1.00 92.00           C  
ATOM   3825  CD  GLU A 481      -2.094  17.254   4.273  1.00 92.00           C  
ATOM   3826  OE1 GLU A 481      -0.851  17.080   4.325  1.00 92.00           O  
ATOM   3827  OE2 GLU A 481      -2.724  17.521   3.232  1.00 92.00           O  
ATOM   3828  N   ASP A 482      -4.473  19.803   8.040  1.00 94.88           N  
ATOM   3829  CA  ASP A 482      -3.958  20.690   9.093  1.00 94.88           C  
ATOM   3830  C   ASP A 482      -4.446  20.277  10.495  1.00 94.88           C  
ATOM   3831  CB  ASP A 482      -4.384  22.128   8.769  1.00 94.88           C  
ATOM   3832  O   ASP A 482      -3.665  20.162  11.448  1.00 94.88           O  
ATOM   3833  CG  ASP A 482      -3.912  23.097   9.853  1.00 94.88           C  
ATOM   3834  OD1 ASP A 482      -2.680  23.281   9.952  1.00 94.88           O  
ATOM   3835  OD2 ASP A 482      -4.790  23.607  10.587  1.00 94.88           O  
ATOM   3836  N   ARG A 483      -5.739  19.953  10.623  1.00 97.06           N  
ATOM   3837  CA  ARG A 483      -6.319  19.475  11.886  1.00 97.06           C  
ATOM   3838  C   ARG A 483      -5.767  18.125  12.320  1.00 97.06           C  
ATOM   3839  CB  ARG A 483      -7.842  19.414  11.782  1.00 97.06           C  
ATOM   3840  O   ARG A 483      -5.568  17.923  13.515  1.00 97.06           O  
ATOM   3841  CG  ARG A 483      -8.444  20.816  11.908  1.00 97.06           C  
ATOM   3842  CD  ARG A 483      -9.962  20.689  11.981  1.00 97.06           C  
ATOM   3843  NE  ARG A 483     -10.600  21.989  12.244  1.00 97.06           N  
ATOM   3844  NH1 ARG A 483     -12.551  21.164  13.142  1.00 97.06           N  
ATOM   3845  NH2 ARG A 483     -12.202  23.373  13.066  1.00 97.06           N  
ATOM   3846  CZ  ARG A 483     -11.778  22.167  12.813  1.00 97.06           C  
ATOM   3847  N   ILE A 484      -5.499  17.210  11.391  1.00 95.69           N  
ATOM   3848  CA  ILE A 484      -4.852  15.936  11.723  1.00 95.69           C  
ATOM   3849  C   ILE A 484      -3.424  16.173  12.206  1.00 95.69           C  
ATOM   3850  CB  ILE A 484      -4.928  14.940  10.550  1.00 95.69           C  
ATOM   3851  O   ILE A 484      -3.070  15.677  13.275  1.00 95.69           O  
ATOM   3852  CG1 ILE A 484      -6.390  14.465  10.441  1.00 95.69           C  
ATOM   3853  CG2 ILE A 484      -3.986  13.736  10.770  1.00 95.69           C  
ATOM   3854  CD1 ILE A 484      -6.641  13.459   9.321  1.00 95.69           C  
ATOM   3855  N   LYS A 485      -2.631  16.971  11.479  1.00 92.88           N  
ATOM   3856  CA  LYS A 485      -1.235  17.276  11.838  1.00 92.88           C  
ATOM   3857  C   LYS A 485      -1.121  17.929  13.215  1.00 92.88           C  
ATOM   3858  CB  LYS A 485      -0.611  18.188  10.769  1.00 92.88           C  
ATOM   3859  O   LYS A 485      -0.210  17.612  13.972  1.00 92.88           O  
ATOM   3860  CG  LYS A 485      -0.302  17.428   9.472  1.00 92.88           C  
ATOM   3861  CD  LYS A 485       0.216  18.380   8.387  1.00 92.88           C  
ATOM   3862  CE  LYS A 485       0.507  17.566   7.123  1.00 92.88           C  
ATOM   3863  NZ  LYS A 485       0.759  18.421   5.941  1.00 92.88           N  
ATOM   3864  N   SER A 486      -2.061  18.801  13.564  1.00 96.12           N  
ATOM   3865  CA  SER A 486      -2.118  19.464  14.874  1.00 96.12           C  
ATOM   3866  C   SER A 486      -2.850  18.662  15.962  1.00 96.12           C  
ATOM   3867  CB  SER A 486      -2.717  20.865  14.716  1.00 96.12           C  
ATOM   3868  O   SER A 486      -2.970  19.140  17.090  1.00 96.12           O  
ATOM   3869  OG  SER A 486      -4.011  20.803  14.148  1.00 96.12           O  
ATOM   3870  N   PHE A 487      -3.343  17.457  15.649  1.00 97.38           N  
ATOM   3871  CA  PHE A 487      -4.196  16.625  16.510  1.00 97.38           C  
ATOM   3872  C   PHE A 487      -5.466  17.331  17.024  1.00 97.38           C  
ATOM   3873  CB  PHE A 487      -3.375  15.954  17.623  1.00 97.38           C  
ATOM   3874  O   PHE A 487      -5.992  17.002  18.091  1.00 97.38           O  
ATOM   3875  CG  PHE A 487      -2.113  15.249  17.160  1.00 97.38           C  
ATOM   3876  CD1 PHE A 487      -2.163  14.312  16.108  1.00 97.38           C  
ATOM   3877  CD2 PHE A 487      -0.885  15.528  17.789  1.00 97.38           C  
ATOM   3878  CE1 PHE A 487      -0.989  13.670  15.679  1.00 97.38           C  
ATOM   3879  CE2 PHE A 487       0.283  14.867  17.374  1.00 97.38           C  
ATOM   3880  CZ  PHE A 487       0.230  13.944  16.317  1.00 97.38           C  
ATOM   3881  N   ASN A 488      -5.979  18.302  16.264  1.00 97.31           N  
ATOM   3882  CA  ASN A 488      -7.160  19.092  16.597  1.00 97.31           C  
ATOM   3883  C   ASN A 488      -8.451  18.485  16.018  1.00 97.31           C  
ATOM   3884  CB  ASN A 488      -6.939  20.549  16.178  1.00 97.31           C  
ATOM   3885  O   ASN A 488      -9.085  19.027  15.109  1.00 97.31           O  
ATOM   3886  CG  ASN A 488      -8.056  21.445  16.683  1.00 97.31           C  
ATOM   3887  ND2 ASN A 488      -8.185  22.621  16.115  1.00 97.31           N  
ATOM   3888  OD1 ASN A 488      -8.802  21.130  17.604  1.00 97.31           O  
ATOM   3889  N   PHE A 489      -8.838  17.338  16.565  1.00 97.88           N  
ATOM   3890  CA  PHE A 489     -10.072  16.621  16.247  1.00 97.88           C  
ATOM   3891  C   PHE A 489     -10.481  15.742  17.435  1.00 97.88           C  
ATOM   3892  CB  PHE A 489      -9.856  15.781  14.977  1.00 97.88           C  
ATOM   3893  O   PHE A 489      -9.652  15.450  18.298  1.00 97.88           O  
ATOM   3894  CG  PHE A 489      -8.744  14.755  15.088  1.00 97.88           C  
ATOM   3895  CD1 PHE A 489      -7.434  15.082  14.688  1.00 97.88           C  
ATOM   3896  CD2 PHE A 489      -9.018  13.476  15.606  1.00 97.88           C  
ATOM   3897  CE1 PHE A 489      -6.400  14.142  14.834  1.00 97.88           C  
ATOM   3898  CE2 PHE A 489      -7.984  12.540  15.749  1.00 97.88           C  
ATOM   3899  CZ  PHE A 489      -6.673  12.884  15.391  1.00 97.88           C  
ATOM   3900  N   ASP A 490     -11.739  15.304  17.489  1.00 98.56           N  
ATOM   3901  CA  ASP A 490     -12.166  14.309  18.484  1.00 98.56           C  
ATOM   3902  C   ASP A 490     -12.139  12.912  17.867  1.00 98.56           C  
ATOM   3903  CB  ASP A 490     -13.551  14.636  19.059  1.00 98.56           C  
ATOM   3904  O   ASP A 490     -11.504  12.000  18.398  1.00 98.56           O  
ATOM   3905  CG  ASP A 490     -13.702  16.077  19.538  1.00 98.56           C  
ATOM   3906  OD1 ASP A 490     -12.688  16.643  20.015  1.00 98.56           O  
ATOM   3907  OD2 ASP A 490     -14.830  16.603  19.415  1.00 98.56           O  
ATOM   3908  N   MET A 491     -12.785  12.769  16.707  1.00 98.69           N  
ATOM   3909  CA  MET A 491     -12.804  11.541  15.925  1.00 98.69           C  
ATOM   3910  C   MET A 491     -12.694  11.836  14.428  1.00 98.69           C  
ATOM   3911  CB  MET A 491     -14.073  10.760  16.283  1.00 98.69           C  
ATOM   3912  O   MET A 491     -13.201  12.845  13.937  1.00 98.69           O  
ATOM   3913  CG  MET A 491     -14.223   9.421  15.548  1.00 98.69           C  
ATOM   3914  SD  MET A 491     -15.716   8.491  15.988  1.00 98.69           S  
ATOM   3915  CE  MET A 491     -15.260   8.014  17.663  1.00 98.69           C  
ATOM   3916  N   ILE A 492     -12.039  10.939  13.698  1.00 97.94           N  
ATOM   3917  CA  ILE A 492     -11.852  11.024  12.243  1.00 97.94           C  
ATOM   3918  C   ILE A 492     -11.982   9.647  11.599  1.00 97.94           C  
ATOM   3919  CB  ILE A 492     -10.480  11.642  11.897  1.00 97.94           C  
ATOM   3920  O   ILE A 492     -11.903   8.626  12.281  1.00 97.94           O  
ATOM   3921  CG1 ILE A 492      -9.311  10.841  12.498  1.00 97.94           C  
ATOM   3922  CG2 ILE A 492     -10.433  13.121  12.287  1.00 97.94           C  
ATOM   3923  CD1 ILE A 492      -7.943  11.292  11.993  1.00 97.94           C  
ATOM   3924  N   VAL A 493     -12.114   9.603  10.275  1.00 96.06           N  
ATOM   3925  CA  VAL A 493     -11.843   8.377   9.517  1.00 96.06           C  
ATOM   3926  C   VAL A 493     -10.355   8.342   9.187  1.00 96.06           C  
ATOM   3927  CB  VAL A 493     -12.701   8.273   8.250  1.00 96.06           C  
ATOM   3928  O   VAL A 493      -9.828   9.273   8.575  1.00 96.06           O  
ATOM   3929  CG1 VAL A 493     -12.437   6.935   7.550  1.00 96.06           C  
ATOM   3930  CG2 VAL A 493     -14.200   8.353   8.576  1.00 96.06           C  
ATOM   3931  N   HIS A 494      -9.674   7.272   9.586  1.00 95.44           N  
ATOM   3932  CA  HIS A 494      -8.243   7.114   9.350  1.00 95.44           C  
ATOM   3933  C   HIS A 494      -7.909   5.695   8.894  1.00 95.44           C  
ATOM   3934  CB  HIS A 494      -7.470   7.516  10.609  1.00 95.44           C  
ATOM   3935  O   HIS A 494      -8.621   4.743   9.225  1.00 95.44           O  
ATOM   3936  CG  HIS A 494      -6.002   7.714  10.345  1.00 95.44           C  
ATOM   3937  CD2 HIS A 494      -4.980   6.906  10.764  1.00 95.44           C  
ATOM   3938  ND1 HIS A 494      -5.440   8.727   9.597  1.00 95.44           N  
ATOM   3939  CE1 HIS A 494      -4.111   8.533   9.569  1.00 95.44           C  
ATOM   3940  NE2 HIS A 494      -3.792   7.439  10.270  1.00 95.44           N  
ATOM   3941  N   SER A 495      -6.828   5.574   8.123  1.00 94.62           N  
ATOM   3942  CA  SER A 495      -6.290   4.297   7.660  1.00 94.62           C  
ATOM   3943  C   SER A 495      -4.823   4.193   8.039  1.00 94.62           C  
ATOM   3944  CB  SER A 495      -6.438   4.126   6.146  1.00 94.62           C  
ATOM   3945  O   SER A 495      -4.020   5.018   7.615  1.00 94.62           O  
ATOM   3946  OG  SER A 495      -7.801   4.194   5.781  1.00 94.62           O  
ATOM   3947  N   PHE A 496      -4.483   3.154   8.791  1.00 95.19           N  
ATOM   3948  CA  PHE A 496      -3.108   2.759   9.055  1.00 95.19           C  
ATOM   3949  C   PHE A 496      -2.691   1.737   8.004  1.00 95.19           C  
ATOM   3950  CB  PHE A 496      -3.002   2.203  10.474  1.00 95.19           C  
ATOM   3951  O   PHE A 496      -2.943   0.540   8.162  1.00 95.19           O  
ATOM   3952  CG  PHE A 496      -3.361   3.211  11.539  1.00 95.19           C  
ATOM   3953  CD1 PHE A 496      -2.418   4.182  11.924  1.00 95.19           C  
ATOM   3954  CD2 PHE A 496      -4.615   3.152  12.178  1.00 95.19           C  
ATOM   3955  CE1 PHE A 496      -2.706   5.060  12.980  1.00 95.19           C  
ATOM   3956  CE2 PHE A 496      -4.894   4.020  13.248  1.00 95.19           C  
ATOM   3957  CZ  PHE A 496      -3.932   4.962  13.657  1.00 95.19           C  
ATOM   3958  N   SER A 497      -2.114   2.221   6.905  1.00 91.50           N  
ATOM   3959  CA  SER A 497      -1.554   1.364   5.859  1.00 91.50           C  
ATOM   3960  C   SER A 497      -0.405   0.529   6.416  1.00 91.50           C  
ATOM   3961  CB  SER A 497      -1.046   2.198   4.683  1.00 91.50           C  
ATOM   3962  O   SER A 497       0.404   1.020   7.200  1.00 91.50           O  
ATOM   3963  OG  SER A 497      -2.122   2.892   4.083  1.00 91.50           O  
ATOM   3964  N   GLN A 498      -0.321  -0.725   5.985  1.00 91.31           N  
ATOM   3965  CA  GLN A 498       0.719  -1.654   6.407  1.00 91.31           C  
ATOM   3966  C   GLN A 498       1.401  -2.259   5.186  1.00 91.31           C  
ATOM   3967  CB  GLN A 498       0.098  -2.754   7.266  1.00 91.31           C  
ATOM   3968  O   GLN A 498       0.741  -2.611   4.205  1.00 91.31           O  
ATOM   3969  CG  GLN A 498      -0.460  -2.282   8.612  1.00 91.31           C  
ATOM   3970  CD  GLN A 498       0.603  -1.769   9.566  1.00 91.31           C  
ATOM   3971  NE2 GLN A 498       0.252  -1.001  10.572  1.00 91.31           N  
ATOM   3972  OE1 GLN A 498       1.774  -2.076   9.440  1.00 91.31           O  
ATOM   3973  N   SER A 499       2.723  -2.397   5.244  1.00 88.94           N  
ATOM   3974  CA  SER A 499       3.464  -3.148   4.233  1.00 88.94           C  
ATOM   3975  C   SER A 499       3.309  -4.662   4.469  1.00 88.94           C  
ATOM   3976  CB  SER A 499       4.928  -2.690   4.217  1.00 88.94           C  
ATOM   3977  O   SER A 499       2.703  -5.116   5.447  1.00 88.94           O  
ATOM   3978  OG  SER A 499       5.557  -3.230   5.344  1.00 88.94           O  
ATOM   3979  N   GLN A 500       3.853  -5.468   3.554  1.00 89.44           N  
ATOM   3980  CA  GLN A 500       3.937  -6.922   3.750  1.00 89.44           C  
ATOM   3981  C   GLN A 500       5.068  -7.323   4.714  1.00 89.44           C  
ATOM   3982  CB  GLN A 500       4.104  -7.630   2.401  1.00 89.44           C  
ATOM   3983  O   GLN A 500       5.092  -8.449   5.196  1.00 89.44           O  
ATOM   3984  CG  GLN A 500       3.070  -7.277   1.325  1.00 89.44           C  
ATOM   3985  CD  GLN A 500       1.648  -7.168   1.859  1.00 89.44           C  
ATOM   3986  NE2 GLN A 500       0.990  -6.056   1.598  1.00 89.44           N  
ATOM   3987  OE1 GLN A 500       1.119  -8.023   2.549  1.00 89.44           O  
ATOM   3988  N   SER A 501       5.969  -6.389   5.025  1.00 88.19           N  
ATOM   3989  CA  SER A 501       7.014  -6.511   6.040  1.00 88.19           C  
ATOM   3990  C   SER A 501       7.084  -5.204   6.835  1.00 88.19           C  
ATOM   3991  CB  SER A 501       8.357  -6.825   5.384  1.00 88.19           C  
ATOM   3992  O   SER A 501       7.881  -4.327   6.492  1.00 88.19           O  
ATOM   3993  OG  SER A 501       9.384  -6.652   6.336  1.00 88.19           O  
ATOM   3994  N   PRO A 502       6.209  -5.022   7.838  1.00 90.44           N  
ATOM   3995  CA  PRO A 502       6.186  -3.813   8.650  1.00 90.44           C  
ATOM   3996  C   PRO A 502       7.529  -3.581   9.340  1.00 90.44           C  
ATOM   3997  CB  PRO A 502       5.054  -4.014   9.658  1.00 90.44           C  
ATOM   3998  O   PRO A 502       8.130  -4.532   9.843  1.00 90.44           O  
ATOM   3999  CG  PRO A 502       4.126  -4.992   8.947  1.00 90.44           C  
ATOM   4000  CD  PRO A 502       5.099  -5.886   8.191  1.00 90.44           C  
ATOM   4001  N   GLY A 503       7.973  -2.330   9.396  1.00 86.94           N  
ATOM   4002  CA  GLY A 503       9.297  -1.936   9.859  1.00 86.94           C  
ATOM   4003  C   GLY A 503       9.280  -0.615  10.625  1.00 86.94           C  
ATOM   4004  O   GLY A 503       8.536  -0.431  11.592  1.00 86.94           O  
ATOM   4005  N   ASN A 504      10.162   0.310  10.240  1.00 82.25           N  
ATOM   4006  CA  ASN A 504      10.402   1.549  10.990  1.00 82.25           C  
ATOM   4007  C   ASN A 504       9.182   2.473  11.080  1.00 82.25           C  
ATOM   4008  CB  ASN A 504      11.572   2.309  10.356  1.00 82.25           C  
ATOM   4009  O   ASN A 504       9.060   3.218  12.053  1.00 82.25           O  
ATOM   4010  CG  ASN A 504      12.914   1.669  10.635  1.00 82.25           C  
ATOM   4011  ND2 ASN A 504      13.810   1.741   9.683  1.00 82.25           N  
ATOM   4012  OD1 ASN A 504      13.195   1.150  11.704  1.00 82.25           O  
ATOM   4013  N   GLU A 505       8.273   2.420  10.109  1.00 87.00           N  
ATOM   4014  CA  GLU A 505       7.036   3.201  10.105  1.00 87.00           C  
ATOM   4015  C   GLU A 505       6.148   2.902  11.323  1.00 87.00           C  
ATOM   4016  CB  GLU A 505       6.291   3.014   8.768  1.00 87.00           C  
ATOM   4017  O   GLU A 505       5.391   3.763  11.765  1.00 87.00           O  
ATOM   4018  CG  GLU A 505       5.517   1.698   8.570  1.00 87.00           C  
ATOM   4019  CD  GLU A 505       6.372   0.425   8.530  1.00 87.00           C  
ATOM   4020  OE1 GLU A 505       5.796  -0.654   8.784  1.00 87.00           O  
ATOM   4021  OE2 GLU A 505       7.599   0.500   8.308  1.00 87.00           O  
ATOM   4022  N   GLN A 506       6.297   1.729  11.952  1.00 93.75           N  
ATOM   4023  CA  GLN A 506       5.575   1.399  13.182  1.00 93.75           C  
ATOM   4024  C   GLN A 506       5.967   2.304  14.367  1.00 93.75           C  
ATOM   4025  CB  GLN A 506       5.778  -0.085  13.532  1.00 93.75           C  
ATOM   4026  O   GLN A 506       5.137   2.541  15.245  1.00 93.75           O  
ATOM   4027  CG  GLN A 506       5.350  -1.060  12.423  1.00 93.75           C  
ATOM   4028  CD  GLN A 506       3.929  -0.855  11.912  1.00 93.75           C  
ATOM   4029  NE2 GLN A 506       3.764  -0.622  10.637  1.00 93.75           N  
ATOM   4030  OE1 GLN A 506       2.945  -0.898  12.636  1.00 93.75           O  
ATOM   4031  N   ARG A 507       7.188   2.869  14.399  1.00 91.19           N  
ATOM   4032  CA  ARG A 507       7.561   3.876  15.419  1.00 91.19           C  
ATOM   4033  C   ARG A 507       6.783   5.167  15.241  1.00 91.19           C  
ATOM   4034  CB  ARG A 507       9.054   4.228  15.375  1.00 91.19           C  
ATOM   4035  O   ARG A 507       6.312   5.733  16.224  1.00 91.19           O  
ATOM   4036  CG  ARG A 507       9.930   3.136  15.974  1.00 91.19           C  
ATOM   4037  CD  ARG A 507      11.416   3.498  15.814  1.00 91.19           C  
ATOM   4038  NE  ARG A 507      12.298   2.336  16.028  1.00 91.19           N  
ATOM   4039  NH1 ARG A 507      12.003   2.133  18.290  1.00 91.19           N  
ATOM   4040  NH2 ARG A 507      13.129   0.576  17.215  1.00 91.19           N  
ATOM   4041  CZ  ARG A 507      12.481   1.697  17.165  1.00 91.19           C  
ATOM   4042  N   ASP A 508       6.663   5.635  14.005  1.00 91.25           N  
ATOM   4043  CA  ASP A 508       5.919   6.857  13.718  1.00 91.25           C  
ATOM   4044  C   ASP A 508       4.435   6.670  14.061  1.00 91.25           C  
ATOM   4045  CB  ASP A 508       6.143   7.265  12.260  1.00 91.25           C  
ATOM   4046  O   ASP A 508       3.861   7.499  14.761  1.00 91.25           O  
ATOM   4047  CG  ASP A 508       5.479   8.609  11.964  1.00 91.25           C  
ATOM   4048  OD1 ASP A 508       5.654   9.549  12.771  1.00 91.25           O  
ATOM   4049  OD2 ASP A 508       4.754   8.690  10.956  1.00 91.25           O  
ATOM   4050  N   ASN A 509       3.859   5.519  13.696  1.00 94.81           N  
ATOM   4051  CA  ASN A 509       2.452   5.204  13.944  1.00 94.81           C  
ATOM   4052  C   ASN A 509       2.096   4.991  15.425  1.00 94.81           C  
ATOM   4053  CB  ASN A 509       2.069   3.971  13.111  1.00 94.81           C  
ATOM   4054  O   ASN A 509       0.992   5.347  15.835  1.00 94.81           O  
ATOM   4055  CG  ASN A 509       2.021   4.243  11.619  1.00 94.81           C  
ATOM   4056  ND2 ASN A 509       2.196   3.230  10.802  1.00 94.81           N  
ATOM   4057  OD1 ASN A 509       1.779   5.344  11.159  1.00 94.81           O  
ATOM   4058  N   TRP A 510       2.980   4.396  16.237  1.00 96.94           N  
ATOM   4059  CA  TRP A 510       2.564   3.857  17.543  1.00 96.94           C  
ATOM   4060  C   TRP A 510       3.414   4.262  18.737  1.00 96.94           C  
ATOM   4061  CB  TRP A 510       2.526   2.330  17.467  1.00 96.94           C  
ATOM   4062  O   TRP A 510       2.928   4.151  19.864  1.00 96.94           O  
ATOM   4063  CG  TRP A 510       1.831   1.756  16.283  1.00 96.94           C  
ATOM   4064  CD1 TRP A 510       2.390   0.923  15.385  1.00 96.94           C  
ATOM   4065  CD2 TRP A 510       0.468   1.987  15.828  1.00 96.94           C  
ATOM   4066  CE2 TRP A 510       0.277   1.262  14.615  1.00 96.94           C  
ATOM   4067  CE3 TRP A 510      -0.614   2.754  16.309  1.00 96.94           C  
ATOM   4068  NE1 TRP A 510       1.477   0.623  14.402  1.00 96.94           N  
ATOM   4069  CH2 TRP A 510      -1.984   2.068  14.419  1.00 96.94           C  
ATOM   4070  CZ2 TRP A 510      -0.929   1.298  13.907  1.00 96.94           C  
ATOM   4071  CZ3 TRP A 510      -1.832   2.795  15.610  1.00 96.94           C  
ATOM   4072  N   ALA A 511       4.657   4.704  18.531  1.00 93.06           N  
ATOM   4073  CA  ALA A 511       5.549   4.951  19.656  1.00 93.06           C  
ATOM   4074  C   ALA A 511       5.046   6.115  20.519  1.00 93.06           C  
ATOM   4075  CB  ALA A 511       6.990   5.176  19.186  1.00 93.06           C  
ATOM   4076  O   ALA A 511       4.600   7.150  20.006  1.00 93.06           O  
ATOM   4077  N   SER A 512       5.197   5.985  21.836  1.00 96.88           N  
ATOM   4078  CA  SER A 512       4.804   7.009  22.808  1.00 96.88           C  
ATOM   4079  C   SER A 512       5.504   8.349  22.553  1.00 96.88           C  
ATOM   4080  CB  SER A 512       5.136   6.544  24.231  1.00 96.88           C  
ATOM   4081  O   SER A 512       4.904   9.406  22.746  1.00 96.88           O  
ATOM   4082  OG  SER A 512       4.497   5.324  24.549  1.00 96.88           O  
ATOM   4083  N   SER A 513       6.750   8.321  22.064  1.00 90.75           N  
ATOM   4084  CA  SER A 513       7.519   9.516  21.681  1.00 90.75           C  
ATOM   4085  C   SER A 513       6.895  10.294  20.519  1.00 90.75           C  
ATOM   4086  CB  SER A 513       8.942   9.106  21.289  1.00 90.75           C  
ATOM   4087  O   SER A 513       7.087  11.503  20.415  1.00 90.75           O  
ATOM   4088  OG  SER A 513       8.925   8.147  20.244  1.00 90.75           O  
ATOM   4089  N   SER A 514       6.142   9.613  19.655  1.00 91.44           N  
ATOM   4090  CA  SER A 514       5.478  10.205  18.492  1.00 91.44           C  
ATOM   4091  C   SER A 514       4.124  10.817  18.871  1.00 91.44           C  
ATOM   4092  CB  SER A 514       5.321   9.142  17.392  1.00 91.44           C  
ATOM   4093  O   SER A 514       3.629  11.701  18.177  1.00 91.44           O  
ATOM   4094  OG  SER A 514       6.555   8.482  17.167  1.00 91.44           O  
ATOM   4095  N   ALA A 515       3.530  10.416  20.002  1.00 94.50           N  
ATOM   4096  CA  ALA A 515       2.165  10.778  20.393  1.00 94.50           C  
ATOM   4097  C   ALA A 515       1.930  12.284  20.603  1.00 94.50           C  
ATOM   4098  CB  ALA A 515       1.838  10.027  21.684  1.00 94.50           C  
ATOM   4099  O   ALA A 515       0.807  12.762  20.453  1.00 94.50           O  
ATOM   4100  N   SER A 516       2.953  13.056  20.963  1.00 90.31           N  
ATOM   4101  CA  SER A 516       2.844  14.513  21.132  1.00 90.31           C  
ATOM   4102  C   SER A 516       3.514  15.306  20.011  1.00 90.31           C  
ATOM   4103  CB  SER A 516       3.385  14.920  22.504  1.00 90.31           C  
ATOM   4104  O   SER A 516       3.465  16.534  20.028  1.00 90.31           O  
ATOM   4105  OG  SER A 516       4.722  14.489  22.663  1.00 90.31           O  
ATOM   4106  N   HIS A 517       4.147  14.633  19.048  1.00 89.81           N  
ATOM   4107  CA  HIS A 517       4.835  15.291  17.946  1.00 89.81           C  
ATOM   4108  C   HIS A 517       3.844  15.606  16.826  1.00 89.81           C  
ATOM   4109  CB  HIS A 517       5.995  14.415  17.463  1.00 89.81           C  
ATOM   4110  O   HIS A 517       3.322  14.696  16.187  1.00 89.81           O  
ATOM   4111  CG  HIS A 517       6.875  15.156  16.494  1.00 89.81           C  
ATOM   4112  CD2 HIS A 517       6.850  15.084  15.125  1.00 89.81           C  
ATOM   4113  ND1 HIS A 517       7.835  16.081  16.836  1.00 89.81           N  
ATOM   4114  CE1 HIS A 517       8.385  16.547  15.702  1.00 89.81           C  
ATOM   4115  NE2 HIS A 517       7.823  15.963  14.638  1.00 89.81           N  
ATOM   4116  N   GLN A 518       3.560  16.889  16.603  1.00 90.44           N  
ATOM   4117  CA  GLN A 518       2.648  17.306  15.539  1.00 90.44           C  
ATOM   4118  C   GLN A 518       3.139  16.814  14.174  1.00 90.44           C  
ATOM   4119  CB  GLN A 518       2.485  18.829  15.534  1.00 90.44           C  
ATOM   4120  O   GLN A 518       4.320  16.906  13.856  1.00 90.44           O  
ATOM   4121  CG  GLN A 518       1.644  19.310  16.723  1.00 90.44           C  
ATOM   4122  CD  GLN A 518       1.377  20.810  16.677  1.00 90.44           C  
ATOM   4123  NE2 GLN A 518       0.384  21.290  17.392  1.00 90.44           N  
ATOM   4124  OE1 GLN A 518       2.042  21.586  16.015  1.00 90.44           O  
ATOM   4125  N   GLY A 519       2.212  16.296  13.375  1.00 85.75           N  
ATOM   4126  CA  GLY A 519       2.492  15.714  12.067  1.00 85.75           C  
ATOM   4127  C   GLY A 519       2.978  14.263  12.086  1.00 85.75           C  
ATOM   4128  O   GLY A 519       3.160  13.713  11.004  1.00 85.75           O  
ATOM   4129  N   SER A 520       3.159  13.638  13.255  1.00 92.25           N  
ATOM   4130  CA  SER A 520       3.507  12.213  13.329  1.00 92.25           C  
ATOM   4131  C   SER A 520       2.351  11.298  12.911  1.00 92.25           C  
ATOM   4132  CB  SER A 520       3.992  11.831  14.732  1.00 92.25           C  
ATOM   4133  O   SER A 520       1.173  11.672  12.969  1.00 92.25           O  
ATOM   4134  OG  SER A 520       2.905  11.682  15.628  1.00 92.25           O  
ATOM   4135  N   GLY A 521       2.693  10.060  12.557  1.00 92.88           N  
ATOM   4136  CA  GLY A 521       1.749   8.978  12.270  1.00 92.88           C  
ATOM   4137  C   GLY A 521       0.959   8.487  13.488  1.00 92.88           C  
ATOM   4138  O   GLY A 521      -0.042   7.785  13.329  1.00 92.88           O  
ATOM   4139  N   ASN A 522       1.329   8.883  14.714  1.00 97.00           N  
ATOM   4140  CA  ASN A 522       0.615   8.523  15.941  1.00 97.00           C  
ATOM   4141  C   ASN A 522      -0.615   9.413  16.150  1.00 97.00           C  
ATOM   4142  CB  ASN A 522       1.580   8.434  17.131  1.00 97.00           C  
ATOM   4143  O   ASN A 522      -0.775  10.143  17.135  1.00 97.00           O  
ATOM   4144  CG  ASN A 522       0.956   7.759  18.341  1.00 97.00           C  
ATOM   4145  ND2 ASN A 522       1.769   7.395  19.305  1.00 97.00           N  
ATOM   4146  OD1 ASN A 522      -0.252   7.583  18.457  1.00 97.00           O  
ATOM   4147  N   VAL A 523      -1.525   9.331  15.185  1.00 97.50           N  
ATOM   4148  CA  VAL A 523      -2.735  10.145  15.102  1.00 97.50           C  
ATOM   4149  C   VAL A 523      -3.669   9.857  16.282  1.00 97.50           C  
ATOM   4150  CB  VAL A 523      -3.401   9.914  13.731  1.00 97.50           C  
ATOM   4151  O   VAL A 523      -4.242  10.784  16.855  1.00 97.50           O  
ATOM   4152  CG1 VAL A 523      -4.649  10.774  13.554  1.00 97.50           C  
ATOM   4153  CG2 VAL A 523      -2.460  10.286  12.577  1.00 97.50           C  
ATOM   4154  N   ALA A 524      -3.751   8.598  16.728  1.00 97.81           N  
ATOM   4155  CA  ALA A 524      -4.577   8.198  17.870  1.00 97.81           C  
ATOM   4156  C   ALA A 524      -4.069   8.730  19.219  1.00 97.81           C  
ATOM   4157  CB  ALA A 524      -4.707   6.672  17.876  1.00 97.81           C  
ATOM   4158  O   ALA A 524      -4.880   8.893  20.125  1.00 97.81           O  
ATOM   4159  N   GLY A 525      -2.773   9.036  19.355  1.00 97.81           N  
ATOM   4160  CA  GLY A 525      -2.172   9.420  20.636  1.00 97.81           C  
ATOM   4161  C   GLY A 525      -1.860   8.215  21.528  1.00 97.81           C  
ATOM   4162  O   GLY A 525      -2.037   8.269  22.744  1.00 97.81           O  
ATOM   4163  N   VAL A 526      -1.429   7.103  20.931  1.00 98.06           N  
ATOM   4164  CA  VAL A 526      -1.005   5.900  21.652  1.00 98.06           C  
ATOM   4165  C   VAL A 526       0.210   6.226  22.516  1.00 98.06           C  
ATOM   4166  CB  VAL A 526      -0.677   4.742  20.687  1.00 98.06           C  
ATOM   4167  O   VAL A 526       1.243   6.647  22.008  1.00 98.06           O  
ATOM   4168  CG1 VAL A 526      -0.269   3.479  21.457  1.00 98.06           C  
ATOM   4169  CG2 VAL A 526      -1.889   4.406  19.811  1.00 98.06           C  
ATOM   4170  N   GLN A 527       0.082   6.014  23.823  1.00 96.62           N  
ATOM   4171  CA  GLN A 527       1.172   6.119  24.788  1.00 96.62           C  
ATOM   4172  C   GLN A 527       1.154   4.859  25.647  1.00 96.62           C  
ATOM   4173  CB  GLN A 527       1.013   7.393  25.631  1.00 96.62           C  
ATOM   4174  O   GLN A 527       0.332   4.725  26.553  1.00 96.62           O  
ATOM   4175  CG  GLN A 527       1.223   8.657  24.788  1.00 96.62           C  
ATOM   4176  CD  GLN A 527       1.164   9.930  25.622  1.00 96.62           C  
ATOM   4177  NE2 GLN A 527       2.020  10.892  25.353  1.00 96.62           N  
ATOM   4178  OE1 GLN A 527       0.362  10.096  26.525  1.00 96.62           O  
ATOM   4179  N   SER A 528       1.993   3.884  25.305  1.00 97.62           N  
ATOM   4180  CA  SER A 528       2.020   2.590  25.982  1.00 97.62           C  
ATOM   4181  C   SER A 528       3.416   1.973  25.915  1.00 97.62           C  
ATOM   4182  CB  SER A 528       0.991   1.646  25.357  1.00 97.62           C  
ATOM   4183  O   SER A 528       3.865   1.618  24.825  1.00 97.62           O  
ATOM   4184  OG  SER A 528       1.116   0.336  25.890  1.00 97.62           O  
ATOM   4185  N   PRO A 529       4.078   1.736  27.063  1.00 97.38           N  
ATOM   4186  CA  PRO A 529       5.395   1.103  27.073  1.00 97.38           C  
ATOM   4187  C   PRO A 529       5.357  -0.355  26.578  1.00 97.38           C  
ATOM   4188  CB  PRO A 529       5.862   1.207  28.526  1.00 97.38           C  
ATOM   4189  O   PRO A 529       6.377  -0.889  26.140  1.00 97.38           O  
ATOM   4190  CG  PRO A 529       4.563   1.224  29.332  1.00 97.38           C  
ATOM   4191  CD  PRO A 529       3.623   2.009  28.423  1.00 97.38           C  
ATOM   4192  N   ILE A 530       4.184  -1.002  26.622  1.00 98.50           N  
ATOM   4193  CA  ILE A 530       3.960  -2.333  26.039  1.00 98.50           C  
ATOM   4194  C   ILE A 530       4.024  -2.236  24.511  1.00 98.50           C  
ATOM   4195  CB  ILE A 530       2.600  -2.917  26.495  1.00 98.50           C  
ATOM   4196  O   ILE A 530       4.725  -3.021  23.878  1.00 98.50           O  
ATOM   4197  CG1 ILE A 530       2.513  -3.036  28.035  1.00 98.50           C  
ATOM   4198  CG2 ILE A 530       2.346  -4.295  25.853  1.00 98.50           C  
ATOM   4199  CD1 ILE A 530       1.091  -3.309  28.541  1.00 98.50           C  
ATOM   4200  N   VAL A 531       3.320  -1.258  23.927  1.00 98.50           N  
ATOM   4201  CA  VAL A 531       3.334  -1.008  22.477  1.00 98.50           C  
ATOM   4202  C   VAL A 531       4.740  -0.636  22.018  1.00 98.50           C  
ATOM   4203  CB  VAL A 531       2.315   0.080  22.091  1.00 98.50           C  
ATOM   4204  O   VAL A 531       5.224  -1.235  21.064  1.00 98.50           O  
ATOM   4205  CG1 VAL A 531       2.439   0.525  20.636  1.00 98.50           C  
ATOM   4206  CG2 VAL A 531       0.881  -0.430  22.300  1.00 98.50           C  
ATOM   4207  N   ASP A 532       5.427   0.256  22.737  1.00 97.69           N  
ATOM   4208  CA  ASP A 532       6.807   0.654  22.428  1.00 97.69           C  
ATOM   4209  C   ASP A 532       7.747  -0.564  22.355  1.00 97.69           C  
ATOM   4210  CB  ASP A 532       7.314   1.646  23.492  1.00 97.69           C  
ATOM   4211  O   ASP A 532       8.476  -0.742  21.379  1.00 97.69           O  
ATOM   4212  CG  ASP A 532       6.553   2.975  23.525  1.00 97.69           C  
ATOM   4213  OD1 ASP A 532       6.033   3.406  22.478  1.00 97.69           O  
ATOM   4214  OD2 ASP A 532       6.486   3.610  24.602  1.00 97.69           O  
ATOM   4215  N   SER A 533       7.661  -1.463  23.343  1.00 97.88           N  
ATOM   4216  CA  SER A 533       8.490  -2.678  23.405  1.00 97.88           C  
ATOM   4217  C   SER A 533       8.197  -3.660  22.261  1.00 97.88           C  
ATOM   4218  CB  SER A 533       8.259  -3.406  24.733  1.00 97.88           C  
ATOM   4219  O   SER A 533       9.099  -4.335  21.755  1.00 97.88           O  
ATOM   4220  OG  SER A 533       8.543  -2.590  25.857  1.00 97.88           O  
ATOM   4221  N   LEU A 534       6.933  -3.767  21.843  1.00 98.44           N  
ATOM   4222  CA  LEU A 534       6.529  -4.638  20.736  1.00 98.44           C  
ATOM   4223  C   LEU A 534       6.913  -4.048  19.375  1.00 98.44           C  
ATOM   4224  CB  LEU A 534       5.023  -4.925  20.829  1.00 98.44           C  
ATOM   4225  O   LEU A 534       7.334  -4.797  18.497  1.00 98.44           O  
ATOM   4226  CG  LEU A 534       4.644  -5.819  22.022  1.00 98.44           C  
ATOM   4227  CD1 LEU A 534       3.126  -5.902  22.146  1.00 98.44           C  
ATOM   4228  CD2 LEU A 534       5.189  -7.243  21.879  1.00 98.44           C  
ATOM   4229  N   VAL A 535       6.848  -2.723  19.218  1.00 96.44           N  
ATOM   4230  CA  VAL A 535       7.379  -2.017  18.042  1.00 96.44           C  
ATOM   4231  C   VAL A 535       8.889  -2.235  17.919  1.00 96.44           C  
ATOM   4232  CB  VAL A 535       7.031  -0.517  18.110  1.00 96.44           C  
ATOM   4233  O   VAL A 535       9.370  -2.533  16.828  1.00 96.44           O  
ATOM   4234  CG1 VAL A 535       7.782   0.318  17.066  1.00 96.44           C  
ATOM   4235  CG2 VAL A 535       5.533  -0.299  17.870  1.00 96.44           C  
ATOM   4236  N   ASP A 536       9.637  -2.167  19.024  1.00 93.56           N  
ATOM   4237  CA  ASP A 536      11.066  -2.506  19.030  1.00 93.56           C  
ATOM   4238  C   ASP A 536      11.311  -3.957  18.606  1.00 93.56           C  
ATOM   4239  CB  ASP A 536      11.672  -2.262  20.425  1.00 93.56           C  
ATOM   4240  O   ASP A 536      12.134  -4.216  17.728  1.00 93.56           O  
ATOM   4241  CG  ASP A 536      12.027  -0.802  20.691  1.00 93.56           C  
ATOM   4242  OD1 ASP A 536      12.270  -0.078  19.700  1.00 93.56           O  
ATOM   4243  OD2 ASP A 536      12.168  -0.416  21.867  1.00 93.56           O  
ATOM   4244  N   SER A 537      10.563  -4.900  19.183  1.00 95.81           N  
ATOM   4245  CA  SER A 537      10.676  -6.326  18.843  1.00 95.81           C  
ATOM   4246  C   SER A 537      10.405  -6.581  17.355  1.00 95.81           C  
ATOM   4247  CB  SER A 537       9.706  -7.157  19.687  1.00 95.81           C  
ATOM   4248  O   SER A 537      11.117  -7.354  16.720  1.00 95.81           O  
ATOM   4249  OG  SER A 537       9.944  -6.973  21.072  1.00 95.81           O  
ATOM   4250  N   LEU A 538       9.414  -5.891  16.782  1.00 93.81           N  
ATOM   4251  CA  LEU A 538       9.057  -5.957  15.365  1.00 93.81           C  
ATOM   4252  C   LEU A 538      10.180  -5.425  14.470  1.00 93.81           C  
ATOM   4253  CB  LEU A 538       7.723  -5.202  15.208  1.00 93.81           C  
ATOM   4254  O   LEU A 538      10.555  -6.081  13.498  1.00 93.81           O  
ATOM   4255  CG  LEU A 538       7.149  -5.076  13.786  1.00 93.81           C  
ATOM   4256  CD1 LEU A 538       5.654  -4.775  13.896  1.00 93.81           C  
ATOM   4257  CD2 LEU A 538       7.786  -3.941  12.981  1.00 93.81           C  
ATOM   4258  N   ILE A 539      10.747  -4.266  14.808  1.00 86.94           N  
ATOM   4259  CA  ILE A 539      11.792  -3.606  14.010  1.00 86.94           C  
ATOM   4260  C   ILE A 539      13.109  -4.380  14.052  1.00 86.94           C  
ATOM   4261  CB  ILE A 539      11.955  -2.151  14.498  1.00 86.94           C  
ATOM   4262  O   ILE A 539      13.813  -4.462  13.044  1.00 86.94           O  
ATOM   4263  CG1 ILE A 539      10.716  -1.385  14.002  1.00 86.94           C  
ATOM   4264  CG2 ILE A 539      13.250  -1.484  13.987  1.00 86.94           C  
ATOM   4265  CD1 ILE A 539      10.576   0.012  14.576  1.00 86.94           C  
ATOM   4266  N   TYR A 540      13.438  -4.962  15.204  1.00 87.69           N  
ATOM   4267  CA  TYR A 540      14.694  -5.679  15.412  1.00 87.69           C  
ATOM   4268  C   TYR A 540      14.596  -7.196  15.211  1.00 87.69           C  
ATOM   4269  CB  TYR A 540      15.293  -5.285  16.767  1.00 87.69           C  
ATOM   4270  O   TYR A 540      15.603  -7.883  15.397  1.00 87.69           O  
ATOM   4271  CG  TYR A 540      15.668  -3.817  16.865  1.00 87.69           C  
ATOM   4272  CD1 TYR A 540      16.650  -3.283  16.006  1.00 87.69           C  
ATOM   4273  CD2 TYR A 540      15.054  -2.988  17.823  1.00 87.69           C  
ATOM   4274  CE1 TYR A 540      17.003  -1.923  16.091  1.00 87.69           C  
ATOM   4275  CE2 TYR A 540      15.406  -1.630  17.917  1.00 87.69           C  
ATOM   4276  OH  TYR A 540      16.707   0.220  17.124  1.00 87.69           O  
ATOM   4277  CZ  TYR A 540      16.376  -1.095  17.046  1.00 87.69           C  
ATOM   4278  N   ALA A 541      13.443  -7.720  14.784  1.00 88.88           N  
ATOM   4279  CA  ALA A 541      13.296  -9.122  14.402  1.00 88.88           C  
ATOM   4280  C   ALA A 541      14.312  -9.513  13.312  1.00 88.88           C  
ATOM   4281  CB  ALA A 541      11.856  -9.369  13.942  1.00 88.88           C  
ATOM   4282  O   ALA A 541      14.474  -8.800  12.314  1.00 88.88           O  
ATOM   4283  N   GLN A 542      14.994 -10.645  13.510  1.00 83.94           N  
ATOM   4284  CA  GLN A 542      16.062 -11.153  12.639  1.00 83.94           C  
ATOM   4285  C   GLN A 542      15.577 -12.205  11.634  1.00 83.94           C  
ATOM   4286  CB  GLN A 542      17.204 -11.732  13.494  1.00 83.94           C  
ATOM   4287  O   GLN A 542      16.346 -12.626  10.771  1.00 83.94           O  
ATOM   4288  CG  GLN A 542      17.875 -10.713  14.425  1.00 83.94           C  
ATOM   4289  CD  GLN A 542      18.457  -9.508  13.686  1.00 83.94           C  
ATOM   4290  NE2 GLN A 542      18.053  -8.314  14.055  1.00 83.94           N  
ATOM   4291  OE1 GLN A 542      19.278  -9.597  12.772  1.00 83.94           O  
ATOM   4292  N   SER A 543      14.320 -12.635  11.734  1.00 85.94           N  
ATOM   4293  CA  SER A 543      13.700 -13.597  10.821  1.00 85.94           C  
ATOM   4294  C   SER A 543      12.234 -13.259  10.552  1.00 85.94           C  
ATOM   4295  CB  SER A 543      13.823 -15.015  11.390  1.00 85.94           C  
ATOM   4296  O   SER A 543      11.608 -12.517  11.314  1.00 85.94           O  
ATOM   4297  OG  SER A 543      13.046 -15.163  12.562  1.00 85.94           O  
ATOM   4298  N   GLN A 544      11.670 -13.839   9.487  1.00 87.00           N  
ATOM   4299  CA  GLN A 544      10.245 -13.700   9.167  1.00 87.00           C  
ATOM   4300  C   GLN A 544       9.342 -14.245  10.289  1.00 87.00           C  
ATOM   4301  CB  GLN A 544       9.963 -14.414   7.831  1.00 87.00           C  
ATOM   4302  O   GLN A 544       8.294 -13.664  10.572  1.00 87.00           O  
ATOM   4303  CG  GLN A 544       8.524 -14.216   7.310  1.00 87.00           C  
ATOM   4304  CD  GLN A 544       8.174 -12.765   6.983  1.00 87.00           C  
ATOM   4305  NE2 GLN A 544       6.907 -12.421   6.892  1.00 87.00           N  
ATOM   4306  OE1 GLN A 544       9.032 -11.918   6.787  1.00 87.00           O  
ATOM   4307  N   ASP A 545       9.759 -15.316  10.971  1.00 91.56           N  
ATOM   4308  CA  ASP A 545       8.998 -15.915  12.075  1.00 91.56           C  
ATOM   4309  C   ASP A 545       8.960 -14.990  13.300  1.00 91.56           C  
ATOM   4310  CB  ASP A 545       9.607 -17.274  12.463  1.00 91.56           C  
ATOM   4311  O   ASP A 545       7.902 -14.785  13.899  1.00 91.56           O  
ATOM   4312  CG  ASP A 545       9.459 -18.360  11.391  1.00 91.56           C  
ATOM   4313  OD1 ASP A 545       8.550 -18.239  10.542  1.00 91.56           O  
ATOM   4314  OD2 ASP A 545      10.270 -19.313  11.431  1.00 91.56           O  
ATOM   4315  N   GLU A 546      10.098 -14.378  13.648  1.00 93.56           N  
ATOM   4316  CA  GLU A 546      10.174 -13.379  14.721  1.00 93.56           C  
ATOM   4317  C   GLU A 546       9.349 -12.132  14.390  1.00 93.56           C  
ATOM   4318  CB  GLU A 546      11.630 -12.968  14.971  1.00 93.56           C  
ATOM   4319  O   GLU A 546       8.607 -11.646  15.246  1.00 93.56           O  
ATOM   4320  CG  GLU A 546      12.441 -14.034  15.719  1.00 93.56           C  
ATOM   4321  CD  GLU A 546      13.924 -13.652  15.850  1.00 93.56           C  
ATOM   4322  OE1 GLU A 546      14.701 -14.536  16.268  1.00 93.56           O  
ATOM   4323  OE2 GLU A 546      14.292 -12.513  15.475  1.00 93.56           O  
ATOM   4324  N   LEU A 547       9.424 -11.649  13.143  1.00 93.12           N  
ATOM   4325  CA  LEU A 547       8.630 -10.514  12.674  1.00 93.12           C  
ATOM   4326  C   LEU A 547       7.135 -10.826  12.778  1.00 93.12           C  
ATOM   4327  CB  LEU A 547       9.043 -10.166  11.230  1.00 93.12           C  
ATOM   4328  O   LEU A 547       6.371 -10.036  13.325  1.00 93.12           O  
ATOM   4329  CG  LEU A 547       8.193  -9.057  10.577  1.00 93.12           C  
ATOM   4330  CD1 LEU A 547       8.233  -7.765  11.387  1.00 93.12           C  
ATOM   4331  CD2 LEU A 547       8.694  -8.767   9.165  1.00 93.12           C  
ATOM   4332  N   THR A 548       6.722 -12.006  12.317  1.00 95.81           N  
ATOM   4333  CA  THR A 548       5.328 -12.453  12.381  1.00 95.81           C  
ATOM   4334  C   THR A 548       4.834 -12.535  13.824  1.00 95.81           C  
ATOM   4335  CB  THR A 548       5.164 -13.808  11.680  1.00 95.81           C  
ATOM   4336  O   THR A 548       3.742 -12.052  14.127  1.00 95.81           O  
ATOM   4337  CG2 THR A 548       3.717 -14.305  11.698  1.00 95.81           C  
ATOM   4338  OG1 THR A 548       5.523 -13.680  10.330  1.00 95.81           O  
ATOM   4339  N   ALA A 549       5.629 -13.101  14.738  1.00 98.25           N  
ATOM   4340  CA  ALA A 549       5.278 -13.171  16.155  1.00 98.25           C  
ATOM   4341  C   ALA A 549       5.153 -11.774  16.790  1.00 98.25           C  
ATOM   4342  CB  ALA A 549       6.321 -14.030  16.876  1.00 98.25           C  
ATOM   4343  O   ALA A 549       4.203 -11.523  17.534  1.00 98.25           O  
ATOM   4344  N   ALA A 550       6.065 -10.853  16.466  1.00 98.19           N  
ATOM   4345  CA  ALA A 550       6.031  -9.481  16.963  1.00 98.19           C  
ATOM   4346  C   ALA A 550       4.839  -8.684  16.409  1.00 98.19           C  
ATOM   4347  CB  ALA A 550       7.369  -8.812  16.647  1.00 98.19           C  
ATOM   4348  O   ALA A 550       4.147  -8.023  17.184  1.00 98.19           O  
ATOM   4349  N   CYS A 551       4.536  -8.802  15.110  1.00 98.06           N  
ATOM   4350  CA  CYS A 551       3.346  -8.210  14.494  1.00 98.06           C  
ATOM   4351  C   CYS A 551       2.067  -8.706  15.172  1.00 98.06           C  
ATOM   4352  CB  CYS A 551       3.307  -8.531  12.993  1.00 98.06           C  
ATOM   4353  O   CYS A 551       1.250  -7.891  15.587  1.00 98.06           O  
ATOM   4354  SG  CYS A 551       4.549  -7.554  12.102  1.00 98.06           S  
ATOM   4355  N   LYS A 552       1.912 -10.022  15.370  1.00 98.69           N  
ATOM   4356  CA  LYS A 552       0.721 -10.588  16.025  1.00 98.69           C  
ATOM   4357  C   LYS A 552       0.598 -10.161  17.487  1.00 98.69           C  
ATOM   4358  CB  LYS A 552       0.731 -12.115  15.912  1.00 98.69           C  
ATOM   4359  O   LYS A 552      -0.496  -9.835  17.941  1.00 98.69           O  
ATOM   4360  CG  LYS A 552       0.492 -12.575  14.475  1.00 98.69           C  
ATOM   4361  CD  LYS A 552       0.534 -14.100  14.361  1.00 98.69           C  
ATOM   4362  CE  LYS A 552       0.213 -14.420  12.902  1.00 98.69           C  
ATOM   4363  NZ  LYS A 552       0.363 -15.849  12.565  1.00 98.69           N  
ATOM   4364  N   ALA A 553       1.706 -10.104  18.225  1.00 98.75           N  
ATOM   4365  CA  ALA A 553       1.704  -9.593  19.593  1.00 98.75           C  
ATOM   4366  C   ALA A 553       1.293  -8.108  19.645  1.00 98.75           C  
ATOM   4367  CB  ALA A 553       3.085  -9.844  20.207  1.00 98.75           C  
ATOM   4368  O   ALA A 553       0.435  -7.741  20.453  1.00 98.75           O  
ATOM   4369  N   LEU A 554       1.851  -7.269  18.761  1.00 98.75           N  
ATOM   4370  CA  LEU A 554       1.495  -5.852  18.632  1.00 98.75           C  
ATOM   4371  C   LEU A 554       0.018  -5.676  18.255  1.00 98.75           C  
ATOM   4372  CB  LEU A 554       2.435  -5.194  17.601  1.00 98.75           C  
ATOM   4373  O   LEU A 554      -0.683  -4.885  18.884  1.00 98.75           O  
ATOM   4374  CG  LEU A 554       2.149  -3.705  17.335  1.00 98.75           C  
ATOM   4375  CD1 LEU A 554       2.293  -2.844  18.590  1.00 98.75           C  
ATOM   4376  CD2 LEU A 554       3.117  -3.162  16.284  1.00 98.75           C  
ATOM   4377  N   ASP A 555      -0.466  -6.456  17.289  1.00 98.62           N  
ATOM   4378  CA  ASP A 555      -1.852  -6.462  16.822  1.00 98.62           C  
ATOM   4379  C   ASP A 555      -2.833  -6.676  17.977  1.00 98.62           C  
ATOM   4380  CB  ASP A 555      -2.010  -7.573  15.774  1.00 98.62           C  
ATOM   4381  O   ASP A 555      -3.766  -5.897  18.156  1.00 98.62           O  
ATOM   4382  CG  ASP A 555      -3.323  -7.523  15.004  1.00 98.62           C  
ATOM   4383  OD1 ASP A 555      -3.975  -6.458  14.957  1.00 98.62           O  
ATOM   4384  OD2 ASP A 555      -3.665  -8.556  14.385  1.00 98.62           O  
ATOM   4385  N   ARG A 556      -2.579  -7.669  18.842  1.00 98.50           N  
ATOM   4386  CA  ARG A 556      -3.423  -7.941  20.019  1.00 98.50           C  
ATOM   4387  C   ARG A 556      -3.480  -6.763  20.980  1.00 98.50           C  
ATOM   4388  CB  ARG A 556      -2.915  -9.173  20.776  1.00 98.50           C  
ATOM   4389  O   ARG A 556      -4.561  -6.405  21.449  1.00 98.50           O  
ATOM   4390  CG  ARG A 556      -3.070 -10.455  19.962  1.00 98.50           C  
ATOM   4391  CD  ARG A 556      -2.505 -11.636  20.733  1.00 98.50           C  
ATOM   4392  NE  ARG A 556      -2.393 -12.806  19.861  1.00 98.50           N  
ATOM   4393  NH1 ARG A 556      -4.556 -13.541  19.787  1.00 98.50           N  
ATOM   4394  NH2 ARG A 556      -2.955 -14.555  18.570  1.00 98.50           N  
ATOM   4395  CZ  ARG A 556      -3.313 -13.629  19.412  1.00 98.50           C  
ATOM   4396  N   VAL A 557      -2.329  -6.168  21.290  1.00 98.50           N  
ATOM   4397  CA  VAL A 557      -2.258  -5.054  22.243  1.00 98.50           C  
ATOM   4398  C   VAL A 557      -2.945  -3.811  21.673  1.00 98.50           C  
ATOM   4399  CB  VAL A 557      -0.804  -4.780  22.665  1.00 98.50           C  
ATOM   4400  O   VAL A 557      -3.728  -3.177  22.380  1.00 98.50           O  
ATOM   4401  CG1 VAL A 557      -0.698  -3.561  23.591  1.00 98.50           C  
ATOM   4402  CG2 VAL A 557      -0.247  -5.986  23.436  1.00 98.50           C  
ATOM   4403  N   LEU A 558      -2.731  -3.491  20.392  1.00 98.44           N  
ATOM   4404  CA  LEU A 558      -3.406  -2.373  19.725  1.00 98.44           C  
ATOM   4405  C   LEU A 558      -4.914  -2.613  19.579  1.00 98.44           C  
ATOM   4406  CB  LEU A 558      -2.778  -2.132  18.342  1.00 98.44           C  
ATOM   4407  O   LEU A 558      -5.709  -1.690  19.788  1.00 98.44           O  
ATOM   4408  CG  LEU A 558      -1.341  -1.586  18.337  1.00 98.44           C  
ATOM   4409  CD1 LEU A 558      -0.873  -1.458  16.888  1.00 98.44           C  
ATOM   4410  CD2 LEU A 558      -1.241  -0.207  18.996  1.00 98.44           C  
ATOM   4411  N   TRP A 559      -5.323  -3.843  19.258  1.00 98.38           N  
ATOM   4412  CA  TRP A 559      -6.724  -4.238  19.134  1.00 98.38           C  
ATOM   4413  C   TRP A 559      -7.482  -4.020  20.440  1.00 98.38           C  
ATOM   4414  CB  TRP A 559      -6.817  -5.702  18.701  1.00 98.38           C  
ATOM   4415  O   TRP A 559      -8.478  -3.295  20.471  1.00 98.38           O  
ATOM   4416  CG  TRP A 559      -8.224  -6.166  18.566  1.00 98.38           C  
ATOM   4417  CD1 TRP A 559      -8.954  -6.787  19.521  1.00 98.38           C  
ATOM   4418  CD2 TRP A 559      -9.102  -6.004  17.421  1.00 98.38           C  
ATOM   4419  CE2 TRP A 559     -10.375  -6.543  17.763  1.00 98.38           C  
ATOM   4420  CE3 TRP A 559      -8.960  -5.416  16.146  1.00 98.38           C  
ATOM   4421  NE1 TRP A 559     -10.223  -7.036  19.041  1.00 98.38           N  
ATOM   4422  CH2 TRP A 559     -11.298  -5.885  15.631  1.00 98.38           C  
ATOM   4423  CZ2 TRP A 559     -11.464  -6.472  16.893  1.00 98.38           C  
ATOM   4424  CZ3 TRP A 559     -10.052  -5.354  15.261  1.00 98.38           C  
ATOM   4425  N   TYR A 560      -6.966  -4.564  21.544  1.00 98.19           N  
ATOM   4426  CA  TYR A 560      -7.572  -4.387  22.864  1.00 98.19           C  
ATOM   4427  C   TYR A 560      -7.298  -3.019  23.490  1.00 98.19           C  
ATOM   4428  CB  TYR A 560      -7.175  -5.547  23.779  1.00 98.19           C  
ATOM   4429  O   TYR A 560      -7.876  -2.696  24.528  1.00 98.19           O  
ATOM   4430  CG  TYR A 560      -7.739  -6.867  23.304  1.00 98.19           C  
ATOM   4431  CD1 TYR A 560      -9.132  -7.007  23.163  1.00 98.19           C  
ATOM   4432  CD2 TYR A 560      -6.888  -7.939  22.981  1.00 98.19           C  
ATOM   4433  CE1 TYR A 560      -9.677  -8.208  22.685  1.00 98.19           C  
ATOM   4434  CE2 TYR A 560      -7.428  -9.152  22.518  1.00 98.19           C  
ATOM   4435  OH  TYR A 560      -9.361 -10.415  21.895  1.00 98.19           O  
ATOM   4436  CZ  TYR A 560      -8.821  -9.276  22.366  1.00 98.19           C  
ATOM   4437  N   GLY A 561      -6.486  -2.186  22.838  1.00 97.75           N  
ATOM   4438  CA  GLY A 561      -6.414  -0.750  23.073  1.00 97.75           C  
ATOM   4439  C   GLY A 561      -7.633   0.013  22.544  1.00 97.75           C  
ATOM   4440  O   GLY A 561      -7.881   1.126  23.002  1.00 97.75           O  
ATOM   4441  N   TYR A 562      -8.429  -0.560  21.632  1.00 98.19           N  
ATOM   4442  CA  TYR A 562      -9.641   0.048  21.060  1.00 98.19           C  
ATOM   4443  C   TYR A 562      -9.427   1.480  20.532  1.00 98.19           C  
ATOM   4444  CB  TYR A 562     -10.825  -0.054  22.042  1.00 98.19           C  
ATOM   4445  O   TYR A 562     -10.275   2.348  20.709  1.00 98.19           O  
ATOM   4446  CG  TYR A 562     -11.146  -1.458  22.513  1.00 98.19           C  
ATOM   4447  CD1 TYR A 562     -11.792  -2.368  21.657  1.00 98.19           C  
ATOM   4448  CD2 TYR A 562     -10.792  -1.856  23.813  1.00 98.19           C  
ATOM   4449  CE1 TYR A 562     -12.086  -3.669  22.107  1.00 98.19           C  
ATOM   4450  CE2 TYR A 562     -11.089  -3.151  24.275  1.00 98.19           C  
ATOM   4451  OH  TYR A 562     -12.056  -5.305  23.857  1.00 98.19           O  
ATOM   4452  CZ  TYR A 562     -11.741  -4.060  23.417  1.00 98.19           C  
ATOM   4453  N   TYR A 563      -8.276   1.769  19.916  1.00 98.31           N  
ATOM   4454  CA  TYR A 563      -7.958   3.111  19.392  1.00 98.31           C  
ATOM   4455  C   TYR A 563      -8.808   3.517  18.183  1.00 98.31           C  
ATOM   4456  CB  TYR A 563      -6.473   3.178  19.029  1.00 98.31           C  
ATOM   4457  O   TYR A 563      -8.911   4.700  17.855  1.00 98.31           O  
ATOM   4458  CG  TYR A 563      -5.564   2.936  20.211  1.00 98.31           C  
ATOM   4459  CD1 TYR A 563      -5.509   3.893  21.242  1.00 98.31           C  
ATOM   4460  CD2 TYR A 563      -4.789   1.763  20.291  1.00 98.31           C  
ATOM   4461  CE1 TYR A 563      -4.682   3.680  22.361  1.00 98.31           C  
ATOM   4462  CE2 TYR A 563      -3.959   1.549  21.407  1.00 98.31           C  
ATOM   4463  OH  TYR A 563      -3.108   2.289  23.521  1.00 98.31           O  
ATOM   4464  CZ  TYR A 563      -3.906   2.504  22.442  1.00 98.31           C  
ATOM   4465  N   VAL A 564      -9.453   2.543  17.544  1.00 98.00           N  
ATOM   4466  CA  VAL A 564     -10.375   2.760  16.434  1.00 98.00           C  
ATOM   4467  C   VAL A 564     -11.645   1.938  16.622  1.00 98.00           C  
ATOM   4468  CB  VAL A 564      -9.716   2.443  15.076  1.00 98.00           C  
ATOM   4469  O   VAL A 564     -11.622   0.877  17.245  1.00 98.00           O  
ATOM   4470  CG1 VAL A 564      -8.408   3.211  14.845  1.00 98.00           C  
ATOM   4471  CG2 VAL A 564      -9.411   0.953  14.884  1.00 98.00           C  
ATOM   4472  N   VAL A 565     -12.740   2.383  16.009  1.00 98.31           N  
ATOM   4473  CA  VAL A 565     -13.866   1.514  15.647  1.00 98.31           C  
ATOM   4474  C   VAL A 565     -13.556   0.894  14.281  1.00 98.31           C  
ATOM   4475  CB  VAL A 565     -15.194   2.286  15.619  1.00 98.31           C  
ATOM   4476  O   VAL A 565     -13.582   1.625  13.285  1.00 98.31           O  
ATOM   4477  CG1 VAL A 565     -16.364   1.353  15.284  1.00 98.31           C  
ATOM   4478  CG2 VAL A 565     -15.448   2.953  16.974  1.00 98.31           C  
ATOM   4479  N   PRO A 566     -13.247  -0.416  14.193  1.00 97.31           N  
ATOM   4480  CA  PRO A 566     -12.807  -1.026  12.941  1.00 97.31           C  
ATOM   4481  C   PRO A 566     -13.870  -0.910  11.850  1.00 97.31           C  
ATOM   4482  CB  PRO A 566     -12.480  -2.488  13.264  1.00 97.31           C  
ATOM   4483  O   PRO A 566     -15.060  -1.122  12.090  1.00 97.31           O  
ATOM   4484  CG  PRO A 566     -12.175  -2.454  14.759  1.00 97.31           C  
ATOM   4485  CD  PRO A 566     -13.135  -1.387  15.273  1.00 97.31           C  
ATOM   4486  N   ASN A 567     -13.446  -0.561  10.640  1.00 96.19           N  
ATOM   4487  CA  ASN A 567     -14.296  -0.536   9.457  1.00 96.19           C  
ATOM   4488  C   ASN A 567     -14.167  -1.867   8.701  1.00 96.19           C  
ATOM   4489  CB  ASN A 567     -13.986   0.719   8.612  1.00 96.19           C  
ATOM   4490  O   ASN A 567     -14.528  -2.922   9.224  1.00 96.19           O  
ATOM   4491  CG  ASN A 567     -14.401   2.052   9.205  1.00 96.19           C  
ATOM   4492  ND2 ASN A 567     -15.011   2.107  10.367  1.00 96.19           N  
ATOM   4493  OD1 ASN A 567     -14.191   3.075   8.577  1.00 96.19           O  
ATOM   4494  N   TRP A 568     -13.689  -1.826   7.461  1.00 95.75           N  
ATOM   4495  CA  TRP A 568     -13.712  -2.941   6.524  1.00 95.75           C  
ATOM   4496  C   TRP A 568     -12.602  -2.814   5.479  1.00 95.75           C  
ATOM   4497  CB  TRP A 568     -15.100  -2.966   5.872  1.00 95.75           C  
ATOM   4498  O   TRP A 568     -11.956  -1.773   5.379  1.00 95.75           O  
ATOM   4499  CG  TRP A 568     -15.492  -1.727   5.123  1.00 95.75           C  
ATOM   4500  CD1 TRP A 568     -15.066  -1.384   3.888  1.00 95.75           C  
ATOM   4501  CD2 TRP A 568     -16.271  -0.589   5.598  1.00 95.75           C  
ATOM   4502  CE2 TRP A 568     -16.255   0.420   4.588  1.00 95.75           C  
ATOM   4503  CE3 TRP A 568     -16.908  -0.276   6.818  1.00 95.75           C  
ATOM   4504  NE1 TRP A 568     -15.557  -0.142   3.546  1.00 95.75           N  
ATOM   4505  CH2 TRP A 568     -17.377   1.989   6.031  1.00 95.75           C  
ATOM   4506  CZ2 TRP A 568     -16.808   1.689   4.786  1.00 95.75           C  
ATOM   4507  CZ3 TRP A 568     -17.432   1.013   7.039  1.00 95.75           C  
ATOM   4508  N   TYR A 569     -12.415  -3.866   4.688  1.00 95.75           N  
ATOM   4509  CA  TYR A 569     -11.447  -3.930   3.594  1.00 95.75           C  
ATOM   4510  C   TYR A 569     -11.955  -4.797   2.431  1.00 95.75           C  
ATOM   4511  CB  TYR A 569     -10.115  -4.468   4.127  1.00 95.75           C  
ATOM   4512  O   TYR A 569     -13.003  -5.443   2.534  1.00 95.75           O  
ATOM   4513  CG  TYR A 569     -10.111  -5.946   4.475  1.00 95.75           C  
ATOM   4514  CD1 TYR A 569     -10.673  -6.398   5.683  1.00 95.75           C  
ATOM   4515  CD2 TYR A 569      -9.535  -6.875   3.591  1.00 95.75           C  
ATOM   4516  CE1 TYR A 569     -10.586  -7.750   6.053  1.00 95.75           C  
ATOM   4517  CE2 TYR A 569      -9.524  -8.242   3.918  1.00 95.75           C  
ATOM   4518  OH  TYR A 569      -9.917  -9.985   5.511  1.00 95.75           O  
ATOM   4519  CZ  TYR A 569     -10.007  -8.677   5.166  1.00 95.75           C  
ATOM   4520  N   LEU A 570     -11.217  -4.803   1.315  1.00 94.75           N  
ATOM   4521  CA  LEU A 570     -11.390  -5.760   0.218  1.00 94.75           C  
ATOM   4522  C   LEU A 570     -10.221  -6.735   0.186  1.00 94.75           C  
ATOM   4523  CB  LEU A 570     -11.523  -5.046  -1.142  1.00 94.75           C  
ATOM   4524  O   LEU A 570      -9.072  -6.312   0.135  1.00 94.75           O  
ATOM   4525  CG  LEU A 570     -12.812  -4.240  -1.284  1.00 94.75           C  
ATOM   4526  CD1 LEU A 570     -12.825  -3.413  -2.571  1.00 94.75           C  
ATOM   4527  CD2 LEU A 570     -14.045  -5.145  -1.273  1.00 94.75           C  
ATOM   4528  N   ALA A 571     -10.537  -8.028   0.200  1.00 94.44           N  
ATOM   4529  CA  ALA A 571      -9.569  -9.122   0.075  1.00 94.44           C  
ATOM   4530  C   ALA A 571      -9.280  -9.493  -1.396  1.00 94.44           C  
ATOM   4531  CB  ALA A 571     -10.122 -10.320   0.856  1.00 94.44           C  
ATOM   4532  O   ALA A 571      -8.682 -10.527  -1.691  1.00 94.44           O  
ATOM   4533  N   TYR A 572      -9.801  -8.701  -2.332  1.00 96.62           N  
ATOM   4534  CA  TYR A 572      -9.726  -8.954  -3.759  1.00 96.62           C  
ATOM   4535  C   TYR A 572      -9.798  -7.647  -4.552  1.00 96.62           C  
ATOM   4536  CB  TYR A 572     -10.846  -9.924  -4.180  1.00 96.62           C  
ATOM   4537  O   TYR A 572     -10.457  -6.681  -4.158  1.00 96.62           O  
ATOM   4538  CG  TYR A 572     -12.250  -9.457  -3.849  1.00 96.62           C  
ATOM   4539  CD1 TYR A 572     -12.856  -9.838  -2.635  1.00 96.62           C  
ATOM   4540  CD2 TYR A 572     -12.949  -8.645  -4.762  1.00 96.62           C  
ATOM   4541  CE1 TYR A 572     -14.151  -9.382  -2.318  1.00 96.62           C  
ATOM   4542  CE2 TYR A 572     -14.251  -8.214  -4.463  1.00 96.62           C  
ATOM   4543  OH  TYR A 572     -16.066  -8.063  -2.939  1.00 96.62           O  
ATOM   4544  CZ  TYR A 572     -14.847  -8.571  -3.241  1.00 96.62           C  
ATOM   4545  N   HIS A 573      -9.175  -7.649  -5.726  1.00 97.50           N  
ATOM   4546  CA  HIS A 573      -9.317  -6.597  -6.723  1.00 97.50           C  
ATOM   4547  C   HIS A 573     -10.545  -6.859  -7.580  1.00 97.50           C  
ATOM   4548  CB  HIS A 573      -8.066  -6.520  -7.598  1.00 97.50           C  
ATOM   4549  O   HIS A 573     -10.773  -7.984  -8.019  1.00 97.50           O  
ATOM   4550  CG  HIS A 573      -6.829  -6.225  -6.803  1.00 97.50           C  
ATOM   4551  CD2 HIS A 573      -5.734  -7.027  -6.710  1.00 97.50           C  
ATOM   4552  ND1 HIS A 573      -6.649  -5.101  -5.997  1.00 97.50           N  
ATOM   4553  CE1 HIS A 573      -5.450  -5.266  -5.419  1.00 97.50           C  
ATOM   4554  NE2 HIS A 573      -4.868  -6.397  -5.850  1.00 97.50           N  
ATOM   4555  N   ARG A 574     -11.315  -5.815  -7.881  1.00 97.56           N  
ATOM   4556  CA  ARG A 574     -12.393  -5.889  -8.870  1.00 97.56           C  
ATOM   4557  C   ARG A 574     -11.889  -5.345 -10.186  1.00 97.56           C  
ATOM   4558  CB  ARG A 574     -13.596  -5.083  -8.420  1.00 97.56           C  
ATOM   4559  O   ARG A 574     -11.459  -4.191 -10.260  1.00 97.56           O  
ATOM   4560  CG  ARG A 574     -14.210  -5.590  -7.118  1.00 97.56           C  
ATOM   4561  CD  ARG A 574     -15.171  -4.509  -6.653  1.00 97.56           C  
ATOM   4562  NE  ARG A 574     -15.717  -4.808  -5.329  1.00 97.56           N  
ATOM   4563  NH1 ARG A 574     -15.783  -2.640  -4.578  1.00 97.56           N  
ATOM   4564  NH2 ARG A 574     -16.294  -4.305  -3.206  1.00 97.56           N  
ATOM   4565  CZ  ARG A 574     -15.943  -3.920  -4.387  1.00 97.56           C  
ATOM   4566  N   VAL A 575     -11.954  -6.177 -11.210  1.00 97.88           N  
ATOM   4567  CA  VAL A 575     -11.441  -5.836 -12.528  1.00 97.88           C  
ATOM   4568  C   VAL A 575     -12.481  -6.209 -13.568  1.00 97.88           C  
ATOM   4569  CB  VAL A 575     -10.108  -6.547 -12.774  1.00 97.88           C  
ATOM   4570  O   VAL A 575     -12.955  -7.347 -13.622  1.00 97.88           O  
ATOM   4571  CG1 VAL A 575      -9.560  -6.239 -14.165  1.00 97.88           C  
ATOM   4572  CG2 VAL A 575      -9.036  -6.156 -11.744  1.00 97.88           C  
ATOM   4573  N   ALA A 576     -12.827  -5.239 -14.406  1.00 98.06           N  
ATOM   4574  CA  ALA A 576     -13.574  -5.473 -15.626  1.00 98.06           C  
ATOM   4575  C   ALA A 576     -12.628  -5.355 -16.824  1.00 98.06           C  
ATOM   4576  CB  ALA A 576     -14.769  -4.524 -15.680  1.00 98.06           C  
ATOM   4577  O   ALA A 576     -11.786  -4.460 -16.857  1.00 98.06           O  
ATOM   4578  N   PHE A 577     -12.722  -6.267 -17.789  1.00 98.31           N  
ATOM   4579  CA  PHE A 577     -11.759  -6.329 -18.888  1.00 98.31           C  
ATOM   4580  C   PHE A 577     -12.329  -6.966 -20.160  1.00 98.31           C  
ATOM   4581  CB  PHE A 577     -10.502  -7.066 -18.403  1.00 98.31           C  
ATOM   4582  O   PHE A 577     -13.297  -7.723 -20.106  1.00 98.31           O  
ATOM   4583  CG  PHE A 577     -10.717  -8.517 -18.017  1.00 98.31           C  
ATOM   4584  CD1 PHE A 577     -11.143  -8.852 -16.719  1.00 98.31           C  
ATOM   4585  CD2 PHE A 577     -10.471  -9.540 -18.949  1.00 98.31           C  
ATOM   4586  CE1 PHE A 577     -11.307 -10.198 -16.355  1.00 98.31           C  
ATOM   4587  CE2 PHE A 577     -10.620 -10.887 -18.583  1.00 98.31           C  
ATOM   4588  CZ  PHE A 577     -11.041 -11.218 -17.284  1.00 98.31           C  
ATOM   4589  N   ALA A 578     -11.730  -6.674 -21.313  1.00 98.06           N  
ATOM   4590  CA  ALA A 578     -12.109  -7.253 -22.599  1.00 98.06           C  
ATOM   4591  C   ALA A 578     -11.747  -8.745 -22.680  1.00 98.06           C  
ATOM   4592  CB  ALA A 578     -11.452  -6.438 -23.719  1.00 98.06           C  
ATOM   4593  O   ALA A 578     -10.628  -9.136 -22.354  1.00 98.06           O  
ATOM   4594  N   SER A 579     -12.657  -9.585 -23.183  1.00 97.00           N  
ATOM   4595  CA  SER A 579     -12.485 -11.050 -23.203  1.00 97.00           C  
ATOM   4596  C   SER A 579     -11.366 -11.562 -24.118  1.00 97.00           C  
ATOM   4597  CB  SER A 579     -13.803 -11.733 -23.559  1.00 97.00           C  
ATOM   4598  O   SER A 579     -10.947 -12.714 -23.990  1.00 97.00           O  
ATOM   4599  OG  SER A 579     -14.291 -11.332 -24.822  1.00 97.00           O  
ATOM   4600  N   LYS A 580     -10.833 -10.704 -24.998  1.00 95.75           N  
ATOM   4601  CA  LYS A 580      -9.615 -10.978 -25.781  1.00 95.75           C  
ATOM   4602  C   LYS A 580      -8.361 -11.119 -24.909  1.00 95.75           C  
ATOM   4603  CB  LYS A 580      -9.414  -9.900 -26.868  1.00 95.75           C  
ATOM   4604  O   LYS A 580      -7.388 -11.735 -25.342  1.00 95.75           O  
ATOM   4605  CG  LYS A 580      -9.066  -8.510 -26.302  1.00 95.75           C  
ATOM   4606  CD  LYS A 580      -8.766  -7.455 -27.380  1.00 95.75           C  
ATOM   4607  CE  LYS A 580      -8.438  -6.155 -26.634  1.00 95.75           C  
ATOM   4608  NZ  LYS A 580      -8.080  -4.995 -27.486  1.00 95.75           N  
ATOM   4609  N   LEU A 581      -8.366 -10.531 -23.709  1.00 97.69           N  
ATOM   4610  CA  LEU A 581      -7.232 -10.576 -22.799  1.00 97.69           C  
ATOM   4611  C   LEU A 581      -7.154 -11.932 -22.093  1.00 97.69           C  
ATOM   4612  CB  LEU A 581      -7.298  -9.428 -21.784  1.00 97.69           C  
ATOM   4613  O   LEU A 581      -8.147 -12.467 -21.598  1.00 97.69           O  
ATOM   4614  CG  LEU A 581      -7.251  -8.001 -22.363  1.00 97.69           C  
ATOM   4615  CD1 LEU A 581      -7.353  -6.987 -21.226  1.00 97.69           C  
ATOM   4616  CD2 LEU A 581      -5.949  -7.727 -23.116  1.00 97.69           C  
ATOM   4617  N   LYS A 582      -5.940 -12.468 -22.033  1.00 97.25           N  
ATOM   4618  CA  LYS A 582      -5.580 -13.710 -21.354  1.00 97.25           C  
ATOM   4619  C   LYS A 582      -4.636 -13.398 -20.205  1.00 97.25           C  
ATOM   4620  CB  LYS A 582      -4.947 -14.689 -22.353  1.00 97.25           C  
ATOM   4621  O   LYS A 582      -3.883 -12.428 -20.254  1.00 97.25           O  
ATOM   4622  CG  LYS A 582      -5.814 -14.977 -23.586  1.00 97.25           C  
ATOM   4623  CD  LYS A 582      -7.161 -15.645 -23.264  1.00 97.25           C  
ATOM   4624  CE  LYS A 582      -8.015 -15.620 -24.532  1.00 97.25           C  
ATOM   4625  NZ  LYS A 582      -9.024 -16.698 -24.581  1.00 97.25           N  
ATOM   4626  N   LEU A 583      -4.694 -14.231 -19.177  1.00 96.50           N  
ATOM   4627  CA  LEU A 583      -3.976 -14.054 -17.925  1.00 96.50           C  
ATOM   4628  C   LEU A 583      -3.316 -15.366 -17.495  1.00 96.50           C  
ATOM   4629  CB  LEU A 583      -4.926 -13.520 -16.839  1.00 96.50           C  
ATOM   4630  O   LEU A 583      -3.802 -16.435 -17.880  1.00 96.50           O  
ATOM   4631  CG  LEU A 583      -6.072 -14.456 -16.402  1.00 96.50           C  
ATOM   4632  CD1 LEU A 583      -6.510 -14.081 -14.990  1.00 96.50           C  
ATOM   4633  CD2 LEU A 583      -7.312 -14.341 -17.297  1.00 96.50           C  
ATOM   4634  N   PRO A 584      -2.246 -15.314 -16.686  1.00 96.50           N  
ATOM   4635  CA  PRO A 584      -1.677 -16.515 -16.091  1.00 96.50           C  
ATOM   4636  C   PRO A 584      -2.689 -17.237 -15.196  1.00 96.50           C  
ATOM   4637  CB  PRO A 584      -0.451 -16.052 -15.300  1.00 96.50           C  
ATOM   4638  O   PRO A 584      -3.538 -16.608 -14.562  1.00 96.50           O  
ATOM   4639  CG  PRO A 584      -0.080 -14.736 -15.973  1.00 96.50           C  
ATOM   4640  CD  PRO A 584      -1.441 -14.151 -16.341  1.00 96.50           C  
ATOM   4641  N   GLU A 585      -2.576 -18.564 -15.123  1.00 94.62           N  
ATOM   4642  CA  GLU A 585      -3.417 -19.384 -14.241  1.00 94.62           C  
ATOM   4643  C   GLU A 585      -3.112 -19.116 -12.764  1.00 94.62           C  
ATOM   4644  CB  GLU A 585      -3.188 -20.872 -14.536  1.00 94.62           C  
ATOM   4645  O   GLU A 585      -4.022 -19.035 -11.937  1.00 94.62           O  
ATOM   4646  CG  GLU A 585      -3.654 -21.276 -15.942  1.00 94.62           C  
ATOM   4647  CD  GLU A 585      -3.505 -22.781 -16.211  1.00 94.62           C  
ATOM   4648  OE1 GLU A 585      -4.034 -23.217 -17.256  1.00 94.62           O  
ATOM   4649  OE2 GLU A 585      -2.859 -23.472 -15.391  1.00 94.62           O  
ATOM   4650  N   LYS A 586      -1.827 -18.939 -12.439  1.00 96.56           N  
ATOM   4651  CA  LYS A 586      -1.357 -18.629 -11.093  1.00 96.56           C  
ATOM   4652  C   LYS A 586      -1.282 -17.122 -10.893  1.00 96.56           C  
ATOM   4653  CB  LYS A 586      -0.023 -19.339 -10.848  1.00 96.56           C  
ATOM   4654  O   LYS A 586      -0.624 -16.412 -11.651  1.00 96.56           O  
ATOM   4655  CG  LYS A 586       0.471 -19.168  -9.404  1.00 96.56           C  
ATOM   4656  CD  LYS A 586       1.585 -20.181  -9.126  1.00 96.56           C  
ATOM   4657  CE  LYS A 586       2.194 -19.970  -7.736  1.00 96.56           C  
ATOM   4658  NZ  LYS A 586       3.261 -20.967  -7.458  1.00 96.56           N  
ATOM   4659  N   LEU A 587      -1.952 -16.645  -9.850  1.00 95.12           N  
ATOM   4660  CA  LEU A 587      -1.908 -15.245  -9.451  1.00 95.12           C  
ATOM   4661  C   LEU A 587      -0.728 -14.986  -8.506  1.00 95.12           C  
ATOM   4662  CB  LEU A 587      -3.242 -14.832  -8.805  1.00 95.12           C  
ATOM   4663  O   LEU A 587      -0.362 -15.883  -7.740  1.00 95.12           O  
ATOM   4664  CG  LEU A 587      -4.479 -15.056  -9.692  1.00 95.12           C  
ATOM   4665  CD1 LEU A 587      -5.707 -14.451  -9.015  1.00 95.12           C  
ATOM   4666  CD2 LEU A 587      -4.298 -14.452 -11.087  1.00 95.12           C  
ATOM   4667  N   PRO A 588      -0.159 -13.769  -8.523  1.00 95.81           N  
ATOM   4668  CA  PRO A 588       0.703 -13.330  -7.437  1.00 95.81           C  
ATOM   4669  C   PRO A 588      -0.086 -13.221  -6.122  1.00 95.81           C  
ATOM   4670  CB  PRO A 588       1.291 -12.001  -7.897  1.00 95.81           C  
ATOM   4671  O   PRO A 588      -1.316 -13.195  -6.128  1.00 95.81           O  
ATOM   4672  CG  PRO A 588       0.390 -11.491  -9.020  1.00 95.81           C  
ATOM   4673  CD  PRO A 588      -0.450 -12.684  -9.454  1.00 95.81           C  
ATOM   4674  N   LEU A 589       0.616 -13.150  -4.989  1.00 95.38           N  
ATOM   4675  CA  LEU A 589      -0.007 -13.000  -3.667  1.00 95.38           C  
ATOM   4676  C   LEU A 589      -0.135 -11.525  -3.274  1.00 95.38           C  
ATOM   4677  CB  LEU A 589       0.798 -13.776  -2.608  1.00 95.38           C  
ATOM   4678  O   LEU A 589      -1.188 -11.096  -2.808  1.00 95.38           O  
ATOM   4679  CG  LEU A 589       0.894 -15.295  -2.832  1.00 95.38           C  
ATOM   4680  CD1 LEU A 589       1.780 -15.910  -1.748  1.00 95.38           C  
ATOM   4681  CD2 LEU A 589      -0.476 -15.977  -2.778  1.00 95.38           C  
ATOM   4682  N   TYR A 590       0.917 -10.744  -3.505  1.00 95.19           N  
ATOM   4683  CA  TYR A 590       1.058  -9.353  -3.094  1.00 95.19           C  
ATOM   4684  C   TYR A 590       1.195  -8.460  -4.330  1.00 95.19           C  
ATOM   4685  CB  TYR A 590       2.255  -9.204  -2.147  1.00 95.19           C  
ATOM   4686  O   TYR A 590       2.282  -8.286  -4.875  1.00 95.19           O  
ATOM   4687  CG  TYR A 590       2.336 -10.271  -1.076  1.00 95.19           C  
ATOM   4688  CD1 TYR A 590       1.461 -10.251   0.026  1.00 95.19           C  
ATOM   4689  CD2 TYR A 590       3.287 -11.300  -1.204  1.00 95.19           C  
ATOM   4690  CE1 TYR A 590       1.564 -11.236   1.026  1.00 95.19           C  
ATOM   4691  CE2 TYR A 590       3.362 -12.310  -0.231  1.00 95.19           C  
ATOM   4692  OH  TYR A 590       2.652 -13.226   1.848  1.00 95.19           O  
ATOM   4693  CZ  TYR A 590       2.521 -12.267   0.897  1.00 95.19           C  
ATOM   4694  N   TYR A 591       0.080  -7.935  -4.831  1.00 95.19           N  
ATOM   4695  CA  TYR A 591       0.055  -7.199  -6.093  1.00 95.19           C  
ATOM   4696  C   TYR A 591      -1.048  -6.149  -6.136  1.00 95.19           C  
ATOM   4697  CB  TYR A 591      -0.112  -8.175  -7.265  1.00 95.19           C  
ATOM   4698  O   TYR A 591      -2.098  -6.291  -5.507  1.00 95.19           O  
ATOM   4699  CG  TYR A 591      -1.456  -8.882  -7.320  1.00 95.19           C  
ATOM   4700  CD1 TYR A 591      -1.722  -9.968  -6.467  1.00 95.19           C  
ATOM   4701  CD2 TYR A 591      -2.429  -8.483  -8.254  1.00 95.19           C  
ATOM   4702  CE1 TYR A 591      -2.949 -10.647  -6.546  1.00 95.19           C  
ATOM   4703  CE2 TYR A 591      -3.643  -9.183  -8.367  1.00 95.19           C  
ATOM   4704  OH  TYR A 591      -5.084 -10.921  -7.563  1.00 95.19           O  
ATOM   4705  CZ  TYR A 591      -3.904 -10.263  -7.502  1.00 95.19           C  
ATOM   4706  N   ASN A 592      -0.837  -5.109  -6.936  1.00 94.94           N  
ATOM   4707  CA  ASN A 592      -1.899  -4.222  -7.396  1.00 94.94           C  
ATOM   4708  C   ASN A 592      -2.449  -4.682  -8.768  1.00 94.94           C  
ATOM   4709  CB  ASN A 592      -1.399  -2.767  -7.338  1.00 94.94           C  
ATOM   4710  O   ASN A 592      -1.771  -5.425  -9.485  1.00 94.94           O  
ATOM   4711  CG  ASN A 592      -0.452  -2.382  -8.458  1.00 94.94           C  
ATOM   4712  ND2 ASN A 592       0.681  -1.810  -8.135  1.00 94.94           N  
ATOM   4713  OD1 ASN A 592      -0.741  -2.543  -9.634  1.00 94.94           O  
ATOM   4714  N   PRO A 593      -3.656  -4.241  -9.166  1.00 95.50           N  
ATOM   4715  CA  PRO A 593      -4.314  -4.717 -10.386  1.00 95.50           C  
ATOM   4716  C   PRO A 593      -3.463  -4.559 -11.660  1.00 95.50           C  
ATOM   4717  CB  PRO A 593      -5.614  -3.908 -10.481  1.00 95.50           C  
ATOM   4718  O   PRO A 593      -3.467  -5.432 -12.528  1.00 95.50           O  
ATOM   4719  CG  PRO A 593      -5.878  -3.412  -9.068  1.00 95.50           C  
ATOM   4720  CD  PRO A 593      -4.504  -3.310  -8.439  1.00 95.50           C  
ATOM   4721  N   TYR A 594      -2.683  -3.480 -11.758  1.00 95.75           N  
ATOM   4722  CA  TYR A 594      -1.850  -3.197 -12.925  1.00 95.75           C  
ATOM   4723  C   TYR A 594      -0.563  -4.027 -12.958  1.00 95.75           C  
ATOM   4724  CB  TYR A 594      -1.558  -1.697 -12.988  1.00 95.75           C  
ATOM   4725  O   TYR A 594      -0.176  -4.495 -14.022  1.00 95.75           O  
ATOM   4726  CG  TYR A 594      -2.796  -0.853 -13.217  1.00 95.75           C  
ATOM   4727  CD1 TYR A 594      -3.486  -0.956 -14.441  1.00 95.75           C  
ATOM   4728  CD2 TYR A 594      -3.236   0.055 -12.234  1.00 95.75           C  
ATOM   4729  CE1 TYR A 594      -4.615  -0.152 -14.683  1.00 95.75           C  
ATOM   4730  CE2 TYR A 594      -4.359   0.871 -12.480  1.00 95.75           C  
ATOM   4731  OH  TYR A 594      -6.136   1.541 -13.964  1.00 95.75           O  
ATOM   4732  CZ  TYR A 594      -5.050   0.767 -13.708  1.00 95.75           C  
ATOM   4733  N   GLN A 595       0.059  -4.305 -11.808  1.00 95.31           N  
ATOM   4734  CA  GLN A 595       1.193  -5.237 -11.731  1.00 95.31           C  
ATOM   4735  C   GLN A 595       0.830  -6.618 -12.285  1.00 95.31           C  
ATOM   4736  CB  GLN A 595       1.650  -5.390 -10.279  1.00 95.31           C  
ATOM   4737  O   GLN A 595       1.611  -7.221 -13.019  1.00 95.31           O  
ATOM   4738  CG  GLN A 595       2.491  -4.205  -9.800  1.00 95.31           C  
ATOM   4739  CD  GLN A 595       2.775  -4.299  -8.304  1.00 95.31           C  
ATOM   4740  NE2 GLN A 595       3.956  -3.936  -7.861  1.00 95.31           N  
ATOM   4741  OE1 GLN A 595       1.930  -4.681  -7.508  1.00 95.31           O  
ATOM   4742  N   GLN A 596      -0.379  -7.092 -11.978  1.00 94.94           N  
ATOM   4743  CA  GLN A 596      -0.909  -8.319 -12.561  1.00 94.94           C  
ATOM   4744  C   GLN A 596      -1.173  -8.162 -14.063  1.00 94.94           C  
ATOM   4745  CB  GLN A 596      -2.180  -8.695 -11.802  1.00 94.94           C  
ATOM   4746  O   GLN A 596      -0.831  -9.058 -14.824  1.00 94.94           O  
ATOM   4747  CG  GLN A 596      -2.797 -10.031 -12.228  1.00 94.94           C  
ATOM   4748  CD  GLN A 596      -4.230 -10.185 -11.727  1.00 94.94           C  
ATOM   4749  NE2 GLN A 596      -4.709 -11.383 -11.527  1.00 94.94           N  
ATOM   4750  OE1 GLN A 596      -4.981  -9.245 -11.539  1.00 94.94           O  
ATOM   4751  N   LEU A 597      -1.734  -7.037 -14.517  1.00 97.44           N  
ATOM   4752  CA  LEU A 597      -1.977  -6.782 -15.944  1.00 97.44           C  
ATOM   4753  C   LEU A 597      -0.696  -6.861 -16.791  1.00 97.44           C  
ATOM   4754  CB  LEU A 597      -2.648  -5.408 -16.087  1.00 97.44           C  
ATOM   4755  O   LEU A 597      -0.745  -7.257 -17.955  1.00 97.44           O  
ATOM   4756  CG  LEU A 597      -3.003  -5.001 -17.526  1.00 97.44           C  
ATOM   4757  CD1 LEU A 597      -3.963  -5.982 -18.201  1.00 97.44           C  
ATOM   4758  CD2 LEU A 597      -3.662  -3.627 -17.477  1.00 97.44           C  
ATOM   4759  N   TRP A 598       0.469  -6.557 -16.218  1.00 95.88           N  
ATOM   4760  CA  TRP A 598       1.748  -6.683 -16.921  1.00 95.88           C  
ATOM   4761  C   TRP A 598       2.117  -8.121 -17.280  1.00 95.88           C  
ATOM   4762  CB  TRP A 598       2.857  -5.981 -16.131  1.00 95.88           C  
ATOM   4763  O   TRP A 598       2.974  -8.307 -18.137  1.00 95.88           O  
ATOM   4764  CG  TRP A 598       2.562  -4.567 -15.726  1.00 95.88           C  
ATOM   4765  CD1 TRP A 598       3.041  -3.971 -14.612  1.00 95.88           C  
ATOM   4766  CD2 TRP A 598       1.700  -3.571 -16.371  1.00 95.88           C  
ATOM   4767  CE2 TRP A 598       1.677  -2.405 -15.547  1.00 95.88           C  
ATOM   4768  CE3 TRP A 598       0.916  -3.532 -17.551  1.00 95.88           C  
ATOM   4769  NE1 TRP A 598       2.532  -2.692 -14.506  1.00 95.88           N  
ATOM   4770  CH2 TRP A 598       0.092  -1.311 -17.004  1.00 95.88           C  
ATOM   4771  CZ2 TRP A 598       0.901  -1.281 -15.857  1.00 95.88           C  
ATOM   4772  CZ3 TRP A 598       0.112  -2.424 -17.856  1.00 95.88           C  
ATOM   4773  N   THR A 599       1.461  -9.134 -16.713  1.00 97.00           N  
ATOM   4774  CA  THR A 599       1.656 -10.543 -17.089  1.00 97.00           C  
ATOM   4775  C   THR A 599       0.646 -11.040 -18.129  1.00 97.00           C  
ATOM   4776  CB  THR A 599       1.654 -11.454 -15.854  1.00 97.00           C  
ATOM   4777  O   THR A 599       0.744 -12.176 -18.590  1.00 97.00           O  
ATOM   4778  CG2 THR A 599       2.527 -10.927 -14.715  1.00 97.00           C  
ATOM   4779  OG1 THR A 599       0.363 -11.594 -15.323  1.00 97.00           O  
ATOM   4780  N   TRP A 600      -0.323 -10.207 -18.524  1.00 97.94           N  
ATOM   4781  CA  TRP A 600      -1.403 -10.572 -19.445  1.00 97.94           C  
ATOM   4782  C   TRP A 600      -0.968 -10.454 -20.909  1.00 97.94           C  
ATOM   4783  CB  TRP A 600      -2.642  -9.717 -19.155  1.00 97.94           C  
ATOM   4784  O   TRP A 600       0.063  -9.850 -21.210  1.00 97.94           O  
ATOM   4785  CG  TRP A 600      -3.344  -9.961 -17.848  1.00 97.94           C  
ATOM   4786  CD1 TRP A 600      -2.802 -10.414 -16.693  1.00 97.94           C  
ATOM   4787  CD2 TRP A 600      -4.759  -9.780 -17.554  1.00 97.94           C  
ATOM   4788  CE2 TRP A 600      -5.008 -10.145 -16.199  1.00 97.94           C  
ATOM   4789  CE3 TRP A 600      -5.860  -9.327 -18.300  1.00 97.94           C  
ATOM   4790  NE1 TRP A 600      -3.773 -10.509 -15.722  1.00 97.94           N  
ATOM   4791  CH2 TRP A 600      -7.371  -9.688 -16.416  1.00 97.94           C  
ATOM   4792  CZ2 TRP A 600      -6.285 -10.102 -15.624  1.00 97.94           C  
ATOM   4793  CZ3 TRP A 600      -7.152  -9.295 -17.749  1.00 97.94           C  
ATOM   4794  N   TRP A 601      -1.734 -11.056 -21.822  1.00 97.75           N  
ATOM   4795  CA  TRP A 601      -1.473 -11.062 -23.270  1.00 97.75           C  
ATOM   4796  C   TRP A 601      -2.768 -11.214 -24.091  1.00 97.75           C  
ATOM   4797  CB  TRP A 601      -0.478 -12.191 -23.600  1.00 97.75           C  
ATOM   4798  O   TRP A 601      -3.849 -11.380 -23.528  1.00 97.75           O  
ATOM   4799  CG  TRP A 601      -0.988 -13.593 -23.451  1.00 97.75           C  
ATOM   4800  CD1 TRP A 601      -1.346 -14.411 -24.465  1.00 97.75           C  
ATOM   4801  CD2 TRP A 601      -1.149 -14.389 -22.238  1.00 97.75           C  
ATOM   4802  CE2 TRP A 601      -1.661 -15.672 -22.599  1.00 97.75           C  
ATOM   4803  CE3 TRP A 601      -0.845 -14.184 -20.879  1.00 97.75           C  
ATOM   4804  NE1 TRP A 601      -1.762 -15.628 -23.969  1.00 97.75           N  
ATOM   4805  CH2 TRP A 601      -1.645 -16.421 -20.303  1.00 97.75           C  
ATOM   4806  CZ2 TRP A 601      -1.928 -16.672 -21.655  1.00 97.75           C  
ATOM   4807  CZ3 TRP A 601      -1.080 -15.189 -19.928  1.00 97.75           C  
ATOM   4808  N   THR A 602      -2.671 -11.180 -25.422  1.00 95.81           N  
ATOM   4809  CA  THR A 602      -3.749 -11.546 -26.366  1.00 95.81           C  
ATOM   4810  C   THR A 602      -3.420 -12.836 -27.118  1.00 95.81           C  
ATOM   4811  CB  THR A 602      -4.017 -10.430 -27.392  1.00 95.81           C  
ATOM   4812  O   THR A 602      -2.254 -13.166 -27.317  1.00 95.81           O  
ATOM   4813  CG2 THR A 602      -4.703  -9.230 -26.743  1.00 95.81           C  
ATOM   4814  OG1 THR A 602      -2.818  -9.953 -27.965  1.00 95.81           O  
ATOM   4815  N   GLU A 603      -4.431 -13.580 -27.581  1.00 83.44           N  
ATOM   4816  CA  GLU A 603      -4.209 -14.795 -28.395  1.00 83.44           C  
ATOM   4817  C   GLU A 603      -3.566 -14.518 -29.759  1.00 83.44           C  
ATOM   4818  CB  GLU A 603      -5.525 -15.551 -28.611  1.00 83.44           C  
ATOM   4819  O   GLU A 603      -2.828 -15.375 -30.266  1.00 83.44           O  
ATOM   4820  CG  GLU A 603      -5.808 -16.465 -27.417  1.00 83.44           C  
ATOM   4821  CD  GLU A 603      -7.141 -17.219 -27.526  1.00 83.44           C  
ATOM   4822  OE1 GLU A 603      -7.527 -17.830 -26.501  1.00 83.44           O  
ATOM   4823  OE2 GLU A 603      -7.814 -17.124 -28.568  1.00 83.44           O  
ATOM   4824  N   GLU A 604      -3.806 -13.321 -30.297  1.00 67.62           N  
ATOM   4825  CA  GLU A 604      -3.074 -12.717 -31.409  1.00 67.62           C  
ATOM   4826  C   GLU A 604      -1.638 -12.416 -30.944  1.00 67.62           C  
ATOM   4827  CB  GLU A 604      -3.819 -11.456 -31.897  1.00 67.62           C  
ATOM   4828  O   GLU A 604      -1.303 -11.310 -30.520  1.00 67.62           O  
ATOM   4829  CG  GLU A 604      -5.202 -11.769 -32.502  1.00 67.62           C  
ATOM   4830  CD  GLU A 604      -5.993 -10.517 -32.930  1.00 67.62           C  
ATOM   4831  OE1 GLU A 604      -7.147 -10.699 -33.382  1.00 67.62           O  
ATOM   4832  OE2 GLU A 604      -5.483  -9.388 -32.748  1.00 67.62           O  
ATOM   4833  N   GLY A 605      -0.798 -13.454 -30.930  1.00 53.75           N  
ATOM   4834  CA  GLY A 605       0.640 -13.280 -31.118  1.00 53.75           C  
ATOM   4835  C   GLY A 605       0.898 -12.989 -32.593  1.00 53.75           C  
ATOM   4836  O   GLY A 605       0.084 -13.408 -33.412  1.00 53.75           O  
ATOM   4837  N   LYS A 606       1.977 -12.251 -32.873  1.00 44.22           N  
ATOM   4838  CA  LYS A 606       2.393 -11.774 -34.207  1.00 44.22           C  
ATOM   4839  C   LYS A 606       1.900 -12.569 -35.416  1.00 44.22           C  
ATOM   4840  CB  LYS A 606       3.920 -11.736 -34.291  1.00 44.22           C  
ATOM   4841  O   LYS A 606       2.091 -13.807 -35.420  1.00 44.22           O  
ATOM   4842  CG  LYS A 606       4.500 -10.535 -33.550  1.00 44.22           C  
ATOM   4843  CD  LYS A 606       6.007 -10.490 -33.801  1.00 44.22           C  
ATOM   4844  CE  LYS A 606       6.578  -9.226 -33.166  1.00 44.22           C  
ATOM   4845  NZ  LYS A 606       8.033  -9.120 -33.417  1.00 44.22           N
[truncated: 324 more chars]
