# Supplementary material for: Comparison of cable bacteria genera reveals details of their conduction machinery
Source: EMBO Rep. 2025 Feb 17;26(7):1749–67. doi: 10.1038/s44319-025-00387-8 (PMC11976967; doi:10.1038/s44319-025-00387-8)
Supplement: Supplementary file 4 — Dataset EV2 [file 44319_2025_387_MOESM4_ESM.zip › DatasetEV2/WLE97682.pdb]

ATOM      1  N   MET A   1      58.191 -38.075 -35.066  1.00 43.59           N  
ATOM      2  H   MET A   1      57.236 -38.312 -34.841  1.00 43.59           H  
ATOM      3  H2  MET A   1      58.797 -38.795 -34.698  1.00 43.59           H  
ATOM      4  H3  MET A   1      58.406 -37.193 -34.623  1.00 43.59           H  
ATOM      5  CA  MET A   1      58.324 -37.979 -36.536  1.00 43.59           C  
ATOM      6  HA  MET A   1      59.334 -37.651 -36.784  1.00 43.59           H  
ATOM      7  C   MET A   1      57.348 -36.924 -37.049  1.00 43.59           C  
ATOM      8  CB  MET A   1      58.083 -39.349 -37.211  1.00 43.59           C  
ATOM      9  HB2 MET A   1      57.605 -40.027 -36.504  1.00 43.59           H  
ATOM     10  HB3 MET A   1      57.417 -39.237 -38.066  1.00 43.59           H  
ATOM     11  O   MET A   1      56.158 -37.100 -36.860  1.00 43.59           O  
ATOM     12  CG  MET A   1      59.392 -39.975 -37.709  1.00 43.59           C  
ATOM     13  HG2 MET A   1      59.696 -39.487 -38.635  1.00 43.59           H  
ATOM     14  HG3 MET A   1      60.165 -39.791 -36.963  1.00 43.59           H  
ATOM     15  SD  MET A   1      59.339 -41.769 -37.971  1.00 43.59           S  
ATOM     16  CE  MET A   1      58.262 -41.937 -39.422  1.00 43.59           C  
ATOM     17  HE1 MET A   1      58.683 -41.386 -40.262  1.00 43.59           H  
ATOM     18  HE2 MET A   1      57.266 -41.558 -39.192  1.00 43.59           H  
ATOM     19  HE3 MET A   1      58.185 -42.991 -39.691  1.00 43.59           H  
ATOM     20  N   ARG A   2      57.899 -35.855 -37.648  1.00 46.99           N  
ATOM     21  H   ARG A   2      58.909 -35.817 -37.627  1.00 46.99           H  
ATOM     22  CA  ARG A   2      57.296 -34.809 -38.509  1.00 46.99           C  
ATOM     23  HA  ARG A   2      58.094 -34.095 -38.713  1.00 46.99           H  
ATOM     24  C   ARG A   2      56.185 -33.893 -37.952  1.00 46.99           C  
ATOM     25  CB  ARG A   2      56.965 -35.395 -39.893  1.00 46.99           C  
ATOM     26  HB2 ARG A   2      56.336 -36.279 -39.789  1.00 46.99           H  
ATOM     27  HB3 ARG A   2      56.418 -34.649 -40.470  1.00 46.99           H  
ATOM     28  O   ARG A   2      55.000 -34.136 -38.117  1.00 46.99           O  
ATOM     29  CG  ARG A   2      58.263 -35.739 -40.646  1.00 46.99           C  
ATOM     30  HG2 ARG A   2      58.884 -34.844 -40.698  1.00 46.99           H  
ATOM     31  HG3 ARG A   2      58.809 -36.516 -40.113  1.00 46.99           H  
ATOM     32  CD  ARG A   2      57.992 -36.220 -42.072  1.00 46.99           C  
ATOM     33  HD2 ARG A   2      57.484 -37.183 -42.031  1.00 46.99           H  
ATOM     34  HD3 ARG A   2      57.339 -35.500 -42.565  1.00 46.99           H  
ATOM     35  NE  ARG A   2      59.249 -36.338 -42.839  1.00 46.99           N  
ATOM     36  HE  ARG A   2      60.100 -36.040 -42.384  1.00 46.99           H  
ATOM     37  NH1 ARG A   2      58.327 -37.089 -44.804  1.00 46.99           N  
ATOM     38 HH11 ARG A   2      57.409 -37.070 -44.384  1.00 46.99           H  
ATOM     39 HH12 ARG A   2      58.428 -37.360 -45.772  1.00 46.99           H  
ATOM     40  NH2 ARG A   2      60.523 -36.720 -44.690  1.00 46.99           N  
ATOM     41 HH21 ARG A   2      61.355 -36.418 -44.203  1.00 46.99           H  
ATOM     42 HH22 ARG A   2      60.597 -36.998 -45.658  1.00 46.99           H  
ATOM     43  CZ  ARG A   2      59.360 -36.715 -44.102  1.00 46.99           C  
ATOM     44  N   VAL A   3      56.657 -32.762 -37.419  1.00 35.03           N  
ATOM     45  H   VAL A   3      57.658 -32.735 -37.291  1.00 35.03           H  
ATOM     46  CA  VAL A   3      56.054 -31.414 -37.458  1.00 35.03           C  
ATOM     47  HA  VAL A   3      54.991 -31.447 -37.218  1.00 35.03           H  
ATOM     48  C   VAL A   3      56.273 -30.813 -38.854  1.00 35.03           C  
ATOM     49  CB  VAL A   3      56.822 -30.519 -36.446  1.00 35.03           C  
ATOM     50  HB  VAL A   3      57.888 -30.597 -36.660  1.00 35.03           H  
ATOM     51  O   VAL A   3      57.398 -30.928 -39.330  1.00 35.03           O  
ATOM     52  CG1 VAL A   3      56.455 -29.030 -36.511  1.00 35.03           C  
ATOM     53 HG11 VAL A   3      56.984 -28.483 -35.730  1.00 35.03           H  
ATOM     54 HG12 VAL A   3      55.383 -28.901 -36.367  1.00 35.03           H  
ATOM     55 HG13 VAL A   3      56.750 -28.602 -37.469  1.00 35.03           H  
ATOM     56  CG2 VAL A   3      56.616 -31.000 -35.006  1.00 35.03           C  
ATOM     57 HG21 VAL A   3      57.189 -30.376 -34.321  1.00 35.03           H  
ATOM     58 HG22 VAL A   3      56.950 -32.031 -34.889  1.00 35.03           H  
ATOM     59 HG23 VAL A   3      55.560 -30.936 -34.741  1.00 35.03           H  
ATOM     60  N   VAL A   4      55.284 -30.128 -39.450  1.00 50.09           N  
ATOM     61  H   VAL A   4      54.355 -30.210 -39.063  1.00 50.09           H  
ATOM     62  CA  VAL A   4      55.486 -28.981 -40.373  1.00 50.09           C  
ATOM     63  HA  VAL A   4      56.366 -28.432 -40.039  1.00 50.09           H  
ATOM     64  C   VAL A   4      54.275 -28.029 -40.293  1.00 50.09           C  
ATOM     65  CB  VAL A   4      55.746 -29.375 -41.853  1.00 50.09           C  
ATOM     66  HB  VAL A   4      54.892 -29.935 -42.234  1.00 50.09           H  
ATOM     67  O   VAL A   4      53.166 -28.391 -40.672  1.00 50.09           O  
ATOM     68  CG1 VAL A   4      55.937 -28.125 -42.725  1.00 50.09           C  
ATOM     69 HG11 VAL A   4      56.725 -27.489 -42.323  1.00 50.09           H  
ATOM     70 HG12 VAL A   4      56.184 -28.405 -43.749  1.00 50.09           H  
ATOM     71 HG13 VAL A   4      55.004 -27.562 -42.768  1.00 50.09           H  
ATOM     72  CG2 VAL A   4      57.010 -30.217 -42.080  1.00 50.09           C  
ATOM     73 HG21 VAL A   4      56.853 -31.221 -41.686  1.00 50.09           H  
ATOM     74 HG22 VAL A   4      57.207 -30.322 -43.147  1.00 50.09           H  
ATOM     75 HG23 VAL A   4      57.870 -29.747 -41.603  1.00 50.09           H  
ATOM     76  N   LEU A   5      54.529 -26.815 -39.792  1.00 36.04           N  
ATOM     77  H   LEU A   5      55.488 -26.659 -39.516  1.00 36.04           H  
ATOM     78  CA  LEU A   5      53.747 -25.573 -39.919  1.00 36.04           C  
ATOM     79  HA  LEU A   5      52.709 -25.704 -39.611  1.00 36.04           H  
ATOM     80  C   LEU A   5      53.832 -25.024 -41.346  1.00 36.04           C  
ATOM     81  CB  LEU A   5      54.480 -24.506 -39.070  1.00 36.04           C  
ATOM     82  HB2 LEU A   5      55.537 -24.531 -39.336  1.00 36.04           H  
ATOM     83  HB3 LEU A   5      54.130 -23.519 -39.372  1.00 36.04           H  
ATOM     84  O   LEU A   5      54.933 -25.100 -41.864  1.00 36.04           O  
ATOM     85  CG  LEU A   5      54.347 -24.627 -37.547  1.00 36.04           C  
ATOM     86  HG  LEU A   5      53.972 -25.615 -37.280  1.00 36.04           H  
ATOM     87  CD1 LEU A   5      55.698 -24.416 -36.859  1.00 36.04           C  
ATOM     88 HD11 LEU A   5      56.096 -23.433 -37.111  1.00 36.04           H  
ATOM     89 HD12 LEU A   5      56.402 -25.184 -37.181  1.00 36.04           H  
ATOM     90 HD13 LEU A   5      55.574 -24.485 -35.778  1.00 36.04           H  
ATOM     91  CD2 LEU A   5      53.378 -23.562 -37.034  1.00 36.04           C  
ATOM     92 HD21 LEU A   5      53.758 -22.564 -37.250  1.00 36.04           H  
ATOM     93 HD22 LEU A   5      53.253 -23.669 -35.957  1.00 36.04           H  
ATOM     94 HD23 LEU A   5      52.405 -23.689 -37.510  1.00 36.04           H  
ATOM     95  N   TRP A   6      52.806 -24.347 -41.885  1.00 45.44           N  
ATOM     96  H   TRP A   6      51.898 -24.439 -41.454  1.00 45.44           H  
ATOM     97  CA  TRP A   6      52.975 -23.166 -42.762  1.00 45.44           C  
ATOM     98  HA  TRP A   6      53.824 -22.596 -42.385  1.00 45.44           H  
ATOM     99  C   TRP A   6      51.746 -22.241 -42.691  1.00 45.44           C  
ATOM    100  CB  TRP A   6      53.307 -23.513 -44.230  1.00 45.44           C  
ATOM    101  HB2 TRP A   6      52.912 -22.726 -44.873  1.00 45.44           H  
ATOM    102  HB3 TRP A   6      52.799 -24.437 -44.507  1.00 45.44           H  
ATOM    103  O   TRP A   6      50.606 -22.662 -42.870  1.00 45.44           O  
ATOM    104  CG  TRP A   6      54.776 -23.632 -44.543  1.00 45.44           C  
ATOM    105  CD1 TRP A   6      55.504 -24.764 -44.443  1.00 45.44           C  
ATOM    106  HD1 TRP A   6      55.099 -25.716 -44.133  1.00 45.44           H  
ATOM    107  CD2 TRP A   6      55.716 -22.634 -45.059  1.00 45.44           C  
ATOM    108  CE2 TRP A   6      57.024 -23.212 -45.076  1.00 45.44           C  
ATOM    109  CE3 TRP A   6      55.600 -21.321 -45.562  1.00 45.44           C  
ATOM    110  HE3 TRP A   6      54.629 -20.850 -45.588  1.00 45.44           H  
ATOM    111  NE1 TRP A   6      56.841 -24.495 -44.629  1.00 45.44           N  
ATOM    112  HE1 TRP A   6      57.569 -25.186 -44.521  1.00 45.44           H  
ATOM    113  CH2 TRP A   6      58.002 -21.230 -46.039  1.00 45.44           C  
ATOM    114  HH2 TRP A   6      58.856 -20.688 -46.418  1.00 45.44           H  
ATOM    115  CZ2 TRP A   6      58.158 -22.528 -45.531  1.00 45.44           C  
ATOM    116  HZ2 TRP A   6      59.127 -23.005 -45.527  1.00 45.44           H  
ATOM    117  CZ3 TRP A   6      56.727 -20.635 -46.060  1.00 45.44           C  
ATOM    118  HZ3 TRP A   6      56.611 -19.637 -46.456  1.00 45.44           H  
ATOM    119  N   SER A   7      52.030 -20.972 -42.414  1.00 36.06           N  
ATOM    120  H   SER A   7      53.002 -20.756 -42.241  1.00 36.06           H  
ATOM    121  CA  SER A   7      51.143 -19.810 -42.354  1.00 36.06           C  
ATOM    122  HA  SER A   7      50.193 -20.087 -41.897  1.00 36.06           H  
ATOM    123  C   SER A   7      50.914 -19.208 -43.747  1.00 36.06           C  
ATOM    124  CB  SER A   7      51.848 -18.728 -41.511  1.00 36.06           C  
ATOM    125  HB2 SER A   7      52.564 -18.196 -42.138  1.00 36.06           H  
ATOM    126  HB3 SER A   7      51.106 -18.014 -41.154  1.00 36.06           H  
ATOM    127  O   SER A   7      51.856 -19.190 -44.532  1.00 36.06           O  
ATOM    128  OG  SER A   7      52.560 -19.276 -40.410  1.00 36.06           O  
ATOM    129  HG  SER A   7      52.944 -18.559 -39.901  1.00 36.06           H  
ATOM    130  N   ALA A   8      49.748 -18.606 -44.011  1.00 42.33           N  
ATOM    131  H   ALA A   8      48.954 -18.820 -43.424  1.00 42.33           H  
ATOM    132  CA  ALA A   8      49.609 -17.425 -44.881  1.00 42.33           C  
ATOM    133  HA  ALA A   8      50.320 -16.670 -44.544  1.00 42.33           H  
ATOM    134  C   ALA A   8      48.192 -16.828 -44.793  1.00 42.33           C  
ATOM    135  CB  ALA A   8      49.933 -17.736 -46.348  1.00 42.33           C  
ATOM    136  HB1 ALA A   8      49.333 -18.582 -46.685  1.00 42.33           H  
ATOM    137  HB2 ALA A   8      50.990 -17.969 -46.479  1.00 42.33           H  
ATOM    138  HB3 ALA A   8      49.698 -16.872 -46.969  1.00 42.33           H  
ATOM    139  O   ALA A   8      47.193 -17.531 -44.915  1.00 42.33           O  
ATOM    140  N   ALA A   9      48.141 -15.517 -44.576  1.00 37.29           N  
ATOM    141  H   ALA A   9      49.024 -15.025 -44.568  1.00 37.29           H  
ATOM    142  CA  ALA A   9      46.957 -14.672 -44.513  1.00 37.29           C  
ATOM    143  HA  ALA A   9      46.195 -15.154 -43.900  1.00 37.29           H  
ATOM    144  C   ALA A   9      46.371 -14.370 -45.903  1.00 37.29           C  
ATOM    145  CB  ALA A   9      47.421 -13.368 -43.848  1.00 37.29           C  
ATOM    146  HB1 ALA A   9      47.816 -13.577 -42.853  1.00 37.29           H  
ATOM    147  HB2 ALA A   9      46.575 -12.688 -43.750  1.00 37.29           H  
ATOM    148  HB3 ALA A   9      48.191 -12.889 -44.453  1.00 37.29           H  
ATOM    149  O   ALA A   9      47.129 -14.262 -46.863  1.00 37.29           O  
ATOM    150  N   LEU A  10      45.063 -14.095 -45.988  1.00 40.16           N  
ATOM    151  H   LEU A  10      44.463 -14.325 -45.209  1.00 40.16           H  
ATOM    152  CA  LEU A  10      44.528 -13.115 -46.939  1.00 40.16           C  
ATOM    153  HA  LEU A  10      45.227 -12.278 -46.920  1.00 40.16           H  
ATOM    154  C   LEU A  10      43.162 -12.565 -46.491  1.00 40.16           C  
ATOM    155  CB  LEU A  10      44.470 -13.645 -48.388  1.00 40.16           C  
ATOM    156  HB2 LEU A  10      43.440 -13.918 -48.617  1.00 40.16           H  
ATOM    157  HB3 LEU A  10      45.070 -14.549 -48.495  1.00 40.16           H  
ATOM    158  O   LEU A  10      42.387 -13.218 -45.801  1.00 40.16           O  
ATOM    159  CG  LEU A  10      44.970 -12.586 -49.398  1.00 40.16           C  
ATOM    160  HG  LEU A  10      44.679 -11.593 -49.057  1.00 40.16           H  
ATOM    161  CD1 LEU A  10      46.491 -12.622 -49.559  1.00 40.16           C  
ATOM    162 HD11 LEU A  10      46.811 -13.618 -49.865  1.00 40.16           H  
ATOM    163 HD12 LEU A  10      46.805 -11.896 -50.309  1.00 40.16           H  
ATOM    164 HD13 LEU A  10      46.971 -12.374 -48.612  1.00 40.16           H  
ATOM    165  CD2 LEU A  10      44.340 -12.793 -50.770  1.00 40.16           C  
ATOM    166 HD21 LEU A  10      43.255 -12.735 -50.690  1.00 40.16           H  
ATOM    167 HD22 LEU A  10      44.679 -12.016 -51.456  1.00 40.16           H  
ATOM    168 HD23 LEU A  10      44.619 -13.770 -51.164  1.00 40.16           H  
ATOM    169  N   MET A  11      42.947 -11.317 -46.886  1.00 38.34           N  
ATOM    170  H   MET A  11      43.611 -10.973 -47.564  1.00 38.34           H  
ATOM    171  CA  MET A  11      41.939 -10.344 -46.483  1.00 38.34           C  
ATOM    172  HA  MET A  11      42.030 -10.148 -45.414  1.00 38.34           H  
ATOM    173  C   MET A  11      40.491 -10.733 -46.810  1.00 38.34           C  
ATOM    174  CB  MET A  11      42.249  -9.065 -47.281  1.00 38.34           C  
ATOM    175  HB2 MET A  11      41.538  -8.290 -46.995  1.00 38.34           H  
ATOM    176  HB3 MET A  11      42.097  -9.275 -48.340  1.00 38.34           H  
ATOM    177  O   MET A  11      40.218 -11.240 -47.892  1.00 38.34           O  
ATOM    178  CG  MET A  11      43.665  -8.498 -47.114  1.00 38.34           C  
ATOM    179  HG2 MET A  11      44.404  -9.285 -47.268  1.00 38.34           H  
ATOM    180  HG3 MET A  11      43.780  -8.105 -46.104  1.00 38.34           H  
ATOM    181  SD  MET A  11      44.008  -7.183 -48.311  1.00 38.34           S  
ATOM    182  CE  MET A  11      45.777  -6.932 -48.019  1.00 38.34           C  
ATOM    183  HE1 MET A  11      46.316  -7.862 -48.203  1.00 38.34           H  
ATOM    184  HE2 MET A  11      45.937  -6.613 -46.989  1.00 38.34           H  
ATOM    185  HE3 MET A  11      46.148  -6.162 -48.696  1.00 38.34           H  
ATOM    186  N   LEU A  12      39.556 -10.329 -45.943  1.00 43.46           N  
ATOM    187  H   LEU A  12      39.858 -10.015 -45.032  1.00 43.46           H  
ATOM    188  CA  LEU A  12      38.156 -10.066 -46.296  1.00 43.46           C  
ATOM    189  HA  LEU A  12      38.121  -9.688 -47.317  1.00 43.46           H  
ATOM    190  C   LEU A  12      37.626  -8.948 -45.386  1.00 43.46           C  
ATOM    191  CB  LEU A  12      37.326 -11.369 -46.237  1.00 43.46           C  
ATOM    192  HB2 LEU A  12      37.887 -12.119 -45.679  1.00 43.46           H  
ATOM    193  HB3 LEU A  12      36.395 -11.204 -45.695  1.00 43.46           H  
ATOM    194  O   LEU A  12      37.156  -9.181 -44.278  1.00 43.46           O  
ATOM    195  CG  LEU A  12      36.990 -11.916 -47.642  1.00 43.46           C  
ATOM    196  HG  LEU A  12      37.792 -11.684 -48.342  1.00 43.46           H  
ATOM    197  CD1 LEU A  12      36.836 -13.434 -47.606  1.00 43.46           C  
ATOM    198 HD11 LEU A  12      36.601 -13.804 -48.604  1.00 43.46           H  
ATOM    199 HD12 LEU A  12      37.773 -13.886 -47.281  1.00 43.46           H  
ATOM    200 HD13 LEU A  12      36.039 -13.714 -46.917  1.00 43.46           H  
ATOM    201  CD2 LEU A  12      35.695 -11.304 -48.182  1.00 43.46           C  
ATOM    202 HD21 LEU A  12      34.857 -11.563 -47.534  1.00 43.46           H  
ATOM    203 HD22 LEU A  12      35.502 -11.684 -49.185  1.00 43.46           H  
ATOM    204 HD23 LEU A  12      35.791 -10.219 -48.231  1.00 43.46           H  
ATOM    205  N   ALA A  13      37.761  -7.710 -45.862  1.00 38.76           N  
ATOM    206  H   ALA A  13      38.200  -7.598 -46.765  1.00 38.76           H  
ATOM    207  CA  ALA A  13      37.123  -6.526 -45.302  1.00 38.76           C  
ATOM    208  HA  ALA A  13      36.650  -6.768 -44.351  1.00 38.76           H  
ATOM    209  C   ALA A  13      36.036  -6.066 -46.281  1.00 38.76           C  
ATOM    210  CB  ALA A  13      38.192  -5.451 -45.048  1.00 38.76           C  
ATOM    211  HB1 ALA A  13      38.924  -5.821 -44.330  1.00 38.76           H  
ATOM    212  HB2 ALA A  13      38.699  -5.193 -45.978  1.00 38.76           H  
ATOM    213  HB3 ALA A  13      37.719  -4.556 -44.643  1.00 38.76           H  
ATOM    214  O   ALA A  13      36.327  -5.320 -47.209  1.00 38.76           O  
ATOM    215  N   VAL A  14      34.798  -6.537 -46.099  1.00 41.65           N  
ATOM    216  H   VAL A  14      34.650  -7.232 -45.381  1.00 41.65           H  
ATOM    217  CA  VAL A  14      33.598  -6.003 -46.765  1.00 41.65           C  
ATOM    218  HA  VAL A  14      33.743  -4.938 -46.946  1.00 41.65           H  
ATOM    219  C   VAL A  14      32.400  -6.188 -45.823  1.00 41.65           C  
ATOM    220  CB  VAL A  14      33.314  -6.682 -48.133  1.00 41.65           C  
ATOM    221  HB  VAL A  14      33.119  -7.742 -47.973  1.00 41.65           H  
ATOM    222  O   VAL A  14      32.049  -7.316 -45.497  1.00 41.65           O  
ATOM    223  CG1 VAL A  14      32.084  -6.057 -48.810  1.00 41.65           C  
ATOM    224 HG11 VAL A  14      31.908  -6.535 -49.773  1.00 41.65           H  
ATOM    225 HG12 VAL A  14      31.194  -6.212 -48.200  1.00 41.65           H  
ATOM    226 HG13 VAL A  14      32.240  -4.989 -48.967  1.00 41.65           H  
ATOM    227  CG2 VAL A  14      34.460  -6.560 -49.148  1.00 41.65           C  
ATOM    228 HG21 VAL A  14      34.724  -5.514 -49.299  1.00 41.65           H  
ATOM    229 HG22 VAL A  14      34.161  -6.994 -50.103  1.00 41.65           H  
ATOM    230 HG23 VAL A  14      35.331  -7.113 -48.796  1.00 41.65           H  
ATOM    231  N   GLY A  15      31.760  -5.083 -45.414  1.00 37.52           N  
ATOM    232  H   GLY A  15      32.165  -4.198 -45.681  1.00 37.52           H  
ATOM    233  CA  GLY A  15      30.347  -5.078 -45.002  1.00 37.52           C  
ATOM    234  HA2 GLY A  15      29.880  -6.003 -45.340  1.00 37.52           H  
ATOM    235  HA3 GLY A  15      29.846  -4.266 -45.529  1.00 37.52           H  
ATOM    236  C   GLY A  15      30.013  -4.928 -43.510  1.00 37.52           C  
ATOM    237  O   GLY A  15      29.423  -5.837 -42.947  1.00 37.52           O  
ATOM    238  N   ILE A  16      30.282  -3.774 -42.873  1.00 49.10           N  
ATOM    239  H   ILE A  16      30.847  -3.081 -43.343  1.00 49.10           H  
ATOM    240  CA  ILE A  16      29.667  -3.417 -41.564  1.00 49.10           C  
ATOM    241  HA  ILE A  16      28.708  -3.934 -41.518  1.00 49.10           H  
ATOM    242  C   ILE A  16      29.325  -1.911 -41.472  1.00 49.10           C  
ATOM    243  CB  ILE A  16      30.477  -3.908 -40.323  1.00 49.10           C  
ATOM    244  HB  ILE A  16      31.315  -3.228 -40.171  1.00 49.10           H  
ATOM    245  O   ILE A  16      29.641  -1.246 -40.491  1.00 49.10           O  
ATOM    246  CG1 ILE A  16      31.054  -5.339 -40.460  1.00 49.10           C  
ATOM    247 HG12 ILE A  16      30.239  -6.052 -40.585  1.00 49.10           H  
ATOM    248 HG13 ILE A  16      31.693  -5.382 -41.342  1.00 49.10           H  
ATOM    249  CG2 ILE A  16      29.580  -3.888 -39.060  1.00 49.10           C  
ATOM    250 HG21 ILE A  16      28.842  -4.689 -39.114  1.00 49.10           H  
ATOM    251 HG22 ILE A  16      29.048  -2.945 -38.935  1.00 49.10           H  
ATOM    252 HG23 ILE A  16      30.186  -4.024 -38.164  1.00 49.10           H  
ATOM    253  CD1 ILE A  16      31.909  -5.809 -39.278  1.00 49.10           C  
ATOM    254 HD11 ILE A  16      32.673  -5.066 -39.051  1.00 49.10           H  
ATOM    255 HD12 ILE A  16      32.397  -6.748 -39.541  1.00 49.10           H  
ATOM    256 HD13 ILE A  16      31.290  -5.983 -38.398  1.00 49.10           H  
ATOM    257  N   GLN A  17      28.694  -1.324 -42.497  1.00 45.37           N  
ATOM    258  H   GLN A  17      28.524  -1.857 -43.337  1.00 45.37           H  
ATOM    259  CA  GLN A  17      28.166   0.056 -42.395  1.00 45.37           C  
ATOM    260  HA  GLN A  17      28.191   0.360 -41.349  1.00 45.37           H  
ATOM    261  C   GLN A  17      26.668   0.207 -42.723  1.00 45.37           C  
ATOM    262  CB  GLN A  17      29.073   1.056 -43.143  1.00 45.37           C  
ATOM    263  HB2 GLN A  17      28.526   1.987 -43.295  1.00 45.37           H  
ATOM    264  HB3 GLN A  17      29.345   0.656 -44.120  1.00 45.37           H  
ATOM    265  O   GLN A  17      26.119   1.278 -42.499  1.00 45.37           O  
ATOM    266  CG  GLN A  17      30.339   1.384 -42.326  1.00 45.37           C  
ATOM    267  HG2 GLN A  17      30.041   1.670 -41.317  1.00 45.37           H  
ATOM    268  HG3 GLN A  17      30.971   0.499 -42.254  1.00 45.37           H  
ATOM    269  CD  GLN A  17      31.167   2.522 -42.917  1.00 45.37           C  
ATOM    270  NE2 GLN A  17      31.907   3.250 -42.108  1.00 45.37           N  
ATOM    271 HE21 GLN A  17      31.914   3.075 -41.113  1.00 45.37           H  
ATOM    272 HE22 GLN A  17      32.425   3.998 -42.546  1.00 45.37           H  
ATOM    273  OE1 GLN A  17      31.186   2.773 -44.108  1.00 45.37           O  
ATOM    274  N   GLY A  18      25.972  -0.857 -43.151  1.00 43.34           N  
ATOM    275  H   GLY A  18      26.463  -1.722 -43.326  1.00 43.34           H  
ATOM    276  CA  GLY A  18      24.520  -0.821 -43.412  1.00 43.34           C  
ATOM    277  HA2 GLY A  18      24.297  -1.502 -44.233  1.00 43.34           H  
ATOM    278  HA3 GLY A  18      24.225   0.179 -43.730  1.00 43.34           H  
ATOM    279  C   GLY A  18      23.622  -1.221 -42.230  1.00 43.34           C  
ATOM    280  O   GLY A  18      22.508  -0.725 -42.116  1.00 43.34           O  
ATOM    281  N   GLY A  19      24.100  -2.072 -41.312  1.00 40.92           N  
ATOM    282  H   GLY A  19      25.028  -2.451 -41.441  1.00 40.92           H  
ATOM    283  CA  GLY A  19      23.247  -2.668 -40.268  1.00 40.92           C  
ATOM    284  HA2 GLY A  19      23.787  -3.489 -39.795  1.00 40.92           H  
ATOM    285  HA3 GLY A  19      22.350  -3.078 -40.732  1.00 40.92           H  
ATOM    286  C   GLY A  19      22.797  -1.711 -39.157  1.00 40.92           C  
ATOM    287  O   GLY A  19      21.709  -1.870 -38.616  1.00 40.92           O  
ATOM    288  N   ASN A  20      23.593  -0.684 -38.843  1.00 48.70           N  
ATOM    289  H   ASN A  20      24.470  -0.583 -39.333  1.00 48.70           H  
ATOM    290  CA  ASN A  20      23.264   0.256 -37.763  1.00 48.70           C  
ATOM    291  HA  ASN A  20      22.793  -0.293 -36.947  1.00 48.70           H  
ATOM    292  C   ASN A  20      22.241   1.325 -38.175  1.00 48.70           C  
ATOM    293  CB  ASN A  20      24.558   0.898 -37.229  1.00 48.70           C  
ATOM    294  HB2 ASN A  20      25.172   1.246 -38.060  1.00 48.70           H  
ATOM    295  HB3 ASN A  20      24.293   1.762 -36.620  1.00 48.70           H  
ATOM    296  O   ASN A  20      21.592   1.899 -37.307  1.00 48.70           O  
ATOM    297  CG  ASN A  20      25.368  -0.028 -36.340  1.00 48.70           C  
ATOM    298  ND2 ASN A  20      26.615   0.294 -36.093  1.00 48.70           N  
ATOM    299 HD21 ASN A  20      27.004   1.159 -36.440  1.00 48.70           H  
ATOM    300 HD22 ASN A  20      27.106  -0.329 -35.469  1.00 48.70           H  
ATOM    301  OD1 ASN A  20      24.918  -1.047 -35.853  1.00 48.70           O  
ATOM    302  N   VAL A  21      22.092   1.601 -39.475  1.00 44.78           N  
ATOM    303  H   VAL A  21      22.603   1.055 -40.154  1.00 44.78           H  
ATOM    304  CA  VAL A  21      21.143   2.618 -39.961  1.00 44.78           C  
ATOM    305  HA  VAL A  21      21.105   3.435 -39.240  1.00 44.78           H  
ATOM    306  C   VAL A  21      19.728   2.040 -40.025  1.00 44.78           C  
ATOM    307  CB  VAL A  21      21.599   3.218 -41.305  1.00 44.78           C  
ATOM    308  HB  VAL A  21      21.626   2.432 -42.060  1.00 44.78           H  
ATOM    309  O   VAL A  21      18.800   2.671 -39.532  1.00 44.78           O  
ATOM    310  CG1 VAL A  21      20.650   4.325 -41.776  1.00 44.78           C  
ATOM    311 HG11 VAL A  21      19.654   3.921 -41.957  1.00 44.78           H  
ATOM    312 HG12 VAL A  21      20.574   5.109 -41.022  1.00 44.78           H  
ATOM    313 HG13 VAL A  21      21.008   4.755 -42.712  1.00 44.78           H  
ATOM    314  CG2 VAL A  21      23.006   3.829 -41.182  1.00 44.78           C  
ATOM    315 HG21 VAL A  21      23.738   3.055 -40.954  1.00 44.78           H  
ATOM    316 HG22 VAL A  21      23.287   4.291 -42.128  1.00 44.78           H  
ATOM    317 HG23 VAL A  21      23.015   4.585 -40.396  1.00 44.78           H  
ATOM    318  N   GLN A  22      19.576   0.804 -40.513  1.00 41.43           N  
ATOM    319  H   GLN A  22      20.373   0.331 -40.913  1.00 41.43           H  
ATOM    320  CA  GLN A  22      18.278   0.115 -40.548  1.00 41.43           C  
ATOM    321  HA  GLN A  22      17.559   0.765 -41.047  1.00 41.43           H  
ATOM    322  C   GLN A  22      17.701  -0.141 -39.146  1.00 41.43           C  
ATOM    323  CB  GLN A  22      18.416  -1.192 -41.352  1.00 41.43           C  
ATOM    324  HB2 GLN A  22      19.466  -1.472 -41.435  1.00 41.43           H  
ATOM    325  HB3 GLN A  22      17.891  -2.002 -40.845  1.00 41.43           H  
ATOM    326  O   GLN A  22      16.518   0.089 -38.924  1.00 41.43           O  
ATOM    327  CG  GLN A  22      17.806  -1.023 -42.749  1.00 41.43           C  
ATOM    328  HG2 GLN A  22      18.180  -0.107 -43.206  1.00 41.43           H  
ATOM    329  HG3 GLN A  22      16.724  -0.932 -42.649  1.00 41.43           H  
ATOM    330  CD  GLN A  22      18.140  -2.179 -43.685  1.00 41.43           C  
ATOM    331  NE2 GLN A  22      17.155  -2.805 -44.290  1.00 41.43           N  
ATOM    332 HE21 GLN A  22      16.200  -2.560 -44.070  1.00 41.43           H  
ATOM    333 HE22 GLN A  22      17.408  -3.582 -44.884  1.00 41.43           H  
ATOM    334  OE1 GLN A  22      19.289  -2.532 -43.908  1.00 41.43           O  
ATOM    335  N   ALA A  23      18.534  -0.526 -38.173  1.00 43.28           N  
ATOM    336  H   ALA A  23      19.494  -0.744 -38.400  1.00 43.28           H  
ATOM    337  CA  ALA A  23      18.077  -0.721 -36.793  1.00 43.28           C  
ATOM    338  HA  ALA A  23      17.212  -1.384 -36.804  1.00 43.28           H  
ATOM    339  C   ALA A  23      17.635   0.591 -36.111  1.00 43.28           C  
ATOM    340  CB  ALA A  23      19.205  -1.408 -36.014  1.00 43.28           C  
ATOM    341  HB1 ALA A  23      20.087  -0.767 -35.988  1.00 43.28           H  
ATOM    342  HB2 ALA A  23      19.459  -2.354 -36.492  1.00 43.28           H  
ATOM    343  HB3 ALA A  23      18.872  -1.605 -34.995  1.00 43.28           H  
ATOM    344  O   ALA A  23      16.756   0.576 -35.250  1.00 43.28           O  
ATOM    345  N   ALA A  24      18.223   1.733 -36.491  1.00 41.93           N  
ATOM    346  H   ALA A  24      18.916   1.707 -37.225  1.00 41.93           H  
ATOM    347  CA  ALA A  24      17.809   3.037 -35.980  1.00 41.93           C  
ATOM    348  HA  ALA A  24      17.679   2.962 -34.900  1.00 41.93           H  
ATOM    349  C   ALA A  24      16.455   3.470 -36.569  1.00 41.93           C  
ATOM    350  CB  ALA A  24      18.918   4.061 -36.248  1.00 41.93           C  
ATOM    351  HB1 ALA A  24      18.631   5.021 -35.820  1.00 41.93           H  
ATOM    352  HB2 ALA A  24      19.066   4.179 -37.321  1.00 41.93           H  
ATOM    353  HB3 ALA A  24      19.849   3.726 -35.789  1.00 41.93           H  
ATOM    354  O   ALA A  24      15.594   3.919 -35.814  1.00 41.93           O  
ATOM    355  N   GLU A  25      16.234   3.267 -37.875  1.00 42.91           N  
ATOM    356  H   GLU A  25      16.976   2.890 -38.447  1.00 42.91           H  
ATOM    357  CA  GLU A  25      14.952   3.572 -38.532  1.00 42.91           C  
ATOM    358  HA  GLU A  25      14.673   4.601 -38.302  1.00 42.91           H  
ATOM    359  C   GLU A  25      13.797   2.705 -38.012  1.00 42.91           C  
ATOM    360  CB  GLU A  25      15.082   3.443 -40.062  1.00 42.91           C  
ATOM    361  HB2 GLU A  25      15.655   2.548 -40.303  1.00 42.91           H  
ATOM    362  HB3 GLU A  25      14.086   3.344 -40.493  1.00 42.91           H  
ATOM    363  O   GLU A  25      12.700   3.220 -37.811  1.00 42.91           O  
ATOM    364  CG  GLU A  25      15.744   4.686 -40.679  1.00 42.91           C  
ATOM    365  HG2 GLU A  25      15.170   5.564 -40.383  1.00 42.91           H  
ATOM    366  HG3 GLU A  25      16.747   4.791 -40.266  1.00 42.91           H  
ATOM    367  CD  GLU A  25      15.843   4.642 -42.215  1.00 42.91           C  
ATOM    368  OE1 GLU A  25      15.950   5.740 -42.810  1.00 42.91           O  
ATOM    369  OE2 GLU A  25      15.869   3.529 -42.790  1.00 42.91           O  
ATOM    370  N   GLU A  26      14.039   1.427 -37.703  1.00 54.53           N  
ATOM    371  H   GLU A  26      14.928   1.023 -37.960  1.00 54.53           H  
ATOM    372  CA  GLU A  26      13.012   0.550 -37.117  1.00 54.53           C  
ATOM    373  HA  GLU A  26      12.092   0.650 -37.692  1.00 54.53           H  
ATOM    374  C   GLU A  26      12.648   0.922 -35.669  1.00 54.53           C  
ATOM    375  CB  GLU A  26      13.467  -0.917 -37.189  1.00 54.53           C  
ATOM    376  HB2 GLU A  26      12.822  -1.512 -36.542  1.00 54.53           H  
ATOM    377  HB3 GLU A  26      14.491  -0.997 -36.824  1.00 54.53           H  
ATOM    378  O   GLU A  26      11.538   0.640 -35.220  1.00 54.53           O  
ATOM    379  CG  GLU A  26      13.368  -1.487 -38.614  1.00 54.53           C  
ATOM    380  HG2 GLU A  26      14.017  -0.913 -39.276  1.00 54.53           H  
ATOM    381  HG3 GLU A  26      12.343  -1.360 -38.964  1.00 54.53           H  
ATOM    382  CD  GLU A  26      13.743  -2.978 -38.710  1.00 54.53           C  
ATOM    383  OE1 GLU A  26      13.594  -3.535 -39.824  1.00 54.53           O  
ATOM    384  OE2 GLU A  26      14.175  -3.568 -37.692  1.00 54.53           O  
ATOM    385  N   SER A  27      13.553   1.573 -34.929  1.00 60.20           N  
ATOM    386  H   SER A  27      14.450   1.765 -35.352  1.00 60.20           H  
ATOM    387  CA  SER A  27      13.325   1.929 -33.520  1.00 60.20           C  
ATOM    388  HA  SER A  27      12.792   1.103 -33.048  1.00 60.20           H  
ATOM    389  C   SER A  27      12.464   3.181 -33.311  1.00 60.20           C  
ATOM    390  CB  SER A  27      14.667   2.079 -32.799  1.00 60.20           C  
ATOM    391  HB2 SER A  27      14.489   2.092 -31.724  1.00 60.20           H  
ATOM    392  HB3 SER A  27      15.301   1.223 -33.032  1.00 60.20           H  
ATOM    393  O   SER A  27      11.995   3.416 -32.198  1.00 60.20           O  
ATOM    394  OG  SER A  27      15.337   3.275 -33.159  1.00 60.20           O  
ATOM    395  HG  SER A  27      15.400   3.344 -34.115  1.00 60.20           H  
ATOM    396  N   GLY A  28      12.306   4.021 -34.342  1.00 71.27           N  
ATOM    397  H   GLY A  28      12.663   3.737 -35.243  1.00 71.27           H  
ATOM    398  CA  GLY A  28      11.697   5.353 -34.227  1.00 71.27           C  
ATOM    399  HA2 GLY A  28      10.714   5.256 -33.766  1.00 71.27           H  
ATOM    400  HA3 GLY A  28      11.570   5.766 -35.227  1.00 71.27           H  
ATOM    401  C   GLY A  28      12.509   6.364 -33.398  1.00 71.27           C  
ATOM    402  O   GLY A  28      12.073   7.502 -33.228  1.00 71.27           O  
ATOM    403  N   LEU A  29      13.685   5.984 -32.881  1.00 79.81           N  
ATOM    404  H   LEU A  29      14.013   5.048 -33.073  1.00 79.81           H  
ATOM    405  CA  LEU A  29      14.532   6.853 -32.065  1.00 79.81           C  
ATOM    406  HA  LEU A  29      13.868   7.478 -31.467  1.00 79.81           H  
ATOM    407  C   LEU A  29      15.405   7.775 -32.933  1.00 79.81           C  
ATOM    408  CB  LEU A  29      15.407   6.022 -31.109  1.00 79.81           C  
ATOM    409  HB2 LEU A  29      16.074   6.697 -30.572  1.00 79.81           H  
ATOM    410  HB3 LEU A  29      16.031   5.358 -31.707  1.00 79.81           H  
ATOM    411  O   LEU A  29      15.918   7.357 -33.975  1.00 79.81           O  
ATOM    412  CG  LEU A  29      14.626   5.188 -30.079  1.00 79.81           C  
ATOM    413  HG  LEU A  29      13.913   4.538 -30.587  1.00 79.81           H  
ATOM    414  CD1 LEU A  29      15.603   4.304 -29.301  1.00 79.81           C  
ATOM    415 HD11 LEU A  29      16.111   3.639 -29.999  1.00 79.81           H  
ATOM    416 HD12 LEU A  29      16.340   4.920 -28.786  1.00 79.81           H  
ATOM    417 HD13 LEU A  29      15.053   3.699 -28.580  1.00 79.81           H  
ATOM    418  CD2 LEU A  29      13.872   6.070 -29.077  1.00 79.81           C  
ATOM    419 HD21 LEU A  29      14.557   6.770 -28.598  1.00 79.81           H  
ATOM    420 HD22 LEU A  29      13.399   5.442 -28.322  1.00 79.81           H  
ATOM    421 HD23 LEU A  29      13.086   6.620 -29.593  1.00 79.81           H  
ATOM    422  N   PRO A  30      15.649   9.025 -32.502  1.00 82.85           N  
ATOM    423  CA  PRO A  30      16.513   9.934 -33.240  1.00 82.85           C  
ATOM    424  HA  PRO A  30      16.166   9.994 -34.271  1.00 82.85           H  
ATOM    425  C   PRO A  30      17.976   9.456 -33.237  1.00 82.85           C  
ATOM    426  CB  PRO A  30      16.320  11.303 -32.579  1.00 82.85           C  
ATOM    427  HB2 PRO A  30      17.235  11.895 -32.577  1.00 82.85           H  
ATOM    428  HB3 PRO A  30      15.522  11.842 -33.089  1.00 82.85           H  
ATOM    429  O   PRO A  30      18.587   9.221 -32.195  1.00 82.85           O  
ATOM    430  CG  PRO A  30      15.869  10.970 -31.157  1.00 82.85           C  
ATOM    431  HG2 PRO A  30      15.246  11.757 -30.731  1.00 82.85           H  
ATOM    432  HG3 PRO A  30      16.740  10.791 -30.527  1.00 82.85           H  
ATOM    433  CD  PRO A  30      15.105   9.662 -31.311  1.00 82.85           C  
ATOM    434  HD2 PRO A  30      14.045   9.869 -31.464  1.00 82.85           H  
ATOM    435  HD3 PRO A  30      15.247   9.043 -30.425  1.00 82.85           H  
ATOM    436  N   GLY A  31      18.598   9.390 -34.418  1.00 88.08           N  
ATOM    437  H   GLY A  31      18.028   9.454 -35.250  1.00 88.08           H  
ATOM    438  CA  GLY A  31      20.016   9.012 -34.549  1.00 88.08           C  
ATOM    439  HA2 GLY A  31      20.244   8.864 -35.605  1.00 88.08           H  
ATOM    440  HA3 GLY A  31      20.176   8.066 -34.032  1.00 88.08           H  
ATOM    441  C   GLY A  31      21.011  10.040 -33.982  1.00 88.08           C  
ATOM    442  O   GLY A  31      22.186   9.731 -33.798  1.00 88.08           O  
ATOM    443  N   LYS A  32      20.563  11.274 -33.716  1.00 94.16           N  
ATOM    444  H   LYS A  32      19.571  11.429 -33.829  1.00 94.16           H  
ATOM    445  CA  LYS A  32      21.333  12.364 -33.093  1.00 94.16           C  
ATOM    446  HA  LYS A  32      21.963  11.936 -32.314  1.00 94.16           H  
ATOM    447  C   LYS A  32      20.383  13.364 -32.438  1.00 94.16           C  
ATOM    448  CB  LYS A  32      22.226  13.060 -34.143  1.00 94.16           C  
ATOM    449  HB2 LYS A  32      22.875  12.311 -34.596  1.00 94.16           H  
ATOM    450  HB3 LYS A  32      22.860  13.788 -33.637  1.00 94.16           H  
ATOM    451  O   LYS A  32      19.249  13.495 -32.887  1.00 94.16           O  
ATOM    452  CG  LYS A  32      21.429  13.777 -35.251  1.00 94.16           C  
ATOM    453  HG2 LYS A  32      20.734  13.073 -35.709  1.00 94.16           H  
ATOM    454  HG3 LYS A  32      20.858  14.596 -34.815  1.00 94.16           H  
ATOM    455  CD  LYS A  32      22.340  14.343 -36.347  1.00 94.16           C  
ATOM    456  HD2 LYS A  32      23.034  15.062 -35.911  1.00 94.16           H  
ATOM    457  HD3 LYS A  32      22.898  13.524 -36.798  1.00 94.16           H  
ATOM    458  CE  LYS A  32      21.463  15.025 -37.406  1.00 94.16           C  
ATOM    459  HE2 LYS A  32      20.704  14.311 -37.726  1.00 94.16           H  
ATOM    460  HE3 LYS A  32      20.940  15.862 -36.943  1.00 94.16           H  
ATOM    461  NZ  LYS A  32      22.246  15.481 -38.582  1.00 94.16           N  
ATOM    462  HZ1 LYS A  32      22.694  14.691 -39.024  1.00 94.16           H  
ATOM    463  HZ2 LYS A  32      22.948  16.157 -38.318  1.00 94.16           H  
ATOM    464  HZ3 LYS A  32      21.627  15.898 -39.262  1.00 94.16           H  
ATOM    465  N   LEU A  33      20.868  14.133 -31.460  1.00 94.85           N  
ATOM    466  H   LEU A  33      21.762  13.889 -31.058  1.00 94.85           H  
ATOM    467  CA  LEU A  33      20.110  15.259 -30.897  1.00 94.85           C  
ATOM    468  HA  LEU A  33      19.200  14.868 -30.442  1.00 94.85           H  
ATOM    469  C   LEU A  33      19.688  16.249 -31.994  1.00 94.85           C  
ATOM    470  CB  LEU A  33      20.942  15.997 -29.830  1.00 94.85           C  
ATOM    471  HB2 LEU A  33      20.420  16.915 -29.559  1.00 94.85           H  
ATOM    472  HB3 LEU A  33      21.897  16.278 -30.275  1.00 94.85           H  
ATOM    473  O   LEU A  33      20.527  16.679 -32.805  1.00 94.85           O  
ATOM    474  CG  LEU A  33      21.207  15.198 -28.543  1.00 94.85           C  
ATOM    475  HG  LEU A  33      21.645  14.233 -28.799  1.00 94.85           H  
ATOM    476  CD1 LEU A  33      22.197  15.968 -27.666  1.00 94.85           C  
ATOM    477 HD11 LEU A  33      22.392  15.393 -26.760  1.00 94.85           H  
ATOM    478 HD12 LEU A  33      21.787  16.941 -27.395  1.00 94.85           H  
ATOM    479 HD13 LEU A  33      23.140  16.098 -28.198  1.00 94.85           H  
ATOM    480  CD2 LEU A  33      19.940  14.978 -27.723  1.00 94.85           C  
ATOM    481 HD21 LEU A  33      19.179  14.472 -28.317  1.00 94.85           H  
ATOM    482 HD22 LEU A  33      19.544  15.931 -27.370  1.00 94.85           H  
ATOM    483 HD23 LEU A  33      20.175  14.343 -26.869  1.00 94.85           H  
ATOM    484  N   SER A  34      18.411  16.634 -31.975  1.00 95.92           N  
ATOM    485  H   SER A  34      17.782  16.233 -31.294  1.00 95.92           H  
ATOM    486  CA  SER A  34      17.834  17.617 -32.894  1.00 95.92           C  
ATOM    487  HA  SER A  34      18.028  17.287 -33.914  1.00 95.92           H  
ATOM    488  C   SER A  34      18.447  19.010 -32.723  1.00 95.92           C  
ATOM    489  CB  SER A  34      16.318  17.679 -32.718  1.00 95.92           C  
ATOM    490  HB2 SER A  34      15.904  16.674 -32.807  1.00 95.92           H  
ATOM    491  HB3 SER A  34      15.874  18.288 -33.505  1.00 95.92           H  
ATOM    492  O   SER A  34      19.122  19.315 -31.731  1.00 95.92           O  
ATOM    493  OG  SER A  34      16.006  18.218 -31.452  1.00 95.92           O  
ATOM    494  HG  SER A  34      15.507  17.512 -31.035  1.00 95.92           H  
ATOM    495  N   ASN A  35      18.253  19.871 -33.721  1.00 96.59           N  
ATOM    496  H   ASN A  35      17.518  19.665 -34.382  1.00 96.59           H  
ATOM    497  CA  ASN A  35      18.741  21.251 -33.654  1.00 96.59           C  
ATOM    498  HA  ASN A  35      19.763  21.264 -33.276  1.00 96.59           H  
ATOM    499  C   ASN A  35      17.900  22.086 -32.679  1.00 96.59           C  
ATOM    500  CB  ASN A  35      18.726  21.844 -35.066  1.00 96.59           C  
ATOM    501  HB2 ASN A  35      18.900  22.919 -35.003  1.00 96.59           H  
ATOM    502  HB3 ASN A  35      17.740  21.695 -35.505  1.00 96.59           H  
ATOM    503  O   ASN A  35      18.421  22.961 -31.989  1.00 96.59           O  
ATOM    504  CG  ASN A  35      19.789  21.259 -35.980  1.00 96.59           C  
ATOM    505  ND2 ASN A  35      19.568  21.359 -37.269  1.00 96.59           N  
ATOM    506 HD21 ASN A  35      18.699  21.764 -37.586  1.00 96.59           H  
ATOM    507 HD22 ASN A  35      20.273  21.018 -37.908  1.00 96.59           H  
ATOM    508  OD1 ASN A  35      20.822  20.732 -35.569  1.00 96.59           O  
ATOM    509  N   GLU A  36      16.622  21.758 -32.582  1.00 97.08           N  
ATOM    510  H   GLU A  36      16.272  21.054 -33.216  1.00 97.08           H  
ATOM    511  CA  GLU A  36      15.639  22.304 -31.667  1.00 97.08           C  
ATOM    512  HA  GLU A  36      15.564  23.383 -31.803  1.00 97.08           H  
ATOM    513  C   GLU A  36      16.075  22.042 -30.222  1.00 97.08           C  
ATOM    514  CB  GLU A  36      14.270  21.679 -31.981  1.00 97.08           C  
ATOM    515  HB2 GLU A  36      13.565  22.111 -31.270  1.00 97.08           H  
ATOM    516  HB3 GLU A  36      14.302  20.602 -31.818  1.00 97.08           H  
ATOM    517  O   GLU A  36      16.326  22.991 -29.478  1.00 97.08           O  
ATOM    518  CG  GLU A  36      13.732  21.974 -33.398  1.00 97.08           C  
ATOM    519  HG2 GLU A  36      13.962  23.012 -33.637  1.00 97.08           H  
ATOM    520  HG3 GLU A  36      12.646  21.878 -33.370  1.00 97.08           H  
ATOM    521  CD  GLU A  36      14.263  21.107 -34.559  1.00 97.08           C  
ATOM    522  OE1 GLU A  36      13.767  21.308 -35.685  1.00 97.08           O  
ATOM    523  OE2 GLU A  36      15.246  20.341 -34.387  1.00 97.08           O  
ATOM    524  N   THR A  37      16.336  20.779 -29.852  1.00 97.58           N  
ATOM    525  H   THR A  37      16.110  20.029 -30.489  1.00 97.58           H  
ATOM    526  CA  THR A  37      16.874  20.447 -28.522  1.00 97.58           C  
ATOM    527  HA  THR A  37      16.179  20.830 -27.775  1.00 97.58           H  
ATOM    528  C   THR A  37      18.206  21.143 -28.262  1.00 97.58           C  
ATOM    529  CB  THR A  37      16.984  18.926 -28.316  1.00 97.58           C  
ATOM    530  HB  THR A  37      17.274  18.434 -29.244  1.00 97.58           H  
ATOM    531  O   THR A  37      18.398  21.705 -27.185  1.00 97.58           O  
ATOM    532  CG2 THR A  37      17.968  18.529 -27.209  1.00 97.58           C  
ATOM    533 HG21 THR A  37      18.985  18.810 -27.480  1.00 97.58           H  
ATOM    534 HG22 THR A  37      17.963  17.445 -27.095  1.00 97.58           H  
ATOM    535 HG23 THR A  37      17.691  18.999 -26.265  1.00 97.58           H  
ATOM    536  OG1 THR A  37      15.718  18.491 -27.890  1.00 97.58           O  
ATOM    537  HG1 THR A  37      15.513  17.624 -28.248  1.00 97.58           H  
ATOM    538  N   LYS A  38      19.134  21.176 -29.230  1.00 97.23           N  
ATOM    539  H   LYS A  38      18.931  20.713 -30.105  1.00 97.23           H  
ATOM    540  CA  LYS A  38      20.405  21.907 -29.056  1.00 97.23           C  
ATOM    541  HA  LYS A  38      20.940  21.492 -28.202  1.00 97.23           H  
ATOM    542  C   LYS A  38      20.184  23.384 -28.740  1.00 97.23           C  
ATOM    543  CB  LYS A  38      21.276  21.790 -30.306  1.00 97.23           C  
ATOM    544  HB2 LYS A  38      20.665  22.009 -31.182  1.00 97.23           H  
ATOM    545  HB3 LYS A  38      22.077  22.528 -30.259  1.00 97.23           H  
ATOM    546  O   LYS A  38      20.949  23.941 -27.959  1.00 97.23           O  
ATOM    547  CG  LYS A  38      21.910  20.405 -30.436  1.00 97.23           C  
ATOM    548  HG2 LYS A  38      21.153  19.633 -30.301  1.00 97.23           H  
ATOM    549  HG3 LYS A  38      22.676  20.275 -29.672  1.00 97.23           H  
ATOM    550  CD  LYS A  38      22.534  20.281 -31.825  1.00 97.23           C  
ATOM    551  HD2 LYS A  38      23.412  20.922 -31.902  1.00 97.23           H  
ATOM    552  HD3 LYS A  38      21.799  20.589 -32.568  1.00 97.23           H  
ATOM    553  CE  LYS A  38      22.905  18.826 -32.081  1.00 97.23           C  
ATOM    554  HE2 LYS A  38      22.071  18.207 -31.751  1.00 97.23           H  
ATOM    555  HE3 LYS A  38      23.785  18.559 -31.496  1.00 97.23           H  
ATOM    556  NZ  LYS A  38      23.118  18.609 -33.526  1.00 97.23           N  
ATOM    557  HZ1 LYS A  38      23.221  17.620 -33.703  1.00 97.23           H  
ATOM    558  HZ2 LYS A  38      22.289  18.918 -34.013  1.00 97.23           H  
ATOM    559  HZ3 LYS A  38      23.911  19.135 -33.864  1.00 97.23           H  
ATOM    560  N   THR A  39      19.145  23.997 -29.301  1.00 97.52           N  
ATOM    561  H   THR A  39      18.545  23.458 -29.909  1.00 97.52           H  
ATOM    562  CA  THR A  39      18.770  25.386 -29.018  1.00 97.52           C  
ATOM    563  HA  THR A  39      19.659  26.012 -29.091  1.00 97.52           H  
ATOM    564  C   THR A  39      18.233  25.523 -27.592  1.00 97.52           C  
ATOM    565  CB  THR A  39      17.761  25.902 -30.055  1.00 97.52           C  
ATOM    566  HB  THR A  39      16.814  25.371 -29.964  1.00 97.52           H  
ATOM    567  O   THR A  39      18.697  26.391 -26.856  1.00 97.52           O  
ATOM    568  CG2 THR A  39      17.507  27.399 -29.896  1.00 97.52           C  
ATOM    569 HG21 THR A  39      16.863  27.743 -30.705  1.00 97.52           H  
ATOM    570 HG22 THR A  39      18.448  27.948 -29.936  1.00 97.52           H  
ATOM    571 HG23 THR A  39      17.012  27.598 -28.945  1.00 97.52           H  
ATOM    572  OG1 THR A  39      18.276  25.703 -31.354  1.00 97.52           O  
ATOM    573  HG1 THR A  39      18.165  24.777 -31.582  1.00 97.52           H  
ATOM    574  N   CYS A  40      17.364  24.611 -27.134  1.00 97.47           N  
ATOM    575  H   CYS A  40      16.978  23.936 -27.779  1.00 97.47           H  
ATOM    576  CA  CYS A  40      16.923  24.560 -25.731  1.00 97.47           C  
ATOM    577  HA  CYS A  40      16.368  25.470 -25.501  1.00 97.47           H  
ATOM    578  C   CYS A  40      18.118  24.477 -24.761  1.00 97.47           C  
ATOM    579  CB  CYS A  40      16.002  23.346 -25.509  1.00 97.47           C  
ATOM    580  HB2 CYS A  40      15.584  23.391 -24.504  1.00 97.47           H  
ATOM    581  HB3 CYS A  40      16.580  22.425 -25.592  1.00 97.47           H  
ATOM    582  O   CYS A  40      18.179  25.196 -23.757  1.00 97.47           O  
ATOM    583  SG  CYS A  40      14.643  23.272 -26.709  1.00 97.47           S  
ATOM    584  HG  CYS A  40      14.123  24.485 -26.501  1.00 97.47           H  
ATOM    585  N   LEU A  41      19.100  23.630 -25.087  1.00 96.90           N  
ATOM    586  H   LEU A  41      18.964  23.064 -25.913  1.00 96.90           H  
ATOM    587  CA  LEU A  41      20.300  23.402 -24.280  1.00 96.90           C  
ATOM    588  HA  LEU A  41      19.993  23.173 -23.260  1.00 96.90           H  
ATOM    589  C   LEU A  41      21.215  24.627 -24.182  1.00 96.90           C  
ATOM    590  CB  LEU A  41      21.089  22.209 -24.849  1.00 96.90           C  
ATOM    591  HB2 LEU A  41      21.300  22.399 -25.901  1.00 96.90           H  
ATOM    592  HB3 LEU A  41      22.045  22.152 -24.329  1.00 96.90           H  
ATOM    593  O   LEU A  41      21.942  24.733 -23.197  1.00 96.90           O  
ATOM    594  CG  LEU A  41      20.400  20.839 -24.721  1.00 96.90           C  
ATOM    595  HG  LEU A  41      19.438  20.840 -25.235  1.00 96.90           H  
ATOM    596  CD1 LEU A  41      21.288  19.771 -25.362  1.00 96.90           C  
ATOM    597 HD11 LEU A  41      21.469  20.021 -26.408  1.00 96.90           H  
ATOM    598 HD12 LEU A  41      22.235  19.697 -24.829  1.00 96.90           H  
ATOM    599 HD13 LEU A  41      20.774  18.811 -25.323  1.00 96.90           H  
ATOM    600  CD2 LEU A  41      20.132  20.473 -23.266  1.00 96.90           C  
ATOM    601 HD21 LEU A  41      19.826  19.429 -23.195  1.00 96.90           H  
ATOM    602 HD22 LEU A  41      21.033  20.644 -22.678  1.00 96.90           H  
ATOM    603 HD23 LEU A  41      19.318  21.084 -22.877  1.00 96.90           H  
ATOM    604  N   GLN A  42      21.184  25.562 -25.139  1.00 96.34           N  
ATOM    605  H   GLN A  42      20.551  25.443 -25.917  1.00 96.34           H  
ATOM    606  CA  GLN A  42      22.004  26.780 -25.076  1.00 96.34           C  
ATOM    607  HA  GLN A  42      23.052  26.494 -24.985  1.00 96.34           H  
ATOM    608  C   GLN A  42      21.675  27.643 -23.854  1.00 96.34           C  
ATOM    609  CB  GLN A  42      21.838  27.619 -26.351  1.00 96.34           C  
ATOM    610  HB2 GLN A  42      20.776  27.769 -26.549  1.00 96.34           H  
ATOM    611  HB3 GLN A  42      22.287  28.599 -26.193  1.00 96.34           H  
ATOM    612  O   GLN A  42      22.574  28.299 -23.339  1.00 96.34           O  
ATOM    613  CG  GLN A  42      22.520  26.982 -27.569  1.00 96.34           C  
ATOM    614  HG2 GLN A  42      22.241  25.930 -27.639  1.00 96.34           H  
ATOM    615  HG3 GLN A  42      23.601  27.032 -27.442  1.00 96.34           H  
ATOM    616  CD  GLN A  42      22.151  27.662 -28.883  1.00 96.34           C  
ATOM    617  NE2 GLN A  42      22.540  27.104 -30.007  1.00 96.34           N  
ATOM    618 HE21 GLN A  42      22.997  26.204 -30.009  1.00 96.34           H  
ATOM    619 HE22 GLN A  42      22.212  27.566 -30.843  1.00 96.34           H  
ATOM    620  OE1 GLN A  42      21.522  28.701 -28.940  1.00 96.34           O  
ATOM    621  N   CYS A  43      20.427  27.603 -23.375  1.00 97.33           N  
ATOM    622  H   CYS A  43      19.755  27.037 -23.874  1.00 97.33           H  
ATOM    623  CA  CYS A  43      19.974  28.351 -22.202  1.00 97.33           C  
ATOM    624  HA  CYS A  43      20.740  29.068 -21.907  1.00 97.33           H  
ATOM    625  C   CYS A  43      19.738  27.434 -20.989  1.00 97.33           C  
ATOM    626  CB  CYS A  43      18.726  29.141 -22.620  1.00 97.33           C  
ATOM    627  HB2 CYS A  43      17.918  28.458 -22.885  1.00 97.33           H  
ATOM    628  HB3 CYS A  43      18.966  29.751 -23.491  1.00 97.33           H  
ATOM    629  O   CYS A  43      20.284  27.666 -19.909  1.00 97.33           O  
ATOM    630  SG  CYS A  43      18.191  30.231 -21.276  1.00 97.33           S  
ATOM    631  HG  CYS A  43      17.162  30.794 -21.917  1.00 97.33           H  
ATOM    632  N   HIS A  44      18.974  26.344 -21.150  1.00 96.87           N  
ATOM    633  H   HIS A  44      18.606  26.137 -22.067  1.00 96.87           H  
ATOM    634  CA  HIS A  44      18.527  25.516 -20.020  1.00 96.87           C  
ATOM    635  HA  HIS A  44      18.085  26.178 -19.276  1.00 96.87           H  
ATOM    636  C   HIS A  44      19.655  24.778 -19.290  1.00 96.87           C  
ATOM    637  CB  HIS A  44      17.434  24.534 -20.465  1.00 96.87           C  
ATOM    638  HB2 HIS A  44      17.384  23.711 -19.752  1.00 96.87           H  
ATOM    639  HB3 HIS A  44      17.680  24.106 -21.437  1.00 96.87           H  
ATOM    640  O   HIS A  44      19.487  24.445 -18.116  1.00 96.87           O  
ATOM    641  CG  HIS A  44      16.072  25.173 -20.513  1.00 96.87           C  
ATOM    642  CD2 HIS A  44      15.628  26.098 -21.418  1.00 96.87           C  
ATOM    643  HD2 HIS A  44      16.187  26.498 -22.251  1.00 96.87           H  
ATOM    644  ND1 HIS A  44      15.041  24.948 -19.627  1.00 96.87           N  
ATOM    645  HD1 HIS A  44      14.994  24.210 -18.939  1.00 96.87           H  
ATOM    646  CE1 HIS A  44      14.008  25.731 -19.979  1.00 96.87           C  
ATOM    647  HE1 HIS A  44      13.037  25.742 -19.507  1.00 96.87           H  
ATOM    648  NE2 HIS A  44      14.330  26.457 -21.055  1.00 96.87           N  
ATOM    649  N   LYS A  45      20.817  24.571 -19.924  1.00 96.34           N  
ATOM    650  H   LYS A  45      20.914  24.879 -20.881  1.00 96.34           H  
ATOM    651  CA  LYS A  45      21.996  24.034 -19.229  1.00 96.34           C  
ATOM    652  HA  LYS A  45      21.720  23.085 -18.768  1.00 96.34           H  
ATOM    653  C   LYS A  45      22.461  24.945 -18.080  1.00 96.34           C  
ATOM    654  CB  LYS A  45      23.120  23.756 -20.244  1.00 96.34           C  
ATOM    655  HB2 LYS A  45      23.873  23.127 -19.769  1.00 96.34           H  
ATOM    656  HB3 LYS A  45      22.715  23.215 -21.099  1.00 96.34           H  
ATOM    657  O   LYS A  45      22.949  24.439 -17.071  1.00 96.34           O  
ATOM    658  CG  LYS A  45      23.789  25.056 -20.709  1.00 96.34           C  
ATOM    659  HG2 LYS A  45      23.033  25.750 -21.077  1.00 96.34           H  
ATOM    660  HG3 LYS A  45      24.282  25.504 -19.847  1.00 96.34           H  
ATOM    661  CD  LYS A  45      24.864  24.866 -21.773  1.00 96.34           C  
ATOM    662  HD2 LYS A  45      24.439  24.416 -22.670  1.00 96.34           H  
ATOM    663  HD3 LYS A  45      25.664  24.240 -21.376  1.00 96.34           H  
ATOM    664  CE  LYS A  45      25.378  26.277 -22.064  1.00 96.34           C  
ATOM    665  HE2 LYS A  45      24.553  26.884 -22.436  1.00 96.34           H  
ATOM    666  HE3 LYS A  45      25.682  26.737 -21.123  1.00 96.34           H  
ATOM    667  NZ  LYS A  45      26.503  26.279 -23.019  1.00 96.34           N  
ATOM    668  HZ1 LYS A  45      27.282  25.767 -22.630  1.00 96.34           H  
ATOM    669  HZ2 LYS A  45      26.780  27.241 -23.159  1.00 96.34           H  
ATOM    670  HZ3 LYS A  45      26.209  25.883 -23.901  1.00 96.34           H  
ATOM    671  N   ASP A  46      22.269  26.259 -18.229  1.00 96.48           N  
ATOM    672  H   ASP A  46      21.839  26.585 -19.083  1.00 96.48           H  
ATOM    673  CA  ASP A  46      22.754  27.281 -17.302  1.00 96.48           C  
ATOM    674  HA  ASP A  46      23.575  26.872 -16.713  1.00 96.48           H  
ATOM    675  C   ASP A  46      21.651  27.688 -16.316  1.00 96.48           C  
ATOM    676  CB  ASP A  46      23.311  28.483 -18.092  1.00 96.48           C  
ATOM    677  HB2 ASP A  46      22.522  28.899 -18.718  1.00 96.48           H  
ATOM    678  HB3 ASP A  46      23.619  29.252 -17.384  1.00 96.48           H  
ATOM    679  O   ASP A  46      21.856  27.634 -15.104  1.00 96.48           O  
ATOM    680  CG  ASP A  46      24.523  28.115 -18.965  1.00 96.48           C  
ATOM    681  OD1 ASP A  46      25.385  27.340 -18.493  1.00 96.48           O  
ATOM    682  OD2 ASP A  46      24.582  28.555 -20.134  1.00 96.48           O  
ATOM    683  N   ILE A  47      20.448  28.009 -16.811  1.00 96.88           N  
ATOM    684  H   ILE A  47      20.345  28.055 -17.815  1.00 96.88           H  
ATOM    685  CA  ILE A  47      19.341  28.482 -15.954  1.00 96.88           C  
ATOM    686  HA  ILE A  47      19.770  29.118 -15.180  1.00 96.88           H  
ATOM    687  C   ILE A  47      18.618  27.354 -15.206  1.00 96.88           C  
ATOM    688  CB  ILE A  47      18.340  29.354 -16.744  1.00 96.88           C  
ATOM    689  HB  ILE A  47      17.579  29.688 -16.039  1.00 96.88           H  
ATOM    690  O   ILE A  47      17.975  27.595 -14.190  1.00 96.88           O  
ATOM    691  CG1 ILE A  47      17.639  28.586 -17.884  1.00 96.88           C  
ATOM    692 HG12 ILE A  47      18.316  28.509 -18.736  1.00 96.88           H  
ATOM    693 HG13 ILE A  47      17.402  27.573 -17.558  1.00 96.88           H  
ATOM    694  CG2 ILE A  47      19.051  30.602 -17.296  1.00 96.88           C  
ATOM    695 HG21 ILE A  47      18.324  31.288 -17.729  1.00 96.88           H  
ATOM    696 HG22 ILE A  47      19.571  31.119 -16.490  1.00 96.88           H  
ATOM    697 HG23 ILE A  47      19.772  30.328 -18.066  1.00 96.88           H  
ATOM    698  CD1 ILE A  47      16.343  29.241 -18.370  1.00 96.88           C  
ATOM    699 HD11 ILE A  47      16.540  30.240 -18.758  1.00 96.88           H  
ATOM    700 HD12 ILE A  47      15.908  28.634 -19.165  1.00 96.88           H  
ATOM    701 HD13 ILE A  47      15.632  29.309 -17.546  1.00 96.88           H  
ATOM    702  N   ASN A  48      18.724  26.117 -15.696  1.00 95.99           N  
ATOM    703  H   ASN A  48      19.291  25.989 -16.522  1.00 95.99           H  
ATOM    704  CA  ASN A  48      18.012  24.948 -15.181  1.00 95.99           C  
ATOM    705  HA  ASN A  48      17.623  25.178 -14.189  1.00 95.99           H  
ATOM    706  C   ASN A  48      18.960  23.755 -14.999  1.00 95.99           C  
ATOM    707  CB  ASN A  48      16.821  24.648 -16.098  1.00 95.99           C  
ATOM    708  HB2 ASN A  48      17.144  24.606 -17.138  1.00 95.99           H  
ATOM    709  HB3 ASN A  48      16.419  23.670 -15.831  1.00 95.99           H  
ATOM    710  O   ASN A  48      18.628  22.609 -15.318  1.00 95.99           O  
ATOM    711  CG  ASN A  48      15.708  25.664 -15.938  1.00 95.99           C  
ATOM    712  ND2 ASN A  48      15.245  26.277 -16.998  1.00 95.99           N  
ATOM    713 HD21 ASN A  48      14.540  26.977 -16.816  1.00 95.99           H  
ATOM    714 HD22 ASN A  48      15.664  26.173 -17.911  1.00 95.99           H  
ATOM    715  OD1 ASN A  48      15.195  25.884 -14.859  1.00 95.99           O  
ATOM    716  N   ARG A  49      20.154  24.026 -14.457  1.00 96.39           N  
ATOM    717  H   ARG A  49      20.362  24.999 -14.287  1.00 96.39           H  
ATOM    718  CA  ARG A  49      21.255  23.058 -14.351  1.00 96.39           C  
ATOM    719  HA  ARG A  49      21.613  22.858 -15.361  1.00 96.39           H  
ATOM    720  C   ARG A  49      20.836  21.711 -13.758  1.00 96.39           C  
ATOM    721  CB  ARG A  49      22.399  23.706 -13.559  1.00 96.39           C  
ATOM    722  HB2 ARG A  49      22.068  23.916 -12.542  1.00 96.39           H  
ATOM    723  HB3 ARG A  49      22.662  24.649 -14.039  1.00 96.39           H  
ATOM    724  O   ARG A  49      21.266  20.681 -14.259  1.00 96.39           O  
ATOM    725  CG  ARG A  49      23.647  22.813 -13.517  1.00 96.39           C  
ATOM    726  HG2 ARG A  49      23.428  21.900 -12.962  1.00 96.39           H  
ATOM    727  HG3 ARG A  49      23.941  22.553 -14.534  1.00 96.39           H  
ATOM    728  CD  ARG A  49      24.801  23.546 -12.830  1.00 96.39           C  
ATOM    729  HD2 ARG A  49      25.062  24.416 -13.432  1.00 96.39           H  
ATOM    730  HD3 ARG A  49      24.470  23.884 -11.848  1.00 96.39           H  
ATOM    731  NE  ARG A  49      25.978  22.670 -12.676  1.00 96.39           N  
ATOM    732  HE  ARG A  49      25.869  21.703 -12.946  1.00 96.39           H  
ATOM    733  NH1 ARG A  49      27.409  24.262 -11.850  1.00 96.39           N  
ATOM    734 HH11 ARG A  49      26.682  24.956 -11.957  1.00 96.39           H  
ATOM    735 HH12 ARG A  49      28.323  24.536 -11.519  1.00 96.39           H  
ATOM    736  NH2 ARG A  49      28.128  22.166 -12.120  1.00 96.39           N  
ATOM    737 HH21 ARG A  49      27.980  21.205 -12.392  1.00 96.39           H  
ATOM    738 HH22 ARG A  49      29.031  22.451 -11.769  1.00 96.39           H  
ATOM    739  CZ  ARG A  49      27.162  23.036 -12.218  1.00 96.39           C  
ATOM    740  N   GLY A  50      19.981  21.695 -12.733  1.00 96.77           N  
ATOM    741  H   GLY A  50      19.648  22.580 -12.380  1.00 96.77           H  
ATOM    742  CA  GLY A  50      19.484  20.448 -12.139  1.00 96.77           C  
ATOM    743  HA2 GLY A  50      18.815  20.687 -11.312  1.00 96.77           H  
ATOM    744  HA3 GLY A  50      20.323  19.871 -11.749  1.00 96.77           H  
ATOM    745  C   GLY A  50      18.716  19.568 -13.132  1.00 96.77           C  
ATOM    746  O   GLY A  50      19.008  18.380 -13.244  1.00 96.77           O  
ATOM    747  N   MET A  51      17.793  20.153 -13.905  1.00 96.65           N  
ATOM    748  H   MET A  51      17.693  21.158 -13.867  1.00 96.65           H  
ATOM    749  CA  MET A  51      17.032  19.424 -14.930  1.00 96.65           C  
ATOM    750  HA  MET A  51      16.570  18.548 -14.474  1.00 96.65           H  
ATOM    751  C   MET A  51      17.946  18.919 -16.046  1.00 96.65           C  
ATOM    752  CB  MET A  51      15.923  20.305 -15.530  1.00 96.65           C  
ATOM    753  HB2 MET A  51      16.351  21.204 -15.973  1.00 96.65           H  
ATOM    754  HB3 MET A  51      15.424  19.740 -16.317  1.00 96.65           H  
ATOM    755  O   MET A  51      17.815  17.776 -16.476  1.00 96.65           O  
ATOM    756  CG  MET A  51      14.874  20.694 -14.484  1.00 96.65           C  
ATOM    757  HG2 MET A  51      14.611  19.797 -13.925  1.00 96.65           H  
ATOM    758  HG3 MET A  51      15.309  21.408 -13.784  1.00 96.65           H  
ATOM    759  SD  MET A  51      13.331  21.385 -15.144  1.00 96.65           S  
ATOM    760  CE  MET A  51      13.836  23.048 -15.623  1.00 96.65           C  
ATOM    761  HE1 MET A  51      14.492  22.987 -16.491  1.00 96.65           H  
ATOM    762  HE2 MET A  51      14.336  23.525 -14.780  1.00 96.65           H  
ATOM    763  HE3 MET A  51      12.954  23.630 -15.889  1.00 96.65           H  
ATOM    764  N   TYR A  52      18.914  19.741 -16.461  1.00 97.21           N  
ATOM    765  H   TYR A  52      18.950  20.676 -16.080  1.00 97.21           H  
ATOM    766  CA  TYR A  52      19.915  19.351 -17.452  1.00 97.21           C  
ATOM    767  HA  TYR A  52      19.407  19.050 -18.368  1.00 97.21           H  
ATOM    768  C   TYR A  52      20.753  18.148 -16.992  1.00 97.21           C  
ATOM    769  CB  TYR A  52      20.799  20.564 -17.764  1.00 97.21           C  
ATOM    770  HB2 TYR A  52      21.169  20.994 -16.834  1.00 97.21           H  
ATOM    771  HB3 TYR A  52      20.190  21.322 -18.256  1.00 97.21           H  
ATOM    772  O   TYR A  52      20.946  17.212 -17.760  1.00 97.21           O  
ATOM    773  CG  TYR A  52      21.981  20.229 -18.649  1.00 97.21           C  
ATOM    774  CD1 TYR A  52      23.259  20.057 -18.084  1.00 97.21           C  
ATOM    775  HD1 TYR A  52      23.389  20.191 -17.020  1.00 97.21           H  
ATOM    776  CD2 TYR A  52      21.788  20.027 -20.026  1.00 97.21           C  
ATOM    777  HD2 TYR A  52      20.799  20.119 -20.449  1.00 97.21           H  
ATOM    778  CE1 TYR A  52      24.350  19.687 -18.897  1.00 97.21           C  
ATOM    779  HE1 TYR A  52      25.329  19.540 -18.466  1.00 97.21           H  
ATOM    780  CE2 TYR A  52      22.877  19.668 -20.843  1.00 97.21           C  
ATOM    781  HE2 TYR A  52      22.745  19.484 -21.899  1.00 97.21           H  
ATOM    782  OH  TYR A  52      25.195  19.144 -21.083  1.00 97.21           O  
ATOM    783  HH  TYR A  52      25.989  18.943 -20.583  1.00 97.21           H  
ATOM    784  CZ  TYR A  52      24.156  19.497 -20.282  1.00 97.21           C  
ATOM    785  N   GLN A  53      21.212  18.137 -15.736  1.00 97.39           N  
ATOM    786  H   GLN A  53      21.017  18.931 -15.143  1.00 97.39           H  
ATOM    787  CA  GLN A  53      21.997  17.022 -15.189  1.00 97.39           C  
ATOM    788  HA  GLN A  53      22.800  16.776 -15.884  1.00 97.39           H  
ATOM    789  C   GLN A  53      21.162  15.743 -15.032  1.00 97.39           C  
ATOM    790  CB  GLN A  53      22.620  17.433 -13.844  1.00 97.39           C  
ATOM    791  HB2 GLN A  53      23.090  16.561 -13.389  1.00 97.39           H  
ATOM    792  HB3 GLN A  53      21.830  17.772 -13.174  1.00 97.39           H  
ATOM    793  O   GLN A  53      21.650  14.656 -15.338  1.00 97.39           O  
ATOM    794  CG  GLN A  53      23.673  18.548 -13.971  1.00 97.39           C  
ATOM    795  HG2 GLN A  53      23.993  18.847 -12.972  1.00 97.39           H  
ATOM    796  HG3 GLN A  53      23.238  19.420 -14.459  1.00 97.39           H  
ATOM    797  CD  GLN A  53      24.908  18.154 -14.767  1.00 97.39           C  
ATOM    798  NE2 GLN A  53      25.500  19.063 -15.511  1.00 97.39           N  
ATOM    799 HE21 GLN A  53      26.273  18.702 -16.052  1.00 97.39           H  
ATOM    800 HE22 GLN A  53      25.066  19.958 -15.689  1.00 97.39           H  
ATOM    801  OE1 GLN A  53      25.401  17.047 -14.716  1.00 97.39           O  
ATOM    802  N   GLN A  54      19.898  15.860 -14.608  1.00 97.80           N  
ATOM    803  H   GLN A  54      19.547  16.775 -14.364  1.00 97.80           H  
ATOM    804  CA  GLN A  54      18.979  14.718 -14.540  1.00 97.80           C  
ATOM    805  HA  GLN A  54      19.402  13.942 -13.901  1.00 97.80           H  
ATOM    806  C   GLN A  54      18.757  14.101 -15.921  1.00 97.80           C  
ATOM    807  CB  GLN A  54      17.630  15.165 -13.970  1.00 97.80           C  
ATOM    808  HB2 GLN A  54      17.310  16.068 -14.490  1.00 97.80           H  
ATOM    809  HB3 GLN A  54      16.892  14.384 -14.154  1.00 97.80           H  
ATOM    810  O   GLN A  54      18.932  12.900 -16.088  1.00 97.80           O  
ATOM    811  CG  GLN A  54      17.677  15.428 -12.464  1.00 97.80           C  
ATOM    812  HG2 GLN A  54      18.494  16.106 -12.219  1.00 97.80           H  
ATOM    813  HG3 GLN A  54      17.858  14.484 -11.950  1.00 97.80           H  
ATOM    814  CD  GLN A  54      16.371  16.029 -11.953  1.00 97.80           C  
ATOM    815  NE2 GLN A  54      16.170  16.043 -10.655  1.00 97.80           N  
ATOM    816 HE21 GLN A  54      16.853  15.640 -10.029  1.00 97.80           H  
ATOM    817 HE22 GLN A  54      15.268  16.376 -10.345  1.00 97.80           H  
ATOM    818  OE1 GLN A  54      15.503  16.483 -12.692  1.00 97.80           O  
ATOM    819  N   TRP A  55      18.443  14.928 -16.923  1.00 98.00           N  
ATOM    820  H   TRP A  55      18.315  15.912 -16.736  1.00 98.00           H  
ATOM    821  CA  TRP A  55      18.306  14.453 -18.296  1.00 98.00           C  
ATOM    822  HA  TRP A  55      17.546  13.673 -18.330  1.00 98.00           H  
ATOM    823  C   TRP A  55      19.605  13.827 -18.804  1.00 98.00           C  
ATOM    824  CB  TRP A  55      17.862  15.596 -19.204  1.00 98.00           C  
ATOM    825  HB2 TRP A  55      16.844  15.884 -18.941  1.00 98.00           H  
ATOM    826  HB3 TRP A  55      18.507  16.458 -19.037  1.00 98.00           H  
ATOM    827  O   TRP A  55      19.563  12.718 -19.322  1.00 98.00           O  
ATOM    828  CG  TRP A  55      17.910  15.249 -20.657  1.00 98.00           C  
ATOM    829  CD1 TRP A  55      17.066  14.408 -21.296  1.00 98.00           C  
ATOM    830  HD1 TRP A  55      16.241  13.885 -20.835  1.00 98.00           H  
ATOM    831  CD2 TRP A  55      18.889  15.672 -21.656  1.00 98.00           C  
ATOM    832  CE2 TRP A  55      18.523  15.095 -22.908  1.00 98.00           C  
ATOM    833  CE3 TRP A  55      20.043  16.487 -21.633  1.00 98.00           C  
ATOM    834  HE3 TRP A  55      20.373  16.906 -20.694  1.00 98.00           H  
ATOM    835  NE1 TRP A  55      17.429  14.310 -22.623  1.00 98.00           N  
ATOM    836  HE1 TRP A  55      16.925  13.751 -23.297  1.00 98.00           H  
ATOM    837  CH2 TRP A  55      20.330  16.231 -24.049  1.00 98.00           C  
ATOM    838  HH2 TRP A  55      20.882  16.441 -24.953  1.00 98.00           H  
ATOM    839  CZ2 TRP A  55      19.217  15.372 -24.092  1.00 98.00           C  
ATOM    840  HZ2 TRP A  55      18.898  14.917 -25.018  1.00 98.00           H  
ATOM    841  CZ3 TRP A  55      20.758  16.761 -22.816  1.00 98.00           C  
ATOM    842  HZ3 TRP A  55      21.640  17.384 -22.778  1.00 98.00           H  
ATOM    843  N   GLY A  56      20.757  14.467 -18.590  1.00 96.88           N  
ATOM    844  H   GLY A  56      20.727  15.389 -18.178  1.00 96.88           H  
ATOM    845  CA  GLY A  56      22.063  13.940 -19.001  1.00 96.88           C  
ATOM    846  HA2 GLY A  56      22.071  13.814 -20.084  1.00 96.88           H  
ATOM    847  HA3 GLY A  56      22.832  14.664 -18.732  1.00 96.88           H  
ATOM    848  C   GLY A  56      22.442  12.594 -18.365  1.00 96.88           C  
ATOM    849  O   GLY A  56      23.283  11.888 -18.912  1.00 96.88           O  
ATOM    850  N   SER A  57      21.811  12.221 -17.246  1.00 95.50           N  
ATOM    851  H   SER A  57      21.127  12.850 -16.850  1.00 95.50           H  
ATOM    852  CA  SER A  57      21.987  10.912 -16.593  1.00 95.50           C  
ATOM    853  HA  SER A  57      22.987  10.536 -16.807  1.00 95.50           H  
ATOM    854  C   SER A  57      20.992   9.852 -17.088  1.00 95.50           C  
ATOM    855  CB  SER A  57      21.857  11.065 -15.075  1.00 95.50           C  
ATOM    856  HB2 SER A  57      22.149  10.129 -14.597  1.00 95.50           H  
ATOM    857  HB3 SER A  57      20.818  11.270 -14.818  1.00 95.50           H  
ATOM    858  O   SER A  57      21.182   8.660 -16.844  1.00 95.50           O  
ATOM    859  OG  SER A  57      22.689  12.115 -14.600  1.00 95.50           O  
ATOM    860  HG  SER A  57      22.369  12.939 -14.975  1.00 95.50           H  
ATOM    861  N   SER A  58      19.949  10.275 -17.805  1.00 97.34           N  
ATOM    862  H   SER A  58      19.880  11.263 -18.001  1.00 97.34           H  
ATOM    863  CA  SER A  58      18.850   9.415 -18.228  1.00 97.34           C  
ATOM    864  HA  SER A  58      18.585   8.781 -17.382  1.00 97.34           H  
ATOM    865  C   SER A  58      19.217   8.517 -19.410  1.00 97.34           C  
ATOM    866  CB  SER A  58      17.616  10.254 -18.574  1.00 97.34           C  
ATOM    867  HB2 SER A  58      16.743   9.604 -18.624  1.00 97.34           H  
ATOM    868  HB3 SER A  58      17.456  11.009 -17.805  1.00 97.34           H  
ATOM    869  O   SER A  58      20.057   8.838 -20.256  1.00 97.34           O  
ATOM    870  OG  SER A  58      17.765  10.890 -19.828  1.00 97.34           O  
ATOM    871  HG  SER A  58      18.447  11.556 -19.713  1.00 97.34           H  
ATOM    872  N   LYS A  59      18.469   7.419 -19.562  1.00 95.27           N  
ATOM    873  H   LYS A  59      17.795   7.206 -18.840  1.00 95.27           H  
ATOM    874  CA  LYS A  59      18.515   6.610 -20.792  1.00 95.27           C  
ATOM    875  HA  LYS A  59      19.558   6.385 -21.015  1.00 95.27           H  
ATOM    876  C   LYS A  59      18.000   7.377 -22.017  1.00 95.27           C  
ATOM    877  CB  LYS A  59      17.759   5.288 -20.604  1.00 95.27           C  
ATOM    878  HB2 LYS A  59      17.717   4.775 -21.565  1.00 95.27           H  
ATOM    879  HB3 LYS A  59      16.738   5.489 -20.277  1.00 95.27           H  
ATOM    880  O   LYS A  59      18.426   7.076 -23.127  1.00 95.27           O  
ATOM    881  CG  LYS A  59      18.465   4.374 -19.591  1.00 95.27           C  
ATOM    882  HG2 LYS A  59      19.501   4.235 -19.900  1.00 95.27           H  
ATOM    883  HG3 LYS A  59      18.453   4.843 -18.608  1.00 95.27           H  
ATOM    884  CD  LYS A  59      17.786   3.001 -19.499  1.00 95.27           C  
ATOM    885  HD2 LYS A  59      16.749   3.135 -19.192  1.00 95.27           H  
ATOM    886  HD3 LYS A  59      17.814   2.519 -20.476  1.00 95.27           H  
ATOM    887  CE  LYS A  59      18.535   2.145 -18.469  1.00 95.27           C  
ATOM    888  HE2 LYS A  59      18.533   2.676 -17.517  1.00 95.27           H  
ATOM    889  HE3 LYS A  59      19.573   2.050 -18.785  1.00 95.27           H  
ATOM    890  NZ  LYS A  59      17.925   0.802 -18.299  1.00 95.27           N  
ATOM    891  HZ1 LYS A  59      18.409   0.293 -17.573  1.00 95.27           H  
ATOM    892  HZ2 LYS A  59      17.977   0.282 -19.163  1.00 95.27           H  
ATOM    893  HZ3 LYS A  59      16.957   0.891 -18.027  1.00 95.27           H  
ATOM    894  N   HIS A  60      17.144   8.386 -21.828  1.00 96.60           N  
ATOM    895  H   HIS A  60      16.873   8.622 -20.884  1.00 96.60           H  
ATOM    896  CA  HIS A  60      16.660   9.244 -22.912  1.00 96.60           C  
ATOM    897  HA  HIS A  60      16.266   8.616 -23.711  1.00 96.60           H  
ATOM    898  C   HIS A  60      17.781  10.082 -23.530  1.00 96.60           C  
ATOM    899  CB  HIS A  60      15.528  10.144 -22.401  1.00 96.60           C  
ATOM    900  HB2 HIS A  60      15.857  10.687 -21.515  1.00 96.60           H  
ATOM    901  HB3 HIS A  60      15.291  10.892 -23.158  1.00 96.60           H  
ATOM    902  O   HIS A  60      17.859  10.163 -24.752  1.00 96.60           O  
ATOM    903  CG  HIS A  60      14.264   9.396 -22.081  1.00 96.60           C  
ATOM    904  CD2 HIS A  60      13.630   8.474 -22.871  1.00 96.60           C  
ATOM    905  HD2 HIS A  60      13.945   8.138 -23.847  1.00 96.60           H  
ATOM    906  ND1 HIS A  60      13.503   9.551 -20.946  1.00 96.60           N  
ATOM    907  HD1 HIS A  60      13.688  10.191 -20.186  1.00 96.60           H  
ATOM    908  CE1 HIS A  60      12.438   8.739 -21.045  1.00 96.60           C  
ATOM    909  HE1 HIS A  60      11.651   8.645 -20.312  1.00 96.60           H  
ATOM    910  NE2 HIS A  60      12.485   8.053 -22.193  1.00 96.60           N  
ATOM    911  N   PHE A  61      18.703  10.616 -22.721  1.00 96.50           N  
ATOM    912  H   PHE A  61      18.588  10.529 -21.721  1.00 96.50           H  
ATOM    913  CA  PHE A  61      19.901  11.284 -23.236  1.00 96.50           C  
ATOM    914  HA  PHE A  61      19.597  12.120 -23.866  1.00 96.50           H  
ATOM    915  C   PHE A  61      20.738  10.344 -24.108  1.00 96.50           C  
ATOM    916  CB  PHE A  61      20.732  11.832 -22.073  1.00 96.50           C  
ATOM    917  HB2 PHE A  61      20.853  11.071 -21.303  1.00 96.50           H  
ATOM    918  HB3 PHE A  61      20.178  12.671 -21.652  1.00 96.50           H  
ATOM    919  O   PHE A  61      21.080  10.695 -25.236  1.00 96.50           O  
ATOM    920  CG  PHE A  61      22.099  12.340 -22.481  1.00 96.50           C  
ATOM    921  CD1 PHE A  61      23.262  11.578 -22.277  1.00 96.50           C  
ATOM    922  HD1 PHE A  61      23.200  10.619 -21.785  1.00 96.50           H  
ATOM    923  CD2 PHE A  61      22.196  13.591 -23.099  1.00 96.50           C  
ATOM    924  HD2 PHE A  61      21.286  14.153 -23.247  1.00 96.50           H  
ATOM    925  CE1 PHE A  61      24.507  12.075 -22.706  1.00 96.50           C  
ATOM    926  HE1 PHE A  61      25.398  11.486 -22.547  1.00 96.50           H  
ATOM    927  CE2 PHE A  61      23.433  14.100 -23.523  1.00 96.50           C  
ATOM    928  HE2 PHE A  61      23.486  15.067 -23.999  1.00 96.50           H  
ATOM    929  CZ  PHE A  61      24.594  13.334 -23.329  1.00 96.50           C  
ATOM    930  HZ  PHE A  61      25.553  13.710 -23.655  1.00 96.50           H  
ATOM    931  N   GLY A  62      20.997   9.122 -23.624  1.00 94.44           N  
ATOM    932  H   GLY A  62      20.688   8.907 -22.687  1.00 94.44           H  
ATOM    933  CA  GLY A  62      21.715   8.096 -24.391  1.00 94.44           C  
ATOM    934  HA2 GLY A  62      21.823   7.206 -23.771  1.00 94.44           H  
ATOM    935  HA3 GLY A  62      22.707   8.469 -24.646  1.00 94.44           H  
ATOM    936  C   GLY A  62      21.010   7.683 -25.690  1.00 94.44           C  
ATOM    937  O   GLY A  62      21.672   7.268 -26.637  1.00 94.44           O  
ATOM    938  N   ALA A  63      19.686   7.841 -25.751  1.00 94.90           N  
ATOM    939  H   ALA A  63      19.212   8.144 -24.913  1.00 94.90           H  
ATOM    940  CA  ALA A  63      18.850   7.590 -26.924  1.00 94.90           C  
ATOM    941  HA  ALA A  63      19.365   6.884 -27.576  1.00 94.90           H  
ATOM    942  C   ALA A  63      18.577   8.849 -27.776  1.00 94.90           C  
ATOM    943  CB  ALA A  63      17.557   6.921 -26.441  1.00 94.90           C  
ATOM    944  HB1 ALA A  63      17.003   7.606 -25.798  1.00 94.90           H  
ATOM    945  HB2 ALA A  63      17.791   6.012 -25.887  1.00 94.90           H  
ATOM    946  HB3 ALA A  63      16.933   6.664 -27.297  1.00 94.90           H  
ATOM    947  O   ALA A  63      17.713   8.818 -28.648  1.00 94.90           O  
ATOM    948  N   ASN A  64      19.279   9.963 -27.522  1.00 96.88           N  
ATOM    949  H   ASN A  64      19.959   9.925 -26.777  1.00 96.88           H  
ATOM    950  CA  ASN A  64      19.079  11.267 -28.168  1.00 96.88           C  
ATOM    951  HA  ASN A  64      19.725  11.969 -27.642  1.00 96.88           H  
ATOM    952  C   ASN A  64      17.653  11.856 -28.056  1.00 96.88           C  
ATOM    953  CB  ASN A  64      19.545  11.224 -29.631  1.00 96.88           C  
ATOM    954  HB2 ASN A  64      18.885  10.550 -30.177  1.00 96.88           H  
ATOM    955  HB3 ASN A  64      19.431  12.214 -30.072  1.00 96.88           H  
ATOM    956  O   ASN A  64      17.307  12.763 -28.814  1.00 96.88           O  
ATOM    957  CG  ASN A  64      20.973  10.787 -29.840  1.00 96.88           C  
ATOM    958  ND2 ASN A  64      21.166   9.734 -30.597  1.00 96.88           N  
ATOM    959 HD21 ASN A  64      22.110   9.405 -30.740  1.00 96.88           H  
ATOM    960 HD22 ASN A  64      20.359   9.248 -30.962  1.00 96.88           H  
ATOM    961  OD1 ASN A  64      21.916  11.441 -29.422  1.00 96.88           O  
ATOM    962  N   VAL A  65      16.829  11.390 -27.114  1.00 97.13           N  
ATOM    963  H   VAL A  65      17.184  10.685 -26.484  1.00 97.13           H  
ATOM    964  CA  VAL A  65      15.516  11.977 -26.814  1.00 97.13           C  
ATOM    965  HA  VAL A  65      15.068  12.343 -27.738  1.00 97.13           H  
ATOM    966  C   VAL A  65      15.738  13.164 -25.881  1.00 97.13           C  
ATOM    967  CB  VAL A  65      14.553  10.937 -26.215  1.00 97.13           C  
ATOM    968  HB  VAL A  65      14.984  10.529 -25.301  1.00 97.13           H  
ATOM    969  O   VAL A  65      16.055  12.999 -24.700  1.00 97.13           O  
ATOM    970  CG1 VAL A  65      13.191  11.563 -25.886  1.00 97.13           C  
ATOM    971 HG11 VAL A  65      12.735  11.971 -26.788  1.00 97.13           H  
ATOM    972 HG12 VAL A  65      13.301  12.359 -25.150  1.00 97.13           H  
ATOM    973 HG13 VAL A  65      12.528  10.806 -25.467  1.00 97.13           H  
ATOM    974  CG2 VAL A  65      14.325   9.769 -27.181  1.00 97.13           C  
ATOM    975 HG21 VAL A  65      13.920  10.136 -28.125  1.00 97.13           H  
ATOM    976 HG22 VAL A  65      13.624   9.056 -26.746  1.00 97.13           H  
ATOM    977 HG23 VAL A  65      15.263   9.250 -27.378  1.00 97.13           H  
ATOM    978  N   GLY A  66      15.651  14.369 -26.432  1.00 97.00           N  
ATOM    979  H   GLY A  66      15.363  14.449 -27.396  1.00 97.00           H  
ATOM    980  CA  GLY A  66      15.945  15.621 -25.754  1.00 97.00           C  
ATOM    981  HA2 GLY A  66      16.613  15.457 -24.908  1.00 97.00           H  
ATOM    982  HA3 GLY A  66      16.454  16.256 -26.478  1.00 97.00           H  
ATOM    983  C   GLY A  66      14.722  16.383 -25.259  1.00 97.00           C  
ATOM    984  O   GLY A  66      13.632  15.842 -25.080  1.00 97.00           O  
ATOM    985  N   CYS A  67      14.931  17.675 -24.999  1.00 97.42           N  
ATOM    986  H   CYS A  67      15.835  18.069 -25.219  1.00 97.42           H  
ATOM    987  CA  CYS A  67      13.903  18.568 -24.477  1.00 97.42           C  
ATOM    988  HA  CYS A  67      13.487  18.136 -23.567  1.00 97.42           H  
ATOM    989  C   CYS A  67      12.753  18.728 -25.476  1.00 97.42           C  
ATOM    990  CB  CYS A  67      14.519  19.942 -24.158  1.00 97.42           C  
ATOM    991  HB2 CYS A  67      13.792  20.533 -23.601  1.00 97.42           H  
ATOM    992  HB3 CYS A  67      14.737  20.467 -25.088  1.00 97.42           H  
ATOM    993  O   CYS A  67      11.596  18.552 -25.107  1.00 97.42           O  
ATOM    994  SG  CYS A  67      16.059  19.802 -23.200  1.00 97.42           S  
ATOM    995  HG  CYS A  67      15.582  18.978 -22.263  1.00 97.42           H  
ATOM    996  N   PHE A  68      13.076  19.053 -26.730  1.00 97.23           N  
ATOM    997  H   PHE A  68      14.048  19.054 -27.004  1.00 97.23           H  
ATOM    998  CA  PHE A  68      12.084  19.351 -27.757  1.00 97.23           C  
ATOM    999  HA  PHE A  68      11.351  20.047 -27.349  1.00 97.23           H  
ATOM   1000  C   PHE A  68      11.318  18.102 -28.190  1.00 97.23           C  
ATOM   1001  CB  PHE A  68      12.772  20.026 -28.948  1.00 97.23           C  
ATOM   1002  HB2 PHE A  68      13.348  20.880 -28.592  1.00 97.23           H  
ATOM   1003  HB3 PHE A  68      13.466  19.325 -29.412  1.00 97.23           H  
ATOM   1004  O   PHE A  68      10.112  18.172 -28.378  1.00 97.23           O  
ATOM   1005  CG  PHE A  68      11.783  20.518 -29.984  1.00 97.23           C  
ATOM   1006  CD1 PHE A  68      11.602  19.809 -31.187  1.00 97.23           C  
ATOM   1007  HD1 PHE A  68      12.173  18.914 -31.386  1.00 97.23           H  
ATOM   1008  CD2 PHE A  68      11.013  21.668 -29.728  1.00 97.23           C  
ATOM   1009  HD2 PHE A  68      11.129  22.205 -28.798  1.00 97.23           H  
ATOM   1010  CE1 PHE A  68      10.664  20.257 -32.133  1.00 97.23           C  
ATOM   1011  HE1 PHE A  68      10.512  19.704 -33.048  1.00 97.23           H  
ATOM   1012  CE2 PHE A  68      10.064  22.104 -30.669  1.00 97.23           C  
ATOM   1013  HE2 PHE A  68       9.431  22.953 -30.454  1.00 97.23           H  
ATOM   1014  CZ  PHE A  68       9.897  21.405 -31.875  1.00 97.23           C  
ATOM   1015  HZ  PHE A  68       9.154  21.724 -32.591  1.00 97.23           H  
ATOM   1016  N   GLU A  69      11.976  16.941 -28.255  1.00 96.37           N  
ATOM   1017  H   GLU A  69      12.971  16.926 -28.084  1.00 96.37           H  
ATOM   1018  CA  GLU A  69      11.326  15.678 -28.621  1.00 96.37           C  
ATOM   1019  HA  GLU A  69      10.941  15.753 -29.638  1.00 96.37           H  
ATOM   1020  C   GLU A  69      10.131  15.364 -27.711  1.00 96.37           C  
ATOM   1021  CB  GLU A  69      12.333  14.518 -28.549  1.00 96.37           C  
ATOM   1022  HB2 GLU A  69      12.812  14.503 -27.570  1.00 96.37           H  
ATOM   1023  HB3 GLU A  69      11.779  13.585 -28.653  1.00 96.37           H  
ATOM   1024  O   GLU A  69       9.121  14.857 -28.194  1.00 96.37           O  
ATOM   1025  CG  GLU A  69      13.402  14.530 -29.653  1.00 96.37           C  
ATOM   1026  HG2 GLU A  69      12.902  14.571 -30.621  1.00 96.37           H  
ATOM   1027  HG3 GLU A  69      13.948  13.588 -29.602  1.00 96.37           H  
ATOM   1028  CD  GLU A  69      14.416  15.674 -29.543  1.00 96.37           C  
ATOM   1029  OE1 GLU A  69      14.940  16.119 -30.579  1.00 96.37           O  
ATOM   1030  OE2 GLU A  69      14.720  16.148 -28.426  1.00 96.37           O  
ATOM   1031  N   CYS A  70      10.228  15.707 -26.421  1.00 96.77           N  
ATOM   1032  H   CYS A  70      11.105  16.094 -26.104  1.00 96.77           H  
ATOM   1033  CA  CYS A  70       9.151  15.537 -25.448  1.00 96.77           C  
ATOM   1034  HA  CYS A  70       8.542  14.679 -25.731  1.00 96.77           H  
ATOM   1035  C   CYS A  70       8.210  16.744 -25.378  1.00 96.77           C  
ATOM   1036  CB  CYS A  70       9.763  15.253 -24.072  1.00 96.77           C  
ATOM   1037  HB2 CYS A  70       8.973  15.275 -23.321  1.00 96.77           H  
ATOM   1038  HB3 CYS A  70      10.504  16.017 -23.837  1.00 96.77           H  
ATOM   1039  O   CYS A  70       7.001  16.548 -25.392  1.00 96.77           O  
ATOM   1040  SG  CYS A  70      10.534  13.611 -24.065  1.00 96.77           S  
ATOM   1041  HG  CYS A  70      11.258  13.771 -22.954  1.00 96.77           H  
ATOM   1042  N   HIS A  71       8.755  17.960 -25.278  1.00 97.57           N  
ATOM   1043  H   HIS A  71       9.761  18.042 -25.317  1.00 97.57           H  
ATOM   1044  CA  HIS A  71       7.988  19.177 -24.993  1.00 97.57           C  
ATOM   1045  HA  HIS A  71       7.138  18.915 -24.362  1.00 97.57           H  
ATOM   1046  C   HIS A  71       7.383  19.856 -26.220  1.00 97.57           C  
ATOM   1047  CB  HIS A  71       8.862  20.178 -24.222  1.00 97.57           C  
ATOM   1048  HB2 HIS A  71       9.830  20.293 -24.710  1.00 97.57           H  
ATOM   1049  HB3 HIS A  71       8.381  21.156 -24.235  1.00 97.57           H  
ATOM   1050  O   HIS A  71       6.634  20.811 -26.042  1.00 97.57           O  
ATOM   1051  CG  HIS A  71       9.037  19.811 -22.777  1.00 97.57           C  
ATOM   1052  CD2 HIS A  71      10.126  19.243 -22.176  1.00 97.57           C  
ATOM   1053  HD2 HIS A  71      11.043  18.956 -22.668  1.00 97.57           H  
ATOM   1054  ND1 HIS A  71       8.090  20.014 -21.807  1.00 97.57           N  
ATOM   1055  HD1 HIS A  71       7.177  20.413 -21.969  1.00 97.57           H  
ATOM   1056  CE1 HIS A  71       8.592  19.581 -20.642  1.00 97.57           C  
ATOM   1057  HE1 HIS A  71       8.062  19.609 -19.701  1.00 97.57           H  
ATOM   1058  NE2 HIS A  71       9.839  19.103 -20.811  1.00 97.57           N  
ATOM   1059  N   GLN A  72       7.712  19.434 -27.445  1.00 95.83           N  
ATOM   1060  H   GLN A  72       8.379  18.685 -27.561  1.00 95.83           H  
ATOM   1061  CA  GLN A  72       7.021  19.936 -28.633  1.00 95.83           C  
ATOM   1062  HA  GLN A  72       7.199  21.009 -28.698  1.00 95.83           H  
ATOM   1063  C   GLN A  72       5.511  19.713 -28.497  1.00 95.83           C  
ATOM   1064  CB  GLN A  72       7.558  19.296 -29.923  1.00 95.83           C  
ATOM   1065  HB2 GLN A  72       7.076  19.787 -30.769  1.00 95.83           H  
ATOM   1066  HB3 GLN A  72       8.629  19.486 -30.000  1.00 95.83           H  
ATOM   1067  O   GLN A  72       5.080  18.650 -28.049  1.00 95.83           O  
ATOM   1068  CG  GLN A  72       7.297  17.782 -30.020  1.00 95.83           C  
ATOM   1069  HG2 GLN A  72       6.225  17.590 -29.992  1.00 95.83           H  
ATOM   1070  HG3 GLN A  72       7.760  17.275 -29.174  1.00 95.83           H  
ATOM   1071  CD  GLN A  72       7.805  17.165 -31.313  1.00 95.83           C  
ATOM   1072  NE2 GLN A  72       8.139  15.893 -31.297  1.00 95.83           N  
ATOM   1073 HE21 GLN A  72       8.153  15.384 -30.424  1.00 95.83           H  
ATOM   1074 HE22 GLN A  72       8.472  15.516 -32.173  1.00 95.83           H  
ATOM   1075  OE1 GLN A  72       7.886  17.780 -32.362  1.00 95.83           O  
ATOM   1076  N   ALA A  73       4.737  20.709 -28.907  1.00 94.94           N  
ATOM   1077  H   ALA A  73       5.162  21.534 -29.305  1.00 94.94           H  
ATOM   1078  CA  ALA A  73       3.283  20.668 -28.882  1.00 94.94           C  
ATOM   1079  HA  ALA A  73       2.936  19.643 -28.753  1.00 94.94           H  
ATOM   1080  C   ALA A  73       2.721  21.183 -30.204  1.00 94.94           C  
ATOM   1081  CB  ALA A  73       2.786  21.491 -27.691  1.00 94.94           C  
ATOM   1082  HB1 ALA A  73       1.698  21.446 -27.645  1.00 94.94           H  
ATOM   1083  HB2 ALA A  73       3.099  22.530 -27.791  1.00 94.94           H  
ATOM   1084  HB3 ALA A  73       3.194  21.064 -26.775  1.00 94.94           H  
ATOM   1085  O   ALA A  73       3.353  22.000 -30.887  1.00 94.94           O  
ATOM   1086  N   ASP A  74       1.514  20.743 -30.536  1.00 93.15           N  
ATOM   1087  H   ASP A  74       1.001  20.174 -29.879  1.00 93.15           H  
ATOM   1088  CA  ASP A  74       0.778  21.304 -31.655  1.00 93.15           C  
ATOM   1089  HA  ASP A  74       1.466  21.465 -32.484  1.00 93.15           H  
ATOM   1090  C   ASP A  74       0.204  22.662 -31.245  1.00 93.15           C  
ATOM   1091  CB  ASP A  74      -0.316  20.333 -32.126  1.00 93.15           C  
ATOM   1092  HB2 ASP A  74      -0.913  20.013 -31.272  1.00 93.15           H  
ATOM   1093  HB3 ASP A  74      -0.976  20.865 -32.810  1.00 93.15           H  
ATOM   1094  O   ASP A  74      -0.254  22.861 -30.123  1.00 93.15           O  
ATOM   1095  CG  ASP A  74       0.242  19.110 -32.868  1.00 93.15           C  
ATOM   1096  OD1 ASP A  74       1.260  19.279 -33.579  1.00 93.15           O  
ATOM   1097  OD2 ASP A  74      -0.418  18.047 -32.830  1.00 93.15           O  
ATOM   1098  N   ALA A  75       0.159  23.625 -32.169  1.00 91.37           N  
ATOM   1099  H   ALA A  75       0.569  23.441 -33.073  1.00 91.37           H  
ATOM   1100  CA  ALA A  75      -0.373  24.962 -31.871  1.00 91.37           C  
ATOM   1101  HA  ALA A  75       0.193  25.380 -31.039  1.00 91.37           H  
ATOM   1102  C   ALA A  75      -1.854  24.957 -31.432  1.00 91.37           C  
ATOM   1103  CB  ALA A  75      -0.159  25.846 -33.106  1.00 91.37           C  
ATOM   1104  HB1 ALA A  75      -0.720  25.447 -33.951  1.00 91.37           H  
ATOM   1105  HB2 ALA A  75      -0.506  26.856 -32.891  1.00 91.37           H  
ATOM   1106  HB3 ALA A  75       0.901  25.881 -33.354  1.00 91.37           H  
ATOM   1107  O   ALA A  75      -2.336  25.949 -30.890  1.00 91.37           O  
ATOM   1108  N   GLY A  76      -2.575  23.860 -31.693  1.00 91.04           N  
ATOM   1109  H   GLY A  76      -2.076  23.065 -32.065  1.00 91.04           H  
ATOM   1110  CA  GLY A  76      -3.951  23.646 -31.247  1.00 91.04           C  
ATOM   1111  HA2 GLY A  76      -4.483  24.597 -31.238  1.00 91.04           H  
ATOM   1112  HA3 GLY A  76      -4.446  22.979 -31.954  1.00 91.04           H  
ATOM   1113  C   GLY A  76      -4.084  23.022 -29.854  1.00 91.04           C  
ATOM   1114  O   GLY A  76      -5.208  22.943 -29.348  1.00 91.04           O  
ATOM   1115  N   ASP A  77      -2.988  22.579 -29.231  1.00 91.69           N  
ATOM   1116  H   ASP A  77      -2.077  22.688 -29.654  1.00 91.69           H  
ATOM   1117  CA  ASP A  77      -3.028  22.028 -27.879  1.00 91.69           C  
ATOM   1118  HA  ASP A  77      -3.820  21.279 -27.849  1.00 91.69           H  
ATOM   1119  C   ASP A  77      -3.382  23.120 -26.872  1.00 91.69           C  
ATOM   1120  CB  ASP A  77      -1.720  21.325 -27.488  1.00 91.69           C  
ATOM   1121  HB2 ASP A  77      -1.774  21.054 -26.434  1.00 91.69           H  
ATOM   1122  HB3 ASP A  77      -0.882  22.011 -27.611  1.00 91.69           H  
ATOM   1123  O   ASP A  77      -2.933  24.263 -26.950  1.00 91.69           O  
ATOM   1124  CG  ASP A  77      -1.459  20.050 -28.288  1.00 91.69           C  
ATOM   1125  OD1 ASP A  77      -2.466  19.392 -28.646  1.00 91.69           O  
ATOM   1126  OD2 ASP A  77      -0.267  19.734 -28.494  1.00 91.69           O  
ATOM   1127  N   LYS A  78      -4.214  22.768 -25.890  1.00 91.09           N  
ATOM   1128  H   LYS A  78      -4.485  21.796 -25.839  1.00 91.09           H  
ATOM   1129  CA  LYS A  78      -4.773  23.751 -24.951  1.00 91.09           C  
ATOM   1130  HA  LYS A  78      -5.226  24.561 -25.524  1.00 91.09           H  
ATOM   1131  C   LYS A  78      -3.719  24.421 -24.082  1.00 91.09           C  
ATOM   1132  CB  LYS A  78      -5.818  23.095 -24.054  1.00 91.09           C  
ATOM   1133  HB2 LYS A  78      -5.390  22.206 -23.590  1.00 91.09           H  
ATOM   1134  HB3 LYS A  78      -6.101  23.798 -23.271  1.00 91.09           H  
ATOM   1135  O   LYS A  78      -3.949  25.536 -23.635  1.00 91.09           O  
ATOM   1136  CG  LYS A  78      -7.062  22.723 -24.857  1.00 91.09           C  
ATOM   1137  HG2 LYS A  78      -6.802  21.992 -25.622  1.00 91.09           H  
ATOM   1138  HG3 LYS A  78      -7.473  23.614 -25.332  1.00 91.09           H  
ATOM   1139  CD  LYS A  78      -8.094  22.123 -23.911  1.00 91.09           C  
ATOM   1140  HD2 LYS A  78      -7.648  21.267 -23.406  1.00 91.09           H  
ATOM   1141  HD3 LYS A  78      -8.397  22.868 -23.174  1.00 91.09           H  
ATOM   1142  CE  LYS A  78      -9.287  21.679 -24.745  1.00 91.09           C  
ATOM   1143  HE2 LYS A  78      -9.801  22.561 -25.128  1.00 91.09           H  
ATOM   1144  HE3 LYS A  78      -8.911  21.114 -25.598  1.00 91.09           H  
ATOM   1145  NZ  LYS A  78     -10.183  20.836 -23.933  1.00 91.09           N  
ATOM   1146  HZ1 LYS A  78     -10.531  21.375 -23.153  1.00 91.09           H  
ATOM   1147  HZ2 LYS A  78     -10.944  20.502 -24.507  1.00 91.09           H  
ATOM   1148  HZ3 LYS A  78      -9.644  20.050 -23.596  1.00 91.09           H  
ATOM   1149  N   ASP A  79      -2.627  23.724 -23.795  1.00 93.29           N  
ATOM   1150  H   ASP A  79      -2.519  22.799 -24.187  1.00 93.29           H  
ATOM   1151  CA  ASP A  79      -1.491  24.191 -23.004  1.00 93.29           C  
ATOM   1152  HA  ASP A  79      -1.756  25.140 -22.539  1.00 93.29           H  
ATOM   1153  C   ASP A  79      -0.249  24.483 -23.859  1.00 93.29           C  
ATOM   1154  CB  ASP A  79      -1.200  23.191 -21.873  1.00 93.29           C  
ATOM   1155  HB2 ASP A  79      -2.103  23.052 -21.278  1.00 93.29           H  
ATOM   1156  HB3 ASP A  79      -0.446  23.618 -21.212  1.00 93.29           H  
ATOM   1157  O   ASP A  79       0.844  24.645 -23.307  1.00 93.29           O  
ATOM   1158  CG  ASP A  79      -0.736  21.811 -22.345  1.00 93.29           C  
ATOM   1159  OD1 ASP A  79      -1.292  21.324 -23.355  1.00 93.29           O  
ATOM   1160  OD2 ASP A  79       0.061  21.208 -21.589  1.00 93.29           O  
ATOM   1161  N   ALA A  80      -0.401  24.570 -25.186  1.00 93.85           N  
ATOM   1162  H   ALA A  80      -1.314  24.447 -25.599  1.00 93.85           H  
ATOM   1163  CA  ALA A  80       0.673  25.026 -26.052  1.00 93.85           C  
ATOM   1164  HA  ALA A  80       1.560  24.434 -25.828  1.00 93.85           H  
ATOM   1165  C   ALA A  80       0.996  26.500 -25.788  1.00 93.85           C  
ATOM   1166  CB  ALA A  80       0.325  24.802 -27.525  1.00 93.85           C  
ATOM   1167  HB1 ALA A  80      -0.641  25.246 -27.763  1.00 93.85           H  
ATOM   1168  HB2 ALA A  80       0.307  23.732 -27.734  1.00 93.85           H  
ATOM   1169  HB3 ALA A  80       1.089  25.253 -28.159  1.00 93.85           H  
ATOM   1170  O   ALA A  80       0.121  27.360 -25.672  1.00 93.85           O  
ATOM   1171  N   MET A  81       2.287  26.804 -25.757  1.00 93.27           N  
ATOM   1172  H   MET A  81       2.947  26.041 -25.799  1.00 93.27           H  
ATOM   1173  CA  MET A  81       2.811  28.154 -25.631  1.00 93.27           C  
ATOM   1174  HA  MET A  81       2.019  28.856 -25.889  1.00 93.27           H  
ATOM   1175  C   MET A  81       3.956  28.383 -26.613  1.00 93.27           C  
ATOM   1176  CB  MET A  81       3.219  28.441 -24.176  1.00 93.27           C  
ATOM   1177  HB2 MET A  81       2.339  28.342 -23.541  1.00 93.27           H  
ATOM   1178  HB3 MET A  81       3.563  29.473 -24.115  1.00 93.27           H  
ATOM   1179  O   MET A  81       4.731  27.479 -26.927  1.00 93.27           O  
ATOM   1180  CG  MET A  81       4.316  27.511 -23.636  1.00 93.27           C  
ATOM   1181  HG2 MET A  81       5.186  27.557 -24.292  1.00 93.27           H  
ATOM   1182  HG3 MET A  81       3.934  26.490 -23.653  1.00 93.27           H  
ATOM   1183  SD  MET A  81       4.854  27.858 -21.935  1.00 93.27           S  
ATOM   1184  CE  MET A  81       5.691  29.446 -22.170  1.00 93.27           C  
ATOM   1185  HE1 MET A  81       4.967  30.204 -22.467  1.00 93.27           H  
ATOM   1186  HE2 MET A  81       6.449  29.345 -22.947  1.00 93.27           H  
ATOM   1187  HE3 MET A  81       6.164  29.745 -21.235  1.00 93.27           H  
ATOM   1188  N   GLN A  82       4.086  29.627 -27.071  1.00 94.27           N  
ATOM   1189  H   GLN A  82       3.429  30.329 -26.763  1.00 94.27           H  
ATOM   1190  CA  GLN A  82       5.261  30.055 -27.821  1.00 94.27           C  
ATOM   1191  HA  GLN A  82       5.569  29.247 -28.485  1.00 94.27           H  
ATOM   1192  C   GLN A  82       6.416  30.323 -26.856  1.00 94.27           C  
ATOM   1193  CB  GLN A  82       4.944  31.290 -28.679  1.00 94.27           C  
ATOM   1194  HB2 GLN A  82       4.549  32.084 -28.045  1.00 94.27           H  
ATOM   1195  HB3 GLN A  82       5.869  31.649 -29.132  1.00 94.27           H  
ATOM   1196  O   GLN A  82       6.288  31.105 -25.912  1.00 94.27           O  
ATOM   1197  CG  GLN A  82       3.935  30.989 -29.800  1.00 94.27           C  
ATOM   1198  HG2 GLN A  82       2.978  30.712 -29.358  1.00 94.27           H  
ATOM   1199  HG3 GLN A  82       3.781  31.889 -30.396  1.00 94.27           H  
ATOM   1200  CD  GLN A  82       4.417  29.876 -30.724  1.00 94.27           C  
ATOM   1201  NE2 GLN A  82       3.584  28.900 -31.003  1.00 94.27           N  
ATOM   1202 HE21 GLN A  82       3.962  28.100 -31.490  1.00 94.27           H  
ATOM   1203 HE22 GLN A  82       2.652  28.868 -30.614  1.00 94.27           H  
ATOM   1204  OE1 GLN A  82       5.554  29.863 -31.168  1.00 94.27           O  
ATOM   1205  N   HIS A  83       7.561  29.697 -27.107  1.00 94.08           N  
ATOM   1206  H   HIS A  83       7.570  29.002 -27.840  1.00 94.08           H  
ATOM   1207  CA  HIS A  83       8.761  29.863 -26.304  1.00 94.08           C  
ATOM   1208  HA  HIS A  83       8.689  30.799 -25.750  1.00 94.08           H  
ATOM   1209  C   HIS A  83      10.000  29.945 -27.197  1.00 94.08           C  
ATOM   1210  CB  HIS A  83       8.853  28.723 -25.285  1.00 94.08           C  
ATOM   1211  HB2 HIS A  83       7.902  28.628 -24.759  1.00 94.08           H  
ATOM   1212  HB3 HIS A  83       9.050  27.783 -25.800  1.00 94.08           H  
ATOM   1213  O   HIS A  83      10.458  28.943 -27.738  1.00 94.08           O  
ATOM   1214  CG  HIS A  83       9.932  28.983 -24.272  1.00 94.08           C  
ATOM   1215  CD2 HIS A  83      11.100  28.288 -24.117  1.00 94.08           C  
ATOM   1216  HD2 HIS A  83      11.402  27.423 -24.688  1.00 94.08           H  
ATOM   1217  ND1 HIS A  83       9.952  30.026 -23.374  1.00 94.08           N  
ATOM   1218  HD1 HIS A  83       9.204  30.688 -23.224  1.00 94.08           H  
ATOM   1219  CE1 HIS A  83      11.102  29.959 -22.687  1.00 94.08           C  
ATOM   1220  HE1 HIS A  83      11.395  30.634 -21.897  1.00 94.08           H  
ATOM   1221  NE2 HIS A  83      11.846  28.931 -23.121  1.00 94.08           N  
ATOM   1222  N   ASN A  84      10.548  31.156 -27.351  1.00 94.04           N  
ATOM   1223  H   ASN A  84      10.122  31.935 -26.869  1.00 94.04           H  
ATOM   1224  CA  ASN A  84      11.769  31.422 -28.126  1.00 94.04           C  
ATOM   1225  HA  ASN A  84      11.838  32.501 -28.263  1.00 94.04           H  
ATOM   1226  C   ASN A  84      11.743  30.844 -29.558  1.00 94.04           C  
ATOM   1227  CB  ASN A  84      12.998  30.996 -27.301  1.00 94.04           C  
ATOM   1228  HB2 ASN A  84      13.902  31.150 -27.891  1.00 94.04           H  
ATOM   1229  HB3 ASN A  84      12.933  29.935 -27.061  1.00 94.04           H  
ATOM   1230  O   ASN A  84      12.741  30.314 -30.036  1.00 94.04           O  
ATOM   1231  CG  ASN A  84      13.147  31.815 -26.037  1.00 94.04           C  
ATOM   1232  ND2 ASN A  84      13.218  31.197 -24.882  1.00 94.04           N  
ATOM   1233 HD21 ASN A  84      13.083  30.199 -24.802  1.00 94.04           H  
ATOM   1234 HD22 ASN A  84      13.322  31.786 -24.068  1.00 94.04           H  
ATOM   1235  OD1 ASN A  84      13.173  33.033 -26.061  1.00 94.04           O  
ATOM   1236  N   GLY A  85      10.595  30.948 -30.237  1.00 94.28           N  
ATOM   1237  H   GLY A  85       9.798  31.361 -29.774  1.00 94.28           H  
ATOM   1238  CA  GLY A  85      10.407  30.464 -31.612  1.00 94.28           C  
ATOM   1239  HA2 GLY A  85      11.350  30.534 -32.154  1.00 94.28           H  
ATOM   1240  HA3 GLY A  85       9.680  31.103 -32.114  1.00 94.28           H  
ATOM   1241  C   GLY A  85       9.911  29.020 -31.734  1.00 94.28           C  
ATOM   1242  O   GLY A  85       9.697  28.560 -32.851  1.00 94.28           O  
ATOM   1243  N   PHE A  86       9.695  28.320 -30.618  1.00 96.75           N  
ATOM   1244  H   PHE A  86       9.939  28.730 -29.728  1.00 96.75           H  
ATOM   1245  CA  PHE A  86       9.154  26.961 -30.591  1.00 96.75           C  
ATOM   1246  HA  PHE A  86       9.096  26.573 -31.608  1.00 96.75           H  
ATOM   1247  C   PHE A  86       7.745  26.932 -29.997  1.00 96.75           C  
ATOM   1248  CB  PHE A  86      10.101  26.053 -29.797  1.00 96.75           C  
ATOM   1249  HB2 PHE A  86       9.708  25.036 -29.808  1.00 96.75           H  
ATOM   1250  HB3 PHE A  86      10.120  26.381 -28.758  1.00 96.75           H  
ATOM   1251  O   PHE A  86       7.455  27.670 -29.055  1.00 96.75           O  
ATOM   1252  CG  PHE A  86      11.514  26.038 -30.342  1.00 96.75           C  
ATOM   1253  CD1 PHE A  86      11.811  25.321 -31.515  1.00 96.75           C  
ATOM   1254  HD1 PHE A  86      11.044  24.747 -32.013  1.00 96.75           H  
ATOM   1255  CD2 PHE A  86      12.515  26.807 -29.722  1.00 96.75           C  
ATOM   1256  HD2 PHE A  86      12.281  27.390 -28.842  1.00 96.75           H  
ATOM   1257  CE1 PHE A  86      13.100  25.389 -32.069  1.00 96.75           C  
ATOM   1258  HE1 PHE A  86      13.303  24.892 -33.006  1.00 96.75           H  
ATOM   1259  CE2 PHE A  86      13.810  26.855 -30.265  1.00 96.75           C  
ATOM   1260  HE2 PHE A  86      14.562  27.474 -29.799  1.00 96.75           H  
ATOM   1261  CZ  PHE A  86      14.105  26.144 -31.440  1.00 96.75           C  
ATOM   1262  HZ  PHE A  86      15.089  26.205 -31.880  1.00 96.75           H  
ATOM   1263  N   THR A  87       6.900  26.032 -30.499  1.00 96.69           N  
ATOM   1264  H   THR A  87       7.223  25.422 -31.237  1.00 96.69           H  
ATOM   1265  CA  THR A  87       5.621  25.693 -29.860  1.00 96.69           C  
ATOM   1266  HA  THR A  87       5.258  26.548 -29.291  1.00 96.69           H  
ATOM   1267  C   THR A  87       5.856  24.529 -28.911  1.00 96.69           C  
ATOM   1268  CB  THR A  87       4.539  25.322 -30.882  1.00 96.69           C  
ATOM   1269  HB  THR A  87       4.791  24.379 -31.367  1.00 96.69           H  
ATOM   1270  O   THR A  87       6.287  23.459 -29.343  1.00 96.69           O  
ATOM   1271  CG2 THR A  87       3.170  25.205 -30.222  1.00 96.69           C  
ATOM   1272 HG21 THR A  87       3.174  24.403 -29.484  1.00 96.69           H  
ATOM   1273 HG22 THR A  87       2.895  26.144 -29.740  1.00 96.69           H  
ATOM   1274 HG23 THR A  87       2.434  24.952 -30.984  1.00 96.69           H  
ATOM   1275  OG1 THR A  87       4.445  26.332 -31.866  1.00 96.69           O  
ATOM   1276  HG1 THR A  87       5.033  26.074 -32.579  1.00 96.69           H  
ATOM   1277  N   VAL A  88       5.626  24.752 -27.621  1.00 96.43           N  
ATOM   1278  H   VAL A  88       5.259  25.647 -27.332  1.00 96.43           H  
ATOM   1279  CA  VAL A  88       5.908  23.764 -26.575  1.00 96.43           C  
ATOM   1280  HA  VAL A  88       5.976  22.785 -27.049  1.00 96.43           H  
ATOM   1281  C   VAL A  88       4.773  23.675 -25.565  1.00 96.43           C  
ATOM   1282  CB  VAL A  88       7.245  24.047 -25.854  1.00 96.43           C  
ATOM   1283  HB  VAL A  88       7.400  23.275 -25.101  1.00 96.43           H  
ATOM   1284  O   VAL A  88       4.050  24.648 -25.368  1.00 96.43           O  
ATOM   1285  CG1 VAL A  88       8.439  23.994 -26.817  1.00 96.43           C  
ATOM   1286 HG11 VAL A  88       8.389  24.821 -27.526  1.00 96.43           H  
ATOM   1287 HG12 VAL A  88       8.418  23.052 -27.364  1.00 96.43           H  
ATOM   1288 HG13 VAL A  88       9.371  24.056 -26.254  1.00 96.43           H  
ATOM   1289  CG2 VAL A  88       7.267  25.404 -25.133  1.00 96.43           C  
ATOM   1290 HG21 VAL A  88       6.490  25.431 -24.370  1.00 96.43           H  
ATOM   1291 HG22 VAL A  88       7.094  26.210 -25.846  1.00 96.43           H  
ATOM   1292 HG23 VAL A  88       8.233  25.548 -24.648  1.00 96.43           H  
ATOM   1293  N   SER A  89       4.659  22.543 -24.879  1.00 95.51           N  
ATOM   1294  H   SER A  89       5.236  21.757 -25.143  1.00 95.51           H  
ATOM   1295  CA  SER A  89       3.821  22.369 -23.693  1.00 95.51           C  
ATOM   1296  HA  SER A  89       3.253  23.283 -23.515  1.00 95.51           H  
ATOM   1297  C   SER A  89       4.693  22.106 -22.462  1.00 95.51           C  
ATOM   1298  CB  SER A  89       2.796  21.248 -23.897  1.00 95.51           C  
ATOM   1299  HB2 SER A  89       2.179  21.462 -24.770  1.00 95.51           H  
ATOM   1300  HB3 SER A  89       2.149  21.182 -23.022  1.00 95.51           H  
ATOM   1301  O   SER A  89       5.770  21.503 -22.521  1.00 95.51           O  
ATOM   1302  OG  SER A  89       3.472  20.020 -24.066  1.00 95.51           O  
ATOM   1303  HG  SER A  89       2.828  19.328 -24.234  1.00 95.51           H  
ATOM   1304  N   ILE A  90       4.242  22.578 -21.298  1.00 95.57           N  
ATOM   1305  H   ILE A  90       3.364  23.077 -21.302  1.00 95.57           H  
ATOM   1306  CA  ILE A  90       4.929  22.298 -20.025  1.00 95.57           C  
ATOM   1307  HA  ILE A  90       6.003  22.413 -20.169  1.00 95.57           H  
ATOM   1308  C   ILE A  90       4.684  20.844 -19.604  1.00 95.57           C  
ATOM   1309  CB  ILE A  90       4.475  23.296 -18.934  1.00 95.57           C  
ATOM   1310  HB  ILE A  90       3.385  23.276 -18.894  1.00 95.57           H  
ATOM   1311  O   ILE A  90       5.573  20.195 -19.045  1.00 95.57           O  
ATOM   1312  CG1 ILE A  90       4.920  24.730 -19.305  1.00 95.57           C  
ATOM   1313 HG12 ILE A  90       6.009  24.782 -19.317  1.00 95.57           H  
ATOM   1314 HG13 ILE A  90       4.565  24.967 -20.308  1.00 95.57           H  
ATOM   1315  CG2 ILE A  90       5.014  22.903 -17.541  1.00 95.57           C  
ATOM   1316 HG21 ILE A  90       4.682  23.618 -16.788  1.00 95.57           H  
ATOM   1317 HG22 ILE A  90       4.628  21.928 -17.244  1.00 95.57           H  
ATOM   1318 HG23 ILE A  90       6.104  22.871 -17.563  1.00 95.57           H  
ATOM   1319  CD1 ILE A  90       4.378  25.820 -18.370  1.00 95.57           C  
ATOM   1320 HD11 ILE A  90       4.840  25.751 -17.385  1.00 95.57           H  
ATOM   1321 HD12 ILE A  90       4.614  26.797 -18.790  1.00 95.57           H  
ATOM   1322 HD13 ILE A  90       3.296  25.728 -18.280  1.00 95.57           H  
ATOM   1323  N   ILE A  91       3.470  20.339 -19.832  1.00 96.48           N  
ATOM   1324  H   ILE A  91       2.824  20.857 -20.412  1.00 96.48           H  
ATOM   1325  CA  ILE A  91       3.061  19.002 -19.419  1.00 96.48           C  
ATOM   1326  HA  ILE A  91       3.692  18.677 -18.592  1.00 96.48           H  
ATOM   1327  C   ILE A  91       3.272  18.029 -20.573  1.00 96.48           C  
ATOM   1328  CB  ILE A  91       1.602  19.005 -18.913  1.00 96.48           C  
ATOM   1329  HB  ILE A  91       0.963  19.468 -19.665  1.00 96.48           H  
ATOM   1330  O   ILE A  91       2.549  18.063 -21.555  1.00 96.48           O  
ATOM   1331  CG1 ILE A  91       1.524  19.823 -17.605  1.00 96.48           C  
ATOM   1332 HG12 ILE A  91       1.935  20.818 -17.780  1.00 96.48           H  
ATOM   1333 HG13 ILE A  91       2.129  19.340 -16.838  1.00 96.48           H  
ATOM   1334  CG2 ILE A  91       1.118  17.560 -18.678  1.00 96.48           C  
ATOM   1335 HG21 ILE A  91       1.057  17.033 -19.630  1.00 96.48           H  
ATOM   1336 HG22 ILE A  91       1.825  17.046 -18.027  1.00 96.48           H  
ATOM   1337 HG23 ILE A  91       0.114  17.548 -18.254  1.00 96.48           H  
ATOM   1338  CD1 ILE A  91       0.100  20.004 -17.080  1.00 96.48           C  
ATOM   1339 HD11 ILE A  91      -0.305  19.057 -16.724  1.00 96.48           H  
ATOM   1340 HD12 ILE A  91       0.106  20.706 -16.246  1.00 96.48           H  
ATOM   1341 HD13 ILE A  91      -0.527  20.401 -17.879  1.00 96.48           H  
ATOM   1342  N   VAL A  92       4.197  17.092 -20.372  1.00 96.89           N  
ATOM   1343  H   VAL A  92       4.820  17.194 -19.584  1.00 96.89           H  
ATOM   1344  CA  VAL A  92       4.318  15.888 -21.201  1.00 96.89           C  
ATOM   1345  HA  VAL A  92       4.052  16.139 -22.228  1.00 96.89           H  
ATOM   1346  C   VAL A  92       3.322  14.853 -20.674  1.00 96.89           C  
ATOM   1347  CB  VAL A  92       5.766  15.370 -21.208  1.00 96.89           C  
ATOM   1348  HB  VAL A  92       6.035  15.052 -20.201  1.00 96.89           H  
ATOM   1349  O   VAL A  92       3.425  14.393 -19.527  1.00 96.89           O  
ATOM   1350  CG1 VAL A  92       5.947  14.183 -22.158  1.00 96.89           C  
ATOM   1351 HG11 VAL A  92       6.969  13.808 -22.097  1.00 96.89           H  
ATOM   1352 HG12 VAL A  92       5.259  13.378 -21.900  1.00 96.89           H  
ATOM   1353 HG13 VAL A  92       5.753  14.511 -23.179  1.00 96.89           H  
ATOM   1354  CG2 VAL A  92       6.752  16.466 -21.640  1.00 96.89           C  
ATOM   1355 HG21 VAL A  92       6.502  16.812 -22.643  1.00 96.89           H  
ATOM   1356 HG22 VAL A  92       7.771  16.077 -21.634  1.00 96.89           H  
ATOM   1357 HG23 VAL A  92       6.713  17.317 -20.960  1.00 96.89           H  
ATOM   1358  N   SER A  93       2.306  14.551 -21.473  1.00 97.14           N  
ATOM   1359  H   SER A  93       2.318  14.944 -22.403  1.00 97.14           H  
ATOM   1360  CA  SER A  93       1.198  13.659 -21.145  1.00 97.14           C  
ATOM   1361  HA  SER A  93       1.029  13.713 -20.069  1.00 97.14           H  
ATOM   1362  C   SER A  93       1.510  12.196 -21.520  1.00 97.14           C  
ATOM   1363  CB  SER A  93      -0.072  14.176 -21.842  1.00 97.14           C  
ATOM   1364  HB2 SER A  93      -0.927  14.037 -21.180  1.00 97.14           H  
ATOM   1365  HB3 SER A  93       0.024  15.238 -22.065  1.00 97.14           H  
ATOM   1366  O   SER A  93       2.461  11.917 -22.252  1.00 97.14           O  
ATOM   1367  OG  SER A  93      -0.302  13.459 -23.033  1.00 97.14           O  
ATOM   1368  HG  SER A  93      -1.011  13.881 -23.525  1.00 97.14           H  
ATOM   1369  N   PRO A  94       0.695  11.222 -21.070  1.00 97.75           N  
ATOM   1370  CA  PRO A  94       0.739   9.860 -21.595  1.00 97.75           C  
ATOM   1371  HA  PRO A  94       1.669   9.396 -21.267  1.00 97.75           H  
ATOM   1372  C   PRO A  94       0.664   9.756 -23.129  1.00 97.75           C  
ATOM   1373  CB  PRO A  94      -0.443   9.139 -20.940  1.00 97.75           C  
ATOM   1374  HB2 PRO A  94      -1.341   9.259 -21.546  1.00 97.75           H  
ATOM   1375  HB3 PRO A  94      -0.230   8.081 -20.783  1.00 97.75           H  
ATOM   1376  O   PRO A  94       1.295   8.861 -23.682  1.00 97.75           O  
ATOM   1377  CG  PRO A  94      -0.623   9.882 -19.618  1.00 97.75           C  
ATOM   1378  HG2 PRO A  94      -1.646   9.806 -19.249  1.00 97.75           H  
ATOM   1379  HG3 PRO A  94       0.084   9.502 -18.881  1.00 97.75           H  
ATOM   1380  CD  PRO A  94      -0.262  11.319 -19.984  1.00 97.75           C  
ATOM   1381  HD2 PRO A  94      -1.149  11.840 -20.345  1.00 97.75           H  
ATOM   1382  HD3 PRO A  94       0.161  11.835 -19.122  1.00 97.75           H  
ATOM   1383  N   LYS A  95      -0.051  10.648 -23.836  1.00 96.30           N  
ATOM   1384  H   LYS A  95      -0.419  11.463 -23.367  1.00 96.30           H  
ATOM   1385  CA  LYS A  95      -0.088  10.621 -25.313  1.00 96.30           C  
ATOM   1386  HA  LYS A  95      -0.305   9.609 -25.653  1.00 96.30           H  
ATOM   1387  C   LYS A  95       1.261  10.983 -25.924  1.00 96.30           C  
ATOM   1388  CB  LYS A  95      -1.146  11.571 -25.882  1.00 96.30           C  
ATOM   1389  HB2 LYS A  95      -1.013  12.565 -25.454  1.00 96.30           H  
ATOM   1390  HB3 LYS A  95      -0.985  11.654 -26.957  1.00 96.30           H  
ATOM   1391  O   LYS A  95       1.666  10.348 -26.894  1.00 96.30           O  
ATOM   1392  CG  LYS A  95      -2.576  11.075 -25.657  1.00 96.30           C  
ATOM   1393  HG2 LYS A  95      -2.692  10.079 -26.085  1.00 96.30           H  
ATOM   1394  HG3 LYS A  95      -2.769  11.022 -24.585  1.00 96.30           H  
ATOM   1395  CD  LYS A  95      -3.549  12.040 -26.345  1.00 96.30           C  
ATOM   1396  HD2 LYS A  95      -3.400  11.976 -27.423  1.00 96.30           H  
ATOM   1397  HD3 LYS A  95      -3.317  13.062 -26.046  1.00 96.30           H  
ATOM   1398  CE  LYS A  95      -5.007  11.735 -26.015  1.00 96.30           C  
ATOM   1399  HE2 LYS A  95      -5.106  11.620 -24.936  1.00 96.30           H  
ATOM   1400  HE3 LYS A  95      -5.280  10.795 -26.494  1.00 96.30           H  
ATOM   1401  NZ  LYS A  95      -5.863  12.848 -26.489  1.00 96.30           N  
ATOM   1402  HZ1 LYS A  95      -6.846  12.622 -26.431  1.00 96.30           H  
ATOM   1403  HZ2 LYS A  95      -5.617  13.105 -27.434  1.00 96.30           H  
ATOM   1404  HZ3 LYS A  95      -5.716  13.669 -25.919  1.00 96.30           H  
ATOM   1405  N   ASP A  96       1.985  11.924 -25.324  1.00 96.37           N  
ATOM   1406  H   ASP A  96       1.577  12.457 -24.570  1.00 96.37           H  
ATOM   1407  CA  ASP A  96       3.331  12.282 -25.779  1.00 96.37           C  
ATOM   1408  HA  ASP A  96       3.293  12.544 -26.836  1.00 96.37           H  
ATOM   1409  C   ASP A  96       4.302  11.115 -25.601  1.00 96.37           C  
ATOM   1410  CB  ASP A  96       3.852  13.489 -24.998  1.00 96.37           C  
ATOM   1411  HB2 ASP A  96       3.926  13.223 -23.943  1.00 96.37           H  
ATOM   1412  HB3 ASP A  96       4.850  13.741 -25.357  1.00 96.37           H  
ATOM   1413  O   ASP A  96       5.127  10.850 -26.480  1.00 96.37           O  
ATOM   1414  CG  ASP A  96       2.950  14.702 -25.157  1.00 96.37           C  
ATOM   1415  OD1 ASP A  96       2.576  14.967 -26.316  1.00 96.37           O  
ATOM   1416  OD2 ASP A  96       2.622  15.292 -24.104  1.00 96.37           O  
ATOM   1417  N   CYS A  97       4.171  10.385 -24.485  1.00 97.17           N  
ATOM   1418  H   CYS A  97       3.510  10.706 -23.792  1.00 97.17           H  
ATOM   1419  CA  CYS A  97       4.931   9.165 -24.223  1.00 97.17           C  
ATOM   1420  HA  CYS A  97       5.993   9.379 -24.350  1.00 97.17           H  
ATOM   1421  C   CYS A  97       4.576   8.044 -25.210  1.00 97.17           C  
ATOM   1422  CB  CYS A  97       4.682   8.690 -22.781  1.00 97.17           C  
ATOM   1423  HB2 CYS A  97       5.285   7.800 -22.599  1.00 97.17           H  
ATOM   1424  HB3 CYS A  97       3.633   8.422 -22.660  1.00 97.17           H  
ATOM   1425  O   CYS A  97       5.466   7.309 -25.636  1.00 97.17           O  
ATOM   1426  SG  CYS A  97       5.119   9.965 -21.561  1.00 97.17           S  
ATOM   1427  HG  CYS A  97       6.181  10.444 -22.215  1.00 97.17           H  
ATOM   1428  N   ALA A  98       3.302   7.921 -25.600  1.00 96.51           N  
ATOM   1429  H   ALA A  98       2.618   8.549 -25.202  1.00 96.51           H  
ATOM   1430  CA  ALA A  98       2.810   6.866 -26.488  1.00 96.51           C  
ATOM   1431  HA  ALA A  98       3.074   5.903 -26.051  1.00 96.51           H  
ATOM   1432  C   ALA A  98       3.423   6.909 -27.895  1.00 96.51           C  
ATOM   1433  CB  ALA A  98       1.282   6.946 -26.574  1.00 96.51           C  
ATOM   1434  HB1 ALA A  98       0.844   6.955 -25.576  1.00 96.51           H  
ATOM   1435  HB2 ALA A  98       0.904   6.081 -27.120  1.00 96.51           H  
ATOM   1436  HB3 ALA A  98       0.985   7.850 -27.105  1.00 96.51           H  
ATOM   1437  O   ALA A  98       3.381   5.898 -28.588  1.00 96.51           O  
ATOM   1438  N   ARG A  99       4.044   8.030 -28.295  1.00 94.17           N  
ATOM   1439  H   ARG A  99       4.000   8.837 -27.688  1.00 94.17           H  
ATOM   1440  CA  ARG A  99       4.817   8.124 -29.546  1.00 94.17           C  
ATOM   1441  HA  ARG A  99       4.164   7.894 -30.388  1.00 94.17           H  
ATOM   1442  C   ARG A  99       5.952   7.097 -29.622  1.00 94.17           C  
ATOM   1443  CB  ARG A  99       5.388   9.541 -29.720  1.00 94.17           C  
ATOM   1444  HB2 ARG A  99       6.026   9.548 -30.603  1.00 94.17           H  
ATOM   1445  HB3 ARG A  99       6.005   9.789 -28.856  1.00 94.17           H  
ATOM   1446  O   ARG A  99       6.278   6.655 -30.716  1.00 94.17           O  
ATOM   1447  CG  ARG A  99       4.291  10.601 -29.906  1.00 94.17           C  
ATOM   1448  HG2 ARG A  99       3.682  10.673 -29.005  1.00 94.17           H  
ATOM   1449  HG3 ARG A  99       3.648  10.298 -30.732  1.00 94.17           H  
ATOM   1450  CD  ARG A  99       4.879  11.980 -30.231  1.00 94.17           C  
ATOM   1451  HD2 ARG A  99       5.539  11.898 -31.095  1.00 94.17           H  
ATOM   1452  HD3 ARG A  99       4.051  12.640 -30.489  1.00 94.17           H  
ATOM   1453  NE  ARG A  99       5.618  12.543 -29.087  1.00 94.17           N  
ATOM   1454  HE  ARG A  99       5.799  11.917 -28.315  1.00 94.17           H  
ATOM   1455  NH1 ARG A  99       5.553  14.765 -29.713  1.00 94.17           N  
ATOM   1456 HH11 ARG A  99       5.513  15.716 -29.376  1.00 94.17           H  
ATOM   1457 HH12 ARG A  99       5.056  14.528 -30.560  1.00 94.17           H  
ATOM   1458  NH2 ARG A  99       6.386  14.189 -27.738  1.00 94.17           N  
ATOM   1459 HH21 ARG A  99       6.615  13.496 -27.040  1.00 94.17           H  
ATOM   1460 HH22 ARG A  99       6.489  15.169 -27.516  1.00 94.17           H  
ATOM   1461  CZ  ARG A  99       5.859  13.824 -28.865  1.00 94.17           C  
ATOM   1462  N   CYS A 100       6.516   6.710 -28.472  1.00 95.61           N  
ATOM   1463  H   CYS A 100       6.194   7.158 -27.626  1.00 95.61           H  
ATOM   1464  CA  CYS A 100       7.558   5.680 -28.374  1.00 95.61           C  
ATOM   1465  HA  CYS A 100       7.753   5.261 -29.361  1.00 95.61           H  
ATOM   1466  C   CYS A 100       7.155   4.498 -27.468  1.00 95.61           C  
ATOM   1467  CB  CYS A 100       8.861   6.323 -27.868  1.00 95.61           C  
ATOM   1468  HB2 CYS A 100       9.641   5.562 -27.870  1.00 95.61           H  
ATOM   1469  HB3 CYS A 100       8.726   6.677 -26.846  1.00 95.61           H  
ATOM   1470  O   CYS A 100       7.604   3.377 -27.681  1.00 95.61           O  
ATOM   1471  SG  CYS A 100       9.380   7.707 -28.929  1.00 95.61           S  
ATOM   1472  HG  CYS A 100      10.604   7.862 -28.416  1.00 95.61           H  
ATOM   1473  N   HIS A 101       6.311   4.735 -26.459  1.00 96.19           N  
ATOM   1474  H   HIS A 101       5.988   5.684 -26.336  1.00 96.19           H  
ATOM   1475  CA  HIS A 101       5.924   3.776 -25.415  1.00 96.19           C  
ATOM   1476  HA  HIS A 101       6.477   2.847 -25.557  1.00 96.19           H  
ATOM   1477  C   HIS A 101       4.437   3.391 -25.501  1.00 96.19           C  
ATOM   1478  CB  HIS A 101       6.321   4.338 -24.040  1.00 96.19           C  
ATOM   1479  HB2 HIS A 101       5.981   3.651 -23.265  1.00 96.19           H  
ATOM   1480  HB3 HIS A 101       5.830   5.297 -23.879  1.00 96.19           H  
ATOM   1481  O   HIS A 101       3.703   3.433 -24.511  1.00 96.19           O  
ATOM   1482  CG  HIS A 101       7.807   4.492 -23.879  1.00 96.19           C  
ATOM   1483  CD2 HIS A 101       8.512   5.656 -23.730  1.00 96.19           C  
ATOM   1484  HD2 HIS A 101       8.095   6.652 -23.704  1.00 96.19           H  
ATOM   1485  ND1 HIS A 101       8.713   3.461 -23.887  1.00 96.19           N  
ATOM   1486  HD1 HIS A 101       8.480   2.486 -24.012  1.00 96.19           H  
ATOM   1487  CE1 HIS A 101       9.940   3.989 -23.753  1.00 96.19           C  
ATOM   1488  HE1 HIS A 101      10.860   3.424 -23.746  1.00 96.19           H  
ATOM   1489  NE2 HIS A 101       9.868   5.325 -23.641  1.00 96.19           N  
ATOM   1490  N   GLU A 102       3.959   3.061 -26.706  1.00 96.93           N  
ATOM   1491  H   GLU A 102       4.581   3.117 -27.500  1.00 96.93           H  
ATOM   1492  CA  GLU A 102       2.541   2.754 -26.958  1.00 96.93           C  
ATOM   1493  HA  GLU A 102       1.946   3.637 -26.725  1.00 96.93           H  
ATOM   1494  C   GLU A 102       2.035   1.598 -26.077  1.00 96.93           C  
ATOM   1495  CB  GLU A 102       2.338   2.412 -28.447  1.00 96.93           C  
ATOM   1496  HB2 GLU A 102       2.819   3.175 -29.060  1.00 96.93           H  
ATOM   1497  HB3 GLU A 102       2.807   1.451 -28.655  1.00 96.93           H  
ATOM   1498  O   GLU A 102       0.939   1.670 -25.511  1.00 96.93           O  
ATOM   1499  CG  GLU A 102       0.843   2.352 -28.813  1.00 96.93           C  
ATOM   1500  HG2 GLU A 102       0.421   3.353 -28.726  1.00 96.93           H  
ATOM   1501  HG3 GLU A 102       0.326   1.716 -28.094  1.00 96.93           H  
ATOM   1502  CD  GLU A 102       0.555   1.795 -30.216  1.00 96.93           C  
ATOM   1503  OE1 GLU A 102      -0.612   1.377 -30.423  1.00 96.93           O  
ATOM   1504  OE2 GLU A 102       1.485   1.727 -31.046  1.00 96.93           O  
ATOM   1505  N   LYS A 103       2.850   0.546 -25.910  1.00 97.08           N  
ATOM   1506  H   LYS A 103       3.762   0.596 -26.340  1.00 97.08           H  
ATOM   1507  CA  LYS A 103       2.512  -0.622 -25.086  1.00 97.08           C  
ATOM   1508  HA  LYS A 103       1.579  -1.049 -25.452  1.00 97.08           H  
ATOM   1509  C   LYS A 103       2.272  -0.217 -23.632  1.00 97.08           C  
ATOM   1510  CB  LYS A 103       3.628  -1.676 -25.194  1.00 97.08           C  
ATOM   1511  HB2 LYS A 103       4.559  -1.242 -24.829  1.00 97.08           H  
ATOM   1512  HB3 LYS A 103       3.768  -1.949 -26.239  1.00 97.08           H  
ATOM   1513  O   LYS A 103       1.213  -0.524 -23.083  1.00 97.08           O  
ATOM   1514  CG  LYS A 103       3.308  -2.945 -24.381  1.00 97.08           C  
ATOM   1515  HG2 LYS A 103       2.482  -3.479 -24.851  1.00 97.08           H  
ATOM   1516  HG3 LYS A 103       3.017  -2.676 -23.366  1.00 97.08           H  
ATOM   1517  CD  LYS A 103       4.531  -3.863 -24.282  1.00 97.08           C  
ATOM   1518  HD2 LYS A 103       4.815  -4.207 -25.277  1.00 97.08           H  
ATOM   1519  HD3 LYS A 103       5.355  -3.292 -23.854  1.00 97.08           H  
ATOM   1520  CE  LYS A 103       4.223  -5.059 -23.372  1.00 97.08           C  
ATOM   1521  HE2 LYS A 103       3.810  -4.691 -22.433  1.00 97.08           H  
ATOM   1522  HE3 LYS A 103       3.461  -5.682 -23.842  1.00 97.08           H  
ATOM   1523  NZ  LYS A 103       5.443  -5.854 -23.095  1.00 97.08           N  
ATOM   1524  HZ1 LYS A 103       6.083  -5.335 -22.510  1.00 97.08           H  
ATOM   1525  HZ2 LYS A 103       5.919  -6.143 -23.937  1.00 97.08           H  
ATOM   1526  HZ3 LYS A 103       5.241  -6.705 -22.591  1.00 97.08           H  
ATOM   1527  N   GLU A 104       3.232   0.472 -23.019  1.00 97.82           N  
ATOM   1528  H   GLU A 104       4.073   0.696 -23.532  1.00 97.82           H  
ATOM   1529  CA  GLU A 104       3.172   0.868 -21.611  1.00 97.82           C  
ATOM   1530  HA  GLU A 104       3.029  -0.018 -20.992  1.00 97.82           H  
ATOM   1531  C   GLU A 104       1.992   1.807 -21.348  1.00 97.82           C  
ATOM   1532  CB  GLU A 104       4.478   1.563 -21.190  1.00 97.82           C  
ATOM   1533  HB2 GLU A 104       4.337   1.941 -20.178  1.00 97.82           H  
ATOM   1534  HB3 GLU A 104       4.663   2.424 -21.832  1.00 97.82           H  
ATOM   1535  O   GLU A 104       1.278   1.648 -20.354  1.00 97.82           O  
ATOM   1536  CG  GLU A 104       5.713   0.646 -21.164  1.00 97.82           C  
ATOM   1537  HG2 GLU A 104       5.462  -0.244 -20.586  1.00 97.82           H  
ATOM   1538  HG3 GLU A 104       6.514   1.168 -20.641  1.00 97.82           H  
ATOM   1539  CD  GLU A 104       6.236   0.198 -22.535  1.00 97.82           C  
ATOM   1540  OE1 GLU A 104       6.845  -0.894 -22.576  1.00 97.82           O  
ATOM   1541  OE2 GLU A 104       6.001   0.914 -23.536  1.00 97.82           O  
ATOM   1542  N   VAL A 105       1.739   2.751 -22.261  1.00 98.03           N  
ATOM   1543  H   VAL A 105       2.360   2.835 -23.053  1.00 98.03           H  
ATOM   1544  CA  VAL A 105       0.601   3.672 -22.153  1.00 98.03           C  
ATOM   1545  HA  VAL A 105       0.627   4.132 -21.165  1.00 98.03           H  
ATOM   1546  C   VAL A 105      -0.719   2.913 -22.244  1.00 98.03           C  
ATOM   1547  CB  VAL A 105       0.693   4.802 -23.194  1.00 98.03           C  
ATOM   1548  HB  VAL A 105       0.820   4.378 -24.190  1.00 98.03           H  
ATOM   1549  O   VAL A 105      -1.571   3.087 -21.374  1.00 98.03           O  
ATOM   1550  CG1 VAL A 105      -0.570   5.678 -23.179  1.00 98.03           C  
ATOM   1551 HG11 VAL A 105      -0.423   6.566 -23.793  1.00 98.03           H  
ATOM   1552 HG12 VAL A 105      -1.418   5.127 -23.586  1.00 98.03           H  
ATOM   1553 HG13 VAL A 105      -0.801   5.992 -22.161  1.00 98.03           H  
ATOM   1554  CG2 VAL A 105       1.897   5.695 -22.866  1.00 98.03           C  
ATOM   1555 HG21 VAL A 105       1.739   6.214 -21.920  1.00 98.03           H  
ATOM   1556 HG22 VAL A 105       2.031   6.431 -23.659  1.00 98.03           H  
ATOM   1557 HG23 VAL A 105       2.812   5.107 -22.802  1.00 98.03           H  
ATOM   1558  N   LYS A 106      -0.880   2.008 -23.215  1.00 97.49           N  
ATOM   1559  H   LYS A 106      -0.140   1.901 -23.894  1.00 97.49           H  
ATOM   1560  CA  LYS A 106      -2.103   1.205 -23.371  1.00 97.49           C  
ATOM   1561  HA  LYS A 106      -2.948   1.883 -23.489  1.00 97.49           H  
ATOM   1562  C   LYS A 106      -2.390   0.328 -22.150  1.00 97.49           C  
ATOM   1563  CB  LYS A 106      -1.944   0.369 -24.643  1.00 97.49           C  
ATOM   1564  HB2 LYS A 106      -1.740   1.048 -25.471  1.00 97.49           H  
ATOM   1565  HB3 LYS A 106      -1.090  -0.299 -24.533  1.00 97.49           H  
ATOM   1566  O   LYS A 106      -3.538   0.207 -21.717  1.00 97.49           O  
ATOM   1567  CG  LYS A 106      -3.194  -0.454 -24.975  1.00 97.49           C  
ATOM   1568  HG2 LYS A 106      -4.054   0.210 -25.061  1.00 97.49           H  
ATOM   1569  HG3 LYS A 106      -3.379  -1.195 -24.197  1.00 97.49           H  
ATOM   1570  CD  LYS A 106      -2.955  -1.164 -26.307  1.00 97.49           C  
ATOM   1571  HD2 LYS A 106      -2.102  -1.835 -26.209  1.00 97.49           H  
ATOM   1572  HD3 LYS A 106      -2.718  -0.413 -27.061  1.00 97.49           H  
ATOM   1573  CE  LYS A 106      -4.187  -1.951 -26.750  1.00 97.49           C  
ATOM   1574  HE2 LYS A 106      -4.368  -2.757 -26.039  1.00 97.49           H  
ATOM   1575  HE3 LYS A 106      -5.044  -1.278 -26.741  1.00 97.49           H  
ATOM   1576  NZ  LYS A 106      -3.963  -2.480 -28.116  1.00 97.49           N  
ATOM   1577  HZ1 LYS A 106      -3.154  -3.084 -28.134  1.00 97.49           H  
ATOM   1578  HZ2 LYS A 106      -4.771  -2.973 -28.468  1.00 97.49           H  
ATOM   1579  HZ3 LYS A 106      -3.756  -1.713 -28.740  1.00 97.49           H  
ATOM   1580  N   GLU A 107      -1.358  -0.284 -21.576  1.00 97.89           N  
ATOM   1581  H   GLU A 107      -0.446  -0.169 -21.995  1.00 97.89           H  
ATOM   1582  CA  GLU A 107      -1.475  -1.052 -20.335  1.00 97.89           C  
ATOM   1583  HA  GLU A 107      -2.231  -1.828 -20.451  1.00 97.89           H  
ATOM   1584  C   GLU A 107      -1.898  -0.163 -19.161  1.00 97.89           C  
ATOM   1585  CB  GLU A 107      -0.132  -1.705 -20.011  1.00 97.89           C  
ATOM   1586  HB2 GLU A 107       0.645  -0.946 -20.094  1.00 97.89           H  
ATOM   1587  HB3 GLU A 107      -0.158  -2.071 -18.984  1.00 97.89           H  
ATOM   1588  O   GLU A 107      -2.842  -0.496 -18.437  1.00 97.89           O  
ATOM   1589  CG  GLU A 107       0.211  -2.878 -20.933  1.00 97.89           C  
ATOM   1590  HG2 GLU A 107       0.134  -2.573 -21.977  1.00 97.89           H  
ATOM   1591  HG3 GLU A 107      -0.522  -3.668 -20.767  1.00 97.89           H  
ATOM   1592  CD  GLU A 107       1.620  -3.421 -20.660  1.00 97.89           C  
ATOM   1593  OE1 GLU A 107       1.905  -4.516 -21.195  1.00 97.89           O  
ATOM   1594  OE2 GLU A 107       2.355  -2.818 -19.837  1.00 97.89           O  
ATOM   1595  N   PHE A 108      -1.237   0.986 -18.993  1.00 98.09           N  
ATOM   1596  H   PHE A 108      -0.483   1.209 -19.626  1.00 98.09           H  
ATOM   1597  CA  PHE A 108      -1.549   1.941 -17.937  1.00 98.09           C  
ATOM   1598  HA  PHE A 108      -1.457   1.438 -16.975  1.00 98.09           H  
ATOM   1599  C   PHE A 108      -2.982   2.472 -18.055  1.00 98.09           C  
ATOM   1600  CB  PHE A 108      -0.540   3.093 -17.980  1.00 98.09           C  
ATOM   1601  HB2 PHE A 108      -0.574   3.575 -18.957  1.00 98.09           H  
ATOM   1602  HB3 PHE A 108       0.468   2.699 -17.846  1.00 98.09           H  
ATOM   1603  O   PHE A 108      -3.715   2.496 -17.064  1.00 98.09           O  
ATOM   1604  CG  PHE A 108      -0.811   4.123 -16.909  1.00 98.09           C  
ATOM   1605  CD1 PHE A 108      -1.571   5.267 -17.213  1.00 98.09           C  
ATOM   1606  HD1 PHE A 108      -1.917   5.437 -18.222  1.00 98.09           H  
ATOM   1607  CD2 PHE A 108      -0.374   3.895 -15.593  1.00 98.09           C  
ATOM   1608  HD2 PHE A 108       0.202   3.011 -15.363  1.00 98.09           H  
ATOM   1609  CE1 PHE A 108      -1.906   6.169 -16.194  1.00 98.09           C  
ATOM   1610  HE1 PHE A 108      -2.530   7.020 -16.426  1.00 98.09           H  
ATOM   1611  CE2 PHE A 108      -0.687   4.816 -14.580  1.00 98.09           C  
ATOM   1612  HE2 PHE A 108      -0.335   4.648 -13.573  1.00 98.09           H  
ATOM   1613  CZ  PHE A 108      -1.462   5.948 -14.880  1.00 98.09           C  
ATOM   1614  HZ  PHE A 108      -1.727   6.641 -14.095  1.00 98.09           H  
ATOM   1615  N   GLU A 109      -3.426   2.848 -19.255  1.00 96.21           N  
ATOM   1616  H   GLU A 109      -2.780   2.820 -20.031  1.00 96.21           H  
ATOM   1617  CA  GLU A 109      -4.786   3.325 -19.519  1.00 96.21           C  
ATOM   1618  HA  GLU A 109      -4.961   4.236 -18.946  1.00 96.21           H  
ATOM   1619  C   GLU A 109      -5.855   2.307 -19.103  1.00 96.21           C  
ATOM   1620  CB  GLU A 109      -4.948   3.658 -21.004  1.00 96.21           C  
ATOM   1621  HB2 GLU A 109      -4.526   2.854 -21.607  1.00 96.21           H  
ATOM   1622  HB3 GLU A 109      -6.013   3.734 -21.224  1.00 96.21           H  
ATOM   1623  O   GLU A 109      -6.907   2.701 -18.592  1.00 96.21           O  
ATOM   1624  CG  GLU A 109      -4.295   4.999 -21.368  1.00 96.21           C  
ATOM   1625  HG2 GLU A 109      -4.702   5.761 -20.703  1.00 96.21           H  
ATOM   1626  HG3 GLU A 109      -3.219   4.961 -21.197  1.00 96.21           H  
ATOM   1627  CD  GLU A 109      -4.581   5.399 -22.821  1.00 96.21           C  
ATOM   1628  OE1 GLU A 109      -4.625   6.628 -23.059  1.00 96.21           O  
ATOM   1629  OE2 GLU A 109      -4.860   4.497 -23.644  1.00 96.21           O  
ATOM   1630  N   GLY A 110      -5.558   1.009 -19.227  1.00 95.42           N  
ATOM   1631  H   GLY A 110      -4.675   0.778 -19.661  1.00 95.42           H  
ATOM   1632  CA  GLY A 110      -6.413  -0.095 -18.787  1.00 95.42           C  
ATOM   1633  HA2 GLY A 110      -7.429   0.088 -19.137  1.00 95.42           H  
ATOM   1634  HA3 GLY A 110      -6.048  -1.011 -19.252  1.00 95.42           H  
ATOM   1635  C   GLY A 110      -6.467  -0.327 -17.270  1.00 95.42           C  
ATOM   1636  O   GLY A 110      -7.119  -1.277 -16.830  1.00 95.42           O  
ATOM   1637  N   SER A 111      -5.791   0.494 -16.462  1.00 96.78           N  
ATOM   1638  H   SER A 111      -5.270   1.243 -16.894  1.00 96.78           H  
ATOM   1639  CA  SER A 111      -5.681   0.334 -15.007  1.00 96.78           C  
ATOM   1640  HA  SER A 111      -5.972  -0.684 -14.748  1.00 96.78           H  
ATOM   1641  C   SER A 111      -6.584   1.284 -14.208  1.00 96.78           C  
ATOM   1642  CB  SER A 111      -4.218   0.498 -14.589  1.00 96.78           C  
ATOM   1643  HB2 SER A 111      -4.070   0.053 -13.605  1.00 96.78           H  
ATOM   1644  HB3 SER A 111      -3.575  -0.009 -15.309  1.00 96.78           H  
ATOM   1645  O   SER A 111      -7.030   2.323 -14.693  1.00 96.78           O  
ATOM   1646  OG  SER A 111      -3.875   1.864 -14.532  1.00 96.78           O  
ATOM   1647  HG  SER A 111      -3.724   2.149 -15.437  1.00 96.78           H  
ATOM   1648  N   HIS A 112      -6.799   0.979 -12.922  1.00 95.07           N  
ATOM   1649  H   HIS A 112      -6.419   0.117 -12.558  1.00 95.07           H  
ATOM   1650  CA  HIS A 112      -7.427   1.933 -11.990  1.00 95.07           C  
ATOM   1651  HA  HIS A 112      -8.358   2.296 -12.426  1.00 95.07           H  
ATOM   1652  C   HIS A 112      -6.553   3.168 -11.745  1.00 95.07           C  
ATOM   1653  CB  HIS A 112      -7.750   1.262 -10.645  1.00 95.07           C  
ATOM   1654  HB2 HIS A 112      -6.898   0.670 -10.312  1.00 95.07           H  
ATOM   1655  HB3 HIS A 112      -7.920   2.041  -9.901  1.00 95.07           H  
ATOM   1656  O   HIS A 112      -7.082   4.233 -11.443  1.00 95.07           O  
ATOM   1657  CG  HIS A 112      -8.984   0.398 -10.668  1.00 95.07           C  
ATOM   1658  CD2 HIS A 112      -9.135  -0.749 -11.382  1.00 95.07           C  
ATOM   1659  HD2 HIS A 112      -8.406  -1.212 -12.031  1.00 95.07           H  
ATOM   1660  ND1 HIS A 112     -10.153   0.630  -9.938  1.00 95.07           N  
ATOM   1661  CE1 HIS A 112     -10.991  -0.362 -10.264  1.00 95.07           C  
ATOM   1662  HE1 HIS A 112     -11.995  -0.466  -9.881  1.00 95.07           H  
ATOM   1663  NE2 HIS A 112     -10.395  -1.218 -11.109  1.00 95.07           N  
ATOM   1664  HE2 HIS A 112     -10.742  -2.112 -11.425  1.00 95.07           H  
ATOM   1665  N   HIS A 113      -5.230   3.054 -11.895  1.00 96.18           N  
ATOM   1666  H   HIS A 113      -4.846   2.186 -12.237  1.00 96.18           H  
ATOM   1667  CA  HIS A 113      -4.314   4.181 -11.737  1.00 96.18           C  
ATOM   1668  HA  HIS A 113      -4.467   4.637 -10.758  1.00 96.18           H  
ATOM   1669  C   HIS A 113      -4.594   5.291 -12.752  1.00 96.18           C  
ATOM   1670  CB  HIS A 113      -2.866   3.682 -11.833  1.00 96.18           C  
ATOM   1671  HB2 HIS A 113      -2.776   2.914 -12.601  1.00 96.18           H  
ATOM   1672  HB3 HIS A 113      -2.235   4.509 -12.159  1.00 96.18           H  
ATOM   1673  O   HIS A 113      -4.685   6.450 -12.352  1.00 96.18           O  
ATOM   1674  CG  HIS A 113      -2.281   3.141 -10.555  1.00 96.18           C  
ATOM   1675  CD2 HIS A 113      -2.852   3.125  -9.310  1.00 96.18           C  
ATOM   1676  HD2 HIS A 113      -3.838   3.477  -9.045  1.00 96.18           H  
ATOM   1677  ND1 HIS A 113      -1.009   2.633 -10.421  1.00 96.18           N  
ATOM   1678  HD1 HIS A 113      -0.311   2.559 -11.148  1.00 96.18           H  
ATOM   1679  CE1 HIS A 113      -0.816   2.329  -9.127  1.00 96.18           C  
ATOM   1680  HE1 HIS A 113       0.097   1.936  -8.704  1.00 96.18           H  
ATOM   1681  NE2 HIS A 113      -1.925   2.589  -8.420  1.00 96.18           N  
ATOM   1682  N   SER A 114      -4.845   4.957 -14.022  1.00 95.58           N  
ATOM   1683  H   SER A 114      -4.774   3.991 -14.309  1.00 95.58           H  
ATOM   1684  CA  SER A 114      -5.191   5.974 -15.025  1.00 95.58           C  
ATOM   1685  HA  SER A 114      -4.392   6.715 -15.049  1.00 95.58           H  
ATOM   1686  C   SER A 114      -6.481   6.715 -14.675  1.00 95.58           C  
ATOM   1687  CB  SER A 114      -5.300   5.355 -16.421  1.00 95.58           C  
ATOM   1688  HB2 SER A 114      -4.449   4.693 -16.582  1.00 95.58           H  
ATOM   1689  HB3 SER A 114      -5.255   6.150 -17.166  1.00 95.58           H  
ATOM   1690  O   SER A 114      -6.614   7.900 -14.950  1.00 95.58           O  
ATOM   1691  OG  SER A 114      -6.525   4.656 -16.575  1.00 95.58           O  
ATOM   1692  HG  SER A 114      -6.395   3.870 -17.110  1.00 95.58           H  
ATOM   1693  N   LYS A 115      -7.430   6.049 -14.009  1.00 92.65           N  
ATOM   1694  H   LYS A 115      -7.257   5.069 -13.841  1.00 92.65           H  
ATOM   1695  CA  LYS A 115      -8.732   6.619 -13.635  1.00 92.65           C  
ATOM   1696  HA  LYS A 115      -8.911   7.504 -14.246  1.00 92.65           H  
ATOM   1697  C   LYS A 115      -8.782   7.147 -12.197  1.00 92.65           C  
ATOM   1698  CB  LYS A 115      -9.842   5.601 -13.947  1.00 92.65           C  
ATOM   1699  HB2 LYS A 115      -9.693   4.741 -13.294  1.00 92.65           H  
ATOM   1700  HB3 LYS A 115     -10.814   6.043 -13.728  1.00 92.65           H  
ATOM   1701  O   LYS A 115      -9.848   7.565 -11.751  1.00 92.65           O  
ATOM   1702  CG  LYS A 115      -9.862   5.027 -15.371  1.00 92.65           C  
ATOM   1703  HG2 LYS A 115     -10.754   4.411 -15.483  1.00 92.65           H  
ATOM   1704  HG3 LYS A 115      -8.997   4.376 -15.494  1.00 92.65           H  
ATOM   1705  CD  LYS A 115      -9.848   6.094 -16.471  1.00 92.65           C  
ATOM   1706  HD2 LYS A 115     -10.763   6.686 -16.437  1.00 92.65           H  
ATOM   1707  HD3 LYS A 115      -8.989   6.749 -16.325  1.00 92.65           H  
ATOM   1708  CE  LYS A 115      -9.697   5.419 -17.835  1.00 92.65           C  
ATOM   1709  HE2 LYS A 115     -10.628   4.923 -18.111  1.00 92.65           H  
ATOM   1710  HE3 LYS A 115      -8.926   4.654 -17.743  1.00 92.65           H  
ATOM   1711  NZ  LYS A 115      -9.271   6.394 -18.871  1.00 92.65           N  
ATOM   1712  HZ1 LYS A 115      -8.426   6.865 -18.581  1.00 92.65           H  
ATOM   1713  HZ2 LYS A 115      -9.971   7.099 -19.058  1.00 92.65           H  
ATOM   1714  HZ3 LYS A 115      -9.033   5.918 -19.730  1.00 92.65           H  
ATOM   1715  N   ALA A 116      -7.659   7.186 -11.478  1.00 93.27           N  
ATOM   1716  H   ALA A 116      -6.813   6.823 -11.894  1.00 93.27           H  
ATOM   1717  CA  ALA A 116      -7.626   7.540 -10.058  1.00 93.27           C  
ATOM   1718  HA  ALA A 116      -8.262   6.835  -9.523  1.00 93.27           H  
ATOM   1719  C   ALA A 116      -8.166   8.949  -9.759  1.00 93.27           C  
ATOM   1720  CB  ALA A 116      -6.197   7.371  -9.541  1.00 93.27           C  
ATOM   1721  HB1 ALA A 116      -5.533   8.066 -10.055  1.00 93.27           H  
ATOM   1722  HB2 ALA A 116      -6.156   7.576  -8.472  1.00 93.27           H  
ATOM   1723  HB3 ALA A 116      -5.858   6.350  -9.718  1.00 93.27           H  
ATOM   1724  O   ALA A 116      -8.792   9.131  -8.716  1.00 93.27           O  
ATOM   1725  N   GLY A 117      -8.022   9.910 -10.682  1.00 89.30           N  
ATOM   1726  H   GLY A 117      -7.448   9.727 -11.492  1.00 89.30           H  
ATOM   1727  CA  GLY A 117      -8.589  11.256 -10.542  1.00 89.30           C  
ATOM   1728  HA2 GLY A 117      -8.295  11.853 -11.406  1.00 89.30           H  
ATOM   1729  HA3 GLY A 117      -8.180  11.728  -9.649  1.00 89.30           H  
ATOM   1730  C   GLY A 117     -10.121  11.275 -10.443  1.00 89.30           C  
ATOM   1731  O   GLY A 117     -10.700  12.219  -9.918  1.00 89.30           O  
ATOM   1732  N   GLN A 118     -10.818  10.208 -10.852  1.00 82.76           N  
ATOM   1733  H   GLN A 118     -10.317   9.409 -11.214  1.00 82.76           H  
ATOM   1734  CA  GLN A 118     -12.274  10.096 -10.686  1.00 82.76           C  
ATOM   1735  HA  GLN A 118     -12.736  11.002 -11.078  1.00 82.76           H  
ATOM   1736  C   GLN A 118     -12.710   9.983  -9.214  1.00 82.76           C  
ATOM   1737  CB  GLN A 118     -12.808   8.899 -11.485  1.00 82.76           C  
ATOM   1738  HB2 GLN A 118     -12.348   7.983 -11.114  1.00 82.76           H  
ATOM   1739  HB3 GLN A 118     -13.883   8.825 -11.325  1.00 82.76           H  
ATOM   1740  O   GLN A 118     -13.894  10.145  -8.913  1.00 82.76           O  
ATOM   1741  CG  GLN A 118     -12.555   9.033 -12.995  1.00 82.76           C  
ATOM   1742  HG2 GLN A 118     -13.042   9.937 -13.359  1.00 82.76           H  
ATOM   1743  HG3 GLN A 118     -11.486   9.121 -13.188  1.00 82.76           H  
ATOM   1744  CD  GLN A 118     -13.081   7.844 -13.792  1.00 82.76           C  
ATOM   1745  NE2 GLN A 118     -12.909   7.851 -15.095  1.00 82.76           N  
ATOM   1746 HE21 GLN A 118     -12.451   8.631 -15.544  1.00 82.76           H  
ATOM   1747 HE22 GLN A 118     -13.288   7.053 -15.584  1.00 82.76           H  
ATOM   1748  OE1 GLN A 118     -13.671   6.900 -13.293  1.00 82.76           O  
ATOM   1749  N   ILE A 119     -11.776   9.746  -8.281  1.00 74.57           N  
ATOM   1750  H   ILE A 119     -10.816   9.637  -8.576  1.00 74.57           H  
ATOM   1751  CA  ILE A 119     -12.051   9.730  -6.836  1.00 74.57           C  
ATOM   1752  HA  ILE A 119     -12.790   8.951  -6.649  1.00 74.57           H  
ATOM   1753  C   ILE A 119     -12.635  11.050  -6.319  1.00 74.57           C  
ATOM   1754  CB  ILE A 119     -10.770   9.392  -6.051  1.00 74.57           C  
ATOM   1755  HB  ILE A 119     -10.263   8.568  -6.553  1.00 74.57           H  
ATOM   1756  O   ILE A 119     -13.272  11.048  -5.268  1.00 74.57           O  
ATOM   1757  CG1 ILE A 119     -11.123   8.931  -4.622  1.00 74.57           C  
ATOM   1758 HG12 ILE A 119     -11.524   9.770  -4.054  1.00 74.57           H  
ATOM   1759 HG13 ILE A 119     -11.871   8.139  -4.670  1.00 74.57           H  
ATOM   1760  CG2 ILE A 119      -9.835  10.616  -6.022  1.00 74.57           C  
ATOM   1761 HG21 ILE A 119      -8.891  10.348  -5.548  1.00 74.57           H  
ATOM   1762 HG22 ILE A 119     -10.253  11.428  -5.428  1.00 74.57           H  
ATOM   1763 HG23 ILE A 119      -9.625  10.974  -7.030  1.00 74.57           H  
ATOM   1764  CD1 ILE A 119      -9.919   8.418  -3.841  1.00 74.57           C  
ATOM   1765 HD11 ILE A 119      -9.476   7.578  -4.375  1.00 74.57           H  
ATOM   1766 HD12 ILE A 119      -9.187   9.217  -3.725  1.00 74.57           H  
ATOM   1767 HD13 ILE A 119     -10.210   8.140  -2.828  1.00 74.57           H  
ATOM   1768  N   MET A 120     -12.463  12.154  -7.054  1.00 70.30           N  
ATOM   1769  H   MET A 120     -11.892  12.097  -7.885  1.00 70.30           H  
ATOM   1770  CA  MET A 120     -13.042  13.458  -6.715  1.00 70.30           C  
ATOM   1771  HA  MET A 120     -12.658  13.781  -5.748  1.00 70.30           H  
ATOM   1772  C   MET A 120     -14.581  13.405  -6.591  1.00 70.30           C  
ATOM   1773  CB  MET A 120     -12.618  14.494  -7.772  1.00 70.30           C  
ATOM   1774  HB2 MET A 120     -13.124  15.435  -7.557  1.00 70.30           H  
ATOM   1775  HB3 MET A 120     -12.941  14.152  -8.755  1.00 70.30           H  
ATOM   1776  O   MET A 120     -15.186  14.294  -6.021  1.00 70.30           O  
ATOM   1777  CG  MET A 120     -11.105  14.769  -7.799  1.00 70.30           C  
ATOM   1778  HG2 MET A 120     -10.811  15.108  -6.806  1.00 70.30           H  
ATOM   1779  HG3 MET A 120     -10.559  13.850  -8.009  1.00 70.30           H  
ATOM   1780  SD  MET A 120     -10.594  16.045  -8.996  1.00 70.30           S  
ATOM   1781  CE  MET A 120     -10.732  15.163 -10.572  1.00 70.30           C  
ATOM   1782  HE1 MET A 120     -10.636  15.874 -11.393  1.00 70.30           H  
ATOM   1783  HE2 MET A 120     -11.696  14.659 -10.637  1.00 70.30           H  
ATOM   1784  HE3 MET A 120      -9.925  14.433 -10.642  1.00 70.30           H  
ATOM   1785  N   GLY A 121     -15.252  12.355  -7.078  1.00 71.43           N  
ATOM   1786  H   GLY A 121     -14.734  11.655  -7.589  1.00 71.43           H  
ATOM   1787  CA  GLY A 121     -16.683  12.128  -6.825  1.00 71.43           C  
ATOM   1788  HA2 GLY A 121     -17.184  13.080  -6.650  1.00 71.43           H  
ATOM   1789  HA3 GLY A 121     -17.125  11.685  -7.717  1.00 71.43           H  
ATOM   1790  C   GLY A 121     -17.007  11.209  -5.636  1.00 71.43           C  
ATOM   1791  O   GLY A 121     -18.150  10.772  -5.506  1.00 71.43           O  
ATOM   1792  N   SER A 122     -16.021  10.802  -4.832  1.00 72.59           N  
ATOM   1793  H   SER A 122     -15.116  11.237  -4.941  1.00 72.59           H  
ATOM   1794  CA  SER A 122     -16.182   9.788  -3.778  1.00 72.59           C  
ATOM   1795  HA  SER A 122     -17.031   9.159  -4.047  1.00 72.59           H  
ATOM   1796  C   SER A 122     -16.499  10.382  -2.402  1.00 72.59           C  
ATOM   1797  CB  SER A 122     -14.959   8.868  -3.721  1.00 72.59           C  
ATOM   1798  HB2 SER A 122     -14.656   8.593  -4.731  1.00 72.59           H  
ATOM   1799  HB3 SER A 122     -15.223   7.959  -3.180  1.00 72.59           H  
ATOM   1800  O   SER A 122     -16.390  11.584  -2.191  1.00 72.59           O  
ATOM   1801  OG  SER A 122     -13.886   9.482  -3.053  1.00 72.59           O  
ATOM   1802  HG  SER A 122     -13.577  10.219  -3.585  1.00 72.59           H  
ATOM   1803  N   LEU A 123     -16.875   9.519  -1.448  1.00 68.74           N  
ATOM   1804  H   LEU A 123     -16.891   8.532  -1.663  1.00 68.74           H  
ATOM   1805  CA  LEU A 123     -17.138   9.929  -0.065  1.00 68.74           C  
ATOM   1806  HA  LEU A 123     -17.945  10.661  -0.082  1.00 68.74           H  
ATOM   1807  C   LEU A 123     -15.926  10.609   0.586  1.00 68.74           C  
ATOM   1808  CB  LEU A 123     -17.559   8.698   0.759  1.00 68.74           C  
ATOM   1809  HB2 LEU A 123     -18.435   8.243   0.297  1.00 68.74           H  
ATOM   1810  HB3 LEU A 123     -16.743   7.975   0.740  1.00 68.74           H  
ATOM   1811  O   LEU A 123     -16.112  11.558   1.336  1.00 68.74           O  
ATOM   1812  CG  LEU A 123     -17.876   9.027   2.233  1.00 68.74           C  
ATOM   1813  HG  LEU A 123     -17.005   9.464   2.721  1.00 68.74           H  
ATOM   1814  CD1 LEU A 123     -19.052  10.003   2.336  1.00 68.74           C  
ATOM   1815 HD11 LEU A 123     -19.910   9.647   1.765  1.00 68.74           H  
ATOM   1816 HD12 LEU A 123     -19.280  10.186   3.386  1.00 68.74           H  
ATOM   1817 HD13 LEU A 123     -18.745  10.968   1.933  1.00 68.74           H  
ATOM   1818  CD2 LEU A 123     -18.223   7.742   2.988  1.00 68.74           C  
ATOM   1819 HD21 LEU A 123     -19.079   7.242   2.534  1.00 68.74           H  
ATOM   1820 HD22 LEU A 123     -17.359   7.079   2.953  1.00 68.74           H  
ATOM   1821 HD23 LEU A 123     -18.409   7.976   4.037  1.00 68.74           H  
ATOM   1822  N   ASP A 124     -14.714  10.151   0.275  1.00 75.56           N  
ATOM   1823  H   ASP A 124     -14.629   9.323  -0.297  1.00 75.56           H  
ATOM   1824  CA  ASP A 124     -13.472  10.684   0.846  1.00 75.56           C  
ATOM   1825  HA  ASP A 124     -13.537  10.645   1.934  1.00 75.56           H  
ATOM   1826  C   ASP A 124     -13.279  12.160   0.440  1.00 75.56           C  
ATOM   1827  CB  ASP A 124     -12.283   9.797   0.405  1.00 75.56           C  
ATOM   1828  HB2 ASP A 124     -12.092   9.981  -0.652  1.00 75.56           H  
ATOM   1829  HB3 ASP A 124     -11.396  10.100   0.961  1.00 75.56           H  
ATOM   1830  O   ASP A 124     -12.709  12.954   1.179  1.00 75.56           O  
ATOM   1831  CG  ASP A 124     -12.498   8.278   0.603  1.00 75.56           C  
ATOM   1832  OD1 ASP A 124     -13.345   7.877   1.432  1.00 75.56           O  
ATOM   1833  OD2 ASP A 124     -11.964   7.481  -0.215  1.00 75.56           O  
ATOM   1834  N   ASN A 125     -13.855  12.562  -0.699  1.00 82.41           N  
ATOM   1835  H   ASN A 125     -14.397  11.894  -1.228  1.00 82.41           H  
ATOM   1836  CA  ASN A 125     -13.829  13.944  -1.162  1.00 82.41           C  
ATOM   1837  HA  ASN A 125     -12.810  14.316  -1.062  1.00 82.41           H  
ATOM   1838  C   ASN A 125     -14.725  14.869  -0.316  1.00 82.41           C  
ATOM   1839  CB  ASN A 125     -14.211  13.952  -2.649  1.00 82.41           C  
ATOM   1840  HB2 ASN A 125     -13.749  13.106  -3.158  1.00 82.41           H  
ATOM   1841  HB3 ASN A 125     -15.293  13.879  -2.759  1.00 82.41           H  
ATOM   1842  O   ASN A 125     -14.422  16.049  -0.194  1.00 82.41           O  
ATOM   1843  CG  ASN A 125     -13.707  15.202  -3.336  1.00 82.41           C  
ATOM   1844  ND2 ASN A 125     -14.582  15.991  -3.887  1.00 82.41           N  
ATOM   1845 HD21 ASN A 125     -15.578  15.850  -3.798  1.00 82.41           H  
ATOM   1846 HD22 ASN A 125     -14.254  16.873  -4.254  1.00 82.41           H  
ATOM   1847  OD1 ASN A 125     -12.512  15.433  -3.426  1.00 82.41           O  
ATOM   1848  N   LEU A 126     -15.787  14.346   0.320  1.00 87.50           N  
ATOM   1849  H   LEU A 126     -15.933  13.348   0.269  1.00 87.50           H  
ATOM   1850  CA  LEU A 126     -16.623  15.134   1.238  1.00 87.50           C  
ATOM   1851  HA  LEU A 126     -16.954  16.029   0.710  1.00 87.50           H  
ATOM   1852  C   LEU A 126     -15.822  15.599   2.463  1.00 87.50           C  
ATOM   1853  CB  LEU A 126     -17.854  14.309   1.673  1.00 87.50           C  
ATOM   1854  HB2 LEU A 126     -18.400  13.993   0.784  1.00 87.50           H  
ATOM   1855  HB3 LEU A 126     -17.497  13.420   2.193  1.00 87.50           H  
ATOM   1856  O   LEU A 126     -16.011  16.726   2.915  1.00 87.50           O  
ATOM   1857  CG  LEU A 126     -18.818  15.042   2.630  1.00 87.50           C  
ATOM   1858  HG  LEU A 126     -18.277  15.393   3.508  1.00 87.50           H  
ATOM   1859  CD1 LEU A 126     -19.506  16.226   1.955  1.00 87.50           C  
ATOM   1860 HD11 LEU A 126     -20.078  15.896   1.087  1.00 87.50           H  
ATOM   1861 HD12 LEU A 126     -18.752  16.945   1.633  1.00 87.50           H  
ATOM   1862 HD13 LEU A 126     -20.164  16.725   2.667  1.00 87.50           H  
ATOM   1863  CD2 LEU A 126     -19.904  14.076   3.112  1.00 87.50           C  
ATOM   1864 HD21 LEU A 126     -20.497  13.730   2.266  1.00 87.50           H  
ATOM   1865 HD22 LEU A 126     -19.435  13.230   3.613  1.00 87.50           H  
ATOM   1866 HD23 LEU A 126     -20.545  14.595   3.826  1.00 87.50           H  
ATOM   1867  N   LEU A 127     -14.927  14.749   2.980  1.00 90.89           N  
ATOM   1868  H   LEU A 127     -14.768  13.865   2.517  1.00 90.89           H  
ATOM   1869  CA  LEU A 127     -14.055  15.107   4.100  1.00 90.89           C  
ATOM   1870  HA  LEU A 127     -14.674  15.450   4.929  1.00 90.89           H  
ATOM   1871  C   LEU A 127     -13.150  16.282   3.709  1.00 90.89           C  
ATOM   1872  CB  LEU A 127     -13.242  13.883   4.563  1.00 90.89           C  
ATOM   1873  HB2 LEU A 127     -12.757  13.432   3.697  1.00 90.89           H  
ATOM   1874  HB3 LEU A 127     -12.448  14.224   5.228  1.00 90.89           H  
ATOM   1875  O   LEU A 127     -13.230  17.340   4.326  1.00 90.89           O  
ATOM   1876  CG  LEU A 127     -14.062  12.812   5.304  1.00 90.89           C  
ATOM   1877  HG  LEU A 127     -14.962  12.581   4.734  1.00 90.89           H  
ATOM   1878  CD1 LEU A 127     -13.248  11.526   5.443  1.00 90.89           C  
ATOM   1879 HD11 LEU A 127     -12.338  11.730   6.006  1.00 90.89           H  
ATOM   1880 HD12 LEU A 127     -12.978  11.149   4.457  1.00 90.89           H  
ATOM   1881 HD13 LEU A 127     -13.833  10.772   5.970  1.00 90.89           H  
ATOM   1882  CD2 LEU A 127     -14.463  13.270   6.707  1.00 90.89           C  
ATOM   1883 HD21 LEU A 127     -13.575  13.551   7.273  1.00 90.89           H  
ATOM   1884 HD22 LEU A 127     -14.977  12.465   7.232  1.00 90.89           H  
ATOM   1885 HD23 LEU A 127     -15.132  14.128   6.646  1.00 90.89           H  
ATOM   1886  N   ALA A 128     -12.400  16.148   2.613  1.00 91.64           N  
ATOM   1887  H   ALA A 128     -12.367  15.244   2.164  1.00 91.64           H  
ATOM   1888  CA  ALA A 128     -11.457  17.175   2.171  1.00 91.64           C  
ATOM   1889  HA  ALA A 128     -10.820  17.442   3.015  1.00 91.64           H  
ATOM   1890  C   ALA A 128     -12.124  18.469   1.662  1.00 91.64           C  
ATOM   1891  CB  ALA A 128     -10.568  16.558   1.089  1.00 91.64           C  
ATOM   1892  HB1 ALA A 128     -10.068  15.678   1.494  1.00 91.64           H  
ATOM   1893  HB2 ALA A 128      -9.809  17.280   0.788  1.00 91.64           H  
ATOM   1894  HB3 ALA A 128     -11.166  16.274   0.223  1.00 91.64           H  
ATOM   1895  O   ALA A 128     -11.560  19.555   1.799  1.00 91.64           O  
ATOM   1896  N   GLU A 129     -13.301  18.399   1.035  1.00 90.97           N  
ATOM   1897  H   GLU A 129     -13.702  17.490   0.850  1.00 90.97           H  
ATOM   1898  CA  GLU A 129     -13.965  19.586   0.477  1.00 90.97           C  
ATOM   1899  HA  GLU A 129     -13.205  20.302   0.163  1.00 90.97           H  
ATOM   1900  C   GLU A 129     -14.843  20.340   1.477  1.00 90.97           C  
ATOM   1901  CB  GLU A 129     -14.786  19.237  -0.770  1.00 90.97           C  
ATOM   1902  HB2 GLU A 129     -15.458  18.406  -0.555  1.00 90.97           H  
ATOM   1903  HB3 GLU A 129     -15.393  20.105  -1.027  1.00 90.97           H  
ATOM   1904  O   GLU A 129     -14.971  21.558   1.340  1.00 90.97           O  
ATOM   1905  CG  GLU A 129     -13.893  18.917  -1.976  1.00 90.97           C  
ATOM   1906  HG2 GLU A 129     -13.172  19.726  -2.095  1.00 90.97           H  
ATOM   1907  HG3 GLU A 129     -13.336  18.000  -1.784  1.00 90.97           H  
ATOM   1908  CD  GLU A 129     -14.686  18.774  -3.284  1.00 90.97           C  
ATOM   1909  OE1 GLU A 129     -14.026  18.651  -4.345  1.00 90.97           O  
ATOM   1910  OE2 GLU A 129     -15.937  18.718  -3.256  1.00 90.97           O  
ATOM   1911  N   VAL A 130     -15.448  19.644   2.449  1.00 91.98           N  
ATOM   1912  H   VAL A 130     -15.274  18.651   2.504  1.00 91.98           H  
ATOM   1913  CA  VAL A 130     -16.485  20.219   3.326  1.00 91.98           C  
ATOM   1914  HA  VAL A 130     -16.587  21.281   3.106  1.00 91.98           H  
ATOM   1915  C   VAL A 130     -16.132  20.142   4.809  1.00 91.98           C  
ATOM   1916  CB  VAL A 130     -17.860  19.562   3.065  1.00 91.98           C  
ATOM   1917  HB  VAL A 130     -17.813  18.504   3.322  1.00 91.98           H  
ATOM   1918  O   VAL A 130     -16.348  21.120   5.514  1.00 91.98           O  
ATOM   1919  CG1 VAL A 130     -18.980  20.192   3.906  1.00 91.98           C  
ATOM   1920 HG11 VAL A 130     -18.792  20.027   4.967  1.00 91.98           H  
ATOM   1921 HG12 VAL A 130     -19.938  19.736   3.657  1.00 91.98           H  
ATOM   1922 HG13 VAL A 130     -19.026  21.265   3.718  1.00 91.98           H  
ATOM   1923  CG2 VAL A 130     -18.272  19.688   1.590  1.00 91.98           C  
ATOM   1924 HG21 VAL A 130     -19.281  19.300   1.443  1.00 91.98           H  
ATOM   1925 HG22 VAL A 130     -18.241  20.734   1.287  1.00 91.98           H  
ATOM   1926 HG23 VAL A 130     -17.588  19.117   0.961  1.00 91.98           H  
ATOM   1927  N   VAL A 131     -15.633  19.003   5.302  1.00 92.70           N  
ATOM   1928  H   VAL A 131     -15.415  18.247   4.670  1.00 92.70           H  
ATOM   1929  CA  VAL A 131     -15.363  18.825   6.745  1.00 92.70           C  
ATOM   1930  HA  VAL A 131     -16.152  19.315   7.314  1.00 92.70           H  
ATOM   1931  C   VAL A 131     -14.054  19.506   7.147  1.00 92.70           C  
ATOM   1932  CB  VAL A 131     -15.357  17.334   7.138  1.00 92.70           C  
ATOM   1933  HB  VAL A 131     -14.568  16.822   6.586  1.00 92.70           H  
ATOM   1934  O   VAL A 131     -14.015  20.266   8.110  1.00 92.70           O  
ATOM   1935  CG1 VAL A 131     -15.087  17.123   8.630  1.00 92.70           C  
ATOM   1936 HG11 VAL A 131     -15.099  16.057   8.858  1.00 92.70           H  
ATOM   1937 HG12 VAL A 131     -14.103  17.507   8.897  1.00 92.70           H  
ATOM   1938 HG13 VAL A 131     -15.845  17.630   9.228  1.00 92.70           H  
ATOM   1939  CG2 VAL A 131     -16.703  16.673   6.801  1.00 92.70           C  
ATOM   1940 HG21 VAL A 131     -17.514  17.221   7.281  1.00 92.70           H  
ATOM   1941 HG22 VAL A 131     -16.859  16.665   5.722  1.00 92.70           H  
ATOM   1942 HG23 VAL A 131     -16.713  15.645   7.163  1.00 92.70           H  
ATOM   1943  N   GLU A 132     -12.987  19.241   6.397  1.00 93.82           N  
ATOM   1944  H   GLU A 132     -13.094  18.558   5.660  1.00 93.82           H  
ATOM   1945  CA  GLU A 132     -11.640  19.785   6.608  1.00 93.82           C  
ATOM   1946  HA  GLU A 132     -11.458  19.956   7.669  1.00 93.82           H  
ATOM   1947  C   GLU A 132     -11.436  21.107   5.859  1.00 93.82           C  
ATOM   1948  CB  GLU A 132     -10.619  18.773   6.063  1.00 93.82           C  
ATOM   1949  HB2 GLU A 132      -9.618  19.188   6.175  1.00 93.82           H  
ATOM   1950  HB3 GLU A 132     -10.814  18.650   4.997  1.00 93.82           H  
ATOM   1951  O   GLU A 132     -10.669  21.974   6.281  1.00 93.82           O  
ATOM   1952  CG  GLU A 132     -10.654  17.390   6.737  1.00 93.82           C  
ATOM   1953  HG2 GLU A 132     -11.686  17.056   6.839  1.00 93.82           H  
ATOM   1954  HG3 GLU A 132     -10.231  17.477   7.738  1.00 93.82           H  
ATOM   1955  CD  GLU A 132      -9.883  16.327   5.934  1.00 93.82           C  
ATOM   1956  OE1 GLU A 132     -10.146  15.129   6.180  1.00 93.82           O  
ATOM   1957  OE2 GLU A 132      -9.068  16.703   5.058  1.00 93.82           O  
ATOM   1958  N   GLY A 133     -12.090  21.231   4.702  1.00 93.69           N  
ATOM   1959  H   GLY A 133     -12.745  20.500   4.466  1.00 93.69           H  
ATOM   1960  CA  GLY A 133     -11.890  22.310   3.748  1.00 93.69           C  
ATOM   1961  HA2 GLY A 133     -11.825  21.877   2.750  1.00 93.69           H  
ATOM   1962  HA3 GLY A 133     -10.949  22.818   3.957  1.00 93.69           H  
ATOM   1963  C   GLY A 133     -13.007  23.347   3.721  1.00 93.69           C  
ATOM   1964  O   GLY A 133     -14.035  23.250   4.380  1.00 93.69           O  
ATOM   1965  N   ASN A 134     -12.792  24.370   2.903  1.00 94.98           N  
ATOM   1966  H   ASN A 134     -11.932  24.372   2.372  1.00 94.98           H  
ATOM   1967  CA  ASN A 134     -13.781  25.373   2.523  1.00 94.98           C  
ATOM   1968  HA  ASN A 134     -14.760  24.898   2.469  1.00 94.98           H  
ATOM   1969  C   ASN A 134     -13.427  25.900   1.122  1.00 94.98           C  
ATOM   1970  CB  ASN A 134     -13.816  26.470   3.607  1.00 94.98           C  
ATOM   1971  HB2 ASN A 134     -14.071  26.000   4.557  1.00 94.98           H  
ATOM   1972  HB3 ASN A 134     -14.601  27.192   3.382  1.00 94.98           H  
ATOM   1973  O   ASN A 134     -12.487  25.420   0.501  1.00 94.98           O  
ATOM   1974  CG  ASN A 134     -12.510  27.229   3.777  1.00 94.98           C  
ATOM   1975  ND2 ASN A 134     -12.249  27.738   4.956  1.00 94.98           N  
ATOM   1976 HD21 ASN A 134     -12.846  27.527   5.743  1.00 94.98           H  
ATOM   1977 HD22 ASN A 134     -11.358  28.202   5.061  1.00 94.98           H  
ATOM   1978  OD1 ASN A 134     -11.728  27.414   2.858  1.00 94.98           O  
ATOM   1979  N   ARG A 135     -14.131  26.906   0.601  1.00 95.98           N  
ATOM   1980  H   ARG A 135     -14.881  27.300   1.151  1.00 95.98           H  
ATOM   1981  CA  ARG A 135     -13.834  27.496  -0.720  1.00 95.98           C  
ATOM   1982  HA  ARG A 135     -13.272  26.771  -1.309  1.00 95.98           H  
ATOM   1983  C   ARG A 135     -12.895  28.710  -0.641  1.00 95.98           C  
ATOM   1984  CB  ARG A 135     -15.139  27.765  -1.484  1.00 95.98           C  
ATOM   1985  HB2 ARG A 135     -14.891  28.186  -2.459  1.00 95.98           H  
ATOM   1986  HB3 ARG A 135     -15.736  28.495  -0.938  1.00 95.98           H  
ATOM   1987  O   ARG A 135     -13.050  29.658  -1.394  1.00 95.98           O  
ATOM   1988  CG  ARG A 135     -15.959  26.480  -1.696  1.00 95.98           C  
ATOM   1989  HG2 ARG A 135     -16.250  26.066  -0.731  1.00 95.98           H  
ATOM   1990  HG3 ARG A 135     -15.355  25.742  -2.223  1.00 95.98           H  
ATOM   1991  CD  ARG A 135     -17.236  26.762  -2.492  1.00 95.98           C  
ATOM   1992  HD2 ARG A 135     -17.871  25.876  -2.478  1.00 95.98           H  
ATOM   1993  HD3 ARG A 135     -17.785  27.568  -2.005  1.00 95.98           H  
ATOM   1994  NE  ARG A 135     -16.935  27.157  -3.875  1.00 95.98           N  
ATOM   1995  HE  ARG A 135     -16.678  28.122  -4.023  1.00 95.98           H  
ATOM   1996  NH1 ARG A 135     -17.048  25.095  -4.884  1.00 95.98           N  
ATOM   1997 HH11 ARG A 135     -16.963  24.532  -5.718  1.00 95.98           H  
ATOM   1998 HH12 ARG A 135     -17.193  24.672  -3.978  1.00 95.98           H  
ATOM   1999  NH2 ARG A 135     -16.635  26.922  -6.097  1.00 95.98           N  
ATOM   2000 HH21 ARG A 135     -16.531  26.369  -6.936  1.00 95.98           H  
ATOM   2001 HH22 ARG A 135     -16.385  27.901  -6.100  1.00 95.98           H  
ATOM   2002  CZ  ARG A 135     -16.871  26.387  -4.941  1.00 95.98           C  
ATOM   2003  N   GLY A 136     -11.947  28.724   0.296  1.00 96.88           N  
ATOM   2004  H   GLY A 136     -11.872  27.937   0.924  1.00 96.88           H  
ATOM   2005  CA  GLY A 136     -11.074  29.881   0.535  1.00 96.88           C  
ATOM   2006  HA2 GLY A 136     -11.678  30.787   0.574  1.00 96.88           H  
ATOM   2007  HA3 GLY A 136     -10.593  29.752   1.505  1.00 96.88           H  
ATOM   2008  C   GLY A 136      -9.970  30.093  -0.508  1.00 96.88           C  
ATOM   2009  O   GLY A 136      -9.490  31.214  -0.660  1.00 96.88           O  
ATOM   2010  N   MET A 137      -9.553  29.051  -1.239  1.00 97.38           N  
ATOM   2011  H   MET A 137     -10.007  28.156  -1.126  1.00 97.38           H  
ATOM   2012  CA  MET A 137      -8.514  29.179  -2.268  1.00 97.38           C  
ATOM   2013  HA  MET A 137      -7.780  29.915  -1.941  1.00 97.38           H  
ATOM   2014  C   MET A 137      -9.132  29.674  -3.576  1.00 97.38           C  
ATOM   2015  CB  MET A 137      -7.775  27.842  -2.443  1.00 97.38           C  
ATOM   2016  HB2 MET A 137      -8.477  27.067  -2.752  1.00 97.38           H  
ATOM   2017  HB3 MET A 137      -7.341  27.554  -1.486  1.00 97.38           H  
ATOM   2018  O   MET A 137      -9.774  28.904  -4.283  1.00 97.38           O  
ATOM   2019  CG  MET A 137      -6.657  27.915  -3.487  1.00 97.38           C  
ATOM   2020  HG2 MET A 137      -7.086  28.173  -4.455  1.00 97.38           H  
ATOM   2021  HG3 MET A 137      -5.956  28.698  -3.199  1.00 97.38           H  
ATOM   2022  SD  MET A 137      -5.749  26.357  -3.667  1.00 97.38           S  
ATOM   2023  CE  MET A 137      -4.539  26.857  -4.921  1.00 97.38           C  
ATOM   2024  HE1 MET A 137      -5.054  27.140  -5.839  1.00 97.38           H  
ATOM   2025  HE2 MET A 137      -3.859  26.031  -5.127  1.00 97.38           H  
ATOM   2026  HE3 MET A 137      -3.963  27.708  -4.556  1.00 97.38           H  
ATOM   2027  N   VAL A 138      -8.921  30.944  -3.913  1.00 97.78           N  
ATOM   2028  H   VAL A 138      -8.423  31.537  -3.265  1.00 97.78           H  
ATOM   2029  CA  VAL A 138      -9.389  31.547  -5.170  1.00 97.78           C  
ATOM   2030  HA  VAL A 138     -10.163  30.914  -5.605  1.00 97.78           H  
ATOM   2031  C   VAL A 138      -8.239  31.620  -6.169  1.00 97.78           C  
ATOM   2032  CB  VAL A 138     -10.035  32.923  -4.925  1.00 97.78           C  
ATOM   2033  HB  VAL A 138      -9.305  33.586  -4.462  1.00 97.78           H  
ATOM   2034  O   VAL A 138      -7.130  32.030  -5.834  1.00 97.78           O  
ATOM   2035  CG1 VAL A 138     -10.522  33.561  -6.231  1.00 97.78           C  
ATOM   2036 HG11 VAL A 138     -11.212  32.886  -6.736  1.00 97.78           H  
ATOM   2037 HG12 VAL A 138     -11.043  34.494  -6.015  1.00 97.78           H  
ATOM   2038 HG13 VAL A 138      -9.682  33.785  -6.888  1.00 97.78           H  
ATOM   2039  CG2 VAL A 138     -11.246  32.792  -3.990  1.00 97.78           C  
ATOM   2040 HG21 VAL A 138     -11.695  33.772  -3.831  1.00 97.78           H  
ATOM   2041 HG22 VAL A 138     -11.993  32.135  -4.433  1.00 97.78           H  
ATOM   2042 HG23 VAL A 138     -10.944  32.395  -3.020  1.00 97.78           H  
ATOM   2043  N   THR A 139      -8.504  31.205  -7.402  1.00 96.83           N  
ATOM   2044  H   THR A 139      -9.461  30.974  -7.628  1.00 96.83           H  
ATOM   2045  CA  THR A 139      -7.554  31.226  -8.528  1.00 96.83           C  
ATOM   2046  HA  THR A 139      -6.782  31.974  -8.347  1.00 96.83           H  
ATOM   2047  C   THR A 139      -8.299  31.621  -9.802  1.00 96.83           C  
ATOM   2048  CB  THR A 139      -6.877  29.860  -8.720  1.00 96.83           C  
ATOM   2049  HB  THR A 139      -6.240  29.885  -9.604  1.00 96.83           H  
ATOM   2050  O   THR A 139      -9.530  31.628  -9.809  1.00 96.83           O  
ATOM   2051  CG2 THR A 139      -6.047  29.421  -7.515  1.00 96.83           C  
ATOM   2052 HG21 THR A 139      -6.681  29.268  -6.642  1.00 96.83           H  
ATOM   2053 HG22 THR A 139      -5.544  28.485  -7.757  1.00 96.83           H  
ATOM   2054 HG23 THR A 139      -5.305  30.185  -7.285  1.00 96.83           H  
ATOM   2055  OG1 THR A 139      -7.866  28.887  -8.875  1.00 96.83           O  
ATOM   2056  HG1 THR A 139      -8.259  28.758  -8.009  1.00 96.83           H  
ATOM   2057  N   GLU A 140      -7.581  31.940 -10.883  1.00 95.88           N  
ATOM   2058  H   GLU A 140      -6.575  31.863 -10.852  1.00 95.88           H  
ATOM   2059  CA  GLU A 140      -8.186  32.366 -12.159  1.00 95.88           C  
ATOM   2060  HA  GLU A 140      -8.706  33.313 -12.008  1.00 95.88           H  
ATOM   2061  C   GLU A 140      -9.229  31.352 -12.658  1.00 95.88           C  
ATOM   2062  CB  GLU A 140      -7.059  32.586 -13.189  1.00 95.88           C  
ATOM   2063  HB2 GLU A 140      -6.616  31.622 -13.440  1.00 95.88           H  
ATOM   2064  HB3 GLU A 140      -6.291  33.197 -12.715  1.00 95.88           H  
ATOM   2065  O   GLU A 140     -10.319  31.731 -13.078  1.00 95.88           O  
ATOM   2066  CG  GLU A 140      -7.503  33.294 -14.485  1.00 95.88           C  
ATOM   2067  HG2 GLU A 140      -7.959  34.248 -14.219  1.00 95.88           H  
ATOM   2068  HG3 GLU A 140      -8.257  32.678 -14.975  1.00 95.88           H  
ATOM   2069  CD  GLU A 140      -6.339  33.550 -15.472  1.00 95.88           C  
ATOM   2070  OE1 GLU A 140      -6.580  33.653 -16.694  1.00 95.88           O  
ATOM   2071  OE2 GLU A 140      -5.153  33.547 -15.065  1.00 95.88           O  
ATOM   2072  N   SER A 141      -8.956  30.052 -12.513  1.00 95.77           N  
ATOM   2073  H   SER A 141      -8.052  29.778 -12.156  1.00 95.77           H  
ATOM   2074  CA  SER A 141      -9.880  29.001 -12.947  1.00 95.77           C  
ATOM   2075  HA  SER A 141     -10.454  29.384 -13.791  1.00 95.77           H  
ATOM   2076  C   SER A 141     -10.889  28.551 -11.884  1.00 95.77           C  
ATOM   2077  CB  SER A 141      -9.120  27.782 -13.441  1.00 95.77           C  
ATOM   2078  HB2 SER A 141      -9.837  27.184 -14.003  1.00 95.77           H  
ATOM   2079  HB3 SER A 141      -8.740  27.214 -12.592  1.00 95.77           H  
ATOM   2080  O   SER A 141     -11.695  27.646 -12.151  1.00 95.77           O  
ATOM   2081  OG  SER A 141      -8.057  28.099 -14.299  1.00 95.77           O  
ATOM   2082  HG  SER A 141      -7.397  28.514 -13.738  1.00 95.77           H  
ATOM   2083  N   PHE A 142     -10.831  29.117 -10.677  1.00 95.80           N  
ATOM   2084  H   PHE A 142     -10.162  29.864 -10.552  1.00 95.80           H  
ATOM   2085  CA  PHE A 142     -11.742  28.851  -9.560  1.00 95.80           C  
ATOM   2086  HA  PHE A 142     -12.665  28.420  -9.946  1.00 95.80           H  
ATOM   2087  C   PHE A 142     -12.121  30.173  -8.859  1.00 95.80           C  
ATOM   2088  CB  PHE A 142     -11.130  27.825  -8.585  1.00 95.80           C  
ATOM   2089  HB2 PHE A 142     -11.830  27.678  -7.763  1.00 95.80           H  
ATOM   2090  HB3 PHE A 142     -10.223  28.241  -8.145  1.00 95.80           H  
ATOM   2091  O   PHE A 142     -11.744  30.378  -7.701  1.00 95.80           O  
ATOM   2092  CG  PHE A 142     -10.805  26.466  -9.181  1.00 95.80           C  
ATOM   2093  CD1 PHE A 142     -11.699  25.390  -9.022  1.00 95.80           C  
ATOM   2094  HD1 PHE A 142     -12.617  25.537  -8.473  1.00 95.80           H  
ATOM   2095  CD2 PHE A 142      -9.595  26.257  -9.868  1.00 95.80           C  
ATOM   2096  HD2 PHE A 142      -8.896  27.067 -10.016  1.00 95.80           H  
ATOM   2097  CE1 PHE A 142     -11.369  24.114  -9.516  1.00 95.80           C  
ATOM   2098  HE1 PHE A 142     -12.029  23.280  -9.330  1.00 95.80           H  
ATOM   2099  CE2 PHE A 142      -9.270  24.991 -10.372  1.00 95.80           C  
ATOM   2100  HE2 PHE A 142      -8.325  24.864 -10.879  1.00 95.80           H  
ATOM   2101  CZ  PHE A 142     -10.146  23.910 -10.181  1.00 95.80           C  
ATOM   2102  HZ  PHE A 142      -9.862  22.923 -10.517  1.00 95.80           H  
ATOM   2103  N   PRO A 143     -12.865  31.072  -9.537  1.00 96.51           N  
ATOM   2104  CA  PRO A 143     -13.245  32.378  -8.987  1.00 96.51           C  
ATOM   2105  HA  PRO A 143     -12.350  32.928  -8.694  1.00 96.51           H  
ATOM   2106  C   PRO A 143     -14.161  32.260  -7.760  1.00 96.51           C  
ATOM   2107  CB  PRO A 143     -13.924  33.122 -10.141  1.00 96.51           C  
ATOM   2108  HB2 PRO A 143     -14.724  33.778  -9.797  1.00 96.51           H  
ATOM   2109  HB3 PRO A 143     -13.176  33.696 -10.688  1.00 96.51           H  
ATOM   2110  O   PRO A 143     -14.039  33.040  -6.822  1.00 96.51           O  
ATOM   2111  CG  PRO A 143     -14.456  32.004 -11.037  1.00 96.51           C  
ATOM   2112  HG2 PRO A 143     -14.563  32.331 -12.071  1.00 96.51           H  
ATOM   2113  HG3 PRO A 143     -15.406  31.638 -10.648  1.00 96.51           H  
ATOM   2114  CD  PRO A 143     -13.384  30.928 -10.893  1.00 96.51           C  
ATOM   2115  HD2 PRO A 143     -12.582  31.119 -11.607  1.00 96.51           H  
ATOM   2116  HD3 PRO A 143     -13.819  29.944 -11.064  1.00 96.51           H  
ATOM   2117  N   ASP A 144     -15.007  31.226  -7.715  1.00 96.48           N  
ATOM   2118  H   ASP A 144     -15.149  30.703  -8.567  1.00 96.48           H  
ATOM   2119  CA  ASP A 144     -15.869  30.911  -6.565  1.00 96.48           C  
ATOM   2120  HA  ASP A 144     -16.229  31.843  -6.130  1.00 96.48           H  
ATOM   2121  C   ASP A 144     -15.138  30.126  -5.460  1.00 96.48           C  
ATOM   2122  CB  ASP A 144     -17.080  30.102  -7.044  1.00 96.48           C  
ATOM   2123  HB2 ASP A 144     -16.716  29.154  -7.439  1.00 96.48           H  
ATOM   2124  HB3 ASP A 144     -17.741  29.895  -6.203  1.00 96.48           H  
ATOM   2125  O   ASP A 144     -15.773  29.601  -4.542  1.00 96.48           O  
ATOM   2126  CG  ASP A 144     -17.891  30.797  -8.129  1.00 96.48           C  
ATOM   2127  OD1 ASP A 144     -18.171  32.003  -7.974  1.00 96.48           O  
ATOM   2128  OD2 ASP A 144     -18.207  30.083  -9.106  1.00 96.48           O  
ATOM   2129  N   GLY A 145     -13.825  29.942  -5.600  1.00 96.57           N  
ATOM   2130  H   GLY A 145     -13.367  30.414  -6.366  1.00 96.57           H  
ATOM   2131  CA  GLY A 145     -12.972  29.240  -4.654  1.00 96.57           C  
ATOM   2132  HA2 GLY A 145     -11.954  29.596  -4.814  1.00 96.57           H  
ATOM   2133  HA3 GLY A 145     -13.273  29.536  -3.649  1.00 96.57           H  
ATOM   2134  C   GLY A 145     -12.982  27.708  -4.736  1.00 96.57           C  
ATOM   2135  O   GLY A 145     -13.864  27.084  -5.329  1.00 96.57           O  
ATOM   2136  N   ILE A 146     -11.974  27.083  -4.129  1.00 95.40           N  
ATOM   2137  H   ILE A 146     -11.236  27.662  -3.752  1.00 95.40           H  
ATOM   2138  CA  ILE A 146     -11.790  25.628  -4.032  1.00 95.40           C  
ATOM   2139  HA  ILE A 146     -12.777  25.169  -4.082  1.00 95.40           H  
ATOM   2140  C   ILE A 146     -11.179  25.249  -2.673  1.00 95.40           C  
ATOM   2141  CB  ILE A 146     -10.952  25.130  -5.238  1.00 95.40           C  
ATOM   2142  HB  ILE A 146     -11.390  25.569  -6.135  1.00 95.40           H  
ATOM   2143  O   ILE A 146     -10.618  26.102  -1.981  1.00 95.40           O  
ATOM   2144  CG1 ILE A 146     -10.955  23.604  -5.451  1.00 95.40           C  
ATOM   2145 HG12 ILE A 146     -10.462  23.098  -4.621  1.00 95.40           H  
ATOM   2146 HG13 ILE A 146     -10.366  23.408  -6.347  1.00 95.40           H  
ATOM   2147  CG2 ILE A 146      -9.484  25.583  -5.189  1.00 95.40           C  
ATOM   2148 HG21 ILE A 146      -8.977  25.168  -4.317  1.00 95.40           H  
ATOM   2149 HG22 ILE A 146      -9.426  26.671  -5.158  1.00 95.40           H  
ATOM   2150 HG23 ILE A 146      -8.964  25.254  -6.088  1.00 95.40           H  
ATOM   2151  CD1 ILE A 146     -12.345  22.996  -5.669  1.00 95.40           C  
ATOM   2152 HD11 ILE A 146     -12.937  23.062  -4.757  1.00 95.40           H  
ATOM   2153 HD12 ILE A 146     -12.240  21.944  -5.936  1.00 95.40           H  
ATOM   2154 HD13 ILE A 146     -12.857  23.519  -6.477  1.00 95.40           H  
ATOM   2155  N   SER A 147     -11.289  23.976  -2.281  1.00 95.85           N  
ATOM   2156  H   SER A 147     -11.743  23.312  -2.891  1.00 95.85           H  
ATOM   2157  CA  SER A 147     -10.662  23.470  -1.055  1.00 95.85           C  
ATOM   2158  HA  SER A 147     -10.804  24.198  -0.256  1.00 95.85           H  
ATOM   2159  C   SER A 147      -9.155  23.331  -1.197  1.00 95.85           C  
ATOM   2160  CB  SER A 147     -11.308  22.169  -0.571  1.00 95.85           C  
ATOM   2161  HB2 SER A 147     -11.293  21.425  -1.368  1.00 95.85           H  
ATOM   2162  HB3 SER A 147     -12.338  22.367  -0.276  1.00 95.85           H  
ATOM   2163  O   SER A 147      -8.657  22.484  -1.940  1.00 95.85           O  
ATOM   2164  OG  SER A 147     -10.572  21.690   0.540  1.00 95.85           O  
ATOM   2165  HG  SER A 147     -11.027  20.951   0.949  1.00 95.85           H  
ATOM   2166  N   ALA A 148      -8.424  24.118  -0.406  1.00 96.83           N  
ATOM   2167  H   ALA A 148      -8.901  24.820   0.142  1.00 96.83           H  
ATOM   2168  CA  ALA A 148      -6.981  23.973  -0.256  1.00 96.83           C  
ATOM   2169  HA  ALA A 148      -6.517  24.079  -1.237  1.00 96.83           H  
ATOM   2170  C   ALA A 148      -6.597  22.588   0.302  1.00 96.83           C  
ATOM   2171  CB  ALA A 148      -6.469  25.098   0.650  1.00 96.83           C  
ATOM   2172  HB1 ALA A 148      -6.915  25.017   1.641  1.00 96.83           H  
ATOM   2173  HB2 ALA A 148      -6.721  26.068   0.221  1.00 96.83           H  
ATOM   2174  HB3 ALA A 148      -5.385  25.028   0.742  1.00 96.83           H  
ATOM   2175  O   ALA A 148      -5.550  22.059  -0.076  1.00 96.83           O  
ATOM   2176  N   ALA A 149      -7.444  21.982   1.146  1.00 95.61           N  
ATOM   2177  H   ALA A 149      -8.317  22.434   1.376  1.00 95.61           H  
ATOM   2178  CA  ALA A 149      -7.225  20.633   1.671  1.00 95.61           C  
ATOM   2179  HA  ALA A 149      -6.219  20.577   2.087  1.00 95.61           H  
ATOM   2180  C   ALA A 149      -7.315  19.577   0.555  1.00 95.61           C  
ATOM   2181  CB  ALA A 149      -8.216  20.370   2.814  1.00 95.61           C  
ATOM   2182  HB1 ALA A 149      -8.050  19.373   3.222  1.00 95.61           H  
ATOM   2183  HB2 ALA A 149      -9.245  20.431   2.459  1.00 95.61           H  
ATOM   2184  HB3 ALA A 149      -8.072  21.098   3.613  1.00 95.61           H  
ATOM   2185  O   ALA A 149      -6.436  18.724   0.444  1.00 95.61           O  
ATOM   2186  N   ALA A 150      -8.290  19.690  -0.356  1.00 93.90           N  
ATOM   2187  H   ALA A 150      -8.986  20.411  -0.231  1.00 93.90           H  
ATOM   2188  CA  ALA A 150      -8.386  18.803  -1.519  1.00 93.90           C  
ATOM   2189  HA  ALA A 150      -8.379  17.771  -1.166  1.00 93.90           H  
ATOM   2190  C   ALA A 150      -7.189  18.969  -2.477  1.00 93.90           C  
ATOM   2191  CB  ALA A 150      -9.724  19.053  -2.225  1.00 93.90           C  
ATOM   2192  HB1 ALA A 150      -9.760  20.068  -2.622  1.00 93.90           H  
ATOM   2193  HB2 ALA A 150      -9.840  18.348  -3.049  1.00 93.90           H  
ATOM   2194  HB3 ALA A 150     -10.546  18.906  -1.525  1.00 93.90           H  
ATOM   2195  O   ALA A 150      -6.597  17.974  -2.907  1.00 93.90           O  
ATOM   2196  N   VAL A 151      -6.796  20.222  -2.755  1.00 94.90           N  
ATOM   2197  H   VAL A 151      -7.358  20.975  -2.383  1.00 94.90           H  
ATOM   2198  CA  VAL A 151      -5.664  20.577  -3.635  1.00 94.90           C  
ATOM   2199  HA  VAL A 151      -5.836  20.143  -4.620  1.00 94.90           H  
ATOM   2200  C   VAL A 151      -4.336  20.012  -3.122  1.00 94.90           C  
ATOM   2201  CB  VAL A 151      -5.567  22.112  -3.795  1.00 94.90           C  
ATOM   2202  HB  VAL A 151      -5.571  22.565  -2.803  1.00 94.90           H  
ATOM   2203  O   VAL A 151      -3.550  19.485  -3.913  1.00 94.90           O  
ATOM   2204  CG1 VAL A 151      -4.291  22.564  -4.520  1.00 94.90           C  
ATOM   2205 HG11 VAL A 151      -4.335  23.636  -4.711  1.00 94.90           H  
ATOM   2206 HG12 VAL A 151      -4.190  22.037  -5.469  1.00 94.90           H  
ATOM   2207 HG13 VAL A 151      -3.413  22.370  -3.904  1.00 94.90           H  
ATOM   2208  CG2 VAL A 151      -6.753  22.676  -4.586  1.00 94.90           C  
ATOM   2209 HG21 VAL A 151      -6.801  23.757  -4.454  1.00 94.90           H  
ATOM   2210 HG22 VAL A 151      -7.695  22.239  -4.256  1.00 94.90           H  
ATOM   2211 HG23 VAL A 151      -6.620  22.462  -5.647  1.00 94.90           H  
ATOM   2212  N   ASN A 152      -4.076  20.106  -1.815  1.00 95.09           N  
ATOM   2213  H   ASN A 152      -4.763  20.550  -1.222  1.00 95.09           H  
ATOM   2214  CA  ASN A 152      -2.797  19.706  -1.217  1.00 95.09           C  
ATOM   2215  HA  ASN A 152      -2.016  19.766  -1.974  1.00 95.09           H  
ATOM   2216  C   ASN A 152      -2.773  18.252  -0.716  1.00 95.09           C  
ATOM   2217  CB  ASN A 152      -2.419  20.698  -0.106  1.00 95.09           C  
ATOM   2218  HB2 ASN A 152      -3.241  20.809   0.602  1.00 95.09           H  
ATOM   2219  HB3 ASN A 152      -1.559  20.309   0.440  1.00 95.09           H  
ATOM   2220  O   ASN A 152      -1.697  17.666  -0.643  1.00 95.09           O  
ATOM   2221  CG  ASN A 152      -2.015  22.047  -0.670  1.00 95.09           C  
ATOM   2222  ND2 ASN A 152      -2.927  22.986  -0.753  1.00 95.09           N  
ATOM   2223 HD21 ASN A 152      -3.870  22.786  -0.450  1.00 95.09           H  
ATOM   2224 HD22 ASN A 152      -2.641  23.870  -1.148  1.00 95.09           H  
ATOM   2225  OD1 ASN A 152      -0.887  22.260  -1.075  1.00 95.09           O  
ATOM   2226  N   GLY A 153      -3.926  17.660  -0.398  1.00 93.13           N  
ATOM   2227  H   GLY A 153      -4.770  18.215  -0.404  1.00 93.13           H  
ATOM   2228  CA  GLY A 153      -4.047  16.275   0.059  1.00 93.13           C  
ATOM   2229  HA2 GLY A 153      -4.819  16.222   0.827  1.00 93.13           H  
ATOM   2230  HA3 GLY A 153      -3.110  15.940   0.504  1.00 93.13           H  
ATOM   2231  C   GLY A 153      -4.409  15.324  -1.080  1.00 93.13           C  
ATOM   2232  O   GLY A 153      -3.543  14.763  -1.755  1.00 93.13           O  
ATOM   2233  N   CYS A 154      -5.710  15.145  -1.317  1.00 92.89           N  
ATOM   2234  H   CYS A 154      -6.371  15.648  -0.741  1.00 92.89           H  
ATOM   2235  CA  CYS A 154      -6.243  14.123  -2.222  1.00 92.89           C  
ATOM   2236  HA  CYS A 154      -5.976  13.140  -1.833  1.00 92.89           H  
ATOM   2237  C   CYS A 154      -5.682  14.228  -3.649  1.00 92.89           C  
ATOM   2238  CB  CYS A 154      -7.774  14.248  -2.259  1.00 92.89           C  
ATOM   2239  HB2 CYS A 154      -8.195  13.433  -2.848  1.00 92.89           H  
ATOM   2240  HB3 CYS A 154      -8.052  15.195  -2.721  1.00 92.89           H  
ATOM   2241  O   CYS A 154      -5.297  13.219  -4.253  1.00 92.89           O  
ATOM   2242  SG  CYS A 154      -8.484  14.206  -0.591  1.00 92.89           S  
ATOM   2243  HG  CYS A 154      -8.028  13.016  -0.188  1.00 92.89           H  
ATOM   2244  N   TRP A 155      -5.619  15.444  -4.201  1.00 93.93           N  
ATOM   2245  H   TRP A 155      -5.927  16.243  -3.666  1.00 93.93           H  
ATOM   2246  CA  TRP A 155      -5.232  15.657  -5.597  1.00 93.93           C  
ATOM   2247  HA  TRP A 155      -5.808  14.980  -6.228  1.00 93.93           H  
ATOM   2248  C   TRP A 155      -3.758  15.335  -5.849  1.00 93.93           C  
ATOM   2249  CB  TRP A 155      -5.581  17.090  -6.019  1.00 93.93           C  
ATOM   2250  HB2 TRP A 155      -5.081  17.786  -5.345  1.00 93.93           H  
ATOM   2251  HB3 TRP A 155      -5.179  17.261  -7.018  1.00 93.93           H  
ATOM   2252  O   TRP A 155      -3.416  14.930  -6.959  1.00 93.93           O  
ATOM   2253  CG  TRP A 155      -7.043  17.439  -6.055  1.00 93.93           C  
ATOM   2254  CD1 TRP A 155      -8.079  16.633  -5.714  1.00 93.93           C  
ATOM   2255  HD1 TRP A 155      -7.994  15.617  -5.357  1.00 93.93           H  
ATOM   2256  CD2 TRP A 155      -7.655  18.705  -6.457  1.00 93.93           C  
ATOM   2257  CE2 TRP A 155      -9.071  18.585  -6.318  1.00 93.93           C  
ATOM   2258  CE3 TRP A 155      -7.163  19.936  -6.945  1.00 93.93           C  
ATOM   2259  HE3 TRP A 155      -6.098  20.089  -7.040  1.00 93.93           H  
ATOM   2260  NE1 TRP A 155      -9.269  17.316  -5.832  1.00 93.93           N  
ATOM   2261  HE1 TRP A 155     -10.165  16.948  -5.544  1.00 93.93           H  
ATOM   2262  CH2 TRP A 155      -9.434  20.812  -7.166  1.00 93.93           C  
ATOM   2263  HH2 TRP A 155     -10.103  21.606  -7.464  1.00 93.93           H  
ATOM   2264  CZ2 TRP A 155      -9.954  19.617  -6.650  1.00 93.93           C  
ATOM   2265  HZ2 TRP A 155     -11.018  19.485  -6.514  1.00 93.93           H  
ATOM   2266  CZ3 TRP A 155      -8.046  20.972  -7.306  1.00 93.93           C  
ATOM   2267  HZ3 TRP A 155      -7.655  21.905  -7.685  1.00 93.93           H  
ATOM   2268  N   GLN A 156      -2.886  15.432  -4.842  1.00 95.37           N  
ATOM   2269  H   GLN A 156      -3.223  15.696  -3.928  1.00 95.37           H  
ATOM   2270  CA  GLN A 156      -1.449  15.168  -4.998  1.00 95.37           C  
ATOM   2271  HA  GLN A 156      -1.107  15.661  -5.908  1.00 95.37           H  
ATOM   2272  C   GLN A 156      -1.113  13.678  -5.181  1.00 95.37           C  
ATOM   2273  CB  GLN A 156      -0.685  15.769  -3.806  1.00 95.37           C  
ATOM   2274  HB2 GLN A 156      -1.044  15.322  -2.879  1.00 95.37           H  
ATOM   2275  HB3 GLN A 156       0.374  15.530  -3.907  1.00 95.37           H  
ATOM   2276  O   GLN A 156      -0.089  13.348  -5.796  1.00 95.37           O  
ATOM   2277  CG  GLN A 156      -0.835  17.297  -3.718  1.00 95.37           C  
ATOM   2278  HG2 GLN A 156      -1.872  17.538  -3.485  1.00 95.37           H  
ATOM   2279  HG3 GLN A 156      -0.218  17.670  -2.901  1.00 95.37           H  
ATOM   2280  CD  GLN A 156      -0.417  18.017  -4.999  1.00 95.37           C  
ATOM   2281  NE2 GLN A 156      -1.140  19.030  -5.421  1.00 95.37           N  
ATOM   2282 HE21 GLN A 156      -1.929  19.340  -4.873  1.00 95.37           H  
ATOM   2283 HE22 GLN A 156      -0.751  19.593  -6.165  1.00 95.37           H  
ATOM   2284  OE1 GLN A 156       0.535  17.646  -5.676  1.00 95.37           O  
ATOM   2285  N   CYS A 157      -1.997  12.789  -4.716  1.00 95.53           N  
ATOM   2286  H   CYS A 157      -2.753  13.140  -4.145  1.00 95.53           H  
ATOM   2287  CA  CYS A 157      -1.896  11.339  -4.904  1.00 95.53           C  
ATOM   2288  HA  CYS A 157      -0.862  11.068  -5.120  1.00 95.53           H  
ATOM   2289  C   CYS A 157      -2.741  10.853  -6.089  1.00 95.53           C  
ATOM   2290  CB  CYS A 157      -2.291  10.633  -3.599  1.00 95.53           C  
ATOM   2291  HB2 CYS A 157      -2.285   9.553  -3.747  1.00 95.53           H  
ATOM   2292  HB3 CYS A 157      -3.287  10.942  -3.283  1.00 95.53           H  
ATOM   2293  O   CYS A 157      -2.244  10.141  -6.962  1.00 95.53           O  
ATOM   2294  SG  CYS A 157      -1.085  11.056  -2.312  1.00 95.53           S  
ATOM   2295  HG  CYS A 157      -1.635  10.382  -1.298  1.00 95.53           H  
ATOM   2296  N   HIS A 158      -4.010  11.264  -6.163  1.00 95.54           N  
ATOM   2297  H   HIS A 158      -4.367  11.861  -5.430  1.00 95.54           H  
ATOM   2298  CA  HIS A 158      -4.958  10.744  -7.156  1.00 95.54           C  
ATOM   2299  HA  HIS A 158      -4.715   9.703  -7.366  1.00 95.54           H  
ATOM   2300  C   HIS A 158      -4.927  11.472  -8.498  1.00 95.54           C  
ATOM   2301  CB  HIS A 158      -6.359  10.787  -6.555  1.00 95.54           C  
ATOM   2302  HB2 HIS A 158      -6.552  11.756  -6.096  1.00 95.54           H  
ATOM   2303  HB3 HIS A 158      -7.090  10.645  -7.351  1.00 95.54           H  
ATOM   2304  O   HIS A 158      -5.172  10.856  -9.535  1.00 95.54           O  
ATOM   2305  CG  HIS A 158      -6.538   9.687  -5.551  1.00 95.54           C  
ATOM   2306  CD2 HIS A 158      -6.379   9.759  -4.193  1.00 95.54           C  
ATOM   2307  HD2 HIS A 158      -6.105  10.635  -3.624  1.00 95.54           H  
ATOM   2308  ND1 HIS A 158      -6.883   8.394  -5.860  1.00 95.54           N  
ATOM   2309  HD1 HIS A 158      -7.084   8.047  -6.787  1.00 95.54           H  
ATOM   2310  CE1 HIS A 158      -6.873   7.684  -4.724  1.00 95.54           C  
ATOM   2311  HE1 HIS A 158      -7.049   6.621  -4.648  1.00 95.54           H  
ATOM   2312  NE2 HIS A 158      -6.608   8.479  -3.682  1.00 95.54           N  
ATOM   2313  N   GLY A 159      -4.586  12.756  -8.482  1.00 95.10           N  
ATOM   2314  H   GLY A 159      -4.368  13.180  -7.592  1.00 95.10           H  
ATOM   2315  CA  GLY A 159      -4.617  13.642  -9.637  1.00 95.10           C  
ATOM   2316  HA2 GLY A 159      -3.759  14.312  -9.586  1.00 95.10           H  
ATOM   2317  HA3 GLY A 159      -4.542  13.067 -10.560  1.00 95.10           H  
ATOM   2318  C   GLY A 159      -5.887  14.483  -9.685  1.00 95.10           C  
ATOM   2319  O   GLY A 159      -6.923  14.115  -9.134  1.00 95.10           O  
ATOM   2320  N   SER A 160      -5.794  15.620 -10.366  1.00 94.09           N  
ATOM   2321  H   SER A 160      -4.898  15.885 -10.750  1.00 94.09           H  
ATOM   2322  CA  SER A 160      -6.907  16.530 -10.638  1.00 94.09           C  
ATOM   2323  HA  SER A 160      -7.838  16.081 -10.293  1.00 94.09           H  
ATOM   2324  C   SER A 160      -7.038  16.775 -12.141  1.00 94.09           C  
ATOM   2325  CB  SER A 160      -6.713  17.836  -9.857  1.00 94.09           C  
ATOM   2326  HB2 SER A 160      -6.638  17.600  -8.796  1.00 94.09           H  
ATOM   2327  HB3 SER A 160      -7.571  18.491 -10.005  1.00 94.09           H  
ATOM   2328  O   SER A 160      -6.217  16.312 -12.942  1.00 94.09           O  
ATOM   2329  OG  SER A 160      -5.535  18.494 -10.277  1.00 94.09           O  
ATOM   2330  HG  SER A 160      -5.375  19.230  -9.681  1.00 94.09           H  
ATOM   2331  N   LYS A 161      -8.096  17.483 -12.548  1.00 94.83           N  
ATOM   2332  H   LYS A 161      -8.711  17.864 -11.842  1.00 94.83           H  
ATOM   2333  CA  LYS A 161      -8.195  18.002 -13.912  1.00 94.83           C  
ATOM   2334  HA  LYS A 161      -7.744  17.287 -14.600  1.00 94.83           H  
ATOM   2335  C   LYS A 161      -7.355  19.260 -14.028  1.00 94.83           C  
ATOM   2336  CB  LYS A 161      -9.662  18.223 -14.302  1.00 94.83           C  
ATOM   2337  HB2 LYS A 161     -10.209  17.290 -14.166  1.00 94.83           H  
ATOM   2338  HB3 LYS A 161     -10.101  18.979 -13.651  1.00 94.83           H  
ATOM   2339  O   LYS A 161      -7.738  20.286 -13.473  1.00 94.83           O  
ATOM   2340  CG  LYS A 161      -9.785  18.669 -15.767  1.00 94.83           C  
ATOM   2341  HG2 LYS A 161      -9.263  19.616 -15.908  1.00 94.83           H  
ATOM   2342  HG3 LYS A 161      -9.332  17.917 -16.412  1.00 94.83           H  
ATOM   2343  CD  LYS A 161     -11.255  18.854 -16.154  1.00 94.83           C  
ATOM   2344  HD2 LYS A 161     -11.702  19.604 -15.501  1.00 94.83           H  
ATOM   2345  HD3 LYS A 161     -11.779  17.906 -16.029  1.00 94.83           H  
ATOM   2346  CE  LYS A 161     -11.344  19.313 -17.612  1.00 94.83           C  
ATOM   2347  HE2 LYS A 161     -10.770  20.234 -17.717  1.00 94.83           H  
ATOM   2348  HE3 LYS A 161     -10.870  18.560 -18.242  1.00 94.83           H  
ATOM   2349  NZ  LYS A 161     -12.753  19.531 -18.027  1.00 94.83           N  
ATOM   2350  HZ1 LYS A 161     -13.183  20.239 -17.449  1.00 94.83           H  
ATOM   2351  HZ2 LYS A 161     -13.284  18.675 -17.944  1.00 94.83           H  
ATOM   2352  HZ3 LYS A 161     -12.790  19.844 -18.986  1.00 94.83           H  
ATOM   2353  N   VAL A 162      -6.256  19.172 -14.770  1.00 96.00           N  
ATOM   2354  H   VAL A 162      -6.036  18.297 -15.222  1.00 96.00           H  
ATOM   2355  CA  VAL A 162      -5.405  20.327 -15.056  1.00 96.00           C  
ATOM   2356  HA  VAL A 162      -5.085  20.774 -14.115  1.00 96.00           H  
ATOM   2357  C   VAL A 162      -6.216  21.359 -15.827  1.00 96.00           C  
ATOM   2358  CB  VAL A 162      -4.140  19.924 -15.824  1.00 96.00           C  
ATOM   2359  HB  VAL A 162      -4.418  19.454 -16.767  1.00 96.00           H  
ATOM   2360  O   VAL A 162      -6.847  21.037 -16.839  1.00 96.00           O  
ATOM   2361  CG1 VAL A 162      -3.273  21.150 -16.114  1.00 96.00           C  
ATOM   2362 HG11 VAL A 162      -2.986  21.647 -15.188  1.00 96.00           H  
ATOM   2363 HG12 VAL A 162      -3.799  21.857 -16.756  1.00 96.00           H  
ATOM   2364 HG13 VAL A 162      -2.377  20.836 -16.650  1.00 96.00           H  
ATOM   2365  CG2 VAL A 162      -3.301  18.936 -15.003  1.00 96.00           C  
ATOM   2366 HG21 VAL A 162      -2.404  18.671 -15.563  1.00 96.00           H  
ATOM   2367 HG22 VAL A 162      -3.875  18.029 -14.816  1.00 96.00           H  
ATOM   2368 HG23 VAL A 162      -3.017  19.386 -14.052  1.00 96.00           H  
ATOM   2369  N   LYS A 163      -6.219  22.595 -15.332  1.00 95.93           N  
ATOM   2370  H   LYS A 163      -5.688  22.780 -14.493  1.00 95.93           H  
ATOM   2371  CA  LYS A 163      -6.830  23.734 -16.009  1.00 95.93           C  
ATOM   2372  HA  LYS A 163      -7.419  23.379 -16.854  1.00 95.93           H  
ATOM   2373  C   LYS A 163      -5.744  24.637 -16.578  1.00 95.93           C  
ATOM   2374  CB  LYS A 163      -7.773  24.487 -15.066  1.00 95.93           C  
ATOM   2375  HB2 LYS A 163      -7.236  24.782 -14.165  1.00 95.93           H  
ATOM   2376  HB3 LYS A 163      -8.094  25.395 -15.577  1.00 95.93           H  
ATOM   2377  O   LYS A 163      -4.774  24.960 -15.894  1.00 95.93           O  
ATOM   2378  CG  LYS A 163      -9.014  23.656 -14.680  1.00 95.93           C  
ATOM   2379  HG2 LYS A 163      -8.731  22.852 -14.001  1.00 95.93           H  
ATOM   2380  HG3 LYS A 163      -9.470  23.231 -15.574  1.00 95.93           H  
ATOM   2381  CD  LYS A 163     -10.012  24.594 -14.000  1.00 95.93           C  
ATOM   2382  HD2 LYS A 163      -9.502  25.068 -13.161  1.00 95.93           H  
ATOM   2383  HD3 LYS A 163     -10.293  25.348 -14.735  1.00 95.93           H  
ATOM   2384  CE  LYS A 163     -11.301  23.961 -13.487  1.00 95.93           C  
ATOM   2385  HE2 LYS A 163     -11.892  23.632 -14.341  1.00 95.93           H  
ATOM   2386  HE3 LYS A 163     -11.048  23.098 -12.870  1.00 95.93           H  
ATOM   2387  NZ  LYS A 163     -12.055  24.957 -12.678  1.00 95.93           N  
ATOM   2388  HZ1 LYS A 163     -11.561  25.166 -11.822  1.00 95.93           H  
ATOM   2389  HZ2 LYS A 163     -12.109  25.862 -13.123  1.00 95.93           H  
ATOM   2390  HZ3 LYS A 163     -12.987  24.657 -12.432  1.00 95.93           H  
ATOM   2391  N   VAL A 164      -5.940  25.023 -17.833  1.00 95.52           N  
ATOM   2392  H   VAL A 164      -6.794  24.743 -18.295  1.00 95.52           H  
ATOM   2393  CA  VAL A 164      -5.185  26.089 -18.488  1.00 95.52           C  
ATOM   2394  HA  VAL A 164      -4.249  26.245 -17.951  1.00 95.52           H  
ATOM   2395  C   VAL A 164      -6.036  27.347 -18.393  1.00 95.52           C  
ATOM   2396  CB  VAL A 164      -4.844  25.763 -19.952  1.00 95.52           C  
ATOM   2397  HB  VAL A 164      -5.748  25.819 -20.558  1.00 95.52           H  
ATOM   2398  O   VAL A 164      -7.228  27.299 -18.704  1.00 95.52           O  
ATOM   2399  CG1 VAL A 164      -3.827  26.786 -20.461  1.00 95.52           C  
ATOM   2400 HG11 VAL A 164      -2.924  26.764 -19.851  1.00 95.52           H  
ATOM   2401 HG12 VAL A 164      -3.548  26.570 -21.492  1.00 95.52           H  
ATOM   2402 HG13 VAL A 164      -4.259  27.787 -20.436  1.00 95.52           H  
ATOM   2403  CG2 VAL A 164      -4.252  24.358 -20.111  1.00 95.52           C  
ATOM   2404 HG21 VAL A 164      -3.328  24.272 -19.540  1.00 95.52           H  
ATOM   2405 HG22 VAL A 164      -4.037  24.192 -21.167  1.00 95.52           H  
ATOM   2406 HG23 VAL A 164      -4.961  23.595 -19.788  1.00 95.52           H  
ATOM   2407  N   THR A 165      -5.452  28.430 -17.899  1.00 92.55           N  
ATOM   2408  H   THR A 165      -4.464  28.395 -17.693  1.00 92.55           H  
ATOM   2409  CA  THR A 165      -6.118  29.718 -17.752  1.00 92.55           C  
ATOM   2410  HA  THR A 165      -7.125  29.536 -17.375  1.00 92.55           H  
ATOM   2411  C   THR A 165      -6.274  30.415 -19.102  1.00 92.55           C  
ATOM   2412  CB  THR A 165      -5.417  30.615 -16.725  1.00 92.55           C  
ATOM   2413  HB  THR A 165      -6.185  31.336 -16.443  1.00 92.55           H  
ATOM   2414  O   THR A 165      -5.695  29.985 -20.102  1.00 92.55           O  
ATOM   2415  CG2 THR A 165      -4.989  29.928 -15.428  1.00 92.55           C  
ATOM   2416 HG21 THR A 165      -5.845  29.413 -14.993  1.00 92.55           H  
ATOM   2417 HG22 THR A 165      -4.638  30.681 -14.722  1.00 92.55           H  
ATOM   2418 HG23 THR A 165      -4.187  29.213 -15.613  1.00 92.55           H  
ATOM   2419  OG1 THR A 165      -4.301  31.325 -17.217  1.00 92.55           O  
ATOM   2420  HG1 THR A 165      -4.362  32.154 -16.737  1.00 92.55           H  
ATOM   2421  N   GLU A 166      -7.038  31.508 -19.155  1.00 85.49           N  
ATOM   2422  H   GLU A 166      -7.411  31.909 -18.307  1.00 85.49           H  
ATOM   2423  CA  GLU A 166      -7.272  32.245 -20.408  1.00 85.49           C  
ATOM   2424  HA  GLU A 166      -7.701  31.573 -21.151  1.00 85.49           H  
ATOM   2425  C   GLU A 166      -5.968  32.796 -21.002  1.00 85.49           C  
ATOM   2426  CB  GLU A 166      -8.260  33.392 -20.159  1.00 85.49           C  
ATOM   2427  HB2 GLU A 166      -7.857  34.055 -19.393  1.00 85.49           H  
ATOM   2428  HB3 GLU A 166      -8.370  33.955 -21.086  1.00 85.49           H  
ATOM   2429  O   GLU A 166      -5.818  32.903 -22.216  1.00 85.49           O  
ATOM   2430  CG  GLU A 166      -9.644  32.881 -19.727  1.00 85.49           C  
ATOM   2431  HG2 GLU A 166      -9.983  32.148 -20.459  1.00 85.49           H  
ATOM   2432  HG3 GLU A 166      -9.555  32.375 -18.765  1.00 85.49           H  
ATOM   2433  CD  GLU A 166     -10.698  33.993 -19.605  1.00 85.49           C  
ATOM   2434  OE1 GLU A 166     -11.890  33.624 -19.485  1.00 85.49           O  
ATOM   2435  OE2 GLU A 166     -10.328  35.189 -19.642  1.00 85.49           O  
ATOM   2436  N   ASN A 167      -4.981  33.058 -20.142  1.00 80.90           N  
ATOM   2437  H   ASN A 167      -5.197  32.939 -19.162  1.00 80.90           H  
ATOM   2438  CA  ASN A 167      -3.645  33.514 -20.520  1.00 80.90           C  
ATOM   2439  HA  ASN A 167      -3.743  34.162 -21.391  1.00 80.90           H  
ATOM   2440  C   ASN A 167      -2.688  32.376 -20.937  1.00 80.90           C  
ATOM   2441  CB  ASN A 167      -3.091  34.349 -19.356  1.00 80.90           C  
ATOM   2442  HB2 ASN A 167      -2.079  34.676 -19.595  1.00 80.90           H  
ATOM   2443  HB3 ASN A 167      -3.061  33.740 -18.453  1.00 80.90           H  
ATOM   2444  O   ASN A 167      -1.479  32.601 -21.025  1.00 80.90           O  
ATOM   2445  CG  ASN A 167      -3.920  35.595 -19.115  1.00 80.90           C  
ATOM   2446  ND2 ASN A 167      -4.429  35.799 -17.925  1.00 80.90           N  
ATOM   2447 HD21 ASN A 167      -5.099  36.555 -17.901  1.00 80.90           H  
ATOM   2448 HD22 ASN A 167      -4.591  35.022 -17.301  1.00 80.90           H  
ATOM   2449  OD1 ASN A 167      -4.091  36.423 -19.989  1.00 80.90           O  
ATOM   2450  N   GLY A 168      -3.184  31.147 -21.120  1.00 84.58           N  
ATOM   2451  H   GLY A 168      -4.181  31.013 -21.025  1.00 84.58           H  
ATOM   2452  CA  GLY A 168      -2.375  29.982 -21.503  1.00 84.58           C  
ATOM   2453  HA2 GLY A 168      -1.730  30.252 -22.339  1.00 84.58           H  
ATOM   2454  HA3 GLY A 168      -3.042  29.187 -21.838  1.00 84.58           H  
ATOM   2455  C   GLY A 168      -1.489  29.426 -20.380  1.00 84.58           C  
ATOM   2456  O   GLY A 168      -0.617  28.598 -20.628  1.00 84.58           O  
ATOM   2457  N   LYS A 169      -1.671  29.881 -19.133  1.00 90.23           N  
ATOM   2458  H   LYS A 169      -2.461  30.490 -18.973  1.00 90.23           H  
ATOM   2459  CA  LYS A 169      -0.891  29.410 -17.977  1.00 90.23           C  
ATOM   2460  HA  LYS A 169       0.081  29.066 -18.332  1.00 90.23           H  
ATOM   2461  C   LYS A 169      -1.567  28.216 -17.318  1.00 90.23           C  
ATOM   2462  CB  LYS A 169      -0.673  30.547 -16.972  1.00 90.23           C  
ATOM   2463  HB2 LYS A 169      -1.637  30.961 -16.679  1.00 90.23           H  
ATOM   2464  HB3 LYS A 169      -0.189  30.144 -16.082  1.00 90.23           H  
ATOM   2465  O   LYS A 169      -2.778  28.069 -17.380  1.00 90.23           O  
ATOM   2466  CG  LYS A 169       0.213  31.653 -17.558  1.00 90.23           C  
ATOM   2467  HG2 LYS A 169       1.171  31.229 -17.857  1.00 90.23           H  
ATOM   2468  HG3 LYS A 169      -0.272  32.088 -18.432  1.00 90.23           H  
ATOM   2469  CD  LYS A 169       0.443  32.751 -16.518  1.00 90.23           C  
ATOM   2470  HD2 LYS A 169      -0.523  33.165 -16.229  1.00 90.23           H  
ATOM   2471  HD3 LYS A 169       0.930  32.327 -15.640  1.00 90.23           H  
ATOM   2472  CE  LYS A 169       1.317  33.849 -17.126  1.00 90.23           C  
ATOM   2473  HE2 LYS A 169       0.853  34.175 -18.057  1.00 90.23           H  
ATOM   2474  HE3 LYS A 169       2.292  33.428 -17.371  1.00 90.23           H  
ATOM   2475  NZ  LYS A 169       1.454  34.995 -16.196  1.00 90.23           N  
ATOM   2476  HZ1 LYS A 169       0.540  35.374 -15.994  1.00 90.23           H  
ATOM   2477  HZ2 LYS A 169       1.880  34.703 -15.328  1.00 90.23           H  
ATOM   2478  HZ3 LYS A 169       2.010  35.726 -16.618  1.00 90.23           H  
ATOM   2479  N   LEU A 170      -0.802  27.377 -16.629  1.00 95.79           N  
ATOM   2480  H   LEU A 170       0.192  27.548 -16.589  1.00 95.79           H  
ATOM   2481  CA  LEU A 170      -1.373  26.314 -15.801  1.00 95.79           C  
ATOM   2482  HA  LEU A 170      -2.231  25.882 -16.317  1.00 95.79           H  
ATOM   2483  C   LEU A 170      -1.887  26.898 -14.481  1.00 95.79           C  
ATOM   2484  CB  LEU A 170      -0.332  25.209 -15.581  1.00 95.79           C  
ATOM   2485  HB2 LEU A 170       0.528  25.639 -15.069  1.00 95.79           H  
ATOM   2486  HB3 LEU A 170      -0.770  24.450 -14.933  1.00 95.79           H  
ATOM   2487  O   LEU A 170      -1.164  27.628 -13.802  1.00 95.79           O  
ATOM   2488  CG  LEU A 170       0.140  24.529 -16.880  1.00 95.79           C  
ATOM   2489  HG  LEU A 170       0.512  25.277 -17.580  1.00 95.79           H  
ATOM   2490  CD1 LEU A 170       1.285  23.575 -16.562  1.00 95.79           C  
ATOM   2491 HD11 LEU A 170       2.124  24.131 -16.145  1.00 95.79           H  
ATOM   2492 HD12 LEU A 170       0.952  22.817 -15.853  1.00 95.79           H  
ATOM   2493 HD13 LEU A 170       1.606  23.088 -17.483  1.00 95.79           H  
ATOM   2494  CD2 LEU A 170      -0.979  23.732 -17.548  1.00 95.79           C  
ATOM   2495 HD21 LEU A 170      -0.594  23.224 -18.432  1.00 95.79           H  
ATOM   2496 HD22 LEU A 170      -1.773  24.406 -17.869  1.00 95.79           H  
ATOM   2497 HD23 LEU A 170      -1.380  22.997 -16.850  1.00 95.79           H  
ATOM   2498  N   ASP A 171      -3.127  26.573 -14.120  1.00 97.04           N  
ATOM   2499  H   ASP A 171      -3.677  25.990 -14.734  1.00 97.04           H  
ATOM   2500  CA  ASP A 171      -3.766  27.109 -12.921  1.00 97.04           C  
ATOM   2501  HA  ASP A 171      -3.637  28.191 -12.948  1.00 97.04           H  
ATOM   2502  C   ASP A 171      -3.143  26.532 -11.633  1.00 97.04           C  
ATOM   2503  CB  ASP A 171      -5.267  26.827 -12.965  1.00 97.04           C  
ATOM   2504  HB2 ASP A 171      -5.662  27.172 -13.920  1.00 97.04           H  
ATOM   2505  HB3 ASP A 171      -5.441  25.754 -12.892  1.00 97.04           H  
ATOM   2506  O   ASP A 171      -3.042  25.301 -11.509  1.00 97.04           O  
ATOM   2507  CG  ASP A 171      -5.974  27.539 -11.816  1.00 97.04           C  
ATOM   2508  OD1 ASP A 171      -5.918  26.995 -10.693  1.00 97.04           O  
ATOM   2509  OD2 ASP A 171      -6.549  28.621 -12.070  1.00 97.04           O  
ATOM   2510  N   PRO A 172      -2.784  27.377 -10.645  1.00 96.70           N  
ATOM   2511  CA  PRO A 172      -2.082  26.944  -9.438  1.00 96.70           C  
ATOM   2512  HA  PRO A 172      -1.176  26.415  -9.734  1.00 96.70           H  
ATOM   2513  C   PRO A 172      -2.890  26.007  -8.527  1.00 96.70           C  
ATOM   2514  CB  PRO A 172      -1.666  28.230  -8.718  1.00 96.70           C  
ATOM   2515  HB2 PRO A 172      -1.698  28.128  -7.633  1.00 96.70           H  
ATOM   2516  HB3 PRO A 172      -0.662  28.511  -9.038  1.00 96.70           H  
ATOM   2517  O   PRO A 172      -2.301  25.313  -7.702  1.00 96.70           O  
ATOM   2518  CG  PRO A 172      -2.663  29.271  -9.216  1.00 96.70           C  
ATOM   2519  HG2 PRO A 172      -2.252  30.280  -9.182  1.00 96.70           H  
ATOM   2520  HG3 PRO A 172      -3.576  29.208  -8.623  1.00 96.70           H  
ATOM   2521  CD  PRO A 172      -2.951  28.824 -10.644  1.00 96.70           C  
ATOM   2522  HD2 PRO A 172      -3.963  29.117 -10.923  1.00 96.70           H  
ATOM   2523  HD3 PRO A 172      -2.227  29.271 -11.325  1.00 96.70           H  
ATOM   2524  N   ALA A 173      -4.220  25.928  -8.660  1.00 96.32           N  
ATOM   2525  H   ALA A 173      -4.692  26.492  -9.352  1.00 96.32           H  
ATOM   2526  CA  ALA A 173      -5.013  24.931  -7.937  1.00 96.32           C  
ATOM   2527  HA  ALA A 173      -4.666  24.878  -6.905  1.00 96.32           H  
ATOM   2528  C   ALA A 173      -4.869  23.518  -8.526  1.00 96.32           C  
ATOM   2529  CB  ALA A 173      -6.480  25.371  -7.924  1.00 96.32           C  
ATOM   2530  HB1 ALA A 173      -6.577  26.357  -7.469  1.00 96.32           H  
ATOM   2531  HB2 ALA A 173      -6.867  25.410  -8.942  1.00 96.32           H  
ATOM   2532  HB3 ALA A 173      -7.067  24.655  -7.348  1.00 96.32           H  
ATOM   2533  O   ALA A 173      -5.193  22.531  -7.870  1.00 96.32           O  
ATOM   2534  N   THR A 174      -4.408  23.393  -9.772  1.00 96.20           N  
ATOM   2535  H   THR A 174      -4.125  24.236 -10.251  1.00 96.20           H  
ATOM   2536  CA  THR A 174      -4.350  22.105 -10.488  1.00 96.20           C  
ATOM   2537  HA  THR A 174      -4.645  21.308  -9.805  1.00 96.20           H  
ATOM   2538  C   THR A 174      -2.948  21.723 -10.952  1.00 96.20           C  
ATOM   2539  CB  THR A 174      -5.350  22.067 -11.648  1.00 96.20           C  
ATOM   2540  HB  THR A 174      -5.333  21.065 -12.076  1.00 96.20           H  
ATOM   2541  O   THR A 174      -2.729  20.586 -11.374  1.00 96.20           O  
ATOM   2542  CG2 THR A 174      -6.780  22.346 -11.186  1.00 96.20           C  
ATOM   2543 HG21 THR A 174      -7.106  21.557 -10.509  1.00 96.20           H  
ATOM   2544 HG22 THR A 174      -7.443  22.378 -12.051  1.00 96.20           H  
ATOM   2545 HG23 THR A 174      -6.829  23.304 -10.670  1.00 96.20           H  
ATOM   2546  OG1 THR A 174      -5.017  22.997 -12.657  1.00 96.20           O  
ATOM   2547  HG1 THR A 174      -4.687  23.800 -12.248  1.00 96.20           H  
ATOM   2548  N   TRP A 175      -1.985  22.637 -10.826  1.00 96.75           N  
ATOM   2549  H   TRP A 175      -2.241  23.566 -10.524  1.00 96.75           H  
ATOM   2550  CA  TRP A 175      -0.579  22.436 -11.148  1.00 96.75           C  
ATOM   2551  HA  TRP A 175      -0.358  21.370 -11.102  1.00 96.75           H  
ATOM   2552  C   TRP A 175       0.321  23.205 -10.162  1.00 96.75           C  
ATOM   2553  CB  TRP A 175      -0.339  22.923 -12.576  1.00 96.75           C  
ATOM   2554  HB2 TRP A 175      -1.028  22.413 -13.249  1.00 96.75           H  
ATOM   2555  HB3 TRP A 175      -0.552  23.991 -12.625  1.00 96.75           H  
ATOM   2556  O   TRP A 175       0.023  24.361  -9.878  1.00 96.75           O  
ATOM   2557  CG  TRP A 175       1.051  22.677 -13.056  1.00 96.75           C  
ATOM   2558  CD1 TRP A 175       2.039  23.594 -13.138  1.00 96.75           C  
ATOM   2559  HD1 TRP A 175       1.923  24.640 -12.893  1.00 96.75           H  
ATOM   2560  CD2 TRP A 175       1.640  21.414 -13.467  1.00 96.75           C  
ATOM   2561  CE2 TRP A 175       3.012  21.635 -13.789  1.00 96.75           C  
ATOM   2562  CE3 TRP A 175       1.153  20.097 -13.551  1.00 96.75           C  
ATOM   2563  HE3 TRP A 175       0.113  19.906 -13.332  1.00 96.75           H  
ATOM   2564  NE1 TRP A 175       3.195  22.987 -13.591  1.00 96.75           N  
ATOM   2565  HE1 TRP A 175       4.042  23.499 -13.793  1.00 96.75           H  
ATOM   2566  CH2 TRP A 175       3.345  19.296 -14.291  1.00 96.75           C  
ATOM   2567  HH2 TRP A 175       3.968  18.490 -14.649  1.00 96.75           H  
ATOM   2568  CZ2 TRP A 175       3.860  20.599 -14.203  1.00 96.75           C  
ATOM   2569  HZ2 TRP A 175       4.881  20.812 -14.485  1.00 96.75           H  
ATOM   2570  CZ3 TRP A 175       1.999  19.056 -13.959  1.00 96.75           C  
ATOM   2571  HZ3 TRP A 175       1.582  18.065 -14.060  1.00 96.75           H  
ATOM   2572  N   PRO A 176       1.441  22.638  -9.666  1.00 96.24           N  
ATOM   2573  CA  PRO A 176       2.034  21.342  -9.997  1.00 96.24           C  
ATOM   2574  HA  PRO A 176       2.135  21.244 -11.078  1.00 96.24           H  
ATOM   2575  C   PRO A 176       1.232  20.149  -9.469  1.00 96.24           C  
ATOM   2576  CB  PRO A 176       3.445  21.379  -9.402  1.00 96.24           C  
ATOM   2577  HB2 PRO A 176       4.128  21.835 -10.119  1.00 96.24           H  
ATOM   2578  HB3 PRO A 176       3.800  20.391  -9.111  1.00 96.24           H  
ATOM   2579  O   PRO A 176       0.728  20.155  -8.350  1.00 96.24           O  
ATOM   2580  CG  PRO A 176       3.285  22.302  -8.195  1.00 96.24           C  
ATOM   2581  HG2 PRO A 176       4.228  22.769  -7.912  1.00 96.24           H  
ATOM   2582  HG3 PRO A 176       2.863  21.746  -7.358  1.00 96.24           H  
ATOM   2583  CD  PRO A 176       2.272  23.329  -8.691  1.00 96.24           C  
ATOM   2584  HD2 PRO A 176       2.788  24.156  -9.179  1.00 96.24           H  
ATOM   2585  HD3 PRO A 176       1.674  23.703  -7.860  1.00 96.24           H  
ATOM   2586  N   ASN A 177       1.138  19.094 -10.281  1.00 95.67           N  
ATOM   2587  H   ASN A 177       1.523  19.156 -11.213  1.00 95.67           H  
ATOM   2588  CA  ASN A 177       0.449  17.867  -9.899  1.00 95.67           C  
ATOM   2589  HA  ASN A 177       0.516  17.754  -8.817  1.00 95.67           H  
ATOM   2590  C   ASN A 177       1.096  16.637 -10.547  1.00 95.67           C  
ATOM   2591  CB  ASN A 177      -1.033  17.991 -10.276  1.00 95.67           C  
ATOM   2592  HB2 ASN A 177      -1.448  18.900  -9.838  1.00 95.67           H  
ATOM   2593  HB3 ASN A 177      -1.151  18.049 -11.358  1.00 95.67           H  
ATOM   2594  O   ASN A 177       1.338  16.605 -11.754  1.00 95.67           O  
ATOM   2595  CG  ASN A 177      -1.809  16.807  -9.754  1.00 95.67           C  
ATOM   2596  ND2 ASN A 177      -2.216  16.866  -8.512  1.00 95.67           N  
ATOM   2597 HD21 ASN A 177      -2.076  17.704  -7.967  1.00 95.67           H  
ATOM   2598 HD22 ASN A 177      -2.691  16.065  -8.119  1.00 95.67           H  
ATOM   2599  OD1 ASN A 177      -1.941  15.784 -10.407  1.00 95.67           O  
ATOM   2600  N   SER A 178       1.358  15.610  -9.742  1.00 94.79           N  
ATOM   2601  H   SER A 178       1.095  15.698  -8.771  1.00 94.79           H  
ATOM   2602  CA  SER A 178       1.881  14.308 -10.190  1.00 94.79           C  
ATOM   2603  HA  SER A 178       1.865  14.268 -11.279  1.00 94.79           H  
ATOM   2604  C   SER A 178       1.000  13.151  -9.723  1.00 94.79           C  
ATOM   2605  CB  SER A 178       3.335  14.120  -9.742  1.00 94.79           C  
ATOM   2606  HB2 SER A 178       3.697  13.146 -10.071  1.00 94.79           H  
ATOM   2607  HB3 SER A 178       3.954  14.889 -10.204  1.00 94.79           H  
ATOM   2608  O   SER A 178       1.477  12.026  -9.574  1.00 94.79           O  
ATOM   2609  OG  SER A 178       3.445  14.215  -8.328  1.00 94.79           O  
ATOM   2610  HG  SER A 178       3.388  15.141  -8.083  1.00 94.79           H  
ATOM   2611  N   GLY A 179      -0.272  13.435  -9.437  1.00 96.42           N  
ATOM   2612  H   GLY A 179      -0.644  14.346  -9.664  1.00 96.42           H  
ATOM   2613  CA  GLY A 179      -1.212  12.411  -9.021  1.00 96.42           C  
ATOM   2614  HA2 GLY A 179      -2.156  12.878  -8.742  1.00 96.42           H  
ATOM   2615  HA3 GLY A 179      -0.811  11.896  -8.148  1.00 96.42           H  
ATOM   2616  C   GLY A 179      -1.434  11.402 -10.145  1.00 96.42           C  
ATOM   2617  O   GLY A 179      -1.485  11.765 -11.324  1.00 96.42           O  
ATOM   2618  N   ILE A 180      -1.517  10.124  -9.785  1.00 97.44           N  
ATOM   2619  H   ILE A 180      -1.525   9.908  -8.799  1.00 97.44           H  
ATOM   2620  CA  ILE A 180      -1.348   9.022 -10.737  1.00 97.44           C  
ATOM   2621  HA  ILE A 180      -0.377   9.166 -11.211  1.00 97.44           H  
ATOM   2622  C   ILE A 180      -2.390   9.044 -11.865  1.00 97.44           C  
ATOM   2623  CB  ILE A 180      -1.305   7.684  -9.967  1.00 97.44           C  
ATOM   2624  HB  ILE A 180      -0.590   7.790  -9.151  1.00 97.44           H  
ATOM   2625  O   ILE A 180      -2.048   8.732 -13.000  1.00 97.44           O  
ATOM   2626  CG1 ILE A 180      -0.838   6.506 -10.840  1.00 97.44           C  
ATOM   2627 HG12 ILE A 180      -0.939   5.587 -10.263  1.00 97.44           H  
ATOM   2628 HG13 ILE A 180      -1.478   6.444 -11.720  1.00 97.44           H  
ATOM   2629  CG2 ILE A 180      -2.664   7.322  -9.344  1.00 97.44           C  
ATOM   2630 HG21 ILE A 180      -3.041   8.147  -8.739  1.00 97.44           H  
ATOM   2631 HG22 ILE A 180      -2.544   6.454  -8.695  1.00 97.44           H  
ATOM   2632 HG23 ILE A 180      -3.382   7.076 -10.126  1.00 97.44           H  
ATOM   2633  CD1 ILE A 180       0.618   6.595 -11.301  1.00 97.44           C  
ATOM   2634 HD11 ILE A 180       0.741   7.420 -12.002  1.00 97.44           H  
ATOM   2635 HD12 ILE A 180       1.269   6.732 -10.438  1.00 97.44           H  
ATOM   2636 HD13 ILE A 180       0.896   5.668 -11.803  1.00 97.44           H  
ATOM   2637  N   GLY A 181      -3.618   9.493 -11.585  1.00 96.67           N  
ATOM   2638  H   GLY A 181      -3.803   9.789 -10.637  1.00 96.67           H  
ATOM   2639  CA  GLY A 181      -4.726   9.610 -12.536  1.00 96.67           C  
ATOM   2640  HA2 GLY A 181      -4.479   9.078 -13.455  1.00 96.67           H  
ATOM   2641  HA3 GLY A 181      -5.613   9.141 -12.110  1.00 96.67           H  
ATOM   2642  C   GLY A 181      -5.075  11.051 -12.911  1.00 96.67           C  
ATOM   2643  O   GLY A 181      -6.251  11.344 -13.136  1.00 96.67           O  
ATOM   2644  N   ARG A 182      -4.084  11.957 -12.939  1.00 96.60           N  
ATOM   2645  H   ARG A 182      -3.162  11.647 -12.670  1.00 96.60           H  
ATOM   2646  CA  ARG A 182      -4.237  13.347 -13.410  1.00 96.60           C  
ATOM   2647  HA  ARG A 182      -4.879  13.892 -12.718  1.00 96.60           H  
ATOM   2648  C   ARG A 182      -4.901  13.382 -14.790  1.00 96.60           C  
ATOM   2649  CB  ARG A 182      -2.848  14.012 -13.446  1.00 96.60           C  
ATOM   2650  HB2 ARG A 182      -2.229  13.497 -14.181  1.00 96.60           H  
ATOM   2651  HB3 ARG A 182      -2.381  13.898 -12.468  1.00 96.60           H  
ATOM   2652  O   ARG A 182      -4.529  12.609 -15.669  1.00 96.60           O  
ATOM   2653  CG  ARG A 182      -2.887  15.514 -13.773  1.00 96.60           C  
ATOM   2654  HG2 ARG A 182      -3.391  15.682 -14.725  1.00 96.60           H  
ATOM   2655  HG3 ARG A 182      -3.440  16.029 -12.987  1.00 96.60           H  
ATOM   2656  CD  ARG A 182      -1.470  16.103 -13.844  1.00 96.60           C  
ATOM   2657  HD2 ARG A 182      -0.905  15.760 -12.978  1.00 96.60           H  
ATOM   2658  HD3 ARG A 182      -1.538  17.190 -13.796  1.00 96.60           H  
ATOM   2659  NE  ARG A 182      -0.791  15.723 -15.096  1.00 96.60           N  
ATOM   2660  HE  ARG A 182      -1.369  15.576 -15.911  1.00 96.60           H  
ATOM   2661  NH1 ARG A 182       1.405  15.701 -14.408  1.00 96.60           N  
ATOM   2662 HH11 ARG A 182       1.140  16.001 -13.480  1.00 96.60           H  
ATOM   2663 HH12 ARG A 182       2.361  15.449 -14.615  1.00 96.60           H  
ATOM   2664  NH2 ARG A 182       0.896  15.163 -16.495  1.00 96.60           N  
ATOM   2665 HH21 ARG A 182       1.867  15.078 -16.757  1.00 96.60           H  
ATOM   2666 HH22 ARG A 182       0.187  15.078 -17.209  1.00 96.60           H  
ATOM   2667  CZ  ARG A 182       0.496  15.542 -15.320  1.00 96.60           C  
ATOM   2668  N   ILE A 183      -5.860  14.283 -14.993  1.00 95.64           N  
ATOM   2669  H   ILE A 183      -6.057  14.940 -14.251  1.00 95.64           H  
ATOM   2670  CA  ILE A 183      -6.496  14.501 -16.300  1.00 95.64           C  
ATOM   2671  HA  ILE A 183      -6.362  13.613 -16.919  1.00 95.64           H  
ATOM   2672  C   ILE A 183      -5.763  15.661 -16.972  1.00 95.64           C  
ATOM   2673  CB  ILE A 183      -8.017  14.742 -16.175  1.00 95.64           C  
ATOM   2674  HB  ILE A 183      -8.175  15.671 -15.627  1.00 95.64           H  
ATOM   2675  O   ILE A 183      -5.814  16.792 -16.480  1.00 95.64           O  
ATOM   2676  CG1 ILE A 183      -8.730  13.620 -15.385  1.00 95.64           C  
ATOM   2677 HG12 ILE A 183      -8.785  12.719 -15.996  1.00 95.64           H  
ATOM   2678 HG13 ILE A 183      -8.163  13.377 -14.487  1.00 95.64           H  
ATOM   2679  CG2 ILE A 183      -8.635  14.924 -17.575  1.00 95.64           C  
ATOM   2680 HG21 ILE A 183      -8.172  15.767 -18.087  1.00 95.64           H  
ATOM   2681 HG22 ILE A 183      -8.472  14.028 -18.173  1.00 95.64           H  
ATOM   2682 HG23 ILE A 183      -9.705  15.120 -17.503  1.00 95.64           H  
ATOM   2683  CD1 ILE A 183     -10.139  14.004 -14.914  1.00 95.64           C  
ATOM   2684 HD11 ILE A 183     -10.548  13.192 -14.313  1.00 95.64           H  
ATOM   2685 HD12 ILE A 183     -10.798  14.171 -15.767  1.00 95.64           H  
ATOM   2686 HD13 ILE A 183     -10.094  14.904 -14.301  1.00 95.64           H  
ATOM   2687  N   ASN A 184      -5.057  15.360 -18.058  1.00 96.54           N  
ATOM   2688  H   ASN A 184      -5.123  14.424 -18.431  1.00 96.54           H  
ATOM   2689  CA  ASN A 184      -4.183  16.296 -18.762  1.00 96.54           C  
ATOM   2690  HA  ASN A 184      -3.690  16.923 -18.019  1.00 96.54           H  
ATOM   2691  C   ASN A 184      -4.967  17.213 -19.723  1.00 96.54           C  
ATOM   2692  CB  ASN A 184      -3.111  15.481 -19.499  1.00 96.54           C  
ATOM   2693  HB2 ASN A 184      -2.456  16.129 -20.081  1.00 96.54           H  
ATOM   2694  HB3 ASN A 184      -3.619  14.807 -20.189  1.00 96.54           H  
ATOM   2695  O   ASN A 184      -6.112  16.897 -20.072  1.00 96.54           O  
ATOM   2696  CG  ASN A 184      -2.263  14.672 -18.550  1.00 96.54           C  
ATOM   2697  ND2 ASN A 184      -2.344  13.368 -18.607  1.00 96.54           N  
ATOM   2698 HD21 ASN A 184      -2.840  12.955 -19.384  1.00 96.54           H  
ATOM   2699 HD22 ASN A 184      -1.842  12.817 -17.925  1.00 96.54           H  
ATOM   2700  OD1 ASN A 184      -1.563  15.207 -17.706  1.00 96.54           O  
ATOM   2701  N   PRO A 185      -4.375  18.339 -20.170  1.00 95.51           N  
ATOM   2702  CA  PRO A 185      -5.026  19.275 -21.098  1.00 95.51           C  
ATOM   2703  HA  PRO A 185      -5.889  19.710 -20.594  1.00 95.51           H  
ATOM   2704  C   PRO A 185      -5.499  18.639 -22.418  1.00 95.51           C  
ATOM   2705  CB  PRO A 185      -3.988  20.379 -21.338  1.00 95.51           C  
ATOM   2706  HB2 PRO A 185      -4.457  21.345 -21.525  1.00 95.51           H  
ATOM   2707  HB3 PRO A 185      -3.333  20.108 -22.166  1.00 95.51           H  
ATOM   2708  O   PRO A 185      -6.588  18.961 -22.903  1.00 95.51           O  
ATOM   2709  CG  PRO A 185      -3.187  20.387 -20.038  1.00 95.51           C  
ATOM   2710  HG2 PRO A 185      -3.746  20.911 -19.262  1.00 95.51           H  
ATOM   2711  HG3 PRO A 185      -2.197  20.825 -20.161  1.00 95.51           H  
ATOM   2712  CD  PRO A 185      -3.107  18.901 -19.708  1.00 95.51           C  
ATOM   2713  HD2 PRO A 185      -2.957  18.777 -18.636  1.00 95.51           H  
ATOM   2714  HD3 PRO A 185      -2.281  18.455 -20.261  1.00 95.51           H  
ATOM   2715  N   ASP A 186      -4.744  17.667 -22.932  1.00 94.99           N  
ATOM   2716  H   ASP A 186      -3.850  17.490 -22.497  1.00 94.99           H  
ATOM   2717  CA  ASP A 186      -5.047  16.862 -24.126  1.00 94.99           C  
ATOM   2718  HA  ASP A 186      -5.392  17.535 -24.910  1.00 94.99           H  
ATOM   2719  C   ASP A 186      -6.144  15.788 -23.913  1.00 94.99           C  
ATOM   2720  CB  ASP A 186      -3.739  16.216 -24.613  1.00 94.99           C  
ATOM   2721  HB2 ASP A 186      -3.902  15.829 -25.619  1.00 94.99           H  
ATOM   2722  HB3 ASP A 186      -2.957  16.973 -24.667  1.00 94.99           H  
ATOM   2723  O   ASP A 186      -6.454  14.998 -24.814  1.00 94.99           O  
ATOM   2724  CG  ASP A 186      -3.269  15.064 -23.718  1.00 94.99           C  
ATOM   2725  OD1 ASP A 186      -3.795  14.874 -22.598  1.00 94.99           O  
ATOM   2726  OD2 ASP A 186      -2.447  14.248 -24.156  1.00 94.99           O  
ATOM   2727  N   GLY A 187      -6.719  15.716 -22.707  1.00 94.03           N  
ATOM   2728  H   GLY A 187      -6.353  16.335 -21.997  1.00 94.03           H  
ATOM   2729  CA  GLY A 187      -7.760  14.768 -22.308  1.00 94.03           C  
ATOM   2730  HA2 GLY A 187      -8.473  14.662 -23.126  1.00 94.03           H  
ATOM   2731  HA3 GLY A 187      -8.279  15.177 -21.442  1.00 94.03           H  
ATOM   2732  C   GLY A 187      -7.268  13.367 -21.932  1.00 94.03           C  
ATOM   2733  O   GLY A 187      -8.085  12.537 -21.526  1.00 94.03           O  
ATOM   2734  N   SER A 188      -5.969  13.085 -22.041  1.00 95.98           N  
ATOM   2735  H   SER A 188      -5.333  13.824 -22.305  1.00 95.98           H  
ATOM   2736  CA  SER A 188      -5.391  11.829 -21.560  1.00 95.98           C  
ATOM   2737  HA  SER A 188      -5.981  11.005 -21.960  1.00 95.98           H  
ATOM   2738  C   SER A 188      -5.437  11.747 -20.032  1.00 95.98           C  
ATOM   2739  CB  SER A 188      -3.962  11.670 -22.072  1.00 95.98           C  
ATOM   2740  HB2 SER A 188      -3.601  10.662 -21.865  1.00 95.98           H  
ATOM   2741  HB3 SER A 188      -3.956  11.851 -23.147  1.00 95.98           H  
ATOM   2742  O   SER A 188      -5.497  12.760 -19.326  1.00 95.98           O  
ATOM   2743  OG  SER A 188      -3.127  12.611 -21.447  1.00 95.98           O  
ATOM   2744  HG  SER A 188      -3.201  13.425 -21.951  1.00 95.98           H  
ATOM   2745  N   THR A 189      -5.414  10.526 -19.500  1.00 95.77           N  
ATOM   2746  H   THR A 189      -5.312   9.730 -20.113  1.00 95.77           H  
ATOM   2747  CA  THR A 189      -5.496  10.284 -18.056  1.00 95.77           C  
ATOM   2748  HA  THR A 189      -5.556  11.233 -17.524  1.00 95.77           H  
ATOM   2749  C   THR A 189      -4.243   9.578 -17.567  1.00 95.77           C  
ATOM   2750  CB  THR A 189      -6.760   9.495 -17.683  1.00 95.77           C  
ATOM   2751  HB  THR A 189      -6.770   9.420 -16.596  1.00 95.77           H  
ATOM   2752  O   THR A 189      -3.988   8.446 -17.974  1.00 95.77           O  
ATOM   2753  CG2 THR A 189      -8.047  10.215 -18.077  1.00 95.77           C  
ATOM   2754 HG21 THR A 189      -8.146  10.247 -19.162  1.00 95.77           H  
ATOM   2755 HG22 THR A 189      -8.020  11.236 -17.698  1.00 95.77           H  
ATOM   2756 HG23 THR A 189      -8.903   9.695 -17.645  1.00 95.77           H  
ATOM   2757  OG1 THR A 189      -6.805   8.201 -18.271  1.00 95.77           O  
ATOM   2758  HG1 THR A 189      -5.891   7.910 -18.295  1.00 95.77           H  
ATOM   2759  N   GLY A 190      -3.475  10.226 -16.696  1.00 96.80           N  
ATOM   2760  H   GLY A 190      -3.733  11.166 -16.430  1.00 96.80           H  
ATOM   2761  CA  GLY A 190      -2.239   9.685 -16.148  1.00 96.80           C  
ATOM   2762  HA2 GLY A 190      -1.811   8.968 -16.849  1.00 96.80           H  
ATOM   2763  HA3 GLY A 190      -2.475   9.158 -15.224  1.00 96.80           H  
ATOM   2764  C   GLY A 190      -1.157  10.728 -15.901  1.00 96.80           C  
ATOM   2765  O   GLY A 190      -1.107  11.764 -16.564  1.00 96.80           O  
ATOM   2766  N   SER A 191      -0.236  10.413 -14.994  1.00 97.05           N  
ATOM   2767  H   SER A 191      -0.388   9.581 -14.442  1.00 97.05           H  
ATOM   2768  CA  SER A 191       1.051  11.102 -14.866  1.00 97.05           C  
ATOM   2769  HA  SER A 191       1.205  11.764 -15.719  1.00 97.05           H  
ATOM   2770  C   SER A 191       2.180  10.072 -14.861  1.00 97.05           C  
ATOM   2771  CB  SER A 191       1.054  11.972 -13.599  1.00 97.05           C  
ATOM   2772  HB2 SER A 191       0.740  11.372 -12.745  1.00 97.05           H  
ATOM   2773  HB3 SER A 191       0.349  12.793 -13.727  1.00 97.05           H  
ATOM   2774  O   SER A 191       2.503   9.522 -13.812  1.00 97.05           O  
ATOM   2775  OG  SER A 191       2.351  12.490 -13.346  1.00 97.05           O  
ATOM   2776  HG  SER A 191       2.817  11.794 -12.878  1.00 97.05           H  
ATOM   2777  N   CYS A 192       2.822   9.829 -16.008  1.00 97.35           N  
ATOM   2778  H   CYS A 192       2.477  10.238 -16.865  1.00 97.35           H  
ATOM   2779  CA  CYS A 192       3.905   8.839 -16.134  1.00 97.35           C  
ATOM   2780  HA  CYS A 192       3.526   7.858 -15.846  1.00 97.35           H  
ATOM   2781  C   CYS A 192       5.101   9.143 -15.210  1.00 97.35           C  
ATOM   2782  CB  CYS A 192       4.335   8.774 -17.608  1.00 97.35           C  
ATOM   2783  HB2 CYS A 192       5.134   8.044 -17.734  1.00 97.35           H  
ATOM   2784  HB3 CYS A 192       4.696   9.746 -17.942  1.00 97.35           H  
ATOM   2785  O   CYS A 192       5.763   8.239 -14.714  1.00 97.35           O  
ATOM   2786  SG  CYS A 192       2.921   8.281 -18.636  1.00 97.35           S  
ATOM   2787  HG  CYS A 192       3.119   6.960 -18.592  1.00 97.35           H  
ATOM   2788  N   ALA A 193       5.328  10.417 -14.878  1.00 96.26           N  
ATOM   2789  H   ALA A 193       4.765  11.128 -15.321  1.00 96.26           H  
ATOM   2790  CA  ALA A 193       6.353  10.829 -13.918  1.00 96.26           C  
ATOM   2791  HA  ALA A 193       7.259  10.261 -14.131  1.00 96.26           H  
ATOM   2792  C   ALA A 193       5.997  10.541 -12.442  1.00 96.26           C  
ATOM   2793  CB  ALA A 193       6.664  12.311 -14.156  1.00 96.26           C  
ATOM   2794  HB1 ALA A 193       6.969  12.462 -15.191  1.00 96.26           H  
ATOM   2795  HB2 ALA A 193       5.782  12.915 -13.943  1.00 96.26           H  
ATOM   2796  HB3 ALA A 193       7.481  12.620 -13.504  1.00 96.26           H  
ATOM   2797  O   ALA A 193       6.739  10.956 -11.557  1.00 96.26           O  
ATOM   2798  N   ALA A 194       4.862   9.890 -12.154  1.00 96.79           N  
ATOM   2799  H   ALA A 194       4.273   9.562 -12.906  1.00 96.79           H  
ATOM   2800  CA  ALA A 194       4.465   9.550 -10.788  1.00 96.79           C  
ATOM   2801  HA  ALA A 194       4.546  10.438 -10.162  1.00 96.79           H  
ATOM   2802  C   ALA A 194       5.359   8.471 -10.159  1.00 96.79           C  
ATOM   2803  CB  ALA A 194       3.004   9.094 -10.793  1.00 96.79           C  
ATOM   2804  HB1 ALA A 194       2.698   8.835  -9.779  1.00 96.79           H  
ATOM   2805  HB2 ALA A 194       2.904   8.218 -11.434  1.00 96.79           H  
ATOM   2806  HB3 ALA A 194       2.360   9.894 -11.158  1.00 96.79           H  
ATOM   2807  O   ALA A 194       5.465   8.445  -8.937  1.00 96.79           O  
ATOM   2808  N   CYS A 195       5.983   7.602 -10.972  1.00 96.84           N  
ATOM   2809  H   CYS A 195       5.807   7.663 -11.965  1.00 96.84           H  
ATOM   2810  CA  CYS A 195       6.832   6.518 -10.469  1.00 96.84           C  
ATOM   2811  HA  CYS A 195       6.821   6.598  -9.382  1.00 96.84           H  
ATOM   2812  C   CYS A 195       8.310   6.621 -10.873  1.00 96.84           C  
ATOM   2813  CB  CYS A 195       6.258   5.155 -10.896  1.00 96.84           C  
ATOM   2814  HB2 CYS A 195       6.281   5.071 -11.983  1.00 96.84           H  
ATOM   2815  HB3 CYS A 195       6.877   4.357 -10.486  1.00 96.84           H  
ATOM   2816  O   CYS A 195       9.198   6.317 -10.087  1.00 96.84           O  
ATOM   2817  SG  CYS A 195       4.546   4.937 -10.327  1.00 96.84           S  
ATOM   2818  HG  CYS A 195       4.723   5.322  -9.060  1.00 96.84           H  
ATOM   2819  N   HIS A 196       8.593   7.029 -12.104  1.00 96.20           N  
ATOM   2820  H   HIS A 196       7.842   7.206 -12.756  1.00 96.20           H  
ATOM   2821  CA  HIS A 196       9.953   7.314 -12.556  1.00 96.20           C  
ATOM   2822  HA  HIS A 196      10.673   7.105 -11.765  1.00 96.20           H  
ATOM   2823  C   HIS A 196      10.028   8.812 -12.844  1.00 96.20           C  
ATOM   2824  CB  HIS A 196      10.322   6.402 -13.730  1.00 96.20           C  
ATOM   2825  HB2 HIS A 196      11.220   6.789 -14.213  1.00 96.20           H  
ATOM   2826  HB3 HIS A 196      10.573   5.413 -13.345  1.00 96.20           H  
ATOM   2827  O   HIS A 196       9.561   9.308 -13.873  1.00 96.20           O  
ATOM   2828  CG  HIS A 196       9.239   6.249 -14.762  1.00 96.20           C  
ATOM   2829  CD2 HIS A 196       8.556   5.109 -15.084  1.00 96.20           C  
ATOM   2830  HD2 HIS A 196       8.708   4.129 -14.657  1.00 96.20           H  
ATOM   2831  ND1 HIS A 196       8.724   7.261 -15.527  1.00 96.20           N  
ATOM   2832  HD1 HIS A 196       8.958   8.238 -15.421  1.00 96.20           H  
ATOM   2833  CE1 HIS A 196       7.769   6.747 -16.314  1.00 96.20           C  
ATOM   2834  HE1 HIS A 196       7.174   7.306 -17.021  1.00 96.20           H  
ATOM   2835  NE2 HIS A 196       7.615   5.442 -16.060  1.00 96.20           N  
ATOM   2836  N   SER A 197      10.531   9.552 -11.862  1.00 94.97           N  
ATOM   2837  H   SER A 197      10.995   9.082 -11.098  1.00 94.97           H  
ATOM   2838  CA  SER A 197      10.454  11.007 -11.827  1.00 94.97           C  
ATOM   2839  HA  SER A 197       9.403  11.292 -11.860  1.00 94.97           H  
ATOM   2840  C   SER A 197      11.168  11.638 -13.018  1.00 94.97           C  
ATOM   2841  CB  SER A 197      11.053  11.554 -10.530  1.00 94.97           C  
ATOM   2842  HB2 SER A 197      12.080  11.207 -10.421  1.00 94.97           H  
ATOM   2843  HB3 SER A 197      11.058  12.643 -10.569  1.00 94.97           H  
ATOM   2844  O   SER A 197      12.241  11.203 -13.445  1.00 94.97           O  
ATOM   2845  OG  SER A 197      10.280  11.144  -9.421  1.00 94.97           O  
ATOM   2846  HG  SER A 197      10.372  10.194  -9.314  1.00 94.97           H  
ATOM   2847  N   ARG A 198      10.594  12.735 -13.514  1.00 96.33           N  
ATOM   2848  H   ARG A 198       9.713  13.024 -13.112  1.00 96.33           H  
ATOM   2849  CA  ARG A 198      11.292  13.634 -14.437  1.00 96.33           C  
ATOM   2850  HA  ARG A 198      11.621  13.024 -15.279  1.00 96.33           H  
ATOM   2851  C   ARG A 198      12.535  14.231 -13.745  1.00 96.33           C  
ATOM   2852  CB  ARG A 198      10.328  14.714 -14.960  1.00 96.33           C  
ATOM   2853  HB2 ARG A 198      10.814  15.259 -15.769  1.00 96.33           H  
ATOM   2854  HB3 ARG A 198       9.445  14.224 -15.372  1.00 96.33           H  
ATOM   2855  O   ARG A 198      12.480  14.506 -12.551  1.00 96.33           O  
ATOM   2856  CG  ARG A 198       9.898  15.716 -13.874  1.00 96.33           C  
ATOM   2857  HG2 ARG A 198       9.504  15.174 -13.015  1.00 96.33           H  
ATOM   2858  HG3 ARG A 198      10.763  16.297 -13.554  1.00 96.33           H  
ATOM   2859  CD  ARG A 198       8.832  16.687 -14.394  1.00 96.33           C  
ATOM   2860  HD2 ARG A 198       7.966  16.128 -14.750  1.00 96.33           H  
ATOM   2861  HD3 ARG A 198       9.243  17.231 -15.244  1.00 96.33           H  
ATOM   2862  NE  ARG A 198       8.424  17.655 -13.353  1.00 96.33           N  
ATOM   2863  HE  ARG A 198       8.787  18.591 -13.464  1.00 96.33           H  
ATOM   2864  NH1 ARG A 198       7.077  16.269 -12.109  1.00 96.33           N  
ATOM   2865 HH11 ARG A 198       6.537  16.094 -11.273  1.00 96.33           H  
ATOM   2866 HH12 ARG A 198       7.267  15.528 -12.768  1.00 96.33           H  
ATOM   2867  NH2 ARG A 198       7.399  18.376 -11.450  1.00 96.33           N  
ATOM   2868 HH21 ARG A 198       6.808  18.205 -10.649  1.00 96.33           H  
ATOM   2869 HH22 ARG A 198       7.816  19.286 -11.578  1.00 96.33           H  
ATOM   2870  CZ  ARG A 198       7.637  17.429 -12.315  1.00 96.33           C  
ATOM   2871  N   HIS A 199      13.653  14.485 -14.416  1.00 97.56           N  
ATOM   2872  H   HIS A 199      14.376  14.931 -13.869  1.00 97.56           H  
ATOM   2873  CA  HIS A 199      13.942  14.264 -15.842  1.00 97.56           C  
ATOM   2874  HA  HIS A 199      13.023  14.022 -16.375  1.00 97.56           H  
ATOM   2875  C   HIS A 199      14.886  13.076 -16.095  1.00 97.56           C  
ATOM   2876  CB  HIS A 199      14.457  15.572 -16.459  1.00 97.56           C  
ATOM   2877  HB2 HIS A 199      14.715  15.403 -17.505  1.00 97.56           H  
ATOM   2878  HB3 HIS A 199      15.358  15.897 -15.940  1.00 97.56           H  
ATOM   2879  O   HIS A 199      15.414  12.943 -17.192  1.00 97.56           O  
ATOM   2880  CG  HIS A 199      13.422  16.662 -16.403  1.00 97.56           C  
ATOM   2881  CD2 HIS A 199      12.495  16.962 -17.365  1.00 97.56           C  
ATOM   2882  HD2 HIS A 199      12.394  16.484 -18.329  1.00 97.56           H  
ATOM   2883  ND1 HIS A 199      13.184  17.486 -15.328  1.00 97.56           N  
ATOM   2884  HD1 HIS A 199      13.724  17.510 -14.475  1.00 97.56           H  
ATOM   2885  CE1 HIS A 199      12.143  18.274 -15.640  1.00 97.56           C  
ATOM   2886  HE1 HIS A 199      11.736  19.049 -15.007  1.00 97.56           H  
ATOM   2887  NE2 HIS A 199      11.671  17.970 -16.855  1.00 97.56           N  
ATOM   2888  N   ASP A 200      15.089  12.217 -15.094  1.00 96.59           N  
ATOM   2889  H   ASP A 200      14.620  12.371 -14.213  1.00 96.59           H  
ATOM   2890  CA  ASP A 200      15.928  11.018 -15.210  1.00 96.59           C  
ATOM   2891  HA  ASP A 200      16.750  11.215 -15.899  1.00 96.59           H  
ATOM   2892  C   ASP A 200      15.139   9.805 -15.745  1.00 96.59           C  
ATOM   2893  CB  ASP A 200      16.552  10.743 -13.837  1.00 96.59           C  
ATOM   2894  HB2 ASP A 200      15.756  10.523 -13.126  1.00 96.59           H  
ATOM   2895  HB3 ASP A 200      17.070  11.639 -13.498  1.00 96.59           H  
ATOM   2896  O   ASP A 200      15.664   8.982 -16.490  1.00 96.59           O  
ATOM   2897  CG  ASP A 200      17.554   9.587 -13.863  1.00 96.59           C  
ATOM   2898  OD1 ASP A 200      18.327   9.501 -14.838  1.00 96.59           O  
ATOM   2899  OD2 ASP A 200      17.520   8.803 -12.888  1.00 96.59           O  
ATOM   2900  N   PHE A 201      13.842   9.715 -15.410  1.00 97.15           N  
ATOM   2901  H   PHE A 201      13.459  10.423 -14.800  1.00 97.15           H  
ATOM   2902  CA  PHE A 201      12.934   8.647 -15.855  1.00 97.15           C  
ATOM   2903  HA  PHE A 201      12.042   8.721 -15.232  1.00 97.15           H  
ATOM   2904  C   PHE A 201      13.489   7.229 -15.608  1.00 97.15           C  
ATOM   2905  CB  PHE A 201      12.479   8.896 -17.301  1.00 97.15           C  
ATOM   2906  HB2 PHE A 201      11.819   8.083 -17.606  1.00 97.15           H  
ATOM   2907  HB3 PHE A 201      13.348   8.868 -17.959  1.00 97.15           H  
ATOM   2908  O   PHE A 201      13.280   6.302 -16.390  1.00 97.15           O  
ATOM   2909  CG  PHE A 201      11.730  10.200 -17.501  1.00 97.15           C  
ATOM   2910  CD1 PHE A 201      10.365  10.279 -17.170  1.00 97.15           C  
ATOM   2911  HD1 PHE A 201       9.861   9.411 -16.773  1.00 97.15           H  
ATOM   2912  CD2 PHE A 201      12.384  11.326 -18.035  1.00 97.15           C  
ATOM   2913  HD2 PHE A 201      13.436  11.277 -18.276  1.00 97.15           H  
ATOM   2914  CE1 PHE A 201       9.649  11.469 -17.388  1.00 97.15           C  
ATOM   2915  HE1 PHE A 201       8.593  11.512 -17.163  1.00 97.15           H  
ATOM   2916  CE2 PHE A 201      11.665  12.512 -18.268  1.00 97.15           C  
ATOM   2917  HE2 PHE A 201      12.161  13.361 -18.714  1.00 97.15           H  
ATOM   2918  CZ  PHE A 201      10.297  12.583 -17.948  1.00 97.15           C  
ATOM   2919  HZ  PHE A 201       9.743  13.486 -18.157  1.00 97.15           H  
ATOM   2920  N   SER A 202      14.202   7.049 -14.492  1.00 96.93           N  
ATOM   2921  H   SER A 202      14.414   7.862 -13.932  1.00 96.93           H  
ATOM   2922  CA  SER A 202      14.853   5.786 -14.153  1.00 96.93           C  
ATOM   2923  HA  SER A 202      15.421   5.465 -15.026  1.00 96.93           H  
ATOM   2924  C   SER A 202      13.846   4.684 -13.805  1.00 96.93           C  
ATOM   2925  CB  SER A 202      15.867   6.003 -13.026  1.00 96.93           C  
ATOM   2926  HB2 SER A 202      16.697   6.590 -13.420  1.00 96.93           H  
ATOM   2927  HB3 SER A 202      15.403   6.547 -12.204  1.00 96.93           H  
ATOM   2928  O   SER A 202      13.118   4.756 -12.812  1.00 96.93           O  
ATOM   2929  OG  SER A 202      16.365   4.762 -12.553  1.00 96.93           O  
ATOM   2930  HG  SER A 202      17.264   4.922 -12.257  1.00 96.93           H  
ATOM   2931  N   ALA A 203      13.873   3.597 -14.580  1.00 95.87           N  
ATOM   2932  H   ALA A 203      14.390   3.647 -15.446  1.00 95.87           H  
ATOM   2933  CA  ALA A 203      13.176   2.357 -14.236  1.00 95.87           C  
ATOM   2934  HA  ALA A 203      12.111   2.569 -14.136  1.00 95.87           H  
ATOM   2935  C   ALA A 203      13.669   1.773 -12.898  1.00 95.87           C  
ATOM   2936  CB  ALA A 203      13.374   1.351 -15.377  1.00 95.87           C  
ATOM   2937  HB1 ALA A 203      12.986   1.768 -16.306  1.00 95.87           H  
ATOM   2938  HB2 ALA A 203      12.829   0.435 -15.151  1.00 95.87           H  
ATOM   2939  HB3 ALA A 203      14.432   1.117 -15.494  1.00 95.87           H  
ATOM   2940  O   ALA A 203      12.882   1.193 -12.151  1.00 95.87           O  
ATOM   2941  N   GLY A 204      14.953   1.967 -12.571  1.00 96.01           N  
ATOM   2942  H   GLY A 204      15.529   2.529 -13.181  1.00 96.01           H  
ATOM   2943  CA  GLY A 204      15.518   1.605 -11.274  1.00 96.01           C  
ATOM   2944  HA2 GLY A 204      16.575   1.871 -11.254  1.00 96.01           H  
ATOM   2945  HA3 GLY A 204      15.423   0.532 -11.112  1.00 96.01           H  
ATOM   2946  C   GLY A 204      14.810   2.341 -10.141  1.00 96.01           C  
ATOM   2947  O   GLY A 204      14.346   1.702  -9.198  1.00 96.01           O  
ATOM   2948  N   GLN A 205      14.608   3.659 -10.266  1.00 95.70           N  
ATOM   2949  H   GLN A 205      14.977   4.125 -11.083  1.00 95.70           H  
ATOM   2950  CA  GLN A 205      13.843   4.444  -9.289  1.00 95.70           C  
ATOM   2951  HA  GLN A 205      14.342   4.359  -8.324  1.00 95.70           H  
ATOM   2952  C   GLN A 205      12.416   3.901  -9.114  1.00 95.70           C  
ATOM   2953  CB  GLN A 205      13.831   5.929  -9.683  1.00 95.70           C  
ATOM   2954  HB2 GLN A 205      14.858   6.279  -9.791  1.00 95.70           H  
ATOM   2955  HB3 GLN A 205      13.318   6.054 -10.637  1.00 95.70           H  
ATOM   2956  O   GLN A 205      11.998   3.676  -7.979  1.00 95.70           O  
ATOM   2957  CG  GLN A 205      13.121   6.789  -8.625  1.00 95.70           C  
ATOM   2958  HG2 GLN A 205      12.091   6.456  -8.496  1.00 95.70           H  
ATOM   2959  HG3 GLN A 205      13.636   6.685  -7.670  1.00 95.70           H  
ATOM   2960  CD  GLN A 205      13.073   8.256  -9.027  1.00 95.70           C  
ATOM   2961  NE2 GLN A 205      13.752   9.134  -8.323  1.00 95.70           N  
ATOM   2962 HE21 GLN A 205      13.721  10.090  -8.647  1.00 95.70           H  
ATOM   2963 HE22 GLN A 205      14.311   8.842  -7.534  1.00 95.70           H  
ATOM   2964  OE1 GLN A 205      12.417   8.644  -9.979  1.00 95.70           O  
ATOM   2965  N   ALA A 206      11.704   3.603 -10.206  1.00 96.95           N  
ATOM   2966  H   ALA A 206      12.093   3.826 -11.111  1.00 96.95           H  
ATOM   2967  CA  ALA A 206      10.340   3.068 -10.138  1.00 96.95           C  
ATOM   2968  HA  ALA A 206       9.731   3.763  -9.560  1.00 96.95           H  
ATOM   2969  C   ALA A 206      10.240   1.698  -9.436  1.00 96.95           C  
ATOM   2970  CB  ALA A 206       9.765   2.996 -11.556  1.00 96.95           C  
ATOM   2971  HB1 ALA A 206       9.669   4.006 -11.956  1.00 96.95           H  
ATOM   2972  HB2 ALA A 206      10.412   2.401 -12.201  1.00 96.95           H  
ATOM   2973  HB3 ALA A 206       8.774   2.543 -11.527  1.00 96.95           H  
ATOM   2974  O   ALA A 206       9.187   1.362  -8.895  1.00 96.95           O  
ATOM   2975  N   ARG A 207      11.324   0.911  -9.414  1.00 97.54           N  
ATOM   2976  H   ARG A 207      12.143   1.236  -9.908  1.00 97.54           H  
ATOM   2977  CA  ARG A 207      11.384  -0.402  -8.744  1.00 97.54           C  
ATOM   2978  HA  ARG A 207      10.419  -0.895  -8.862  1.00 97.54           H  
ATOM   2979  C   ARG A 207      11.623  -0.319  -7.236  1.00 97.54           C  
ATOM   2980  CB  ARG A 207      12.465  -1.261  -9.414  1.00 97.54           C  
ATOM   2981  HB2 ARG A 207      12.650  -2.155  -8.819  1.00 97.54           H  
ATOM   2982  HB3 ARG A 207      13.389  -0.684  -9.451  1.00 97.54           H  
ATOM   2983  O   ARG A 207      11.434  -1.329  -6.552  1.00 97.54           O  
ATOM   2984  CG  ARG A 207      12.069  -1.702 -10.829  1.00 97.54           C  
ATOM   2985  HG2 ARG A 207      11.583  -0.887 -11.365  1.00 97.54           H  
ATOM   2986  HG3 ARG A 207      11.379  -2.543 -10.770  1.00 97.54           H  
ATOM   2987  CD  ARG A 207      13.331  -2.108 -11.586  1.00 97.54           C  
ATOM   2988  HD2 ARG A 207      14.005  -1.252 -11.601  1.00 97.54           H  
ATOM   2989  HD3 ARG A 207      13.823  -2.923 -11.055  1.00 97.54           H  
ATOM   2990  NE  ARG A 207      13.041  -2.519 -12.971  1.00 97.54           N  
ATOM   2991  HE  ARG A 207      12.079  -2.697 -13.223  1.00 97.54           H  
ATOM   2992  NH1 ARG A 207      15.213  -2.452 -13.651  1.00 97.54           N  
ATOM   2993 HH11 ARG A 207      15.511  -2.140 -12.738  1.00 97.54           H  
ATOM   2994 HH12 ARG A 207      15.915  -2.773 -14.303  1.00 97.54           H  
ATOM   2995  NH2 ARG A 207      13.680  -3.179 -15.072  1.00 97.54           N  
ATOM   2996 HH21 ARG A 207      14.441  -3.437 -15.684  1.00 97.54           H  
ATOM   2997 HH22 ARG A 207      12.741  -3.460 -15.318  1.00 97.54           H  
ATOM   2998  CZ  ARG A 207      13.967  -2.711 -13.890  1.00 97.54           C  
ATOM   2999  N   ASN A 208      12.031   0.841  -6.718  1.00 97.12           N  
ATOM   3000  H   ASN A 208      12.056   1.650  -7.323  1.00 97.12           H  
ATOM   3001  CA  ASN A 208      12.273   1.043  -5.290  1.00 97.12           C  
ATOM   3002  HA  ASN A 208      12.771   0.149  -4.914  1.00 97.12           H  
ATOM   3003  C   ASN A 208      10.935   1.243  -4.533  1.00 97.12           C  
ATOM   3004  CB  ASN A 208      13.252   2.211  -5.067  1.00 97.12           C  
ATOM   3005  HB2 ASN A 208      12.934   3.081  -5.643  1.00 97.12           H  
ATOM   3006  HB3 ASN A 208      13.224   2.502  -4.017  1.00 97.12           H  
ATOM   3007  O   ASN A 208      10.079   2.005  -4.996  1.00 97.12           O  
ATOM   3008  CG  ASN A 208      14.704   1.885  -5.384  1.00 97.12           C  
ATOM   3009  ND2 ASN A 208      15.111   2.029  -6.617  1.00 97.12           N  
ATOM   3010 HD21 ASN A 208      14.446   2.191  -7.359  1.00 97.12           H  
ATOM   3011 HD22 ASN A 208      16.035   1.693  -6.852  1.00 97.12           H  
ATOM   3012  OD1 ASN A 208      15.520   1.501  -4.556  1.00 97.12           O  
ATOM   3013  N   PRO A 209      10.732   0.593  -3.369  1.00 97.61           N  
ATOM   3014  CA  PRO A 209       9.521   0.742  -2.551  1.00 97.61           C  
ATOM   3015  HA  PRO A 209       8.676   0.320  -3.095  1.00 97.61           H  
ATOM   3016  C   PRO A 209       9.187   2.191  -2.166  1.00 97.61           C  
ATOM   3017  CB  PRO A 209       9.784  -0.091  -1.289  1.00 97.61           C  
ATOM   3018  HB2 PRO A 209       8.869  -0.544  -0.906  1.00 97.61           H  
ATOM   3019  HB3 PRO A 209      10.250   0.524  -0.519  1.00 97.61           H  
ATOM   3020  O   PRO A 209       8.019   2.578  -2.158  1.00 97.61           O  
ATOM   3021  CG  PRO A 209      10.785  -1.143  -1.754  1.00 97.61           C  
ATOM   3022  HG2 PRO A 209      11.417  -1.496  -0.939  1.00 97.61           H  
ATOM   3023  HG3 PRO A 209      10.255  -1.970  -2.227  1.00 97.61           H  
ATOM   3024  CD  PRO A 209      11.619  -0.400  -2.783  1.00 97.61           C  
ATOM   3025  HD2 PRO A 209      11.987  -1.113  -3.520  1.00 97.61           H  
ATOM   3026  HD3 PRO A 209      12.448   0.109  -2.292  1.00 97.61           H  
ATOM   3027  N   GLU A 210      10.206   3.009  -1.901  1.00 95.44           N  
ATOM   3028  H   GLU A 210      11.141   2.630  -1.948  1.00 95.44           H  
ATOM   3029  CA  GLU A 210      10.087   4.397  -1.441  1.00 95.44           C  
ATOM   3030  HA  GLU A 210       9.560   4.419  -0.488  1.00 95.44           H  
ATOM   3031  C   GLU A 210       9.294   5.267  -2.424  1.00 95.44           C  
ATOM   3032  CB  GLU A 210      11.489   5.011  -1.249  1.00 95.44           C  
ATOM   3033  HB2 GLU A 210      11.350   6.055  -0.972  1.00 95.44           H  
ATOM   3034  HB3 GLU A 210      12.031   5.001  -2.195  1.00 95.44           H  
ATOM   3035  O   GLU A 210       8.558   6.164  -2.019  1.00 95.44           O  
ATOM   3036  CG  GLU A 210      12.349   4.361  -0.146  1.00 95.44           C  
ATOM   3037  HG2 GLU A 210      11.736   4.248   0.749  1.00 95.44           H  
ATOM   3038  HG3 GLU A 210      13.153   5.056   0.096  1.00 95.44           H  
ATOM   3039  CD  GLU A 210      12.988   3.005  -0.509  1.00 95.44           C  
ATOM   3040  OE1 GLU A 210      13.546   2.354   0.400  1.00 95.44           O  
ATOM   3041  OE2 GLU A 210      12.902   2.589  -1.687  1.00 95.44           O  
ATOM   3042  N   ASN A 211       9.387   4.964  -3.719  1.00 94.88           N  
ATOM   3043  H   ASN A 211       9.968   4.181  -3.985  1.00 94.88           H  
ATOM   3044  CA  ASN A 211       8.654   5.678  -4.751  1.00 94.88           C  
ATOM   3045  HA  ASN A 211       8.789   6.751  -4.611  1.00 94.88           H  
ATOM   3046  C   ASN A 211       7.133   5.415  -4.680  1.00 94.88           C  
ATOM   3047  CB  ASN A 211       9.288   5.283  -6.086  1.00 94.88           C  
ATOM   3048  HB2 ASN A 211      10.294   5.696  -6.162  1.00 94.88           H  
ATOM   3049  HB3 ASN A 211       9.352   4.199  -6.177  1.00 94.88           H  
ATOM   3050  O   ASN A 211       6.326   6.332  -4.832  1.00 94.88           O  
ATOM   3051  CG  ASN A 211       8.463   5.833  -7.210  1.00 94.88           C  
ATOM   3052  ND2 ASN A 211       7.724   4.953  -7.849  1.00 94.88           N  
ATOM   3053 HD21 ASN A 211       7.102   5.309  -8.561  1.00 94.88           H  
ATOM   3054 HD22 ASN A 211       7.818   3.969  -7.642  1.00 94.88           H  
ATOM   3055  OD1 ASN A 211       8.414   7.029  -7.439  1.00 94.88           O  
ATOM   3056  N   CYS A 212       6.730   4.178  -4.375  1.00 97.28           N  
ATOM   3057  H   CYS A 212       7.434   3.495  -4.135  1.00 97.28           H  
ATOM   3058  CA  CYS A 212       5.321   3.837  -4.145  1.00 97.28           C  
ATOM   3059  HA  CYS A 212       4.719   4.197  -4.980  1.00 97.28           H  
ATOM   3060  C   CYS A 212       4.803   4.509  -2.863  1.00 97.28           C  
ATOM   3061  CB  CYS A 212       5.184   2.309  -4.043  1.00 97.28           C  
ATOM   3062  HB2 CYS A 212       5.674   1.958  -3.135  1.00 97.28           H  
ATOM   3063  HB3 CYS A 212       4.127   2.049  -3.982  1.00 97.28           H  
ATOM   3064  O   CYS A 212       3.653   4.950  -2.793  1.00 97.28           O  
ATOM   3065  SG  CYS A 212       5.927   1.478  -5.481  1.00 97.28           S  
ATOM   3066  HG  CYS A 212       7.199   1.814  -5.247  1.00 97.28           H  
ATOM   3067  N   GLY A 213       5.697   4.630  -1.878  1.00 96.36           N  
ATOM   3068  H   GLY A 213       6.611   4.227  -2.032  1.00 96.36           H  
ATOM   3069  CA  GLY A 213       5.471   5.228  -0.571  1.00 96.36           C  
ATOM   3070  HA2 GLY A 213       4.750   4.629  -0.014  1.00 96.36           H  
ATOM   3071  HA3 GLY A 213       6.431   5.216  -0.055  1.00 96.36           H  
ATOM   3072  C   GLY A 213       4.991   6.675  -0.579  1.00 96.36           C  
ATOM   3073  O   GLY A 213       4.370   7.079   0.390  1.00 96.36           O  
ATOM   3074  N   LYS A 214       5.172   7.434  -1.671  1.00 95.24           N  
ATOM   3075  H   LYS A 214       5.730   7.058  -2.424  1.00 95.24           H  
ATOM   3076  CA  LYS A 214       4.569   8.775  -1.813  1.00 95.24           C  
ATOM   3077  HA  LYS A 214       4.950   9.415  -1.016  1.00 95.24           H  
ATOM   3078  C   LYS A 214       3.044   8.751  -1.636  1.00 95.24           C  
ATOM   3079  CB  LYS A 214       4.958   9.373  -3.183  1.00 95.24           C  
ATOM   3080  HB2 LYS A 214       6.040   9.494  -3.222  1.00 95.24           H  
ATOM   3081  HB3 LYS A 214       4.663   8.679  -3.970  1.00 95.24           H  
ATOM   3082  O   LYS A 214       2.474   9.720  -1.150  1.00 95.24           O  
ATOM   3083  CG  LYS A 214       4.286  10.737  -3.445  1.00 95.24           C  
ATOM   3084  HG2 LYS A 214       3.203  10.618  -3.415  1.00 95.24           H  
ATOM   3085  HG3 LYS A 214       4.578  11.435  -2.660  1.00 95.24           H  
ATOM   3086  CD  LYS A 214       4.624  11.346  -4.812  1.00 95.24           C  
ATOM   3087  HD2 LYS A 214       4.456  10.609  -5.598  1.00 95.24           H  
ATOM   3088  HD3 LYS A 214       5.676  11.631  -4.822  1.00 95.24           H  
ATOM   3089  CE  LYS A 214       3.745  12.594  -5.029  1.00 95.24           C  
ATOM   3090  HE2 LYS A 214       3.241  12.815  -4.089  1.00 95.24           H  
ATOM   3091  HE3 LYS A 214       4.384  13.445  -5.264  1.00 95.24           H  
ATOM   3092  NZ  LYS A 214       2.729  12.407  -6.101  1.00 95.24           N  
ATOM   3093  HZ1 LYS A 214       1.929  13.007  -5.955  1.00 95.24           H  
ATOM   3094  HZ2 LYS A 214       2.368  11.464  -6.090  1.00 95.24           H  
ATOM   3095  HZ3 LYS A 214       3.108  12.607  -7.015  1.00 95.24           H  
ATOM   3096  N   CYS A 215       2.389   7.687  -2.109  1.00 97.13           N  
ATOM   3097  H   CYS A 215       2.943   6.913  -2.446  1.00 97.13           H  
ATOM   3098  CA  CYS A 215       0.926   7.587  -2.146  1.00 97.13           C  
ATOM   3099  HA  CYS A 215       0.479   8.485  -1.719  1.00 97.13           H  
ATOM   3100  C   CYS A 215       0.400   6.405  -1.324  1.00 97.13           C  
ATOM   3101  CB  CYS A 215       0.461   7.464  -3.609  1.00 97.13           C  
ATOM   3102  HB2 CYS A 215       0.796   6.509  -4.014  1.00 97.13           H  
ATOM   3103  HB3 CYS A 215      -0.629   7.478  -3.630  1.00 97.13           H  
ATOM   3104  O   CYS A 215      -0.670   6.493  -0.738  1.00 97.13           O  
ATOM   3105  SG  CYS A 215       1.103   8.815  -4.647  1.00 97.13           S  
ATOM   3106  HG  CYS A 215       2.389   8.550  -4.398  1.00 97.13           H  
ATOM   3107  N   HIS A 216       1.140   5.298  -1.290  1.00 97.44           N  
ATOM   3108  H   HIS A 216       2.029   5.297  -1.769  1.00 97.44           H  
ATOM   3109  CA  HIS A 216       0.747   4.050  -0.641  1.00 97.44           C  
ATOM   3110  HA  HIS A 216      -0.340   4.008  -0.560  1.00 97.44           H  
ATOM   3111  C   HIS A 216       1.278   3.974   0.795  1.00 97.44           C  
ATOM   3112  CB  HIS A 216       1.188   2.894  -1.545  1.00 97.44           C  
ATOM   3113  HB2 HIS A 216       1.178   1.967  -0.971  1.00 97.44           H  
ATOM   3114  HB3 HIS A 216       2.213   3.043  -1.886  1.00 97.44           H  
ATOM   3115  O   HIS A 216       2.131   3.146   1.122  1.00 97.44           O  
ATOM   3116  CG  HIS A 216       0.267   2.702  -2.717  1.00 97.44           C  
ATOM   3117  CD2 HIS A 216       0.495   3.001  -4.030  1.00 97.44           C  
ATOM   3118  HD2 HIS A 216       1.399   3.434  -4.433  1.00 97.44           H  
ATOM   3119  ND1 HIS A 216      -0.997   2.183  -2.636  1.00 97.44           N  
ATOM   3120  HD1 HIS A 216      -1.422   1.899  -1.765  1.00 97.44           H  
ATOM   3121  CE1 HIS A 216      -1.524   2.146  -3.866  1.00 97.44           C  
ATOM   3122  HE1 HIS A 216      -2.514   1.791  -4.112  1.00 97.44           H  
ATOM   3123  NE2 HIS A 216      -0.646   2.633  -4.756  1.00 97.44           N  
ATOM   3124  N   MET A 217       0.792   4.890   1.628  1.00 96.59           N  
ATOM   3125  H   MET A 217       0.077   5.513   1.281  1.00 96.59           H  
ATOM   3126  CA  MET A 217       1.167   5.058   3.033  1.00 96.59           C  
ATOM   3127  HA  MET A 217       1.497   4.102   3.439  1.00 96.59           H  
ATOM   3128  C   MET A 217      -0.039   5.525   3.857  1.00 96.59           C  
ATOM   3129  CB  MET A 217       2.339   6.055   3.134  1.00 96.59           C  
ATOM   3130  HB2 MET A 217       2.671   6.094   4.172  1.00 96.59           H  
ATOM   3131  HB3 MET A 217       3.172   5.683   2.537  1.00 96.59           H  
ATOM   3132  O   MET A 217      -1.090   5.837   3.293  1.00 96.59           O  
ATOM   3133  CG  MET A 217       1.981   7.476   2.663  1.00 96.59           C  
ATOM   3134  HG2 MET A 217       1.668   7.425   1.620  1.00 96.59           H  
ATOM   3135  HG3 MET A 217       1.136   7.843   3.246  1.00 96.59           H  
ATOM   3136  SD  MET A 217       3.312   8.709   2.769  1.00 96.59           S  
ATOM   3137  CE  MET A 217       3.572   8.794   4.558  1.00 96.59           C  
ATOM   3138  HE1 MET A 217       4.303   9.572   4.781  1.00 96.59           H  
ATOM   3139  HE2 MET A 217       2.630   9.030   5.054  1.00 96.59           H  
ATOM   3140  HE3 MET A 217       3.944   7.837   4.924  1.00 96.59           H  
ATOM   3141  N   GLY A 218       0.120   5.635   5.174  1.00 95.74           N  
ATOM   3142  H   GLY A 218       0.971   5.289   5.594  1.00 95.74           H  
ATOM   3143  CA  GLY A 218      -0.868   6.268   6.043  1.00 95.74           C  
ATOM   3144  HA2 GLY A 218      -0.361   6.630   6.938  1.00 95.74           H  
ATOM   3145  HA3 GLY A 218      -1.290   7.128   5.523  1.00 95.74           H  
ATOM   3146  C   GLY A 218      -2.013   5.347   6.485  1.00 95.74           C  
ATOM   3147  O   GLY A 218      -1.991   4.139   6.263  1.00 95.74           O  
ATOM   3148  N   PRO A 219      -3.029   5.891   7.170  1.00 94.42           N  
ATOM   3149  CA  PRO A 219      -3.931   5.098   8.007  1.00 94.42           C  
ATOM   3150  HA  PRO A 219      -3.346   4.452   8.661  1.00 94.42           H  
ATOM   3151  C   PRO A 219      -4.915   4.209   7.237  1.00 94.42           C  
ATOM   3152  CB  PRO A 219      -4.671   6.132   8.861  1.00 94.42           C  
ATOM   3153  HB2 PRO A 219      -5.683   5.817   9.113  1.00 94.42           H  
ATOM   3154  HB3 PRO A 219      -4.101   6.323   9.770  1.00 94.42           H  
ATOM   3155  O   PRO A 219      -5.395   3.221   7.793  1.00 94.42           O  
ATOM   3156  CG  PRO A 219      -4.668   7.387   7.988  1.00 94.42           C  
ATOM   3157  HG2 PRO A 219      -5.459   7.319   7.241  1.00 94.42           H  
ATOM   3158  HG3 PRO A 219      -4.777   8.295   8.581  1.00 94.42           H  
ATOM   3159  CD  PRO A 219      -3.305   7.313   7.307  1.00 94.42           C  
ATOM   3160  HD2 PRO A 219      -3.344   7.806   6.335  1.00 94.42           H  
ATOM   3161  HD3 PRO A 219      -2.548   7.775   7.940  1.00 94.42           H  
ATOM   3162  N   ASP A 220      -5.245   4.535   5.989  1.00 91.43           N  
ATOM   3163  H   ASP A 220      -4.826   5.345   5.554  1.00 91.43           H  
ATOM   3164  CA  ASP A 220      -6.247   3.816   5.200  1.00 91.43           C  
ATOM   3165  HA  ASP A 220      -6.907   3.271   5.875  1.00 91.43           H  
ATOM   3166  C   ASP A 220      -5.642   2.769   4.253  1.00 91.43           C  
ATOM   3167  CB  ASP A 220      -7.108   4.843   4.467  1.00 91.43           C  
ATOM   3168  HB2 ASP A 220      -7.384   5.648   5.148  1.00 91.43           H  
ATOM   3169  HB3 ASP A 220      -8.020   4.342   4.144  1.00 91.43           H  
ATOM   3170  O   ASP A 220      -6.312   1.806   3.866  1.00 91.43           O  
ATOM   3171  CG  ASP A 220      -6.407   5.449   3.262  1.00 91.43           C  
ATOM   3172  OD1 ASP A 220      -5.273   5.939   3.456  1.00 91.43           O  
ATOM   3173  OD2 ASP A 220      -7.043   5.352   2.185  1.00 91.43           O  
ATOM   3174  N   HIS A 221      -4.365   2.915   3.905  1.00 94.85           N  
ATOM   3175  H   HIS A 221      -3.908   3.777   4.165  1.00 94.85           H  
ATOM   3176  CA  HIS A 221      -3.620   1.948   3.106  1.00 94.85           C  
ATOM   3177  HA  HIS A 221      -3.927   0.946   3.404  1.00 94.85           H  
ATOM   3178  C   HIS A 221      -2.096   2.037   3.365  1.00 94.85           C  
ATOM   3179  CB  HIS A 221      -4.028   2.120   1.630  1.00 94.85           C  
ATOM   3180  HB2 HIS A 221      -5.047   1.753   1.513  1.00 94.85           H  
ATOM   3181  HB3 HIS A 221      -3.389   1.485   1.016  1.00 94.85           H  
ATOM   3182  O   HIS A 221      -1.347   2.489   2.499  1.00 94.85           O  
ATOM   3183  CG  HIS A 221      -3.976   3.525   1.078  1.00 94.85           C  
ATOM   3184  CD2 HIS A 221      -4.965   4.158   0.377  1.00 94.85           C  
ATOM   3185  HD2 HIS A 221      -5.941   3.753   0.152  1.00 94.85           H  
ATOM   3186  ND1 HIS A 221      -2.938   4.419   1.187  1.00 94.85           N  
ATOM   3187  HD1 HIS A 221      -2.133   4.320   1.790  1.00 94.85           H  
ATOM   3188  CE1 HIS A 221      -3.302   5.558   0.580  1.00 94.85           C  
ATOM   3189  HE1 HIS A 221      -2.724   6.471   0.585  1.00 94.85           H  
ATOM   3190  NE2 HIS A 221      -4.509   5.423   0.006  1.00 94.85           N  
ATOM   3191  N   PRO A 222      -1.597   1.572   4.530  1.00 97.10           N  
ATOM   3192  CA  PRO A 222      -0.191   1.707   4.930  1.00 97.10           C  
ATOM   3193  HA  PRO A 222       0.174   2.699   4.665  1.00 97.10           H  
ATOM   3194  C   PRO A 222       0.712   0.666   4.253  1.00 97.10           C  
ATOM   3195  CB  PRO A 222      -0.177   1.574   6.456  1.00 97.10           C  
ATOM   3196  HB2 PRO A 222      -0.366   2.536   6.933  1.00 97.10           H  
ATOM   3197  HB3 PRO A 222       0.758   1.180   6.854  1.00 97.10           H  
ATOM   3198  O   PRO A 222       1.388  -0.123   4.914  1.00 97.10           O  
ATOM   3199  CG  PRO A 222      -1.328   0.621   6.707  1.00 97.10           C  
ATOM   3200  HG2 PRO A 222      -1.690   0.761   7.726  1.00 97.10           H  
ATOM   3201  HG3 PRO A 222      -0.992  -0.405   6.562  1.00 97.10           H  
ATOM   3202  CD  PRO A 222      -2.357   0.998   5.632  1.00 97.10           C  
ATOM   3203  HD2 PRO A 222      -3.037   1.751   6.029  1.00 97.10           H  
ATOM   3204  HD3 PRO A 222      -2.913   0.115   5.315  1.00 97.10           H  
ATOM   3205  N   GLN A 223       0.662   0.550   2.923  1.00 98.15           N  
ATOM   3206  H   GLN A 223       0.151   1.244   2.396  1.00 98.15           H  
ATOM   3207  CA  GLN A 223       1.384  -0.524   2.239  1.00 98.15           C  
ATOM   3208  HA  GLN A 223       1.137  -1.457   2.746  1.00 98.15           H  
ATOM   3209  C   GLN A 223       2.905  -0.379   2.362  1.00 98.15           C  
ATOM   3210  CB  GLN A 223       0.972  -0.655   0.768  1.00 98.15           C  
ATOM   3211  HB2 GLN A 223       1.195   0.279   0.253  1.00 98.15           H  
ATOM   3212  HB3 GLN A 223       1.605  -1.420   0.318  1.00 98.15           H  
ATOM   3213  O   GLN A 223       3.589  -1.399   2.443  1.00 98.15           O  
ATOM   3214  CG  GLN A 223      -0.493  -1.088   0.552  1.00 98.15           C  
ATOM   3215  HG2 GLN A 223      -0.943  -1.382   1.500  1.00 98.15           H  
ATOM   3216  HG3 GLN A 223      -0.493  -1.963  -0.099  1.00 98.15           H  
ATOM   3217  CD  GLN A 223      -1.390  -0.039  -0.090  1.00 98.15           C  
ATOM   3218  NE2 GLN A 223      -2.538  -0.414  -0.611  1.00 98.15           N  
ATOM   3219 HE21 GLN A 223      -3.143   0.342  -0.897  1.00 98.15           H  
ATOM   3220 HE22 GLN A 223      -2.865  -1.365  -0.520  1.00 98.15           H  
ATOM   3221  OE1 GLN A 223      -1.116   1.140  -0.139  1.00 98.15           O  
ATOM   3222  N   LEU A 224       3.438   0.846   2.414  1.00 98.33           N  
ATOM   3223  H   LEU A 224       2.831   1.650   2.335  1.00 98.33           H  
ATOM   3224  CA  LEU A 224       4.862   1.079   2.648  1.00 98.33           C  
ATOM   3225  HA  LEU A 224       5.428   0.498   1.921  1.00 98.33           H  
ATOM   3226  C   LEU A 224       5.285   0.616   4.047  1.00 98.33           C  
ATOM   3227  CB  LEU A 224       5.169   2.574   2.453  1.00 98.33           C  
ATOM   3228  HB2 LEU A 224       4.587   3.144   3.177  1.00 98.33           H  
ATOM   3229  HB3 LEU A 224       4.850   2.876   1.456  1.00 98.33           H  
ATOM   3230  O   LEU A 224       6.302  -0.059   4.189  1.00 98.33           O  
ATOM   3231  CG  LEU A 224       6.661   2.914   2.633  1.00 98.33           C  
ATOM   3232  HG  LEU A 224       7.029   2.485   3.565  1.00 98.33           H  
ATOM   3233  CD1 LEU A 224       7.518   2.362   1.489  1.00 98.33           C  
ATOM   3234 HD11 LEU A 224       7.471   1.273   1.479  1.00 98.33           H  
ATOM   3235 HD12 LEU A 224       8.558   2.657   1.629  1.00 98.33           H  
ATOM   3236 HD13 LEU A 224       7.160   2.749   0.535  1.00 98.33           H  
ATOM   3237  CD2 LEU A 224       6.851   4.424   2.754  1.00 98.33           C  
ATOM   3238 HD21 LEU A 224       7.904   4.691   2.673  1.00 98.33           H  
ATOM   3239 HD22 LEU A 224       6.481   4.747   3.727  1.00 98.33           H  
ATOM   3240 HD23 LEU A 224       6.268   4.952   1.999  1.00 98.33           H  
ATOM   3241  N   GLU A 225       4.520   0.963   5.076  1.00 98.36           N  
ATOM   3242  H   GLU A 225       3.708   1.538   4.902  1.00 98.36           H  
ATOM   3243  CA  GLU A 225       4.807   0.618   6.466  1.00 98.36           C  
ATOM   3244  HA  GLU A 225       5.829   0.915   6.701  1.00 98.36           H  
ATOM   3245  C   GLU A 225       4.708  -0.895   6.681  1.00 98.36           C  
ATOM   3246  CB  GLU A 225       3.869   1.366   7.425  1.00 98.36           C  
ATOM   3247  HB2 GLU A 225       4.220   1.113   8.426  1.00 98.36           H  
ATOM   3248  HB3 GLU A 225       2.852   0.988   7.325  1.00 98.36           H  
ATOM   3249  O   GLU A 225       5.634  -1.504   7.216  1.00 98.36           O  
ATOM   3250  CG  GLU A 225       3.878   2.904   7.314  1.00 98.36           C  
ATOM   3251  HG2 GLU A 225       3.650   3.305   8.302  1.00 98.36           H  
ATOM   3252  HG3 GLU A 225       4.886   3.235   7.062  1.00 98.36           H  
ATOM   3253  CD  GLU A 225       2.872   3.501   6.308  1.00 98.36           C  
ATOM   3254  OE1 GLU A 225       2.379   4.623   6.553  1.00 98.36           O  
ATOM   3255  OE2 GLU A 225       2.619   2.880   5.251  1.00 98.36           O  
ATOM   3256  N   ILE A 226       3.649  -1.508   6.143  1.00 98.28           N  
ATOM   3257  H   ILE A 226       2.936  -0.921   5.733  1.00 98.28           H  
ATOM   3258  CA  ILE A 226       3.459  -2.961   6.089  1.00 98.28           C  
ATOM   3259  HA  ILE A 226       3.396  -3.353   7.104  1.00 98.28           H  
ATOM   3260  C   ILE A 226       4.651  -3.643   5.405  1.00 98.28           C  
ATOM   3261  CB  ILE A 226       2.137  -3.254   5.344  1.00 98.28           C  
ATOM   3262  HB  ILE A 226       2.074  -2.580   4.490  1.00 98.28           H  
ATOM   3263  O   ILE A 226       5.235  -4.586   5.942  1.00 98.28           O  
ATOM   3264  CG1 ILE A 226       0.915  -2.993   6.251  1.00 98.28           C  
ATOM   3265 HG12 ILE A 226       0.832  -3.804   6.974  1.00 98.28           H  
ATOM   3266 HG13 ILE A 226       1.066  -2.068   6.807  1.00 98.28           H  
ATOM   3267  CG2 ILE A 226       2.107  -4.676   4.774  1.00 98.28           C  
ATOM   3268 HG21 ILE A 226       1.085  -4.968   4.531  1.00 98.28           H  
ATOM   3269 HG22 ILE A 226       2.707  -4.713   3.865  1.00 98.28           H  
ATOM   3270 HG23 ILE A 226       2.504  -5.403   5.482  1.00 98.28           H  
ATOM   3271  CD1 ILE A 226      -0.410  -2.861   5.480  1.00 98.28           C  
ATOM   3272 HD11 ILE A 226      -0.605  -3.739   4.864  1.00 98.28           H  
ATOM   3273 HD12 ILE A 226      -1.229  -2.744   6.189  1.00 98.28           H  
ATOM   3274 HD13 ILE A 226      -0.381  -1.991   4.824  1.00 98.28           H  
ATOM   3275  N   TYR A 227       5.045  -3.169   4.221  1.00 98.56           N  
ATOM   3276  H   TYR A 227       4.540  -2.399   3.805  1.00 98.56           H  
ATOM   3277  CA  TYR A 227       6.191  -3.727   3.511  1.00 98.56           C  
ATOM   3278  HA  TYR A 227       6.015  -4.789   3.334  1.00 98.56           H  
ATOM   3279  C   TYR A 227       7.463  -3.599   4.349  1.00 98.56           C  
ATOM   3280  CB  TYR A 227       6.354  -3.028   2.159  1.00 98.56           C  
ATOM   3281  HB2 TYR A 227       5.499  -3.273   1.529  1.00 98.56           H  
ATOM   3282  HB3 TYR A 227       6.353  -1.948   2.308  1.00 98.56           H  
ATOM   3283  O   TYR A 227       8.227  -4.560   4.456  1.00 98.56           O  
ATOM   3284  CG  TYR A 227       7.628  -3.417   1.440  1.00 98.56           C  
ATOM   3285  CD1 TYR A 227       8.770  -2.602   1.561  1.00 98.56           C  
ATOM   3286  HD1 TYR A 227       8.733  -1.703   2.158  1.00 98.56           H  
ATOM   3287  CD2 TYR A 227       7.682  -4.608   0.691  1.00 98.56           C  
ATOM   3288  HD2 TYR A 227       6.811  -5.243   0.627  1.00 98.56           H  
ATOM   3289  CE1 TYR A 227       9.960  -2.961   0.907  1.00 98.56           C  
ATOM   3290  HE1 TYR A 227      10.834  -2.337   1.017  1.00 98.56           H  
ATOM   3291  CE2 TYR A 227       8.867  -4.959   0.016  1.00 98.56           C  
ATOM   3292  HE2 TYR A 227       8.924  -5.860  -0.577  1.00 98.56           H  
ATOM   3293  OH  TYR A 227      11.120  -4.427  -0.584  1.00 98.56           O  
ATOM   3294  HH  TYR A 227      11.832  -3.801  -0.436  1.00 98.56           H  
ATOM   3295  CZ  TYR A 227       9.997  -4.122   0.107  1.00 98.56           C  
ATOM   3296  N   ASN A 228       7.672  -2.442   4.977  1.00 97.95           N  
ATOM   3297  H   ASN A 228       6.988  -1.708   4.865  1.00 97.95           H  
ATOM   3298  CA  ASN A 228       8.854  -2.173   5.775  1.00 97.95           C  
ATOM   3299  HA  ASN A 228       9.708  -2.421   5.144  1.00 97.95           H  
ATOM   3300  C   ASN A 228       8.960  -3.059   7.021  1.00 97.95           C  
ATOM   3301  CB  ASN A 228       8.887  -0.680   6.151  1.00 97.95           C  
ATOM   3302  HB2 ASN A 228       7.896  -0.367   6.480  1.00 97.95           H  
ATOM   3303  HB3 ASN A 228       9.570  -0.525   6.987  1.00 97.95           H  
ATOM   3304  O   ASN A 228      10.086  -3.413   7.380  1.00 97.95           O  
ATOM   3305  CG  ASN A 228       9.349   0.219   5.020  1.00 97.95           C  
ATOM   3306  ND2 ASN A 228       9.033   1.488   5.078  1.00 97.95           N  
ATOM   3307 HD21 ASN A 228       9.307   2.059   4.291  1.00 97.95           H  
ATOM   3308 HD22 ASN A 228       8.365   1.811   5.763  1.00 97.95           H  
ATOM   3309  OD1 ASN A 228      10.077  -0.191   4.127  1.00 97.95           O  
ATOM   3310  N   GLU A 229       7.837  -3.412   7.648  1.00 97.61           N  
ATOM   3311  H   GLU A 229       6.968  -2.992   7.348  1.00 97.61           H  
ATOM   3312  CA  GLU A 229       7.766  -4.379   8.750  1.00 97.61           C  
ATOM   3313  HA  GLU A 229       8.504  -4.124   9.510  1.00 97.61           H  
ATOM   3314  C   GLU A 229       8.046  -5.813   8.268  1.00 97.61           C  
ATOM   3315  CB  GLU A 229       6.363  -4.304   9.381  1.00 97.61           C  
ATOM   3316  HB2 GLU A 229       6.095  -3.263   9.559  1.00 97.61           H  
ATOM   3317  HB3 GLU A 229       5.646  -4.726   8.676  1.00 97.61           H  
ATOM   3318  O   GLU A 229       8.724  -6.590   8.944  1.00 97.61           O  
ATOM   3319  CG  GLU A 229       6.277  -5.065  10.716  1.00 97.61           C  
ATOM   3320  HG2 GLU A 229       6.907  -5.954  10.673  1.00 97.61           H  
ATOM   3321  HG3 GLU A 229       6.671  -4.428  11.508  1.00 97.61           H  
ATOM   3322  CD  GLU A 229       4.852  -5.512  11.064  1.00 97.61           C  
ATOM   3323  OE1 GLU A 229       4.707  -6.614  11.635  1.00 97.61           O  
ATOM   3324  OE2 GLU A 229       3.881  -4.822  10.706  1.00 97.61           O  
ATOM   3325  N   SER A 230       7.548  -6.170   7.080  1.00 98.29           N  
ATOM   3326  H   SER A 230       6.961  -5.500   6.603  1.00 98.29           H  
ATOM   3327  CA  SER A 230       7.636  -7.531   6.550  1.00 98.29           C  
ATOM   3328  HA  SER A 230       7.155  -8.187   7.276  1.00 98.29           H  
ATOM   3329  C   SER A 230       9.083  -8.014   6.355  1.00 98.29           C  
ATOM   3330  CB  SER A 230       6.851  -7.651   5.237  1.00 98.29           C  
ATOM   3331  HB2 SER A 230       5.907  -7.111   5.314  1.00 98.29           H  
ATOM   3332  HB3 SER A 230       6.627  -8.701   5.050  1.00 98.29           H  
ATOM   3333  O   SER A 230      10.015  -7.245   6.090  1.00 98.29           O  
ATOM   3334  OG  SER A 230       7.620  -7.147   4.158  1.00 98.29           O  
ATOM   3335  HG  SER A 230       7.762  -6.213   4.330  1.00 98.29           H  
ATOM   3336  N   LYS A 231       9.277  -9.341   6.372  1.00 98.08           N  
ATOM   3337  H   LYS A 231       8.485  -9.929   6.589  1.00 98.08           H  
ATOM   3338  CA  LYS A 231      10.580  -9.952   6.047  1.00 98.08           C  
ATOM   3339  HA  LYS A 231      11.330  -9.521   6.710  1.00 98.08           H  
ATOM   3340  C   LYS A 231      11.072  -9.593   4.644  1.00 98.08           C  
ATOM   3341  CB  LYS A 231      10.534 -11.479   6.230  1.00 98.08           C  
ATOM   3342  HB2 LYS A 231       9.677 -11.878   5.687  1.00 98.08           H  
ATOM   3343  HB3 LYS A 231      11.432 -11.915   5.790  1.00 98.08           H  
ATOM   3344  O   LYS A 231      12.281  -9.515   4.453  1.00 98.08           O  
ATOM   3345  CG  LYS A 231      10.454 -11.932   7.697  1.00 98.08           C  
ATOM   3346  HG2 LYS A 231       9.564 -11.506   8.159  1.00 98.08           H  
ATOM   3347  HG3 LYS A 231      10.356 -13.018   7.712  1.00 98.08           H  
ATOM   3348  CD  LYS A 231      11.694 -11.538   8.517  1.00 98.08           C  
ATOM   3349  HD2 LYS A 231      12.589 -11.923   8.029  1.00 98.08           H  
ATOM   3350  HD3 LYS A 231      11.757 -10.451   8.578  1.00 98.08           H  
ATOM   3351  CE  LYS A 231      11.591 -12.101   9.937  1.00 98.08           C  
ATOM   3352  HE2 LYS A 231      11.599 -13.190   9.885  1.00 98.08           H  
ATOM   3353  HE3 LYS A 231      10.633 -11.796  10.358  1.00 98.08           H  
ATOM   3354  NZ  LYS A 231      12.695 -11.613  10.802  1.00 98.08           N  
ATOM   3355  HZ1 LYS A 231      12.603 -11.990  11.734  1.00 98.08           H  
ATOM   3356  HZ2 LYS A 231      12.660 -10.606  10.875  1.00 98.08           H  
ATOM   3357  HZ3 LYS A 231      13.594 -11.884  10.430  1.00 98.08           H  
ATOM   3358  N   HIS A 232      10.172  -9.322   3.698  1.00 98.35           N  
ATOM   3359  H   HIS A 232       9.192  -9.340   3.941  1.00 98.35           H  
ATOM   3360  CA  HIS A 232      10.539  -8.862   2.361  1.00 98.35           C  
ATOM   3361  HA  HIS A 232      11.280  -9.541   1.939  1.00 98.35           H  
ATOM   3362  C   HIS A 232      11.184  -7.473   2.387  1.00 98.35           C  
ATOM   3363  CB  HIS A 232       9.301  -8.869   1.460  1.00 98.35           C  
ATOM   3364  HB2 HIS A 232       9.574  -8.419   0.505  1.00 98.35           H  
ATOM   3365  HB3 HIS A 232       8.526  -8.242   1.901  1.00 98.35           H  
ATOM   3366  O   HIS A 232      12.272  -7.305   1.839  1.00 98.35           O  
ATOM   3367  CG  HIS A 232       8.730 -10.241   1.200  1.00 98.35           C  
ATOM   3368  CD2 HIS A 232       9.424 -11.415   1.062  1.00 98.35           C  
ATOM   3369  HD2 HIS A 232      10.495 -11.540   1.128  1.00 98.35           H  
ATOM   3370  ND1 HIS A 232       7.399 -10.537   1.017  1.00 98.35           N  
ATOM   3371  HD1 HIS A 232       6.628  -9.889   1.098  1.00 98.35           H  
ATOM   3372  CE1 HIS A 232       7.293 -11.855   0.776  1.00 98.35           C  
ATOM   3373  HE1 HIS A 232       6.368 -12.389   0.616  1.00 98.35           H  
ATOM   3374  NE2 HIS A 232       8.504 -12.429   0.798  1.00 98.35           N  
ATOM   3375  N   GLY A 233      10.584  -6.502   3.083  1.00 98.18           N  
ATOM   3376  H   GLY A 233       9.700  -6.685   3.535  1.00 98.18           H  
ATOM   3377  CA  GLY A 233      11.165  -5.163   3.203  1.00 98.18           C  
ATOM   3378  HA2 GLY A 233      10.459  -4.487   3.685  1.00 98.18           H  
ATOM   3379  HA3 GLY A 233      11.389  -4.783   2.207  1.00 98.18           H  
ATOM   3380  C   GLY A 233      12.464  -5.144   4.000  1.00 98.18           C  
ATOM   3381  O   GLY A 233      13.410  -4.455   3.615  1.00 98.18           O  
ATOM   3382  N   ILE A 234      12.560  -5.960   5.056  1.00 98.39           N  
ATOM   3383  H   ILE A 234      11.729  -6.451   5.351  1.00 98.39           H  
ATOM   3384  CA  ILE A 234      13.815  -6.162   5.795  1.00 98.39           C  
ATOM   3385  HA  ILE A 234      14.174  -5.191   6.139  1.00 98.39           H  
ATOM   3386  C   ILE A 234      14.900  -6.733   4.869  1.00 98.39           C  
ATOM   3387  CB  ILE A 234      13.580  -7.057   7.035  1.00 98.39           C  
ATOM   3388  HB  ILE A 234      13.102  -7.980   6.705  1.00 98.39           H  
ATOM   3389  O   ILE A 234      16.011  -6.202   4.830  1.00 98.39           O  
ATOM   3390  CG1 ILE A 234      12.651  -6.350   8.050  1.00 98.39           C  
ATOM   3391 HG12 ILE A 234      11.793  -5.919   7.534  1.00 98.39           H  
ATOM   3392 HG13 ILE A 234      13.190  -5.530   8.525  1.00 98.39           H  
ATOM   3393  CG2 ILE A 234      14.918  -7.419   7.713  1.00 98.39           C  
ATOM   3394 HG21 ILE A 234      14.750  -8.023   8.605  1.00 98.39           H  
ATOM   3395 HG22 ILE A 234      15.452  -6.512   7.995  1.00 98.39           H  
ATOM   3396 HG23 ILE A 234      15.546  -8.004   7.041  1.00 98.39           H  
ATOM   3397  CD1 ILE A 234      12.096  -7.276   9.139  1.00 98.39           C  
ATOM   3398 HD11 ILE A 234      12.897  -7.678   9.760  1.00 98.39           H  
ATOM   3399 HD12 ILE A 234      11.535  -8.090   8.680  1.00 98.39           H  
ATOM   3400 HD13 ILE A 234      11.419  -6.707   9.777  1.00 98.39           H  
ATOM   3401  N   ALA A 235      14.583  -7.780   4.098  1.00 98.39           N  
ATOM   3402  H   ALA A 235      13.655  -8.174   4.160  1.00 98.39           H  
ATOM   3403  CA  ALA A 235      15.525  -8.412   3.178  1.00 98.39           C  
ATOM   3404  HA  ALA A 235      16.416  -8.697   3.739  1.00 98.39           H  
ATOM   3405  C   ALA A 235      15.976  -7.461   2.062  1.00 98.39           C  
ATOM   3406  CB  ALA A 235      14.893  -9.688   2.611  1.00 98.39           C  
ATOM   3407  HB1 ALA A 235      15.595 -10.176   1.935  1.00 98.39           H  
ATOM   3408  HB2 ALA A 235      14.653 -10.376   3.421  1.00 98.39           H  
ATOM   3409  HB3 ALA A 235      13.981  -9.449   2.063  1.00 98.39           H  
ATOM   3410  O   ALA A 235      17.168  -7.424   1.755  1.00 98.39           O  
ATOM   3411  N   PHE A 236      15.061  -6.656   1.508  1.00 98.23           N  
ATOM   3412  H   PHE A 236      14.092  -6.782   1.765  1.00 98.23           H  
ATOM   3413  CA  PHE A 236      15.380  -5.649   0.496  1.00 98.23           C  
ATOM   3414  HA  PHE A 236      15.860  -6.134  -0.354  1.00 98.23           H  
ATOM   3415  C   PHE A 236      16.360  -4.611   1.034  1.00 98.23           C  
ATOM   3416  CB  PHE A 236      14.097  -4.967   0.011  1.00 98.23           C  
ATOM   3417  HB2 PHE A 236      13.494  -5.699  -0.526  1.00 98.23           H  
ATOM   3418  HB3 PHE A 236      13.522  -4.634   0.875  1.00 98.23           H  
ATOM   3419  O   PHE A 236      17.399  -4.385   0.420  1.00 98.23           O  
ATOM   3420  CG  PHE A 236      14.355  -3.777  -0.898  1.00 98.23           C  
ATOM   3421  CD1 PHE A 236      14.228  -2.460  -0.410  1.00 98.23           C  
ATOM   3422  HD1 PHE A 236      13.926  -2.281   0.611  1.00 98.23           H  
ATOM   3423  CD2 PHE A 236      14.772  -3.991  -2.223  1.00 98.23           C  
ATOM   3424  HD2 PHE A 236      14.875  -4.999  -2.597  1.00 98.23           H  
ATOM   3425  CE1 PHE A 236      14.511  -1.366  -1.247  1.00 98.23           C  
ATOM   3426  HE1 PHE A 236      14.408  -0.357  -0.876  1.00 98.23           H  
ATOM   3427  CE2 PHE A 236      15.050  -2.897  -3.062  1.00 98.23           C  
ATOM   3428  HE2 PHE A 236      15.360  -3.068  -4.082  1.00 98.23           H  
ATOM   3429  CZ  PHE A 236      14.918  -1.584  -2.575  1.00 98.23           C  
ATOM   3430  HZ  PHE A 236      15.125  -0.741  -3.217  1.00 98.23           H  
ATOM   3431  N   ARG A 237      16.079  -4.023   2.205  1.00 97.45           N  
ATOM   3432  H   ARG A 237      15.218  -4.267   2.675  1.00 97.45           H  
ATOM   3433  CA  ARG A 237      16.980  -3.031   2.814  1.00 97.45           C  
ATOM   3434  HA  ARG A 237      17.150  -2.222   2.104  1.00 97.45           H  
ATOM   3435  C   ARG A 237      18.362  -3.615   3.099  1.00 97.45           C  
ATOM   3436  CB  ARG A 237      16.368  -2.454   4.098  1.00 97.45           C  
ATOM   3437  HB2 ARG A 237      16.032  -3.267   4.742  1.00 97.45           H  
ATOM   3438  HB3 ARG A 237      17.142  -1.896   4.623  1.00 97.45           H  
ATOM   3439  O   ARG A 237      19.360  -2.945   2.861  1.00 97.45           O  
ATOM   3440  CG  ARG A 237      15.202  -1.496   3.806  1.00 97.45           C  
ATOM   3441  HG2 ARG A 237      14.346  -2.051   3.422  1.00 97.45           H  
ATOM   3442  HG3 ARG A 237      15.512  -0.780   3.045  1.00 97.45           H  
ATOM   3443  CD  ARG A 237      14.793  -0.710   5.059  1.00 97.45           C  
ATOM   3444  HD2 ARG A 237      14.017   0.006   4.786  1.00 97.45           H  
ATOM   3445  HD3 ARG A 237      15.651  -0.135   5.406  1.00 97.45           H  
ATOM   3446  NE  ARG A 237      14.323  -1.587   6.151  1.00 97.45           N  
ATOM   3447  HE  ARG A 237      15.024  -1.921   6.798  1.00 97.45           H  
ATOM   3448  NH1 ARG A 237      12.088  -1.608   5.621  1.00 97.45           N  
ATOM   3449 HH11 ARG A 237      12.203  -0.979   4.839  1.00 97.45           H  
ATOM   3450 HH12 ARG A 237      11.162  -1.932   5.860  1.00 97.45           H  
ATOM   3451  NH2 ARG A 237      12.788  -2.757   7.364  1.00 97.45           N  
ATOM   3452 HH21 ARG A 237      11.832  -3.057   7.492  1.00 97.45           H  
ATOM   3453 HH22 ARG A 237      13.489  -3.037   8.036  1.00 97.45           H  
ATOM   3454  CZ  ARG A 237      13.080  -1.976   6.366  1.00 97.45           C  
ATOM   3455  N   ALA A 238      18.424  -4.861   3.563  1.00 98.15           N  
ATOM   3456  H   ALA A 238      17.559  -5.342   3.764  1.00 98.15           H  
ATOM   3457  CA  ALA A 238      19.682  -5.535   3.878  1.00 98.15           C  
ATOM   3458  HA  ALA A 238      20.319  -4.842   4.427  1.00 98.15           H  
ATOM   3459  C   ALA A 238      20.486  -5.991   2.645  1.00 98.15           C  
ATOM   3460  CB  ALA A 238      19.359  -6.718   4.798  1.00 98.15           C  
ATOM   3461  HB1 ALA A 238      20.283  -7.223   5.079  1.00 98.15           H  
ATOM   3462  HB2 ALA A 238      18.861  -6.361   5.699  1.00 98.15           H  
ATOM   3463  HB3 ALA A 238      18.707  -7.424   4.283  1.00 98.15           H  
ATOM   3464  O   ALA A 238      21.670  -6.282   2.781  1.00 98.15           O  
ATOM   3465  N   ASN A 239      19.865  -6.096   1.465  1.00 97.68           N  
ATOM   3466  H   ASN A 239      18.884  -5.859   1.417  1.00 97.68           H  
ATOM   3467  CA  ASN A 239      20.486  -6.673   0.266  1.00 97.68           C  
ATOM   3468  HA  ASN A 239      21.569  -6.679   0.390  1.00 97.68           H  
ATOM   3469  C   ASN A 239      20.230  -5.841  -1.000  1.00 97.68           C  
ATOM   3470  CB  ASN A 239      20.010  -8.124   0.080  1.00 97.68           C  
ATOM   3471  HB2 ASN A 239      20.469  -8.530  -0.821  1.00 97.68           H  
ATOM   3472  HB3 ASN A 239      18.930  -8.130  -0.065  1.00 97.68           H  
ATOM   3473  O   ASN A 239      20.171  -6.392  -2.101  1.00 97.68           O  
ATOM   3474  CG  ASN A 239      20.376  -9.053   1.216  1.00 97.68           C  
ATOM   3475  ND2 ASN A 239      19.459  -9.268   2.128  1.00 97.68           N  
ATOM   3476 HD21 ASN A 239      19.689  -9.879   2.898  1.00 97.68           H  
ATOM   3477 HD22 ASN A 239      18.594  -8.751   2.060  1.00 97.68           H  
ATOM   3478  OD1 ASN A 239      21.462  -9.624   1.267  1.00 97.68           O  
ATOM   3479  N   ARG A 240      20.037  -4.524  -0.869  1.00 96.23           N  
ATOM   3480  H   ARG A 240      20.047  -4.142   0.066  1.00 96.23           H  
ATOM   3481  CA  ARG A 240      19.683  -3.642  -1.994  1.00 96.23           C  
ATOM   3482  HA  ARG A 240      18.733  -3.981  -2.407  1.00 96.23           H  
ATOM   3483  C   ARG A 240      20.710  -3.700  -3.130  1.00 96.23           C  
ATOM   3484  CB  ARG A 240      19.509  -2.210  -1.464  1.00 96.23           C  
ATOM   3485  HB2 ARG A 240      18.774  -2.213  -0.659  1.00 96.23           H  
ATOM   3486  HB3 ARG A 240      20.459  -1.853  -1.066  1.00 96.23           H  
ATOM   3487  O   ARG A 240      20.341  -3.654  -4.298  1.00 96.23           O  
ATOM   3488  CG  ARG A 240      19.028  -1.262  -2.570  1.00 96.23           C  
ATOM   3489  HG2 ARG A 240      19.746  -1.262  -3.390  1.00 96.23           H  
ATOM   3490  HG3 ARG A 240      18.066  -1.607  -2.949  1.00 96.23           H  
ATOM   3491  CD  ARG A 240      18.883   0.173  -2.059  1.00 96.23           C  
ATOM   3492  HD2 ARG A 240      18.102   0.198  -1.299  1.00 96.23           H  
ATOM   3493  HD3 ARG A 240      19.815   0.496  -1.595  1.00 96.23           H  
ATOM   3494  NE  ARG A 240      18.519   1.086  -3.158  1.00 96.23           N  
ATOM   3495  HE  ARG A 240      17.539   1.308  -3.252  1.00 96.23           H  
ATOM   3496  NH1 ARG A 240      20.612   1.345  -4.101  1.00 96.23           N  
ATOM   3497 HH11 ARG A 240      21.008   0.748  -3.389  1.00 96.23           H  
ATOM   3498 HH12 ARG A 240      21.188   1.708  -4.847  1.00 96.23           H  
ATOM   3499  NH2 ARG A 240      18.830   2.338  -5.015  1.00 96.23           N  
ATOM   3500 HH21 ARG A 240      17.835   2.515  -5.008  1.00 96.23           H  
ATOM   3501 HH22 ARG A 240      19.415   2.706  -5.752  1.00 96.23           H  
ATOM   3502  CZ  ARG A 240      19.327   1.585  -4.078  1.00 96.23           C  
ATOM   3503  N   ASP A 241      21.986  -3.825  -2.796  1.00 96.29           N  
ATOM   3504  H   ASP A 241      22.200  -4.011  -1.827  1.00 96.29           H  
ATOM   3505  CA  ASP A 241      23.108  -3.995  -3.725  1.00 96.29           C  
ATOM   3506  HA  ASP A 241      23.123  -3.160  -4.425  1.00 96.29           H  
ATOM   3507  C   ASP A 241      23.016  -5.287  -4.557  1.00 96.29           C  
ATOM   3508  CB  ASP A 241      24.411  -3.958  -2.904  1.00 96.29           C  
ATOM   3509  HB2 ASP A 241      24.477  -3.000  -2.389  1.00 96.29           H  
ATOM   3510  HB3 ASP A 241      25.256  -4.023  -3.590  1.00 96.29           H  
ATOM   3511  O   ASP A 241      23.443  -5.316  -5.709  1.00 96.29           O  
ATOM   3512  CG  ASP A 241      24.510  -5.087  -1.861  1.00 96.29           C  
ATOM   3513  OD1 ASP A 241      23.518  -5.290  -1.119  1.00 96.29           O  
ATOM   3514  OD2 ASP A 241      25.552  -5.771  -1.830  1.00 96.29           O  
ATOM   3515  N   LYS A 242      22.374  -6.331  -4.024  1.00 96.74           N  
ATOM   3516  H   LYS A 242      22.044  -6.232  -3.075  1.00 96.74           H  
ATOM   3517  CA  LYS A 242      22.160  -7.621  -4.705  1.00 96.74           C  
ATOM   3518  HA  LYS A 242      22.994  -7.798  -5.383  1.00 96.74           H  
ATOM   3519  C   LYS A 242      20.896  -7.656  -5.563  1.00 96.74           C  
ATOM   3520  CB  LYS A 242      22.124  -8.757  -3.675  1.00 96.74           C  
ATOM   3521  HB2 LYS A 242      22.059  -9.709  -4.202  1.00 96.74           H  
ATOM   3522  HB3 LYS A 242      21.232  -8.645  -3.059  1.00 96.74           H  
ATOM   3523  O   LYS A 242      20.596  -8.678  -6.175  1.00 96.74           O  
ATOM   3524  CG  LYS A 242      23.365  -8.776  -2.777  1.00 96.74           C  
ATOM   3525  HG2 LYS A 242      24.263  -8.893  -3.383  1.00 96.74           H  
ATOM   3526  HG3 LYS A 242      23.427  -7.841  -2.221  1.00 96.74           H  
ATOM   3527  CD  LYS A 242      23.264  -9.924  -1.775  1.00 96.74           C  
ATOM   3528  HD2 LYS A 242      23.360 -10.880  -2.288  1.00 96.74           H  
ATOM   3529  HD3 LYS A 242      22.292  -9.875  -1.284  1.00 96.74           H  
ATOM   3530  CE  LYS A 242      24.370  -9.760  -0.734  1.00 96.74           C  
ATOM   3531  HE2 LYS A 242      24.446  -8.702  -0.486  1.00 96.74           H  
ATOM   3532  HE3 LYS A 242      25.323 -10.066  -1.165  1.00 96.74           H  
ATOM   3533  NZ  LYS A 242      24.047 -10.529   0.488  1.00 96.74           N  
ATOM   3534  HZ1 LYS A 242      23.973 -11.517   0.293  1.00 96.74           H  
ATOM   3535  HZ2 LYS A 242      23.161 -10.206   0.848  1.00 96.74           H  
ATOM   3536  HZ3 LYS A 242      24.741 -10.358   1.202  1.00 96.74           H  
ATOM   3537  N   MET A 243      20.130  -6.566  -5.596  1.00 96.53           N  
ATOM   3538  H   MET A 243      20.420  -5.770  -5.045  1.00 96.53           H  
ATOM   3539  CA  MET A 243      18.854  -6.506  -6.311  1.00 96.53           C  
ATOM   3540  HA  MET A 243      18.358  -7.473  -6.226  1.00 96.53           H  
ATOM   3541  C   MET A 243      19.002  -6.236  -7.806  1.00 96.53           C  
ATOM   3542  CB  MET A 243      17.945  -5.447  -5.675  1.00 96.53           C  
ATOM   3543  HB2 MET A 243      17.077  -5.274  -6.311  1.00 96.53           H  
ATOM   3544  HB3 MET A 243      18.473  -4.496  -5.618  1.00 96.53           H  
ATOM   3545  O   MET A 243      18.002  -6.311  -8.508  1.00 96.53           O  
ATOM   3546  CG  MET A 243      17.468  -5.863  -4.279  1.00 96.53           C  
ATOM   3547  HG2 MET A 243      18.336  -6.085  -3.658  1.00 96.53           H  
ATOM   3548  HG3 MET A 243      16.955  -5.013  -3.830  1.00 96.53           H  
ATOM   3549  SD  MET A 243      16.350  -7.292  -4.227  1.00 96.53           S  
ATOM   3550  CE  MET A 243      15.054  -6.667  -5.332  1.00 96.53           C  
ATOM   3551  HE1 MET A 243      15.390  -6.761  -6.365  1.00 96.53           H  
ATOM   3552  HE2 MET A 243      14.848  -5.621  -5.105  1.00 96.53           H  
ATOM   3553  HE3 MET A 243      14.128  -7.231  -5.224  1.00 96.53           H  
ATOM   3554  N   ASN A 244      20.193  -5.878  -8.301  1.00 95.81           N  
ATOM   3555  H   ASN A 244      20.986  -5.869  -7.675  1.00 95.81           H  
ATOM   3556  CA  ASN A 244      20.424  -5.556  -9.716  1.00 95.81           C  
ATOM   3557  HA  ASN A 244      21.401  -5.076  -9.782  1.00 95.81           H  
ATOM   3558  C   ASN A 244      19.402  -4.537 -10.281  1.00 95.81           C  
ATOM   3559  CB  ASN A 244      20.499  -6.878 -10.504  1.00 95.81           C  
ATOM   3560  HB2 ASN A 244      21.120  -7.594  -9.966  1.00 95.81           H  
ATOM   3561  HB3 ASN A 244      19.500  -7.305 -10.594  1.00 95.81           H  
ATOM   3562  O   ASN A 244      18.890  -4.686 -11.391  1.00 95.81           O  
ATOM   3563  CG  ASN A 244      21.091  -6.717 -11.888  1.00 95.81           C  
ATOM   3564  ND2 ASN A 244      20.924  -7.713 -12.726  1.00 95.81           N  
ATOM   3565 HD21 ASN A 244      21.451  -7.677 -13.587  1.00 95.81           H  
ATOM   3566 HD22 ASN A 244      20.500  -8.566 -12.391  1.00 95.81           H  
ATOM   3567  OD1 ASN A 244      21.720  -5.727 -12.225  1.00 95.81           O  
ATOM   3568  N   ILE A 245      19.037  -3.530  -9.472  1.00 95.78           N  
ATOM   3569  H   ILE A 245      19.528  -3.444  -8.594  1.00 95.78           H  
ATOM   3570  CA  ILE A 245      17.803  -2.742  -9.646  1.00 95.78           C  
ATOM   3571  HA  ILE A 245      16.988  -3.463  -9.712  1.00 95.78           H  
ATOM   3572  C   ILE A 245      17.749  -1.946 -10.957  1.00 95.78           C  
ATOM   3573  CB  ILE A 245      17.565  -1.861  -8.391  1.00 95.78           C  
ATOM   3574  HB  ILE A 245      18.153  -2.281  -7.575  1.00 95.78           H  
ATOM   3575  O   ILE A 245      16.661  -1.654 -11.451  1.00 95.78           O  
ATOM   3576  CG1 ILE A 245      16.089  -1.938  -7.950  1.00 95.78           C  
ATOM   3577 HG12 ILE A 245      15.762  -2.977  -7.961  1.00 95.78           H  
ATOM   3578 HG13 ILE A 245      15.474  -1.377  -8.653  1.00 95.78           H  
ATOM   3579  CG2 ILE A 245      18.019  -0.399  -8.578  1.00 95.78           C  
ATOM   3580 HG21 ILE A 245      19.038  -0.368  -8.963  1.00 95.78           H  
ATOM   3581 HG22 ILE A 245      18.017   0.129  -7.624  1.00 95.78           H  
ATOM   3582 HG23 ILE A 245      17.369   0.129  -9.277  1.00 95.78           H  
ATOM   3583  CD1 ILE A 245      15.861  -1.402  -6.532  1.00 95.78           C  
ATOM   3584 HD11 ILE A 245      16.176  -0.361  -6.461  1.00 95.78           H  
ATOM   3585 HD12 ILE A 245      14.803  -1.473  -6.281  1.00 95.78           H  
ATOM   3586 HD13 ILE A 245      16.440  -1.992  -5.822  1.00 95.78           H  
ATOM   3587  N   ASP A 246      18.909  -1.639 -11.538  1.00 94.33           N  
ATOM   3588  H   ASP A 246      19.757  -1.874 -11.042  1.00 94.33           H  
ATOM   3589  CA  ASP A 246      19.049  -0.841 -12.758  1.00 94.33           C  
ATOM   3590  HA  ASP A 246      18.190  -0.175 -12.837  1.00 94.33           H  
ATOM   3591  C   ASP A 246      19.065  -1.690 -14.045  1.00 94.33           C  
ATOM   3592  CB  ASP A 246      20.295   0.046 -12.620  1.00 94.33           C  
ATOM   3593  HB2 ASP A 246      20.405   0.651 -13.521  1.00 94.33           H  
ATOM   3594  HB3 ASP A 246      21.178  -0.586 -12.521  1.00 94.33           H  
ATOM   3595  O   ASP A 246      19.018  -1.149 -15.158  1.00 94.33           O  
ATOM   3596  CG  ASP A 246      20.176   0.982 -11.412  1.00 94.33           C  
ATOM   3597  OD1 ASP A 246      19.128   1.663 -11.312  1.00 94.33           O  
ATOM   3598  OD2 ASP A 246      21.091   0.955 -10.561  1.00 94.33           O  
ATOM   3599  N   SER A 247      19.072  -3.025 -13.917  1.00 94.26           N  
ATOM   3600  H   SER A 247      19.085  -3.414 -12.985  1.00 94.26           H  
ATOM   3601  CA  SER A 247      19.082  -3.954 -15.053  1.00 94.26           C  
ATOM   3602  HA  SER A 247      19.996  -3.774 -15.619  1.00 94.26           H  
ATOM   3603  C   SER A 247      17.854  -3.771 -15.953  1.00 94.26           C  
ATOM   3604  CB  SER A 247      19.135  -5.402 -14.567  1.00 94.26           C  
ATOM   3605  HB2 SER A 247      20.101  -5.562 -14.087  1.00 94.26           H  
ATOM   3606  HB3 SER A 247      18.337  -5.579 -13.846  1.00 94.26           H  
ATOM   3607  O   SER A 247      16.728  -3.744 -15.455  1.00 94.26           O  
ATOM   3608  OG  SER A 247      18.995  -6.307 -15.652  1.00 94.26           O  
ATOM   3609  HG  SER A 247      19.233  -7.183 -15.339  1.00 94.26           H  
ATOM   3610  N   PRO A 248      17.998  -3.682 -17.286  1.00 90.56           N  
ATOM   3611  CA  PRO A 248      16.848  -3.625 -18.187  1.00 90.56           C  
ATOM   3612  HA  PRO A 248      16.272  -2.727 -17.962  1.00 90.56           H  
ATOM   3613  C   PRO A 248      15.911  -4.841 -18.075  1.00 90.56           C  
ATOM   3614  CB  PRO A 248      17.444  -3.495 -19.592  1.00 90.56           C  
ATOM   3615  HB2 PRO A 248      17.589  -4.481 -20.033  1.00 90.56           H  
ATOM   3616  HB3 PRO A 248      16.818  -2.882 -20.240  1.00 90.56           H  
ATOM   3617  O   PRO A 248      14.700  -4.658 -18.124  1.00 90.56           O  
ATOM   3618  CG  PRO A 248      18.809  -2.853 -19.346  1.00 90.56           C  
ATOM   3619  HG2 PRO A 248      19.517  -3.090 -20.140  1.00 90.56           H  
ATOM   3620  HG3 PRO A 248      18.696  -1.774 -19.242  1.00 90.56           H  
ATOM   3621  CD  PRO A 248      19.237  -3.456 -18.011  1.00 90.56           C  
ATOM   3622  HD2 PRO A 248      19.742  -4.408 -18.174  1.00 90.56           H  
ATOM   3623  HD3 PRO A 248      19.893  -2.761 -17.488  1.00 90.56           H  
ATOM   3624  N   LYS A 249      16.457  -6.048 -17.869  1.00 92.31           N  
ATOM   3625  H   LYS A 249      17.457  -6.096 -17.743  1.00 92.31           H  
ATOM   3626  CA  LYS A 249      15.707  -7.318 -17.872  1.00 92.31           C  
ATOM   3627  HA  LYS A 249      14.955  -7.281 -18.660  1.00 92.31           H  
ATOM   3628  C   LYS A 249      14.928  -7.561 -16.567  1.00 92.31           C  
ATOM   3629  CB  LYS A 249      16.701  -8.444 -18.203  1.00 92.31           C  
ATOM   3630  HB2 LYS A 249      17.216  -8.202 -19.133  1.00 92.31           H  
ATOM   3631  HB3 LYS A 249      17.442  -8.507 -17.406  1.00 92.31           H  
ATOM   3632  O   LYS A 249      13.727  -7.791 -16.607  1.00 92.31           O  
ATOM   3633  CG  LYS A 249      16.027  -9.810 -18.364  1.00 92.31           C  
ATOM   3634  HG2 LYS A 249      15.316  -9.782 -19.190  1.00 92.31           H  
ATOM   3635  HG3 LYS A 249      15.493 -10.051 -17.445  1.00 92.31           H  
ATOM   3636  CD  LYS A 249      17.077 -10.894 -18.616  1.00 92.31           C  
ATOM   3637  HD2 LYS A 249      17.485 -10.785 -19.621  1.00 92.31           H  
ATOM   3638  HD3 LYS A 249      17.878 -10.793 -17.883  1.00 92.31           H  
ATOM   3639  CE  LYS A 249      16.435 -12.266 -18.441  1.00 92.31           C  
ATOM   3640  HE2 LYS A 249      16.046 -12.328 -17.424  1.00 92.31           H  
ATOM   3641  HE3 LYS A 249      15.599 -12.382 -19.130  1.00 92.31           H  
ATOM   3642  NZ  LYS A 249      17.420 -13.344 -18.630  1.00 92.31           N  
ATOM   3643  HZ1 LYS A 249      17.755 -13.432 -19.578  1.00 92.31           H  
ATOM   3644  HZ2 LYS A 249      18.187 -13.236 -17.981  1.00 92.31           H  
ATOM   3645  HZ3 LYS A 249      17.025 -14.227 -18.338  1.00 92.31           H  
ATOM   3646  N   TRP A 250      15.602  -7.436 -15.425  1.00 96.40           N  
ATOM   3647  H   TRP A 250      16.601  -7.324 -15.520  1.00 96.40           H  
ATOM   3648  CA  TRP A 250      15.061  -7.489 -14.056  1.00 96.40           C  
ATOM   3649  HA  TRP A 250      15.894  -7.822 -13.437  1.00 96.40           H  
ATOM   3650  C   TRP A 250      13.947  -8.524 -13.781  1.00 96.40           C  
ATOM   3651  CB  TRP A 250      14.699  -6.077 -13.583  1.00 96.40           C  
ATOM   3652  HB2 TRP A 250      13.685  -5.826 -13.894  1.00 96.40           H  
ATOM   3653  HB3 TRP A 250      15.376  -5.370 -14.061  1.00 96.40           H  
ATOM   3654  O   TRP A 250      12.841  -8.178 -13.356  1.00 96.40           O  
ATOM   3655  CG  TRP A 250      14.852  -5.887 -12.110  1.00 96.40           C  
ATOM   3656  CD1 TRP A 250      16.041  -5.909 -11.476  1.00 96.40           C  
ATOM   3657  HD1 TRP A 250      16.997  -6.072 -11.952  1.00 96.40           H  
ATOM   3658  CD2 TRP A 250      13.847  -5.704 -11.063  1.00 96.40           C  
ATOM   3659  CE2 TRP A 250      14.527  -5.565  -9.817  1.00 96.40           C  
ATOM   3660  CE3 TRP A 250      12.435  -5.660 -11.028  1.00 96.40           C  
ATOM   3661  HE3 TRP A 250      11.904  -5.825 -11.954  1.00 96.40           H  
ATOM   3662  NE1 TRP A 250      15.851  -5.739 -10.127  1.00 96.40           N  
ATOM   3663  HE1 TRP A 250      16.599  -5.855  -9.459  1.00 96.40           H  
ATOM   3664  CH2 TRP A 250      12.461  -5.282  -8.609  1.00 96.40           C  
ATOM   3665  HH2 TRP A 250      11.930  -5.140  -7.679  1.00 96.40           H  
ATOM   3666  CZ2 TRP A 250      13.859  -5.341  -8.609  1.00 96.40           C  
ATOM   3667  HZ2 TRP A 250      14.418  -5.238  -7.690  1.00 96.40           H  
ATOM   3668  CZ3 TRP A 250      11.750  -5.455  -9.808  1.00 96.40           C  
ATOM   3669  HZ3 TRP A 250      10.671  -5.454  -9.755  1.00 96.40           H  
ATOM   3670  N   ILE A 251      14.258  -9.805 -13.983  1.00 96.94           N  
ATOM   3671  H   ILE A 251      15.158 -10.006 -14.393  1.00 96.94           H  
ATOM   3672  CA  ILE A 251      13.366 -10.948 -13.750  1.00 96.94           C  
ATOM   3673  HA  ILE A 251      12.335 -10.594 -13.763  1.00 96.94           H  
ATOM   3674  C   ILE A 251      13.624 -11.572 -12.371  1.00 96.94           C  
ATOM   3675  CB  ILE A 251      13.517 -11.968 -14.902  1.00 96.94           C  
ATOM   3676  HB  ILE A 251      14.569 -12.232 -15.006  1.00 96.94           H  
ATOM   3677  O   ILE A 251      14.745 -11.971 -12.047  1.00 96.94           O  
ATOM   3678  CG1 ILE A 251      13.035 -11.319 -16.219  1.00 96.94           C  
ATOM   3679 HG12 ILE A 251      11.998 -11.003 -16.107  1.00 96.94           H  
ATOM   3680 HG13 ILE A 251      13.629 -10.426 -16.416  1.00 96.94           H  
ATOM   3681  CG2 ILE A 251      12.719 -13.253 -14.623  1.00 96.94           C  
ATOM   3682 HG21 ILE A 251      13.080 -13.743 -13.719  1.00 96.94           H  
ATOM   3683 HG22 ILE A 251      11.662 -13.008 -14.520  1.00 96.94           H  
ATOM   3684 HG23 ILE A 251      12.857 -13.964 -15.438  1.00 96.94           H  
ATOM   3685  CD1 ILE A 251      13.127 -12.222 -17.453  1.00 96.94           C  
ATOM   3686 HD11 ILE A 251      13.089 -11.612 -18.356  1.00 96.94           H  
ATOM   3687 HD12 ILE A 251      12.287 -12.916 -17.466  1.00 96.94           H  
ATOM   3688 HD13 ILE A 251      14.054 -12.796 -17.433  1.00 96.94           H  
ATOM   3689  N   ALA A 252      12.569 -11.699 -11.561  1.00 95.23           N  
ATOM   3690  H   ALA A 252      11.668 -11.384 -11.893  1.00 95.23           H  
ATOM   3691  CA  ALA A 252      12.647 -12.347 -10.249  1.00 95.23           C  
ATOM   3692  HA  ALA A 252      13.416 -11.844  -9.663  1.00 95.23           H  
ATOM   3693  C   ALA A 252      13.031 -13.834 -10.372  1.00 95.23           C  
ATOM   3694  CB  ALA A 252      11.304 -12.187  -9.527  1.00 95.23           C  
ATOM   3695  HB1 ALA A 252      10.525 -12.722 -10.070  1.00 95.23           H  
ATOM   3696  HB2 ALA A 252      11.039 -11.132  -9.466  1.00 95.23           H  
ATOM   3697  HB3 ALA A 252      11.380 -12.594  -8.519  1.00 95.23           H  
ATOM   3698  O   ALA A 252      12.467 -14.558 -11.193  1.00 95.23           O  
ATOM   3699  N   GLY A 253      13.971 -14.286  -9.539  1.00 92.81           N  
ATOM   3700  H   GLY A 253      14.427 -13.620  -8.932  1.00 92.81           H  
ATOM   3701  CA  GLY A 253      14.510 -15.650  -9.550  1.00 92.81           C  
ATOM   3702  HA2 GLY A 253      14.917 -15.876  -8.564  1.00 92.81           H  
ATOM   3703  HA3 GLY A 253      13.704 -16.356  -9.750  1.00 92.81           H  
ATOM   3704  C   GLY A 253      15.616 -15.888 -10.586  1.00 92.81           C  
ATOM   3705  O   GLY A 253      16.266 -16.929 -10.539  1.00 92.81           O  
ATOM   3706  N   GLU A 254      15.862 -14.932 -11.489  1.00 94.42           N  
ATOM   3707  H   GLU A 254      15.285 -14.103 -11.478  1.00 94.42           H  
ATOM   3708  CA  GLU A 254      16.916 -15.010 -12.508  1.00 94.42           C  
ATOM   3709  HA  GLU A 254      17.461 -15.948 -12.398  1.00 94.42           H  
ATOM   3710  C   GLU A 254      17.950 -13.888 -12.341  1.00 94.42           C  
ATOM   3711  CB  GLU A 254      16.272 -15.009 -13.904  1.00 94.42           C  
ATOM   3712  HB2 GLU A 254      15.501 -15.779 -13.940  1.00 94.42           H  
ATOM   3713  HB3 GLU A 254      15.805 -14.040 -14.086  1.00 94.42           H  
ATOM   3714  O   GLU A 254      19.126 -14.165 -12.119  1.00 94.42           O  
ATOM   3715  CG  GLU A 254      17.307 -15.301 -14.998  1.00 94.42           C  
ATOM   3716  HG2 GLU A 254      18.092 -14.545 -14.958  1.00 94.42           H  
ATOM   3717  HG3 GLU A 254      17.762 -16.270 -14.795  1.00 94.42           H  
ATOM   3718  CD  GLU A 254      16.724 -15.310 -16.415  1.00 94.42           C  
ATOM   3719  OE1 GLU A 254      17.488 -15.622 -17.357  1.00 94.42           O  
ATOM   3720  OE2 GLU A 254      15.569 -14.893 -16.642  1.00 94.42           O  
ATOM   3721  N   ASP A 255      17.514 -12.625 -12.388  1.00 95.96           N  
ATOM   3722  H   ASP A 255      16.530 -12.462 -12.551  1.00 95.96           H  
ATOM   3723  CA  ASP A 255      18.397 -11.454 -12.277  1.00 95.96           C  
ATOM   3724  HA  ASP A 255      19.379 -11.708 -12.675  1.00 95.96           H  
ATOM   3725  C   ASP A 255      18.590 -10.985 -10.826  1.00 95.96           C  
ATOM   3726  CB  ASP A 255      17.830 -10.295 -13.108  1.00 95.96           C  
ATOM   3727  HB2 ASP A 255      18.451  -9.413 -12.951  1.00 95.96           H  
ATOM   3728  HB3 ASP A 255      16.830 -10.058 -12.744  1.00 95.96           H  
ATOM   3729  O   ASP A 255      19.537 -10.253 -10.532  1.00 95.96           O  
ATOM   3730  CG  ASP A 255      17.780 -10.567 -14.613  1.00 95.96           C  
ATOM   3731  OD1 ASP A 255      18.811 -10.955 -15.199  1.00 95.96           O  
ATOM   3732  OD2 ASP A 255      16.724 -10.260 -15.206  1.00 95.96           O  
ATOM   3733  N   TYR A 256      17.676 -11.370  -9.930  1.00 96.22           N  
ATOM   3734  H   TYR A 256      16.915 -11.942 -10.269  1.00 96.22           H  
ATOM   3735  CA  TYR A 256      17.758 -11.154  -8.485  1.00 96.22           C  
ATOM   3736  HA  TYR A 256      18.795 -11.293  -8.182  1.00 96.22           H  
ATOM   3737  C   TYR A 256      16.886 -12.166  -7.732  1.00 96.22           C  
ATOM   3738  CB  TYR A 256      17.332  -9.726  -8.103  1.00 96.22           C  
ATOM   3739  HB2 TYR A 256      17.914  -9.014  -8.690  1.00 96.22           H  
ATOM   3740  HB3 TYR A 256      17.588  -9.560  -7.057  1.00 96.22           H  
ATOM   3741  O   TYR A 256      15.855 -12.624  -8.225  1.00 96.22           O  
ATOM   3742  CG  TYR A 256      15.856  -9.433  -8.296  1.00 96.22           C  
ATOM   3743  CD1 TYR A 256      15.373  -9.181  -9.591  1.00 96.22           C  
ATOM   3744  HD1 TYR A 256      16.055  -9.177 -10.429  1.00 96.22           H  
ATOM   3745  CD2 TYR A 256      14.966  -9.439  -7.200  1.00 96.22           C  
ATOM   3746  HD2 TYR A 256      15.328  -9.636  -6.202  1.00 96.22           H  
ATOM   3747  CE1 TYR A 256      14.010  -8.931  -9.801  1.00 96.22           C  
ATOM   3748  HE1 TYR A 256      13.651  -8.728 -10.800  1.00 96.22           H  
ATOM   3749  CE2 TYR A 256      13.597  -9.179  -7.405  1.00 96.22           C  
ATOM   3750  HE2 TYR A 256      12.909  -9.172  -6.573  1.00 96.22           H  
ATOM   3751  OH  TYR A 256      11.826  -8.638  -8.951  1.00 96.22           O  
ATOM   3752  HH  TYR A 256      11.719  -8.482  -9.892  1.00 96.22           H  
ATOM   3753  CZ  TYR A 256      13.127  -8.919  -8.709  1.00 96.22           C  
ATOM   3754  N   SER A 257      17.283 -12.482  -6.502  1.00 95.68           N  
ATOM   3755  H   SER A 257      18.214 -12.205  -6.225  1.00 95.68           H  
ATOM   3756  CA  SER A 257      16.547 -13.388  -5.604  1.00 95.68           C  
ATOM   3757  HA  SER A 257      15.498 -13.417  -5.899  1.00 95.68           H  
ATOM   3758  C   SER A 257      16.577 -12.949  -4.136  1.00 95.68           C  
ATOM   3759  CB  SER A 257      17.114 -14.802  -5.749  1.00 95.68           C  
ATOM   3760  HB2 SER A 257      16.596 -15.482  -5.072  1.00 95.68           H  
ATOM   3761  HB3 SER A 257      16.959 -15.143  -6.772  1.00 95.68           H  
ATOM   3762  O   SER A 257      16.011 -13.621  -3.278  1.00 95.68           O  
ATOM   3763  OG  SER A 257      18.503 -14.798  -5.462  1.00 95.68           O  
ATOM   3764  HG  SER A 257      18.866 -15.638  -5.754  1.00 95.68           H  
ATOM   3765  N   ALA A 258      17.224 -11.819  -3.829  1.00 96.77           N  
ATOM   3766  H   ALA A 258      17.646 -11.288  -4.578  1.00 96.77           H  
ATOM   3767  CA  ALA A 258      17.478 -11.394  -2.455  1.00 96.77           C  
ATOM   3768  HA  ALA A 258      17.895 -12.238  -1.906  1.00 96.77           H  
ATOM   3769  C   ALA A 258      16.209 -10.951  -1.703  1.00 96.77           C  
ATOM   3770  CB  ALA A 258      18.528 -10.280  -2.497  1.00 96.77           C  
ATOM   3771  HB1 ALA A 258      19.415 -10.616  -3.033  1.00 96.77           H  
ATOM   3772  HB2 ALA A 258      18.805 -10.031  -1.472  1.00 96.77           H  
ATOM   3773  HB3 ALA A 258      18.125  -9.393  -2.985  1.00 96.77           H  
ATOM   3774  O   ALA A 258      16.079 -11.215  -0.509  1.00 96.77           O  
ATOM   3775  N   ALA A 259      15.286 -10.276  -2.389  1.00 97.55           N  
ATOM   3776  H   ALA A 259      15.466 -10.061  -3.360  1.00 97.55           H  
ATOM   3777  CA  ALA A 259      13.997  -9.837  -1.860  1.00 97.55           C  
ATOM   3778  HA  ALA A 259      13.557 -10.640  -1.269  1.00 97.55           H  
ATOM   3779  C   ALA A 259      13.052  -9.456  -3.012  1.00 97.55           C  
ATOM   3780  CB  ALA A 259      14.229  -8.611  -0.972  1.00 97.55           C  
ATOM   3781  HB1 ALA A 259      14.926  -8.863  -0.173  1.00 97.55           H  
ATOM   3782  HB2 ALA A 259      14.646  -7.800  -1.569  1.00 97.55           H  
ATOM   3783  HB3 ALA A 259      13.286  -8.284  -0.536  1.00 97.55           H  
ATOM   3784  O   ALA A 259      13.533  -9.134  -4.096  1.00 97.55           O  
ATOM   3785  N   PRO A 260      11.725  -9.441  -2.816  1.00 97.97           N  
ATOM   3786  CA  PRO A 260      10.807  -8.746  -3.712  1.00 97.97           C  
ATOM   3787  HA  PRO A 260      11.161  -8.786  -4.742  1.00 97.97           H  
ATOM   3788  C   PRO A 260      10.635  -7.274  -3.298  1.00 97.97           C  
ATOM   3789  CB  PRO A 260       9.504  -9.533  -3.590  1.00 97.97           C  
ATOM   3790  HB2 PRO A 260       8.631  -8.925  -3.832  1.00 97.97           H  
ATOM   3791  HB3 PRO A 260       9.547 -10.411  -4.234  1.00 97.97           H  
ATOM   3792  O   PRO A 260      10.724  -6.950  -2.118  1.00 97.97           O  
ATOM   3793  CG  PRO A 260       9.504  -9.975  -2.126  1.00 97.97           C  
ATOM   3794  HG2 PRO A 260       8.949 -10.903  -1.989  1.00 97.97           H  
ATOM   3795  HG3 PRO A 260       9.067  -9.180  -1.522  1.00 97.97           H  
ATOM   3796  CD  PRO A 260      10.988 -10.147  -1.777  1.00 97.97           C  
ATOM   3797  HD2 PRO A 260      11.248 -11.206  -1.798  1.00 97.97           H  
ATOM   3798  HD3 PRO A 260      11.200  -9.724  -0.794  1.00 97.97           H  
ATOM   3799  N   THR A 261      10.315  -6.396  -4.251  1.00 98.32           N  
ATOM   3800  H   THR A 261      10.318  -6.711  -5.211  1.00 98.32           H  
ATOM   3801  CA  THR A 261       9.792  -5.039  -3.997  1.00 98.32           C  
ATOM   3802  HA  THR A 261       9.852  -4.831  -2.929  1.00 98.32           H  
ATOM   3803  C   THR A 261       8.315  -4.934  -4.391  1.00 98.32           C  
ATOM   3804  CB  THR A 261      10.610  -3.943  -4.711  1.00 98.32           C  
ATOM   3805  HB  THR A 261      10.326  -2.985  -4.277  1.00 98.32           H  
ATOM   3806  O   THR A 261       7.722  -5.882  -4.914  1.00 98.32           O  
ATOM   3807  CG2 THR A 261      12.116  -4.101  -4.536  1.00 98.32           C  
ATOM   3808 HG21 THR A 261      12.340  -4.203  -3.474  1.00 98.32           H  
ATOM   3809 HG22 THR A 261      12.467  -4.986  -5.067  1.00 98.32           H  
ATOM   3810 HG23 THR A 261      12.627  -3.220  -4.926  1.00 98.32           H  
ATOM   3811  OG1 THR A 261      10.331  -3.869  -6.092  1.00 98.32           O  
ATOM   3812  HG1 THR A 261      10.803  -3.089  -6.394  1.00 98.32           H  
ATOM   3813  N   CYS A 262       7.707  -3.759  -4.201  1.00 98.07           N  
ATOM   3814  H   CYS A 262       8.188  -3.025  -3.700  1.00 98.07           H  
ATOM   3815  CA  CYS A 262       6.363  -3.465  -4.706  1.00 98.07           C  
ATOM   3816  HA  CYS A 262       5.643  -4.098  -4.186  1.00 98.07           H  
ATOM   3817  C   CYS A 262       6.250  -3.755  -6.216  1.00 98.07           C  
ATOM   3818  CB  CYS A 262       6.038  -1.988  -4.423  1.00 98.07           C  
ATOM   3819  HB2 CYS A 262       6.624  -1.353  -5.087  1.00 98.07           H  
ATOM   3820  HB3 CYS A 262       4.983  -1.798  -4.622  1.00 98.07           H  
ATOM   3821  O   CYS A 262       5.307  -4.417  -6.656  1.00 98.07           O  
ATOM   3822  SG  CYS A 262       6.426  -1.525  -2.708  1.00 98.07           S  
ATOM   3823  HG  CYS A 262       5.484  -2.246  -2.094  1.00 98.07           H  
ATOM   3824  N   ALA A 263       7.244  -3.319  -7.001  1.00 97.76           N  
ATOM   3825  H   ALA A 263       8.023  -2.841  -6.574  1.00 97.76           H  
ATOM   3826  CA  ALA A 263       7.281  -3.535  -8.444  1.00 97.76           C  
ATOM   3827  HA  ALA A 263       6.337  -3.193  -8.869  1.00 97.76           H  
ATOM   3828  C   ALA A 263       7.430  -5.022  -8.797  1.00 97.76           C  
ATOM   3829  CB  ALA A 263       8.403  -2.689  -9.051  1.00 97.76           C  
ATOM   3830  HB1 ALA A 263       8.406  -2.813 -10.134  1.00 97.76           H  
ATOM   3831  HB2 ALA A 263       9.368  -3.003  -8.653  1.00 97.76           H  
ATOM   3832  HB3 ALA A 263       8.233  -1.637  -8.822  1.00 97.76           H  
ATOM   3833  O   ALA A 263       6.718  -5.487  -9.683  1.00 97.76           O  
ATOM   3834  N   THR A 264       8.265  -5.787  -8.075  1.00 97.65           N  
ATOM   3835  H   THR A 264       8.822  -5.353  -7.353  1.00 97.65           H  
ATOM   3836  CA  THR A 264       8.391  -7.250  -8.248  1.00 97.65           C  
ATOM   3837  HA  THR A 264       8.884  -7.467  -9.196  1.00 97.65           H  
ATOM   3838  C   THR A 264       7.028  -7.935  -8.251  1.00 97.65           C  
ATOM   3839  CB  THR A 264       9.221  -7.882  -7.120  1.00 97.65           C  
ATOM   3840  HB  THR A 264       8.717  -7.716  -6.168  1.00 97.65           H  
ATOM   3841  O   THR A 264       6.691  -8.667  -9.183  1.00 97.65           O  
ATOM   3842  CG2 THR A 264       9.399  -9.392  -7.283  1.00 97.65           C  
ATOM   3843 HG21 THR A 264       9.533  -9.652  -8.333  1.00 97.65           H  
ATOM   3844 HG22 THR A 264      10.258  -9.740  -6.709  1.00 97.65           H  
ATOM   3845 HG23 THR A 264       8.510  -9.905  -6.915  1.00 97.65           H  
ATOM   3846  OG1 THR A 264      10.485  -7.275  -7.038  1.00 97.65           O  
ATOM   3847  HG1 THR A 264      11.049  -7.707  -7.684  1.00 97.65           H  
ATOM   3848  N   CYS A 265       6.226  -7.660  -7.221  1.00 97.82           N  
ATOM   3849  H   CYS A 265       6.573  -7.060  -6.487  1.00 97.82           H  
ATOM   3850  CA  CYS A 265       4.934  -8.306  -7.027  1.00 97.82           C  
ATOM   3851  HA  CYS A 265       5.033  -9.378  -7.196  1.00 97.82           H  
ATOM   3852  C   CYS A 265       3.881  -7.813  -8.020  1.00 97.82           C  
ATOM   3853  CB  CYS A 265       4.506  -8.136  -5.568  1.00 97.82           C  
ATOM   3854  HB2 CYS A 265       3.494  -8.518  -5.437  1.00 97.82           H  
ATOM   3855  HB3 CYS A 265       4.532  -7.084  -5.287  1.00 97.82           H  
ATOM   3856  O   CYS A 265       3.164  -8.627  -8.606  1.00 97.82           O  
ATOM   3857  SG  CYS A 265       5.643  -9.094  -4.522  1.00 97.82           S  
ATOM   3858  HG  CYS A 265       5.113  -8.755  -3.344  1.00 97.82           H  
ATOM   3859  N   HIS A 266       3.795  -6.500  -8.238  1.00 97.67           N  
ATOM   3860  H   HIS A 266       4.431  -5.888  -7.748  1.00 97.67           H  
ATOM   3861  CA  HIS A 266       2.650  -5.895  -8.921  1.00 97.67           C  
ATOM   3862  HA  HIS A 266       1.818  -6.598  -8.890  1.00 97.67           H  
ATOM   3863  C   HIS A 266       2.850  -5.590 -10.410  1.00 97.67           C  
ATOM   3864  CB  HIS A 266       2.200  -4.657  -8.133  1.00 97.67           C  
ATOM   3865  HB2 HIS A 266       3.045  -3.990  -7.966  1.00 97.67           H  
ATOM   3866  HB3 HIS A 266       1.460  -4.113  -8.720  1.00 97.67           H  
ATOM   3867  O   HIS A 266       1.846  -5.436 -11.101  1.00 97.67           O  
ATOM   3868  CG  HIS A 266       1.562  -5.032  -6.820  1.00 97.67           C  
ATOM   3869  CD2 HIS A 266       2.116  -4.954  -5.570  1.00 97.67           C  
ATOM   3870  HD2 HIS A 266       3.102  -4.585  -5.332  1.00 97.67           H  
ATOM   3871  ND1 HIS A 266       0.303  -5.568  -6.677  1.00 97.67           N  
ATOM   3872  HD1 HIS A 266      -0.375  -5.669  -7.418  1.00 97.67           H  
ATOM   3873  CE1 HIS A 266       0.103  -5.811  -5.371  1.00 97.67           C  
ATOM   3874  HE1 HIS A 266      -0.805  -6.208  -4.941  1.00 97.67           H  
ATOM   3875  NE2 HIS A 266       1.182  -5.459  -4.659  1.00 97.67           N  
ATOM   3876  N   MET A 267       4.086  -5.514 -10.920  1.00 97.08           N  
ATOM   3877  H   MET A 267       4.874  -5.664 -10.306  1.00 97.08           H  
ATOM   3878  CA  MET A 267       4.355  -5.024 -12.285  1.00 97.08           C  
ATOM   3879  HA  MET A 267       3.447  -5.057 -12.887  1.00 97.08           H  
ATOM   3880  C   MET A 267       5.409  -5.829 -13.041  1.00 97.08           C  
ATOM   3881  CB  MET A 267       4.832  -3.565 -12.228  1.00 97.08           C  
ATOM   3882  HB2 MET A 267       5.105  -3.247 -13.235  1.00 97.08           H  
ATOM   3883  HB3 MET A 267       5.716  -3.491 -11.594  1.00 97.08           H  
ATOM   3884  O   MET A 267       5.204  -6.158 -14.205  1.00 97.08           O  
ATOM   3885  CG  MET A 267       3.759  -2.618 -11.696  1.00 97.08           C  
ATOM   3886  HG2 MET A 267       3.447  -2.957 -10.708  1.00 97.08           H  
ATOM   3887  HG3 MET A 267       2.900  -2.661 -12.365  1.00 97.08           H  
ATOM   3888  SD  MET A 267       4.295  -0.896 -11.525  1.00 97.08           S  
ATOM   3889  CE  MET A 267       4.328  -0.393 -13.267  1.00 97.08           C  
ATOM   3890  HE1 MET A 267       4.674   0.638 -13.343  1.00 97.08           H  
ATOM   3891  HE2 MET A 267       3.321  -0.460 -13.679  1.00 97.08           H  
ATOM   3892  HE3 MET A 267       5.000  -1.034 -13.838  1.00 97.08           H  
ATOM   3893  N   SER A 268       6.541  -6.119 -12.401  1.00 96.78           N  
ATOM   3894  H   SER A 268       6.642  -5.816 -11.443  1.00 96.78           H  
ATOM   3895  CA  SER A 268       7.745  -6.619 -13.061  1.00 96.78           C  
ATOM   3896  HA  SER A 268       7.953  -5.977 -13.917  1.00 96.78           H  
ATOM   3897  C   SER A 268       7.597  -8.042 -13.577  1.00 96.78           C  
ATOM   3898  CB  SER A 268       8.950  -6.546 -12.125  1.00 96.78           C  
ATOM   3899  HB2 SER A 268       9.829  -6.941 -12.634  1.00 96.78           H  
ATOM   3900  HB3 SER A 268       8.755  -7.150 -11.239  1.00 96.78           H  
ATOM   3901  O   SER A 268       6.773  -8.828 -13.096  1.00 96.78           O  
ATOM   3902  OG  SER A 268       9.192  -5.200 -11.760  1.00 96.78           O  
ATOM   3903  HG  SER A 268      10.060  -5.151 -11.354  1.00 96.78           H  
ATOM   3904  N   ALA A 269       8.439  -8.367 -14.552  1.00 95.86           N  
ATOM   3905  H   ALA A 269       9.109  -7.688 -14.882  1.00 95.86           H  
ATOM   3906  CA  ALA A 269       8.467  -9.672 -15.173  1.00 95.86           C  
ATOM   3907  HA  ALA A 269       7.453  -9.886 -15.513  1.00 95.86           H  
ATOM   3908  C   ALA A 269       8.886 -10.787 -14.195  1.00 95.86           C  
ATOM   3909  CB  ALA A 269       9.369  -9.601 -16.410  1.00 95.86           C  
ATOM   3910  HB1 ALA A 269       8.978  -8.869 -17.117  1.00 95.86           H  
ATOM   3911  HB2 ALA A 269       9.400 -10.573 -16.901  1.00 95.86           H  
ATOM   3912  HB3 ALA A 269      10.380  -9.314 -16.121  1.00 95.86           H  
ATOM   3913  O   ALA A 269       9.665 -10.598 -13.257  1.00 95.86           O  
ATOM   3914  N   THR A 270       8.364 -11.977 -14.464  1.00 94.66           N  
ATOM   3915  H   THR A 270       7.855 -12.024 -15.335  1.00 94.66           H  
ATOM   3916  CA  THR A 270       8.849 -13.263 -13.943  1.00 94.66           C  
ATOM   3917  HA  THR A 270       9.734 -13.110 -13.326  1.00 94.66           H  
ATOM   3918  C   THR A 270       9.237 -14.120 -15.145  1.00 94.66           C  
ATOM   3919  CB  THR A 270       7.792 -13.991 -13.095  1.00 94.66           C  
ATOM   3920  HB  THR A 270       8.260 -14.852 -12.618  1.00 94.66           H  
ATOM   3921  O   THR A 270       8.998 -13.719 -16.283  1.00 94.66           O  
ATOM   3922  CG2 THR A 270       7.173 -13.123 -12.004  1.00 94.66           C  
ATOM   3923 HG21 THR A 270       6.442 -13.721 -11.461  1.00 94.66           H  
ATOM   3924 HG22 THR A 270       7.951 -12.791 -11.316  1.00 94.66           H  
ATOM   3925 HG23 THR A 270       6.675 -12.254 -12.433  1.00 94.66           H  
ATOM   3926  OG1 THR A 270       6.740 -14.457 -13.907  1.00 94.66           O  
ATOM   3927  HG1 THR A 270       6.474 -13.717 -14.457  1.00 94.66           H  
ATOM   3928  N   LYS A 271       9.749 -15.333 -14.926  1.00 94.23           N  
ATOM   3929  H   LYS A 271       9.977 -15.612 -13.982  1.00 94.23           H  
ATOM   3930  CA  LYS A 271      10.006 -16.275 -16.026  1.00 94.23           C  
ATOM   3931  HA  LYS A 271      10.807 -15.875 -16.648  1.00 94.23           H  
ATOM   3932  C   LYS A 271       8.794 -16.473 -16.958  1.00 94.23           C  
ATOM   3933  CB  LYS A 271      10.458 -17.604 -15.415  1.00 94.23           C  
ATOM   3934  HB2 LYS A 271       9.642 -18.030 -14.830  1.00 94.23           H  
ATOM   3935  HB3 LYS A 271      11.307 -17.423 -14.756  1.00 94.23           H  
ATOM   3936  O   LYS A 271       8.970 -16.601 -18.164  1.00 94.23           O  
ATOM   3937  CG  LYS A 271      10.877 -18.598 -16.502  1.00 94.23           C  
ATOM   3938  HG2 LYS A 271      10.035 -18.806 -17.161  1.00 94.23           H  
ATOM   3939  HG3 LYS A 271      11.694 -18.176 -17.087  1.00 94.23           H  
ATOM   3940  CD  LYS A 271      11.325 -19.912 -15.870  1.00 94.23           C  
ATOM   3941  HD2 LYS A 271      10.516 -20.305 -15.254  1.00 94.23           H  
ATOM   3942  HD3 LYS A 271      12.207 -19.738 -15.253  1.00 94.23           H  
ATOM   3943  CE  LYS A 271      11.645 -20.895 -16.993  1.00 94.23           C  
ATOM   3944  HE2 LYS A 271      12.436 -20.472 -17.612  1.00 94.23           H  
ATOM   3945  HE3 LYS A 271      10.754 -21.002 -17.612  1.00 94.23           H  
ATOM   3946  NZ  LYS A 271      12.053 -22.206 -16.441  1.00 94.23           N  
ATOM   3947  HZ1 LYS A 271      12.257 -22.852 -17.190  1.00 94.23           H  
ATOM   3948  HZ2 LYS A 271      11.303 -22.579 -15.876  1.00 94.23           H  
ATOM   3949  HZ3 LYS A 271      12.873 -22.094 -15.863  1.00 94.23           H  
ATOM   3950  N   ASP A 272       7.579 -16.462 -16.401  1.00 93.53           N  
ATOM   3951  H   ASP A 272       7.530 -16.319 -15.402  1.00 93.53           H  
ATOM   3952  CA  ASP A 272       6.339 -16.802 -17.115  1.00 93.53           C  
ATOM   3953  HA  ASP A 272       6.585 -17.127 -18.126  1.00 93.53           H  
ATOM   3954  C   ASP A 272       5.349 -15.629 -17.241  1.00 93.53           C  
ATOM   3955  CB  ASP A 272       5.642 -17.970 -16.403  1.00 93.53           C  
ATOM   3956  HB2 ASP A 272       5.336 -17.631 -15.413  1.00 93.53           H  
ATOM   3957  HB3 ASP A 272       4.742 -18.244 -16.953  1.00 93.53           H  
ATOM   3958  O   ASP A 272       4.185 -15.838 -17.605  1.00 93.53           O  
ATOM   3959  CG  ASP A 272       6.488 -19.234 -16.255  1.00 93.53           C  
ATOM   3960  OD1 ASP A 272       7.237 -19.581 -17.192  1.00 93.53           O  
ATOM   3961  OD2 ASP A 272       6.308 -19.882 -15.203  1.00 93.53           O  
ATOM   3962  N   LEU A 273       5.758 -14.415 -16.863  1.00 95.34           N  
ATOM   3963  H   LEU A 273       6.745 -14.295 -16.682  1.00 95.34           H  
ATOM   3964  CA  LEU A 273       4.927 -13.210 -16.920  1.00 95.34           C  
ATOM   3965  HA  LEU A 273       4.111 -13.362 -17.626  1.00 95.34           H  
ATOM   3966  C   LEU A 273       5.768 -12.048 -17.424  1.00 95.34           C  
ATOM   3967  CB  LEU A 273       4.345 -12.840 -15.540  1.00 95.34           C  
ATOM   3968  HB2 LEU A 273       3.796 -11.905 -15.648  1.00 95.34           H  
ATOM   3969  HB3 LEU A 273       5.169 -12.637 -14.856  1.00 95.34           H  
ATOM   3970  O   LEU A 273       6.812 -11.764 -16.847  1.00 95.34           O  
ATOM   3971  CG  LEU A 273       3.409 -13.877 -14.902  1.00 95.34           C  
ATOM   3972  HG  LEU A 273       3.895 -14.852 -14.854  1.00 95.34           H  
ATOM   3973  CD1 LEU A 273       3.069 -13.441 -13.479  1.00 95.34           C  
ATOM   3974 HD11 LEU A 273       2.613 -12.451 -13.481  1.00 95.34           H  
ATOM   3975 HD12 LEU A 273       3.977 -13.417 -12.876  1.00 95.34           H  
ATOM   3976 HD13 LEU A 273       2.378 -14.155 -13.032  1.00 95.34           H  
ATOM   3977  CD2 LEU A 273       2.088 -14.005 -15.668  1.00 95.34           C  
ATOM   3978 HD21 LEU A 273       2.284 -14.364 -16.679  1.00 95.34           H  
ATOM   3979 HD22 LEU A 273       1.430 -14.710 -15.161  1.00 95.34           H  
ATOM   3980 HD23 LEU A 273       1.600 -13.033 -15.730  1.00 95.34           H  
ATOM   3981  N   ASP A 274       5.272 -11.348 -18.433  1.00 95.00           N  
ATOM   3982  H   ASP A 274       4.404 -11.634 -18.865  1.00 95.00           H  
ATOM   3983  CA  ASP A 274       5.877 -10.105 -18.902  1.00 95.00           C  
ATOM   3984  HA  ASP A 274       6.952 -10.263 -18.996  1.00 95.00           H  
ATOM   3985  C   ASP A 274       5.658  -8.957 -17.893  1.00 95.00           C  
ATOM   3986  CB  ASP A 274       5.316  -9.800 -20.302  1.00 95.00           C  
ATOM   3987  HB2 ASP A 274       4.292  -9.440 -20.204  1.00 95.00           H  
ATOM   3988  HB3 ASP A 274       5.292 -10.724 -20.880  1.00 95.00           H  
ATOM   3989  O   ASP A 274       4.820  -9.052 -16.982  1.00 95.00           O  
ATOM   3990  CG  ASP A 274       6.142  -8.784 -21.097  1.00 95.00           C  
ATOM   3991  OD1 ASP A 274       7.256  -8.434 -20.653  1.00 95.00           O  
ATOM   3992  OD2 ASP A 274       5.643  -8.345 -22.158  1.00 95.00           O  
ATOM   3993  N   ILE A 275       6.417  -7.871 -18.056  1.00 95.69           N  
ATOM   3994  H   ILE A 275       7.005  -7.852 -18.877  1.00 95.69           H  
ATOM   3995  CA  ILE A 275       6.161  -6.604 -17.368  1.00 95.69           C  
ATOM   3996  HA  ILE A 275       6.108  -6.831 -16.303  1.00 95.69           H  
ATOM   3997  C   ILE A 275       4.804  -6.040 -17.801  1.00 95.69           C  
ATOM   3998  CB  ILE A 275       7.319  -5.601 -17.584  1.00 95.69           C  
ATOM   3999  HB  ILE A 275       8.238  -6.106 -17.285  1.00 95.69           H  
ATOM   4000  O   ILE A 275       4.412  -6.180 -18.959  1.00 95.69           O  
ATOM   4001  CG1 ILE A 275       7.142  -4.367 -16.670  1.00 95.69           C  
ATOM   4002 HG12 ILE A 275       6.321  -3.750 -17.036  1.00 95.69           H  
ATOM   4003 HG13 ILE A 275       6.890  -4.704 -15.665  1.00 95.69           H  
ATOM   4004  CG2 ILE A 275       7.470  -5.178 -19.057  1.00 95.69           C  
ATOM   4005 HG21 ILE A 275       8.370  -4.579 -19.193  1.00 95.69           H  
ATOM   4006 HG22 ILE A 275       7.560  -6.056 -19.697  1.00 95.69           H  
ATOM   4007 HG23 ILE A 275       6.607  -4.597 -19.381  1.00 95.69           H  
ATOM   4008  CD1 ILE A 275       8.394  -3.490 -16.557  1.00 95.69           C  
ATOM   4009 HD11 ILE A 275       8.214  -2.699 -15.829  1.00 95.69           H  
ATOM   4010 HD12 ILE A 275       8.625  -3.031 -17.518  1.00 95.69           H  
ATOM   4011 HD13 ILE A 275       9.241  -4.092 -16.226  1.00 95.69           H  
ATOM   4012  N   ASN A 276       4.074  -5.408 -16.878  1.00 97.22           N  
ATOM   4013  H   ASN A 276       4.405  -5.376 -15.925  1.00 97.22           H  
ATOM   4014  CA  ASN A 276       2.812  -4.755 -17.214  1.00 97.22           C  
ATOM   4015  HA  ASN A 276       2.872  -4.446 -18.257  1.00 97.22           H  
ATOM   4016  C   ASN A 276       2.539  -3.499 -16.369  1.00 97.22           C  
ATOM   4017  CB  ASN A 276       1.680  -5.784 -17.084  1.00 97.22           C  
ATOM   4018  HB2 ASN A 276       1.393  -5.896 -16.038  1.00 97.22           H  
ATOM   4019  HB3 ASN A 276       2.018  -6.750 -17.458  1.00 97.22           H  
ATOM   4020  O   ASN A 276       2.696  -3.526 -15.146  1.00 97.22           O  
ATOM   4021  CG  ASN A 276       0.477  -5.356 -17.892  1.00 97.22           C  
ATOM   4022  ND2 ASN A 276       0.320  -5.870 -19.083  1.00 97.22           N  
ATOM   4023 HD21 ASN A 276      -0.356  -5.399 -19.668  1.00 97.22           H  
ATOM   4024 HD22 ASN A 276       1.153  -6.209 -19.544  1.00 97.22           H  
ATOM   4025  OD1 ASN A 276      -0.324  -4.541 -17.471  1.00 97.22           O  
ATOM   4026  N   HIS A 277       2.070  -2.420 -17.003  1.00 97.80           N  
ATOM   4027  H   HIS A 277       2.036  -2.447 -18.012  1.00 97.80           H  
ATOM   4028  CA  HIS A 277       1.725  -1.161 -16.323  1.00 97.80           C  
ATOM   4029  HA  HIS A 277       2.398  -1.060 -15.472  1.00 97.80           H  
ATOM   4030  C   HIS A 277       0.311  -1.128 -15.712  1.00 97.80           C  
ATOM   4031  CB  HIS A 277       2.009   0.039 -17.234  1.00 97.80           C  
ATOM   4032  HB2 HIS A 277       1.566   0.934 -16.797  1.00 97.80           H  
ATOM   4033  HB3 HIS A 277       1.559  -0.117 -18.215  1.00 97.80           H  
ATOM   4034  O   HIS A 277      -0.047  -0.173 -15.018  1.00 97.80           O  
ATOM   4035  CG  HIS A 277       3.485   0.283 -17.390  1.00 97.80           C  
ATOM   4036  CD2 HIS A 277       4.212   1.275 -16.790  1.00 97.80           C  
ATOM   4037  HD2 HIS A 277       3.822   2.053 -16.151  1.00 97.80           H  
ATOM   4038  ND1 HIS A 277       4.365  -0.503 -18.095  1.00 97.80           N  
ATOM   4039  HD1 HIS A 277       4.118  -1.254 -18.723  1.00 97.80           H  
ATOM   4040  CE1 HIS A 277       5.598   0.004 -17.917  1.00 97.80           C  
ATOM   4041  HE1 HIS A 277       6.494  -0.373 -18.387  1.00 97.80           H  
ATOM   4042  NE2 HIS A 277       5.556   1.080 -17.115  1.00 97.80           N  
ATOM   4043  N   ASN A 278      -0.485  -2.187 -15.883  1.00 97.34           N  
ATOM   4044  H   ASN A 278      -0.168  -2.935 -16.484  1.00 97.34           H  
ATOM   4045  CA  ASN A 278      -1.721  -2.398 -15.138  1.00 97.34           C  
ATOM   4046  HA  ASN A 278      -2.103  -1.422 -14.836  1.00 97.34           H  
ATOM   4047  C   ASN A 278      -1.469  -3.199 -13.852  1.00 97.34           C  
ATOM   4048  CB  ASN A 278      -2.780  -3.027 -16.049  1.00 97.34           C  
ATOM   4049  HB2 ASN A 278      -2.835  -2.454 -16.974  1.00 97.34           H  
ATOM   4050  HB3 ASN A 278      -2.484  -4.043 -16.312  1.00 97.34           H  
ATOM   4051  O   ASN A 278      -1.596  -4.425 -13.804  1.00 97.34           O  
ATOM   4052  CG  ASN A 278      -4.161  -3.061 -15.422  1.00 97.34           C  
ATOM   4053  ND2 ASN A 278      -5.157  -3.306 -16.237  1.00 97.34           N  
ATOM   4054 HD21 ASN A 278      -4.949  -3.366 -17.223  1.00 97.34           H  
ATOM   4055 HD22 ASN A 278      -6.088  -3.063 -15.929  1.00 97.34           H  
ATOM   4056  OD1 ASN A 278      -4.370  -2.840 -14.233  1.00 97.34           O  
ATOM   4057  N   VAL A 279      -1.198  -2.473 -12.765  1.00 95.60           N  
ATOM   4058  H   VAL A 279      -1.033  -1.487 -12.907  1.00 95.60           H  
ATOM   4059  CA  VAL A 279      -0.916  -3.032 -11.426  1.00 95.60           C  
ATOM   4060  HA  VAL A 279      -0.025  -3.655 -11.503  1.00 95.60           H  
ATOM   4061  C   VAL A 279      -2.036  -3.925 -10.861  1.00 95.60           C  
ATOM   4062  CB  VAL A 279      -0.615  -1.897 -10.423  1.00 95.60           C  
ATOM   4063  HB  VAL A 279      -0.345  -2.350  -9.469  1.00 95.60           H  
ATOM   4064  O   VAL A 279      -1.818  -4.704  -9.931  1.00 95.60           O  
ATOM   4065  CG1 VAL A 279       0.560  -1.028 -10.879  1.00 95.60           C  
ATOM   4066 HG11 VAL A 279       1.429  -1.669 -11.030  1.00 95.60           H  
ATOM   4067 HG12 VAL A 279       0.336  -0.500 -11.805  1.00 95.60           H  
ATOM   4068 HG13 VAL A 279       0.805  -0.301 -10.104  1.00 95.60           H  
ATOM   4069  CG2 VAL A 279      -1.816  -0.970 -10.185  1.00 95.60           C  
ATOM   4070 HG21 VAL A 279      -1.562  -0.249  -9.409  1.00 95.60           H  
ATOM   4071 HG22 VAL A 279      -2.078  -0.433 -11.097  1.00 95.60           H  
ATOM   4072 HG23 VAL A 279      -2.677  -1.538  -9.832  1.00 95.60           H  
ATOM   4073  N   GLY A 280      -3.253  -3.828 -11.411  1.00 95.46           N  
ATOM   4074  H   GLY A 280      -3.352  -3.230 -12.219  1.00 95.46           H  
ATOM   4075  CA  GLY A 280      -4.428  -4.582 -10.972  1.00 95.46           C  
ATOM   4076  HA2 GLY A 280      -5.319  -4.062 -11.323  1.00 95.46           H  
ATOM   4077  HA3 GLY A 280      -4.452  -4.610  -9.882  1.00 95.46           H  
ATOM   4078  C   GLY A 280      -4.493  -6.021 -11.490  1.00 95.46           C  
ATOM   4079  O   GLY A 280      -5.324  -6.802 -11.016  1.00 95.46           O  
ATOM   4080  N   LEU A 281      -3.632  -6.409 -12.438  1.00 96.96           N  
ATOM   4081  H   LEU A 281      -2.971  -5.733 -12.793  1.00 96.96           H  
ATOM   4082  CA  LEU A 281      -3.694  -7.724 -13.092  1.00 96.96           C  
ATOM   4083  HA  LEU A 281      -4.728  -7.919 -13.376  1.00 96.96           H  
ATOM   4084  C   LEU A 281      -3.299  -8.900 -12.192  1.00 96.96           C  
ATOM   4085  CB  LEU A 281      -2.833  -7.716 -14.365  1.00 96.96           C  
ATOM   4086  HB2 LEU A 281      -2.793  -8.731 -14.762  1.00 96.96           H  
ATOM   4087  HB3 LEU A 281      -1.816  -7.426 -14.099  1.00 96.96           H  
ATOM   4088  O   LEU A 281      -3.574 -10.042 -12.545  1.00 96.96           O  
ATOM   4089  CG  LEU A 281      -3.337  -6.788 -15.482  1.00 96.96           C  
ATOM   4090  HG  LEU A 281      -3.308  -5.755 -15.135  1.00 96.96           H  
ATOM   4091  CD1 LEU A 281      -2.427  -6.950 -16.695  1.00 96.96           C  
ATOM   4092 HD11 LEU A 281      -2.489  -7.962 -17.096  1.00 96.96           H  
ATOM   4093 HD12 LEU A 281      -1.398  -6.747 -16.399  1.00 96.96           H  
ATOM   4094 HD13 LEU A 281      -2.703  -6.236 -17.470  1.00 96.96           H  
ATOM   4095  CD2 LEU A 281      -4.766  -7.100 -15.921  1.00 96.96           C  
ATOM   4096 HD21 LEU A 281      -4.827  -8.160 -16.169  1.00 96.96           H  
ATOM   4097 HD22 LEU A 281      -5.469  -6.848 -15.127  1.00 96.96           H  
ATOM   4098 HD23 LEU A 281      -5.012  -6.504 -16.799  1.00 96.96           H  
ATOM   4099  N   ARG A 282      -2.706  -8.645 -11.020  1.00 97.15           N  
ATOM   4100  H   ARG A 282      -2.448  -7.686 -10.839  1.00 97.15           H  
ATOM   4101  CA  ARG A 282      -2.299  -9.686 -10.055  1.00 97.15           C  
ATOM   4102  HA  ARG A 282      -2.539 -10.666 -10.468  1.00 97.15           H  
ATOM   4103  C   ARG A 282      -3.069  -9.621  -8.727  1.00 97.15           C  
ATOM   4104  CB  ARG A 282      -0.768  -9.653  -9.880  1.00 97.15           C  
ATOM   4105  HB2 ARG A 282      -0.480  -8.700  -9.437  1.00 97.15           H  
ATOM   4106  HB3 ARG A 282      -0.474 -10.454  -9.202  1.00 97.15           H  
ATOM   4107  O   ARG A 282      -2.774 -10.358  -7.794  1.00 97.15           O  
ATOM   4108  CG  ARG A 282      -0.002  -9.853 -11.203  1.00 97.15           C  
ATOM   4109  HG2 ARG A 282      -0.289  -9.086 -11.923  1.00 97.15           H  
ATOM   4110  HG3 ARG A 282      -0.235 -10.834 -11.617  1.00 97.15           H  
ATOM   4111  CD  ARG A 282       1.506  -9.745 -10.965  1.00 97.15           C  
ATOM   4112  HD2 ARG A 282       1.818 -10.525 -10.270  1.00 97.15           H  
ATOM   4113  HD3 ARG A 282       1.700  -8.771 -10.518  1.00 97.15           H  
ATOM   4114  NE  ARG A 282       2.286  -9.843 -12.215  1.00 97.15           N  
ATOM   4115  HE  ARG A 282       1.780  -9.956 -13.082  1.00 97.15           H  
ATOM   4116  NH1 ARG A 282       4.364  -9.494 -11.282  1.00 97.15           N  
ATOM   4117 HH11 ARG A 282       3.964  -9.398 -10.360  1.00 97.15           H  
ATOM   4118 HH12 ARG A 282       5.353  -9.334 -11.416  1.00 97.15           H  
ATOM   4119  NH2 ARG A 282       4.181  -9.709 -13.481  1.00 97.15           N  
ATOM   4120 HH21 ARG A 282       3.676  -9.668 -14.355  1.00 97.15           H  
ATOM   4121 HH22 ARG A 282       5.162  -9.473 -13.511  1.00 97.15           H  
ATOM   4122  CZ  ARG A 282       3.598  -9.691 -12.318  1.00 97.15           C  
ATOM   4123  N   ILE A 283      -4.090  -8.763  -8.623  1.00 97.20           N  
ATOM   4124  H   ILE A 283      -4.306  -8.195  -9.429  1.00 97.20           H  
ATOM   4125  CA  ILE A 283      -4.821  -8.502  -7.371  1.00 97.20           C  
ATOM   4126  HA  ILE A 283      -4.241  -8.878  -6.529  1.00 97.20           H  
ATOM   4127  C   ILE A 283      -6.173  -9.227  -7.371  1.00 97.20           C  
ATOM   4128  CB  ILE A 283      -4.978  -6.974  -7.167  1.00 97.20           C  
ATOM   4129  HB  ILE A 283      -5.528  -6.562  -8.013  1.00 97.20           H  
ATOM   4130  O   ILE A 283      -7.099  -8.789  -8.045  1.00 97.20           O  
ATOM   4131  CG1 ILE A 283      -3.591  -6.289  -7.111  1.00 97.20           C  
ATOM   4132 HG12 ILE A 283      -3.004  -6.720  -6.301  1.00 97.20           H  
ATOM   4133 HG13 ILE A 283      -3.061  -6.475  -8.045  1.00 97.20           H  
ATOM   4134  CG2 ILE A 283      -5.784  -6.684  -5.887  1.00 97.20           C  
ATOM   4135 HG21 ILE A 283      -6.777  -7.132  -5.936  1.00 97.20           H  
ATOM   4136 HG22 ILE A 283      -5.937  -5.612  -5.768  1.00 97.20           H  
ATOM   4137 HG23 ILE A 283      -5.258  -7.061  -5.010  1.00 97.20           H  
ATOM   4138  CD1 ILE A 283      -3.637  -4.767  -6.926  1.00 97.20           C  
ATOM   4139 HD11 ILE A 283      -4.328  -4.319  -7.641  1.00 97.20           H  
ATOM   4140 HD12 ILE A 283      -2.642  -4.354  -7.092  1.00 97.20           H  
ATOM   4141 HD13 ILE A 283      -3.946  -4.515  -5.912  1.00 97.20           H  
ATOM   4142  N   LYS A 284      -6.346 -10.307  -6.594  1.00 97.67           N  
ATOM   4143  H   LYS A 284      -5.544 -10.666  -6.095  1.00 97.67           H  
ATOM   4144  CA  LYS A 284      -7.654 -10.998  -6.473  1.00 97.67           C  
ATOM   4145  HA  LYS A 284      -8.033 -11.198  -7.475  1.00 97.67           H  
ATOM   4146  C   LYS A 284      -8.715 -10.129  -5.784  1.00 97.67           C  
ATOM   4147  CB  LYS A 284      -7.480 -12.356  -5.758  1.00 97.67           C  
ATOM   4148  HB2 LYS A 284      -6.990 -12.201  -4.797  1.00 97.67           H  
ATOM   4149  HB3 LYS A 284      -6.834 -12.982  -6.374  1.00 97.67           H  
ATOM   4150  O   LYS A 284      -9.845 -10.045  -6.271  1.00 97.67           O  
ATOM   4151  CG  LYS A 284      -8.814 -13.099  -5.513  1.00 97.67           C  
ATOM   4152  HG2 LYS A 284      -9.379 -13.145  -6.444  1.00 97.67           H  
ATOM   4153  HG3 LYS A 284      -9.404 -12.545  -4.783  1.00 97.67           H  
ATOM   4154  CD  LYS A 284      -8.609 -14.531  -4.988  1.00 97.67           C  
ATOM   4155  HD2 LYS A 284      -8.111 -15.125  -5.755  1.00 97.67           H  
ATOM   4156  HD3 LYS A 284      -7.985 -14.501  -4.094  1.00 97.67           H  
ATOM   4157  CE  LYS A 284      -9.939 -15.220  -4.645  1.00 97.67           C  
ATOM   4158  HE2 LYS A 284     -10.448 -14.631  -3.882  1.00 97.67           H  
ATOM   4159  HE3 LYS A 284     -10.567 -15.256  -5.536  1.00 97.67           H  
ATOM   4160  NZ  LYS A 284      -9.734 -16.602  -4.141  1.00 97.67           N  
ATOM   4161  HZ1 LYS A 284      -9.378 -17.208  -4.866  1.00 97.67           H  
ATOM   4162  HZ2 LYS A 284     -10.603 -17.009  -3.825  1.00 97.67           H  
ATOM   4163  HZ3 LYS A 284      -9.128 -16.600  -3.332  1.00 97.67           H  
ATOM   4164  N   TRP A 285      -8.332  -9.494  -4.677  1.00 97.36           N  
ATOM   4165  H   TRP A 285      -7.367  -9.580  -4.394  1.00 97.36           H  
ATOM   4166  CA  TRP A 285      -9.219  -8.757  -3.779  1.00 97.36           C  
ATOM   4167  HA  TRP A 285     -10.255  -8.909  -4.080  1.00 97.36           H  
ATOM   4168  C   TRP A 285      -8.929  -7.257  -3.807  1.00 97.36           C  
ATOM   4169  CB  TRP A 285      -9.060  -9.304  -2.351  1.00 97.36           C  
ATOM   4170  HB2 TRP A 285      -9.663  -8.693  -1.680  1.00 97.36           H  
ATOM   4171  HB3 TRP A 285      -8.021  -9.199  -2.038  1.00 97.36           H  
ATOM   4172  O   TRP A 285      -7.823  -6.827  -3.496  1.00 97.36           O  
ATOM   4173  CG  TRP A 285      -9.485 -10.728  -2.170  1.00 97.36           C  
ATOM   4174  CD1 TRP A 285      -8.687 -11.781  -1.870  1.00 97.36           C  
ATOM   4175  HD1 TRP A 285      -7.622 -11.730  -1.699  1.00 97.36           H  
ATOM   4176  CD2 TRP A 285     -10.841 -11.260  -2.223  1.00 97.36           C  
ATOM   4177  CE2 TRP A 285     -10.786 -12.661  -1.955  1.00 97.36           C  
ATOM   4178  CE3 TRP A 285     -12.114 -10.684  -2.438  1.00 97.36           C  
ATOM   4179  HE3 TRP A 285     -12.189  -9.621  -2.613  1.00 97.36           H  
ATOM   4180  NE1 TRP A 285      -9.447 -12.933  -1.768  1.00 97.36           N  
ATOM   4181  HE1 TRP A 285      -9.077 -13.833  -1.498  1.00 97.36           H  
ATOM   4182  CH2 TRP A 285     -13.192 -12.851  -2.106  1.00 97.36           C  
ATOM   4183  HH2 TRP A 285     -14.090 -13.444  -2.012  1.00 97.36           H  
ATOM   4184  CZ2 TRP A 285     -11.938 -13.453  -1.901  1.00 97.36           C  
ATOM   4185  HZ2 TRP A 285     -11.869 -14.498  -1.640  1.00 97.36           H  
ATOM   4186  CZ3 TRP A 285     -13.279 -11.472  -2.375  1.00 97.36           C  
ATOM   4187  HZ3 TRP A 285     -14.251 -11.016  -2.490  1.00 97.36           H  
ATOM   4188  N   ASN A 286      -9.946  -6.454  -4.107  1.00 95.18           N  
ATOM   4189  H   ASN A 286     -10.823  -6.873  -4.381  1.00 95.18           H  
ATOM   4190  CA  ASN A 286      -9.941  -5.029  -3.818  1.00 95.18           C  
ATOM   4191  HA  ASN A 286      -8.931  -4.641  -3.950  1.00 95.18           H  
ATOM   4192  C   ASN A 286     -10.355  -4.821  -2.353  1.00 95.18           C  
ATOM   4193  CB  ASN A 286     -10.857  -4.309  -4.821  1.00 95.18           C  
ATOM   4194  HB2 ASN A 286     -10.521  -4.543  -5.831  1.00 95.18           H  
ATOM   4195  HB3 ASN A 286     -11.883  -4.659  -4.709  1.00 95.18           H  
ATOM   4196  O   ASN A 286     -11.528  -5.000  -2.008  1.00 95.18           O  
ATOM   4197  CG  ASN A 286     -10.834  -2.801  -4.645  1.00 95.18           C  
ATOM   4198  ND2 ASN A 286     -11.342  -2.073  -5.609  1.00 95.18           N  
ATOM   4199 HD21 ASN A 286     -11.134  -1.085  -5.561  1.00 95.18           H  
ATOM   4200 HD22 ASN A 286     -11.566  -2.523  -6.485  1.00 95.18           H  
ATOM   4201  OD1 ASN A 286     -10.371  -2.254  -3.658  1.00 95.18           O  
ATOM   4202  N   ASN A 287      -9.390  -4.438  -1.514  1.00 94.66           N  
ATOM   4203  H   ASN A 287      -8.452  -4.369  -1.881  1.00 94.66           H  
ATOM   4204  CA  ASN A 287      -9.559  -4.246  -0.069  1.00 94.66           C  
ATOM   4205  HA  ASN A 287     -10.363  -4.894   0.278  1.00 94.66           H  
ATOM   4206  C   ASN A 287     -10.003  -2.838   0.332  1.00 94.66           C  
ATOM   4207  CB  ASN A 287      -8.258  -4.660   0.643  1.00 94.66           C  
ATOM   4208  HB2 ASN A 287      -7.404  -4.181   0.165  1.00 94.66           H  
ATOM   4209  HB3 ASN A 287      -8.286  -4.342   1.685  1.00 94.66           H  
ATOM   4210  O   ASN A 287     -10.217  -2.586   1.515  1.00 94.66           O  
ATOM   4211  CG  ASN A 287      -8.053  -6.156   0.637  1.00 94.66           C  
ATOM   4212  ND2 ASN A 287      -6.892  -6.608   1.040  1.00 94.66           N  
ATOM   4213 HD21 ASN A 287      -6.161  -5.980   1.342  1.00 94.66           H  
ATOM   4214 HD22 ASN A 287      -6.755  -7.608   1.073  1.00 94.66           H  
ATOM   4215  OD1 ASN A 287      -8.951  -6.913   0.295  1.00 94.66           O  
ATOM   4216  N   ARG A 288     -10.179  -1.925  -0.629  1.00 92.33           N  
ATOM   4217  H   ARG A 288      -9.985  -2.186  -1.585  1.00 92.33           H  
ATOM   4218  CA  ARG A 288     -10.656  -0.567  -0.354  1.00 92.33           C  
ATOM   4219  HA  ARG A 288     -10.010  -0.140   0.413  1.00 92.33           H  
ATOM   4220  C   ARG A 288     -12.081  -0.529   0.229  1.00 92.33           C  
ATOM   4221  CB  ARG A 288     -10.509   0.289  -1.621  1.00 92.33           C  
ATOM   4222  HB2 ARG A 288      -9.475   0.250  -1.963  1.00 92.33           H  
ATOM   4223  HB3 ARG A 288     -11.150  -0.101  -2.412  1.00 92.33           H  
ATOM   4224  O   ARG A 288     -12.305   0.229   1.168  1.00 92.33           O  
ATOM   4225  CG  ARG A 288     -10.889   1.749  -1.361  1.00 92.33           C  
ATOM   4226  HG2 ARG A 288     -11.898   1.802  -0.953  1.00 92.33           H  
ATOM   4227  HG3 ARG A 288     -10.192   2.185  -0.646  1.00 92.33           H  
ATOM   4228  CD  ARG A 288     -10.858   2.563  -2.651  1.00 92.33           C  
ATOM   4229  HD2 ARG A 288     -11.412   2.036  -3.428  1.00 92.33           H  
ATOM   4230  HD3 ARG A 288      -9.822   2.665  -2.972  1.00 92.33           H  
ATOM   4231  NE  ARG A 288     -11.490   3.877  -2.429  1.00 92.33           N  
ATOM   4232  HE  ARG A 288     -12.349   3.912  -1.900  1.00 92.33           H  
ATOM   4233  NH1 ARG A 288      -9.865   5.222  -3.333  1.00 92.33           N  
ATOM   4234 HH11 ARG A 288      -9.472   6.153  -3.324  1.00 92.33           H  
ATOM   4235 HH12 ARG A 288      -9.223   4.443  -3.360  1.00 92.33           H  
ATOM   4236  NH2 ARG A 288     -11.743   6.115  -2.518  1.00 92.33           N  
ATOM   4237 HH21 ARG A 288     -12.072   6.259  -1.574  1.00 92.33           H  
ATOM   4238 HH22 ARG A 288     -11.406   7.015  -2.828  1.00 92.33           H  
ATOM   4239  CZ  ARG A 288     -11.023   5.063  -2.760  1.00 92.33           C  
ATOM   4240  N   PRO A 289     -13.087  -1.260  -0.285  1.00 93.55           N  
ATOM   4241  CA  PRO A 289     -14.445  -1.122   0.233  1.00 93.55           C  
ATOM   4242  HA  PRO A 289     -14.676  -0.058   0.290  1.00 93.55           H  
ATOM   4243  C   PRO A 289     -14.594  -1.743   1.638  1.00 93.55           C  
ATOM   4244  CB  PRO A 289     -15.366  -1.763  -0.812  1.00 93.55           C  
ATOM   4245  HB2 PRO A 289     -15.740  -2.719  -0.444  1.00 93.55           H  
ATOM   4246  HB3 PRO A 289     -16.205  -1.110  -1.051  1.00 93.55           H  
ATOM   4247  O   PRO A 289     -13.780  -2.589   2.027  1.00 93.55           O  
ATOM   4248  CG  PRO A 289     -14.478  -1.988  -2.038  1.00 93.55           C  
ATOM   4249  HG2 PRO A 289     -14.771  -2.877  -2.597  1.00 93.55           H  
ATOM   4250  HG3 PRO A 289     -14.502  -1.105  -2.676  1.00 93.55           H  
ATOM   4251  CD  PRO A 289     -13.089  -2.140  -1.437  1.00 93.55           C  
ATOM   4252  HD2 PRO A 289     -12.334  -1.876  -2.178  1.00 93.55           H  
ATOM   4253  HD3 PRO A 289     -12.947  -3.164  -1.095  1.00 93.55           H  
ATOM   4254  N   PRO A 290     -15.663  -1.394   2.385  1.00 95.50           N  
ATOM   4255  CA  PRO A 290     -15.939  -1.986   3.694  1.00 95.50           C  
ATOM   4256  HA  PRO A 290     -15.200  -1.626   4.411  1.00 95.50           H  
ATOM   4257  C   PRO A 290     -15.907  -3.519   3.669  1.00 95.50           C  
ATOM   4258  CB  PRO A 290     -17.323  -1.470   4.091  1.00 95.50           C  
ATOM   4259  HB2 PRO A 290     -18.086  -2.149   3.710  1.00 95.50           H  
ATOM   4260  HB3 PRO A 290     -17.419  -1.343   5.169  1.00 95.50           H  
ATOM   4261  O   PRO A 290     -15.258  -4.123   4.507  1.00 95.50           O  
ATOM   4262  CG  PRO A 290     -17.468  -0.150   3.344  1.00 95.50           C  
ATOM   4263  HG2 PRO A 290     -18.512   0.069   3.119  1.00 95.50           H  
ATOM   4264  HG3 PRO A 290     -17.041   0.662   3.933  1.00 95.50           H  
ATOM   4265  CD  PRO A 290     -16.653  -0.369   2.070  1.00 95.50           C  
ATOM   4266  HD2 PRO A 290     -16.180   0.568   1.775  1.00 95.50           H  
ATOM   4267  HD3 PRO A 290     -17.308  -0.728   1.276  1.00 95.50           H  
ATOM   4268  N   ILE A 291     -16.500  -4.142   2.643  1.00 97.37           N  
ATOM   4269  H   ILE A 291     -16.983  -3.568   1.967  1.00 97.37           H  
ATOM   4270  CA  ILE A 291     -16.366  -5.574   2.329  1.00 97.37           C  
ATOM   4271  HA  ILE A 291     -15.847  -6.084   3.140  1.00 97.37           H  
ATOM   4272  C   ILE A 291     -15.527  -5.700   1.061  1.00 97.37           C  
ATOM   4273  CB  ILE A 291     -17.749  -6.241   2.159  1.00 97.37           C  
ATOM   4274  HB  ILE A 291     -18.293  -5.711   1.377  1.00 97.37           H  
ATOM   4275  O   ILE A 291     -15.824  -5.042   0.060  1.00 97.37           O  
ATOM   4276  CG1 ILE A 291     -18.561  -6.158   3.469  1.00 97.37           C  
ATOM   4277 HG12 ILE A 291     -18.116  -6.823   4.210  1.00 97.37           H  
ATOM   4278 HG13 ILE A 291     -18.520  -5.144   3.867  1.00 97.37           H  
ATOM   4279  CG2 ILE A 291     -17.593  -7.714   1.733  1.00 97.37           C  
ATOM   4280 HG21 ILE A 291     -18.565  -8.191   1.612  1.00 97.37           H  
ATOM   4281 HG22 ILE A 291     -17.081  -7.795   0.774  1.00 97.37           H  
ATOM   4282 HG23 ILE A 291     -17.026  -8.269   2.481  1.00 97.37           H  
ATOM   4283  CD1 ILE A 291     -20.041  -6.520   3.304  1.00 97.37           C  
ATOM   4284 HD11 ILE A 291     -20.502  -5.875   2.555  1.00 97.37           H  
ATOM   4285 HD12 ILE A 291     -20.550  -6.378   4.257  1.00 97.37           H  
ATOM   4286 HD13 ILE A 291     -20.156  -7.563   3.011  1.00 97.37           H  
ATOM   4287  N   SER A 292     -14.489  -6.534   1.090  1.00 97.01           N  
ATOM   4288  H   SER A 292     -14.381  -7.157   1.878  1.00 97.01           H  
ATOM   4289  CA  SER A 292     -13.599  -6.678  -0.064  1.00 97.01           C  
ATOM   4290  HA  SER A 292     -13.250  -5.683  -0.337  1.00 97.01           H  
ATOM   4291  C   SER A 292     -14.344  -7.258  -1.254  1.00 97.01           C  
ATOM   4292  CB  SER A 292     -12.369  -7.528   0.228  1.00 97.01           C  
ATOM   4293  HB2 SER A 292     -11.730  -7.554  -0.655  1.00 97.01           H  
ATOM   4294  HB3 SER A 292     -12.658  -8.548   0.484  1.00 97.01           H  
ATOM   4295  O   SER A 292     -15.225  -8.103  -1.111  1.00 97.01           O  
ATOM   4296  OG  SER A 292     -11.662  -6.926   1.284  1.00 97.01           O  
ATOM   4297  HG  SER A 292     -10.734  -6.966   1.040  1.00 97.01           H  
ATOM   4298  N   LYS A 293     -13.990  -6.793  -2.449  1.00 97.01           N  
ATOM   4299  H   LYS A 293     -13.214  -6.147  -2.492  1.00 97.01           H  
ATOM   4300  CA  LYS A 293     -14.637  -7.212  -3.695  1.00 97.01           C  
ATOM   4301  HA  LYS A 293     -15.408  -7.949  -3.472  1.00 97.01           H  
ATOM   4302  C   LYS A 293     -13.635  -7.896  -4.601  1.00 97.01           C  
ATOM   4303  CB  LYS A 293     -15.305  -6.012  -4.379  1.00 97.01           C  
ATOM   4304  HB2 LYS A 293     -15.706  -6.339  -5.339  1.00 97.01           H  
ATOM   4305  HB3 LYS A 293     -14.567  -5.230  -4.558  1.00 97.01           H  
ATOM   4306  O   LYS A 293     -12.474  -7.506  -4.641  1.00 97.01           O  
ATOM   4307  CG  LYS A 293     -16.452  -5.457  -3.524  1.00 97.01           C  
ATOM   4308  HG2 LYS A 293     -17.106  -6.279  -3.232  1.00 97.01           H  
ATOM   4309  HG3 LYS A 293     -16.047  -4.995  -2.624  1.00 97.01           H  
ATOM   4310  CD  LYS A 293     -17.274  -4.421  -4.294  1.00 97.01           C  
ATOM   4311  HD2 LYS A 293     -16.643  -3.570  -4.552  1.00 97.01           H  
ATOM   4312  HD3 LYS A 293     -17.663  -4.879  -5.203  1.00 97.01           H  
ATOM   4313  CE  LYS A 293     -18.431  -3.978  -3.393  1.00 97.01           C  
ATOM   4314  HE2 LYS A 293     -18.947  -4.871  -3.041  1.00 97.01           H  
ATOM   4315  HE3 LYS A 293     -18.018  -3.478  -2.517  1.00 97.01           H  
ATOM   4316  NZ  LYS A 293     -19.383  -3.094  -4.107  1.00 97.01           N  
ATOM   4317  HZ1 LYS A 293     -19.774  -3.583  -4.900  1.00 97.01           H  
ATOM   4318  HZ2 LYS A 293     -18.921  -2.253  -4.422  1.00 97.01           H  
ATOM   4319  HZ3 LYS A 293     -20.143  -2.843  -3.492  1.00 97.01           H  
ATOM   4320  N   LEU A 294     -14.087  -8.880  -5.370  1.00 97.75           N  
ATOM   4321  H   LEU A 294     -15.048  -9.177  -5.276  1.00 97.75           H  
ATOM   4322  CA  LEU A 294     -13.260  -9.470  -6.418  1.00 97.75           C  
ATOM   4323  HA  LEU A 294     -12.321  -9.811  -5.980  1.00 97.75           H  
ATOM   4324  C   LEU A 294     -12.944  -8.397  -7.465  1.00 97.75           C  
ATOM   4325  CB  LEU A 294     -13.990 -10.664  -7.048  1.00 97.75           C  
ATOM   4326  HB2 LEU A 294     -13.390 -11.023  -7.884  1.00 97.75           H  
ATOM   4327  HB3 LEU A 294     -14.951 -10.320  -7.432  1.00 97.75           H  
ATOM   4328  O   LEU A 294     -13.864  -7.738  -7.955  1.00 97.75           O  
ATOM   4329  CG  LEU A 294     -14.229 -11.840  -6.085  1.00 97.75           C  
ATOM   4330  HG  LEU A 294     -14.661 -11.464  -5.158  1.00 97.75           H  
ATOM   4331  CD1 LEU A 294     -15.212 -12.846  -6.681  1.00 97.75           C  
ATOM   4332 HD11 LEU A 294     -14.740 -13.446  -7.459  1.00 97.75           H  
ATOM   4333 HD12 LEU A 294     -15.534 -13.528  -5.894  1.00 97.75           H  
ATOM   4334 HD13 LEU A 294     -16.094 -12.342  -7.075  1.00 97.75           H  
ATOM   4335  CD2 LEU A 294     -12.925 -12.577  -5.776  1.00 97.75           C  
ATOM   4336 HD21 LEU A 294     -13.137 -13.406  -5.102  1.00 97.75           H  
ATOM   4337 HD22 LEU A 294     -12.222 -11.915  -5.271  1.00 97.75           H  
ATOM   4338 HD23 LEU A 294     -12.476 -12.970  -6.688  1.00 97.75           H  
ATOM   4339  N   SER A 295     -11.675  -8.228  -7.833  1.00 97.18           N  
ATOM   4340  H   SER A 295     -10.958  -8.731  -7.329  1.00 97.18           H  
ATOM   4341  CA  SER A 295     -11.233  -7.077  -8.643  1.00 97.18           C  
ATOM   4342  HA  SER A 295     -11.423  -6.165  -8.077  1.00 97.18           H  
ATOM   4343  C   SER A 295     -11.962  -6.948  -9.980  1.00 97.18           C  
ATOM   4344  CB  SER A 295      -9.731  -7.159  -8.890  1.00 97.18           C  
ATOM   4345  HB2 SER A 295      -9.399  -6.294  -9.464  1.00 97.18           H  
ATOM   4346  HB3 SER A 295      -9.494  -8.072  -9.437  1.00 97.18           H  
ATOM   4347  O   SER A 295     -12.323  -5.854 -10.393  1.00 97.18           O  
ATOM   4348  OG  SER A 295      -9.090  -7.173  -7.637  1.00 97.18           O  
ATOM   4349  HG  SER A 295      -8.253  -7.629  -7.757  1.00 97.18           H  
ATOM   4350  N   HIS A 296     -12.312  -8.064 -10.618  1.00 97.61           N  
ATOM   4351  H   HIS A 296     -12.034  -8.951 -10.223  1.00 97.61           H  
ATOM   4352  CA  HIS A 296     -13.067  -8.054 -11.873  1.00 97.61           C  
ATOM   4353  HA  HIS A 296     -12.510  -7.462 -12.599  1.00 97.61           H  
ATOM   4354  C   HIS A 296     -14.469  -7.433 -11.751  1.00 97.61           C  
ATOM   4355  CB  HIS A 296     -13.116  -9.486 -12.385  1.00 97.61           C  
ATOM   4356  HB2 HIS A 296     -13.482  -9.499 -13.412  1.00 97.61           H  
ATOM   4357  HB3 HIS A 296     -12.084  -9.837 -12.365  1.00 97.61           H  
ATOM   4358  O   HIS A 296     -14.981  -6.848 -12.704  1.00 97.61           O  
ATOM   4359  CG  HIS A 296     -13.915 -10.451 -11.557  1.00 97.61           C  
ATOM   4360  CD2 HIS A 296     -15.240 -10.753 -11.703  1.00 97.61           C  
ATOM   4361  HD2 HIS A 296     -15.915 -10.320 -12.428  1.00 97.61           H  
ATOM   4362  ND1 HIS A 296     -13.414 -11.262 -10.566  1.00 97.61           N  
ATOM   4363  HD1 HIS A 296     -12.451 -11.315 -10.266  1.00 97.61           H  
ATOM   4364  CE1 HIS A 296     -14.418 -12.040 -10.130  1.00 97.61           C  
ATOM   4365  HE1 HIS A 296     -14.329 -12.821  -9.389  1.00 97.61           H  
ATOM   4366  NE2 HIS A 296     -15.552 -11.744 -10.772  1.00 97.61           N  
ATOM   4367  N   THR A 297     -15.077  -7.480 -10.561  1.00 97.08           N  
ATOM   4368  H   THR A 297     -14.591  -7.921  -9.793  1.00 97.08           H  
ATOM   4369  CA  THR A 297     -16.353  -6.800 -10.289  1.00 97.08           C  
ATOM   4370  HA  THR A 297     -17.027  -6.992 -11.124  1.00 97.08           H  
ATOM   4371  C   THR A 297     -16.178  -5.285 -10.196  1.00 97.08           C  
ATOM   4372  CB  THR A 297     -17.042  -7.319  -9.016  1.00 97.08           C  
ATOM   4373  HB  THR A 297     -18.038  -6.878  -8.976  1.00 97.08           H  
ATOM   4374  O   THR A 297     -17.052  -4.535 -10.632  1.00 97.08           O  
ATOM   4375  CG2 THR A 297     -17.202  -8.838  -9.006  1.00 97.08           C  
ATOM   4376 HG21 THR A 297     -17.724  -9.147  -8.100  1.00 97.08           H  
ATOM   4377 HG22 THR A 297     -17.786  -9.150  -9.872  1.00 97.08           H  
ATOM   4378 HG23 THR A 297     -16.231  -9.331  -9.042  1.00 97.08           H  
ATOM   4379  OG1 THR A 297     -16.362  -6.939  -7.841  1.00 97.08           O  
ATOM   4380  HG1 THR A 297     -15.474  -7.300  -7.876  1.00 97.08           H  
ATOM   4381  N   THR A 298     -15.037  -4.817  -9.677  1.00 93.60           N  
ATOM   4382  H   THR A 298     -14.325  -5.470  -9.384  1.00 93.60           H  
ATOM   4383  CA  THR A 298     -14.714  -3.387  -9.630  1.00 93.60           C  
ATOM   4384  HA  THR A 298     -15.630  -2.842  -9.402  1.00 93.60           H  
ATOM   4385  C   THR A 298     -14.260  -2.867 -10.989  1.00 93.60           C  
ATOM   4386  CB  THR A 298     -13.710  -3.048  -8.515  1.00 93.60           C  
ATOM   4387  HB  THR A 298     -13.454  -1.990  -8.579  1.00 93.60           H  
ATOM   4388  O   THR A 298     -14.678  -1.781 -11.381  1.00 93.60           O  
ATOM   4389  CG2 THR A 298     -14.351  -3.321  -7.150  1.00 93.60           C  
ATOM   4390 HG21 THR A 298     -14.558  -4.385  -7.041  1.00 93.60           H  
ATOM   4391 HG22 THR A 298     -15.280  -2.757  -7.057  1.00 93.60           H  
ATOM   4392 HG23 THR A 298     -13.674  -3.014  -6.353  1.00 93.60           H  
ATOM   4393  OG1 THR A 298     -12.528  -3.811  -8.520  1.00 93.60           O  
ATOM   4394  HG1 THR A 298     -12.172  -3.891  -9.408  1.00 93.60           H  
ATOM   4395  N   ASP A 299     -13.525  -3.672 -11.754  1.00 95.64           N  
ATOM   4396  H   ASP A 299     -13.141  -4.511 -11.344  1.00 95.64           H  
ATOM   4397  CA  ASP A 299     -13.105  -3.364 -13.125  1.00 95.64           C  
ATOM   4398  HA  ASP A 299     -12.555  -2.424 -13.137  1.00 95.64           H  
ATOM   4399  C   ASP A 299     -14.317  -3.210 -14.049  1.00 95.64           C  
ATOM   4400  CB  ASP A 299     -12.181  -4.481 -13.638  1.00 95.64           C  
ATOM   4401  HB2 ASP A 299     -12.694  -5.437 -13.538  1.00 95.64           H  
ATOM   4402  HB3 ASP A 299     -11.990  -4.320 -14.699  1.00 95.64           H  
ATOM   4403  O   ASP A 299     -14.386  -2.262 -14.829  1.00 95.64           O  
ATOM   4404  CG  ASP A 299     -10.833  -4.560 -12.912  1.00 95.64           C  
ATOM   4405  OD1 ASP A 299     -10.643  -3.816 -11.928  1.00 95.64           O  
ATOM   4406  OD2 ASP A 299      -9.996  -5.395 -13.330  1.00 95.64           O  
ATOM   4407  N   LYS A 300     -15.337  -4.071 -13.893  1.00 96.22           N  
ATOM   4408  H   LYS A 300     -15.187  -4.872 -13.296  1.00 96.22           H  
ATOM   4409  CA  LYS A 300     -16.607  -3.957 -14.628  1.00 96.22           C  
ATOM   4410  HA  LYS A 300     -16.384  -3.990 -15.694  1.00 96.22           H  
ATOM   4411  C   LYS A 300     -17.300  -2.618 -14.368  1.00 96.22           C  
ATOM   4412  CB  LYS A 300     -17.518  -5.144 -14.271  1.00 96.22           C  
ATOM   4413  HB2 LYS A 300     -17.763  -5.111 -13.210  1.00 96.22           H  
ATOM   4414  HB3 LYS A 300     -16.980  -6.071 -14.470  1.00 96.22           H  
ATOM   4415  O   LYS A 300     -17.799  -2.000 -15.304  1.00 96.22           O  
ATOM   4416  CG  LYS A 300     -18.817  -5.141 -15.096  1.00 96.22           C  
ATOM   4417  HG2 LYS A 300     -18.565  -5.131 -16.156  1.00 96.22           H  
ATOM   4418  HG3 LYS A 300     -19.397  -4.248 -14.864  1.00 96.22           H  
ATOM   4419  CD  LYS A 300     -19.678  -6.376 -14.798  1.00 96.22           C  
ATOM   4420  HD2 LYS A 300     -19.935  -6.389 -13.738  1.00 96.22           H  
ATOM   4421  HD3 LYS A 300     -19.106  -7.272 -15.038  1.00 96.22           H  
ATOM   4422  CE  LYS A 300     -20.958  -6.335 -15.645  1.00 96.22           C  
ATOM   4423  HE2 LYS A 300     -21.519  -5.436 -15.388  1.00 96.22           H  
ATOM   4424  HE3 LYS A 300     -20.673  -6.257 -16.694  1.00 96.22           H  
ATOM   4425  NZ  LYS A 300     -21.803  -7.541 -15.442  1.00 96.22           N  
ATOM   4426  HZ1 LYS A 300     -22.093  -7.627 -14.478  1.00 96.22           H  
ATOM   4427  HZ2 LYS A 300     -21.297  -8.376 -15.701  1.00 96.22           H  
ATOM   4428  HZ3 LYS A 300     -22.631  -7.495 -16.019  1.00 96.22           H  
ATOM   4429  N   ARG A 301     -17.310  -2.142 -13.115  1.00 91.90           N  
ATOM   4430  H   ARG A 301     -16.835  -2.686 -12.409  1.00 91.90           H  
ATOM   4431  CA  ARG A 301     -17.878  -0.827 -12.759  1.00 91.90           C  
ATOM   4432  HA  ARG A 301     -18.906  -0.781 -13.117  1.00 91.90           H  
ATOM   4433  C   ARG A 301     -17.141   0.315 -13.467  1.00 91.90           C  
ATOM   4434  CB  ARG A 301     -17.866  -0.655 -11.228  1.00 91.90           C  
ATOM   4435  HB2 ARG A 301     -16.838  -0.682 -10.867  1.00 91.90           H  
ATOM   4436  HB3 ARG A 301     -18.407  -1.487 -10.777  1.00 91.90           H  
ATOM   4437  O   ARG A 301     -17.768   1.312 -13.803  1.00 91.90           O  
ATOM   4438  CG  ARG A 301     -18.511   0.664 -10.769  1.00 91.90           C  
ATOM   4439  HG2 ARG A 301     -18.008   1.511 -11.235  1.00 91.90           H  
ATOM   4440  HG3 ARG A 301     -19.561   0.672 -11.064  1.00 91.90           H  
ATOM   4441  CD  ARG A 301     -18.401   0.830  -9.250  1.00 91.90           C  
ATOM   4442  HD2 ARG A 301     -17.345   0.833  -8.982  1.00 91.90           H  
ATOM   4443  HD3 ARG A 301     -18.891  -0.014  -8.766  1.00 91.90           H  
ATOM   4444  NE  ARG A 301     -19.036   2.087  -8.806  1.00 91.90           N  
ATOM   4445  HE  ARG A 301     -19.621   2.558  -9.482  1.00 91.90           H  
ATOM   4446  NH1 ARG A 301     -18.135   2.197  -6.695  1.00 91.90           N  
ATOM   4447 HH11 ARG A 301     -17.549   1.404  -6.916  1.00 91.90           H  
ATOM   4448 HH12 ARG A 301     -18.000   2.722  -5.843  1.00 91.90           H  
ATOM   4449  NH2 ARG A 301     -19.546   3.784  -7.373  1.00 91.90           N  
ATOM   4450 HH21 ARG A 301     -19.422   4.269  -6.496  1.00 91.90           H  
ATOM   4451 HH22 ARG A 301     -20.122   4.220  -8.079  1.00 91.90           H  
ATOM   4452  CZ  ARG A 301     -18.905   2.680  -7.631  1.00 91.90           C  
ATOM   4453  N   TRP A 302     -15.836   0.160 -13.682  1.00 89.50           N  
ATOM   4454  H   TRP A 302     -15.394  -0.690 -13.365  1.00 89.50           H  
ATOM   4455  CA  TRP A 302     -14.963   1.158 -14.309  1.00 89.50           C  
ATOM   4456  HA  TRP A 302     -15.400   2.149 -14.190  1.00 89.50           H  
ATOM   4457  C   TRP A 302     -14.822   0.957 -15.826  1.00 89.50           C  
ATOM   4458  CB  TRP A 302     -13.614   1.171 -13.572  1.00 89.50           C  
ATOM   4459  HB2 TRP A 302     -13.233   0.153 -13.492  1.00 89.50           H  
ATOM   4460  HB3 TRP A 302     -12.899   1.738 -14.169  1.00 89.50           H  
ATOM   4461  O   TRP A 302     -14.077   1.688 -16.469  1.00 89.50           O  
ATOM   4462  CG  TRP A 302     -13.625   1.792 -12.204  1.00 89.50           C  
ATOM   4463  CD1 TRP A 302     -14.625   1.727 -11.293  1.00 89.50           C  
ATOM   4464  HD1 TRP A 302     -15.557   1.199 -11.435  1.00 89.50           H  
ATOM   4465  CD2 TRP A 302     -12.587   2.609 -11.578  1.00 89.50           C  
ATOM   4466  CE2 TRP A 302     -13.057   3.034 -10.299  1.00 89.50           C  
ATOM   4467  CE3 TRP A 302     -11.293   3.029 -11.945  1.00 89.50           C  
ATOM   4468  HE3 TRP A 302     -10.880   2.705 -12.889  1.00 89.50           H  
ATOM   4469  NE1 TRP A 302     -14.302   2.469 -10.180  1.00 89.50           N  
ATOM   4470  HE1 TRP A 302     -14.926   2.646  -9.405  1.00 89.50           H  
ATOM   4471  CH2 TRP A 302     -11.035   4.257  -9.839  1.00 89.50           C  
ATOM   4472  HH2 TRP A 302     -10.429   4.880  -9.198  1.00 89.50           H  
ATOM   4473  CZ2 TRP A 302     -12.317   3.857  -9.442  1.00 89.50           C  
ATOM   4474  HZ2 TRP A 302     -12.715   4.175  -8.490  1.00 89.50           H  
ATOM   4475  CZ3 TRP A 302     -10.525   3.825 -11.070  1.00 89.50           C  
ATOM   4476  HZ3 TRP A 302      -9.514   4.107 -11.325  1.00 89.50           H  
ATOM   4477  N   LYS A 303     -15.565  -0.001 -16.405  1.00 93.99           N  
ATOM   4478  H   LYS A 303     -16.132  -0.576 -15.798  1.00 93.99           H  
ATOM   4479  CA  LYS A 303     -15.534  -0.353 -17.834  1.00 93.99           C  
ATOM   4480  HA  LYS A 303     -16.101  -1.275 -17.961  1.00 93.99           H  
ATOM   4481  C   LYS A 303     -14.120  -0.685 -18.337  1.00 93.99           C  
ATOM   4482  CB  LYS A 303     -16.217   0.737 -18.681  1.00 93.99           C  
ATOM   4483  HB2 LYS A 303     -15.611   1.643 -18.645  1.00 93.99           H  
ATOM   4484  HB3 LYS A 303     -16.244   0.400 -19.717  1.00 93.99           H  
ATOM   4485  O   LYS A 303     -13.766  -0.338 -19.457  1.00 93.99           O  
ATOM   4486  CG  LYS A 303     -17.650   1.075 -18.246  1.00 93.99           C  
ATOM   4487  HG2 LYS A 303     -18.273   0.183 -18.318  1.00 93.99           H  
ATOM   4488  HG3 LYS A 303     -17.655   1.436 -17.218  1.00 93.99           H  
ATOM   4489  CD  LYS A 303     -18.207   2.172 -19.162  1.00 93.99           C  
ATOM   4490  HD2 LYS A 303     -17.560   3.047 -19.096  1.00 93.99           H  
ATOM   4491  HD3 LYS A 303     -18.205   1.811 -20.190  1.00 93.99           H  
ATOM   4492  CE  LYS A 303     -19.632   2.557 -18.754  1.00 93.99           C  
ATOM   4493  HE2 LYS A 303     -19.616   2.891 -17.716  1.00 93.99           H  
ATOM   4494  HE3 LYS A 303     -20.262   1.670 -18.815  1.00 93.99           H  
ATOM   4495  NZ  LYS A 303     -20.165   3.629 -19.632  1.00 93.99           N  
ATOM   4496  HZ1 LYS A 303     -21.106   3.883 -19.368  1.00 93.99           H  
ATOM   4497  HZ2 LYS A 303     -20.176   3.324 -20.595  1.00 93.99           H  
ATOM   4498  HZ3 LYS A 303     -19.583   4.453 -19.577  1.00 93.99           H  
ATOM   4499  N   LEU A 304     -13.316  -1.345 -17.502  1.00 94.87           N  
ATOM   4500  H   LEU A 304     -13.678  -1.610 -16.597  1.00 94.87           H  
ATOM   4501  CA  LEU A 304     -11.965  -1.775 -17.862  1.00 94.87           C  
ATOM   4502  HA  LEU A 304     -11.549  -1.072 -18.584  1.00 94.87           H  
ATOM   4503  C   LEU A 304     -11.995  -3.155 -18.528  1.00 94.87           C  
ATOM   4504  CB  LEU A 304     -11.056  -1.780 -16.619  1.00 94.87           C  
ATOM   4505  HB2 LEU A 304     -11.441  -2.522 -15.920  1.00 94.87           H  
ATOM   4506  HB3 LEU A 304     -10.058  -2.097 -16.920  1.00 94.87           H  
ATOM   4507  O   LEU A 304     -12.706  -4.055 -18.075  1.00 94.87           O  
ATOM   4508  CG  LEU A 304     -10.938  -0.435 -15.880  1.00 94.87           C  
ATOM   4509  HG  LEU A 304     -11.928  -0.115 -15.556  1.00 94.87           H  
ATOM   4510  CD1 LEU A 304     -10.072  -0.615 -14.635  1.00 94.87           C  
ATOM   4511 HD11 LEU A 304      -9.062  -0.900 -14.928  1.00 94.87           H  
ATOM   4512 HD12 LEU A 304     -10.031   0.319 -14.075  1.00 94.87           H  
ATOM   4513 HD13 LEU A 304     -10.492  -1.395 -13.999  1.00 94.87           H  
ATOM   4514  CD2 LEU A 304     -10.325   0.664 -16.747  1.00 94.87           C  
ATOM   4515 HD21 LEU A 304     -10.990   0.900 -17.578  1.00 94.87           H  
ATOM   4516 HD22 LEU A 304      -9.358   0.342 -17.134  1.00 94.87           H  
ATOM   4517 HD23 LEU A 304     -10.182   1.567 -16.154  1.00 94.87           H  
ATOM   4518  N   GLU A 305     -11.161  -3.355 -19.549  1.00 95.63           N  
ATOM   4519  H   GLU A 305     -10.652  -2.563 -19.914  1.00 95.63           H  
ATOM   4520  CA  GLU A 305     -11.020  -4.641 -20.253  1.00 95.63           C  
ATOM   4521  HA  GLU A 305     -11.979  -4.920 -20.691  1.00 95.63           H  
ATOM   4522  C   GLU A 305     -10.608  -5.791 -19.318  1.00 95.63           C  
ATOM   4523  CB  GLU A 305      -9.974  -4.491 -21.372  1.00 95.63           C  
ATOM   4524  HB2 GLU A 305      -9.695  -5.480 -21.734  1.00 95.63           H  
ATOM   4525  HB3 GLU A 305      -9.076  -4.026 -20.966  1.00 95.63           H  
ATOM   4526  O   GLU A 305     -11.015  -6.942 -19.503  1.00 95.63           O  
ATOM   4527  CG  GLU A 305     -10.482  -3.658 -22.559  1.00 95.63           C  
ATOM   4528  HG2 GLU A 305     -10.707  -2.648 -22.216  1.00 95.63           H  
ATOM   4529  HG3 GLU A 305      -9.688  -3.592 -23.303  1.00 95.63           H  
ATOM   4530  CD  GLU A 305     -11.724  -4.295 -23.200  1.00 95.63           C  
ATOM   4531  OE1 GLU A 305     -12.739  -3.594 -23.371  1.00 95.63           O  
ATOM   4532  OE2 GLU A 305     -11.704  -5.529 -23.442  1.00 95.63           O  
ATOM   4533  N   SER A 306      -9.872  -5.475 -18.248  1.00 96.77           N  
ATOM   4534  H   SER A 306      -9.616  -4.508 -18.112  1.00 96.77           H  
ATOM   4535  CA  SER A 306      -9.459  -6.428 -17.216  1.00 96.77           C  
ATOM   4536  HA  SER A 306      -8.923  -7.241 -17.706  1.00 96.77           H  
ATOM   4537  C   SER A 306     -10.634  -7.057 -16.454  1.00 96.77           C  
ATOM   4538  CB  SER A 306      -8.487  -5.744 -16.251  1.00 96.77           C  
ATOM   4539  HB2 SER A 306      -7.611  -5.410 -16.807  1.00 96.77           H  
ATOM   4540  HB3 SER A 306      -8.164  -6.449 -15.485  1.00 96.77           H  
ATOM   4541  O   SER A 306     -10.446  -8.075 -15.787  1.00 96.77           O  
ATOM   4542  OG  SER A 306      -9.101  -4.624 -15.649  1.00 96.77           O  
ATOM   4543  HG  SER A 306      -9.354  -4.859 -14.753  1.00 96.77           H  
ATOM   4544  N   ALA A 307     -11.865  -6.547 -16.597  1.00 97.58           N  
ATOM   4545  H   ALA A 307     -11.975  -5.713 -17.155  1.00 97.58           H  
ATOM   4546  CA  ALA A 307     -13.075  -7.184 -16.071  1.00 97.58           C  
ATOM   4547  HA  ALA A 307     -12.998  -7.234 -14.984  1.00 97.58           H  
ATOM   4548  C   ALA A 307     -13.287  -8.624 -16.582  1.00 97.58           C  
ATOM   4549  CB  ALA A 307     -14.275  -6.305 -16.436  1.00 97.58           C  
ATOM   4550  HB1 ALA A 307     -14.113  -5.290 -16.074  1.00 97.58           H  
ATOM   4551  HB2 ALA A 307     -14.397  -6.276 -17.519  1.00 97.58           H  
ATOM   4552  HB3 ALA A 307     -15.178  -6.713 -15.982  1.00 97.58           H  
ATOM   4553  O   ALA A 307     -13.999  -9.396 -15.943  1.00 97.58           O  
ATOM   4554  N   LYS A 308     -12.662  -8.991 -17.711  1.00 97.70           N  
ATOM   4555  H   LYS A 308     -12.136  -8.281 -18.201  1.00 97.70           H  
ATOM   4556  CA  LYS A 308     -12.682 -10.348 -18.289  1.00 97.70           C  
ATOM   4557  HA  LYS A 308     -13.693 -10.753 -18.244  1.00 97.70           H  
ATOM   4558  C   LYS A 308     -11.790 -11.343 -17.544  1.00 97.70           C  
ATOM   4559  CB  LYS A 308     -12.233 -10.264 -19.755  1.00 97.70           C  
ATOM   4560  HB2 LYS A 308     -12.135 -11.271 -20.161  1.00 97.70           H  
ATOM   4561  HB3 LYS A 308     -11.253  -9.788 -19.795  1.00 97.70           H  
ATOM   4562  O   LYS A 308     -12.003 -12.547 -17.635  1.00 97.70           O  
ATOM   4563  CG  LYS A 308     -13.221  -9.481 -20.632  1.00 97.70           C  
ATOM   4564  HG2 LYS A 308     -13.464  -8.528 -20.163  1.00 97.70           H  
ATOM   4565  HG3 LYS A 308     -14.138 -10.060 -20.747  1.00 97.70           H  
ATOM   4566  CD  LYS A 308     -12.613  -9.194 -22.010  1.00 97.70           C  
ATOM   4567  HD2 LYS A 308     -11.711  -8.598 -21.871  1.00 97.70           H  
ATOM   4568  HD3 LYS A 308     -12.351 -10.129 -22.507  1.00 97.70           H  
ATOM   4569  CE  LYS A 308     -13.606  -8.405 -22.871  1.00 97.70           C  
ATOM   4570  HE2 LYS A 308     -14.419  -9.066 -23.173  1.00 97.70           H  
ATOM   4571  HE3 LYS A 308     -14.023  -7.601 -22.265  1.00 97.70           H  
ATOM   4572  NZ  LYS A 308     -12.953  -7.804 -24.058  1.00 97.70           N  
ATOM   4573  HZ1 LYS A 308     -12.325  -7.070 -23.764  1.00 97.70           H  
ATOM   4574  HZ2 LYS A 308     -12.421  -8.465 -24.606  1.00 97.70           H  
ATOM   4575  HZ3 LYS A 308     -13.610  -7.305 -24.642  1.00 97.70           H  
ATOM   4576  N   ILE A 309     -10.792 -10.851 -16.818  1.00 97.88           N  
ATOM   4577  H   ILE A 309     -10.724  -9.847 -16.729  1.00 97.88           H  
ATOM   4578  CA  ILE A 309      -9.902 -11.677 -16.003  1.00 97.88           C  
ATOM   4579  HA  ILE A 309      -9.751 -12.632 -16.507  1.00 97.88           H  
ATOM   4580  C   ILE A 309     -10.631 -11.911 -14.680  1.00 97.88           C  
ATOM   4581  CB  ILE A 309      -8.527 -10.983 -15.855  1.00 97.88           C  
ATOM   4582  HB  ILE A 309      -8.675 -10.034 -15.341  1.00 97.88           H  
ATOM   4583  O   ILE A 309     -11.177 -10.959 -14.142  1.00 97.88           O  
ATOM   4584  CG1 ILE A 309      -7.916 -10.692 -17.249  1.00 97.88           C  
ATOM   4585 HG12 ILE A 309      -8.640 -10.179 -17.882  1.00 97.88           H  
ATOM   4586 HG13 ILE A 309      -7.655 -11.631 -17.737  1.00 97.88           H  
ATOM   4587  CG2 ILE A 309      -7.562 -11.844 -15.019  1.00 97.88           C  
ATOM   4588 HG21 ILE A 309      -7.318 -12.757 -15.563  1.00 97.88           H  
ATOM   4589 HG22 ILE A 309      -6.643 -11.295 -14.814  1.00 97.88           H  
ATOM   4590 HG23 ILE A 309      -8.013 -12.115 -14.064  1.00 97.88           H  
ATOM   4591  CD1 ILE A 309      -6.685  -9.790 -17.206  1.00 97.88           C  
ATOM   4592 HD11 ILE A 309      -6.946  -8.854 -16.711  1.00 97.88           H  
ATOM   4593 HD12 ILE A 309      -6.359  -9.572 -18.223  1.00 97.88           H  
ATOM   4594 HD13 ILE A 309      -5.867 -10.279 -16.677  1.00 97.88           H  
ATOM   4595  N   THR A 310     -10.669 -13.112 -14.110  1.00 98.01           N  
ATOM   4596  H   THR A 310     -10.260 -13.884 -14.616  1.00 98.01           H  
ATOM   4597  CA  THR A 310     -11.349 -13.384 -12.827  1.00 98.01           C  
ATOM   4598  HA  THR A 310     -12.186 -12.692 -12.734  1.00 98.01           H  
ATOM   4599  C   THR A 310     -10.430 -13.149 -11.625  1.00 98.01           C  
ATOM   4600  CB  THR A 310     -11.959 -14.792 -12.777  1.00 98.01           C  
ATOM   4601  HB  THR A 310     -12.569 -14.870 -11.877  1.00 98.01           H  
ATOM   4602  O   THR A 310      -9.233 -12.897 -11.769  1.00 98.01           O  
ATOM   4603  CG2 THR A 310     -12.858 -15.090 -13.975  1.00 98.01           C  
ATOM   4604 HG21 THR A 310     -13.361 -16.046 -13.829  1.00 98.01           H  
ATOM   4605 HG22 THR A 310     -13.612 -14.310 -14.073  1.00 98.01           H  
ATOM   4606 HG23 THR A 310     -12.272 -15.133 -14.893  1.00 98.01           H  
ATOM   4607  OG1 THR A 310     -10.946 -15.767 -12.705  1.00 98.01           O  
ATOM   4608  HG1 THR A 310     -11.379 -16.618 -12.801  1.00 98.01           H  
ATOM   4609  N   GLY A 311     -10.975 -13.207 -10.404  1.00 97.61           N  
ATOM   4610  H   GLY A 311     -11.936 -13.507 -10.323  1.00 97.61           H  
ATOM   4611  CA  GLY A 311     -10.160 -13.134  -9.184  1.00 97.61           C  
ATOM   4612  HA2 GLY A 311     -10.814 -13.175  -8.313  1.00 97.61           H  
ATOM   4613  HA3 GLY A 311      -9.603 -12.197  -9.163  1.00 97.61           H  
ATOM   4614  C   GLY A 311      -9.165 -14.296  -9.084  1.00 97.61           C  
ATOM   4615  O   GLY A 311      -7.997 -14.077  -8.774  1.00 97.61           O  
ATOM   4616  N   ASP A 312      -9.598 -15.507  -9.437  1.00 97.41           N  
ATOM   4617  H   ASP A 312     -10.580 -15.650  -9.623  1.00 97.41           H  
ATOM   4618  CA  ASP A 312      -8.755 -16.705  -9.376  1.00 97.41           C  
ATOM   4619  HA  ASP A 312      -8.246 -16.723  -8.412  1.00 97.41           H  
ATOM   4620  C   ASP A 312      -7.680 -16.729 -10.467  1.00 97.41           C  
ATOM   4621  CB  ASP A 312      -9.625 -17.961  -9.450  1.00 97.41           C  
ATOM   4622  HB2 ASP A 312     -10.169 -17.962 -10.395  1.00 97.41           H  
ATOM   4623  HB3 ASP A 312      -8.981 -18.840  -9.426  1.00 97.41           H  
ATOM   4624  O   ASP A 312      -6.574 -17.209 -10.237  1.00 97.41           O  
ATOM   4625  CG  ASP A 312     -10.609 -18.043  -8.281  1.00 97.41           C  
ATOM   4626  OD1 ASP A 312     -10.267 -17.545  -7.177  1.00 97.41           O  
ATOM   4627  OD2 ASP A 312     -11.725 -18.526  -8.548  1.00 97.41           O  
ATOM   4628  N   GLN A 313      -7.949 -16.149 -11.641  1.00 98.04           N  
ATOM   4629  H   GLN A 313      -8.877 -15.789 -11.809  1.00 98.04           H  
ATOM   4630  CA  GLN A 313      -6.909 -15.953 -12.655  1.00 98.04           C  
ATOM   4631  HA  GLN A 313      -6.422 -16.907 -12.857  1.00 98.04           H  
ATOM   4632  C   GLN A 313      -5.818 -14.997 -12.157  1.00 98.04           C  
ATOM   4633  CB  GLN A 313      -7.538 -15.442 -13.954  1.00 98.04           C  
ATOM   4634  HB2 GLN A 313      -8.224 -14.629 -13.715  1.00 98.04           H  
ATOM   4635  HB3 GLN A 313      -6.753 -15.050 -14.601  1.00 98.04           H  
ATOM   4636  O   GLN A 313      -4.636 -15.321 -12.263  1.00 98.04           O  
ATOM   4637  CG  GLN A 313      -8.274 -16.557 -14.715  1.00 98.04           C  
ATOM   4638  HG2 GLN A 313      -7.544 -17.289 -15.060  1.00 98.04           H  
ATOM   4639  HG3 GLN A 313      -8.981 -17.062 -14.058  1.00 98.04           H  
ATOM   4640  CD  GLN A 313      -9.043 -16.012 -15.912  1.00 98.04           C  
ATOM   4641  NE2 GLN A 313      -9.195 -16.754 -16.983  1.00 98.04           N  
ATOM   4642 HE21 GLN A 313      -9.712 -16.329 -17.740  1.00 98.04           H  
ATOM   4643 HE22 GLN A 313      -8.795 -17.679 -17.056  1.00 98.04           H  
ATOM   4644  OE1 GLN A 313      -9.537 -14.902 -15.903  1.00 98.04           O  
ATOM   4645  N   ARG A 314      -6.194 -13.868 -11.536  1.00 98.10           N  
ATOM   4646  H   ARG A 314      -7.181 -13.665 -11.469  1.00 98.10           H  
ATOM   4647  CA  ARG A 314      -5.221 -12.940 -10.923  1.00 98.10           C  
ATOM   4648  HA  ARG A 314      -4.499 -12.623 -11.675  1.00 98.10           H  
ATOM   4649  C   ARG A 314      -4.433 -13.607  -9.806  1.00 98.10           C  
ATOM   4650  CB  ARG A 314      -5.909 -11.700 -10.353  1.00 98.10           C  
ATOM   4651  HB2 ARG A 314      -6.672 -11.992  -9.631  1.00 98.10           H  
ATOM   4652  HB3 ARG A 314      -5.160 -11.100  -9.837  1.00 98.10           H  
ATOM   4653  O   ARG A 314      -3.224 -13.426  -9.694  1.00 98.10           O  
ATOM   4654  CG  ARG A 314      -6.541 -10.849 -11.449  1.00 98.10           C  
ATOM   4655  HG2 ARG A 314      -7.317 -11.438 -11.939  1.00 98.10           H  
ATOM   4656  HG3 ARG A 314      -5.814 -10.583 -12.215  1.00 98.10           H  
ATOM   4657  CD  ARG A 314      -7.115  -9.581 -10.817  1.00 98.10           C  
ATOM   4658  HD2 ARG A 314      -6.302  -9.074 -10.298  1.00 98.10           H  
ATOM   4659  HD3 ARG A 314      -7.883  -9.860 -10.096  1.00 98.10           H  
ATOM   4660  NE  ARG A 314      -7.677  -8.634 -11.786  1.00 98.10           N  
ATOM   4661  HE  ARG A 314      -7.228  -7.731 -11.847  1.00 98.10           H  
ATOM   4662  NH1 ARG A 314      -9.294 -10.014 -12.565  1.00 98.10           N  
ATOM   4663 HH11 ARG A 314     -10.067 -10.147 -13.201  1.00 98.10           H  
ATOM   4664 HH12 ARG A 314      -8.886 -10.806 -12.089  1.00 98.10           H  
ATOM   4665  NH2 ARG A 314      -9.193  -7.970 -13.358  1.00 98.10           N  
ATOM   4666 HH21 ARG A 314      -9.045  -6.981 -13.217  1.00 98.10           H  
ATOM   4667 HH22 ARG A 314      -9.859  -8.212 -14.078  1.00 98.10           H  
ATOM   4668  CZ  ARG A 314      -8.701  -8.867 -12.570  1.00 98.10           C  
ATOM   4669  N   ARG A 315      -5.103 -14.430  -9.004  1.00 97.31           N  
ATOM   4670  H   ARG A 315      -6.103 -14.503  -9.127  1.00 97.31           H  
ATOM   4671  CA  ARG A 315      -4.456 -15.219  -7.963  1.00 97.31           C  
ATOM   4672  HA  ARG A 315      -3.927 -14.538  -7.297  1.00 97.31           H  
ATOM   4673  C   ARG A 315      -3.395 -16.163  -8.530  1.00 97.31           C  
ATOM   4674  CB  ARG A 315      -5.549 -15.944  -7.188  1.00 97.31           C  
ATOM   4675  HB2 ARG A 315      -6.190 -16.495  -7.876  1.00 97.31           H  
ATOM   4676  HB3 ARG A 315      -6.150 -15.199  -6.665  1.00 97.31           H  
ATOM   4677  O   ARG A 315      -2.259 -16.104  -8.077  1.00 97.31           O  
ATOM   4678  CG  ARG A 315      -5.006 -16.936  -6.183  1.00 97.31           C  
ATOM   4679  HG2 ARG A 315      -5.844 -17.336  -5.613  1.00 97.31           H  
ATOM   4680  HG3 ARG A 315      -4.533 -17.768  -6.705  1.00 97.31           H  
ATOM   4681  CD  ARG A 315      -4.002 -16.280  -5.240  1.00 97.31           C  
ATOM   4682  HD2 ARG A 315      -3.128 -15.910  -5.776  1.00 97.31           H  
ATOM   4683  HD3 ARG A 315      -4.460 -15.455  -4.694  1.00 97.31           H  
ATOM   4684  NE  ARG A 315      -3.564 -17.331  -4.362  1.00 97.31           N  
ATOM   4685  HE  ARG A 315      -2.945 -18.023  -4.757  1.00 97.31           H  
ATOM   4686  NH1 ARG A 315      -5.138 -17.014  -2.745  1.00 97.31           N  
ATOM   4687 HH11 ARG A 315      -5.729 -17.408  -2.027  1.00 97.31           H  
ATOM   4688 HH12 ARG A 315      -5.165 -16.024  -2.943  1.00 97.31           H  
ATOM   4689  NH2 ARG A 315      -4.025 -18.990  -3.003  1.00 97.31           N  
ATOM   4690 HH21 ARG A 315      -4.515 -19.421  -2.232  1.00 97.31           H  
ATOM   4691 HH22 ARG A 315      -3.442 -19.536  -3.621  1.00 97.31           H  
ATOM   4692  CZ  ARG A 315      -4.248 -17.762  -3.348  1.00 97.31           C  
ATOM   4693  N   LYS A 316      -3.716 -16.929  -9.575  1.00 97.16           N  
ATOM   4694  H   LYS A 316      -4.681 -16.948  -9.871  1.00 97.16           H  
ATOM   4695  CA  LYS A 316      -2.740 -17.788 -10.267  1.00 97.16           C  
ATOM   4696  HA  LYS A 316      -2.320 -18.499  -9.556  1.00 97.16           H  
ATOM   4697  C   LYS A 316      -1.554 -16.994 -10.822  1.00 97.16           C  
ATOM   4698  CB  LYS A 316      -3.435 -18.565 -11.392  1.00 97.16           C  
ATOM   4699  HB2 LYS A 316      -4.015 -17.877 -12.008  1.00 97.16           H  
ATOM   4700  HB3 LYS A 316      -2.674 -19.030 -12.019  1.00 97.16           H  
ATOM   4701  O   LYS A 316      -0.426 -17.471 -10.783  1.00 97.16           O  
ATOM   4702  CG  LYS A 316      -4.345 -19.671 -10.845  1.00 97.16           C  
ATOM   4703  HG2 LYS A 316      -5.067 -19.254 -10.142  1.00 97.16           H  
ATOM   4704  HG3 LYS A 316      -3.734 -20.401 -10.314  1.00 97.16           H  
ATOM   4705  CD  LYS A 316      -5.094 -20.367 -11.986  1.00 97.16           C  
ATOM   4706  HD2 LYS A 316      -5.700 -19.636 -12.521  1.00 97.16           H  
ATOM   4707  HD3 LYS A 316      -4.368 -20.812 -12.668  1.00 97.16           H  
ATOM   4708  CE  LYS A 316      -5.993 -21.456 -11.396  1.00 97.16           C  
ATOM   4709  HE2 LYS A 316      -5.374 -22.114 -10.786  1.00 97.16           H  
ATOM   4710  HE3 LYS A 316      -6.716 -20.985 -10.730  1.00 97.16           H  
ATOM   4711  NZ  LYS A 316      -6.687 -22.240 -12.447  1.00 97.16           N  
ATOM   4712  HZ1 LYS A 316      -6.013 -22.700 -13.042  1.00 97.16           H  
ATOM   4713  HZ2 LYS A 316      -7.259 -22.954 -12.017  1.00 97.16           H  
ATOM   4714  HZ3 LYS A 316      -7.282 -21.645 -13.006  1.00 97.16           H  
ATOM   4715  N   THR A 317      -1.776 -15.772 -11.319  1.00 97.00           N  
ATOM   4716  H   THR A 317      -2.727 -15.448 -11.421  1.00 97.00           H  
ATOM   4717  CA  THR A 317      -0.657 -14.910 -11.744  1.00 97.00           C  
ATOM   4718  HA  THR A 317       0.012 -15.508 -12.362  1.00 97.00           H  
ATOM   4719  C   THR A 317       0.193 -14.422 -10.573  1.00 97.00           C  
ATOM   4720  CB  THR A 317      -1.090 -13.714 -12.601  1.00 97.00           C  
ATOM   4721  HB  THR A 317      -0.202 -13.130 -12.841  1.00 97.00           H  
ATOM   4722  O   THR A 317       1.407 -14.370 -10.711  1.00 97.00           O  
ATOM   4723  CG2 THR A 317      -1.734 -14.144 -13.916  1.00 97.00           C  
ATOM   4724 HG21 THR A 317      -1.029 -14.746 -14.490  1.00 97.00           H  
ATOM   4725 HG22 THR A 317      -2.640 -14.721 -13.732  1.00 97.00           H  
ATOM   4726 HG23 THR A 317      -1.989 -13.257 -14.496  1.00 97.00           H  
ATOM   4727  OG1 THR A 317      -2.007 -12.870 -11.957  1.00 97.00           O  
ATOM   4728  HG1 THR A 317      -2.222 -13.198 -11.081  1.00 97.00           H  
ATOM   4729  N   MET A 318      -0.397 -14.120  -9.413  1.00 97.84           N  
ATOM   4730  H   MET A 318      -1.400 -14.198  -9.324  1.00 97.84           H  
ATOM   4731  CA  MET A 318       0.378 -13.765  -8.220  1.00 97.84           C  
ATOM   4732  HA  MET A 318       1.095 -12.993  -8.498  1.00 97.84           H  
ATOM   4733  C   MET A 318       1.186 -14.961  -7.701  1.00 97.84           C  
ATOM   4734  CB  MET A 318      -0.552 -13.198  -7.138  1.00 97.84           C  
ATOM   4735  HB2 MET A 318      -1.114 -12.362  -7.555  1.00 97.84           H  
ATOM   4736  HB3 MET A 318      -1.258 -13.964  -6.818  1.00 97.84           H  
ATOM   4737  O   MET A 318       2.350 -14.805  -7.351  1.00 97.84           O  
ATOM   4738  CG  MET A 318       0.231 -12.706  -5.913  1.00 97.84           C  
ATOM   4739  HG2 MET A 318      -0.471 -12.317  -5.175  1.00 97.84           H  
ATOM   4740  HG3 MET A 318       0.740 -13.557  -5.462  1.00 97.84           H  
ATOM   4741  SD  MET A 318       1.480 -11.432  -6.254  1.00 97.84           S  
ATOM   4742  CE  MET A 318       0.452  -9.942  -6.297  1.00 97.84           C  
ATOM   4743  HE1 MET A 318      -0.366 -10.074  -7.005  1.00 97.84           H  
ATOM   4744  HE2 MET A 318       0.045  -9.754  -5.304  1.00 97.84           H  
ATOM   4745  HE3 MET A 318       1.063  -9.092  -6.601  1.00 97.84           H  
ATOM   4746  N   GLU A 319       0.617 -16.168  -7.727  1.00 97.35           N  
ATOM   4747  H   GLU A 319      -0.356 -16.242  -7.986  1.00 97.35           H  
ATOM   4748  CA  GLU A 319       1.326 -17.396  -7.344  1.00 97.35           C  
ATOM   4749  HA  GLU A 319       1.649 -17.310  -6.306  1.00 97.35           H  
ATOM   4750  C   GLU A 319       2.595 -17.608  -8.178  1.00 97.35           C  
ATOM   4751  CB  GLU A 319       0.383 -18.605  -7.462  1.00 97.35           C  
ATOM   4752  HB2 GLU A 319      -0.100 -18.581  -8.438  1.00 97.35           H  
ATOM   4753  HB3 GLU A 319       0.962 -19.525  -7.381  1.00 97.35           H  
ATOM   4754  O   GLU A 319       3.629 -17.947  -7.609  1.00 97.35           O  
ATOM   4755  CG  GLU A 319      -0.672 -18.592  -6.345  1.00 97.35           C  
ATOM   4756  HG2 GLU A 319      -1.106 -17.596  -6.266  1.00 97.35           H  
ATOM   4757  HG3 GLU A 319      -0.171 -18.795  -5.398  1.00 97.35           H  
ATOM   4758  CD  GLU A 319      -1.820 -19.593  -6.525  1.00 97.35           C  
ATOM   4759  OE1 GLU A 319      -2.636 -19.649  -5.568  1.00 97.35           O  
ATOM   4760  OE2 GLU A 319      -1.964 -20.180  -7.622  1.00 97.35           O  
ATOM   4761  N   LYS A 320       2.567 -17.308  -9.488  1.00 96.17           N  
ATOM   4762  H   LYS A 320       1.679 -17.042  -9.888  1.00 96.17           H  
ATOM   4763  CA  LYS A 320       3.765 -17.329 -10.353  1.00 96.17           C  
ATOM   4764  HA  LYS A 320       4.191 -18.332 -10.355  1.00 96.17           H  
ATOM   4765  C   LYS A 320       4.875 -16.385  -9.881  1.00 96.17           C  
ATOM   4766  CB  LYS A 320       3.410 -16.971 -11.796  1.00 96.17           C  
ATOM   4767  HB2 LYS A 320       4.337 -16.809 -12.346  1.00 96.17           H  
ATOM   4768  HB3 LYS A 320       2.849 -16.036 -11.808  1.00 96.17           H  
ATOM   4769  O   LYS A 320       6.047 -16.686 -10.074  1.00 96.17           O  
ATOM   4770  CG  LYS A 320       2.616 -18.064 -12.516  1.00 96.17           C  
ATOM   4771  HG2 LYS A 320       1.687 -18.279 -11.989  1.00 96.17           H  
ATOM   4772  HG3 LYS A 320       3.220 -18.970 -12.567  1.00 96.17           H  
ATOM   4773  CD  LYS A 320       2.311 -17.566 -13.930  1.00 96.17           C  
ATOM   4774  HD2 LYS A 320       3.243 -17.224 -14.381  1.00 96.17           H  
ATOM   4775  HD3 LYS A 320       1.620 -16.724 -13.874  1.00 96.17           H  
ATOM   4776  CE  LYS A 320       1.718 -18.667 -14.804  1.00 96.17           C  
ATOM   4777  HE2 LYS A 320       2.332 -19.559 -14.679  1.00 96.17           H  
ATOM   4778  HE3 LYS A 320       0.706 -18.894 -14.468  1.00 96.17           H  
ATOM   4779  NZ  LYS A 320       1.743 -18.246 -16.227  1.00 96.17           N  
ATOM   4780  HZ1 LYS A 320       2.691 -18.018 -16.493  1.00 96.17           H  
ATOM   4781  HZ2 LYS A 320       1.439 -18.989 -16.841  1.00 96.17           H  
ATOM   4782  HZ3 LYS A 320       1.196 -17.412 -16.386  1.00 96.17           H  
ATOM   4783  N   VAL A 321       4.521 -15.259  -9.259  1.00 97.21           N  
ATOM   4784  H   VAL A 321       3.540 -15.091  -9.087  1.00 97.21           H  
ATOM   4785  CA  VAL A 321       5.508 -14.352  -8.662  1.00 97.21           C  
ATOM   4786  HA  VAL A 321       6.339 -14.238  -9.357  1.00 97.21           H  
ATOM   4787  C   VAL A 321       6.087 -14.955  -7.389  1.00 97.21           C  
ATOM   4788  CB  VAL A 321       4.930 -12.958  -8.364  1.00 97.21           C  
ATOM   4789  HB  VAL A 321       4.213 -13.015  -7.545  1.00 97.21           H  
ATOM   4790  O   VAL A 321       7.301 -14.962  -7.212  1.00 97.21           O  
ATOM   4791  CG1 VAL A 321       6.079 -12.038  -7.944  1.00 97.21           C  
ATOM   4792 HG11 VAL A 321       6.942 -12.183  -8.594  1.00 97.21           H  
ATOM   4793 HG12 VAL A 321       6.369 -12.239  -6.913  1.00 97.21           H  
ATOM   4794 HG13 VAL A 321       5.779 -10.994  -8.039  1.00 97.21           H  
ATOM   4795  CG2 VAL A 321       4.222 -12.331  -9.571  1.00 97.21           C  
ATOM   4796 HG21 VAL A 321       3.814 -11.364  -9.276  1.00 97.21           H  
ATOM   4797 HG22 VAL A 321       4.927 -12.198 -10.392  1.00 97.21           H  
ATOM   4798 HG23 VAL A 321       3.396 -12.963  -9.898  1.00 97.21           H  
ATOM   4799  N   CYS A 322       5.237 -15.507  -6.521  1.00 97.40           N  
ATOM   4800  H   CYS A 322       4.246 -15.463  -6.715  1.00 97.40           H  
ATOM   4801  CA  CYS A 322       5.677 -16.124  -5.272  1.00 97.40           C  
ATOM   4802  HA  CYS A 322       6.209 -15.380  -4.678  1.00 97.40           H  
ATOM   4803  C   CYS A 322       6.645 -17.289  -5.520  1.00 97.40           C  
ATOM   4804  CB  CYS A 322       4.456 -16.621  -4.487  1.00 97.40           C  
ATOM   4805  HB2 CYS A 322       3.986 -17.437  -5.037  1.00 97.40           H  
ATOM   4806  HB3 CYS A 322       4.793 -17.004  -3.524  1.00 97.40           H  
ATOM   4807  O   CYS A 322       7.664 -17.397  -4.837  1.00 97.40           O  
ATOM   4808  SG  CYS A 322       3.230 -15.308  -4.214  1.00 97.40           S  
ATOM   4809  HG  CYS A 322       4.050 -14.418  -3.648  1.00 97.40           H  
ATOM   4810  N   VAL A 323       6.350 -18.141  -6.510  1.00 96.24           N  
ATOM   4811  H   VAL A 323       5.490 -18.008  -7.024  1.00 96.24           H  
ATOM   4812  CA  VAL A 323       7.153 -19.342  -6.795  1.00 96.24           C  
ATOM   4813  HA  VAL A 323       7.422 -19.746  -5.819  1.00 96.24           H  
ATOM   4814  C   VAL A 323       8.488 -19.065  -7.485  1.00 96.24           C  
ATOM   4815  CB  VAL A 323       6.375 -20.458  -7.515  1.00 96.24           C  
ATOM   4816  HB  VAL A 323       7.019 -21.334  -7.593  1.00 96.24           H  
ATOM   4817  O   VAL A 323       9.281 -19.985  -7.660  1.00 96.24           O  
ATOM   4818  CG1 VAL A 323       5.140 -20.895  -6.715  1.00 96.24           C  
ATOM   4819 HG11 VAL A 323       5.447 -21.194  -5.713  1.00 96.24           H  
ATOM   4820 HG12 VAL A 323       4.668 -21.746  -7.206  1.00 96.24           H  
ATOM   4821 HG13 VAL A 323       4.417 -20.083  -6.633  1.00 96.24           H  
ATOM   4822  CG2 VAL A 323       5.983 -20.043  -8.933  1.00 96.24           C  
ATOM   4823 HG21 VAL A 323       6.876 -19.933  -9.549  1.00 96.24           H  
ATOM   4824 HG22 VAL A 323       5.338 -20.799  -9.381  1.00 96.24           H  
ATOM   4825 HG23 VAL A 323       5.464 -19.086  -8.895  1.00 96.24           H  
ATOM   4826  N   ALA A 324       8.783 -17.803  -7.819  1.00 96.04           N  
ATOM   4827  H   ALA A 324       8.091 -17.079  -7.690  1.00 96.04           H  
ATOM   4828  CA  ALA A 324      10.131 -17.403  -8.214  1.00 96.04           C  
ATOM   4829  HA  ALA A 324      10.456 -18.031  -9.043  1.00 96.04           H  
ATOM   4830  C   ALA A 324      11.149 -17.591  -7.069  1.00 96.04           C  
ATOM   4831  CB  ALA A 324      10.088 -15.949  -8.697  1.00 96.04           C  
ATOM   4832  HB1 ALA A 324      11.069 -15.669  -9.080  1.00 96.04           H  
ATOM   4833  HB2 ALA A 324       9.833 -15.285  -7.871  1.00 96.04           H  
ATOM   4834  HB3 ALA A 324       9.351 -15.840  -9.494  1.00 96.04           H  
ATOM   4835  O   ALA A 324      12.334 -17.777  -7.336  1.00 96.04           O  
ATOM   4836  N   CYS A 325      10.687 -17.577  -5.807  1.00 96.34           N  
ATOM   4837  H   CYS A 325       9.704 -17.386  -5.676  1.00 96.34           H  
ATOM   4838  CA  CYS A 325      11.533 -17.748  -4.618  1.00 96.34           C  
ATOM   4839  HA  CYS A 325      12.521 -18.091  -4.923  1.00 96.34           H  
ATOM   4840  C   CYS A 325      10.999 -18.787  -3.611  1.00 96.34           C  
ATOM   4841  CB  CYS A 325      11.695 -16.386  -3.921  1.00 96.34           C  
ATOM   4842  HB2 CYS A 325      12.360 -16.510  -3.067  1.00 96.34           H  
ATOM   4843  HB3 CYS A 325      10.727 -16.042  -3.557  1.00 96.34           H  
ATOM   4844  O   CYS A 325      11.782 -19.389  -2.878  1.00 96.34           O  
ATOM   4845  SG  CYS A 325      12.401 -15.132  -5.037  1.00 96.34           S  
ATOM   4846  HG  CYS A 325      12.646 -14.205  -4.106  1.00 96.34           H  
ATOM   4847  N   HIS A 326       9.682 -19.000  -3.538  1.00 96.90           N  
ATOM   4848  H   HIS A 326       9.074 -18.492  -4.164  1.00 96.90           H  
ATOM   4849  CA  HIS A 326       9.048 -19.914  -2.581  1.00 96.90           C  
ATOM   4850  HA  HIS A 326       9.778 -20.194  -1.822  1.00 96.90           H  
ATOM   4851  C   HIS A 326       8.572 -21.209  -3.243  1.00 96.90           C  
ATOM   4852  CB  HIS A 326       7.893 -19.203  -1.863  1.00 96.90           C  
ATOM   4853  HB2 HIS A 326       7.393 -19.911  -1.202  1.00 96.90           H  
ATOM   4854  HB3 HIS A 326       7.164 -18.865  -2.599  1.00 96.90           H  
ATOM   4855  O   HIS A 326       8.293 -21.262  -4.434  1.00 96.90           O  
ATOM   4856  CG  HIS A 326       8.355 -18.032  -1.038  1.00 96.90           C  
ATOM   4857  CD2 HIS A 326       8.245 -16.709  -1.370  1.00 96.90           C  
ATOM   4858  HD2 HIS A 326       7.806 -16.315  -2.275  1.00 96.90           H  
ATOM   4859  ND1 HIS A 326       9.009 -18.094   0.173  1.00 96.90           N  
ATOM   4860  HD1 HIS A 326       9.232 -18.928   0.697  1.00 96.90           H  
ATOM   4861  CE1 HIS A 326       9.282 -16.837   0.561  1.00 96.90           C  
ATOM   4862  HE1 HIS A 326       9.783 -16.559   1.477  1.00 96.90           H  
ATOM   4863  NE2 HIS A 326       8.831 -15.963  -0.347  1.00 96.90           N  
ATOM   4864  N   ASN A 327       8.417 -22.274  -2.460  1.00 97.11           N  
ATOM   4865  H   ASN A 327       8.599 -22.182  -1.471  1.00 97.11           H  
ATOM   4866  CA  ASN A 327       7.731 -23.466  -2.952  1.00 97.11           C  
ATOM   4867  HA  ASN A 327       8.003 -23.608  -3.998  1.00 97.11           H  
ATOM   4868  C   ASN A 327       6.201 -23.286  -2.914  1.00 97.11           C  
ATOM   4869  CB  ASN A 327       8.225 -24.707  -2.194  1.00 97.11           C  
ATOM   4870  HB2 ASN A 327       9.311 -24.760  -2.266  1.00 97.11           H  
ATOM   4871  HB3 ASN A 327       7.820 -25.603  -2.665  1.00 97.11           H  
ATOM   4872  O   ASN A 327       5.664 -22.505  -2.126  1.00 97.11           O  
ATOM   4873  CG  ASN A 327       7.803 -24.721  -0.738  1.00 97.11           C  
ATOM   4874  ND2 ASN A 327       8.738 -24.698   0.181  1.00 97.11           N  
ATOM   4875 HD21 ASN A 327       8.436 -24.726   1.145  1.00 97.11           H  
ATOM   4876 HD22 ASN A 327       9.714 -24.696  -0.078  1.00 97.11           H  
ATOM   4877  OD1 ASN A 327       6.630 -24.761  -0.406  1.00 97.11           O  
ATOM   4878  N   THR A 328       5.493 -24.076  -3.719  1.00 97.37           N  
ATOM   4879  H   THR A 328       5.982 -24.614  -4.421  1.00 97.37           H  
ATOM   4880  CA  THR A 328       4.029 -24.026  -3.850  1.00 97.37           C  
ATOM   4881  HA  THR A 328       3.746 -23.046  -4.234  1.00 97.37           H  
ATOM   4882  C   THR A 328       3.283 -24.245  -2.531  1.00 97.37           C  
ATOM   4883  CB  THR A 328       3.578 -25.095  -4.857  1.00 97.37           C  
ATOM   4884  HB  THR A 328       3.745 -26.084  -4.431  1.00 97.37           H  
ATOM   4885  O   THR A 328       2.259 -23.609  -2.302  1.00 97.37           O  
ATOM   4886  CG2 THR A 328       2.114 -24.973  -5.262  1.00 97.37           C  
ATOM   4887 HG21 THR A 328       1.476 -25.163  -4.398  1.00 97.37           H  
ATOM   4888 HG22 THR A 328       1.914 -23.970  -5.637  1.00 97.37           H  
ATOM   4889 HG23 THR A 328       1.877 -25.706  -6.033  1.00 97.37           H  
ATOM   4890  OG1 THR A 328       4.340 -24.986  -6.035  1.00 97.37           O  
ATOM   4891  HG1 THR A 328       3.815 -25.338  -6.758  1.00 97.37           H  
ATOM   4892  N   ASN A 329       3.780 -25.114  -1.642  1.00 98.09           N  
ATOM   4893  H   ASN A 329       4.686 -25.524  -1.815  1.00 98.09           H  
ATOM   4894  CA  ASN A 329       3.114 -25.392  -0.365  1.00 98.09           C  
ATOM   4895  HA  ASN A 329       2.072 -25.650  -0.558  1.00 98.09           H  
ATOM   4896  C   ASN A 329       3.108 -24.154   0.544  1.00 98.09           C  
ATOM   4897  CB  ASN A 329       3.797 -26.590   0.316  1.00 98.09           C  
ATOM   4898  HB2 ASN A 329       4.824 -26.333   0.575  1.00 98.09           H  
ATOM   4899  HB3 ASN A 329       3.813 -27.441  -0.365  1.00 98.09           H  
ATOM   4900  O   ASN A 329       2.076 -23.794   1.106  1.00 98.09           O  
ATOM   4901  CG  ASN A 329       3.055 -27.022   1.570  1.00 98.09           C  
ATOM   4902  ND2 ASN A 329       3.753 -27.375   2.624  1.00 98.09           N  
ATOM   4903 HD21 ASN A 329       4.763 -27.387   2.602  1.00 98.09           H  
ATOM   4904 HD22 ASN A 329       3.218 -27.723   3.407  1.00 98.09           H  
ATOM   4905  OD1 ASN A 329       1.842 -27.072   1.614  1.00 98.09           O  
ATOM   4906  N   PHE A 330       4.245 -23.459   0.631  1.00 98.02           N  
ATOM   4907  H   PHE A 330       5.050 -23.785   0.114  1.00 98.02           H  
ATOM   4908  CA  PHE A 330       4.351 -22.196   1.358  1.00 98.02           C  
ATOM   4909  HA  PHE A 330       4.087 -22.362   2.402  1.00 98.02           H  
ATOM   4910  C   PHE A 330       3.378 -21.153   0.797  1.00 98.02           C  
ATOM   4911  CB  PHE A 330       5.799 -21.696   1.288  1.00 98.02           C  
ATOM   4912  HB2 PHE A 330       6.085 -21.546   0.247  1.00 98.02           H  
ATOM   4913  HB3 PHE A 330       6.457 -22.461   1.701  1.00 98.02           H  
ATOM   4914  O   PHE A 330       2.620 -20.546   1.553  1.00 98.02           O  
ATOM   4915  CG  PHE A 330       6.020 -20.400   2.041  1.00 98.02           C  
ATOM   4916  CD1 PHE A 330       5.804 -19.162   1.405  1.00 98.02           C  
ATOM   4917  HD1 PHE A 330       5.488 -19.126   0.373  1.00 98.02           H  
ATOM   4918  CD2 PHE A 330       6.425 -20.433   3.388  1.00 98.02           C  
ATOM   4919  HD2 PHE A 330       6.579 -21.379   3.887  1.00 98.02           H  
ATOM   4920  CE1 PHE A 330       6.007 -17.963   2.109  1.00 98.02           C  
ATOM   4921  HE1 PHE A 330       5.857 -17.013   1.617  1.00 98.02           H  
ATOM   4922  CE2 PHE A 330       6.634 -19.234   4.089  1.00 98.02           C  
ATOM   4923  HE2 PHE A 330       6.952 -19.257   5.121  1.00 98.02           H  
ATOM   4924  CZ  PHE A 330       6.434 -18.001   3.446  1.00 98.02           C  
ATOM   4925  HZ  PHE A 330       6.621 -17.078   3.975  1.00 98.02           H  
ATOM   4926  N   THR A 331       3.354 -20.989  -0.529  1.00 97.98           N  
ATOM   4927  H   THR A 331       4.014 -21.502  -1.096  1.00 97.98           H  
ATOM   4928  CA  THR A 331       2.453 -20.046  -1.201  1.00 97.98           C  
ATOM   4929  HA  THR A 331       2.636 -19.047  -0.805  1.00 97.98           H  
ATOM   4930  C   THR A 331       0.984 -20.370  -0.928  1.00 97.98           C  
ATOM   4931  CB  THR A 331       2.737 -20.032  -2.710  1.00 97.98           C  
ATOM   4932  HB  THR A 331       2.538 -21.017  -3.131  1.00 97.98           H  
ATOM   4933  O   THR A 331       0.227 -19.480  -0.548  1.00 97.98           O  
ATOM   4934  CG2 THR A 331       1.907 -18.993  -3.454  1.00 97.98           C  
ATOM   4935 HG21 THR A 331       2.206 -18.978  -4.502  1.00 97.98           H  
ATOM   4936 HG22 THR A 331       0.853 -19.264  -3.400  1.00 97.98           H  
ATOM   4937 HG23 THR A 331       2.051 -18.006  -3.015  1.00 97.98           H  
ATOM   4938  OG1 THR A 331       4.089 -19.704  -2.930  1.00 97.98           O
[truncated: 209,394 more chars]
