# Supplementary material for: Comparison of cable bacteria genera reveals details of their conduction machinery
Source: EMBO Rep. 2025 Feb 17;26(7):1749–67. doi: 10.1038/s44319-025-00387-8 (PMC11976967; doi:10.1038/s44319-025-00387-8)
Supplement: Supplementary file 4 — Dataset EV2 [file 44319_2025_387_MOESM4_ESM.zip › DatasetEV2/README.txt]

Legend for Dataset EV2.
Dataset EV2 contains AlphaFold2 models for Electrothrix communis RB named according to Gene ID, alignment file for NikA, signal peptide prediction file for nickel-binding proteins, ExtKL model, and Foldseek output file.
