# Supplementary material for: Comparison of cable bacteria genera reveals details of their conduction machinery
Source: EMBO Rep. 2025 Feb 17;26(7):1749–67. doi: 10.1038/s44319-025-00387-8 (PMC11976967; doi:10.1038/s44319-025-00387-8)
Supplement: Supplementary file 4 — Dataset EV2 [file 44319_2025_387_MOESM4_ESM.zip › DatasetEV2/Signal_Peptide_Prediction_Nickel.txt]

# SignalP-5.0	Organism: Gram-negative	Timestamp: 20240910184553
# ID	Prediction	SP(Sec/SPI)	TAT(Tat/SPI)	LIPO(Sec/SPII)	OTHER	CS Position
CAK8712533.1	SP(Sec/SPI)	0.997067	0.000532	0.001957	0.000444	CS pos: 24-25. SHA-AH. Pr: 0.9384
CAK8717484.1	OTHER	0.259748	0.010897	0.047287	0.682067	
CAK8717505.1	OTHER	0.068737	0.000886	0.001754	0.928624	
CAK8717515.1	OTHER	0.036792	0.027113	0.006685	0.929410	
CAK8717520.1	OTHER	0.091928	0.051773	0.006099	0.850200	
CAK8717545.1	OTHER	0.065120	0.023671	0.108183	0.803026	
CAK8717617.1	OTHER	0.005869	0.002528	0.002666	0.988936	
CAK8717622.1	SP(Sec/SPI)	0.986772	0.000678	0.006201	0.006349	CS pos: 22-23. AFA-HF. Pr: 0.9676
CAK8717627.1	SP(Sec/SPI)	0.987769	0.000312	0.010879	0.001039	CS pos: 21-22. AQA-HK. Pr: 0.9378
CAK8717632.1	OTHER	0.007112	0.000471	0.002947	0.989470	
CAK8720558.1	OTHER	0.033194	0.000554	0.008038	0.958215	
CAK8723399.1	OTHER	0.002209	0.000683	0.000184	0.996924	
CAK8711326.1	OTHER	0.014315	0.001638	0.000684	0.983363	
CAK8717587.1	OTHER	0.019666	0.001721	0.000954	0.977659	
CAK8723751.1	OTHER	0.049244	0.003343	0.154658	0.792756	
CAK8723811.1	OTHER	0.002458	0.001114	0.000435	0.995993	
#PSORTb v3.0.3	Organism: Gram-negative
SeqID: CAK8712533 
  Analysis Report:
    CMSVM-            Unknown                       [No details]
    CytoSVM-          Unknown                       [No details]
    ECSVM-            Unknown                       [No details]
    ModHMM-           Unknown                       [1 internal helix found]
    Motif-            Unknown                       [No motifs found]
    OMPMotif-         Unknown                       [No motifs found]
    OMSVM-            Unknown                       [No details]
    PPSVM-            Unknown                       [No details]
    Profile-          Unknown                       [No matches to profiles found]
    SCL-BLAST-        Periplasmic                   [matched 15597008: probable solute-binding protein[Pseudomonas aeruginosa PAO1]]
    SCL-BLASTe-       Unknown                       [No matches against database]
    Signal-           Non-Cytoplasmic               [Signal peptide detected]
  Localization Scores:
    Cytoplasmic            0.00
    CytoplasmicMembrane    0.06
    Periplasmic            9.76
    OuterMembrane          0.06
    Extracellular          0.11
  Final Prediction:
    Periplasmic            9.76
-------------------------------------------------------------------------------
SeqID: CAK8717484 
  Analysis Report:
    CMSVM-            Unknown                       [No details]
    CytoSVM-          Cytoplasmic                   [No details]
    ECSVM-            Unknown                       [No details]
    ModHMM-           Unknown                       [No internal helices found]
    Motif-            Unknown                       [No motifs found]
    OMPMotif-         Unknown                       [No motifs found]
    OMSVM-            Unknown                       [No details]
    PPSVM-            Unknown                       [No details]
    Profile-          Unknown                       [No matches to profiles found]
    SCL-BLAST-        Unknown                       [No matches against database]
    SCL-BLASTe-       Unknown                       [No matches against database]
    Signal-           Unknown                       [No signal peptide detected]
  Localization Scores:
    Cytoplasmic            8.96
    CytoplasmicMembrane    0.51
    Periplasmic            0.26
    OuterMembrane          0.01
    Extracellular          0.26
  Final Prediction:
    Cytoplasmic            8.96
-------------------------------------------------------------------------------
SeqID: CAK8717505 
  Analysis Report:
    CMSVM-            Unknown                       [No details]
    CytoSVM-          Cytoplasmic                   [No details]
    ECSVM-            Unknown                       [No details]
    ModHMM-           Unknown                       [2 internal helices found]
    Motif-            Unknown                       [No motifs found]
    OMPMotif-         Unknown                       [No motifs found]
    OMSVM-            Unknown                       [No details]
    PPSVM-            Unknown                       [No details]
    Profile-          Unknown                       [No matches to profiles found]
    SCL-BLAST-        Unknown                       [No matches against database]
    SCL-BLASTe-       Unknown                       [No matches against database]
    Signal-           Unknown                       [No signal peptide detected]
  Localization Scores:
    Cytoplasmic            8.96
    CytoplasmicMembrane    0.51
    Periplasmic            0.26
    OuterMembrane          0.01
    Extracellular          0.26
  Final Prediction:
    Cytoplasmic            8.96
-------------------------------------------------------------------------------
SeqID: CAK8717515 
  Analysis Report:
    CMSVM-            Unknown                       [No details]
    CytoSVM-          Cytoplasmic                   [No details]
    ECSVM-            Unknown                       [No details]
    ModHMM-           Unknown                       [No internal helices found]
    Motif-            Unknown                       [No motifs found]
    OMPMotif-         Unknown                       [No motifs found]
    OMSVM-            Unknown                       [No details]
    PPSVM-            Unknown                       [No details]
    Profile-          Unknown                       [No matches to profiles found]
    SCL-BLAST-        Unknown                       [No matches against database]
    SCL-BLASTe-       Unknown                       [No matches against database]
    Signal-           Unknown                       [No signal peptide detected]
  Localization Scores:
    Cytoplasmic            8.96
    CytoplasmicMembrane    0.51
    Periplasmic            0.26
    OuterMembrane          0.01
    Extracellular          0.26
  Final Prediction:
    Cytoplasmic            8.96
-------------------------------------------------------------------------------
SeqID: CAK8717520 
  Analysis Report:
    CMSVM-            Unknown                       [No details]
    CytoSVM-          Cytoplasmic                   [No details]
    ECSVM-            Unknown                       [No details]
    ModHMM-           Unknown                       [No internal helices found]
    Motif-            Unknown                       [No motifs found]
    OMPMotif-         Unknown                       [No motifs found]
    OMSVM-            Unknown                       [No details]
    PPSVM-            Unknown                       [No details]
    Profile-          Unknown                       [No matches to profiles found]
    SCL-BLAST-        Cytoplasmic                   [matched 85681924: Carbon monoxide dehydrogenase 2]
    SCL-BLASTe-       Unknown                       [No matches against database]
    Signal-           Unknown                       [No signal peptide detected]
  Localization Scores:
    Cytoplasmic            9.97
    CytoplasmicMembrane    0.01
    Periplasmic            0.01
    OuterMembrane          0.00
    Extracellular          0.00
  Final Prediction:
    Cytoplasmic            9.97
-------------------------------------------------------------------------------
SeqID: CAK8717545 
  Analysis Report:
    CMSVM-            CytoplasmicMembrane           [No details]
    CytoSVM-          Cytoplasmic                   [No details]
    ECSVM-            Unknown                       [No details]
    ModHMM-           Unknown                       [No internal helices found]
    Motif-            Unknown                       [No motifs found]
    OMPMotif-         Unknown                       [No motifs found]
    OMSVM-            Unknown                       [No details]
    PPSVM-            Unknown                       [No details]
    Profile-          Unknown                       [No matches to profiles found]
    SCL-BLAST-        CytoplasmicMembrane           [matched 6174923: Oligopeptide transport ATP-binding protein oppD]
    SCL-BLASTe-       Unknown                       [No matches against database]
    Signal-           Unknown                       [No signal peptide detected]
  Localization Scores:
    Cytoplasmic            0.01
    CytoplasmicMembrane    9.99
    Periplasmic            0.00
    OuterMembrane          0.00
    Extracellular          0.00
  Final Prediction:
    CytoplasmicMembrane    9.99
-------------------------------------------------------------------------------
SeqID: CAK8717617 
  Analysis Report:
    CMSVM-            CytoplasmicMembrane           [No details]
    CytoSVM-          Unknown                       [No details]
    ECSVM-            Unknown                       [No details]
    ModHMM-           CytoplasmicMembrane           [3 internal helices found]
    Motif-            Unknown                       [No motifs found]
    OMPMotif-         Unknown                       [No motifs found]
    OMSVM-            Unknown                       [No details]
    PPSVM-            Unknown                       [No details]
    Profile-          Unknown                       [No matches to profiles found]
    SCL-BLAST-        Unknown                       [No matches against database]
    SCL-BLASTe-       Unknown                       [No matches against database]
    Signal-           Unknown                       [No signal peptide detected]
  Localization Scores:
    Cytoplasmic            0.00
    CytoplasmicMembrane    10.00
    Periplasmic            0.00
    OuterMembrane          0.00
    Extracellular          0.00
  Final Prediction:
    CytoplasmicMembrane    10.00
-------------------------------------------------------------------------------
SeqID: CAK8717622 
  Analysis Report:
    CMSVM-            Unknown                       [No details]
    CytoSVM-          Cytoplasmic                   [No details]
    ECSVM-            Unknown                       [No details]
    ModHMM-           Unknown                       [1 internal helix found]
    Motif-            Unknown                       [No motifs found]
    OMPMotif-         Unknown                       [No motifs found]
    OMSVM-            Unknown                       [No details]
    PPSVM-            Unknown                       [No details]
    Profile-          Unknown                       [No matches to profiles found]
    SCL-BLAST-        Unknown                       [No matches against database]
    SCL-BLASTe-       Unknown                       [No matches against database]
    Signal-           Non-Cytoplasmic               [Signal peptide detected]
  Localization Scores:
    Cytoplasmic            0.00
    CytoplasmicMembrane    4.90
    Periplasmic            2.50
    OuterMembrane          0.10
    Extracellular          2.50
  Final Prediction:
    Unknown (This protein may have multiple localization sites.)
-------------------------------------------------------------------------------
SeqID: CAK8717627 
  Analysis Report:
    CMSVM-            CytoplasmicMembrane           [No details]
    CytoSVM-          Unknown                       [No details]
    ECSVM-            Unknown                       [No details]
    ModHMM-           Unknown                       [2 internal helices found]
    Motif-            Unknown                       [No motifs found]
    OMPMotif-         Unknown                       [No motifs found]
    OMSVM-            Unknown                       [No details]
    PPSVM-            Unknown                       [No details]
    Profile-          Unknown                       [No matches to profiles found]
    SCL-BLAST-        Unknown                       [No matches against database]
    SCL-BLASTe-       Unknown                       [No matches against database]
    Signal-           Non-Cytoplasmic               [Signal peptide detected]
  Localization Scores:
    Cytoplasmic            0.00
    CytoplasmicMembrane    9.86
    Periplasmic            0.12
    OuterMembrane          0.01
    Extracellular          0.01
  Final Prediction:
    CytoplasmicMembrane    9.86
-------------------------------------------------------------------------------
SeqID: CAK8717632 
  Analysis Report:
    CMSVM-            CytoplasmicMembrane           [No details]
    CytoSVM-          Unknown                       [No details]
    ECSVM-            Unknown                       [No details]
    ModHMM-           CytoplasmicMembrane           [5 internal helices found]
    Motif-            Unknown                       [No motifs found]
    OMPMotif-         Unknown                       [No motifs found]
    OMSVM-            Unknown                       [No details]
    PPSVM-            Unknown                       [No details]
    Profile-          Unknown                       [No matches to profiles found]
    SCL-BLAST-        Unknown                       [No matches against database]
    SCL-BLASTe-       Unknown                       [No matches against database]
    Signal-           Unknown                       [No signal peptide detected]
  Localization Scores:
    Cytoplasmic            0.00
    CytoplasmicMembrane    10.00
    Periplasmic            0.00
    OuterMembrane          0.00
    Extracellular          0.00
  Final Prediction:
    CytoplasmicMembrane    10.00
-------------------------------------------------------------------------------
SeqID: CAK8720558 
  Analysis Report:
    CMSVM-            CytoplasmicMembrane           [No details]
    CytoSVM-          Unknown                       [No details]
    ECSVM-            Unknown                       [No details]
    ModHMM-           CytoplasmicMembrane           [6 internal helices found]
    Motif-            Unknown                       [No motifs found]
    OMPMotif-         Unknown                       [No motifs found]
    OMSVM-            Unknown                       [No details]
    PPSVM-            Unknown                       [No details]
    Profile-          Unknown                       [No matches to profiles found]
    SCL-BLAST-        CytoplasmicMembrane           [matched 3025266: Nickel/cobalt efflux system rcnA]
    SCL-BLASTe-       Unknown                       [No matches against database]
    Signal-           Unknown                       [No signal peptide detected]
  Localization Scores:
    Cytoplasmic            0.00
    CytoplasmicMembrane    10.00
    Periplasmic            0.00
    OuterMembrane          0.00
    Extracellular          0.00
  Final Prediction:
    CytoplasmicMembrane    10.00
-------------------------------------------------------------------------------
SeqID: CAK8723399 
  Analysis Report:
    CMSVM-            Unknown                       [No details]
    CytoSVM-          Cytoplasmic                   [No details]
    ECSVM-            Unknown                       [No details]
    ModHMM-           Unknown                       [No internal helices found]
    Motif-            Unknown                       [No motifs found]
    OMPMotif-         Unknown                       [No motifs found]
    OMSVM-            Unknown                       [No details]
    PPSVM-            Unknown                       [No details]
    Profile-          Unknown                       [No matches to profiles found]
    SCL-BLAST-        Unknown                       [No matches against database]
    SCL-BLASTe-       Unknown                       [No matches against database]
    Signal-           Unknown                       [No signal peptide detected]
  Localization Scores:
    Cytoplasmic            8.96
    CytoplasmicMembrane    0.51
    Periplasmic            0.26
    OuterMembrane          0.01
    Extracellular          0.26
  Final Prediction:
    Cytoplasmic            8.96
-------------------------------------------------------------------------------
SeqID: CAK8711326 
  Analysis Report:
    CMSVM-            Unknown                       [No details]
    CytoSVM-          Cytoplasmic                   [No details]
    ECSVM-            Unknown                       [No details]
    ModHMM-           Unknown                       [No internal helices found]
    Motif-            Unknown                       [No motifs found]
    OMPMotif-         Unknown                       [No motifs found]
    OMSVM-            Unknown                       [No details]
    PPSVM-            Unknown                       [No details]
    Profile-          Unknown                       [No matches to profiles found]
    SCL-BLAST-        Unknown                       [No matches against database]
    SCL-BLASTe-       Unknown                       [No matches against database]
    Signal-           Unknown                       [No signal peptide detected]
  Localization Scores:
    Cytoplasmic            8.96
    CytoplasmicMembrane    0.51
    Periplasmic            0.26
    OuterMembrane          0.01
    Extracellular          0.26
  Final Prediction:
    Cytoplasmic            8.96
-------------------------------------------------------------------------------
SeqID: CAK8717587 
  Analysis Report:
    CMSVM-            Unknown                       [No details]
    CytoSVM-          Cytoplasmic                   [No details]
    ECSVM-            Unknown                       [No details]
    ModHMM-           Unknown                       [No internal helices found]
    Motif-            Unknown                       [No motifs found]
    OMPMotif-         Unknown                       [No motifs found]
    OMSVM-            Unknown                       [No details]
    PPSVM-            Unknown                       [No details]
    Profile-          Unknown                       [No matches to profiles found]
    SCL-BLAST-        CytoplasmicMembrane           [matched 118129: Sulfate/thiosulfate import ATP-binding protein cysA]
    SCL-BLASTe-       Unknown                       [No matches against database]
    Signal-           Unknown                       [No signal peptide detected]
  Localization Scores:
    Cytoplasmic            2.11
    CytoplasmicMembrane    7.88
    Periplasmic            0.00
    OuterMembrane          0.00
    Extracellular          0.00
  Final Prediction:
    CytoplasmicMembrane    7.88
-------------------------------------------------------------------------------
SeqID: CAK8723751 
  Analysis Report:
    CMSVM-            Unknown                       [No details]
    CytoSVM-          Cytoplasmic                   [No details]
    ECSVM-            Unknown                       [No details]
    ModHMM-           Unknown                       [No internal helices found]
    Motif-            Unknown                       [No motifs found]
    OMPMotif-         Unknown                       [No motifs found]
    OMSVM-            Unknown                       [No details]
    PPSVM-            Unknown                       [No details]
    Profile-          Unknown                       [No matches to profiles found]
    SCL-BLAST-        Unknown                       [No matches against database]
    SCL-BLASTe-       Unknown                       [No matches against database]
    Signal-           Unknown                       [No signal peptide detected]
  Localization Scores:
    Cytoplasmic            8.96
    CytoplasmicMembrane    0.51
    Periplasmic            0.26
    OuterMembrane          0.01
    Extracellular          0.26
  Final Prediction:
    Cytoplasmic            8.96
-------------------------------------------------------------------------------
SeqID: CAK8723811 
  Analysis Report:
    CMSVM-            Unknown                       [No details]
    CytoSVM-          Unknown                       [No details]
    ECSVM-            Unknown                       [No details]
    ModHMM-           Unknown                       [No internal helices found]
    Motif-            Unknown                       [No motifs found]
    OMPMotif-         Unknown                       [No motifs found]
    OMSVM-            Unknown                       [No details]
    PPSVM-            Unknown                       [No details]
    Profile-          Unknown                       [No matches to profiles found]
    SCL-BLAST-        Unknown                       [No matches against database]
    SCL-BLASTe-       Unknown                       [No matches against database]
    Signal-           Unknown                       [No signal peptide detected]
  Localization Scores:
    Cytoplasmic            2.00
    CytoplasmicMembrane    2.00
    Periplasmic            2.00
    OuterMembrane          2.00
    Extracellular          2.00
  Final Prediction:
    Unknown
-------------------------------------------------------------------------------
