# Supplementary material for: Comparison of cable bacteria genera reveals details of their conduction machinery
Source: EMBO Rep. 2025 Feb 17;26(7):1749–67. doi: 10.1038/s44319-025-00387-8 (PMC11976967; doi:10.1038/s44319-025-00387-8)
Supplement: Supplementary file 4 — Dataset EV2 [file 44319_2025_387_MOESM4_ESM.zip › DatasetEV2/WLE99185.pdb]

ATOM      1  N   MET A   1     -56.039  31.835 -31.722  1.00 54.53           N  
ATOM      2  H   MET A   1     -56.801  31.626 -31.093  1.00 54.53           H  
ATOM      3  H2  MET A   1     -56.145  32.764 -32.105  1.00 54.53           H  
ATOM      4  H3  MET A   1     -56.088  31.182 -32.491  1.00 54.53           H  
ATOM      5  CA  MET A   1     -54.726  31.689 -31.040  1.00 54.53           C  
ATOM      6  HA  MET A   1     -54.637  30.656 -30.705  1.00 54.53           H  
ATOM      7  C   MET A   1     -54.557  32.526 -29.763  1.00 54.53           C  
ATOM      8  CB  MET A   1     -53.564  31.917 -32.018  1.00 54.53           C  
ATOM      9  HB2 MET A   1     -53.692  32.872 -32.527  1.00 54.53           H  
ATOM     10  HB3 MET A   1     -52.622  31.936 -31.470  1.00 54.53           H  
ATOM     11  O   MET A   1     -53.663  32.209 -28.997  1.00 54.53           O  
ATOM     12  CG  MET A   1     -53.505  30.780 -33.045  1.00 54.53           C  
ATOM     13  HG2 MET A   1     -54.472  30.695 -33.541  1.00 54.53           H  
ATOM     14  HG3 MET A   1     -53.301  29.838 -32.536  1.00 54.53           H  
ATOM     15  SD  MET A   1     -52.272  31.020 -34.340  1.00 54.53           S  
ATOM     16  CE  MET A   1     -50.750  30.544 -33.474  1.00 54.53           C  
ATOM     17  HE1 MET A   1     -50.829  29.513 -33.129  1.00 54.53           H  
ATOM     18  HE2 MET A   1     -49.908  30.621 -34.162  1.00 54.53           H  
ATOM     19  HE3 MET A   1     -50.577  31.205 -32.625  1.00 54.53           H  
ATOM     20  N   LYS A   2     -55.404  33.528 -29.458  1.00 54.64           N  
ATOM     21  H   LYS A   2     -56.108  33.830 -30.117  1.00 54.64           H  
ATOM     22  CA  LYS A   2     -55.287  34.328 -28.215  1.00 54.64           C  
ATOM     23  HA  LYS A   2     -54.235  34.394 -27.937  1.00 54.64           H  
ATOM     24  C   LYS A   2     -55.944  33.715 -26.959  1.00 54.64           C  
ATOM     25  CB  LYS A   2     -55.780  35.768 -28.467  1.00 54.64           C  
ATOM     26  HB2 LYS A   2     -55.891  36.272 -27.507  1.00 54.64           H  
ATOM     27  HB3 LYS A   2     -56.758  35.746 -28.948  1.00 54.64           H  
ATOM     28  O   LYS A   2     -55.620  34.132 -25.858  1.00 54.64           O  
ATOM     29  CG  LYS A   2     -54.790  36.589 -29.317  1.00 54.64           C  
ATOM     30  HG2 LYS A   2     -54.659  36.114 -30.289  1.00 54.64           H  
ATOM     31  HG3 LYS A   2     -53.826  36.613 -28.808  1.00 54.64           H  
ATOM     32  CD  LYS A   2     -55.279  38.033 -29.526  1.00 54.64           C  
ATOM     33  HD2 LYS A   2     -55.474  38.486 -28.554  1.00 54.64           H  
ATOM     34  HD3 LYS A   2     -56.208  38.016 -30.096  1.00 54.64           H  
ATOM     35  CE  LYS A   2     -54.228  38.873 -30.272  1.00 54.64           C  
ATOM     36  HE2 LYS A   2     -54.006  38.393 -31.226  1.00 54.64           H  
ATOM     37  HE3 LYS A   2     -53.310  38.880 -29.684  1.00 54.64           H  
ATOM     38  NZ  LYS A   2     -54.685  40.270 -30.505  1.00 54.64           N  
ATOM     39  HZ1 LYS A   2     -55.520  40.295 -31.074  1.00 54.64           H  
ATOM     40  HZ2 LYS A   2     -53.974  40.806 -30.982  1.00 54.64           H  
ATOM     41  HZ3 LYS A   2     -54.886  40.738 -29.633  1.00 54.64           H  
ATOM     42  N   ALA A   3     -56.822  32.718 -27.102  1.00 55.55           N  
ATOM     43  H   ALA A   3     -57.117  32.453 -28.031  1.00 55.55           H  
ATOM     44  CA  ALA A   3     -57.524  32.105 -25.964  1.00 55.55           C  
ATOM     45  HA  ALA A   3     -57.709  32.870 -25.210  1.00 55.55           H  
ATOM     46  C   ALA A   3     -56.728  30.983 -25.259  1.00 55.55           C  
ATOM     47  CB  ALA A   3     -58.890  31.617 -26.460  1.00 55.55           C  
ATOM     48  HB1 ALA A   3     -59.456  32.446 -26.884  1.00 55.55           H  
ATOM     49  HB2 ALA A   3     -58.770  30.830 -27.205  1.00 55.55           H  
ATOM     50  HB3 ALA A   3     -59.454  31.214 -25.618  1.00 55.55           H  
ATOM     51  O   ALA A   3     -56.913  30.745 -24.071  1.00 55.55           O  
ATOM     52  N   VAL A   4     -55.797  30.324 -25.959  1.00 56.54           N  
ATOM     53  H   VAL A   4     -55.646  30.580 -26.924  1.00 56.54           H  
ATOM     54  CA  VAL A   4     -55.034  29.179 -25.416  1.00 56.54           C  
ATOM     55  HA  VAL A   4     -55.696  28.593 -24.778  1.00 56.54           H  
ATOM     56  C   VAL A   4     -53.874  29.635 -24.515  1.00 56.54           C  
ATOM     57  CB  VAL A   4     -54.576  28.255 -26.566  1.00 56.54           C  
ATOM     58  HB  VAL A   4     -53.934  28.823 -27.240  1.00 56.54           H  
ATOM     59  O   VAL A   4     -53.470  28.927 -23.599  1.00 56.54           O  
ATOM     60  CG1 VAL A   4     -53.805  27.025 -26.080  1.00 56.54           C  
ATOM     61 HG11 VAL A   4     -52.868  27.323 -25.609  1.00 56.54           H  
ATOM     62 HG12 VAL A   4     -54.402  26.467 -25.359  1.00 56.54           H  
ATOM     63 HG13 VAL A   4     -53.564  26.374 -26.920  1.00 56.54           H  
ATOM     64  CG2 VAL A   4     -55.790  27.748 -27.365  1.00 56.54           C  
ATOM     65 HG21 VAL A   4     -56.330  28.573 -27.830  1.00 56.54           H  
ATOM     66 HG22 VAL A   4     -56.466  27.206 -26.705  1.00 56.54           H  
ATOM     67 HG23 VAL A   4     -55.458  27.071 -28.152  1.00 56.54           H  
ATOM     68  N   THR A   5     -53.386  30.863 -24.695  1.00 54.72           N  
ATOM     69  H   THR A   5     -53.707  31.416 -25.476  1.00 54.72           H  
ATOM     70  CA  THR A   5     -52.274  31.428 -23.914  1.00 54.72           C  
ATOM     71  HA  THR A   5     -51.555  30.628 -23.738  1.00 54.72           H  
ATOM     72  C   THR A   5     -52.679  31.931 -22.525  1.00 54.72           C  
ATOM     73  CB  THR A   5     -51.559  32.550 -24.698  1.00 54.72           C  
ATOM     74  HB  THR A   5     -51.618  33.485 -24.142  1.00 54.72           H  
ATOM     75  O   THR A   5     -51.810  32.101 -21.672  1.00 54.72           O  
ATOM     76  CG2 THR A   5     -50.088  32.210 -24.926  1.00 54.72           C  
ATOM     77 HG21 THR A   5     -49.592  33.026 -25.453  1.00 54.72           H  
ATOM     78 HG22 THR A   5     -50.001  31.293 -25.508  1.00 54.72           H  
ATOM     79 HG23 THR A   5     -49.596  32.068 -23.964  1.00 54.72           H  
ATOM     80  OG1 THR A   5     -52.124  32.759 -25.981  1.00 54.72           O  
ATOM     81  HG1 THR A   5     -51.416  33.069 -26.550  1.00 54.72           H  
ATOM     82  N   MET A   6     -53.975  32.147 -22.259  1.00 54.21           N  
ATOM     83  H   MET A   6     -54.656  31.979 -22.986  1.00 54.21           H  
ATOM     84  CA  MET A   6     -54.449  32.566 -20.931  1.00 54.21           C  
ATOM     85  HA  MET A   6     -53.692  33.218 -20.492  1.00 54.21           H  
ATOM     86  C   MET A   6     -54.580  31.386 -19.960  1.00 54.21           C  
ATOM     87  CB  MET A   6     -55.755  33.375 -21.038  1.00 54.21           C  
ATOM     88  HB2 MET A   6     -56.508  32.944 -20.377  1.00 54.21           H  
ATOM     89  HB3 MET A   6     -56.145  33.343 -22.055  1.00 54.21           H  
ATOM     90  O   MET A   6     -54.192  31.519 -18.804  1.00 54.21           O  
ATOM     91  CG  MET A   6     -55.535  34.836 -20.627  1.00 54.21           C  
ATOM     92  HG2 MET A   6     -54.829  35.291 -21.321  1.00 54.21           H  
ATOM     93  HG3 MET A   6     -55.106  34.863 -19.625  1.00 54.21           H  
ATOM     94  SD  MET A   6     -57.059  35.815 -20.618  1.00 54.21           S  
ATOM     95  CE  MET A   6     -56.389  37.477 -20.351  1.00 54.21           C  
ATOM     96  HE1 MET A   6     -55.857  37.508 -19.400  1.00 54.21           H  
ATOM     97  HE2 MET A   6     -57.209  38.195 -20.323  1.00 54.21           H  
ATOM     98  HE3 MET A   6     -55.709  37.737 -21.162  1.00 54.21           H  
ATOM     99  N   LEU A   7     -55.014  30.210 -20.429  1.00 53.66           N  
ATOM    100  H   LEU A   7     -55.311  30.149 -21.393  1.00 53.66           H  
ATOM    101  CA  LEU A   7     -55.155  29.016 -19.583  1.00 53.66           C  
ATOM    102  HA  LEU A   7     -55.720  29.288 -18.691  1.00 53.66           H  
ATOM    103  C   LEU A   7     -53.812  28.487 -19.048  1.00 53.66           C  
ATOM    104  CB  LEU A   7     -55.943  27.940 -20.357  1.00 53.66           C  
ATOM    105  HB2 LEU A   7     -55.584  26.957 -20.053  1.00 53.66           H  
ATOM    106  HB3 LEU A   7     -55.737  28.028 -21.424  1.00 53.66           H  
ATOM    107  O   LEU A   7     -53.743  28.037 -17.906  1.00 53.66           O  
ATOM    108  CG  LEU A   7     -57.463  28.024 -20.085  1.00 53.66           C  
ATOM    109  HG  LEU A   7     -57.694  28.927 -19.521  1.00 53.66           H  
ATOM    110  CD1 LEU A   7     -58.266  28.082 -21.384  1.00 53.66           C  
ATOM    111 HD11 LEU A   7     -59.328  28.166 -21.152  1.00 53.66           H  
ATOM    112 HD12 LEU A   7     -57.964  28.952 -21.966  1.00 53.66           H  
ATOM    113 HD13 LEU A   7     -58.099  27.176 -21.967  1.00 53.66           H  
ATOM    114  CD2 LEU A   7     -57.930  26.815 -19.274  1.00 53.66           C  
ATOM    115 HD21 LEU A   7     -57.382  26.770 -18.333  1.00 53.66           H  
ATOM    116 HD22 LEU A   7     -58.993  26.906 -19.053  1.00 53.66           H  
ATOM    117 HD23 LEU A   7     -57.759  25.894 -19.832  1.00 53.66           H  
ATOM    118  N   PHE A   8     -52.719  28.629 -19.805  1.00 52.12           N  
ATOM    119  H   PHE A   8     -52.825  28.969 -20.750  1.00 52.12           H  
ATOM    120  CA  PHE A   8     -51.390  28.217 -19.336  1.00 52.12           C  
ATOM    121  HA  PHE A   8     -51.492  27.249 -18.845  1.00 52.12           H  
ATOM    122  C   PHE A   8     -50.790  29.146 -18.268  1.00 52.12           C  
ATOM    123  CB  PHE A   8     -50.444  28.028 -20.532  1.00 52.12           C  
ATOM    124  HB2 PHE A   8     -50.808  28.580 -21.398  1.00 52.12           H  
ATOM    125  HB3 PHE A   8     -49.463  28.433 -20.284  1.00 52.12           H  
ATOM    126  O   PHE A   8     -49.974  28.699 -17.465  1.00 52.12           O  
ATOM    127  CG  PHE A   8     -50.268  26.566 -20.890  1.00 52.12           C  
ATOM    128  CD1 PHE A   8     -49.278  25.806 -20.238  1.00 52.12           C  
ATOM    129  HD1 PHE A   8     -48.636  26.266 -19.502  1.00 52.12           H  
ATOM    130  CD2 PHE A   8     -51.120  25.952 -21.827  1.00 52.12           C  
ATOM    131  HD2 PHE A   8     -51.893  26.525 -22.317  1.00 52.12           H  
ATOM    132  CE1 PHE A   8     -49.131  24.439 -20.532  1.00 52.12           C  
ATOM    133  HE1 PHE A   8     -48.374  23.855 -20.029  1.00 52.12           H  
ATOM    134  CE2 PHE A   8     -50.973  24.583 -22.118  1.00 52.12           C  
ATOM    135  HE2 PHE A   8     -51.629  24.107 -22.832  1.00 52.12           H  
ATOM    136  CZ  PHE A   8     -49.978  23.828 -21.472  1.00 52.12           C  
ATOM    137  HZ  PHE A   8     -49.869  22.776 -21.692  1.00 52.12           H  
ATOM    138  N   ARG A   9     -51.205  30.419 -18.199  1.00 56.15           N  
ATOM    139  H   ARG A   9     -51.935  30.720 -18.828  1.00 56.15           H  
ATOM    140  CA  ARG A   9     -50.716  31.350 -17.166  1.00 56.15           C  
ATOM    141  HA  ARG A   9     -49.693  31.078 -16.908  1.00 56.15           H  
ATOM    142  C   ARG A   9     -51.460  31.212 -15.840  1.00 56.15           C  
ATOM    143  CB  ARG A   9     -50.710  32.792 -17.694  1.00 56.15           C  
ATOM    144  HB2 ARG A   9     -50.839  33.477 -16.856  1.00 56.15           H  
ATOM    145  HB3 ARG A   9     -51.533  32.944 -18.393  1.00 56.15           H  
ATOM    146  O   ARG A   9     -50.845  31.399 -14.797  1.00 56.15           O  
ATOM    147  CG  ARG A   9     -49.365  33.103 -18.366  1.00 56.15           C  
ATOM    148  HG2 ARG A   9     -48.571  32.957 -17.633  1.00 56.15           H  
ATOM    149  HG3 ARG A   9     -49.202  32.423 -19.202  1.00 56.15           H  
ATOM    150  CD  ARG A   9     -49.319  34.550 -18.866  1.00 56.15           C  
ATOM    151  HD2 ARG A   9     -49.946  34.630 -19.754  1.00 56.15           H  
ATOM    152  HD3 ARG A   9     -49.721  35.201 -18.090  1.00 56.15           H  
ATOM    153  NE  ARG A   9     -47.937  34.972 -19.170  1.00 56.15           N  
ATOM    154  HE  ARG A   9     -47.202  34.334 -18.900  1.00 56.15           H  
ATOM    155  NH1 ARG A   9     -48.434  37.020 -20.078  1.00 56.15           N  
ATOM    156 HH11 ARG A   9     -49.416  36.826 -19.940  1.00 56.15           H  
ATOM    157 HH12 ARG A   9     -48.131  37.916 -20.430  1.00 56.15           H  
ATOM    158  NH2 ARG A   9     -46.301  36.416 -19.828  1.00 56.15           N  
ATOM    159 HH21 ARG A   9     -45.594  35.767 -19.515  1.00 56.15           H  
ATOM    160 HH22 ARG A   9     -46.016  37.309 -20.206  1.00 56.15           H  
ATOM    161  CZ  ARG A   9     -47.565  36.129 -19.690  1.00 56.15           C  
ATOM    162  N   THR A  10     -52.731  30.819 -15.854  1.00 54.13           N  
ATOM    163  H   THR A  10     -53.231  30.788 -16.731  1.00 54.13           H  
ATOM    164  CA  THR A  10     -53.511  30.663 -14.615  1.00 54.13           C  
ATOM    165  HA  THR A  10     -53.187  31.441 -13.923  1.00 54.13           H  
ATOM    166  C   THR A  10     -53.230  29.327 -13.916  1.00 54.13           C  
ATOM    167  CB  THR A  10     -55.014  30.882 -14.861  1.00 54.13           C  
ATOM    168  HB  THR A  10     -55.502  29.927 -15.053  1.00 54.13           H  
ATOM    169  O   THR A  10     -53.196  29.281 -12.688  1.00 54.13           O  
ATOM    170  CG2 THR A  10     -55.673  31.579 -13.673  1.00 54.13           C  
ATOM    171 HG21 THR A  10     -55.520  30.986 -12.771  1.00 54.13           H  
ATOM    172 HG22 THR A  10     -55.241  32.568 -13.525  1.00 54.13           H  
ATOM    173 HG23 THR A  10     -56.745  31.674 -13.846  1.00 54.13           H  
ATOM    174  OG1 THR A  10     -55.231  31.731 -15.966  1.00 54.13           O  
ATOM    175  HG1 THR A  10     -56.168  31.934 -15.998  1.00 54.13           H  
ATOM    176  N   CYS A  11     -52.907  28.260 -14.659  1.00 52.51           N  
ATOM    177  H   CYS A  11     -53.025  28.301 -15.662  1.00 52.51           H  
ATOM    178  CA  CYS A  11     -52.488  26.984 -14.061  1.00 52.51           C  
ATOM    179  HA  CYS A  11     -53.141  26.767 -13.215  1.00 52.51           H  
ATOM    180  C   CYS A  11     -51.062  27.018 -13.479  1.00 52.51           C  
ATOM    181  CB  CYS A  11     -52.669  25.855 -15.084  1.00 52.51           C  
ATOM    182  HB2 CYS A  11     -52.182  24.951 -14.718  1.00 52.51           H  
ATOM    183  HB3 CYS A  11     -52.223  26.133 -16.038  1.00 52.51           H  
ATOM    184  O   CYS A  11     -50.809  26.351 -12.477  1.00 52.51           O  
ATOM    185  SG  CYS A  11     -54.441  25.517 -15.301  1.00 52.51           S  
ATOM    186  HG  CYS A  11     -54.677  25.022 -14.082  1.00 52.51           H  
ATOM    187  N   LEU A  12     -50.147  27.835 -14.023  1.00 52.31           N  
ATOM    188  H   LEU A  12     -50.376  28.338 -14.869  1.00 52.31           H  
ATOM    189  CA  LEU A  12     -48.798  27.984 -13.453  1.00 52.31           C  
ATOM    190  HA  LEU A  12     -48.443  26.991 -13.175  1.00 52.31           H  
ATOM    191  C   LEU A  12     -48.770  28.788 -12.143  1.00 52.31           C  
ATOM    192  CB  LEU A  12     -47.828  28.589 -14.490  1.00 52.31           C  
ATOM    193  HB2 LEU A  12     -47.245  29.361 -13.988  1.00 52.31           H  
ATOM    194  HB3 LEU A  12     -48.377  29.093 -15.285  1.00 52.31           H  
ATOM    195  O   LEU A  12     -47.880  28.584 -11.325  1.00 52.31           O  
ATOM    196  CG  LEU A  12     -46.846  27.552 -15.081  1.00 52.31           C  
ATOM    197  HG  LEU A  12     -46.810  26.660 -14.455  1.00 52.31           H  
ATOM    198  CD1 LEU A  12     -47.252  27.134 -16.494  1.00 52.31           C  
ATOM    199 HD11 LEU A  12     -48.257  26.711 -16.470  1.00 52.31           H  
ATOM    200 HD12 LEU A  12     -47.243  27.996 -17.160  1.00 52.31           H  
ATOM    201 HD13 LEU A  12     -46.561  26.377 -16.867  1.00 52.31           H  
ATOM    202  CD2 LEU A  12     -45.429  28.123 -15.136  1.00 52.31           C  
ATOM    203 HD21 LEU A  12     -44.750  27.380 -15.554  1.00 52.31           H  
ATOM    204 HD22 LEU A  12     -45.407  29.023 -15.751  1.00 52.31           H  
ATOM    205 HD23 LEU A  12     -45.095  28.363 -14.127  1.00 52.31           H  
ATOM    206  N   ILE A  13     -49.741  29.674 -11.910  1.00 54.32           N  
ATOM    207  H   ILE A  13     -50.436  29.832 -12.626  1.00 54.32           H  
ATOM    208  CA  ILE A  13     -49.773  30.500 -10.692  1.00 54.32           C  
ATOM    209  HA  ILE A  13     -48.749  30.653 -10.351  1.00 54.32           H  
ATOM    210  C   ILE A  13     -50.474  29.764  -9.538  1.00 54.32           C  
ATOM    211  CB  ILE A  13     -50.333  31.904 -11.020  1.00 54.32           C  
ATOM    212  HB  ILE A  13     -51.313  31.790 -11.483  1.00 54.32           H  
ATOM    213  O   ILE A  13     -50.076  29.917  -8.388  1.00 54.32           O  
ATOM    214  CG1 ILE A  13     -49.377  32.612 -12.016  1.00 54.32           C  
ATOM    215 HG12 ILE A  13     -48.425  32.809 -11.522  1.00 54.32           H  
ATOM    216 HG13 ILE A  13     -49.173  31.960 -12.865  1.00 54.32           H  
ATOM    217  CG2 ILE A  13     -50.485  32.756  -9.747  1.00 54.32           C  
ATOM    218 HG21 ILE A  13     -49.522  32.866  -9.248  1.00 54.32           H  
ATOM    219 HG22 ILE A  13     -51.186  32.288  -9.056  1.00 54.32           H  
ATOM    220 HG23 ILE A  13     -50.881  33.743  -9.988  1.00 54.32           H  
ATOM    221  CD1 ILE A  13     -49.913  33.929 -12.590  1.00 54.32           C  
ATOM    222 HD11 ILE A  13     -49.239  34.281 -13.370  1.00 54.32           H  
ATOM    223 HD12 ILE A  13     -49.970  34.692 -11.813  1.00 54.32           H  
ATOM    224 HD13 ILE A  13     -50.901  33.770 -13.021  1.00 54.32           H  
ATOM    225  N   LEU A  14     -51.432  28.875  -9.824  1.00 50.21           N  
ATOM    226  H   LEU A  14     -51.747  28.796 -10.781  1.00 50.21           H  
ATOM    227  CA  LEU A  14     -52.068  28.029  -8.803  1.00 50.21           C  
ATOM    228  HA  LEU A  14     -52.106  28.586  -7.866  1.00 50.21           H  
ATOM    229  C   LEU A  14     -51.259  26.759  -8.468  1.00 50.21           C  
ATOM    230  CB  LEU A  14     -53.519  27.754  -9.233  1.00 50.21           C  
ATOM    231  HB2 LEU A  14     -53.879  26.845  -8.752  1.00 50.21           H  
ATOM    232  HB3 LEU A  14     -53.545  27.587 -10.310  1.00 50.21           H  
ATOM    233  O   LEU A  14     -51.322  26.290  -7.334  1.00 50.21           O  
ATOM    234  CG  LEU A  14     -54.444  28.930  -8.850  1.00 50.21           C  
ATOM    235  HG  LEU A  14     -53.879  29.863  -8.857  1.00 50.21           H  
ATOM    236  CD1 LEU A  14     -55.593  29.084  -9.843  1.00 50.21           C  
ATOM    237 HD11 LEU A  14     -56.189  28.171  -9.868  1.00 50.21           H  
ATOM    238 HD12 LEU A  14     -55.191  29.281 -10.837  1.00 50.21           H  
ATOM    239 HD13 LEU A  14     -56.226  29.920  -9.547  1.00 50.21           H  
ATOM    240  CD2 LEU A  14     -55.036  28.723  -7.453  1.00 50.21           C  
ATOM    241 HD21 LEU A  14     -55.656  27.827  -7.435  1.00 50.21           H  
ATOM    242 HD22 LEU A  14     -55.644  29.584  -7.179  1.00 50.21           H  
ATOM    243 HD23 LEU A  14     -54.233  28.616  -6.724  1.00 50.21           H  
ATOM    244  N   GLY A  15     -50.428  26.255  -9.391  1.00 44.89           N  
ATOM    245  H   GLY A  15     -50.462  26.628 -10.329  1.00 44.89           H  
ATOM    246  CA  GLY A  15     -49.494  25.150  -9.124  1.00 44.89           C  
ATOM    247  HA2 GLY A  15     -49.128  24.766 -10.076  1.00 44.89           H  
ATOM    248  HA3 GLY A  15     -50.021  24.345  -8.611  1.00 44.89           H  
ATOM    249  C   GLY A  15     -48.273  25.539  -8.276  1.00 44.89           C  
ATOM    250  O   GLY A  15     -47.736  24.705  -7.553  1.00 44.89           O  
ATOM    251  N   CYS A  16     -47.865  26.812  -8.299  1.00 51.33           N  
ATOM    252  H   CYS A  16     -48.292  27.444  -8.962  1.00 51.33           H  
ATOM    253  CA  CYS A  16     -46.719  27.297  -7.521  1.00 51.33           C  
ATOM    254  HA  CYS A  16     -45.989  26.493  -7.430  1.00 51.33           H  
ATOM    255  C   CYS A  16     -47.064  27.696  -6.076  1.00 51.33           C  
ATOM    256  CB  CYS A  16     -46.047  28.443  -8.287  1.00 51.33           C  
ATOM    257  HB2 CYS A  16     -46.798  29.128  -8.680  1.00 51.33           H  
ATOM    258  HB3 CYS A  16     -45.385  28.986  -7.612  1.00 51.33           H  
ATOM    259  O   CYS A  16     -46.164  27.787  -5.246  1.00 51.33           O  
ATOM    260  SG  CYS A  16     -45.052  27.744  -9.637  1.00 51.33           S  
ATOM    261  HG  CYS A  16     -44.711  28.905 -10.203  1.00 51.33           H  
ATOM    262  N   ILE A  17     -48.344  27.896  -5.740  1.00 50.18           N  
ATOM    263  H   ILE A  17     -49.048  27.824  -6.461  1.00 50.18           H  
ATOM    264  CA  ILE A  17     -48.754  28.323  -4.389  1.00 50.18           C  
ATOM    265  HA  ILE A  17     -47.913  28.838  -3.924  1.00 50.18           H  
ATOM    266  C   ILE A  17     -49.031  27.123  -3.460  1.00 50.18           C  
ATOM    267  CB  ILE A  17     -49.886  29.376  -4.491  1.00 50.18           C  
ATOM    268  HB  ILE A  17     -50.691  28.964  -5.099  1.00 50.18           H  
ATOM    269  O   ILE A  17     -48.908  27.254  -2.246  1.00 50.18           O  
ATOM    270  CG1 ILE A  17     -49.329  30.650  -5.182  1.00 50.18           C  
ATOM    271 HG12 ILE A  17     -48.572  31.104  -4.543  1.00 50.18           H  
ATOM    272 HG13 ILE A  17     -48.842  30.377  -6.118  1.00 50.18           H  
ATOM    273  CG2 ILE A  17     -50.460  29.748  -3.111  1.00 50.18           C  
ATOM    274 HG21 ILE A  17     -49.672  30.142  -2.469  1.00 50.18           H  
ATOM    275 HG22 ILE A  17     -51.251  30.491  -3.209  1.00 50.18           H  
ATOM    276 HG23 ILE A  17     -50.902  28.873  -2.634  1.00 50.18           H  
ATOM    277  CD1 ILE A  17     -50.382  31.711  -5.524  1.00 50.18           C  
ATOM    278 HD11 ILE A  17     -50.778  32.168  -4.617  1.00 50.18           H  
ATOM    279 HD12 ILE A  17     -51.195  31.259  -6.092  1.00 50.18           H  
ATOM    280 HD13 ILE A  17     -49.921  32.492  -6.129  1.00 50.18           H  
ATOM    281  N   MET A  18     -49.275  25.918  -3.994  1.00 45.65           N  
ATOM    282  H   MET A  18     -49.362  25.839  -4.997  1.00 45.65           H  
ATOM    283  CA  MET A  18     -49.413  24.697  -3.175  1.00 45.65           C  
ATOM    284  HA  MET A  18     -49.827  24.981  -2.208  1.00 45.65           H  
ATOM    285  C   MET A  18     -48.087  23.994  -2.833  1.00 45.65           C  
ATOM    286  CB  MET A  18     -50.411  23.718  -3.806  1.00 45.65           C  
ATOM    287  HB2 MET A  18     -50.358  22.772  -3.268  1.00 45.65           H  
ATOM    288  HB3 MET A  18     -50.153  23.531  -4.848  1.00 45.65           H  
ATOM    289  O   MET A  18     -48.095  23.004  -2.107  1.00 45.65           O  
ATOM    290  CG  MET A  18     -51.855  24.215  -3.706  1.00 45.65           C  
ATOM    291  HG2 MET A  18     -52.022  24.958  -4.487  1.00 45.65           H  
ATOM    292  HG3 MET A  18     -52.016  24.686  -2.736  1.00 45.65           H  
ATOM    293  SD  MET A  18     -53.053  22.867  -3.883  1.00 45.65           S  
ATOM    294  CE  MET A  18     -54.511  23.804  -4.398  1.00 45.65           C  
ATOM    295  HE1 MET A  18     -54.298  24.329  -5.329  1.00 45.65           H  
ATOM    296  HE2 MET A  18     -54.774  24.525  -3.624  1.00 45.65           H  
ATOM    297  HE3 MET A  18     -55.345  23.120  -4.552  1.00 45.65           H  
ATOM    298  N   LEU A  19     -46.942  24.506  -3.296  1.00 46.99           N  
ATOM    299  H   LEU A  19     -46.987  25.317  -3.895  1.00 46.99           H  
ATOM    300  CA  LEU A  19     -45.618  23.944  -2.982  1.00 46.99           C  
ATOM    301  HA  LEU A  19     -45.753  22.931  -2.604  1.00 46.99           H  
ATOM    302  C   LEU A  19     -44.886  24.667  -1.836  1.00 46.99           C  
ATOM    303  CB  LEU A  19     -44.794  23.841  -4.281  1.00 46.99           C  
ATOM    304  HB2 LEU A  19     -44.939  24.752  -4.861  1.00 46.99           H  
ATOM    305  HB3 LEU A  19     -43.732  23.772  -4.041  1.00 46.99           H  
ATOM    306  O   LEU A  19     -43.774  24.280  -1.493  1.00 46.99           O  
ATOM    307  CG  LEU A  19     -45.180  22.612  -5.128  1.00 46.99           C  
ATOM    308  HG  LEU A  19     -46.266  22.521  -5.170  1.00 46.99           H  
ATOM    309  CD1 LEU A  19     -44.663  22.773  -6.557  1.00 46.99           C  
ATOM    310 HD11 LEU A  19     -43.577  22.873  -6.554  1.00 46.99           H  
ATOM    311 HD12 LEU A  19     -44.949  21.906  -7.152  1.00 46.99           H  
ATOM    312 HD13 LEU A  19     -45.108  23.660  -7.006  1.00 46.99           H  
ATOM    313  CD2 LEU A  19     -44.589  21.317  -4.558  1.00 46.99           C  
ATOM    314 HD21 LEU A  19     -44.861  20.477  -5.198  1.00 46.99           H  
ATOM    315 HD22 LEU A  19     -43.503  21.391  -4.504  1.00 46.99           H  
ATOM    316 HD23 LEU A  19     -44.985  21.128  -3.560  1.00 46.99           H  
ATOM    317  N   PHE A  20     -45.507  25.671  -1.205  1.00 52.11           N  
ATOM    318  H   PHE A  20     -46.426  25.939  -1.527  1.00 52.11           H  
ATOM    319  CA  PHE A  20     -44.865  26.501  -0.171  1.00 52.11           C  
ATOM    320  HA  PHE A  20     -43.857  26.120  -0.006  1.00 52.11           H  
ATOM    321  C   PHE A  20     -45.494  26.417   1.232  1.00 52.11           C  
ATOM    322  CB  PHE A  20     -44.691  27.932  -0.705  1.00 52.11           C  
ATOM    323  HB2 PHE A  20     -44.681  28.641   0.124  1.00 52.11           H  
ATOM    324  HB3 PHE A  20     -45.533  28.200  -1.343  1.00 52.11           H  
ATOM    325  O   PHE A  20     -45.120  27.178   2.121  1.00 52.11           O  
ATOM    326  CG  PHE A  20     -43.387  28.097  -1.462  1.00 52.11           C  
ATOM    327  CD1 PHE A  20     -42.199  28.339  -0.746  1.00 52.11           C  
ATOM    328  HD1 PHE A  20     -42.228  28.427   0.330  1.00 52.11           H  
ATOM    329  CD2 PHE A  20     -43.343  27.962  -2.862  1.00 52.11           C  
ATOM    330  HD2 PHE A  20     -44.249  27.763  -3.416  1.00 52.11           H  
ATOM    331  CE1 PHE A  20     -40.974  28.454  -1.425  1.00 52.11           C  
ATOM    332  HE1 PHE A  20     -40.064  28.636  -0.872  1.00 52.11           H  
ATOM    333  CE2 PHE A  20     -42.117  28.078  -3.542  1.00 52.11           C  
ATOM    334  HE2 PHE A  20     -42.087  27.969  -4.616  1.00 52.11           H  
ATOM    335  CZ  PHE A  20     -40.933  28.325  -2.824  1.00 52.11           C  
ATOM    336  HZ  PHE A  20     -39.992  28.408  -3.347  1.00 52.11           H  
ATOM    337  N   THR A  21     -46.402  25.466   1.475  1.00 49.34           N  
ATOM    338  H   THR A  21     -46.719  24.897   0.704  1.00 49.34           H  
ATOM    339  CA  THR A  21     -47.068  25.282   2.780  1.00 49.34           C  
ATOM    340  HA  THR A  21     -46.453  25.746   3.551  1.00 49.34           H  
ATOM    341  C   THR A  21     -47.166  23.804   3.182  1.00 49.34           C  
ATOM    342  CB  THR A  21     -48.432  25.991   2.825  1.00 49.34           C  
ATOM    343  HB  THR A  21     -48.935  25.747   3.760  1.00 49.34           H  
ATOM    344  O   THR A  21     -48.230  23.263   3.470  1.00 49.34           O  
ATOM    345  CG2 THR A  21     -48.305  27.513   2.731  1.00 49.34           C  
ATOM    346 HG21 THR A  21     -47.615  27.873   3.494  1.00 49.34           H  
ATOM    347 HG22 THR A  21     -49.280  27.973   2.893  1.00 49.34           H  
ATOM    348 HG23 THR A  21     -47.934  27.804   1.748  1.00 49.34           H  
ATOM    349  OG1 THR A  21     -49.227  25.579   1.740  1.00 49.34           O  
ATOM    350  HG1 THR A  21     -50.064  26.046   1.792  1.00 49.34           H  
ATOM    351  N   GLN A  22     -46.022  23.123   3.226  1.00 49.13           N  
ATOM    352  H   GLN A  22     -45.176  23.598   2.947  1.00 49.13           H  
ATOM    353  CA  GLN A  22     -45.849  21.833   3.906  1.00 49.13           C  
ATOM    354  HA  GLN A  22     -46.698  21.661   4.568  1.00 49.13           H  
ATOM    355  C   GLN A  22     -44.584  21.931   4.781  1.00 49.13           C  
ATOM    356  CB  GLN A  22     -45.795  20.682   2.887  1.00 49.13           C  
ATOM    357  HB2 GLN A  22     -45.416  19.781   3.369  1.00 49.13           H  
ATOM    358  HB3 GLN A  22     -45.079  20.954   2.110  1.00 49.13           H  
ATOM    359  O   GLN A  22     -43.620  22.592   4.401  1.00 49.13           O  
ATOM    360  CG  GLN A  22     -47.142  20.353   2.209  1.00 49.13           C  
ATOM    361  HG2 GLN A  22     -47.680  21.264   1.947  1.00 49.13           H  
ATOM    362  HG3 GLN A  22     -46.927  19.842   1.270  1.00 49.13           H  
ATOM    363  CD  GLN A  22     -48.033  19.417   3.021  1.00 49.13           C  
ATOM    364  NE2 GLN A  22     -49.176  19.864   3.491  1.00 49.13           N  
ATOM    365 HE21 GLN A  22     -49.761  19.200   3.976  1.00 49.13           H  
ATOM    366 HE22 GLN A  22     -49.439  20.826   3.329  1.00 49.13           H  
ATOM    367  OE1 GLN A  22     -47.707  18.265   3.252  1.00 49.13           O  
ATOM    368  N   PRO A  23     -44.613  21.391   6.006  1.00 47.15           N  
ATOM    369  CA  PRO A  23     -44.435  22.188   7.214  1.00 47.15           C  
ATOM    370  HA  PRO A  23     -44.664  23.230   6.993  1.00 47.15           H  
ATOM    371  C   PRO A  23     -43.015  22.128   7.789  1.00 47.15           C  
ATOM    372  CB  PRO A  23     -45.489  21.647   8.192  1.00 47.15           C  
ATOM    373  HB2 PRO A  23     -45.126  21.633   9.220  1.00 47.15           H  
ATOM    374  HB3 PRO A  23     -46.384  22.266   8.128  1.00 47.15           H  
ATOM    375  O   PRO A  23     -42.297  21.145   7.615  1.00 47.15           O  
ATOM    376  CG  PRO A  23     -45.825  20.233   7.706  1.00 47.15           C  
ATOM    377  HG2 PRO A  23     -45.393  19.486   8.371  1.00 47.15           H  
ATOM    378  HG3 PRO A  23     -46.906  20.103   7.654  1.00 47.15           H  
ATOM    379  CD  PRO A  23     -45.208  20.108   6.319  1.00 47.15           C  
ATOM    380  HD2 PRO A  23     -44.428  19.346   6.334  1.00 47.15           H  
ATOM    381  HD3 PRO A  23     -45.978  19.820   5.603  1.00 47.15           H  
ATOM    382  N   LEU A  24     -42.679  23.139   8.601  1.00 47.62           N  
ATOM    383  H   LEU A  24     -43.325  23.915   8.637  1.00 47.62           H  
ATOM    384  CA  LEU A  24     -41.532  23.218   9.527  1.00 47.62           C  
ATOM    385  HA  LEU A  24     -40.626  23.415   8.954  1.00 47.62           H  
ATOM    386  C   LEU A  24     -41.256  21.924  10.338  1.00 47.62           C  
ATOM    387  CB  LEU A  24     -41.801  24.413  10.474  1.00 47.62           C  
ATOM    388  HB2 LEU A  24     -41.278  24.248  11.416  1.00 47.62           H  
ATOM    389  HB3 LEU A  24     -42.863  24.442  10.718  1.00 47.62           H  
ATOM    390  O   LEU A  24     -40.162  21.754  10.862  1.00 47.62           O  
ATOM    391  CG  LEU A  24     -41.353  25.774   9.894  1.00 47.62           C  
ATOM    392  HG  LEU A  24     -41.272  25.701   8.810  1.00 47.62           H  
ATOM    393  CD1 LEU A  24     -42.351  26.887  10.215  1.00 47.62           C  
ATOM    394 HD11 LEU A  24     -42.460  26.993  11.294  1.00 47.62           H  
ATOM    395 HD12 LEU A  24     -43.321  26.654   9.775  1.00 47.62           H  
ATOM    396 HD13 LEU A  24     -41.998  27.830   9.798  1.00 47.62           H  
ATOM    397  CD2 LEU A  24     -39.992  26.175  10.467  1.00 47.62           C  
ATOM    398 HD21 LEU A  24     -40.062  26.314  11.546  1.00 47.62           H  
ATOM    399 HD22 LEU A  24     -39.259  25.397  10.254  1.00 47.62           H  
ATOM    400 HD23 LEU A  24     -39.659  27.106  10.009  1.00 47.62           H  
ATOM    401  N   ALA A  25     -42.187  20.967  10.368  1.00 44.99           N  
ATOM    402  H   ALA A  25     -43.052  21.153   9.880  1.00 44.99           H  
ATOM    403  CA  ALA A  25     -42.015  19.624  10.921  1.00 44.99           C  
ATOM    404  HA  ALA A  25     -41.606  19.721  11.927  1.00 44.99           H  
ATOM    405  C   ALA A  25     -41.053  18.702  10.129  1.00 44.99           C  
ATOM    406  CB  ALA A  25     -43.413  19.005  11.031  1.00 44.99           C  
ATOM    407  HB1 ALA A  25     -43.844  18.873  10.039  1.00 44.99           H  
ATOM    408  HB2 ALA A  25     -43.340  18.033  11.519  1.00 44.99           H  
ATOM    409  HB3 ALA A  25     -44.059  19.647  11.631  1.00 44.99           H  
ATOM    410  O   ALA A  25     -40.569  17.712  10.678  1.00 44.99           O  
ATOM    411  N   ALA A  26     -40.722  19.004   8.865  1.00 43.19           N  
ATOM    412  H   ALA A  26     -41.177  19.785   8.415  1.00 43.19           H  
ATOM    413  CA  ALA A  26     -39.692  18.265   8.118  1.00 43.19           C  
ATOM    414  HA  ALA A  26     -39.793  17.203   8.342  1.00 43.19           H  
ATOM    415  C   ALA A  26     -38.255  18.668   8.519  1.00 43.19           C  
ATOM    416  CB  ALA A  26     -39.947  18.442   6.617  1.00 43.19           C  
ATOM    417  HB1 ALA A  26     -40.949  18.094   6.367  1.00 43.19           H  
ATOM    418  HB2 ALA A  26     -39.858  19.494   6.345  1.00 43.19           H  
ATOM    419  HB3 ALA A  26     -39.218  17.864   6.050  1.00 43.19           H  
ATOM    420  O   ALA A  26     -37.318  17.895   8.320  1.00 43.19           O  
ATOM    421  N   ALA A  27     -38.079  19.840   9.140  1.00 43.02           N  
ATOM    422  H   ALA A  27     -38.887  20.417   9.328  1.00 43.02           H  
ATOM    423  CA  ALA A  27     -36.773  20.355   9.556  1.00 43.02           C  
ATOM    424  HA  ALA A  27     -36.036  20.069   8.805  1.00 43.02           H  
ATOM    425  C   ALA A  27     -36.276  19.775  10.897  1.00 43.02           C  
ATOM    426  CB  ALA A  27     -36.844  21.886   9.572  1.00 43.02           C  
ATOM    427  HB1 ALA A  27     -35.861  22.294   9.804  1.00 43.02           H  
ATOM    428  HB2 ALA A  27     -37.160  22.256   8.597  1.00 43.02           H  
ATOM    429  HB3 ALA A  27     -37.551  22.219  10.332  1.00 43.02           H  
ATOM    430  O   ALA A  27     -35.095  19.890  11.215  1.00 43.02           O  
ATOM    431  N   GLU A  28     -37.139  19.104  11.667  1.00 39.76           N  
ATOM    432  H   GLU A  28     -38.117  19.120  11.415  1.00 39.76           H  
ATOM    433  CA  GLU A  28     -36.764  18.493  12.952  1.00 39.76           C  
ATOM    434  HA  GLU A  28     -35.853  18.978  13.303  1.00 39.76           H  
ATOM    435  C   GLU A  28     -36.397  17.003  12.836  1.00 39.76           C  
ATOM    436  CB  GLU A  28     -37.863  18.780  13.990  1.00 39.76           C  
ATOM    437  HB2 GLU A  28     -38.343  17.850  14.295  1.00 39.76           H  
ATOM    438  HB3 GLU A  28     -38.620  19.426  13.544  1.00 39.76           H  
ATOM    439  O   GLU A  28     -35.634  16.482  13.651  1.00 39.76           O  
ATOM    440  CG  GLU A  28     -37.263  19.488  15.215  1.00 39.76           C  
ATOM    441  HG2 GLU A  28     -36.613  18.787  15.737  1.00 39.76           H  
ATOM    442  HG3 GLU A  28     -36.646  20.318  14.870  1.00 39.76           H  
ATOM    443  CD  GLU A  28     -38.311  20.046  16.186  1.00 39.76           C  
ATOM    444  OE1 GLU A  28     -37.862  20.645  17.188  1.00 39.76           O  
ATOM    445  OE2 GLU A  28     -39.523  19.884  15.917  1.00 39.76           O  
ATOM    446  N   LYS A  29     -36.818  16.322  11.758  1.00 35.32           N  
ATOM    447  H   LYS A  29     -37.418  16.807  11.107  1.00 35.32           H  
ATOM    448  CA  LYS A  29     -36.398  14.938  11.456  1.00 35.32           C  
ATOM    449  HA  LYS A  29     -36.288  14.410  12.402  1.00 35.32           H  
ATOM    450  C   LYS A  29     -35.006  14.826  10.816  1.00 35.32           C  
ATOM    451  CB  LYS A  29     -37.479  14.207  10.639  1.00 35.32           C  
ATOM    452  HB2 LYS A  29     -37.882  14.871   9.875  1.00 35.32           H  
ATOM    453  HB3 LYS A  29     -37.026  13.350  10.141  1.00 35.32           H  
ATOM    454  O   LYS A  29     -34.467  13.726  10.761  1.00 35.32           O  
ATOM    455  CG  LYS A  29     -38.607  13.687  11.547  1.00 35.32           C  
ATOM    456  HG2 LYS A  29     -38.176  13.057  12.325  1.00 35.32           H  
ATOM    457  HG3 LYS A  29     -39.112  14.531  12.017  1.00 35.32           H  
ATOM    458  CD  LYS A  29     -39.626  12.862  10.749  1.00 35.32           C  
ATOM    459  HD2 LYS A  29     -40.100  13.508  10.010  1.00 35.32           H  
ATOM    460  HD3 LYS A  29     -39.108  12.053  10.236  1.00 35.32           H  
ATOM    461  CE  LYS A  29     -40.688  12.279  11.690  1.00 35.32           C  
ATOM    462  HE2 LYS A  29     -40.189  11.656  12.432  1.00 35.32           H  
ATOM    463  HE3 LYS A  29     -41.171  13.102  12.217  1.00 35.32           H  
ATOM    464  NZ  LYS A  29     -41.698  11.483  10.947  1.00 35.32           N  
ATOM    465  HZ1 LYS A  29     -42.174  12.063  10.271  1.00 35.32           H  
ATOM    466  HZ2 LYS A  29     -42.389  11.106  11.580  1.00 35.32           H  
ATOM    467  HZ3 LYS A  29     -41.259  10.716  10.458  1.00 35.32           H  
ATOM    468  N   SER A  30     -34.376  15.931  10.410  1.00 38.60           N  
ATOM    469  H   SER A  30     -34.858  16.817  10.477  1.00 38.60           H  
ATOM    470  CA  SER A  30     -33.004  15.939   9.866  1.00 38.60           C  
ATOM    471  HA  SER A  30     -32.841  14.997   9.343  1.00 38.60           H  
ATOM    472  C   SER A  30     -31.900  16.033  10.934  1.00 38.60           C  
ATOM    473  CB  SER A  30     -32.857  17.047   8.823  1.00 38.60           C  
ATOM    474  HB2 SER A  30     -31.893  16.952   8.323  1.00 38.60           H  
ATOM    475  HB3 SER A  30     -33.652  16.958   8.082  1.00 38.60           H  
ATOM    476  O   SER A  30     -30.718  15.937  10.607  1.00 38.60           O  
ATOM    477  OG  SER A  30     -32.935  18.303   9.460  1.00 38.60           O  
ATOM    478  HG  SER A  30     -33.019  18.992   8.797  1.00 38.60           H  
ATOM    479  N   LYS A  31     -32.255  16.153  12.224  1.00 34.34           N  
ATOM    480  H   LYS A  31     -33.236  16.275  12.431  1.00 34.34           H  
ATOM    481  CA  LYS A  31     -31.294  16.158  13.347  1.00 34.34           C  
ATOM    482  HA  LYS A  31     -30.336  16.508  12.964  1.00 34.34           H  
ATOM    483  C   LYS A  31     -30.955  14.772  13.916  1.00 34.34           C  
ATOM    484  CB  LYS A  31     -31.730  17.162  14.427  1.00 34.34           C  
ATOM    485  HB2 LYS A  31     -31.175  16.965  15.344  1.00 34.34           H  
ATOM    486  HB3 LYS A  31     -32.792  17.042  14.639  1.00 34.34           H  
ATOM    487  O   LYS A  31     -30.152  14.680  14.838  1.00 34.34           O  
ATOM    488  CG  LYS A  31     -31.432  18.606  13.994  1.00 34.34           C  
ATOM    489  HG2 LYS A  31     -30.379  18.693  13.724  1.00 34.34           H  
ATOM    490  HG3 LYS A  31     -32.044  18.863  13.129  1.00 34.34           H  
ATOM    491  CD  LYS A  31     -31.733  19.576  15.142  1.00 34.34           C  
ATOM    492  HD2 LYS A  31     -31.145  19.293  16.015  1.00 34.34           H  
ATOM    493  HD3 LYS A  31     -32.792  19.507  15.390  1.00 34.34           H  
ATOM    494  CE  LYS A  31     -31.391  21.014  14.741  1.00 34.34           C  
ATOM    495  HE2 LYS A  31     -30.329  21.071  14.503  1.00 34.34           H  
ATOM    496  HE3 LYS A  31     -31.952  21.262  13.839  1.00 34.34           H  
ATOM    497  NZ  LYS A  31     -31.731  21.966  15.829  1.00 34.34           N  
ATOM    498  HZ1 LYS A  31     -31.220  21.748  16.672  1.00 34.34           H  
ATOM    499  HZ2 LYS A  31     -32.717  21.914  16.040  1.00 34.34           H  
ATOM    500  HZ3 LYS A  31     -31.521  22.916  15.556  1.00 34.34           H  
ATOM    501  N   LYS A  32     -31.474  13.692  13.324  1.00 34.19           N  
ATOM    502  H   LYS A  32     -32.143  13.852  12.584  1.00 34.19           H  
ATOM    503  CA  LYS A  32     -30.926  12.330  13.466  1.00 34.19           C  
ATOM    504  HA  LYS A  32     -30.062  12.346  14.131  1.00 34.19           H  
ATOM    505  C   LYS A  32     -30.382  11.860  12.123  1.00 34.19           C  
ATOM    506  CB  LYS A  32     -31.952  11.355  14.065  1.00 34.19           C  
ATOM    507  HB2 LYS A  32     -31.619  10.337  13.861  1.00 34.19           H  
ATOM    508  HB3 LYS A  32     -32.922  11.498  13.589  1.00 34.19           H  
ATOM    509  O   LYS A  32     -30.880  10.914  11.525  1.00 34.19           O  
ATOM    510  CG  LYS A  32     -32.075  11.497  15.586  1.00 34.19           C  
ATOM    511  HG2 LYS A  32     -32.496  12.472  15.832  1.00 34.19           H  
ATOM    512  HG3 LYS A  32     -31.087  11.409  16.038  1.00 34.19           H  
ATOM    513  CD  LYS A  32     -32.979  10.384  16.132  1.00 34.19           C  
ATOM    514  HD2 LYS A  32     -32.572   9.418  15.834  1.00 34.19           H  
ATOM    515  HD3 LYS A  32     -33.978  10.496  15.709  1.00 34.19           H  
ATOM    516  CE  LYS A  32     -33.047  10.456  17.659  1.00 34.19           C  
ATOM    517  HE2 LYS A  32     -32.031  10.396  18.051  1.00 34.19           H  
ATOM    518  HE3 LYS A  32     -33.457  11.424  17.947  1.00 34.19           H  
ATOM    519  NZ  LYS A  32     -33.871   9.355  18.218  1.00 34.19           N  
ATOM    520  HZ1 LYS A  32     -33.890   9.407  19.226  1.00 34.19           H  
ATOM    521  HZ2 LYS A  32     -33.480   8.461  17.958  1.00 34.19           H  
ATOM    522  HZ3 LYS A  32     -34.819   9.406  17.873  1.00 34.19           H  
ATOM    523  N   ALA A  33     -29.385  12.574  11.619  1.00 33.18           N  
ATOM    524  H   ALA A  33     -29.023  13.351  12.153  1.00 33.18           H  
ATOM    525  CA  ALA A  33     -28.578  12.056  10.536  1.00 33.18           C  
ATOM    526  HA  ALA A  33     -29.219  11.576   9.796  1.00 33.18           H  
ATOM    527  C   ALA A  33     -27.658  10.985  11.142  1.00 33.18           C  
ATOM    528  CB  ALA A  33     -27.882  13.234   9.851  1.00 33.18           C  
ATOM    529  HB1 ALA A  33     -27.385  12.873   8.951  1.00 33.18           H  
ATOM    530  HB2 ALA A  33     -27.175  13.698  10.539  1.00 33.18           H  
ATOM    531  HB3 ALA A  33     -28.627  13.971   9.552  1.00 33.18           H  
ATOM    532  O   ALA A  33     -26.617  11.298  11.716  1.00 33.18           O  
ATOM    533  N   ASP A  34     -28.085   9.728  11.055  1.00 37.02           N  
ATOM    534  H   ASP A  34     -29.008   9.553  10.685  1.00 37.02           H  
ATOM    535  CA  ASP A  34     -27.146   8.615  10.994  1.00 37.02           C  
ATOM    536  HA  ASP A  34     -26.461   8.658  11.841  1.00 37.02           H  
ATOM    537  C   ASP A  34     -26.351   8.814   9.692  1.00 37.02           C  
ATOM    538  CB  ASP A  34     -27.911   7.284  11.066  1.00 37.02           C  
ATOM    539  HB2 ASP A  34     -28.533   7.167  10.178  1.00 37.02           H  
ATOM    540  HB3 ASP A  34     -28.568   7.311  11.936  1.00 37.02           H  
ATOM    541  O   ASP A  34     -26.795   8.485   8.593  1.00 37.02           O  
ATOM    542  CG  ASP A  34     -26.980   6.075  11.206  1.00 37.02           C  
ATOM    543  OD1 ASP A  34     -25.745   6.279  11.127  1.00 37.02           O  
ATOM    544  OD2 ASP A  34     -27.526   4.973  11.428  1.00 37.02           O  
ATOM    545  N   LYS A  35     -25.258   9.580   9.803  1.00 45.22           N  
ATOM    546  H   LYS A  35     -25.015   9.875  10.738  1.00 45.22           H  
ATOM    547  CA  LYS A  35     -24.467  10.103   8.677  1.00 45.22           C  
ATOM    548  HA  LYS A  35     -25.139  10.299   7.841  1.00 45.22           H  
ATOM    549  C   LYS A  35     -23.464   9.090   8.146  1.00 45.22           C  
ATOM    550  CB  LYS A  35     -23.742  11.409   9.062  1.00 45.22           C  
ATOM    551  HB2 LYS A  35     -23.223  11.274  10.011  1.00 45.22           H  
ATOM    552  HB3 LYS A  35     -22.996  11.653   8.306  1.00 45.22           H  
ATOM    553  O   LYS A  35     -22.607   9.483   7.361  1.00 45.22           O  
ATOM    554  CG  LYS A  35     -24.679  12.607   9.148  1.00 45.22           C  
ATOM    555  HG2 LYS A  35     -25.278  12.658   8.238  1.00 45.22           H  
ATOM    556  HG3 LYS A  35     -25.317  12.480  10.022  1.00 45.22           H  
ATOM    557  CD  LYS A  35     -23.896  13.911   9.301  1.00 45.22           C  
ATOM    558  HD2 LYS A  35     -23.269  13.848  10.190  1.00 45.22           H  
ATOM    559  HD3 LYS A  35     -23.259  14.044   8.426  1.00 45.22           H  
ATOM    560  CE  LYS A  35     -24.857  15.095   9.426  1.00 45.22           C  
ATOM    561  HE2 LYS A  35     -25.524  15.094   8.563  1.00 45.22           H  
ATOM    562  HE3 LYS A  35     -25.459  14.958  10.325  1.00 45.22           H  
ATOM    563  NZ  LYS A  35     -24.105  16.370   9.497  1.00 45.22           N  
ATOM    564  HZ1 LYS A  35     -24.732  17.159   9.574  1.00 45.22           H  
ATOM    565  HZ2 LYS A  35     -23.542  16.483   8.667  1.00 45.22           H  
ATOM    566  HZ3 LYS A  35     -23.482  16.363  10.292  1.00 45.22           H  
ATOM    567  N   ASN A  36     -23.509   7.832   8.577  1.00 48.51           N  
ATOM    568  H   ASN A  36     -24.260   7.531   9.182  1.00 48.51           H  
ATOM    569  CA  ASN A  36     -22.503   6.866   8.176  1.00 48.51           C  
ATOM    570  HA  ASN A  36     -21.594   7.403   7.901  1.00 48.51           H  
ATOM    571  C   ASN A  36     -22.979   6.035   6.976  1.00 48.51           C  
ATOM    572  CB  ASN A  36     -22.106   6.023   9.380  1.00 48.51           C  
ATOM    573  HB2 ASN A  36     -22.926   5.364   9.665  1.00 48.51           H  
ATOM    574  HB3 ASN A  36     -21.886   6.679  10.222  1.00 48.51           H  
ATOM    575  O   ASN A  36     -23.791   5.127   7.145  1.00 48.51           O  
ATOM    576  CG  ASN A  36     -20.869   5.205   9.079  1.00 48.51           C  
ATOM    577  ND2 ASN A  36     -20.337   4.607  10.109  1.00 48.51           N  
ATOM    578 HD21 ASN A  36     -19.449   4.139   9.996  1.00 48.51           H  
ATOM    579 HD22 ASN A  36     -20.816   4.622  10.998  1.00 48.51           H  
ATOM    580  OD1 ASN A  36     -20.375   5.115   7.964  1.00 48.51           O  
ATOM    581  N   PRO A  37     -22.477   6.304   5.758  1.00 51.31           N  
ATOM    582  CA  PRO A  37     -22.895   5.603   4.552  1.00 51.31           C  
ATOM    583  HA  PRO A  37     -23.985   5.577   4.558  1.00 51.31           H  
ATOM    584  C   PRO A  37     -22.393   4.152   4.439  1.00 51.31           C  
ATOM    585  CB  PRO A  37     -22.387   6.500   3.417  1.00 51.31           C  
ATOM    586  HB2 PRO A  37     -23.077   7.332   3.276  1.00 51.31           H  
ATOM    587  HB3 PRO A  37     -22.198   5.963   2.488  1.00 51.31           H  
ATOM    588  O   PRO A  37     -22.539   3.529   3.388  1.00 51.31           O  
ATOM    589  CG  PRO A  37     -21.126   7.118   3.974  1.00 51.31           C  
ATOM    590  HG2 PRO A  37     -20.311   6.394   3.940  1.00 51.31           H  
ATOM    591  HG3 PRO A  37     -20.854   8.042   3.463  1.00 51.31           H  
ATOM    592  CD  PRO A  37     -21.528   7.357   5.415  1.00 51.31           C  
ATOM    593  HD2 PRO A  37     -20.642   7.338   6.049  1.00 51.31           H  
ATOM    594  HD3 PRO A  37     -22.022   8.328   5.457  1.00 51.31           H  
ATOM    595  N   HIS A  38     -21.755   3.625   5.483  1.00 55.29           N  
ATOM    596  H   HIS A  38     -21.664   4.189   6.317  1.00 55.29           H  
ATOM    597  CA  HIS A  38     -20.970   2.400   5.430  1.00 55.29           C  
ATOM    598  HA  HIS A  38     -21.226   1.842   4.530  1.00 55.29           H  
ATOM    599  C   HIS A  38     -21.277   1.461   6.600  1.00 55.29           C  
ATOM    600  CB  HIS A  38     -19.476   2.788   5.354  1.00 55.29           C  
ATOM    601  HB2 HIS A  38     -18.867   1.884   5.340  1.00 55.29           H  
ATOM    602  HB3 HIS A  38     -19.214   3.361   6.243  1.00 55.29           H  
ATOM    603  O   HIS A  38     -20.352   0.890   7.148  1.00 55.29           O  
ATOM    604  CG  HIS A  38     -19.118   3.593   4.131  1.00 55.29           C  
ATOM    605  CD2 HIS A  38     -18.375   4.742   4.070  1.00 55.29           C  
ATOM    606  HD2 HIS A  38     -17.923   5.266   4.900  1.00 55.29           H  
ATOM    607  ND1 HIS A  38     -19.550   3.329   2.854  1.00 55.29           N  
ATOM    608  HD1 HIS A  38     -20.252   2.646   2.606  1.00 55.29           H  
ATOM    609  CE1 HIS A  38     -19.112   4.304   2.050  1.00 55.29           C  
ATOM    610  HE1 HIS A  38     -19.365   4.401   1.004  1.00 55.29           H  
ATOM    611  NE2 HIS A  38     -18.362   5.172   2.736  1.00 55.29           N  
ATOM    612  N   THR A  39     -22.527   1.288   7.039  1.00 48.11           N  
ATOM    613  H   THR A  39     -23.290   1.798   6.616  1.00 48.11           H  
ATOM    614  CA  THR A  39     -22.838   0.484   8.238  1.00 48.11           C  
ATOM    615  HA  THR A  39     -21.955   0.520   8.876  1.00 48.11           H  
ATOM    616  C   THR A  39     -23.122  -1.014   7.958  1.00 48.11           C  
ATOM    617  CB  THR A  39     -23.911   1.158   9.115  1.00 48.11           C  
ATOM    618  HB  THR A  39     -24.331   0.435   9.814  1.00 48.11           H  
ATOM    619  O   THR A  39     -24.267  -1.446   7.932  1.00 48.11           O  
ATOM    620  CG2 THR A  39     -23.311   2.317   9.915  1.00 48.11           C  
ATOM    621 HG21 THR A  39     -22.865   3.039   9.232  1.00 48.11           H  
ATOM    622 HG22 THR A  39     -22.549   1.941  10.598  1.00 48.11           H  
ATOM    623 HG23 THR A  39     -24.092   2.806  10.498  1.00 48.11           H  
ATOM    624  OG1 THR A  39     -24.931   1.706   8.321  1.00 48.11           O  
ATOM    625  HG1 THR A  39     -25.410   2.349   8.849  1.00 48.11           H  
ATOM    626  N   ILE A  40     -22.089  -1.868   7.828  1.00 56.28           N  
ATOM    627  H   ILE A  40     -21.172  -1.473   7.677  1.00 56.28           H  
ATOM    628  CA  ILE A  40     -22.188  -3.340   8.047  1.00 56.28           C  
ATOM    629  HA  ILE A  40     -23.037  -3.719   7.477  1.00 56.28           H  
ATOM    630  C   ILE A  40     -22.447  -3.655   9.537  1.00 56.28           C  
ATOM    631  CB  ILE A  40     -20.906  -4.093   7.581  1.00 56.28           C  
ATOM    632  HB  ILE A  40     -20.069  -3.686   8.150  1.00 56.28           H  
ATOM    633  O   ILE A  40     -23.164  -4.606   9.870  1.00 56.28           O  
ATOM    634  CG1 ILE A  40     -20.626  -3.947   6.064  1.00 56.28           C  
ATOM    635 HG12 ILE A  40     -21.398  -4.464   5.493  1.00 56.28           H  
ATOM    636 HG13 ILE A  40     -20.664  -2.901   5.761  1.00 56.28           H  
ATOM    637  CG2 ILE A  40     -20.910  -5.603   7.897  1.00 56.28           C  
ATOM    638 HG21 ILE A  40     -21.612  -6.114   7.237  1.00 56.28           H  
ATOM    639 HG22 ILE A  40     -19.916  -6.024   7.745  1.00 56.28           H  
ATOM    640 HG23 ILE A  40     -21.155  -5.799   8.941  1.00 56.28           H  
ATOM    641  CD1 ILE A  40     -19.249  -4.532   5.698  1.00 56.28           C  
ATOM    642 HD11 ILE A  40     -18.887  -4.124   4.754  1.00 56.28           H  
ATOM    643 HD12 ILE A  40     -18.519  -4.304   6.475  1.00 56.28           H  
ATOM    644 HD13 ILE A  40     -19.319  -5.614   5.587  1.00 56.28           H  
ATOM    645  N   ALA A  41     -21.858  -2.881  10.454  1.00 58.19           N  
ATOM    646  H   ALA A  41     -21.256  -2.134  10.138  1.00 58.19           H  
ATOM    647  CA  ALA A  41     -21.993  -3.070  11.893  1.00 58.19           C  
ATOM    648  HA  ALA A  41     -22.367  -4.077  12.077  1.00 58.19           H  
ATOM    649  C   ALA A  41     -22.998  -2.081  12.498  1.00 58.19           C  
ATOM    650  CB  ALA A  41     -20.614  -2.997  12.561  1.00 58.19           C  
ATOM    651  HB1 ALA A  41     -20.233  -1.976  12.532  1.00 58.19           H  
ATOM    652  HB2 ALA A  41     -20.690  -3.297  13.606  1.00 58.19           H  
ATOM    653  HB3 ALA A  41     -19.910  -3.657  12.055  1.00 58.19           H  
ATOM    654  O   ALA A  41     -22.910  -0.874  12.300  1.00 58.19           O  
ATOM    655  N   THR A  42     -23.937  -2.609  13.283  1.00 64.52           N  
ATOM    656  H   THR A  42     -23.966  -3.612  13.403  1.00 64.52           H  
ATOM    657  CA  THR A  42     -24.926  -1.833  14.051  1.00 64.52           C  
ATOM    658  HA  THR A  42     -25.281  -0.998  13.448  1.00 64.52           H  
ATOM    659  C   THR A  42     -24.345  -1.239  15.337  1.00 64.52           C  
ATOM    660  CB  THR A  42     -26.122  -2.728  14.416  1.00 64.52           C  
ATOM    661  HB  THR A  42     -26.777  -2.206  15.114  1.00 64.52           H  
ATOM    662  O   THR A  42     -25.037  -0.510  16.040  1.00 64.52           O  
ATOM    663  CG2 THR A  42     -26.944  -3.119  13.190  1.00 64.52           C  
ATOM    664 HG21 THR A  42     -27.322  -2.219  12.706  1.00 64.52           H  
ATOM    665 HG22 THR A  42     -26.333  -3.674  12.477  1.00 64.52           H  
ATOM    666 HG23 THR A  42     -27.790  -3.732  13.499  1.00 64.52           H  
ATOM    667  OG1 THR A  42     -25.665  -3.933  15.008  1.00 64.52           O  
ATOM    668  HG1 THR A  42     -25.718  -3.803  15.958  1.00 64.52           H  
ATOM    669  N   LYS A  43     -23.103  -1.591  15.686  1.00 79.93           N  
ATOM    670  H   LYS A  43     -22.552  -2.099  15.009  1.00 79.93           H  
ATOM    671  CA  LYS A  43     -22.406  -1.141  16.891  1.00 79.93           C  
ATOM    672  HA  LYS A  43     -22.990  -0.358  17.375  1.00 79.93           H  
ATOM    673  C   LYS A  43     -21.068  -0.542  16.482  1.00 79.93           C  
ATOM    674  CB  LYS A  43     -22.244  -2.321  17.866  1.00 79.93           C  
ATOM    675  HB2 LYS A  43     -23.224  -2.758  18.063  1.00 79.93           H  
ATOM    676  HB3 LYS A  43     -21.612  -3.079  17.403  1.00 79.93           H  
ATOM    677  O   LYS A  43     -20.319  -1.179  15.746  1.00 79.93           O  
ATOM    678  CG  LYS A  43     -21.621  -1.886  19.202  1.00 79.93           C  
ATOM    679  HG2 LYS A  43     -22.288  -1.185  19.705  1.00 79.93           H  
ATOM    680  HG3 LYS A  43     -20.674  -1.386  19.002  1.00 79.93           H  
ATOM    681  CD  LYS A  43     -21.335  -3.078  20.124  1.00 79.93           C  
ATOM    682  HD2 LYS A  43     -22.270  -3.547  20.432  1.00 79.93           H  
ATOM    683  HD3 LYS A  43     -20.732  -3.801  19.574  1.00 79.93           H  
ATOM    684  CE  LYS A  43     -20.550  -2.591  21.350  1.00 79.93           C  
ATOM    685  HE2 LYS A  43     -19.781  -1.904  20.998  1.00 79.93           H  
ATOM    686  HE3 LYS A  43     -21.219  -2.036  22.008  1.00 79.93           H  
ATOM    687  NZ  LYS A  43     -19.892  -3.711  22.073  1.00 79.93           N  
ATOM    688  HZ1 LYS A  43     -19.315  -3.367  22.828  1.00 79.93           H  
ATOM    689  HZ2 LYS A  43     -20.553  -4.389  22.423  1.00 79.93           H  
ATOM    690  HZ3 LYS A  43     -19.241  -4.176  21.457  1.00 79.93           H  
ATOM    691  N   GLU A  44     -20.782   0.650  16.988  1.00 90.43           N  
ATOM    692  H   GLU A  44     -21.464   1.134  17.553  1.00 90.43           H  
ATOM    693  CA  GLU A  44     -19.468   1.269  16.843  1.00 90.43           C  
ATOM    694  HA  GLU A  44     -19.171   1.203  15.797  1.00 90.43           H  
ATOM    695  C   GLU A  44     -18.425   0.518  17.684  1.00 90.43           C  
ATOM    696  CB  GLU A  44     -19.523   2.755  17.224  1.00 90.43           C  
ATOM    697  HB2 GLU A  44     -19.844   2.851  18.261  1.00 90.43           H  
ATOM    698  HB3 GLU A  44     -18.518   3.166  17.131  1.00 90.43           H  
ATOM    699  O   GLU A  44     -18.678   0.168  18.843  1.00 90.43           O  
ATOM    700  CG  GLU A  44     -20.468   3.555  16.312  1.00 90.43           C  
ATOM    701  HG2 GLU A  44     -21.497   3.243  16.494  1.00 90.43           H  
ATOM    702  HG3 GLU A  44     -20.225   3.328  15.274  1.00 90.43           H  
ATOM    703  CD  GLU A  44     -20.347   5.066  16.548  1.00 90.43           C  
ATOM    704  OE1 GLU A  44     -20.239   5.801  15.533  1.00 90.43           O  
ATOM    705  OE2 GLU A  44     -20.340   5.461  17.735  1.00 90.43           O  
ATOM    706  N   ALA A  45     -17.264   0.261  17.088  1.00 94.32           N  
ATOM    707  H   ALA A  45     -17.128   0.611  16.150  1.00 94.32           H  
ATOM    708  CA  ALA A  45     -16.103  -0.314  17.749  1.00 94.32           C  
ATOM    709  HA  ALA A  45     -16.420  -1.148  18.376  1.00 94.32           H  
ATOM    710  C   ALA A  45     -15.415   0.739  18.620  1.00 94.32           C  
ATOM    711  CB  ALA A  45     -15.132  -0.830  16.691  1.00 94.32           C  
ATOM    712  HB1 ALA A  45     -15.609  -1.578  16.057  1.00 94.32           H  
ATOM    713  HB2 ALA A  45     -14.807   0.013  16.081  1.00 94.32           H  
ATOM    714  HB3 ALA A  45     -14.259  -1.272  17.172  1.00 94.32           H  
ATOM    715  O   ALA A  45     -15.216   1.878  18.196  1.00 94.32           O  
ATOM    716  N   LYS A  46     -15.009   0.341  19.821  1.00 96.50           N  
ATOM    717  H   LYS A  46     -15.213  -0.613  20.082  1.00 96.50           H  
ATOM    718  CA  LYS A  46     -14.294   1.186  20.785  1.00 96.50           C  
ATOM    719  HA  LYS A  46     -14.365   2.231  20.484  1.00 96.50           H  
ATOM    720  C   LYS A  46     -12.801   0.884  20.855  1.00 96.50           C  
ATOM    721  CB  LYS A  46     -14.942   1.034  22.162  1.00 96.50           C  
ATOM    722  HB2 LYS A  46     -14.369   1.619  22.882  1.00 96.50           H  
ATOM    723  HB3 LYS A  46     -14.914  -0.013  22.464  1.00 96.50           H  
ATOM    724  O   LYS A  46     -12.074   1.620  21.506  1.00 96.50           O  
ATOM    725  CG  LYS A  46     -16.391   1.535  22.157  1.00 96.50           C  
ATOM    726  HG2 LYS A  46     -17.004   0.906  21.512  1.00 96.50           H  
ATOM    727  HG3 LYS A  46     -16.415   2.560  21.785  1.00 96.50           H  
ATOM    728  CD  LYS A  46     -16.948   1.497  23.578  1.00 96.50           C  
ATOM    729  HD2 LYS A  46     -16.309   2.104  24.220  1.00 96.50           H  
ATOM    730  HD3 LYS A  46     -16.954   0.469  23.939  1.00 96.50           H  
ATOM    731  CE  LYS A  46     -18.363   2.069  23.569  1.00 96.50           C  
ATOM    732  HE2 LYS A  46     -18.332   3.036  23.067  1.00 96.50           H  
ATOM    733  HE3 LYS A  46     -19.006   1.413  22.982  1.00 96.50           H  
ATOM    734  NZ  LYS A  46     -18.872   2.233  24.950  1.00 96.50           N  
ATOM    735  HZ1 LYS A  46     -18.881   1.348  25.436  1.00 96.50           H  
ATOM    736  HZ2 LYS A  46     -19.798   2.638  24.934  1.00 96.50           H  
ATOM    737  HZ3 LYS A  46     -18.266   2.870  25.446  1.00 96.50           H  
ATOM    738  N   THR A  47     -12.338  -0.182  20.202  1.00 96.97           N  
ATOM    739  H   THR A  47     -12.995  -0.759  19.697  1.00 96.97           H  
ATOM    740  CA  THR A  47     -10.914  -0.534  20.108  1.00 96.97           C  
ATOM    741  HA  THR A  47     -10.315   0.339  20.365  1.00 96.97           H  
ATOM    742  C   THR A  47     -10.538  -0.945  18.682  1.00 96.97           C  
ATOM    743  CB  THR A  47     -10.540  -1.653  21.095  1.00 96.97           C  
ATOM    744  HB  THR A  47      -9.454  -1.747  21.111  1.00 96.97           H  
ATOM    745  O   THR A  47     -11.392  -1.358  17.894  1.00 96.97           O  
ATOM    746  CG2 THR A  47     -11.019  -1.407  22.526  1.00 96.97           C  
ATOM    747 HG21 THR A  47     -12.106  -1.449  22.579  1.00 96.97           H  
ATOM    748 HG22 THR A  47     -10.598  -2.165  23.187  1.00 96.97           H  
ATOM    749 HG23 THR A  47     -10.679  -0.426  22.859  1.00 96.97           H  
ATOM    750  OG1 THR A  47     -11.081  -2.880  20.673  1.00 96.97           O  
ATOM    751  HG1 THR A  47     -11.233  -3.419  21.452  1.00 96.97           H  
ATOM    752  N   ILE A  48      -9.243  -0.872  18.345  1.00 96.74           N  
ATOM    753  H   ILE A  48      -8.588  -0.475  19.003  1.00 96.74           H  
ATOM    754  CA  ILE A  48      -8.731  -1.405  17.069  1.00 96.74           C  
ATOM    755  HA  ILE A  48      -9.283  -0.937  16.254  1.00 96.74           H  
ATOM    756  C   ILE A  48      -9.000  -2.913  16.958  1.00 96.74           C  
ATOM    757  CB  ILE A  48      -7.226  -1.073  16.886  1.00 96.74           C  
ATOM    758  HB  ILE A  48      -6.698  -1.332  17.803  1.00 96.74           H  
ATOM    759  O   ILE A  48      -9.318  -3.387  15.872  1.00 96.74           O  
ATOM    760  CG1 ILE A  48      -7.059   0.444  16.630  1.00 96.74           C  
ATOM    761 HG12 ILE A  48      -7.628   0.725  15.744  1.00 96.74           H  
ATOM    762 HG13 ILE A  48      -7.468   0.992  17.479  1.00 96.74           H  
ATOM    763  CG2 ILE A  48      -6.592  -1.885  15.736  1.00 96.74           C  
ATOM    764 HG21 ILE A  48      -7.108  -1.679  14.799  1.00 96.74           H  
ATOM    765 HG22 ILE A  48      -5.534  -1.644  15.633  1.00 96.74           H  
ATOM    766 HG23 ILE A  48      -6.648  -2.953  15.947  1.00 96.74           H  
ATOM    767  CD1 ILE A  48      -5.607   0.909  16.444  1.00 96.74           C  
ATOM    768 HD11 ILE A  48      -5.006   0.594  17.297  1.00 96.74           H  
ATOM    769 HD12 ILE A  48      -5.584   1.996  16.374  1.00 96.74           H  
ATOM    770 HD13 ILE A  48      -5.183   0.511  15.522  1.00 96.74           H  
ATOM    771  N   ASP A  49      -8.918  -3.667  18.055  1.00 95.65           N  
ATOM    772  H   ASP A  49      -8.681  -3.239  18.938  1.00 95.65           H  
ATOM    773  CA  ASP A  49      -9.169  -5.112  18.024  1.00 95.65           C  
ATOM    774  HA  ASP A  49      -8.572  -5.552  17.225  1.00 95.65           H  
ATOM    775  C   ASP A  49     -10.635  -5.428  17.687  1.00 95.65           C  
ATOM    776  CB  ASP A  49      -8.730  -5.757  19.348  1.00 95.65           C  
ATOM    777  HB2 ASP A  49      -9.203  -5.231  20.177  1.00 95.65           H  
ATOM    778  HB3 ASP A  49      -9.077  -6.790  19.362  1.00 95.65           H  
ATOM    779  O   ASP A  49     -10.885  -6.313  16.871  1.00 95.65           O  
ATOM    780  CG  ASP A  49      -7.205  -5.770  19.545  1.00 95.65           C  
ATOM    781  OD1 ASP A  49      -6.442  -5.721  18.546  1.00 95.65           O  
ATOM    782  OD2 ASP A  49      -6.761  -5.831  20.710  1.00 95.65           O  
ATOM    783  N   GLU A  50     -11.594  -4.651  18.209  1.00 94.86           N  
ATOM    784  H   GLU A  50     -11.336  -3.928  18.865  1.00 94.86           H  
ATOM    785  CA  GLU A  50     -13.004  -4.762  17.810  1.00 94.86           C  
ATOM    786  HA  GLU A  50     -13.333  -5.791  17.955  1.00 94.86           H  
ATOM    787  C   GLU A  50     -13.195  -4.443  16.313  1.00 94.86           C  
ATOM    788  CB  GLU A  50     -13.891  -3.835  18.667  1.00 94.86           C  
ATOM    789  HB2 GLU A  50     -14.861  -3.751  18.176  1.00 94.86           H  
ATOM    790  HB3 GLU A  50     -13.442  -2.843  18.699  1.00 94.86           H  
ATOM    791  O   GLU A  50     -13.945  -5.143  15.634  1.00 94.86           O  
ATOM    792  CG  GLU A  50     -14.140  -4.320  20.110  1.00 94.86           C  
ATOM    793  HG2 GLU A  50     -13.191  -4.405  20.638  1.00 94.86           H  
ATOM    794  HG3 GLU A  50     -14.584  -5.315  20.063  1.00 94.86           H  
ATOM    795  CD  GLU A  50     -15.088  -3.394  20.905  1.00 94.86           C  
ATOM    796  OE1 GLU A  50     -15.505  -3.759  22.030  1.00 94.86           O  
ATOM    797  OE2 GLU A  50     -15.465  -2.313  20.395  1.00 94.86           O  
ATOM    798  N   LEU A  51     -12.494  -3.438  15.762  1.00 93.81           N  
ATOM    799  H   LEU A  51     -11.884  -2.902  16.363  1.00 93.81           H  
ATOM    800  CA  LEU A  51     -12.530  -3.139  14.319  1.00 93.81           C  
ATOM    801  HA  LEU A  51     -13.566  -2.993  14.013  1.00 93.81           H  
ATOM    802  C   LEU A  51     -11.987  -4.298  13.473  1.00 93.81           C  
ATOM    803  CB  LEU A  51     -11.701  -1.879  13.994  1.00 93.81           C  
ATOM    804  HB2 LEU A  51     -11.559  -1.832  12.914  1.00 93.81           H  
ATOM    805  HB3 LEU A  51     -10.710  -1.983  14.434  1.00 93.81           H  
ATOM    806  O   LEU A  51     -12.579  -4.661  12.457  1.00 93.81           O  
ATOM    807  CG  LEU A  51     -12.291  -0.540  14.447  1.00 93.81           C  
ATOM    808  HG  LEU A  51     -12.477  -0.558  15.521  1.00 93.81           H  
ATOM    809  CD1 LEU A  51     -11.293   0.576  14.127  1.00 93.81           C  
ATOM    810 HD11 LEU A  51     -11.102   0.619  13.055  1.00 93.81           H  
ATOM    811 HD12 LEU A  51     -10.357   0.392  14.654  1.00 93.81           H  
ATOM    812 HD13 LEU A  51     -11.692   1.534  14.463  1.00 93.81           H  
ATOM    813  CD2 LEU A  51     -13.583  -0.219  13.702  1.00 93.81           C  
ATOM    814 HD21 LEU A  51     -13.392  -0.180  12.630  1.00 93.81           H  
ATOM    815 HD22 LEU A  51     -13.952   0.752  14.032  1.00 93.81           H  
ATOM    816 HD23 LEU A  51     -14.343  -0.973  13.908  1.00 93.81           H  
ATOM    817  N   VAL A  52     -10.854  -4.870  13.878  1.00 92.49           N  
ATOM    818  H   VAL A  52     -10.427  -4.524  14.725  1.00 92.49           H  
ATOM    819  CA  VAL A  52     -10.205  -5.978  13.164  1.00 92.49           C  
ATOM    820  HA  VAL A  52     -10.086  -5.710  12.114  1.00 92.49           H  
ATOM    821  C   VAL A  52     -11.071  -7.231  13.213  1.00 92.49           C  
ATOM    822  CB  VAL A  52      -8.816  -6.255  13.761  1.00 92.49           C  
ATOM    823  HB  VAL A  52      -8.918  -6.396  14.837  1.00 92.49           H  
ATOM    824  O   VAL A  52     -11.183  -7.930  12.213  1.00 92.49           O  
ATOM    825  CG1 VAL A  52      -8.140  -7.503  13.173  1.00 92.49           C  
ATOM    826 HG11 VAL A  52      -8.695  -8.397  13.457  1.00 92.49           H  
ATOM    827 HG12 VAL A  52      -8.111  -7.433  12.086  1.00 92.49           H  
ATOM    828 HG13 VAL A  52      -7.126  -7.591  13.563  1.00 92.49           H  
ATOM    829  CG2 VAL A  52      -7.868  -5.075  13.515  1.00 92.49           C  
ATOM    830 HG21 VAL A  52      -8.369  -4.123  13.685  1.00 92.49           H  
ATOM    831 HG22 VAL A  52      -7.497  -5.089  12.490  1.00 92.49           H  
ATOM    832 HG23 VAL A  52      -7.046  -5.153  14.227  1.00 92.49           H  
ATOM    833  N   GLU A  53     -11.728  -7.503  14.341  1.00 90.65           N  
ATOM    834  H   GLU A  53     -11.576  -6.922  15.152  1.00 90.65           H  
ATOM    835  CA  GLU A  53     -12.633  -8.645  14.474  1.00 90.65           C  
ATOM    836  HA  GLU A  53     -12.089  -9.550  14.202  1.00 90.65           H  
ATOM    837  C   GLU A  53     -13.842  -8.539  13.533  1.00 90.65           C  
ATOM    838  CB  GLU A  53     -13.073  -8.765  15.939  1.00 90.65           C  
ATOM    839  HB2 GLU A  53     -13.674  -7.898  16.211  1.00 90.65           H  
ATOM    840  HB3 GLU A  53     -12.184  -8.795  16.569  1.00 90.65           H  
ATOM    841  O   GLU A  53     -14.271  -9.549  12.961  1.00 90.65           O  
ATOM    842  CG  GLU A  53     -13.881 -10.050  16.170  1.00 90.65           C  
ATOM    843  HG2 GLU A  53     -13.280 -10.901  15.851  1.00 90.65           H  
ATOM    844  HG3 GLU A  53     -14.778 -10.025  15.550  1.00 90.65           H  
ATOM    845  CD  GLU A  53     -14.319 -10.262  17.625  1.00 90.65           C  
ATOM    846  OE1 GLU A  53     -14.979 -11.304  17.850  1.00 90.65           O  
ATOM    847  OE2 GLU A  53     -14.023  -9.407  18.488  1.00 90.65           O  
ATOM    848  N   MET A  54     -14.361  -7.320  13.323  1.00 86.33           N  
ATOM    849  H   MET A  54     -13.973  -6.542  13.838  1.00 86.33           H  
ATOM    850  CA  MET A  54     -15.460  -7.076  12.382  1.00 86.33           C  
ATOM    851  HA  MET A  54     -16.310  -7.691  12.677  1.00 86.33           H  
ATOM    852  C   MET A  54     -15.093  -7.478  10.949  1.00 86.33           C  
ATOM    853  CB  MET A  54     -15.892  -5.599  12.403  1.00 86.33           C  
ATOM    854  HB2 MET A  54     -16.575  -5.422  11.573  1.00 86.33           H  
ATOM    855  HB3 MET A  54     -15.025  -4.955  12.260  1.00 86.33           H  
ATOM    856  O   MET A  54     -15.955  -7.999  10.240  1.00 86.33           O  
ATOM    857  CG  MET A  54     -16.613  -5.194  13.691  1.00 86.33           C  
ATOM    858  HG2 MET A  54     -17.534  -5.770  13.773  1.00 86.33           H  
ATOM    859  HG3 MET A  54     -15.990  -5.446  14.549  1.00 86.33           H  
ATOM    860  SD  MET A  54     -17.025  -3.428  13.760  1.00 86.33           S  
ATOM    861  CE  MET A  54     -17.620  -3.322  15.468  1.00 86.33           C  
ATOM    862  HE1 MET A  54     -17.898  -2.292  15.691  1.00 86.33           H  
ATOM    863  HE2 MET A  54     -18.491  -3.966  15.595  1.00 86.33           H  
ATOM    864  HE3 MET A  54     -16.830  -3.640  16.148  1.00 86.33           H  
ATOM    865  N   LEU A  55     -13.840  -7.258  10.528  1.00 83.80           N  
ATOM    866  H   LEU A  55     -13.183  -6.886  11.198  1.00 83.80           H  
ATOM    867  CA  LEU A  55     -13.345  -7.510   9.168  1.00 83.80           C  
ATOM    868  HA  LEU A  55     -14.083  -8.104   8.628  1.00 83.80           H  
ATOM    869  C   LEU A  55     -12.055  -8.353   9.179  1.00 83.80           C  
ATOM    870  CB  LEU A  55     -13.160  -6.180   8.410  1.00 83.80           C  
ATOM    871  HB2 LEU A  55     -12.354  -5.627   8.892  1.00 83.80           H  
ATOM    872  HB3 LEU A  55     -12.833  -6.418   7.398  1.00 83.80           H  
ATOM    873  O   LEU A  55     -11.020  -7.947   8.653  1.00 83.80           O  
ATOM    874  CG  LEU A  55     -14.385  -5.253   8.319  1.00 83.80           C  
ATOM    875  HG  LEU A  55     -14.612  -4.854   9.307  1.00 83.80           H  
ATOM    876  CD1 LEU A  55     -14.050  -4.081   7.399  1.00 83.80           C  
ATOM    877 HD11 LEU A  55     -14.068  -4.399   6.357  1.00 83.80           H  
ATOM    878 HD12 LEU A  55     -13.047  -3.720   7.627  1.00 83.80           H  
ATOM    879 HD13 LEU A  55     -14.776  -3.287   7.570  1.00 83.80           H  
ATOM    880  CD2 LEU A  55     -15.642  -5.918   7.753  1.00 83.80           C  
ATOM    881 HD21 LEU A  55     -15.351  -6.774   7.144  1.00 83.80           H  
ATOM    882 HD22 LEU A  55     -16.266  -6.269   8.575  1.00 83.80           H  
ATOM    883 HD23 LEU A  55     -16.234  -5.216   7.166  1.00 83.80           H  
ATOM    884  N   ASP A  56     -12.106  -9.530   9.808  1.00 84.29           N  
ATOM    885  H   ASP A  56     -12.937  -9.743  10.341  1.00 84.29           H  
ATOM    886  CA  ASP A  56     -10.922 -10.382   9.969  1.00 84.29           C  
ATOM    887  HA  ASP A  56     -10.094  -9.742  10.273  1.00 84.29           H  
ATOM    888  C   ASP A  56     -10.509 -11.074   8.658  1.00 84.29           C  
ATOM    889  CB  ASP A  56     -11.128 -11.385  11.110  1.00 84.29           C  
ATOM    890  HB2 ASP A  56     -11.336 -10.837  12.030  1.00 84.29           H  
ATOM    891  HB3 ASP A  56     -11.994 -12.007  10.887  1.00 84.29           H  
ATOM    892  O   ASP A  56     -10.970 -12.167   8.314  1.00 84.29           O  
ATOM    893  CG  ASP A  56      -9.903 -12.285  11.343  1.00 84.29           C  
ATOM    894  OD1 ASP A  56      -8.801 -11.997  10.812  1.00 84.29           O  
ATOM    895  OD2 ASP A  56     -10.091 -13.304  12.046  1.00 84.29           O  
ATOM    896  N   GLU A  57      -9.568 -10.446   7.957  1.00 87.15           N  
ATOM    897  H   GLU A  57      -9.369  -9.496   8.237  1.00 87.15           H  
ATOM    898  CA  GLU A  57      -9.023 -10.912   6.679  1.00 87.15           C  
ATOM    899  HA  GLU A  57      -9.850 -11.038   5.979  1.00 87.15           H  
ATOM    900  C   GLU A  57      -8.322 -12.280   6.776  1.00 87.15           C  
ATOM    901  CB  GLU A  57      -8.053  -9.847   6.126  1.00 87.15           C  
ATOM    902  HB2 GLU A  57      -7.753 -10.137   5.119  1.00 87.15           H  
ATOM    903  HB3 GLU A  57      -7.156  -9.841   6.745  1.00 87.15           H  
ATOM    904  O   GLU A  57      -8.200 -13.002   5.779  1.00 87.15           O  
ATOM    905  CG  GLU A  57      -8.613  -8.405   6.086  1.00 87.15           C  
ATOM    906  HG2 GLU A  57      -8.762  -8.049   7.105  1.00 87.15           H  
ATOM    907  HG3 GLU A  57      -7.854  -7.768   5.633  1.00 87.15           H  
ATOM    908  CD  GLU A  57      -9.921  -8.255   5.284  1.00 87.15           C  
ATOM    909  OE1 GLU A  57     -10.510  -7.151   5.229  1.00 87.15           O  
ATOM    910  OE2 GLU A  57     -10.284  -9.195   4.554  1.00 87.15           O  
ATOM    911  N   LYS A  58      -7.896 -12.705   7.976  1.00 88.20           N  
ATOM    912  H   LYS A  58      -8.120 -12.150   8.790  1.00 88.20           H  
ATOM    913  CA  LYS A  58      -7.283 -14.031   8.167  1.00 88.20           C  
ATOM    914  HA  LYS A  58      -6.481 -14.158   7.440  1.00 88.20           H  
ATOM    915  C   LYS A  58      -8.285 -15.154   7.913  1.00 88.20           C  
ATOM    916  CB  LYS A  58      -6.705 -14.173   9.577  1.00 88.20           C  
ATOM    917  HB2 LYS A  58      -7.504 -14.059  10.309  1.00 88.20           H  
ATOM    918  HB3 LYS A  58      -6.300 -15.179   9.684  1.00 88.20           H  
ATOM    919  O   LYS A  58      -7.890 -16.219   7.432  1.00 88.20           O  
ATOM    920  CG  LYS A  58      -5.585 -13.166   9.857  1.00 88.20           C  
ATOM    921  HG2 LYS A  58      -5.952 -12.149   9.720  1.00 88.20           H  
ATOM    922  HG3 LYS A  58      -4.755 -13.344   9.173  1.00 88.20           H  
ATOM    923  CD  LYS A  58      -5.115 -13.333  11.302  1.00 88.20           C  
ATOM    924  HD2 LYS A  58      -5.960 -13.138  11.962  1.00 88.20           H  
ATOM    925  HD3 LYS A  58      -4.764 -14.353  11.456  1.00 88.20           H  
ATOM    926  CE  LYS A  58      -3.991 -12.341  11.594  1.00 88.20           C  
ATOM    927  HE2 LYS A  58      -3.136 -12.578  10.961  1.00 88.20           H  
ATOM    928  HE3 LYS A  58      -4.343 -11.345  11.325  1.00 88.20           H  
ATOM    929  NZ  LYS A  58      -3.626 -12.385  13.028  1.00 88.20           N  
ATOM    930  HZ1 LYS A  58      -2.904 -11.709  13.229  1.00 88.20           H  
ATOM    931  HZ2 LYS A  58      -3.315 -13.312  13.284  1.00 88.20           H  
ATOM    932  HZ3 LYS A  58      -4.442 -12.159  13.579  1.00 88.20           H  
ATOM    933  N   LYS A  59      -9.580 -14.919   8.164  1.00 90.92           N  
ATOM    934  H   LYS A  59      -9.831 -14.009   8.524  1.00 90.92           H  
ATOM    935  CA  LYS A  59     -10.647 -15.877   7.832  1.00 90.92           C  
ATOM    936  HA  LYS A  59     -10.418 -16.839   8.292  1.00 90.92           H  
ATOM    937  C   LYS A  59     -10.699 -16.112   6.327  1.00 90.92           C  
ATOM    938  CB  LYS A  59     -12.005 -15.390   8.360  1.00 90.92           C  
ATOM    939  HB2 LYS A  59     -12.784 -16.072   8.019  1.00 90.92           H  
ATOM    940  HB3 LYS A  59     -12.219 -14.401   7.955  1.00 90.92           H  
ATOM    941  O   LYS A  59     -10.743 -17.264   5.897  1.00 90.92           O  
ATOM    942  CG  LYS A  59     -12.034 -15.342   9.893  1.00 90.92           C  
ATOM    943  HG2 LYS A  59     -11.922 -16.352  10.290  1.00 90.92           H  
ATOM    944  HG3 LYS A  59     -11.199 -14.736  10.245  1.00 90.92           H  
ATOM    945  CD  LYS A  59     -13.337 -14.727  10.412  1.00 90.92           C  
ATOM    946  HD2 LYS A  59     -13.455 -13.739   9.967  1.00 90.92           H  
ATOM    947  HD3 LYS A  59     -14.184 -15.354  10.133  1.00 90.92           H  
ATOM    948  CE  LYS A  59     -13.248 -14.596  11.937  1.00 90.92           C  
ATOM    949  HE2 LYS A  59     -13.269 -15.590  12.384  1.00 90.92           H  
ATOM    950  HE3 LYS A  59     -12.283 -14.151  12.178  1.00 90.92           H  
ATOM    951  NZ  LYS A  59     -14.329 -13.742  12.491  1.00 90.92           N  
ATOM    952  HZ1 LYS A  59     -14.225 -13.649  13.491  1.00 90.92           H  
ATOM    953  HZ2 LYS A  59     -14.247 -12.806  12.120  1.00 90.92           H  
ATOM    954  HZ3 LYS A  59     -15.247 -14.106  12.276  1.00 90.92           H  
ATOM    955  N   CYS A  60     -10.580 -15.049   5.529  1.00 93.31           N  
ATOM    956  H   CYS A  60     -10.531 -14.131   5.946  1.00 93.31           H  
ATOM    957  CA  CYS A  60     -10.493 -15.145   4.073  1.00 93.31           C  
ATOM    958  HA  CYS A  60     -11.364 -15.687   3.702  1.00 93.31           H  
ATOM    959  C   CYS A  60      -9.245 -15.930   3.642  1.00 93.31           C  
ATOM    960  CB  CYS A  60     -10.502 -13.732   3.467  1.00 93.31           C  
ATOM    961  HB2 CYS A  60      -9.610 -13.184   3.769  1.00 93.31           H  
ATOM    962  HB3 CYS A  60     -10.509 -13.792   2.379  1.00 93.31           H  
ATOM    963  O   CYS A  60      -9.336 -16.802   2.779  1.00 93.31           O  
ATOM    964  SG  CYS A  60     -11.960 -12.806   4.027  1.00 93.31           S  
ATOM    965  HG  CYS A  60     -12.894 -13.538   3.412  1.00 93.31           H  
ATOM    966  N   GLY A  61      -8.097 -15.687   4.284  1.00 93.80           N  
ATOM    967  H   GLY A  61      -8.082 -14.934   4.957  1.00 93.80           H  
ATOM    968  CA  GLY A  61      -6.842 -16.386   3.992  1.00 93.80           C  
ATOM    969  HA2 GLY A  61      -6.046 -15.944   4.591  1.00 93.80           H  
ATOM    970  HA3 GLY A  61      -6.610 -16.255   2.935  1.00 93.80           H  
ATOM    971  C   GLY A  61      -6.852 -17.894   4.254  1.00 93.80           C  
ATOM    972  O   GLY A  61      -6.093 -18.614   3.607  1.00 93.80           O  
ATOM    973  N   SER A  62      -7.733 -18.391   5.129  1.00 93.45           N  
ATOM    974  H   SER A  62      -8.290 -17.744   5.669  1.00 93.45           H  
ATOM    975  CA  SER A  62      -7.873 -19.834   5.378  1.00 93.45           C  
ATOM    976  HA  SER A  62      -6.880 -20.232   5.588  1.00 93.45           H  
ATOM    977  C   SER A  62      -8.406 -20.609   4.160  1.00 93.45           C  
ATOM    978  CB  SER A  62      -8.730 -20.084   6.624  1.00 93.45           C  
ATOM    979  HB2 SER A  62      -8.374 -19.461   7.445  1.00 93.45           H  
ATOM    980  HB3 SER A  62      -8.618 -21.128   6.916  1.00 93.45           H  
ATOM    981  O   SER A  62      -7.935 -21.712   3.885  1.00 93.45           O  
ATOM    982  OG  SER A  62     -10.103 -19.829   6.402  1.00 93.45           O  
ATOM    983  HG  SER A  62     -10.269 -18.896   6.244  1.00 93.45           H  
ATOM    984  N   CYS A  63      -9.316 -20.005   3.385  1.00 93.24           N  
ATOM    985  H   CYS A  63      -9.681 -19.119   3.705  1.00 93.24           H  
ATOM    986  CA  CYS A  63      -9.907 -20.593   2.174  1.00 93.24           C  
ATOM    987  HA  CYS A  63      -9.736 -21.669   2.171  1.00 93.24           H  
ATOM    988  C   CYS A  63      -9.296 -20.043   0.871  1.00 93.24           C  
ATOM    989  CB  CYS A  63     -11.423 -20.354   2.201  1.00 93.24           C  
ATOM    990  HB2 CYS A  63     -11.627 -19.288   2.303  1.00 93.24           H  
ATOM    991  HB3 CYS A  63     -11.860 -20.704   1.266  1.00 93.24           H  
ATOM    992  O   CYS A  63      -9.308 -20.720  -0.158  1.00 93.24           O  
ATOM    993  SG  CYS A  63     -12.175 -21.263   3.582  1.00 93.24           S  
ATOM    994  HG  CYS A  63     -13.426 -20.824   3.415  1.00 93.24           H  
ATOM    995  N   HIS A  64      -8.733 -18.831   0.901  1.00 92.65           N  
ATOM    996  H   HIS A  64      -8.813 -18.302   1.758  1.00 92.65           H  
ATOM    997  CA  HIS A  64      -8.107 -18.154  -0.240  1.00 92.65           C  
ATOM    998  HA  HIS A  64      -8.151 -18.811  -1.108  1.00 92.65           H  
ATOM    999  C   HIS A  64      -6.615 -17.858   0.009  1.00 92.65           C  
ATOM   1000  CB  HIS A  64      -8.911 -16.892  -0.587  1.00 92.65           C  
ATOM   1001  HB2 HIS A  64      -8.478 -16.431  -1.474  1.00 92.65           H  
ATOM   1002  HB3 HIS A  64      -8.838 -16.177   0.232  1.00 92.65           H  
ATOM   1003  O   HIS A  64      -6.189 -16.701  -0.073  1.00 92.65           O  
ATOM   1004  CG  HIS A  64     -10.363 -17.163  -0.873  1.00 92.65           C  
ATOM   1005  CD2 HIS A  64     -11.434 -16.676  -0.176  1.00 92.65           C  
ATOM   1006  HD2 HIS A  64     -11.392 -16.018   0.680  1.00 92.65           H  
ATOM   1007  ND1 HIS A  64     -10.858 -17.977  -1.867  1.00 92.65           N  
ATOM   1008  HD1 HIS A  64     -10.314 -18.578  -2.470  1.00 92.65           H  
ATOM   1009  CE1 HIS A  64     -12.197 -17.973  -1.775  1.00 92.65           C  
ATOM   1010  HE1 HIS A  64     -12.871 -18.546  -2.395  1.00 92.65           H  
ATOM   1011  NE2 HIS A  64     -12.591 -17.195  -0.760  1.00 92.65           N  
ATOM   1012  N   PRO A  65      -5.780 -18.879   0.288  1.00 94.50           N  
ATOM   1013  CA  PRO A  65      -4.404 -18.673   0.741  1.00 94.50           C  
ATOM   1014  HA  PRO A  65      -4.404 -18.048   1.634  1.00 94.50           H  
ATOM   1015  C   PRO A  65      -3.506 -18.005  -0.307  1.00 94.50           C  
ATOM   1016  CB  PRO A  65      -3.893 -20.071   1.106  1.00 94.50           C  
ATOM   1017  HB2 PRO A  65      -2.828 -20.190   0.909  1.00 94.50           H  
ATOM   1018  HB3 PRO A  65      -4.104 -20.265   2.158  1.00 94.50           H  
ATOM   1019  O   PRO A  65      -2.579 -17.283   0.051  1.00 94.50           O  
ATOM   1020  CG  PRO A  65      -4.738 -21.008   0.243  1.00 94.50           C  
ATOM   1021  HG2 PRO A  65      -4.806 -22.007   0.674  1.00 94.50           H  
ATOM   1022  HG3 PRO A  65      -4.338 -21.049  -0.770  1.00 94.50           H  
ATOM   1023  CD  PRO A  65      -6.088 -20.303   0.242  1.00 94.50           C  
ATOM   1024  HD2 PRO A  65      -6.635 -20.585   1.142  1.00 94.50           H  
ATOM   1025  HD3 PRO A  65      -6.655 -20.570  -0.649  1.00 94.50           H  
ATOM   1026  N   GLU A  66      -3.753 -18.235  -1.599  1.00 93.25           N  
ATOM   1027  H   GLU A  66      -4.514 -18.852  -1.845  1.00 93.25           H  
ATOM   1028  CA  GLU A  66      -2.981 -17.600  -2.676  1.00 93.25           C  
ATOM   1029  HA  GLU A  66      -1.917 -17.701  -2.464  1.00 93.25           H  
ATOM   1030  C   GLU A  66      -3.269 -16.095  -2.752  1.00 93.25           C  
ATOM   1031  CB  GLU A  66      -3.265 -18.282  -4.022  1.00 93.25           C  
ATOM   1032  HB2 GLU A  66      -4.327 -18.196  -4.251  1.00 93.25           H  
ATOM   1033  HB3 GLU A  66      -2.698 -17.762  -4.794  1.00 93.25           H  
ATOM   1034  O   GLU A  66      -2.339 -15.294  -2.688  1.00 93.25           O  
ATOM   1035  CG  GLU A  66      -2.861 -19.766  -4.030  1.00 93.25           C  
ATOM   1036  HG2 GLU A  66      -3.503 -20.316  -3.342  1.00 93.25           H  
ATOM   1037  HG3 GLU A  66      -1.836 -19.845  -3.668  1.00 93.25           H  
ATOM   1038  CD  GLU A  66      -2.959 -20.400  -5.428  1.00 93.25           C  
ATOM   1039  OE1 GLU A  66      -2.159 -21.325  -5.692  1.00 93.25           O  
ATOM   1040  OE2 GLU A  66      -3.807 -19.956  -6.235  1.00 93.25           O  
ATOM   1041  N   ILE A  67      -4.553 -15.719  -2.782  1.00 94.53           N  
ATOM   1042  H   ILE A  67      -5.259 -16.442  -2.769  1.00 94.53           H  
ATOM   1043  CA  ILE A  67      -5.005 -14.319  -2.818  1.00 94.53           C  
ATOM   1044  HA  ILE A  67      -4.556 -13.822  -3.677  1.00 94.53           H  
ATOM   1045  C   ILE A  67      -4.534 -13.575  -1.567  1.00 94.53           C  
ATOM   1046  CB  ILE A  67      -6.546 -14.257  -2.956  1.00 94.53           C  
ATOM   1047  HB  ILE A  67      -6.984 -14.867  -2.166  1.00 94.53           H  
ATOM   1048  O   ILE A  67      -4.017 -12.466  -1.668  1.00 94.53           O  
ATOM   1049  CG1 ILE A  67      -6.977 -14.835  -4.325  1.00 94.53           C  
ATOM   1050 HG12 ILE A  67      -6.565 -14.216  -5.122  1.00 94.53           H  
ATOM   1051 HG13 ILE A  67      -6.565 -15.838  -4.436  1.00 94.53           H  
ATOM   1052  CG2 ILE A  67      -7.072 -12.821  -2.779  1.00 94.53           C  
ATOM   1053 HG21 ILE A  67      -6.840 -12.433  -1.787  1.00 94.53           H  
ATOM   1054 HG22 ILE A  67      -6.621 -12.170  -3.529  1.00 94.53           H  
ATOM   1055 HG23 ILE A  67      -8.157 -12.784  -2.883  1.00 94.53           H  
ATOM   1056  CD1 ILE A  67      -8.495 -14.946  -4.520  1.00 94.53           C  
ATOM   1057 HD11 ILE A  67      -8.940 -13.957  -4.626  1.00 94.53           H  
ATOM   1058 HD12 ILE A  67      -8.699 -15.512  -5.429  1.00 94.53           H  
ATOM   1059 HD13 ILE A  67      -8.946 -15.462  -3.672  1.00 94.53           H  
ATOM   1060  N   TYR A  68      -4.654 -14.197  -0.391  1.00 95.67           N  
ATOM   1061  H   TYR A  68      -5.121 -15.092  -0.356  1.00 95.67           H  
ATOM   1062  CA  TYR A  68      -4.199 -13.599   0.862  1.00 95.67           C  
ATOM   1063  HA  TYR A  68      -4.709 -12.645   1.000  1.00 95.67           H  
ATOM   1064  C   TYR A  68      -2.692 -13.308   0.842  1.00 95.67           C  
ATOM   1065  CB  TYR A  68      -4.595 -14.518   2.019  1.00 95.67           C  
ATOM   1066  HB2 TYR A  68      -5.680 -14.620   1.990  1.00 95.67           H  
ATOM   1067  HB3 TYR A  68      -4.156 -15.504   1.872  1.00 95.67           H  
ATOM   1068  O   TYR A  68      -2.278 -12.208   1.198  1.00 95.67           O  
ATOM   1069  CG  TYR A  68      -4.194 -13.993   3.382  1.00 95.67           C  
ATOM   1070  CD1 TYR A  68      -2.899 -14.242   3.877  1.00 95.67           C  
ATOM   1071  HD1 TYR A  68      -2.196 -14.822   3.297  1.00 95.67           H  
ATOM   1072  CD2 TYR A  68      -5.095 -13.212   4.134  1.00 95.67           C  
ATOM   1073  HD2 TYR A  68      -6.088 -13.004   3.764  1.00 95.67           H  
ATOM   1074  CE1 TYR A  68      -2.485 -13.675   5.096  1.00 95.67           C  
ATOM   1075  HE1 TYR A  68      -1.471 -13.807   5.441  1.00 95.67           H  
ATOM   1076  CE2 TYR A  68      -4.696 -12.674   5.373  1.00 95.67           C  
ATOM   1077  HE2 TYR A  68      -5.376 -12.060   5.945  1.00 95.67           H  
ATOM   1078  OH  TYR A  68      -2.955 -12.311   6.999  1.00 95.67           O  
ATOM   1079  HH  TYR A  68      -1.997 -12.346   7.042  1.00 95.67           H  
ATOM   1080  CZ  TYR A  68      -3.383 -12.887   5.846  1.00 95.67           C  
ATOM   1081  N   LYS A  69      -1.865 -14.245   0.353  1.00 94.93           N  
ATOM   1082  H   LYS A  69      -2.270 -15.115   0.039  1.00 94.93           H  
ATOM   1083  CA  LYS A  69      -0.407 -14.049   0.229  1.00 94.93           C  
ATOM   1084  HA  LYS A  69      -0.006 -13.738   1.194  1.00 94.93           H  
ATOM   1085  C   LYS A  69      -0.026 -12.949  -0.761  1.00 94.93           C  
ATOM   1086  CB  LYS A  69       0.254 -15.360  -0.214  1.00 94.93           C  
ATOM   1087  HB2 LYS A  69       1.259 -15.147  -0.577  1.00 94.93           H  
ATOM   1088  HB3 LYS A  69      -0.318 -15.789  -1.037  1.00 94.93           H  
ATOM   1089  O   LYS A  69       1.029 -12.332  -0.607  1.00 94.93           O  
ATOM   1090  CG  LYS A  69       0.370 -16.374   0.928  1.00 94.93           C  
ATOM   1091  HG2 LYS A  69       1.059 -15.990   1.680  1.00 94.93           H  
ATOM   1092  HG3 LYS A  69      -0.601 -16.525   1.398  1.00 94.93           H  
ATOM   1093  CD  LYS A  69       0.897 -17.705   0.379  1.00 94.93           C  
ATOM   1094  HD2 LYS A  69       1.900 -17.560  -0.020  1.00 94.93           H  
ATOM   1095  HD3 LYS A  69       0.233 -18.047  -0.415  1.00 94.93           H  
ATOM   1096  CE  LYS A  69       0.920 -18.743   1.502  1.00 94.93           C  
ATOM   1097  HE2 LYS A  69       1.544 -18.370   2.313  1.00 94.93           H  
ATOM   1098  HE3 LYS A  69      -0.094 -18.842   1.889  1.00 94.93           H  
ATOM   1099  NZ  LYS A  69       1.414 -20.059   1.024  1.00 94.93           N  
ATOM   1100  HZ1 LYS A  69       0.826 -20.397   0.276  1.00 94.93           H  
ATOM   1101  HZ2 LYS A  69       1.380 -20.732   1.776  1.00 94.93           H  
ATOM   1102  HZ3 LYS A  69       2.366 -19.988   0.695  1.00 94.93           H  
ATOM   1103  N   GLU A  70      -0.823 -12.742  -1.805  1.00 95.21           N  
ATOM   1104  H   GLU A  70      -1.636 -13.330  -1.916  1.00 95.21           H  
ATOM   1105  CA  GLU A  70      -0.642 -11.629  -2.738  1.00 95.21           C  
ATOM   1106  HA  GLU A  70       0.406 -11.563  -3.031  1.00 95.21           H  
ATOM   1107  C   GLU A  70      -1.010 -10.299  -2.074  1.00 95.21           C  
ATOM   1108  CB  GLU A  70      -1.486 -11.854  -3.997  1.00 95.21           C  
ATOM   1109  HB2 GLU A  70      -1.494 -10.934  -4.581  1.00 95.21           H  
ATOM   1110  HB3 GLU A  70      -2.512 -12.080  -3.705  1.00 95.21           H  
ATOM   1111  O   GLU A  70      -0.188  -9.381  -2.021  1.00 95.21           O  
ATOM   1112  CG  GLU A  70      -0.941 -12.987  -4.876  1.00 95.21           C  
ATOM   1113  HG2 GLU A  70      -0.851 -13.900  -4.286  1.00 95.21           H  
ATOM   1114  HG3 GLU A  70       0.062 -12.716  -5.207  1.00 95.21           H  
ATOM   1115  CD  GLU A  70      -1.827 -13.263  -6.099  1.00 95.21           C  
ATOM   1116  OE1 GLU A  70      -1.368 -14.056  -6.949  1.00 95.21           O  
ATOM   1117  OE2 GLU A  70      -2.930 -12.671  -6.196  1.00 95.21           O  
ATOM   1118  N   TRP A  71      -2.206 -10.225  -1.491  1.00 96.25           N  
ATOM   1119  H   TRP A  71      -2.822 -11.024  -1.547  1.00 96.25           H  
ATOM   1120  CA  TRP A  71      -2.696  -9.033  -0.808  1.00 96.25           C  
ATOM   1121  HA  TRP A  71      -2.734  -8.208  -1.519  1.00 96.25           H  
ATOM   1122  C   TRP A  71      -1.774  -8.595   0.334  1.00 96.25           C  
ATOM   1123  CB  TRP A  71      -4.116  -9.288  -0.304  1.00 96.25           C  
ATOM   1124  HB2 TRP A  71      -4.149 -10.255   0.198  1.00 96.25           H  
ATOM   1125  HB3 TRP A  71      -4.799  -9.329  -1.152  1.00 96.25           H  
ATOM   1126  O   TRP A  71      -1.418  -7.421   0.397  1.00 96.25           O  
ATOM   1127  CG  TRP A  71      -4.586  -8.252   0.662  1.00 96.25           C  
ATOM   1128  CD1 TRP A  71      -5.035  -7.015   0.350  1.00 96.25           C  
ATOM   1129  HD1 TRP A  71      -5.151  -6.630  -0.652  1.00 96.25           H  
ATOM   1130  CD2 TRP A  71      -4.571  -8.327   2.119  1.00 96.25           C  
ATOM   1131  CE2 TRP A  71      -5.028  -7.079   2.628  1.00 96.25           C  
ATOM   1132  CE3 TRP A  71      -4.200  -9.313   3.062  1.00 96.25           C  
ATOM   1133  HE3 TRP A  71      -3.846 -10.273   2.717  1.00 96.25           H  
ATOM   1134  NE1 TRP A  71      -5.313  -6.325   1.512  1.00 96.25           N  
ATOM   1135  HE1 TRP A  71      -5.729  -5.405   1.541  1.00 96.25           H  
ATOM   1136  CH2 TRP A  71      -4.764  -7.823   4.914  1.00 96.25           C  
ATOM   1137  HH2 TRP A  71      -4.853  -7.640   5.974  1.00 96.25           H  
ATOM   1138  CZ2 TRP A  71      -5.120  -6.821   3.997  1.00 96.25           C  
ATOM   1139  HZ2 TRP A  71      -5.482  -5.862   4.338  1.00 96.25           H  
ATOM   1140  CZ3 TRP A  71      -4.300  -9.065   4.444  1.00 96.25           C  
ATOM   1141  HZ3 TRP A  71      -4.024  -9.834   5.150  1.00 96.25           H  
ATOM   1142  N   GLU A  72      -1.304  -9.518   1.174  1.00 95.42           N  
ATOM   1143  H   GLU A  72      -1.661 -10.459   1.088  1.00 95.42           H  
ATOM   1144  CA  GLU A  72      -0.410  -9.234   2.308  1.00 95.42           C  
ATOM   1145  HA  GLU A  72      -0.923  -8.577   3.011  1.00 95.42           H  
ATOM   1146  C   GLU A  72       0.896  -8.538   1.871  1.00 95.42           C  
ATOM   1147  CB  GLU A  72      -0.120 -10.572   3.012  1.00 95.42           C  
ATOM   1148  HB2 GLU A  72       0.384 -11.234   2.307  1.00 95.42           H  
ATOM   1149  HB3 GLU A  72      -1.069 -11.028   3.294  1.00 95.42           H  
ATOM   1150  O   GLU A  72       1.485  -7.737   2.604  1.00 95.42           O  
ATOM   1151  CG  GLU A  72       0.734 -10.438   4.279  1.00 95.42           C  
ATOM   1152  HG2 GLU A  72       1.706 -10.016   4.022  1.00 95.42           H  
ATOM   1153  HG3 GLU A  72       0.238  -9.756   4.970  1.00 95.42           H  
ATOM   1154  CD  GLU A  72       0.956 -11.804   4.944  1.00 95.42           C  
ATOM   1155  OE1 GLU A  72       0.595 -11.948   6.136  1.00 95.42           O  
ATOM   1156  OE2 GLU A  72       1.501 -12.702   4.257  1.00 95.42           O  
ATOM   1157  N   LYS A  73       1.349  -8.796   0.638  1.00 94.33           N  
ATOM   1158  H   LYS A  73       0.795  -9.414   0.062  1.00 94.33           H  
ATOM   1159  CA  LYS A  73       2.537  -8.151   0.059  1.00 94.33           C  
ATOM   1160  HA  LYS A  73       3.257  -7.976   0.858  1.00 94.33           H  
ATOM   1161  C   LYS A  73       2.239  -6.785  -0.554  1.00 94.33           C  
ATOM   1162  CB  LYS A  73       3.170  -9.082  -0.978  1.00 94.33           C  
ATOM   1163  HB2 LYS A  73       3.973  -8.555  -1.494  1.00 94.33           H  
ATOM   1164  HB3 LYS A  73       2.418  -9.368  -1.713  1.00 94.33           H  
ATOM   1165  O   LYS A  73       3.170  -5.979  -0.666  1.00 94.33           O  
ATOM   1166  CG  LYS A  73       3.749 -10.333  -0.309  1.00 94.33           C  
ATOM   1167  HG2 LYS A  73       2.978 -10.835   0.275  1.00 94.33           H  
ATOM   1168  HG3 LYS A  73       4.561 -10.046   0.359  1.00 94.33           H  
ATOM   1169  CD  LYS A  73       4.275 -11.293  -1.373  1.00 94.33           C  
ATOM   1170  HD2 LYS A  73       3.477 -11.505  -2.084  1.00 94.33           H  
ATOM   1171  HD3 LYS A  73       5.117 -10.836  -1.893  1.00 94.33           H  
ATOM   1172  CE  LYS A  73       4.704 -12.590  -0.690  1.00 94.33           C  
ATOM   1173  HE2 LYS A  73       5.470 -12.364   0.052  1.00 94.33           H  
ATOM   1174  HE3 LYS A  73       3.838 -12.991  -0.164  1.00 94.33           H  
ATOM   1175  NZ  LYS A  73       5.203 -13.565  -1.686  1.00 94.33           N  
ATOM   1176  HZ1 LYS A  73       5.467 -14.426  -1.227  1.00 94.33           H  
ATOM   1177  HZ2 LYS A  73       4.471 -13.760  -2.353  1.00 94.33           H  
ATOM   1178  HZ3 LYS A  73       6.001 -13.189  -2.177  1.00 94.33           H  
ATOM   1179  N   SER A  74       0.987  -6.535  -0.931  1.00 95.80           N  
ATOM   1180  H   SER A  74       0.293  -7.239  -0.729  1.00 95.80           H  
ATOM   1181  CA  SER A  74       0.539  -5.307  -1.586  1.00 95.80           C  
ATOM   1182  HA  SER A  74       1.160  -5.154  -2.469  1.00 95.80           H  
ATOM   1183  C   SER A  74       0.676  -4.071  -0.690  1.00 95.80           C  
ATOM   1184  CB  SER A  74      -0.911  -5.454  -2.072  1.00 95.80           C  
ATOM   1185  HB2 SER A  74      -1.061  -6.441  -2.511  1.00 95.80           H  
ATOM   1186  HB3 SER A  74      -1.101  -4.704  -2.839  1.00 95.80           H  
ATOM   1187  O   SER A  74       0.828  -4.152   0.533  1.00 95.80           O  
ATOM   1188  OG  SER A  74      -1.820  -5.248  -1.008  1.00 95.80           O  
ATOM   1189  HG  SER A  74      -1.767  -6.023  -0.443  1.00 95.80           H  
ATOM   1190  N   TRP A  75       0.580  -2.890  -1.302  1.00 95.13           N  
ATOM   1191  H   TRP A  75       0.466  -2.866  -2.305  1.00 95.13           H  
ATOM   1192  CA  TRP A  75       0.507  -1.633  -0.553  1.00 95.13           C  
ATOM   1193  HA  TRP A  75       1.196  -1.696   0.289  1.00 95.13           H  
ATOM   1194  C   TRP A  75      -0.867  -1.377   0.071  1.00 95.13           C  
ATOM   1195  CB  TRP A  75       0.979  -0.472  -1.427  1.00 95.13           C  
ATOM   1196  HB2 TRP A  75       0.444  -0.480  -2.377  1.00 95.13           H  
ATOM   1197  HB3 TRP A  75       0.750   0.467  -0.924  1.00 95.13           H  
ATOM   1198  O   TRP A  75      -0.942  -0.587   1.005  1.00 95.13           O  
ATOM   1199  CG  TRP A  75       2.453  -0.511  -1.666  1.00 95.13           C  
ATOM   1200  CD1 TRP A  75       3.057  -0.963  -2.786  1.00 95.13           C  
ATOM   1201  HD1 TRP A  75       2.539  -1.330  -3.660  1.00 95.13           H  
ATOM   1202  CD2 TRP A  75       3.525  -0.175  -0.731  1.00 95.13           C  
ATOM   1203  CE2 TRP A  75       4.771  -0.434  -1.370  1.00 95.13           C  
ATOM   1204  CE3 TRP A  75       3.573   0.286   0.603  1.00 95.13           C  
ATOM   1205  HE3 TRP A  75       2.644   0.474   1.121  1.00 95.13           H  
ATOM   1206  NE1 TRP A  75       4.422  -0.947  -2.598  1.00 95.13           N  
ATOM   1207  HE1 TRP A  75       5.079  -1.298  -3.280  1.00 95.13           H  
ATOM   1208  CH2 TRP A  75       6.020   0.281   0.573  1.00 95.13           C  
ATOM   1209  HH2 TRP A  75       6.962   0.470   1.067  1.00 95.13           H  
ATOM   1210  CZ2 TRP A  75       6.004  -0.206  -0.742  1.00 95.13           C  
ATOM   1211  HZ2 TRP A  75       6.927  -0.403  -1.266  1.00 95.13           H  
ATOM   1212  CZ3 TRP A  75       4.808   0.499   1.251  1.00 95.13           C  
ATOM   1213  HZ3 TRP A  75       4.832   0.830   2.279  1.00 95.13           H  
ATOM   1214  N   HIS A  76      -1.919  -2.086  -0.354  1.00 96.16           N  
ATOM   1215  H   HIS A  76      -1.792  -2.761  -1.095  1.00 96.16           H  
ATOM   1216  CA  HIS A  76      -3.232  -2.046   0.299  1.00 96.16           C  
ATOM   1217  HA  HIS A  76      -3.541  -1.007   0.414  1.00 96.16           H  
ATOM   1218  C   HIS A  76      -3.182  -2.651   1.709  1.00 96.16           C  
ATOM   1219  CB  HIS A  76      -4.267  -2.764  -0.580  1.00 96.16           C  
ATOM   1220  HB2 HIS A  76      -3.919  -3.771  -0.815  1.00 96.16           H  
ATOM   1221  HB3 HIS A  76      -5.198  -2.878  -0.026  1.00 96.16           H  
ATOM   1222  O   HIS A  76      -3.703  -2.053   2.646  1.00 96.16           O  
ATOM   1223  CG  HIS A  76      -4.582  -2.037  -1.861  1.00 96.16           C  
ATOM   1224  CD2 HIS A  76      -4.945  -0.723  -1.991  1.00 96.16           C  
ATOM   1225  HD2 HIS A  76      -5.050  -0.006  -1.191  1.00 96.16           H  
ATOM   1226  ND1 HIS A  76      -4.615  -2.591  -3.120  1.00 96.16           N  
ATOM   1227  HD1 HIS A  76      -4.500  -3.567  -3.353  1.00 96.16           H  
ATOM   1228  CE1 HIS A  76      -4.974  -1.633  -3.988  1.00 96.16           C  
ATOM   1229  HE1 HIS A  76      -5.113  -1.773  -5.050  1.00 96.16           H  
ATOM   1230  NE2 HIS A  76      -5.177  -0.476  -3.345  1.00 96.16           N  
ATOM   1231  N   ALA A  77      -2.453  -3.756   1.901  1.00 95.88           N  
ATOM   1232  H   ALA A  77      -2.076  -4.241   1.099  1.00 95.88           H  
ATOM   1233  CA  ALA A  77      -2.214  -4.328   3.232  1.00 95.88           C  
ATOM   1234  HA  ALA A  77      -3.174  -4.474   3.728  1.00 95.88           H  
ATOM   1235  C   ALA A  77      -1.354  -3.424   4.141  1.00 95.88           C  
ATOM   1236  CB  ALA A  77      -1.569  -5.704   3.059  1.00 95.88           C  
ATOM   1237  HB1 ALA A  77      -2.263  -6.363   2.537  1.00 95.88           H  
ATOM   1238  HB2 ALA A  77      -1.363  -6.138   4.038  1.00 95.88           H  
ATOM   1239  HB3 ALA A  77      -0.638  -5.627   2.497  1.00 95.88           H  
ATOM   1240  O   ALA A  77      -1.356  -3.572   5.359  1.00 95.88           O  
ATOM   1241  N   LYS A  78      -0.617  -2.467   3.557  1.00 95.20           N  
ATOM   1242  H   LYS A  78      -0.698  -2.392   2.553  1.00 95.20           H  
ATOM   1243  CA  LYS A  78       0.292  -1.531   4.252  1.00 95.20           C  
ATOM   1244  HA  LYS A  78       0.300  -1.773   5.314  1.00 95.20           H  
ATOM   1245  C   LYS A  78      -0.183  -0.079   4.151  1.00 95.20           C  
ATOM   1246  CB  LYS A  78       1.718  -1.692   3.705  1.00 95.20           C  
ATOM   1247  HB2 LYS A  78       2.389  -1.011   4.228  1.00 95.20           H  
ATOM   1248  HB3 LYS A  78       1.709  -1.424   2.648  1.00 95.20           H  
ATOM   1249  O   LYS A  78       0.602   0.849   4.372  1.00 95.20           O  
ATOM   1250  CG  LYS A  78       2.254  -3.120   3.865  1.00 95.20           C  
ATOM   1251  HG2 LYS A  78       1.536  -3.834   3.461  1.00 95.20           H  
ATOM   1252  HG3 LYS A  78       2.411  -3.340   4.921  1.00 95.20           H  
ATOM   1253  CD  LYS A  78       3.563  -3.284   3.092  1.00 95.20           C  
ATOM   1254  HD2 LYS A  78       3.406  -2.947   2.067  1.00 95.20           H  
ATOM   1255  HD3 LYS A  78       4.353  -2.693   3.555  1.00 95.20           H  
ATOM   1256  CE  LYS A  78       3.930  -4.769   3.085  1.00 95.20           C  
ATOM   1257  HE2 LYS A  78       4.318  -5.049   4.065  1.00 95.20           H  
ATOM   1258  HE3 LYS A  78       3.020  -5.345   2.919  1.00 95.20           H  
ATOM   1259  NZ  LYS A  78       4.895  -5.078   2.008  1.00 95.20           N  
ATOM   1260  HZ1 LYS A  78       5.717  -4.493   2.068  1.00 95.20           H  
ATOM   1261  HZ2 LYS A  78       4.444  -4.941   1.115  1.00 95.20           H  
ATOM   1262  HZ3 LYS A  78       5.153  -6.054   2.054  1.00 95.20           H  
ATOM   1263  N   SER A  79      -1.449   0.125   3.797  1.00 95.85           N  
ATOM   1264  H   SER A  79      -2.051  -0.676   3.670  1.00 95.85           H  
ATOM   1265  CA  SER A  79      -2.014   1.426   3.430  1.00 95.85           C  
ATOM   1266  HA  SER A  79      -1.478   1.814   2.563  1.00 95.85           H  
ATOM   1267  C   SER A  79      -1.908   2.455   4.552  1.00 95.85           C  
ATOM   1268  CB  SER A  79      -3.481   1.242   3.041  1.00 95.85           C  
ATOM   1269  HB2 SER A  79      -3.546   0.648   2.129  1.00 95.85           H  
ATOM   1270  HB3 SER A  79      -3.948   2.212   2.871  1.00 95.85           H  
ATOM   1271  O   SER A  79      -1.770   3.641   4.272  1.00 95.85           O  
ATOM   1272  OG  SER A  79      -4.129   0.562   4.091  1.00 95.85           O  
ATOM   1273  HG  SER A  79      -4.888   1.076   4.378  1.00 95.85           H  
ATOM   1274  N   VAL A  80      -1.910   2.019   5.813  1.00 96.66           N  
ATOM   1275  H   VAL A  80      -2.145   1.048   5.957  1.00 96.66           H  
ATOM   1276  CA  VAL A  80      -1.832   2.899   6.988  1.00 96.66           C  
ATOM   1277  HA  VAL A  80      -2.327   3.843   6.758  1.00 96.66           H  
ATOM   1278  C   VAL A  80      -0.394   3.240   7.383  1.00 96.66           C  
ATOM   1279  CB  VAL A  80      -2.585   2.244   8.160  1.00 96.66           C  
ATOM   1280  HB  VAL A  80      -2.132   1.278   8.384  1.00 96.66           H  
ATOM   1281  O   VAL A  80      -0.101   4.374   7.753  1.00 96.66           O  
ATOM   1282  CG1 VAL A  80      -2.524   3.099   9.429  1.00 96.66           C  
ATOM   1283 HG11 VAL A  80      -1.502   3.134   9.809  1.00 96.66           H  
ATOM   1284 HG12 VAL A  80      -2.852   4.116   9.212  1.00 96.66           H  
ATOM   1285 HG13 VAL A  80      -3.157   2.663  10.201  1.00 96.66           H  
ATOM   1286  CG2 VAL A  80      -4.047   2.018   7.758  1.00 96.66           C  
ATOM   1287 HG21 VAL A  80      -4.643   1.779   8.639  1.00 96.66           H  
ATOM   1288 HG22 VAL A  80      -4.462   2.894   7.259  1.00 96.66           H  
ATOM   1289 HG23 VAL A  80      -4.116   1.178   7.067  1.00 96.66           H  
ATOM   1290  N   THR A  81       0.518   2.268   7.316  1.00 95.08           N  
ATOM   1291  H   THR A  81       0.230   1.372   6.950  1.00 95.08           H  
ATOM   1292  CA  THR A  81       1.846   2.361   7.955  1.00 95.08           C  
ATOM   1293  HA  THR A  81       1.876   3.264   8.565  1.00 95.08           H  
ATOM   1294  C   THR A  81       3.011   2.498   6.980  1.00 95.08           C  
ATOM   1295  CB  THR A  81       2.087   1.183   8.904  1.00 95.08           C  
ATOM   1296  HB  THR A  81       3.094   1.253   9.315  1.00 95.08           H  
ATOM   1297  O   THR A  81       4.165   2.616   7.413  1.00 95.08           O  
ATOM   1298  CG2 THR A  81       1.100   1.175  10.068  1.00 95.08           C  
ATOM   1299 HG21 THR A  81       0.086   0.979   9.722  1.00 95.08           H  
ATOM   1300 HG22 THR A  81       1.392   0.409  10.786  1.00 95.08           H  
ATOM   1301 HG23 THR A  81       1.119   2.140  10.576  1.00 95.08           H  
ATOM   1302  OG1 THR A  81       1.958  -0.033   8.207  1.00 95.08           O  
ATOM   1303  HG1 THR A  81       1.189  -0.485   8.560  1.00 95.08           H  
ATOM   1304  N   SER A  82       2.741   2.514   5.670  1.00 92.92           N  
ATOM   1305  H   SER A  82       1.791   2.345   5.370  1.00 92.92           H  
ATOM   1306  CA  SER A  82       3.756   2.856   4.672  1.00 92.92           C  
ATOM   1307  HA  SER A  82       4.532   2.095   4.750  1.00 92.92           H  
ATOM   1308  C   SER A  82       4.360   4.243   4.963  1.00 92.92           C  
ATOM   1309  CB  SER A  82       3.200   2.790   3.246  1.00 92.92           C  
ATOM   1310  HB2 SER A  82       4.028   2.899   2.546  1.00 92.92           H  
ATOM   1311  HB3 SER A  82       2.724   1.823   3.081  1.00 92.92           H  
ATOM   1312  O   SER A  82       3.635   5.144   5.390  1.00 92.92           O  
ATOM   1313  OG  SER A  82       2.280   3.821   2.984  1.00 92.92           O  
ATOM   1314  HG  SER A  82       1.412   3.542   3.284  1.00 92.92           H  
ATOM   1315  N   PRO A  83       5.675   4.461   4.749  1.00 90.37           N  
ATOM   1316  CA  PRO A  83       6.321   5.723   5.124  1.00 90.37           C  
ATOM   1317  HA  PRO A  83       6.285   5.818   6.209  1.00 90.37           H  
ATOM   1318  C   PRO A  83       5.669   6.969   4.505  1.00 90.37           C  
ATOM   1319  CB  PRO A  83       7.779   5.577   4.676  1.00 90.37           C  
ATOM   1320  HB2 PRO A  83       7.896   5.911   3.645  1.00 90.37           H  
ATOM   1321  HB3 PRO A  83       8.457   6.124   5.331  1.00 90.37           H  
ATOM   1322  O   PRO A  83       5.543   7.992   5.179  1.00 90.37           O  
ATOM   1323  CG  PRO A  83       8.020   4.070   4.745  1.00 90.37           C  
ATOM   1324  HG2 PRO A  83       8.823   3.757   4.079  1.00 90.37           H  
ATOM   1325  HG3 PRO A  83       8.238   3.782   5.773  1.00 90.37           H  
ATOM   1326  CD  PRO A  83       6.674   3.486   4.324  1.00 90.37           C  
ATOM   1327  HD2 PRO A  83       6.637   3.378   3.240  1.00 90.37           H  
ATOM   1328  HD3 PRO A  83       6.538   2.519   4.807  1.00 90.37           H  
ATOM   1329  N   GLY A  84       5.239   6.872   3.241  1.00 89.92           N  
ATOM   1330  H   GLY A  84       5.354   5.990   2.763  1.00 89.92           H  
ATOM   1331  CA  GLY A  84       4.552   7.950   2.528  1.00 89.92           C  
ATOM   1332  HA2 GLY A  84       4.428   7.669   1.483  1.00 89.92           H  
ATOM   1333  HA3 GLY A  84       5.149   8.861   2.575  1.00 89.92           H  
ATOM   1334  C   GLY A  84       3.169   8.248   3.107  1.00 89.92           C  
ATOM   1335  O   GLY A  84       2.897   9.398   3.452  1.00 89.92           O  
ATOM   1336  N   ALA A  85       2.333   7.216   3.287  1.00 92.47           N  
ATOM   1337  H   ALA A  85       2.618   6.283   3.027  1.00 92.47           H  
ATOM   1338  CA  ALA A  85       0.997   7.382   3.858  1.00 92.47           C  
ATOM   1339  HA  ALA A  85       0.446   8.106   3.257  1.00 92.47           H  
ATOM   1340  C   ALA A  85       1.064   7.923   5.289  1.00 92.47           C  
ATOM   1341  CB  ALA A  85       0.242   6.051   3.814  1.00 92.47           C  
ATOM   1342  HB1 ALA A  85      -0.777   6.211   4.164  1.00 92.47           H  
ATOM   1343  HB2 ALA A  85       0.718   5.323   4.471  1.00 92.47           H  
ATOM   1344  HB3 ALA A  85       0.206   5.672   2.793  1.00 92.47           H  
ATOM   1345  O   ALA A  85       0.424   8.925   5.595  1.00 92.47           O  
ATOM   1346  N   LEU A  86       1.909   7.332   6.140  1.00 95.29           N  
ATOM   1347  H   LEU A  86       2.407   6.510   5.830  1.00 95.29           H  
ATOM   1348  CA  LEU A  86       2.030   7.737   7.537  1.00 95.29           C  
ATOM   1349  HA  LEU A  86       1.042   7.641   7.989  1.00 95.29           H  
ATOM   1350  C   LEU A  86       2.452   9.207   7.664  1.00 95.29           C  
ATOM   1351  CB  LEU A  86       3.013   6.790   8.250  1.00 95.29           C  
ATOM   1352  HB2 LEU A  86       4.003   6.923   7.812  1.00 95.29           H  
ATOM   1353  HB3 LEU A  86       2.703   5.760   8.071  1.00 95.29           H  
ATOM   1354  O   LEU A  86       1.879   9.939   8.464  1.00 95.29           O  
ATOM   1355  CG  LEU A  86       3.097   7.021   9.771  1.00 95.29           C  
ATOM   1356  HG  LEU A  86       3.301   8.073   9.968  1.00 95.29           H  
ATOM   1357  CD1 LEU A  86       1.807   6.613  10.481  1.00 95.29           C  
ATOM   1358 HD11 LEU A  86       1.875   6.862  11.540  1.00 95.29           H  
ATOM   1359 HD12 LEU A  86       1.628   5.544  10.368  1.00 95.29           H  
ATOM   1360 HD13 LEU A  86       0.955   7.148  10.063  1.00 95.29           H  
ATOM   1361  CD2 LEU A  86       4.242   6.197  10.364  1.00 95.29           C  
ATOM   1362 HD21 LEU A  86       5.184   6.483   9.896  1.00 95.29           H  
ATOM   1363 HD22 LEU A  86       4.309   6.391  11.434  1.00 95.29           H  
ATOM   1364 HD23 LEU A  86       4.056   5.136  10.201  1.00 95.29           H  
ATOM   1365  N   LYS A  87       3.417   9.662   6.851  1.00 95.45           N  
ATOM   1366  H   LYS A  87       3.822   9.014   6.191  1.00 95.45           H  
ATOM   1367  CA  LYS A  87       3.850  11.069   6.828  1.00 95.45           C  
ATOM   1368  HA  LYS A  87       4.077  11.384   7.846  1.00 95.45           H  
ATOM   1369  C   LYS A  87       2.744  12.006   6.332  1.00 95.45           C  
ATOM   1370  CB  LYS A  87       5.116  11.193   5.967  1.00 95.45           C  
ATOM   1371  HB2 LYS A  87       5.892  10.552   6.384  1.00 95.45           H  
ATOM   1372  HB3 LYS A  87       4.894  10.850   4.956  1.00 95.45           H  
ATOM   1373  O   LYS A  87       2.531  13.054   6.937  1.00 95.45           O  
ATOM   1374  CG  LYS A  87       5.635  12.639   5.905  1.00 95.45           C  
ATOM   1375  HG2 LYS A  87       4.863  13.291   5.495  1.00 95.45           H  
ATOM   1376  HG3 LYS A  87       5.884  12.983   6.909  1.00 95.45           H  
ATOM   1377  CD  LYS A  87       6.868  12.745   5.003  1.00 95.45           C  
ATOM   1378  HD2 LYS A  87       6.611  12.373   4.011  1.00 95.45           H  
ATOM   1379  HD3 LYS A  87       7.676  12.141   5.417  1.00 95.45           H  
ATOM   1380  CE  LYS A  87       7.299  14.213   4.910  1.00 95.45           C  
ATOM   1381  HE2 LYS A  87       7.610  14.547   5.900  1.00 95.45           H  
ATOM   1382  HE3 LYS A  87       6.430  14.804   4.620  1.00 95.45           H  
ATOM   1383  NZ  LYS A  87       8.391  14.404   3.924  1.00 95.45           N  
ATOM   1384  HZ1 LYS A  87       9.205  13.864   4.181  1.00 95.45           H  
ATOM   1385  HZ2 LYS A  87       8.653  15.378   3.872  1.00 95.45           H  
ATOM   1386  HZ3 LYS A  87       8.087  14.113   3.006  1.00 95.45           H  
ATOM   1387  N   GLY A  88       2.073  11.662   5.230  1.00 93.83           N  
ATOM   1388  H   GLY A  88       2.284  10.779   4.787  1.00 93.83           H  
ATOM   1389  CA  GLY A  88       1.013  12.493   4.650  1.00 93.83           C  
ATOM   1390  HA2 GLY A  88       0.643  12.015   3.743  1.00 93.83           H  
ATOM   1391  HA3 GLY A  88       1.408  13.476   4.395  1.00 93.83           H  
ATOM   1392  C   GLY A  88      -0.165  12.673   5.608  1.00 93.83           C  
ATOM   1393  O   GLY A  88      -0.572  13.800   5.884  1.00 93.83           O  
ATOM   1394  N   ILE A  89      -0.635  11.568   6.189  1.00 95.87           N  
ATOM   1395  H   ILE A  89      -0.239  10.678   5.923  1.00 95.87           H  
ATOM   1396  CA  ILE A  89      -1.742  11.553   7.152  1.00 95.87           C  
ATOM   1397  HA  ILE A  89      -2.575  12.119   6.736  1.00 95.87           H  
ATOM   1398  C   ILE A  89      -1.334  12.257   8.457  1.00 95.87           C  
ATOM   1399  CB  ILE A  89      -2.219  10.098   7.371  1.00 95.87           C  
ATOM   1400  HB  ILE A  89      -1.381   9.511   7.745  1.00 95.87           H  
ATOM   1401  O   ILE A  89      -2.088  13.090   8.958  1.00 95.87           O  
ATOM   1402  CG1 ILE A  89      -2.728   9.470   6.049  1.00 95.87           C  
ATOM   1403 HG12 ILE A  89      -1.986   9.596   5.260  1.00 95.87           H  
ATOM   1404 HG13 ILE A  89      -3.624   9.996   5.722  1.00 95.87           H  
ATOM   1405  CG2 ILE A  89      -3.347  10.057   8.410  1.00 95.87           C  
ATOM   1406 HG21 ILE A  89      -3.616   9.028   8.650  1.00 95.87           H  
ATOM   1407 HG22 ILE A  89      -4.226  10.581   8.034  1.00 95.87           H  
ATOM   1408 HG23 ILE A  89      -3.035  10.539   9.336  1.00 95.87           H  
ATOM   1409  CD1 ILE A  89      -3.028   7.967   6.143  1.00 95.87           C  
ATOM   1410 HD11 ILE A  89      -3.260   7.587   5.148  1.00 95.87           H  
ATOM   1411 HD12 ILE A  89      -3.888   7.786   6.787  1.00 95.87           H  
ATOM   1412 HD13 ILE A  89      -2.159   7.436   6.531  1.00 95.87           H  
ATOM   1413  N   HIS A  90      -0.112  12.022   8.965  1.00 97.23           N  
ATOM   1414  H   HIS A  90       0.461  11.299   8.554  1.00 97.23           H  
ATOM   1415  CA  HIS A  90       0.438  12.788  10.093  1.00 97.23           C  
ATOM   1416  HA  HIS A  90      -0.161  12.595  10.983  1.00 97.23           H  
ATOM   1417  C   HIS A  90       0.369  14.292   9.831  1.00 97.23           C  
ATOM   1418  CB  HIS A  90       1.899  12.387  10.381  1.00 97.23           C  
ATOM   1419  HB2 HIS A  90       2.431  12.264   9.438  1.00 97.23           H  
ATOM   1420  HB3 HIS A  90       1.909  11.430  10.903  1.00 97.23           H  
ATOM   1421  O   HIS A  90      -0.077  15.040  10.695  1.00 97.23           O  
ATOM   1422  CG  HIS A  90       2.665  13.418  11.187  1.00 97.23           C  
ATOM   1423  CD2 HIS A  90       2.902  13.416  12.534  1.00 97.23           C  
ATOM   1424  HD2 HIS A  90       2.647  12.619  13.217  1.00 97.23           H  
ATOM   1425  ND1 HIS A  90       3.256  14.563  10.692  1.00 97.23           N  
ATOM   1426  HD1 HIS A  90       3.275  14.864   9.728  1.00 97.23           H  
ATOM   1427  CE1 HIS A  90       3.791  15.236  11.720  1.00 97.23           C  
ATOM   1428  HE1 HIS A  90       4.312  16.178  11.631  1.00 97.23           H  
ATOM   1429  NE2 HIS A  90       3.620  14.567  12.870  1.00 97.23           N  
ATOM   1430  N   ASN A  91       0.821  14.753   8.660  1.00 96.21           N  
ATOM   1431  H   ASN A  91       1.176  14.096   7.980  1.00 96.21           H  
ATOM   1432  CA  ASN A  91       0.845  16.181   8.359  1.00 96.21           C  
ATOM   1433  HA  ASN A  91       1.401  16.699   9.141  1.00 96.21           H  
ATOM   1434  C   ASN A  91      -0.563  16.778   8.373  1.00 96.21           C  
ATOM   1435  CB  ASN A  91       1.538  16.418   7.012  1.00 96.21           C  
ATOM   1436  HB2 ASN A  91       1.145  15.728   6.264  1.00 96.21           H  
ATOM   1437  HB3 ASN A  91       1.317  17.433   6.681  1.00 96.21           H  
ATOM   1438  O   ASN A  91      -0.748  17.863   8.918  1.00 96.21           O  
ATOM   1439  CG  ASN A  91       3.045  16.281   7.075  1.00 96.21           C  
ATOM   1440  ND2 ASN A  91       3.704  16.476   5.957  1.00 96.21           N  
ATOM   1441 HD21 ASN A  91       4.707  16.540   6.049  1.00 96.21           H  
ATOM   1442 HD22 ASN A  91       3.189  16.731   5.126  1.00 96.21           H  
ATOM   1443  OD1 ASN A  91       3.663  16.057   8.106  1.00 96.21           O  
ATOM   1444  N   PHE A  92      -1.558  16.065   7.847  1.00 95.13           N  
ATOM   1445  H   PHE A  92      -1.364  15.170   7.421  1.00 95.13           H  
ATOM   1446  CA  PHE A  92      -2.940  16.524   7.919  1.00 95.13           C  
ATOM   1447  HA  PHE A  92      -2.990  17.525   7.490  1.00 95.13           H  
ATOM   1448  C   PHE A  92      -3.430  16.643   9.373  1.00 95.13           C  
ATOM   1449  CB  PHE A  92      -3.828  15.611   7.070  1.00 95.13           C  
ATOM   1450  HB2 PHE A  92      -3.757  14.589   7.443  1.00 95.13           H  
ATOM   1451  HB3 PHE A  92      -3.466  15.617   6.042  1.00 95.13           H  
ATOM   1452  O   PHE A  92      -3.904  17.707   9.763  1.00 95.13           O  
ATOM   1453  CG  PHE A  92      -5.276  16.048   7.071  1.00 95.13           C  
ATOM   1454  CD1 PHE A  92      -6.258  15.220   7.641  1.00 95.13           C  
ATOM   1455  HD1 PHE A  92      -5.989  14.251   8.035  1.00 95.13           H  
ATOM   1456  CD2 PHE A  92      -5.641  17.298   6.535  1.00 95.13           C  
ATOM   1457  HD2 PHE A  92      -4.898  17.940   6.087  1.00 95.13           H  
ATOM   1458  CE1 PHE A  92      -7.596  15.645   7.687  1.00 95.13           C  
ATOM   1459  HE1 PHE A  92      -8.353  15.012   8.127  1.00 95.13           H  
ATOM   1460  CE2 PHE A  92      -6.981  17.721   6.580  1.00 95.13           C  
ATOM   1461  HE2 PHE A  92      -7.265  18.680   6.172  1.00 95.13           H  
ATOM   1462  CZ  PHE A  92      -7.959  16.894   7.157  1.00 95.13           C  
ATOM   1463  HZ  PHE A  92      -8.987  17.221   7.197  1.00 95.13           H  
ATOM   1464  N   PHE A  93      -3.236  15.621  10.212  1.00 97.17           N  
ATOM   1465  H   PHE A  93      -2.854  14.758   9.851  1.00 97.17           H  
ATOM   1466  CA  PHE A  93      -3.726  15.649  11.598  1.00 97.17           C  
ATOM   1467  HA  PHE A  93      -4.738  16.053  11.599  1.00 97.17           H  
ATOM   1468  C   PHE A  93      -2.928  16.563  12.541  1.00 97.17           C  
ATOM   1469  CB  PHE A  93      -3.780  14.224  12.159  1.00 97.17           C  
ATOM   1470  HB2 PHE A  93      -4.131  14.278  13.189  1.00 97.17           H  
ATOM   1471  HB3 PHE A  93      -2.767  13.822  12.176  1.00 97.17           H  
ATOM   1472  O   PHE A  93      -3.513  17.203  13.409  1.00 97.17           O  
ATOM   1473  CG  PHE A  93      -4.685  13.243  11.437  1.00 97.17           C  
ATOM   1474  CD1 PHE A  93      -5.859  13.656  10.775  1.00 97.17           C  
ATOM   1475  HD1 PHE A  93      -6.133  14.700  10.725  1.00 97.17           H  
ATOM   1476  CD2 PHE A  93      -4.366  11.878  11.481  1.00 97.17           C  
ATOM   1477  HD2 PHE A  93      -3.483  11.544  12.007  1.00 97.17           H  
ATOM   1478  CE1 PHE A  93      -6.693  12.716  10.146  1.00 97.17           C  
ATOM   1479  HE1 PHE A  93      -7.580  13.046   9.626  1.00 97.17           H  
ATOM   1480  CE2 PHE A  93      -5.202  10.941  10.860  1.00 97.17           C  
ATOM   1481  HE2 PHE A  93      -4.925   9.898  10.900  1.00 97.17           H  
ATOM   1482  CZ  PHE A  93      -6.360  11.353  10.180  1.00 97.17           C  
ATOM   1483  HZ  PHE A  93      -6.990  10.627   9.687  1.00 97.17           H  
ATOM   1484  N   ALA A  94      -1.603  16.655  12.390  1.00 96.83           N  
ATOM   1485  H   ALA A  94      -1.172  16.077  11.682  1.00 96.83           H  
ATOM   1486  CA  ALA A  94      -0.730  17.424  13.284  1.00 96.83           C  
ATOM   1487  HA  ALA A  94      -1.173  17.440  14.280  1.00 96.83           H  
ATOM   1488  C   ALA A  94      -0.518  18.885  12.851  1.00 96.83           C  
ATOM   1489  CB  ALA A  94       0.627  16.714  13.374  1.00 96.83           C  
ATOM   1490  HB1 ALA A  94       1.260  17.221  14.102  1.00 96.83           H  
ATOM   1491  HB2 ALA A  94       1.120  16.725  12.403  1.00 96.83           H  
ATOM   1492  HB3 ALA A  94       0.495  15.679  13.689  1.00 96.83           H  
ATOM   1493  O   ALA A  94      -0.111  19.722  13.665  1.00 96.83           O  
ATOM   1494  N   ILE A  95      -0.712  19.190  11.563  1.00 95.96           N  
ATOM   1495  H   ILE A  95      -1.031  18.458  10.944  1.00 95.96           H  
ATOM   1496  CA  ILE A  95      -0.452  20.514  10.979  1.00 95.96           C  
ATOM   1497  HA  ILE A  95      -0.214  21.213  11.780  1.00 95.96           H  
ATOM   1498  C   ILE A  95      -1.725  21.052  10.327  1.00 95.96           C  
ATOM   1499  CB  ILE A  95       0.763  20.497  10.012  1.00 95.96           C  
ATOM   1500  HB  ILE A  95       0.529  19.871   9.151  1.00 95.96           H  
ATOM   1501  O   ILE A  95      -2.219  22.085  10.774  1.00 95.96           O  
ATOM   1502  CG1 ILE A  95       2.023  19.913  10.699  1.00 95.96           C  
ATOM   1503 HG12 ILE A  95       2.314  20.556  11.529  1.00 95.96           H  
ATOM   1504 HG13 ILE A  95       1.790  18.927  11.101  1.00 95.96           H  
ATOM   1505  CG2 ILE A  95       1.036  21.909   9.462  1.00 95.96           C  
ATOM   1506 HG21 ILE A  95       0.150  22.306   8.966  1.00 95.96           H  
ATOM   1507 HG22 ILE A  95       1.814  21.878   8.699  1.00 95.96           H  
ATOM   1508 HG23 ILE A  95       1.333  22.594  10.256  1.00 95.96           H  
ATOM   1509  CD1 ILE A  95       3.222  19.722   9.763  1.00 95.96           C  
ATOM   1510 HD11 ILE A  95       2.925  19.130   8.897  1.00 95.96           H  
ATOM   1511 HD12 ILE A  95       3.609  20.686   9.433  1.00 95.96           H  
ATOM   1512 HD13 ILE A  95       4.014  19.194  10.295  1.00 95.96           H  
ATOM   1513  N   GLY A  96      -2.279  20.344   9.339  1.00 95.20           N  
ATOM   1514  H   GLY A  96      -1.842  19.475   9.068  1.00 95.20           H  
ATOM   1515  CA  GLY A  96      -3.435  20.799   8.559  1.00 95.20           C  
ATOM   1516  HA2 GLY A  96      -3.747  20.004   7.882  1.00 95.20           H  
ATOM   1517  HA3 GLY A  96      -3.154  21.666   7.962  1.00 95.20           H  
ATOM   1518  C   GLY A  96      -4.632  21.173   9.436  1.00 95.20           C  
ATOM   1519  O   GLY A  96      -5.026  22.336   9.485  1.00 95.20           O  
ATOM   1520  N   LEU A  97      -5.155  20.218  10.206  1.00 95.27           N  
ATOM   1521  H   LEU A  97      -4.780  19.284  10.122  1.00 95.27           H  
ATOM   1522  CA  LEU A  97      -6.314  20.428  11.076  1.00 95.27           C  
ATOM   1523  HA  LEU A  97      -7.121  20.821  10.458  1.00 95.27           H  
ATOM   1524  C   LEU A  97      -6.076  21.509  12.147  1.00 95.27           C  
ATOM   1525  CB  LEU A  97      -6.782  19.089  11.681  1.00 95.27           C  
ATOM   1526  HB2 LEU A  97      -7.478  19.295  12.494  1.00 95.27           H  
ATOM   1527  HB3 LEU A  97      -5.923  18.558  12.091  1.00 95.27           H  
ATOM   1528  O   LEU A  97      -6.763  22.533  12.105  1.00 95.27           O  
ATOM   1529  CG  LEU A  97      -7.459  18.133  10.694  1.00 95.27           C  
ATOM   1530  HG  LEU A  97      -6.772  17.903   9.879  1.00 95.27           H  
ATOM   1531  CD1 LEU A  97      -7.803  16.839  11.429  1.00 95.27           C  
ATOM   1532 HD11 LEU A  97      -6.922  16.459  11.947  1.00 95.27           H  
ATOM   1533 HD12 LEU A  97      -8.133  16.092  10.707  1.00 95.27           H  
ATOM   1534 HD13 LEU A  97      -8.597  17.023  12.153  1.00 95.27           H  
ATOM   1535  CD2 LEU A  97      -8.748  18.719  10.125  1.00 95.27           C  
ATOM   1536 HD21 LEU A  97      -8.533  19.570   9.479  1.00 95.27           H  
ATOM   1537 HD22 LEU A  97      -9.231  17.963   9.506  1.00 95.27           H  
ATOM   1538 HD23 LEU A  97      -9.425  19.011  10.928  1.00 95.27           H  
ATOM   1539  N   PRO A  98      -5.112  21.363  13.078  1.00 95.45           N  
ATOM   1540  CA  PRO A  98      -4.994  22.297  14.194  1.00 95.45           C  
ATOM   1541  HA  PRO A  98      -5.982  22.485  14.615  1.00 95.45           H  
ATOM   1542  C   PRO A  98      -4.383  23.653  13.813  1.00 95.45           C  
ATOM   1543  CB  PRO A  98      -4.148  21.564  15.241  1.00 95.45           C  
ATOM   1544  HB2 PRO A  98      -4.803  20.983  15.890  1.00 95.45           H  
ATOM   1545  HB3 PRO A  98      -3.539  22.247  15.833  1.00 95.45           H  
ATOM   1546  O   PRO A  98      -4.748  24.659  14.420  1.00 95.45           O  
ATOM   1547  CG  PRO A  98      -3.290  20.614  14.407  1.00 95.45           C  
ATOM   1548  HG2 PRO A  98      -2.443  21.152  13.981  1.00 95.45           H  
ATOM   1549  HG3 PRO A  98      -2.953  19.753  14.984  1.00 95.45           H  
ATOM   1550  CD  PRO A  98      -4.250  20.210  13.299  1.00 95.45           C  
ATOM   1551  HD2 PRO A  98      -4.851  19.380  13.671  1.00 95.45           H  
ATOM   1552  HD3 PRO A  98      -3.702  19.923  12.402  1.00 95.45           H  
ATOM   1553  N   LYS A  99      -3.448  23.719  12.849  1.00 94.54           N  
ATOM   1554  H   LYS A  99      -3.240  22.887  12.315  1.00 94.54           H  
ATOM   1555  CA  LYS A  99      -2.689  24.953  12.556  1.00 94.54           C  
ATOM   1556  HA  LYS A  99      -2.791  25.636  13.399  1.00 94.54           H  
ATOM   1557  C   LYS A  99      -3.228  25.719  11.356  1.00 94.54           C  
ATOM   1558  CB  LYS A  99      -1.188  24.681  12.366  1.00 94.54           C  
ATOM   1559  HB2 LYS A  99      -1.023  24.107  11.454  1.00 94.54           H  
ATOM   1560  HB3 LYS A  99      -0.690  25.642  12.234  1.00 94.54           H  
ATOM   1561  O   LYS A  99      -3.331  26.941  11.432  1.00 94.54           O  
ATOM   1562  CG  LYS A  99      -0.545  23.959  13.555  1.00 94.54           C  
ATOM   1563  HG2 LYS A  99      -0.712  24.537  14.464  1.00 94.54           H  
ATOM   1564  HG3 LYS A  99      -0.991  22.970  13.671  1.00 94.54           H  
ATOM   1565  CD  LYS A  99       0.957  23.801  13.314  1.00 94.54           C  
ATOM   1566  HD2 LYS A  99       1.107  23.229  12.399  1.00 94.54           H  
ATOM   1567  HD3 LYS A  99       1.410  24.786  13.203  1.00 94.54           H  
ATOM   1568  CE  LYS A  99       1.594  23.059  14.487  1.00 94.54           C  
ATOM   1569  HE2 LYS A  99       1.425  23.633  15.398  1.00 94.54           H  
ATOM   1570  HE3 LYS A  99       1.091  22.098  14.597  1.00 94.54           H  
ATOM   1571  NZ  LYS A  99       3.043  22.859  14.253  1.00 94.54           N  
ATOM   1572  HZ1 LYS A  99       3.502  23.749  14.127  1.00 94.54           H  
ATOM   1573  HZ2 LYS A  99       3.458  22.373  15.035  1.00 94.54           H  
ATOM   1574  HZ3 LYS A  99       3.173  22.304  13.420  1.00 94.54           H  
ATOM   1575  N   GLU A 100      -3.553  25.028  10.267  1.00 93.67           N  
ATOM   1576  H   GLU A 100      -3.444  24.024  10.266  1.00 93.67           H  
ATOM   1577  CA  GLU A 100      -3.997  25.684   9.031  1.00 93.67           C  
ATOM   1578  HA  GLU A 100      -3.532  26.667   8.954  1.00 93.67           H  
ATOM   1579  C   GLU A 100      -5.508  25.919   9.049  1.00 93.67           C  
ATOM   1580  CB  GLU A 100      -3.561  24.881   7.793  1.00 93.67           C  
ATOM   1581  HB2 GLU A 100      -3.910  25.409   6.906  1.00 93.67           H  
ATOM   1582  HB3 GLU A 100      -4.028  23.897   7.810  1.00 93.67           H  
ATOM   1583  O   GLU A 100      -5.970  27.030   8.800  1.00 93.67           O  
ATOM   1584  CG  GLU A 100      -2.034  24.722   7.704  1.00 93.67           C  
ATOM   1585  HG2 GLU A 100      -1.672  24.232   8.607  1.00 93.67           H  
ATOM   1586  HG3 GLU A 100      -1.584  25.713   7.659  1.00 93.67           H  
ATOM   1587  CD  GLU A 100      -1.572  23.898   6.492  1.00 93.67           C  
ATOM   1588  OE1 GLU A 100      -0.341  23.683   6.402  1.00 93.67           O  
ATOM   1589  OE2 GLU A 100      -2.430  23.467   5.691  1.00 93.67           O  
ATOM   1590  N   TRP A 101      -6.284  24.891   9.396  1.00 92.77           N  
ATOM   1591  H   TRP A 101      -5.846  23.990   9.528  1.00 92.77           H  
ATOM   1592  CA  TRP A 101      -7.747  24.931   9.346  1.00 92.77           C  
ATOM   1593  HA  TRP A 101      -8.066  25.679   8.620  1.00 92.77           H  
ATOM   1594  C   TRP A 101      -8.384  25.321  10.677  1.00 92.77           C  
ATOM   1595  CB  TRP A 101      -8.264  23.575   8.868  1.00 92.77           C  
ATOM   1596  HB2 TRP A 101      -9.351  23.580   8.943  1.00 92.77           H  
ATOM   1597  HB3 TRP A 101      -7.896  22.798   9.539  1.00 92.77           H  
ATOM   1598  O   TRP A 101      -9.565  25.663  10.710  1.00 92.77           O  
ATOM   1599  CG  TRP A 101      -7.922  23.187   7.462  1.00 92.77           C  
ATOM   1600  CD1 TRP A 101      -6.993  23.744   6.646  1.00 92.77           C  
ATOM   1601  HD1 TRP A 101      -6.344  24.573   6.890  1.00 92.77           H  
ATOM   1602  CD2 TRP A 101      -8.530  22.120   6.684  1.00 92.77           C  
ATOM   1603  CE2 TRP A 101      -7.913  22.087   5.398  1.00 92.77           C  
ATOM   1604  CE3 TRP A 101      -9.529  21.164   6.956  1.00 92.77           C  
ATOM   1605  HE3 TRP A 101      -9.977  21.126   7.938  1.00 92.77           H  
ATOM   1606  NE1 TRP A 101      -6.972  23.087   5.437  1.00 92.77           N  
ATOM   1607  HE1 TRP A 101      -6.305  23.285   4.705  1.00 92.77           H  
ATOM   1608  CH2 TRP A 101      -9.256  20.204   4.734  1.00 92.77           C  
ATOM   1609  HH2 TRP A 101      -9.515  19.442   4.014  1.00 92.77           H  
ATOM   1610  CZ2 TRP A 101      -8.269  21.152   4.424  1.00 92.77           C  
ATOM   1611  HZ2 TRP A 101      -7.788  21.140   3.457  1.00 92.77           H  
ATOM   1612  CZ3 TRP A 101      -9.890  20.215   5.987  1.00 92.77           C  
ATOM   1613  HZ3 TRP A 101     -10.626  19.457   6.209  1.00 92.77           H  
ATOM   1614  N   LYS A 102      -7.607  25.291  11.768  1.00 95.26           N  
ATOM   1615  H   LYS A 102      -6.674  24.925  11.639  1.00 95.26           H  
ATOM   1616  CA  LYS A 102      -8.056  25.588  13.137  1.00 95.26           C  
ATOM   1617  HA  LYS A 102      -7.260  25.291  13.819  1.00 95.26           H  
ATOM   1618  C   LYS A 102      -9.277  24.751  13.543  1.00 95.26           C  
ATOM   1619  CB  LYS A 102      -8.288  27.098  13.305  1.00 95.26           C  
ATOM   1620  HB2 LYS A 102      -8.587  27.293  14.335  1.00 95.26           H  
ATOM   1621  HB3 LYS A 102      -9.103  27.409  12.652  1.00 95.26           H  
ATOM   1622  O   LYS A 102     -10.204  25.253  14.176  1.00 95.26           O  
ATOM   1623  CG  LYS A 102      -7.040  27.933  12.997  1.00 95.26           C  
ATOM   1624  HG2 LYS A 102      -6.253  27.683  13.708  1.00 95.26           H  
ATOM   1625  HG3 LYS A 102      -6.686  27.730  11.986  1.00 95.26           H  
ATOM   1626  CD  LYS A 102      -7.389  29.418  13.104  1.00 95.26           C  
ATOM   1627  HD2 LYS A 102      -7.778  29.630  14.100  1.00 95.26           H  
ATOM   1628  HD3 LYS A 102      -8.150  29.654  12.361  1.00 95.26           H  
ATOM   1629  CE  LYS A 102      -6.135  30.250  12.842  1.00 95.26           C  
ATOM   1630  HE2 LYS A 102      -5.726  29.959  11.874  1.00 95.26           H  
ATOM   1631  HE3 LYS A 102      -5.391  30.006  13.601  1.00 95.26           H  
ATOM   1632  NZ  LYS A 102      -6.446  31.699  12.862  1.00 95.26           N  
ATOM   1633  HZ1 LYS A 102      -5.620  32.236  12.640  1.00 95.26           H  
ATOM   1634  HZ2 LYS A 102      -6.787  31.973  13.772  1.00 95.26           H  
ATOM   1635  HZ3 LYS A 102      -7.155  31.903  12.172  1.00 95.26           H  
ATOM   1636  N   LYS A 103      -9.272  23.471  13.167  1.00 93.96           N  
ATOM   1637  H   LYS A 103      -8.443  23.135  12.697  1.00 93.96           H  
ATOM   1638  CA  LYS A 103     -10.312  22.492  13.495  1.00 93.96           C  
ATOM   1639  HA  LYS A 103     -11.149  23.012  13.960  1.00 93.96           H  
ATOM   1640  C   LYS A 103      -9.789  21.438  14.476  1.00 93.96           C  
ATOM   1641  CB  LYS A 103     -10.814  21.803  12.224  1.00 93.96           C  
ATOM   1642  HB2 LYS A 103     -11.421  20.948  12.524  1.00 93.96           H  
ATOM   1643  HB3 LYS A 103      -9.959  21.420  11.666  1.00 93.96           H  
ATOM   1644  O   LYS A 103      -8.616  21.065  14.392  1.00 93.96           O  
ATOM   1645  CG  LYS A 103     -11.661  22.706  11.314  1.00 93.96           C  
ATOM   1646  HG2 LYS A 103     -11.047  23.503  10.893  1.00 93.96           H  
ATOM   1647  HG3 LYS A 103     -12.492  23.133  11.875  1.00 93.96           H  
ATOM   1648  CD  LYS A 103     -12.192  21.809  10.196  1.00 93.96           C  
ATOM   1649  HD2 LYS A 103     -12.764  21.002  10.655  1.00 93.96           H  
ATOM   1650  HD3 LYS A 103     -11.342  21.356   9.686  1.00 93.96           H  
ATOM   1651  CE  LYS A 103     -13.090  22.482   9.161  1.00 93.96           C  
ATOM   1652  HE2 LYS A 103     -12.569  23.327   8.710  1.00 93.96           H  
ATOM   1653  HE3 LYS A 103     -13.989  22.840   9.663  1.00 93.96           H  
ATOM   1654  NZ  LYS A 103     -13.436  21.463   8.134  1.00 93.96           N  
ATOM   1655  HZ1 LYS A 103     -12.676  21.328   7.483  1.00 93.96           H  
ATOM   1656  HZ2 LYS A 103     -14.275  21.678   7.615  1.00 93.96           H  
ATOM   1657  HZ3 LYS A 103     -13.545  20.557   8.567  1.00 93.96           H  
ATOM   1658  N   PRO A 104     -10.643  20.928  15.381  1.00 95.39           N  
ATOM   1659  CA  PRO A 104     -10.307  19.751  16.167  1.00 95.39           C  
ATOM   1660  HA  PRO A 104      -9.343  19.883  16.657  1.00 95.39           H  
ATOM   1661  C   PRO A 104     -10.248  18.504  15.277  1.00 95.39           C  
ATOM   1662  CB  PRO A 104     -11.408  19.647  17.225  1.00 95.39           C  
ATOM   1663  HB2 PRO A 104     -11.152  20.274  18.079  1.00 95.39           H  
ATOM   1664  HB3 PRO A 104     -11.580  18.620  17.547  1.00 95.39           H  
ATOM   1665  O   PRO A 104     -10.884  18.438  14.222  1.00 95.39           O  
ATOM   1666  CG  PRO A 104     -12.627  20.229  16.510  1.00 95.39           C  
ATOM   1667  HG2 PRO A 104     -13.354  20.633  17.215  1.00 95.39           H  
ATOM   1668  HG3 PRO A 104     -13.086  19.463  15.885  1.00 95.39           H  
ATOM   1669  CD  PRO A 104     -12.028  21.321  15.624  1.00 95.39           C  
ATOM   1670  HD2 PRO A 104     -12.045  22.275  16.152  1.00 95.39           H  
ATOM   1671  HD3 PRO A 104     -12.593  21.392  14.694  1.00 95.39           H  
ATOM   1672  N   ILE A 105      -9.513  17.493  15.735  1.00 95.87           N  
ATOM   1673  H   ILE A 105      -9.065  17.585  16.636  1.00 95.87           H  
ATOM   1674  CA  ILE A 105      -9.585  16.153  15.157  1.00 95.87           C  
ATOM   1675  HA  ILE A 105      -9.540  16.231  14.071  1.00 95.87           H  
ATOM   1676  C   ILE A 105     -10.941  15.555  15.546  1.00 95.87           C  
ATOM   1677  CB  ILE A 105      -8.402  15.282  15.629  1.00 95.87           C  
ATOM   1678  HB  ILE A 105      -8.459  15.179  16.712  1.00 95.87           H  
ATOM   1679  O   ILE A 105     -11.304  15.556  16.718  1.00 95.87           O  
ATOM   1680  CG1 ILE A 105      -7.048  15.944  15.266  1.00 95.87           C  
ATOM   1681 HG12 ILE A 105      -6.990  16.079  14.186  1.00 95.87           H  
ATOM   1682 HG13 ILE A 105      -6.992  16.929  15.730  1.00 95.87           H  
ATOM   1683  CG2 ILE A 105      -8.502  13.882  15.005  1.00 95.87           C  
ATOM   1684 HG21 ILE A 105      -7.767  13.237  15.487  1.00 95.87           H  
ATOM   1685 HG22 ILE A 105      -8.317  13.919  13.932  1.00 95.87           H  
ATOM   1686 HG23 ILE A 105      -9.475  13.429  15.193  1.00 95.87           H  
ATOM   1687  CD1 ILE A 105      -5.809  15.166  15.726  1.00 95.87           C  
ATOM   1688 HD11 ILE A 105      -5.717  14.232  15.172  1.00 95.87           H  
ATOM   1689 HD12 ILE A 105      -4.919  15.768  15.540  1.00 95.87           H  
ATOM   1690 HD13 ILE A 105      -5.878  14.952  16.792  1.00 95.87           H  
ATOM   1691  N   THR A 106     -11.684  15.069  14.555  1.00 95.55           N  
ATOM   1692  H   THR A 106     -11.294  15.065  13.624  1.00 95.55           H  
ATOM   1693  CA  THR A 106     -12.969  14.369  14.720  1.00 95.55           C  
ATOM   1694  HA  THR A 106     -13.074  14.015  15.746  1.00 95.55           H  
ATOM   1695  C   THR A 106     -12.996  13.161  13.792  1.00 95.55           C  
ATOM   1696  CB  THR A 106     -14.175  15.267  14.385  1.00 95.55           C  
ATOM   1697  HB  THR A 106     -15.094  14.705  14.552  1.00 95.55           H  
ATOM   1698  O   THR A 106     -12.252  13.139  12.810  1.00 95.55           O  
ATOM   1699  CG2 THR A 106     -14.229  16.549  15.213  1.00 95.55           C  
ATOM   1700 HG21 THR A 106     -14.234  16.286  16.271  1.00 95.55           H  
ATOM   1701 HG22 THR A 106     -15.144  17.094  14.979  1.00 95.55           H  
ATOM   1702 HG23 THR A 106     -13.363  17.179  15.005  1.00 95.55           H  
ATOM   1703  OG1 THR A 106     -14.138  15.661  13.028  1.00 95.55           O  
ATOM   1704  HG1 THR A 106     -13.511  16.387  12.980  1.00 95.55           H  
ATOM   1705  N   LYS A 107     -13.882  12.189  14.014  1.00 94.40           N  
ATOM   1706  H   LYS A 107     -14.456  12.268  14.841  1.00 94.40           H  
ATOM   1707  CA  LYS A 107     -14.085  11.041  13.117  1.00 94.40           C  
ATOM   1708  HA  LYS A 107     -13.186  10.425  13.129  1.00 94.40           H  
ATOM   1709  C   LYS A 107     -14.318  11.481  11.675  1.00 94.40           C  
ATOM   1710  CB  LYS A 107     -15.266  10.208  13.633  1.00 94.40           C  
ATOM   1711  HB2 LYS A 107     -16.159  10.834  13.648  1.00 94.40           H  
ATOM   1712  HB3 LYS A 107     -15.046   9.897  14.655  1.00 94.40           H  
ATOM   1713  O   LYS A 107     -13.747  10.893  10.762  1.00 94.40           O  
ATOM   1714  CG  LYS A 107     -15.565   8.961  12.785  1.00 94.40           C  
ATOM   1715  HG2 LYS A 107     -14.670   8.344  12.705  1.00 94.40           H  
ATOM   1716  HG3 LYS A 107     -15.874   9.269  11.786  1.00 94.40           H  
ATOM   1717  CD  LYS A 107     -16.697   8.142  13.422  1.00 94.40           C  
ATOM   1718  HD2 LYS A 107     -16.348   7.735  14.370  1.00 94.40           H  
ATOM   1719  HD3 LYS A 107     -17.548   8.794  13.619  1.00 94.40           H  
ATOM   1720  CE  LYS A 107     -17.137   6.998  12.499  1.00 94.40           C  
ATOM   1721  HE2 LYS A 107     -16.273   6.365  12.300  1.00 94.40           H  
ATOM   1722  HE3 LYS A 107     -17.483   7.415  11.553  1.00 94.40           H  
ATOM   1723  NZ  LYS A 107     -18.210   6.175  13.118  1.00 94.40           N  
ATOM   1724  HZ1 LYS A 107     -17.857   5.763  13.970  1.00 94.40           H  
ATOM   1725  HZ2 LYS A 107     -19.020   6.696  13.420  1.00 94.40           H  
ATOM   1726  HZ3 LYS A 107     -18.466   5.402  12.520  1.00 94.40           H  
ATOM   1727  N   ALA A 108     -15.105  12.536  11.460  1.00 93.05           N  
ATOM   1728  H   ALA A 108     -15.507  12.993  12.266  1.00 93.05           H  
ATOM   1729  CA  ALA A 108     -15.360  13.072  10.124  1.00 93.05           C  
ATOM   1730  HA  ALA A 108     -15.793  12.284   9.508  1.00 93.05           H  
ATOM   1731  C   ALA A 108     -14.069  13.538   9.429  1.00 93.05           C  
ATOM   1732  CB  ALA A 108     -16.377  14.213  10.240  1.00 93.05           C  
ATOM   1733  HB1 ALA A 108     -17.300  13.842  10.687  1.00 93.05           H  
ATOM   1734  HB2 ALA A 108     -16.594  14.608   9.248  1.00 93.05           H  
ATOM   1735  HB3 ALA A 108     -15.973  15.013  10.860  1.00 93.05           H  
ATOM   1736  O   ALA A 108     -13.851  13.221   8.262  1.00 93.05           O  
ATOM   1737  N   GLU A 109     -13.188  14.231  10.155  1.00 94.47           N  
ATOM   1738  H   GLU A 109     -13.408  14.426  11.122  1.00 94.47           H  
ATOM   1739  CA  GLU A 109     -11.883  14.657   9.640  1.00 94.47           C  
ATOM   1740  HA  GLU A 109     -12.013  15.083   8.645  1.00 94.47           H  
ATOM   1741  C   GLU A 109     -10.916  13.465   9.486  1.00 94.47           C  
ATOM   1742  CB  GLU A 109     -11.298  15.752  10.552  1.00 94.47           C  
ATOM   1743  HB2 GLU A 109     -11.184  15.346  11.557  1.00 94.47           H  
ATOM   1744  HB3 GLU A 109     -10.301  15.999  10.185  1.00 94.47           H  
ATOM   1745  O   GLU A 109     -10.149  13.405   8.532  1.00 94.47           O  
ATOM   1746  CG  GLU A 109     -12.129  17.055  10.645  1.00 94.47           C  
ATOM   1747  HG2 GLU A 109     -11.686  17.680  11.421  1.00 94.47           H  
ATOM   1748  HG3 GLU A 109     -13.143  16.815  10.965  1.00 94.47           H  
ATOM   1749  CD  GLU A 109     -12.210  17.881   9.346  1.00 94.47           C  
ATOM   1750  OE1 GLU A 109     -13.025  18.836   9.240  1.00 94.47           O  
ATOM   1751  OE2 GLU A 109     -11.447  17.604   8.400  1.00 94.47           O  
ATOM   1752  N   VAL A 110     -10.983  12.458  10.358  1.00 95.14           N  
ATOM   1753  H   VAL A 110     -11.608  12.561  11.145  1.00 95.14           H  
ATOM   1754  CA  VAL A 110     -10.175  11.227  10.268  1.00 95.14           C  
ATOM   1755  HA  VAL A 110      -9.127  11.505  10.156  1.00 95.14           H  
ATOM   1756  C   VAL A 110     -10.539  10.401   9.030  1.00 95.14           C  
ATOM   1757  CB  VAL A 110     -10.317  10.425  11.577  1.00 95.14           C  
ATOM   1758  HB  VAL A 110     -11.373  10.315  11.820  1.00 95.14           H  
ATOM   1759  O   VAL A 110      -9.657   9.905   8.319  1.00 95.14           O  
ATOM   1760  CG1 VAL A 110      -9.689   9.029  11.547  1.00 95.14           C  
ATOM   1761 HG11 VAL A 110      -8.607   9.118  11.447  1.00 95.14           H  
ATOM   1762 HG12 VAL A 110      -9.898   8.522  12.488  1.00 95.14           H  
ATOM   1763 HG13 VAL A 110     -10.112   8.430  10.740  1.00 95.14           H  
ATOM   1764  CG2 VAL A 110      -9.612  11.194  12.698  1.00 95.14           C  
ATOM   1765 HG21 VAL A 110     -10.028  12.194  12.817  1.00 95.14           H  
ATOM   1766 HG22 VAL A 110      -8.556  11.303  12.451  1.00 95.14           H  
ATOM   1767 HG23 VAL A 110      -9.725  10.668  13.646  1.00 95.14           H  
ATOM   1768  N   LEU A 111     -11.832  10.303   8.713  1.00 93.82           N  
ATOM   1769  H   LEU A 111     -12.503  10.720   9.342  1.00 93.82           H  
ATOM   1770  CA  LEU A 111     -12.336   9.583   7.543  1.00 93.82           C  
ATOM   1771  HA  LEU A 111     -11.890   8.588   7.535  1.00 93.82           H  
ATOM   1772  C   LEU A 111     -11.923  10.222   6.212  1.00 93.82           C  
ATOM   1773  CB  LEU A 111     -13.865   9.444   7.641  1.00 93.82           C  
ATOM   1774  HB2 LEU A 111     -14.254   9.133   6.672  1.00 93.82           H  
ATOM   1775  HB3 LEU A 111     -14.291  10.421   7.870  1.00 93.82           H  
ATOM   1776  O   LEU A 111     -11.891   9.525   5.203  1.00 93.82           O  
ATOM   1777  CG  LEU A 111     -14.339   8.422   8.691  1.00 93.82           C  
ATOM   1778  HG  LEU A 111     -13.909   8.654   9.665  1.00 93.82           H  
ATOM   1779  CD1 LEU A 111     -15.863   8.481   8.805  1.00 93.82           C  
ATOM   1780 HD11 LEU A 111     -16.317   8.224   7.847  1.00 93.82           H  
ATOM   1781 HD12 LEU A 111     -16.202   7.768   9.556  1.00 93.82           H  
ATOM   1782 HD13 LEU A 111     -16.171   9.484   9.100  1.00 93.82           H  
ATOM   1783  CD2 LEU A 111     -13.936   6.991   8.331  1.00 93.82           C  
ATOM   1784 HD21 LEU A 111     -14.361   6.306   9.065  1.00 93.82           H  
ATOM   1785 HD22 LEU A 111     -14.312   6.733   7.342  1.00 93.82           H  
ATOM   1786 HD23 LEU A 111     -12.852   6.875   8.352  1.00 93.82           H  
ATOM   1787  N   LYS A 112     -11.509  11.493   6.186  1.00 92.82           N  
ATOM   1788  H   LYS A 112     -11.549  12.030   7.041  1.00 92.82           H  
ATOM   1789  CA  LYS A 112     -10.937  12.122   4.980  1.00 92.82           C  
ATOM   1790  HA  LYS A 112     -11.670  12.093   4.173  1.00 92.82           H  
ATOM   1791  C   LYS A 112      -9.706  11.393   4.452  1.00 92.82           C  
ATOM   1792  CB  LYS A 112     -10.585  13.580   5.287  1.00 92.82           C  
ATOM   1793  HB2 LYS A 112      -9.994  14.005   4.476  1.00 92.82           H  
ATOM   1794  HB3 LYS A 112      -9.959  13.645   6.176  1.00 92.82           H  
ATOM   1795  O   LYS A 112      -9.481  11.354   3.246  1.00 92.82           O  
ATOM   1796  CG  LYS A 112     -11.873  14.381   5.468  1.00 92.82           C  
ATOM   1797  HG2 LYS A 112     -12.392  14.019   6.355  1.00 92.82           H  
ATOM   1798  HG3 LYS A 112     -12.520  14.225   4.604  1.00 92.82           H  
ATOM   1799  CD  LYS A 112     -11.614  15.874   5.629  1.00 92.82           C  
ATOM   1800  HD2 LYS A 112     -11.130  16.287   4.744  1.00 92.82           H  
ATOM   1801  HD3 LYS A 112     -10.989  16.039   6.507  1.00 92.82           H  
ATOM   1802  CE  LYS A 112     -12.994  16.496   5.815  1.00 92.82           C  
ATOM   1803  HE2 LYS A 112     -13.581  16.371   4.906  1.00 92.82           H  
ATOM   1804  HE3 LYS A 112     -13.512  15.970   6.616  1.00 92.82           H  
ATOM   1805  NZ  LYS A 112     -12.932  17.920   6.155  1.00 92.82           N  
ATOM   1806  HZ1 LYS A 112     -12.552  18.453   5.385  1.00 92.82           H  
ATOM   1807  HZ2 LYS A 112     -12.398  18.048   7.003  1.00 92.82           H  
ATOM   1808  HZ3 LYS A 112     -13.887  18.220   6.287  1.00 92.82           H  
ATOM   1809  N   CYS A 113      -8.928  10.790   5.348  1.00 94.11           N  
ATOM   1810  H   CYS A 113      -9.160  10.908   6.324  1.00 94.11           H  
ATOM   1811  CA  CYS A 113      -7.799   9.940   4.987  1.00 94.11           C  
ATOM   1812  HA  CYS A 113      -7.467  10.168   3.974  1.00 94.11           H  
ATOM   1813  C   CYS A 113      -8.187   8.461   5.016  1.00 94.11           C  
ATOM   1814  CB  CYS A 113      -6.643  10.217   5.956  1.00 94.11           C  
ATOM   1815  HB2 CYS A 113      -6.932   9.945   6.972  1.00 94.11           H  
ATOM   1816  HB3 CYS A 113      -5.789   9.606   5.665  1.00 94.11           H  
ATOM   1817  O   CYS A 113      -7.852   7.689   4.114  1.00 94.11           O  
ATOM   1818  SG  CYS A 113      -6.177  11.974   5.927  1.00 94.11           S  
ATOM   1819  HG  CYS A 113      -6.247  12.153   4.605  1.00 94.11           H  
ATOM   1820  N   TYR A 114      -8.883   8.044   6.071  1.00 95.00           N  
ATOM   1821  H   TYR A 114      -9.141   8.709   6.787  1.00 95.00           H  
ATOM   1822  CA  TYR A 114      -9.055   6.628   6.350  1.00 95.00           C  
ATOM   1823  HA  TYR A 114      -8.186   6.103   5.951  1.00 95.00           H  
ATOM   1824  C   TYR A 114     -10.229   5.959   5.665  1.00 95.00           C  
ATOM   1825  CB  TYR A 114      -9.060   6.391   7.844  1.00 95.00           C  
ATOM   1826  HB2 TYR A 114      -9.712   7.109   8.342  1.00 95.00           H  
ATOM   1827  HB3 TYR A 114      -9.465   5.394   8.018  1.00 95.00           H  
ATOM   1828  O   TYR A 114     -10.231   4.736   5.589  1.00 95.00           O  
ATOM   1829  CG  TYR A 114      -7.660   6.439   8.410  1.00 95.00           C  
ATOM   1830  CD1 TYR A 114      -6.725   5.470   8.007  1.00 95.00           C  
ATOM   1831  HD1 TYR A 114      -7.000   4.719   7.282  1.00 95.00           H  
ATOM   1832  CD2 TYR A 114      -7.304   7.413   9.354  1.00 95.00           C  
ATOM   1833  HD2 TYR A 114      -8.026   8.160   9.646  1.00 95.00           H  
ATOM   1834  CE1 TYR A 114      -5.430   5.486   8.532  1.00 95.00           C  
ATOM   1835  HE1 TYR A 114      -4.698   4.768   8.192  1.00 95.00           H  
ATOM   1836  CE2 TYR A 114      -6.025   7.387   9.935  1.00 95.00           C  
ATOM   1837  HE2 TYR A 114      -5.769   8.067  10.734  1.00 95.00           H  
ATOM   1838  OH  TYR A 114      -3.823   6.432   9.977  1.00 95.00           O  
ATOM   1839  HH  TYR A 114      -3.304   5.707   9.623  1.00 95.00           H  
ATOM   1840  CZ  TYR A 114      -5.083   6.438   9.500  1.00 95.00           C  
ATOM   1841  N   ASP A 115     -11.145   6.705   5.057  1.00 92.87           N  
ATOM   1842  H   ASP A 115     -11.142   7.712   5.134  1.00 92.87           H  
ATOM   1843  CA  ASP A 115     -12.134   6.083   4.182  1.00 92.87           C  
ATOM   1844  HA  ASP A 115     -12.647   5.308   4.753  1.00 92.87           H  
ATOM   1845  C   ASP A 115     -11.488   5.399   2.960  1.00 92.87           C  
ATOM   1846  CB  ASP A 115     -13.163   7.129   3.767  1.00 92.87           C  
ATOM   1847  HB2 ASP A 115     -13.522   7.660   4.649  1.00 92.87           H  
ATOM   1848  HB3 ASP A 115     -12.714   7.837   3.069  1.00 92.87           H  
ATOM   1849  O   ASP A 115     -12.029   4.429   2.432  1.00 92.87           O  
ATOM   1850  CG  ASP A 115     -14.348   6.425   3.140  1.00 92.87           C  
ATOM   1851  OD1 ASP A 115     -14.926   5.549   3.824  1.00 92.87           O  
ATOM   1852  OD2 ASP A 115     -14.633   6.622   1.942  1.00 92.87           O  
ATOM   1853  N   CYS A 116     -10.285   5.850   2.579  1.00 93.66           N  
ATOM   1854  H   CYS A 116      -9.958   6.700   3.015  1.00 93.66           H  
ATOM   1855  CA  CYS A 116      -9.451   5.239   1.546  1.00 93.66           C  
ATOM   1856  HA  CYS A 116     -10.072   4.615   0.904  1.00 93.66           H  
ATOM   1857  C   CYS A 116      -8.343   4.344   2.124  1.00 93.66           C  
ATOM   1858  CB  CYS A 116      -8.840   6.355   0.688  1.00 93.66           C  
ATOM   1859  HB2 CYS A 116      -8.268   7.034   1.322  1.00 93.66           H  
ATOM   1860  HB3 CYS A 116      -8.175   5.919  -0.057  1.00 93.66           H  
ATOM   1861  O   CYS A 116      -8.036   3.309   1.542  1.00 93.66           O  
ATOM   1862  SG  CYS A 116     -10.154   7.281  -0.152  1.00 93.66           S  
ATOM   1863  HG  CYS A 116      -9.411   8.286  -0.624  1.00 93.66           H  
ATOM   1864  N   HIS A 117      -7.712   4.735   3.239  1.00 95.44           N  
ATOM   1865  H   HIS A 117      -7.966   5.629   3.634  1.00 95.44           H  
ATOM   1866  CA  HIS A 117      -6.535   4.035   3.776  1.00 95.44           C  
ATOM   1867  HA  HIS A 117      -6.028   3.533   2.953  1.00 95.44           H  
ATOM   1868  C   HIS A 117      -6.856   2.931   4.794  1.00 95.44           C  
ATOM   1869  CB  HIS A 117      -5.545   5.055   4.359  1.00 95.44           C  
ATOM   1870  HB2 HIS A 117      -4.850   4.536   5.019  1.00 95.44           H  
ATOM   1871  HB3 HIS A 117      -6.075   5.794   4.960  1.00 95.44           H  
ATOM   1872  O   HIS A 117      -6.031   2.041   4.985  1.00 95.44           O  
ATOM   1873  CG  HIS A 117      -4.729   5.754   3.302  1.00 95.44           C  
ATOM   1874  CD2 HIS A 117      -5.117   6.787   2.492  1.00 95.44           C  
ATOM   1875  HD2 HIS A 117      -6.085   7.267   2.484  1.00 95.44           H  
ATOM   1876  ND1 HIS A 117      -3.429   5.454   2.969  1.00 95.44           N  
ATOM   1877  HD1 HIS A 117      -2.837   4.780   3.432  1.00 95.44           H  
ATOM   1878  CE1 HIS A 117      -3.045   6.277   1.983  1.00 95.44           C  
ATOM   1879  HE1 HIS A 117      -2.068   6.285   1.521  1.00 95.44           H  
ATOM   1880  NE2 HIS A 117      -4.039   7.114   1.661  1.00 95.44           N  
ATOM   1881  N   ALA A 118      -8.013   2.966   5.451  1.00 95.96           N  
ATOM   1882  H   ALA A 118      -8.669   3.706   5.244  1.00 95.96           H  
ATOM   1883  CA  ALA A 118      -8.494   1.904   6.334  1.00 95.96           C  
ATOM   1884  HA  ALA A 118      -8.227   0.938   5.907  1.00 95.96           H  
ATOM   1885  C   ALA A 118     -10.026   1.970   6.446  1.00 95.96           C  
ATOM   1886  CB  ALA A 118      -7.823   2.017   7.710  1.00 95.96           C  
ATOM   1887  HB1 ALA A 118      -6.741   1.938   7.602  1.00 95.96           H  
ATOM   1888  HB2 ALA A 118      -8.171   1.201   8.343  1.00 95.96           H  
ATOM   1889  HB3 ALA A 118      -8.081   2.962   8.188  1.00 95.96           H  
ATOM   1890  O   ALA A 118     -10.541   2.416   7.474  1.00 95.96           O  
ATOM   1891  N   PRO A 119     -10.775   1.540   5.412  1.00 93.49           N  
ATOM   1892  CA  PRO A 119     -12.224   1.754   5.332  1.00 93.49           C  
ATOM   1893  HA  PRO A 119     -12.404   2.827   5.271  1.00 93.49           H  
ATOM   1894  C   PRO A 119     -13.015   1.194   6.524  1.00 93.49           C  
ATOM   1895  CB  PRO A 119     -12.648   1.103   4.013  1.00 93.49           C  
ATOM   1896  HB2 PRO A 119     -13.491   1.623   3.557  1.00 93.49           H  
ATOM   1897  HB3 PRO A 119     -12.881   0.050   4.173  1.00 93.49           H  
ATOM   1898  O   PRO A 119     -14.122   1.655   6.801  1.00 93.49           O  
ATOM   1899  CG  PRO A 119     -11.389   1.198   3.155  1.00 93.49           C  
ATOM   1900  HG2 PRO A 119     -11.372   0.461   2.352  1.00 93.49           H  
ATOM   1901  HG3 PRO A 119     -11.287   2.196   2.729  1.00 93.49           H  
ATOM   1902  CD  PRO A 119     -10.274   0.978   4.165  1.00 93.49           C  
ATOM   1903  HD2 PRO A 119      -9.371   1.481   3.818  1.00 93.49           H  
ATOM   1904  HD3 PRO A 119     -10.086  -0.088   4.295  1.00 93.49           H  
ATOM   1905  N   VAL A 120     -12.439   0.245   7.271  1.00 92.94           N  
ATOM   1906  H   VAL A 120     -11.532  -0.090   6.980  1.00 92.94           H  
ATOM   1907  CA  VAL A 120     -12.983  -0.260   8.540  1.00 92.94           C  
ATOM   1908  HA  VAL A 120     -13.964  -0.684   8.327  1.00 92.94           H  
ATOM   1909  C   VAL A 120     -13.188   0.836   9.597  1.00 92.94           C  
ATOM   1910  CB  VAL A 120     -12.084  -1.391   9.075  1.00 92.94           C  
ATOM   1911  HB  VAL A 120     -11.831  -2.034   8.232  1.00 92.94           H  
ATOM   1912  O   VAL A 120     -14.078   0.717  10.428  1.00 92.94           O  
ATOM   1913  CG1 VAL A 120     -10.757  -0.900   9.668  1.00 92.94           C  
ATOM   1914 HG11 VAL A 120     -10.136  -1.761   9.916  1.00 92.94           H  
ATOM   1915 HG12 VAL A 120     -10.933  -0.328  10.579  1.00 92.94           H  
ATOM   1916 HG13 VAL A 120     -10.226  -0.282   8.944  1.00 92.94           H  
ATOM   1917  CG2 VAL A 120     -12.817  -2.248  10.109  1.00 92.94           C  
ATOM   1918 HG21 VAL A 120     -12.981  -1.687  11.030  1.00 92.94           H  
ATOM   1919 HG22 VAL A 120     -12.222  -3.132  10.339  1.00 92.94           H  
ATOM   1920 HG23 VAL A 120     -13.786  -2.570   9.727  1.00 92.94           H  
ATOM   1921  N   ILE A 121     -12.445   1.948   9.551  1.00 94.41           N  
ATOM   1922  H   ILE A 121     -11.748   2.033   8.825  1.00 94.41           H  
ATOM   1923  CA  ILE A 121     -12.583   3.062  10.509  1.00 94.41           C  
ATOM   1924  HA  ILE A 121     -12.514   2.649  11.515  1.00 94.41           H  
ATOM   1925  C   ILE A 121     -13.962   3.729  10.438  1.00 94.41           C  
ATOM   1926  CB  ILE A 121     -11.425   4.073  10.336  1.00 94.41           C  
ATOM   1927  HB  ILE A 121     -11.350   4.343   9.282  1.00 94.41           H  
ATOM   1928  O   ILE A 121     -14.385   4.362  11.403  1.00 94.41           O  
ATOM   1929  CG1 ILE A 121     -10.117   3.364  10.764  1.00 94.41           C  
ATOM   1930 HG12 ILE A 121     -10.252   2.896  11.739  1.00 94.41           H  
ATOM   1931 HG13 ILE A 121      -9.883   2.579  10.045  1.00 94.41           H  
ATOM   1932  CG2 ILE A 121     -11.640   5.381  11.130  1.00 94.41           C  
ATOM   1933 HG21 ILE A 121     -11.751   5.163  12.192  1.00 94.41           H  
ATOM   1934 HG22 ILE A 121     -10.806   6.069  10.991  1.00 94.41           H  
ATOM   1935 HG23 ILE A 121     -12.525   5.912  10.777  1.00 94.41           H  
ATOM   1936  CD1 ILE A 121      -8.913   4.297  10.856  1.00 94.41           C  
ATOM   1937 HD11 ILE A 121      -8.973   4.884  11.772  1.00 94.41           H  
ATOM   1938 HD12 ILE A 121      -8.921   4.987  10.012  1.00 94.41           H  
ATOM   1939 HD13 ILE A 121      -7.980   3.734  10.830  1.00 94.41           H  
ATOM   1940  N   ASN A 122     -14.734   3.514   9.369  1.00 91.64           N  
ATOM   1941  H   ASN A 122     -14.371   2.970   8.599  1.00 91.64           H  
ATOM   1942  CA  ASN A 122     -16.142   3.911   9.357  1.00 91.64           C  
ATOM   1943  HA  ASN A 122     -16.204   4.996   9.440  1.00 91.64           H  
ATOM   1944  C   ASN A 122     -16.923   3.349  10.558  1.00 91.64           C  
ATOM   1945  CB  ASN A 122     -16.770   3.498   8.024  1.00 91.64           C  
ATOM   1946  HB2 ASN A 122     -16.512   2.469   7.770  1.00 91.64           H  
ATOM   1947  HB3 ASN A 122     -17.855   3.567   8.107  1.00 91.64           H  
ATOM   1948  O   ASN A 122     -17.852   3.998  11.034  1.00 91.64           O  
ATOM   1949  CG  ASN A 122     -16.345   4.453   6.933  1.00 91.64           C  
ATOM   1950  ND2 ASN A 122     -15.463   4.044   6.058  1.00 91.64           N  
ATOM   1951 HD21 ASN A 122     -15.041   3.131   6.145  1.00 91.64           H  
ATOM   1952 HD22 ASN A 122     -15.237   4.683   5.308  1.00 91.64           H  
ATOM   1953  OD1 ASN A 122     -16.788   5.585   6.895  1.00 91.64           O  
ATOM   1954  N   TYR A 123     -16.515   2.204  11.108  1.00 92.04           N  
ATOM   1955  H   TYR A 123     -15.729   1.723  10.693  1.00 92.04           H  
ATOM   1956  CA  TYR A 123     -17.133   1.577  12.278  1.00 92.04           C  
ATOM   1957  HA  TYR A 123     -18.194   1.824  12.289  1.00 92.04           H  
ATOM   1958  C   TYR A 123     -16.570   2.028  13.623  1.00 92.04           C  
ATOM   1959  CB  TYR A 123     -17.002   0.060  12.156  1.00 92.04           C  
ATOM   1960  HB2 TYR A 123     -17.516  -0.419  12.989  1.00 92.04           H  
ATOM   1961  HB3 TYR A 123     -15.950  -0.222  12.204  1.00 92.04           H  
ATOM   1962  O   TYR A 123     -17.085   1.597  14.648  1.00 92.04           O  
ATOM   1963  CG  TYR A 123     -17.596  -0.440  10.875  1.00 92.04           C  
ATOM   1964  CD1 TYR A 123     -18.984  -0.385  10.723  1.00 92.04           C  
ATOM   1965  HD1 TYR A 123     -19.610  -0.020  11.524  1.00 92.04           H  
ATOM   1966  CD2 TYR A 123     -16.770  -0.874   9.824  1.00 92.04           C  
ATOM   1967  HD2 TYR A 123     -15.703  -0.945   9.974  1.00 92.04           H  
ATOM   1968  CE1 TYR A 123     -19.541  -0.794   9.517  1.00 92.04           C  
ATOM   1969  HE1 TYR A 123     -20.614  -0.743   9.403  1.00 92.04           H  
ATOM   1970  CE2 TYR A 123     -17.326  -1.223   8.588  1.00 92.04           C  
ATOM   1971  HE2 TYR A 123     -16.687  -1.538   7.776  1.00 92.04           H  
ATOM   1972  OH  TYR A 123     -19.292  -1.545   7.281  1.00 92.04           O  
ATOM   1973  HH  TYR A 123     -18.649  -1.608   6.570  1.00 92.04           H  
ATOM   1974  CZ  TYR A 123     -18.723  -1.189   8.445  1.00 92.04           C  
ATOM   1975  N   ALA A 124     -15.530   2.859  13.655  1.00 94.90           N  
ATOM   1976  H   ALA A 124     -15.169   3.240  12.792  1.00 94.90           H  
ATOM   1977  CA  ALA A 124     -14.954   3.340  14.907  1.00 94.90           C  
ATOM   1978  HA  ALA A 124     -14.759   2.491  15.563  1.00 94.90           H  
ATOM   1979  C   ALA A 124     -15.930   4.281  15.623  1.00 94.90           C  
ATOM   1980  CB  ALA A 124     -13.631   4.045  14.590  1.00 94.90           C  
ATOM   1981  HB1 ALA A 124     -12.962   3.373  14.051  1.00 94.90           H  
ATOM   1982  HB2 ALA A 124     -13.151   4.370  15.513  1.00 94.90           H  
ATOM   1983  HB3 ALA A 124     -13.821   4.926  13.977  1.00 94.90           H  
ATOM   1984  O   ALA A 124     -16.634   5.038  14.956  1.00 94.90           O  
ATOM   1985  N   SER A 125     -15.954   4.290  16.954  1.00 95.57           N  
ATOM   1986  H   SER A 125     -15.406   3.620  17.473  1.00 95.57           H  
ATOM   1987  CA  SER A 125     -16.582   5.391  17.691  1.00 95.57           C  
ATOM   1988  HA  SER A 125     -17.597   5.519  17.315  1.00 95.57           H  
ATOM   1989  C   SER A 125     -15.830   6.701  17.430  1.00 95.57           C  
ATOM   1990  CB  SER A 125     -16.699   5.075  19.189  1.00 95.57           C  
ATOM   1991  HB2 SER A 125     -17.502   5.684  19.604  1.00 95.57           H  
ATOM   1992  HB3 SER A 125     -16.971   4.027  19.316  1.00 95.57           H  
ATOM   1993  O   SER A 125     -14.711   6.698  16.903  1.00 95.57           O  
ATOM   1994  OG  SER A 125     -15.518   5.352  19.918  1.00 95.57           O  
ATOM   1995  HG  SER A 125     -15.740   6.071  20.514  1.00 95.57           H  
ATOM   1996  N   GLU A 126     -16.440   7.831  17.787  1.00 95.77           N  
ATOM   1997  H   GLU A 126     -17.347   7.781  18.228  1.00 95.77           H  
ATOM   1998  CA  GLU A 126     -15.781   9.140  17.702  1.00 95.77           C  
ATOM   1999  HA  GLU A 126     -15.564   9.363  16.657  1.00 95.77           H  
ATOM   2000  C   GLU A 126     -14.446   9.134  18.466  1.00 95.77           C  
ATOM   2001  CB  GLU A 126     -16.741  10.211  18.246  1.00 95.77           C  
ATOM   2002  HB2 GLU A 126     -16.910  10.020  19.306  1.00 95.77           H  
ATOM   2003  HB3 GLU A 126     -17.703  10.116  17.743  1.00 95.77           H  
ATOM   2004  O   GLU A 126     -13.416   9.535  17.927  1.00 95.77           O  
ATOM   2005  CG  GLU A 126     -16.238  11.656  18.092  1.00 95.77           C  
ATOM   2006  HG2 GLU A 126     -15.267  11.752  18.578  1.00 95.77           H  
ATOM   2007  HG3 GLU A 126     -16.930  12.311  18.621  1.00 95.77           H  
ATOM   2008  CD  GLU A 126     -16.147  12.130  16.635  1.00 95.77           C  
ATOM   2009  OE1 GLU A 126     -15.184  12.856  16.305  1.00 95.77           O  
ATOM   2010  OE2 GLU A 126     -17.033  11.792  15.817  1.00 95.77           O  
ATOM   2011  N   GLU A 127     -14.446   8.585  19.682  1.00 97.82           N  
ATOM   2012  H   GLU A 127     -15.320   8.237  20.048  1.00 97.82           H  
ATOM   2013  CA  GLU A 127     -13.269   8.507  20.549  1.00 97.82           C  
ATOM   2014  HA  GLU A 127     -12.857   9.508  20.671  1.00 97.82           H  
ATOM   2015  C   GLU A 127     -12.169   7.639  19.934  1.00 97.82           C  
ATOM   2016  CB  GLU A 127     -13.636   7.956  21.939  1.00 97.82           C  
ATOM   2017  HB2 GLU A 127     -13.926   6.908  21.862  1.00 97.82           H  
ATOM   2018  HB3 GLU A 127     -12.734   7.991  22.551  1.00 97.82           H  
ATOM   2019  O   GLU A 127     -11.018   8.066  19.882  1.00 97.82           O  
ATOM   2020  CG  GLU A 127     -14.729   8.743  22.683  1.00 97.82           C  
ATOM   2021  HG2 GLU A 127     -14.698   8.447  23.731  1.00 97.82           H  
ATOM   2022  HG3 GLU A 127     -14.490   9.806  22.634  1.00 97.82           H  
ATOM   2023  CD  GLU A 127     -16.155   8.501  22.160  1.00 97.82           C  
ATOM   2024  OE1 GLU A 127     -17.038   9.315  22.504  1.00 97.82           O  
ATOM   2025  OE2 GLU A 127     -16.367   7.495  21.429  1.00 97.82           O  
ATOM   2026  N   LEU A 128     -12.518   6.457  19.408  1.00 98.00           N  
ATOM   2027  H   LEU A 128     -13.485   6.169  19.455  1.00 98.00           H  
ATOM   2028  CA  LEU A 128     -11.541   5.574  18.772  1.00 98.00           C  
ATOM   2029  HA  LEU A 128     -10.723   5.417  19.475  1.00 98.00           H  
ATOM   2030  C   LEU A 128     -10.946   6.209  17.507  1.00 98.00           C  
ATOM   2031  CB  LEU A 128     -12.202   4.219  18.462  1.00 98.00           C  
ATOM   2032  HB2 LEU A 128     -13.082   4.392  17.842  1.00 98.00           H  
ATOM   2033  HB3 LEU A 128     -12.535   3.766  19.396  1.00 98.00           H  
ATOM   2034  O   LEU A 128      -9.753   6.069  17.247  1.00 98.00           O  
ATOM   2035  CG  LEU A 128     -11.262   3.239  17.732  1.00 98.00           C  
ATOM   2036  HG  LEU A 128     -10.923   3.681  16.795  1.00 98.00           H  
ATOM   2037  CD1 LEU A 128     -10.040   2.870  18.574  1.00 98.00           C  
ATOM   2038 HD11 LEU A 128     -10.352   2.545  19.567  1.00 98.00           H  
ATOM   2039 HD12 LEU A 128      -9.467   2.083  18.084  1.00 98.00           H  
ATOM   2040 HD13 LEU A 128      -9.392   3.738  18.693  1.00 98.00           H  
ATOM   2041  CD2 LEU A 128     -12.011   1.963  17.367  1.00 98.00           C  
ATOM   2042 HD21 LEU A 128     -11.328   1.242  16.917  1.00 98.00           H  
ATOM   2043 HD22 LEU A 128     -12.464   1.532  18.260  1.00 98.00           H  
ATOM   2044 HD23 LEU A 128     -12.807   2.191  16.658  1.00 98.00           H  
ATOM   2045  N   ALA A 129     -11.752   6.908  16.703  1.00 97.39           N  
ATOM   2046  H   ALA A 129     -12.723   7.017  16.960  1.00 97.39           H  
ATOM   2047  CA  ALA A 129     -11.250   7.579  15.508  1.00 97.39           C  
ATOM   2048  HA  ALA A 129     -10.739   6.845  14.886  1.00 97.39           H  
ATOM   2049  C   ALA A 129     -10.228   8.674  15.862  1.00 97.39           C  
ATOM   2050  CB  ALA A 129     -12.438   8.134  14.719  1.00 97.39           C  
ATOM   2051  HB1 ALA A 129     -12.942   8.902  15.307  1.00 97.39           H  
ATOM   2052  HB2 ALA A 129     -13.142   7.332  14.500  1.00 97.39           H  
ATOM   2053  HB3 ALA A 129     -12.080   8.565  13.784  1.00 97.39           H  
ATOM   2054  O   ALA A 129      -9.183   8.771  15.212  1.00 97.39           O  
ATOM   2055  N   VAL A 130     -10.494   9.458  16.913  1.00 97.96           N  
ATOM   2056  H   VAL A 130     -11.366   9.323  17.405  1.00 97.96           H  
ATOM   2057  CA  VAL A 130      -9.548  10.452  17.443  1.00 97.96           C  
ATOM   2058  HA  VAL A 130      -9.221  11.092  16.623  1.00 97.96           H  
ATOM   2059  C   VAL A 130      -8.290   9.773  17.995  1.00 97.96           C  
ATOM   2060  CB  VAL A 130     -10.230  11.349  18.496  1.00 97.96           C  
ATOM   2061  HB  VAL A 130     -10.684  10.727  19.267  1.00 97.96           H  
ATOM   2062  O   VAL A 130      -7.185  10.184  17.644  1.00 97.96           O  
ATOM   2063  CG1 VAL A 130      -9.241  12.314  19.162  1.00 97.96           C  
ATOM   2064 HG11 VAL A 130      -8.719  12.905  18.409  1.00 97.96           H  
ATOM   2065 HG12 VAL A 130      -8.509  11.763  19.752  1.00 97.96           H  
ATOM   2066 HG13 VAL A 130      -9.774  12.981  19.840  1.00 97.96           H  
ATOM   2067  CG2 VAL A 130     -11.323  12.208  17.841  1.00 97.96           C  
ATOM   2068 HG21 VAL A 130     -10.882  12.883  17.107  1.00 97.96           H  
ATOM   2069 HG22 VAL A 130     -12.064  11.582  17.344  1.00 97.96           H  
ATOM   2070 HG23 VAL A 130     -11.835  12.796  18.602  1.00 97.96           H  
ATOM   2071  N   GLU A 131      -8.430   8.685  18.756  1.00 98.31           N  
ATOM   2072  H   GLU A 131      -9.358   8.413  19.047  1.00 98.31           H  
ATOM   2073  CA  GLU A 131      -7.297   7.908  19.281  1.00 98.31           C  
ATOM   2074  HA  GLU A 131      -6.698   8.556  19.921  1.00 98.31           H  
ATOM   2075  C   GLU A 131      -6.392   7.381  18.151  1.00 98.31           C  
ATOM   2076  CB  GLU A 131      -7.836   6.741  20.129  1.00 98.31           C  
ATOM   2077  HB2 GLU A 131      -8.267   5.988  19.469  1.00 98.31           H  
ATOM   2078  HB3 GLU A 131      -8.617   7.111  20.792  1.00 98.31           H  
ATOM   2079  O   GLU A 131      -5.166   7.471  18.223  1.00 98.31           O  
ATOM   2080  CG  GLU A 131      -6.741   6.093  20.989  1.00 98.31           C  
ATOM   2081  HG2 GLU A 131      -5.860   5.917  20.372  1.00 98.31           H  
ATOM   2082  HG3 GLU A 131      -6.450   6.796  21.770  1.00 98.31           H  
ATOM   2083  CD  GLU A 131      -7.186   4.770  21.637  1.00 98.31           C  
ATOM   2084  OE1 GLU A 131      -6.313   3.883  21.798  1.00 98.31           O  
ATOM   2085  OE2 GLU A 131      -8.383   4.637  21.972  1.00 98.31           O  
ATOM   2086  N   ILE A 132      -6.977   6.890  17.051  1.00 98.41           N  
ATOM   2087  H   ILE A 132      -7.984   6.807  17.058  1.00 98.41           H  
ATOM   2088  CA  ILE A 132      -6.227   6.451  15.864  1.00 98.41           C  
ATOM   2089  HA  ILE A 132      -5.491   5.709  16.175  1.00 98.41           H  
ATOM   2090  C   ILE A 132      -5.434   7.613  15.253  1.00 98.41           C  
ATOM   2091  CB  ILE A 132      -7.171   5.782  14.838  1.00 98.41           C  
ATOM   2092  HB  ILE A 132      -8.041   6.422  14.687  1.00 98.41           H  
ATOM   2093  O   ILE A 132      -4.268   7.439  14.888  1.00 98.41           O  
ATOM   2094  CG1 ILE A 132      -7.644   4.410  15.372  1.00 98.41           C  
ATOM   2095 HG12 ILE A 132      -6.817   3.701  15.323  1.00 98.41           H  
ATOM   2096 HG13 ILE A 132      -7.927   4.501  16.420  1.00 98.41           H  
ATOM   2097  CG2 ILE A 132      -6.457   5.601  13.482  1.00 98.41           C  
ATOM   2098 HG21 ILE A 132      -7.046   4.976  12.812  1.00 98.41           H  
ATOM   2099 HG22 ILE A 132      -5.491   5.122  13.634  1.00 98.41           H  
ATOM   2100 HG23 ILE A 132      -6.313   6.567  12.998  1.00 98.41           H  
ATOM   2101  CD1 ILE A 132      -8.846   3.824  14.621  1.00 98.41           C  
ATOM   2102 HD11 ILE A 132      -8.556   3.518  13.615  1.00 98.41           H  
ATOM   2103 HD12 ILE A 132      -9.202   2.942  15.153  1.00 98.41           H  
ATOM   2104 HD13 ILE A 132      -9.652   4.556  14.571  1.00 98.41           H  
ATOM   2105  N   ALA A 133      -6.019   8.807  15.159  1.00 98.17           N  
ATOM   2106  H   ALA A 133      -6.956   8.918  15.520  1.00 98.17           H  
ATOM   2107  CA  ALA A 133      -5.311   9.981  14.660  1.00 98.17           C  
ATOM   2108  HA  ALA A 133      -4.916   9.757  13.669  1.00 98.17           H  
ATOM   2109  C   ALA A 133      -4.132  10.372  15.566  1.00 98.17           C  
ATOM   2110  CB  ALA A 133      -6.309  11.125  14.541  1.00 98.17           C  
ATOM   2111  HB1 ALA A 133      -6.593  11.449  15.542  1.00 98.17           H  
ATOM   2112  HB2 ALA A 133      -7.197  10.772  14.016  1.00 98.17           H  
ATOM   2113  HB3 ALA A 133      -5.862  11.960  14.001  1.00 98.17           H  
ATOM   2114  O   ALA A 133      -3.040  10.665  15.076  1.00 98.17           O  
ATOM   2115  N   GLU A 134      -4.309  10.318  16.885  1.00 98.16           N  
ATOM   2116  H   GLU A 134      -5.228  10.095  17.239  1.00 98.16           H  
ATOM   2117  CA  GLU A 134      -3.241  10.569  17.860  1.00 98.16           C  
ATOM   2118  HA  GLU A 134      -2.788  11.538  17.656  1.00 98.16           H  
ATOM   2119  C   GLU A 134      -2.128   9.513  17.785  1.00 98.16           C  
ATOM   2120  CB  GLU A 134      -3.835  10.604  19.271  1.00 98.16           C  
ATOM   2121  HB2 GLU A 134      -3.015  10.648  19.989  1.00 98.16           H  
ATOM   2122  HB3 GLU A 134      -4.401   9.689  19.445  1.00 98.16           H  
ATOM   2123  O   GLU A 134      -0.936   9.847  17.841  1.00 98.16           O  
ATOM   2124  CG  GLU A 134      -4.737  11.828  19.487  1.00 98.16           C  
ATOM   2125  HG2 GLU A 134      -5.529  11.844  18.738  1.00 98.16           H  
ATOM   2126  HG3 GLU A 134      -4.132  12.723  19.344  1.00 98.16           H  
ATOM   2127  CD  GLU A 134      -5.368  11.862  20.887  1.00 98.16           C  
ATOM   2128  OE1 GLU A 134      -5.937  12.927  21.216  1.00 98.16           O  
ATOM   2129  OE2 GLU A 134      -5.222  10.869  21.634  1.00 98.16           O  
ATOM   2130  N   MET A 135      -2.487   8.243  17.571  1.00 98.25           N  
ATOM   2131  H   MET A 135      -3.469   8.015  17.619  1.00 98.25           H  
ATOM   2132  CA  MET A 135      -1.526   7.173  17.301  1.00 98.25           C  
ATOM   2133  HA  MET A 135      -0.827   7.110  18.134  1.00 98.25           H  
ATOM   2134  C   MET A 135      -0.709   7.455  16.039  1.00 98.25           C  
ATOM   2135  CB  MET A 135      -2.230   5.818  17.152  1.00 98.25           C  
ATOM   2136  HB2 MET A 135      -1.543   5.124  16.668  1.00 98.25           H  
ATOM   2137  HB3 MET A 135      -3.112   5.914  16.518  1.00 98.25           H  
ATOM   2138  O   MET A 135       0.502   7.241  16.048  1.00 98.25           O  
ATOM   2139  CG  MET A 135      -2.636   5.192  18.483  1.00 98.25           C  
ATOM   2140  HG2 MET A 135      -1.763   5.151  19.134  1.00 98.25           H  
ATOM   2141  HG3 MET A 135      -3.397   5.803  18.969  1.00 98.25           H  
ATOM   2142  SD  MET A 135      -3.251   3.502  18.252  1.00 98.25           S  
ATOM   2143  CE  MET A 135      -5.004   3.768  18.626  1.00 98.25           C  
ATOM   2144  HE1 MET A 135      -5.417   4.561  18.003  1.00 98.25           H  
ATOM   2145  HE2 MET A 135      -5.092   4.049  19.675  1.00 98.25           H  
ATOM   2146  HE3 MET A 135      -5.569   2.847  18.481  1.00 98.25           H  
ATOM   2147  N   VAL A 136      -1.317   7.969  14.966  1.00 98.18           N  
ATOM   2148  H   VAL A 136      -2.319   8.088  15.002  1.00 98.18           H  
ATOM   2149  CA  VAL A 136      -0.591   8.348  13.736  1.00 98.18           C  
ATOM   2150  HA  VAL A 136      -0.033   7.489  13.363  1.00 98.18           H  
ATOM   2151  C   VAL A 136       0.407   9.457  14.011  1.00 98.18           C  
ATOM   2152  CB  VAL A 136      -1.563   8.813  12.646  1.00 98.18           C  
ATOM   2153  HB  VAL A 136      -2.242   9.565  13.050  1.00 98.18           H  
ATOM   2154  O   VAL A 136       1.560   9.385  13.568  1.00 98.18           O  
ATOM   2155  CG1 VAL A 136      -0.857   9.428  11.430  1.00 98.18           C  
ATOM   2156 HG11 VAL A 136      -1.556   9.506  10.597  1.00 98.18           H  
ATOM   2157 HG12 VAL A 136      -0.503  10.428  11.679  1.00 98.18           H  
ATOM   2158 HG13 VAL A 136      -0.010   8.811  11.131  1.00 98.18           H  
ATOM   2159  CG2 VAL A 136      -2.392   7.639  12.169  1.00 98.18           C  
ATOM   2160 HG21 VAL A 136      -1.804   7.008  11.502  1.00 98.18           H  
ATOM   2161 HG22 VAL A 136      -2.749   7.030  12.999  1.00 98.18           H  
ATOM   2162 HG23 VAL A 136      -3.263   8.052  11.661  1.00 98.18           H  
ATOM   2163  N   ILE A 137      -0.022  10.468  14.772  1.00 97.89           N  
ATOM   2164  H   ILE A 137      -0.982  10.457  15.087  1.00 97.89           H  
ATOM   2165  CA  ILE A 137       0.840  11.579  15.165  1.00 97.89           C  
ATOM   2166  HA  ILE A 137       1.181  12.047  14.241  1.00 97.89           H  
ATOM   2167  C   ILE A 137       2.058  11.043  15.926  1.00 97.89           C  
ATOM   2168  CB  ILE A 137       0.060  12.657  15.946  1.00 97.89           C  
ATOM   2169  HB  ILE A 137      -0.452  12.190  16.787  1.00 97.89           H  
ATOM   2170  O   ILE A 137       3.199  11.372  15.594  1.00 97.89           O  
ATOM   2171  CG1 ILE A 137      -0.989  13.311  15.016  1.00 97.89           C  
ATOM   2172 HG12 ILE A 137      -1.581  12.541  14.521  1.00 97.89           H  
ATOM   2173 HG13 ILE A 137      -0.484  13.861  14.223  1.00 97.89           H  
ATOM   2174  CG2 ILE A 137       1.030  13.726  16.493  1.00 97.89           C  
ATOM   2175 HG21 ILE A 137       1.724  13.278  17.205  1.00 97.89           H  
ATOM   2176 HG22 ILE A 137       1.586  14.181  15.674  1.00 97.89           H  
ATOM   2177 HG23 ILE A 137       0.475  14.495  17.030  1.00 97.89           H  
ATOM   2178  CD1 ILE A 137      -1.971  14.242  15.737  1.00 97.89           C  
ATOM   2179 HD11 ILE A 137      -2.724  14.587  15.029  1.00 97.89           H  
ATOM   2180 HD12 ILE A 137      -2.470  13.704  16.543  1.00 97.89           H  
ATOM   2181 HD13 ILE A 137      -1.458  15.116  16.138  1.00 97.89           H  
ATOM   2182  N   THR A 138       1.815  10.157  16.892  1.00 98.16           N  
ATOM   2183  H   THR A 138       0.848   9.944  17.090  1.00 98.16           H  
ATOM   2184  CA  THR A 138       2.842   9.516  17.721  1.00 98.16           C  
ATOM   2185  HA  THR A 138       3.448  10.290  18.192  1.00 98.16           H  
ATOM   2186  C   THR A 138       3.779   8.639  16.889  1.00 98.16           C  
ATOM   2187  CB  THR A 138       2.175   8.698  18.837  1.00 98.16           C  
ATOM   2188  HB  THR A 138       1.562   7.907  18.403  1.00 98.16           H  
ATOM   2189  O   THR A 138       4.996   8.791  16.970  1.00 98.16           O  
ATOM   2190  CG2 THR A 138       3.189   8.070  19.793  1.00 98.16           C  
ATOM   2191 HG21 THR A 138       3.773   7.307  19.278  1.00 98.16           H  
ATOM   2192 HG22 THR A 138       3.856   8.836  20.190  1.00 98.16           H  
ATOM   2193 HG23 THR A 138       2.657   7.600  20.619  1.00 98.16           H  
ATOM   2194  OG1 THR A 138       1.350   9.547  19.601  1.00 98.16           O  
ATOM   2195  HG1 THR A 138       0.489   9.602  19.179  1.00 98.16           H  
ATOM   2196  N   ALA A 139       3.237   7.778  16.025  1.00 97.85           N  
ATOM   2197  H   ALA A 139       2.230   7.712  15.988  1.00 97.85           H  
ATOM   2198  CA  ALA A 139       4.000   6.864  15.178  1.00 97.85           C  
ATOM   2199  HA  ALA A 139       4.592   6.202  15.810  1.00 97.85           H  
ATOM   2200  C   ALA A 139       4.976   7.592  14.240  1.00 97.85           C  
ATOM   2201  CB  ALA A 139       3.006   6.010  14.383  1.00 97.85           C  
ATOM   2202  HB1 ALA A 139       3.545   5.328  13.725  1.00 97.85           H  
ATOM   2203  HB2 ALA A 139       2.390   5.427  15.068  1.00 97.85           H  
ATOM   2204  HB3 ALA A 139       2.355   6.652  13.789  1.00 97.85           H  
ATOM   2205  O   ALA A 139       6.065   7.085  13.972  1.00 97.85           O  
ATOM   2206  N   HIS A 140       4.610   8.777  13.739  1.00 97.32           N  
ATOM   2207  H   HIS A 140       3.682   9.119  13.944  1.00 97.32           H  
ATOM   2208  CA  HIS A 140       5.496   9.573  12.889  1.00 97.32           C  
ATOM   2209  HA  HIS A 140       6.104   8.897  12.287  1.00 97.32           H  
ATOM   2210  C   HIS A 140       6.466  10.453  13.690  1.00 97.32           C  
ATOM   2211  CB  HIS A 140       4.654  10.415  11.930  1.00 97.32           C  
ATOM   2212  HB2 HIS A 140       4.062  11.116  12.518  1.00 97.32           H  
ATOM   2213  HB3 HIS A 140       3.963   9.768  11.390  1.00 97.32           H  
ATOM   2214  O   HIS A 140       7.668  10.446  13.418  1.00 97.32           O  
ATOM   2215  CG  HIS A 140       5.498  11.166  10.933  1.00 97.32           C  
ATOM   2216  CD2 HIS A 140       5.895  12.477  10.988  1.00 97.32           C  
ATOM   2217  HD2 HIS A 140       5.643  13.181  11.767  1.00 97.32           H  
ATOM   2218  ND1 HIS A 140       6.086  10.614   9.822  1.00 97.32           N  
ATOM   2219  HD1 HIS A 140       5.963   9.662   9.510  1.00 97.32           H  
ATOM   2220  CE1 HIS A 140       6.816  11.565   9.222  1.00 97.32           C  
ATOM   2221  HE1 HIS A 140       7.389  11.422   8.317  1.00 97.32           H  
ATOM   2222  NE2 HIS A 140       6.727  12.725   9.886  1.00 97.32           N  
ATOM   2223  N   LYS A 141       5.963  11.213  14.673  1.00 96.67           N  
ATOM   2224  H   LYS A 141       4.974  11.148  14.869  1.00 96.67           H  
ATOM   2225  CA  LYS A 141       6.761  12.170  15.457  1.00 96.67           C  
ATOM   2226  HA  LYS A 141       7.323  12.807  14.773  1.00 96.67           H  
ATOM   2227  C   LYS A 141       7.784  11.472  16.351  1.00 96.67           C  
ATOM   2228  CB  LYS A 141       5.800  13.037  16.284  1.00 96.67           C  
ATOM   2229  HB2 LYS A 141       5.063  13.480  15.613  1.00 96.67           H  
ATOM   2230  HB3 LYS A 141       5.275  12.400  16.995  1.00 96.67           H  
ATOM   2231  O   LYS A 141       8.867  12.003  16.579  1.00 96.67           O  
ATOM   2232  CG  LYS A 141       6.507  14.166  17.049  1.00 96.67           C  
ATOM   2233  HG2 LYS A 141       7.246  13.745  17.730  1.00 96.67           H  
ATOM   2234  HG3 LYS A 141       7.005  14.830  16.343  1.00 96.67           H  
ATOM   2235  CD  LYS A 141       5.486  14.958  17.873  1.00 96.67           C  
ATOM   2236  HD2 LYS A 141       4.760  15.417  17.202  1.00 96.67           H  
ATOM   2237  HD3 LYS A 141       4.966  14.267  18.536  1.00 96.67           H  
ATOM   2238  CE  LYS A 141       6.189  16.034  18.705  1.00 96.67           C  
ATOM   2239  HE2 LYS A 141       6.991  15.559  19.271  1.00 96.67           H  
ATOM   2240  HE3 LYS A 141       6.636  16.764  18.031  1.00 96.67           H  
ATOM   2241  NZ  LYS A 141       5.234  16.687  19.635  1.00 96.67           N  
ATOM   2242  HZ1 LYS A 141       4.467  17.105  19.127  1.00 96.67           H  
ATOM   2243  HZ2 LYS A 141       4.841  15.999  20.261  1.00 96.67           H  
ATOM   2244  HZ3 LYS A 141       5.691  17.393  20.194  1.00 96.67           H  
ATOM   2245  N   GLU A 142       7.443  10.287  16.844  1.00 96.99           N  
ATOM   2246  H   GLU A 142       6.519   9.932  16.643  1.00 96.99           H  
ATOM   2247  CA  GLU A 142       8.255   9.499  17.768  1.00 96.99           C  
ATOM   2248  HA  GLU A 142       9.150  10.068  18.022  1.00 96.99           H  
ATOM   2249  C   GLU A 142       8.763   8.203  17.130  1.00 96.99           C  
ATOM   2250  CB  GLU A 142       7.497   9.252  19.080  1.00 96.99           C  
ATOM   2251  HB2 GLU A 142       8.208   8.831  19.790  1.00 96.99           H  
ATOM   2252  HB3 GLU A 142       6.698   8.525  18.930  1.00 96.99           H  
ATOM   2253  O   GLU A 142       8.982   7.218  17.826  1.00 96.99           O  
ATOM   2254  CG  GLU A 142       6.912  10.536  19.682  1.00 96.99           C  
ATOM   2255  HG2 GLU A 142       7.566  11.372  19.432  1.00 96.99           H  
ATOM   2256  HG3 GLU A 142       5.932  10.735  19.248  1.00 96.99           H  
ATOM   2257  CD  GLU A 142       6.809  10.441  21.202  1.00 96.99           C  
ATOM   2258  OE1 GLU A 142       7.326  11.380  21.854  1.00 96.99           O  
ATOM   2259  OE2 GLU A 142       6.375   9.394  21.719  1.00 96.99           O  
ATOM   2260  N   LYS A 143       8.968   8.201  15.806  1.00 94.72           N  
ATOM   2261  H   LYS A 143       8.722   9.042  15.303  1.00 94.72           H  
ATOM   2262  CA  LYS A 143       9.369   7.025  15.010  1.00 94.72           C  
ATOM   2263  HA  LYS A 143       8.552   6.304  15.044  1.00 94.72           H  
ATOM   2264  C   LYS A 143      10.610   6.271  15.522  1.00 94.72           C  
ATOM   2265  CB  LYS A 143       9.570   7.457  13.546  1.00 94.72           C  
ATOM   2266  HB2 LYS A 143       8.663   7.939  13.180  1.00 94.72           H  
ATOM   2267  HB3 LYS A 143       9.755   6.569  12.942  1.00 94.72           H  
ATOM   2268  O   LYS A 143      10.750   5.096  15.210  1.00 94.72           O  
ATOM   2269  CG  LYS A 143      10.760   8.416  13.408  1.00 94.72           C  
ATOM   2270  HG2 LYS A 143      11.650   7.908  13.779  1.00 94.72           H  
ATOM   2271  HG3 LYS A 143      10.589   9.308  14.011  1.00 94.72           H  
ATOM   2272  CD  LYS A 143      11.054   8.841  11.974  1.00 94.72           C  
ATOM   2273  HD2 LYS A 143      10.236   9.453  11.595  1.00 94.72           H  
ATOM   2274  HD3 LYS A 143      11.196   7.955  11.356  1.00 94.72           H  
ATOM   2275  CE  LYS A 143      12.353   9.644  12.061  1.00 94.72           C  
ATOM   2276  HE2 LYS A 143      13.098   9.029  12.566  1.00 94.72           H  
ATOM   2277  HE3 LYS A 143      12.190  10.511  12.702  1.00 94.72           H  
ATOM   2278  NZ  LYS A 143      12.849  10.052  10.732  1.00 94.72           N  
ATOM   2279  HZ1 LYS A 143      13.042   9.222  10.190  1.00 94.72           H  
ATOM   2280  HZ2 LYS A 143      12.173  10.644  10.272  1.00 94.72           H  
ATOM   2281  HZ3 LYS A 143      13.718  10.549  10.865  1.00 94.72           H  
ATOM   2282  N   ASP A 144      11.481   6.947  16.274  1.00 95.80           N  
ATOM   2283  H   ASP A 144      11.280   7.923  16.439  1.00 95.80           H  
ATOM   2284  CA  ASP A 144      12.729   6.408  16.837  1.00 95.80           C  
ATOM   2285  HA  ASP A 144      12.953   5.460  16.348  1.00 95.80           H  
ATOM   2286  C   ASP A 144      12.608   6.110  18.352  1.00 95.80           C  
ATOM   2287  CB  ASP A 144      13.895   7.373  16.527  1.00 95.80           C  
ATOM   2288  HB2 ASP A 144      14.830   6.910  16.841  1.00 95.80           H  
ATOM   2289  HB3 ASP A 144      13.757   8.280  17.115  1.00 95.80           H  
ATOM   2290  O   ASP A 144      13.609   5.907  19.037  1.00 95.80           O  
ATOM   2291  CG  ASP A 144      14.017   7.752  15.041  1.00 95.80           C  
ATOM   2292  OD1 ASP A 144      14.084   6.851  14.177  1.00 95.80           O  
ATOM   2293  OD2 ASP A 144      13.980   8.969  14.731  1.00 95.80           O  
ATOM   2294  N   LYS A 145      11.386   6.137  18.909  1.00 97.74           N  
ATOM   2295  H   LYS A 145      10.596   6.275  18.295  1.00 97.74           H  
ATOM   2296  CA  LYS A 145      11.091   5.848  20.320  1.00 97.74           C  
ATOM   2297  HA  LYS A 145      12.032   5.627  20.823  1.00 97.74           H  
ATOM   2298  C   LYS A 145      10.163   4.630  20.455  1.00 97.74           C  
ATOM   2299  CB  LYS A 145      10.431   7.050  21.010  1.00 97.74           C  
ATOM   2300  HB2 LYS A 145       9.449   7.197  20.560  1.00 97.74           H  
ATOM   2301  HB3 LYS A 145      10.272   6.795  22.057  1.00 97.74           H  
ATOM   2302  O   LYS A 145       9.320   4.410  19.581  1.00 97.74           O  
ATOM   2303  CG  LYS A 145      11.213   8.371  20.948  1.00 97.74           C  
ATOM   2304  HG2 LYS A 145      12.232   8.222  21.305  1.00 97.74           H  
ATOM   2305  HG3 LYS A 145      11.233   8.736  19.922  1.00 97.74           H  
ATOM   2306  CD  LYS A 145      10.489   9.383  21.847  1.00 97.74           C  
ATOM   2307  HD2 LYS A 145       9.424   9.350  21.617  1.00 97.74           H  
ATOM   2308  HD3 LYS A 145      10.610   9.082  22.888  1.00 97.74           H  
ATOM   2309  CE  LYS A 145      10.978  10.819  21.671  1.00 97.74           C  
ATOM   2310  HE2 LYS A 145      11.994  10.904  22.055  1.00 97.74           H  
ATOM   2311  HE3 LYS A 145      10.985  11.051  20.607  1.00 97.74           H  
ATOM   2312  NZ  LYS A 145      10.052  11.736  22.385  1.00 97.74           N  
ATOM   2313  HZ1 LYS A 145       9.099  11.590  22.085  1.00 97.74           H  
ATOM   2314  HZ2 LYS A 145      10.281  12.708  22.234  1.00 97.74           H  
ATOM   2315  HZ3 LYS A 145      10.035  11.536  23.374  1.00 97.74           H  
ATOM   2316  N   PRO A 146      10.192   3.918  21.601  1.00 97.93           N  
ATOM   2317  CA  PRO A 146       9.291   2.787  21.859  1.00 97.93           C  
ATOM   2318  HA  PRO A 146       9.536   1.983  21.165  1.00 97.93           H  
ATOM   2319  C   PRO A 146       7.795   3.119  21.727  1.00 97.93           C  
ATOM   2320  CB  PRO A 146       9.616   2.342  23.290  1.00 97.93           C  
ATOM   2321  HB2 PRO A 146       9.479   1.267  23.413  1.00 97.93           H  
ATOM   2322  HB3 PRO A 146       9.001   2.888  24.005  1.00 97.93           H  
ATOM   2323  O   PRO A 146       6.996   2.276  21.328  1.00 97.93           O  
ATOM   2324  CG  PRO A 146      11.076   2.747  23.472  1.00 97.93           C  
ATOM   2325  HG2 PRO A 146      11.723   1.997  23.017  1.00 97.93           H  
ATOM   2326  HG3 PRO A 146      11.331   2.892  24.522  1.00 97.93           H  
ATOM   2327  CD  PRO A 146      11.167   4.048  22.681  1.00 97.93           C  
ATOM   2328  HD2 PRO A 146      12.182   4.164  22.301  1.00 97.93           H  
ATOM   2329  HD3 PRO A 146      10.899   4.888  23.320  1.00 97.93           H  
ATOM   2330  N   SER A 147       7.400   4.354  22.046  1.00 97.65           N  
ATOM   2331  H   SER A 147       8.092   5.036  22.322  1.00 97.65           H  
ATOM   2332  CA  SER A 147       6.032   4.857  21.881  1.00 97.65           C  
ATOM   2333  HA  SER A 147       5.339   4.201  22.409  1.00 97.65           H  
ATOM   2334  C   SER A 147       5.597   4.901  20.415  1.00 97.65           C  
ATOM   2335  CB  SER A 147       5.932   6.262  22.484  1.00 97.65           C  
ATOM   2336  HB2 SER A 147       5.900   6.190  23.571  1.00 97.65           H  
ATOM   2337  HB3 SER A 147       5.023   6.752  22.135  1.00 97.65           H  
ATOM   2338  O   SER A 147       4.499   4.444  20.094  1.00 97.65           O  
ATOM   2339  OG  SER A 147       7.066   7.017  22.105  1.00 97.65           O  
ATOM   2340  HG  SER A 147       6.780   7.927  22.007  1.00 97.65           H  
ATOM   2341  N   GLY A 148       6.455   5.393  19.515  1.00 97.62           N  
ATOM   2342  H   GLY A 148       7.356   5.722  19.832  1.00 97.62           H  
ATOM   2343  CA  GLY A 148       6.179   5.419  18.080  1.00 97.62           C  
ATOM   2344  HA2 GLY A 148       5.214   5.895  17.910  1.00 97.62           H  
ATOM   2345  HA3 GLY A 148       6.946   6.000  17.567  1.00 97.62           H  
ATOM   2346  C   GLY A 148       6.156   4.023  17.462  1.00 97.62           C  
ATOM   2347  O   GLY A 148       5.275   3.731  16.654  1.00 97.62           O  
ATOM   2348  N   GLU A 149       7.052   3.127  17.889  1.00 97.23           N  
ATOM   2349  H   GLU A 149       7.788   3.438  18.506  1.00 97.23           H  
ATOM   2350  CA  GLU A 149       7.031   1.716  17.477  1.00 97.23           C  
ATOM   2351  HA  GLU A 149       7.083   1.658  16.389  1.00 97.23           H  
ATOM   2352  C   GLU A 149       5.741   1.011  17.913  1.00 97.23           C  
ATOM   2353  CB  GLU A 149       8.230   0.962  18.061  1.00 97.23           C  
ATOM   2354  HB2 GLU A 149       8.248   1.105  19.141  1.00 97.23           H  
ATOM   2355  HB3 GLU A 149       8.096  -0.100  17.854  1.00 97.23           H  
ATOM   2356  O   GLU A 149       5.104   0.330  17.105  1.00 97.23           O  
ATOM   2357  CG  GLU A 149       9.570   1.404  17.459  1.00 97.23           C  
ATOM   2358  HG2 GLU A 149       9.505   1.314  16.375  1.00 97.23           H  
ATOM   2359  HG3 GLU A 149       9.748   2.451  17.704  1.00 97.23           H  
ATOM   2360  CD  GLU A 149      10.742   0.554  17.974  1.00 97.23           C  
ATOM   2361  OE1 GLU A 149      11.797   0.577  17.305  1.00 97.23           O  
ATOM   2362  OE2 GLU A 149      10.568  -0.131  19.009  1.00 97.23           O  
ATOM   2363  N   LYS A 150       5.313   1.221  19.166  1.00 97.98           N  
ATOM   2364  H   LYS A 150       5.907   1.758  19.782  1.00 97.98           H  
ATOM   2365  CA  LYS A 150       4.052   0.685  19.693  1.00 97.98           C  
ATOM   2366  HA  LYS A 150       4.056  -0.397  19.561  1.00 97.98           H  
ATOM   2367  C   LYS A 150       2.853   1.212  18.905  1.00 97.98           C  
ATOM   2368  CB  LYS A 150       3.945   1.002  21.194  1.00 97.98           C  
ATOM   2369  HB2 LYS A 150       3.935   2.082  21.338  1.00 97.98           H  
ATOM   2370  HB3 LYS A 150       4.818   0.594  21.704  1.00 97.98           H  
ATOM   2371  O   LYS A 150       2.034   0.414  18.459  1.00 97.98           O  
ATOM   2372  CG  LYS A 150       2.678   0.393  21.814  1.00 97.98           C  
ATOM   2373  HG2 LYS A 150       2.699  -0.690  21.686  1.00 97.98           H  
ATOM   2374  HG3 LYS A 150       1.798   0.787  21.305  1.00 97.98           H  
ATOM   2375  CD  LYS A 150       2.558   0.727  23.306  1.00 97.98           C  
ATOM   2376  HD2 LYS A 150       2.573   1.810  23.428  1.00 97.98           H  
ATOM   2377  HD3 LYS A 150       3.398   0.290  23.847  1.00 97.98           H  
ATOM   2378  CE  LYS A 150       1.233   0.163  23.834  1.00 97.98           C  
ATOM   2379  HE2 LYS A 150       0.428   0.531  23.198  1.00 97.98           H  
ATOM   2380  HE3 LYS A 150       1.247  -0.923  23.739  1.00 97.98           H  
ATOM   2381  NZ  LYS A 150       0.973   0.558  25.241  1.00 97.98           N  
ATOM   2382  HZ1 LYS A 150       1.693   0.210  25.858  1.00 97.98           H  
ATOM   2383  HZ2 LYS A 150       0.081   0.191  25.541  1.00 97.98           H  
ATOM   2384  HZ3 LYS A 150       0.924   1.564  25.318  1.00 97.98           H  
ATOM   2385  N   ALA A 151       2.774   2.525  18.683  1.00 98.09           N  
ATOM   2386  H   ALA A 151       3.476   3.129  19.087  1.00 98.09           H  
ATOM   2387  CA  ALA A 151       1.693   3.131  17.910  1.00 98.09           C  
ATOM   2388  HA  ALA A 151       0.740   2.883  18.376  1.00 98.09           H  
ATOM   2389  C   ALA A 151       1.655   2.588  16.472  1.00 98.09           C  
ATOM   2390  CB  ALA A 151       1.864   4.653  17.942  1.00 98.09           C  
ATOM   2391  HB1 ALA A 151       1.832   5.007  18.973  1.00 98.09           H  
ATOM   2392  HB2 ALA A 151       1.047   5.116  17.389  1.00 98.09           H  
ATOM   2393  HB3 ALA A 151       2.816   4.941  17.495  1.00 98.09           H  
ATOM   2394  O   ALA A 151       0.602   2.193  15.979  1.00 98.09           O  
ATOM   2395  N   LYS A 152       2.813   2.476  15.809  1.00 97.13           N  
ATOM   2396  H   LYS A 152       3.653   2.815  16.257  1.00 97.13           H  
ATOM   2397  CA  LYS A 152       2.907   1.914  14.456  1.00 97.13           C  
ATOM   2398  HA  LYS A 152       2.221   2.466  13.813  1.00 97.13           H  
ATOM   2399  C   LYS A 152       2.473   0.446  14.398  1.00 97.13           C  
ATOM   2400  CB  LYS A 152       4.338   2.101  13.940  1.00 97.13           C  
ATOM   2401  HB2 LYS A 152       5.018   1.477  14.519  1.00 97.13           H  
ATOM   2402  HB3 LYS A 152       4.628   3.143  14.076  1.00 97.13           H  
ATOM   2403  O   LYS A 152       1.843   0.052  13.419  1.00 97.13           O  
ATOM   2404  CG  LYS A 152       4.451   1.751  12.450  1.00 97.13           C  
ATOM   2405  HG2 LYS A 152       4.200   0.703  12.292  1.00 97.13           H  
ATOM   2406  HG3 LYS A 152       3.762   2.374  11.880  1.00 97.13           H  
ATOM   2407  CD  LYS A 152       5.880   1.996  11.966  1.00 97.13           C  
ATOM   2408  HD2 LYS A 152       6.560   1.365  12.538  1.00 97.13           H  
ATOM   2409  HD3 LYS A 152       6.140   3.041  12.132  1.00 97.13           H  
ATOM   2410  CE  LYS A 152       5.986   1.662  10.477  1.00 97.13           C  
ATOM   2411  HE2 LYS A 152       5.660   0.633  10.324  1.00 97.13           H  
ATOM   2412  HE3 LYS A 152       5.309   2.311   9.921  1.00 97.13           H  
ATOM   2413  NZ  LYS A 152       7.378   1.840  10.005  1.00 97.13           N  
ATOM   2414  HZ1 LYS A 152       7.436   1.659   9.014  1.00 97.13           H  
ATOM   2415  HZ2 LYS A 152       7.992   1.208  10.498  1.00 97.13           H  
ATOM   2416  HZ3 LYS A 152       7.686   2.783  10.194  1.00 97.13           H  
ATOM   2417  N   LYS A 153       2.797  -0.353  15.420  1.00 97.13           N  
ATOM   2418  H   LYS A 153       3.352   0.042  16.166  1.00 97.13           H  
ATOM   2419  CA  LYS A 153       2.386  -1.761  15.525  1.00 97.13           C  
ATOM   2420  HA  LYS A 153       2.641  -2.277  14.598  1.00 97.13           H  
ATOM   2421  C   LYS A 153       0.871  -1.911  15.686  1.00 97.13           C  
ATOM   2422  CB  LYS A 153       3.148  -2.413  16.688  1.00 97.13           C  
ATOM   2423  HB2 LYS A 153       4.219  -2.300  16.517  1.00 97.13           H  
ATOM   2424  HB3 LYS A 153       2.893  -1.902  17.616  1.00 97.13           H  
ATOM   2425  O   LYS A 153       0.285  -2.786  15.058  1.00 97.13           O  
ATOM   2426  CG  LYS A 153       2.821  -3.905  16.834  1.00 97.13           C  
ATOM   2427  HG2 LYS A 153       1.751  -4.034  16.993  1.00 97.13           H  
ATOM   2428  HG3 LYS A 153       3.111  -4.431  15.924  1.00 97.13           H  
ATOM   2429  CD  LYS A 153       3.559  -4.506  18.033  1.00 97.13           C  
ATOM   2430  HD2 LYS A 153       3.290  -3.944  18.927  1.00 97.13           H  
ATOM   2431  HD3 LYS A 153       4.635  -4.436  17.872  1.00 97.13           H  
ATOM   2432  CE  LYS A 153       3.139  -5.968  18.196  1.00 97.13           C  
ATOM   2433  HE2 LYS A 153       2.051  -6.003  18.259  1.00 97.13           H  
ATOM   2434  HE3 LYS A 153       3.442  -6.521  17.307  1.00 97.13           H  
ATOM   2435  NZ  LYS A 153       3.735  -6.567  19.414  1.00 97.13           N  
ATOM   2436  HZ1 LYS A 153       4.744  -6.524  19.375  1.00 97.13           H  
ATOM   2437  HZ2 LYS A 153       3.448  -7.531  19.512  1.00 97.13           H  
ATOM   2438  HZ3 LYS A 153       3.421  -6.061  20.230  1.00 97.13           H  
ATOM   2439  N   GLU A 154       0.233  -1.062  16.487  1.00 97.57           N  
ATOM   2440  H   GLU A 154       0.764  -0.395  17.029  1.00 97.57           H  
ATOM   2441  CA  GLU A 154      -1.231  -1.067  16.610  1.00 97.57           C  
ATOM   2442  HA  GLU A 154      -1.577  -2.087  16.777  1.00 97.57           H  
ATOM   2443  C   GLU A 154      -1.898  -0.617  15.302  1.00 97.57           C  
ATOM   2444  CB  GLU A 154      -1.669  -0.203  17.805  1.00 97.57           C  
ATOM   2445  HB2 GLU A 154      -1.228   0.790  17.719  1.00 97.57           H  
ATOM   2446  HB3 GLU A 154      -2.753  -0.092  17.775  1.00 97.57           H  
ATOM   2447  O   GLU A 154      -2.777  -1.303  14.780  1.00 97.57           O  
ATOM   2448  CG  GLU A 154      -1.281  -0.813  19.164  1.00 97.57           C  
ATOM   2449  HG2 GLU A 154      -1.693  -0.193  19.960  1.00 97.57           H  
ATOM   2450  HG3 GLU A 154      -0.196  -0.795  19.266  1.00 97.57           H  
ATOM   2451  CD  GLU A 154      -1.790  -2.254  19.323  1.00 97.57           C  
ATOM   2452  OE1 GLU A 154      -0.971  -3.148  19.645  1.00 97.57           O  
ATOM   2453  OE2 GLU A 154      -2.980  -2.509  19.033  1.00 97.57           O  
ATOM   2454  N   LEU A 155      -1.394   0.459  14.690  1.00 97.64           N  
ATOM   2455  H   LEU A 155      -0.695   0.998  15.180  1.00 97.64           H  
ATOM   2456  CA  LEU A 155      -1.873   0.950  13.395  1.00 97.64           C  
ATOM   2457  HA  LEU A 155      -2.943   1.141  13.467  1.00 97.64           H  
ATOM   2458  C   LEU A 155      -1.688  -0.055  12.251  1.00 97.64           C  
ATOM   2459  CB  LEU A 155      -1.137   2.252  13.047  1.00 97.64           C  
ATOM   2460  HB2 LEU A 155      -0.066   2.075  13.149  1.00 97.64           H  
ATOM   2461  HB3 LEU A 155      -1.332   2.493  12.002  1.00 97.64           H  
ATOM   2462  O   LEU A 155      -2.460  -0.021  11.297  1.00 97.64           O  
ATOM   2463  CG  LEU A 155      -1.536   3.467  13.896  1.00 97.64           C  
ATOM   2464  HG  LEU A 155      -1.474   3.226  14.957  1.00 97.64           H  
ATOM   2465  CD1 LEU A 155      -0.556   4.597  13.588  1.00 97.64           C  
ATOM   2466 HD11 LEU A 155      -0.820   5.458  14.202  1.00 97.64           H  
ATOM   2467 HD12 LEU A 155       0.457   4.287  13.846  1.00 97.64           H  
ATOM   2468 HD13 LEU A 155      -0.611   4.872  12.535  1.00 97.64           H  
ATOM   2469  CD2 LEU A 155      -2.950   3.957  13.593  1.00 97.64           C  
ATOM   2470 HD21 LEU A 155      -3.159   4.847  14.186  1.00 97.64           H  
ATOM   2471 HD22 LEU A 155      -3.678   3.195  13.873  1.00 97.64           H  
ATOM   2472 HD23 LEU A 155      -3.059   4.199  12.535  1.00 97.64           H  
ATOM   2473  N   SER A 156      -0.700  -0.958  12.308  1.00 96.11           N  
ATOM   2474  H   SER A 156      -0.075  -0.952  13.101  1.00 96.11           H  
ATOM   2475  CA  SER A 156      -0.480  -1.941  11.236  1.00 96.11           C  
ATOM   2476  HA  SER A 156      -0.547  -1.407  10.288  1.00 96.11           H  
ATOM   2477  C   SER A 156      -1.551  -3.029  11.169  1.00 96.11           C  
ATOM   2478  CB  SER A 156       0.918  -2.566  11.304  1.00 96.11           C  
ATOM   2479  HB2 SER A 156       1.127  -3.045  10.348  1.00 96.11           H  
ATOM   2480  HB3 SER A 156       1.661  -1.784  11.458  1.00 96.11           H  
ATOM   2481  O   SER A 156      -1.548  -3.815  10.226  1.00 96.11           O  
ATOM   2482  OG  SER A 156       1.037  -3.531  12.327  1.00 96.11           O  
ATOM   2483  HG  SER A 156       0.283  -4.123  12.284  1.00 96.11           H  
ATOM   2484  N   LYS A 157      -2.451  -3.101  12.156  1.00 95.78           N  
ATOM   2485  H   LYS A 157      -2.368  -2.460  12.933  1.00 95.78           H  
ATOM   2486  CA  LYS A 157      -3.643  -3.955  12.095  1.00 95.78           C  
ATOM   2487  HA  LYS A 157      -3.376  -4.943  11.721  1.00 95.78           H  
ATOM   2488  C   LYS A 157      -4.702  -3.394  11.137  1.00 95.78           C  
ATOM   2489  CB  LYS A 157      -4.240  -4.092  13.500  1.00 95.78           C  
ATOM   2490  HB2 LYS A 157      -5.121  -4.727  13.413  1.00 95.78           H  
ATOM   2491  HB3 LYS A 157      -4.562  -3.107  13.838  1.00 95.78           H  
ATOM   2492  O   LYS A 157      -5.511  -4.151  10.612  1.00 95.78           O  
ATOM   2493  CG  LYS A 157      -3.316  -4.719  14.560  1.00 95.78           C  
ATOM   2494  HG2 LYS A 157      -2.369  -4.179  14.604  1.00 95.78           H  
ATOM   2495  HG3 LYS A 157      -3.124  -5.761  14.305  1.00 95.78           H  
ATOM   2496  CD  LYS A 157      -3.998  -4.631  15.934  1.00 95.78           C  
ATOM   2497  HD2 LYS A 157      -4.977  -5.109  15.889  1.00 95.78           H  
ATOM   2498  HD3 LYS A 157      -4.143  -3.578  16.176  1.00 95.78           H  
ATOM   2499  CE  LYS A 157      -3.185  -5.272  17.062  1.00 95.78           C  
ATOM   2500  HE2 LYS A 157      -3.133  -6.348  16.892  1.00 95.78           H  
ATOM   2501  HE3 LYS A 157      -2.180  -4.852  17.056  1.00 95.78           H  
ATOM   2502  NZ  LYS A 157      -3.820  -4.994  18.374  1.00 95.78           N  
ATOM   2503  HZ1 LYS A 157      -4.801  -5.235  18.395  1.00 95.78           H  
ATOM   2504  HZ2 LYS A 157      -3.375  -5.458  19.153  1.00 95.78           H  
ATOM   2505  HZ3 LYS A 157      -3.758  -4.010  18.592  1.00 95.78           H  
ATOM   2506  N   LEU A 158      -4.683  -2.081  10.901  1.00 96.79           N  
ATOM   2507  H   LEU A 158      -3.933  -1.538  11.305  1.00 96.79           H  
ATOM   2508  CA  LEU A 158      -5.606  -1.373  10.019  1.00 96.79           C  
ATOM   2509  HA  LEU A 158      -6.550  -1.915   9.980  1.00 96.79           H  
ATOM   2510  C   LEU A 158      -5.034  -1.316   8.599  1.00 96.79           C  
ATOM   2511  CB  LEU A 158      -5.865   0.035  10.583  1.00 96.79           C  
ATOM   2512  HB2 LEU A 158      -4.918   0.575  10.590  1.00 96.79           H  
ATOM   2513  HB3 LEU A 158      -6.545   0.564   9.915  1.00 96.79           H  
ATOM   2514  O   LEU A 158      -3.843  -1.066   8.402  1.00 96.79           O  
ATOM   2515  CG  LEU A 158      -6.445   0.068  12.009  1.00 96.79           C  
ATOM   2516  HG  LEU A 158      -5.800  -0.491  12.687  1.00 96.79           H  
ATOM   2517  CD1 LEU A 158      -6.497   1.511  12.500  1.00 96.79           C  
ATOM   2518 HD11 LEU A 158      -6.828   1.532  13.538  1.00 96.79           H  
ATOM   2519 HD12 LEU A 158      -5.508   1.965  12.442  1.00 96.79           H  
ATOM   2520 HD13 LEU A 158      -7.202   2.079  11.893  1.00 96.79           H  
ATOM   2521  CD2 LEU A 158      -7.858  -0.514  12.067  1.00 96.79           C  
ATOM   2522 HD21 LEU A 158      -7.838  -1.577  11.829  1.00 96.79           H  
ATOM   2523 HD22 LEU A 158      -8.510   0.009  11.367  1.00 96.79           H  
ATOM   2524 HD23 LEU A 158      -8.261  -0.401  13.074  1.00 96.79           H  
ATOM   2525  N   ASN A 159      -5.881  -1.556   7.602  1.00 96.47           N  
ATOM   2526  H   ASN A 159      -6.847  -1.766   7.810  1.00 96.47           H  
ATOM   2527  CA  ASN A 159      -5.474  -1.644   6.203  1.00 96.47           C  
ATOM   2528  HA  ASN A 159      -4.792  -0.823   5.982  1.00 96.47           H  
ATOM   2529  C   ASN A 159      -6.678  -1.523   5.252  1.00 96.47           C  
ATOM   2530  CB  ASN A 159      -4.715  -2.973   5.999  1.00 96.47           C  
ATOM   2531  HB2 ASN A 159      -3.774  -2.941   6.548  1.00 96.47           H  
ATOM   2532  HB3 ASN A 159      -4.473  -3.108   4.945  1.00 96.47           H  
ATOM   2533  O   ASN A 159      -7.831  -1.447   5.681  1.00 96.47           O  
ATOM   2534  CG  ASN A 159      -5.520  -4.173   6.454  1.00 96.47           C  
ATOM   2535  ND2 ASN A 159      -5.060  -4.903   7.439  1.00 96.47           N  
ATOM   2536 HD21 ASN A 159      -5.696  -5.598   7.803  1.00 96.47           H  
ATOM   2537 HD22 ASN A 159      -4.225  -4.628   7.937  1.00 96.47           H  
ATOM   2538  OD1 ASN A 159      -6.589  -4.446   5.944  1.00 96.47           O  
ATOM   2539  N   VAL A 160      -6.400  -1.533   3.947  1.00 96.70           N  
ATOM   2540  H   VAL A 160      -5.430  -1.556   3.670  1.00 96.70           H  
ATOM   2541  CA  VAL A 160      -7.398  -1.831   2.914  1.00 96.70           C  
ATOM   2542  HA  VAL A 160      -8.385  -1.512   3.252  1.00 96.70           H  
ATOM   2543  C   VAL A 160      -7.431  -3.348   2.717  1.00 96.70           C  
ATOM   2544  CB  VAL A 160      -7.085  -1.078   1.609  1.00 96.70           C  
ATOM   2545  HB  VAL A 160      -6.092  -1.358   1.257  1.00 96.70           H  
ATOM   2546  O   VAL A 160      -6.649  -3.896   1.938  1.00 96.70           O  
ATOM   2547  CG1 VAL A 160      -8.116  -1.380   0.513  1.00 96.70           C  
ATOM   2548 HG11 VAL A 160      -8.115  -2.442   0.266  1.00 96.70           H  
ATOM   2549 HG12 VAL A 160      -7.867  -0.824  -0.391  1.00 96.70           H  
ATOM   2550 HG13 VAL A 160      -9.113  -1.090   0.846  1.00 96.70           H  
ATOM   2551  CG2 VAL A 160      -7.083   0.434   1.824  1.00 96.70           C  
ATOM   2552 HG21 VAL A 160      -6.839   0.942   0.891  1.00 96.70           H  
ATOM   2553 HG22 VAL A 160      -6.343   0.716   2.574  1.00 96.70           H  
ATOM   2554 HG23 VAL A 160      -8.069   0.760   2.155  1.00 96.70           H  
ATOM   2555  N   GLY A 161      -8.298  -4.023   3.470  1.00 95.61           N  
ATOM   2556  H   GLY A 161      -8.779  -3.508   4.194  1.00 95.61           H  
ATOM   2557  CA  GLY A 161      -8.462  -5.481   3.464  1.00 95.61           C  
ATOM   2558  HA2 GLY A 161      -8.794  -5.784   4.457  1.00 95.61           H  
ATOM   2559  HA3 GLY A 161      -7.498  -5.961   3.293  1.00 95.61           H  
ATOM   2560  C   GLY A 161      -9.437  -6.013   2.405  1.00 95.61           C  
ATOM   2561  O   GLY A 161      -9.959  -5.249   1.587  1.00 95.61           O  
ATOM   2562  N   CYS A 162      -9.708  -7.321   2.390  1.00 95.70           N  
ATOM   2563  H   CYS A 162      -9.409  -7.901   3.162  1.00 95.70           H  
ATOM   2564  CA  CYS A 162     -10.598  -7.949   1.416  1.00 95.70           C  
ATOM   2565  HA  CYS A 162     -10.208  -7.744   0.419  1.00 95.70           H  
ATOM   2566  C   CYS A 162     -12.009  -7.354   1.486  1.00 95.70           C  
ATOM   2567  CB  CYS A 162     -10.650  -9.477   1.611  1.00 95.70           C  
ATOM   2568  HB2 CYS A 162     -11.241  -9.723   2.493  1.00 95.70           H  
ATOM   2569  HB3 CYS A 162     -11.145  -9.928   0.751  1.00 95.70           H  
ATOM   2570  O   CYS A 162     -12.568  -7.000   0.447  1.00 95.70           O  
ATOM   2571  SG  CYS A 162      -8.992 -10.210   1.796  1.00 95.70           S  
ATOM   2572  HG  CYS A 162      -8.399  -9.535   0.808  1.00 95.70           H  
ATOM   2573  N   VAL A 163     -12.569  -7.166   2.687  1.00 93.79           N  
ATOM   2574  H   VAL A 163     -12.043  -7.441   3.504  1.00 93.79           H  
ATOM   2575  CA  VAL A 163     -13.951  -6.664   2.849  1.00 93.79           C  
ATOM   2576  HA  VAL A 163     -14.581  -7.207   2.145  1.00 93.79           H  
ATOM   2577  C   VAL A 163     -14.073  -5.177   2.485  1.00 93.79           C  
ATOM   2578  CB  VAL A 163     -14.496  -6.955   4.263  1.00 93.79           C  
ATOM   2579  HB  VAL A 163     -13.953  -6.358   4.995  1.00 93.79           H  
ATOM   2580  O   VAL A 163     -15.155  -4.707   2.123  1.00 93.79           O  
ATOM   2581  CG1 VAL A 163     -15.994  -6.631   4.348  1.00 93.79           C  
ATOM   2582 HG11 VAL A 163     -16.511  -7.125   3.526  1.00 93.79           H  
ATOM   2583 HG12 VAL A 163     -16.424  -7.012   5.275  1.00 93.79           H  
ATOM   2584 HG13 VAL A 163     -16.154  -5.554   4.318  1.00 93.79           H  
ATOM   2585  CG2 VAL A 163     -14.347  -8.440   4.622  1.00 93.79           C  
ATOM   2586 HG21 VAL A 163     -14.790  -8.637   5.599  1.00 93.79           H  
ATOM   2587 HG22 VAL A 163     -13.293  -8.709   4.688  1.00 93.79           H  
ATOM   2588 HG23 VAL A 163     -14.833  -9.066   3.874  1.00 93.79           H  
ATOM   2589  N   SER A 164     -12.958  -4.440   2.474  1.00 94.55           N  
ATOM   2590  H   SER A 164     -12.089  -4.902   2.699  1.00 94.55           H  
ATOM   2591  CA  SER A 164     -12.929  -3.058   1.978  1.00 94.55           C  
ATOM   2592  HA  SER A 164     -13.620  -2.451   2.563  1.00 94.55           H  
ATOM   2593  C   SER A 164     -13.381  -2.974   0.520  1.00 94.55           C  
ATOM   2594  CB  SER A 164     -11.531  -2.457   2.118  1.00 94.55           C  
ATOM   2595  HB2 SER A 164     -11.536  -1.464   1.669  1.00 94.55           H  
ATOM   2596  HB3 SER A 164     -10.800  -3.052   1.571  1.00 94.55           H  
ATOM   2597  O   SER A 164     -14.254  -2.174   0.183  1.00 94.55           O  
ATOM   2598  OG  SER A 164     -11.166  -2.366   3.482  1.00 94.55           O  
ATOM   2599  HG  SER A 164     -11.106  -3.253   3.846  1.00 94.55           H  
ATOM   2600  N   CYS A 165     -12.846  -3.851  -0.331  1.00 95.39           N  
ATOM   2601  H   CYS A 165     -12.141  -4.486   0.015  1.00 95.39           H  
ATOM   2602  CA  CYS A 165     -13.202  -3.917  -1.747  1.00 95.39           C  
ATOM   2603  HA  CYS A 165     -13.437  -2.918  -2.113  1.00 95.39           H  
ATOM   2604  C   CYS A 165     -14.438  -4.791  -1.976  1.00 95.39           C  
ATOM   2605  CB  CYS A 165     -11.998  -4.451  -2.532  1.00 95.39           C  
ATOM   2606  HB2 CYS A 165     -12.263  -4.548  -3.585  1.00 95.39           H  
ATOM   2607  HB3 CYS A 165     -11.713  -5.432  -2.152  1.00 95.39           H  
ATOM   2608  O   CYS A 165     -15.370  -4.390  -2.664  1.00 95.39           O  
ATOM   2609  SG  CYS A 165     -10.602  -3.302  -2.365  1.00 95.39           S  
ATOM   2610  HG  CYS A 165      -9.690  -4.048  -2.994  1.00 95.39           H  
ATOM   2611  N   HIS A 166     -14.474  -5.978  -1.377  1.00 95.23           N  
ATOM   2612  H   HIS A 166     -13.699  -6.256  -0.793  1.00 95.23           H  
ATOM   2613  CA  HIS A 166     -15.518  -6.965  -1.627  1.00 95.23           C  
ATOM   2614  HA  HIS A 166     -15.815  -6.886  -2.673  1.00 95.23           H  
ATOM   2615  C   HIS A 166     -16.805  -6.731  -0.825  1.00 95.23           C  
ATOM   2616  CB  HIS A 166     -14.950  -8.373  -1.440  1.00 95.23           C  
ATOM   2617  HB2 HIS A 166     -14.509  -8.484  -0.450  1.00 95.23           H  
ATOM   2618  HB3 HIS A 166     -15.783  -9.072  -1.525  1.00 95.23           H  
ATOM   2619  O   HIS A 166     -17.717  -7.545  -0.901  1.00 95.23           O  
ATOM   2620  CG  HIS A 166     -13.962  -8.754  -2.508  1.00 95.23           C  
ATOM   2621  CD2 HIS A 166     -12.596  -8.768  -2.429  1.00 95.23           C  
ATOM   2622  HD2 HIS A 166     -12.004  -8.507  -1.564  1.00 95.23           H  
ATOM   2623  ND1 HIS A 166     -14.300  -9.159  -3.775  1.00 95.23           N  
ATOM   2624  HD1 HIS A 166     -15.245  -9.243  -4.121  1.00 95.23           H  
ATOM   2625  CE1 HIS A 166     -13.169  -9.411  -4.450  1.00 95.23           C  
ATOM   2626  HE1 HIS A 166     -13.116  -9.745  -5.476  1.00 95.23           H  
ATOM   2627  NE2 HIS A 166     -12.103  -9.178  -3.672  1.00 95.23           N  
ATOM   2628  N   ASN A 167     -16.933  -5.632  -0.079  1.00 93.40           N  
ATOM   2629  H   ASN A 167     -16.132  -5.029   0.042  1.00 93.40           H  
ATOM   2630  CA  ASN A 167     -18.220  -5.220   0.485  1.00 93.40           C  
ATOM   2631  HA  ASN A 167     -19.010  -5.513  -0.207  1.00 93.40           H  
ATOM   2632  C   ASN A 167     -18.345  -3.696   0.630  1.00 93.40           C  
ATOM   2633  CB  ASN A 167     -18.461  -5.960   1.809  1.00 93.40           C  
ATOM   2634  HB2 ASN A 167     -18.289  -7.029   1.683  1.00 93.40           H  
ATOM   2635  HB3 ASN A 167     -17.782  -5.576   2.570  1.00 93.40           H  
ATOM   2636  O   ASN A 167     -19.149  -3.092  -0.076  1.00 93.40           O  
ATOM   2637  CG  ASN A 167     -19.874  -5.749   2.303  1.00 93.40           C  
ATOM   2638  ND2 ASN A 167     -20.768  -6.675   2.094  1.00 93.40           N  
ATOM   2639 HD21 ASN A 167     -20.483  -7.568   1.719  1.00 93.40           H  
ATOM   2640 HD22 ASN A 167     -21.701  -6.544   2.459  1.00 93.40           H  
ATOM   2641  OD1 ASN A 167     -20.201  -4.723   2.856  1.00 93.40           O  
ATOM   2642  N   LEU A 168     -17.519  -3.060   1.473  1.00 91.20           N  
ATOM   2643  H   LEU A 168     -16.823  -3.614   1.951  1.00 91.20           H  
ATOM   2644  CA  LEU A 168     -17.702  -1.655   1.886  1.00 91.20           C  
ATOM   2645  HA  LEU A 168     -18.650  -1.565   2.417  1.00 91.20           H  
ATOM   2646  C   LEU A 168     -17.773  -0.677   0.711  1.00 91.20           C  
ATOM   2647  CB  LEU A 168     -16.536  -1.218   2.796  1.00 91.20           C  
ATOM   2648  HB2 LEU A 168     -16.659  -0.159   3.021  1.00 91.20           H  
ATOM   2649  HB3 LEU A 168     -15.601  -1.326   2.247  1.00 91.20           H  
ATOM   2650  O   LEU A 168     -18.578   0.257   0.697  1.00 91.20           O  
ATOM   2651  CG  LEU A 168     -16.408  -1.975   4.119  1.00 91.20           C  
ATOM   2652  HG  LEU A 168     -16.295  -3.044   3.936  1.00 91.20           H  
ATOM   2653  CD1 LEU A 168     -15.211  -1.469   4.922  1.00 91.20           C  
ATOM   2654 HD11 LEU A 168     -15.195  -1.934   5.908  1.00 91.20           H  
ATOM   2655 HD12 LEU A 168     -15.266  -0.387   5.048  1.00 91.20           H  
ATOM   2656 HD13 LEU A 168     -14.281  -1.732   4.418  1.00 91.20           H  
ATOM   2657  CD2 LEU A 168     -17.615  -1.739   5.000  1.00 91.20           C  
ATOM   2658 HD21 LEU A 168     -17.657  -0.693   5.303  1.00 91.20           H  
ATOM   2659 HD22 LEU A 168     -18.539  -1.996   4.481  1.00 91.20           H  
ATOM   2660 HD23 LEU A 168     -17.483  -2.398   5.858  1.00 91.20           H  
ATOM   2661  N   LYS A 169     -16.907  -0.886  -0.281  1.00 92.29           N  
ATOM   2662  H   LYS A 169     -16.208  -1.601  -0.141  1.00 92.29           H  
ATOM   2663  CA  LYS A 169     -16.806  -0.045  -1.477  1.00 92.29           C  
ATOM   2664  HA  LYS A 169     -17.434   0.837  -1.356  1.00 92.29           H  
ATOM   2665  C   LYS A 169     -17.357  -0.719  -2.733  1.00 92.29           C  
ATOM   2666  CB  LYS A 169     -15.353   0.443  -1.633  1.00 92.29           C  
ATOM   2667  HB2 LYS A 169     -15.290   1.102  -2.499  1.00 92.29           H  
ATOM   2668  HB3 LYS A 169     -14.709  -0.415  -1.826  1.00 92.29           H  
ATOM   2669  O   LYS A 169     -17.393  -0.078  -3.779  1.00 92.29           O  
ATOM   2670  CG  LYS A 169     -14.806   1.206  -0.408  1.00 92.29           C  
ATOM   2671  HG2 LYS A 169     -14.811   0.553   0.465  1.00 92.29           H  
ATOM   2672  HG3 LYS A 169     -13.770   1.477  -0.611  1.00 92.29           H  
ATOM   2673  CD  LYS A 169     -15.591   2.488  -0.088  1.00 92.29           C  
ATOM   2674  HD2 LYS A 169     -15.519   3.180  -0.927  1.00 92.29           H  
ATOM   2675  HD3 LYS A 169     -16.639   2.249   0.092  1.00 92.29           H  
ATOM   2676  CE  LYS A 169     -15.027   3.142   1.174  1.00 92.29           C  
ATOM   2677  HE2 LYS A 169     -13.986   3.425   1.016  1.00 92.29           H  
ATOM   2678  HE3 LYS A 169     -15.055   2.417   1.987  1.00 92.29           H  
ATOM   2679  NZ  LYS A 169     -15.800   4.336   1.569  1.00 92.29           N  
ATOM   2680  HZ1 LYS A 169     -16.802   4.241   1.646  1.00 92.29           H  
ATOM   2681  HZ2 LYS A 169     -15.510   4.650   2.484  1.00 92.29           H  
ATOM   2682  HZ3 LYS A 169     -15.537   5.174   1.070  1.00 92.29           H  
ATOM   2683  N   ALA A 170     -17.844  -1.959  -2.628  1.00 93.72           N  
ATOM   2684  H   ALA A 170     -17.884  -2.371  -1.707  1.00 93.72           H  
ATOM   2685  CA  ALA A 170     -18.245  -2.802  -3.757  1.00 93.72           C  
ATOM   2686  HA  ALA A 170     -17.383  -3.024  -4.386  1.00 93.72           H  
ATOM   2687  C   ALA A 170     -19.292  -2.180  -4.678  1.00 93.72           C  
ATOM   2688  CB  ALA A 170     -18.754  -4.134  -3.219  1.00 93.72           C  
ATOM   2689  HB1 ALA A 170     -19.625  -3.983  -2.582  1.00 93.72           H  
ATOM   2690  HB2 ALA A 170     -17.971  -4.641  -2.654  1.00 93.72           H  
ATOM   2691  HB3 ALA A 170     -19.043  -4.750  -4.071  1.00 93.72           H  
ATOM   2692  O   ALA A 170     -19.227  -2.359  -5.890  1.00 93.72           O  
ATOM   2693  N   ILE A 171     -20.252  -1.463  -4.095  1.00 92.04           N  
ATOM   2694  H   ILE A 171     -20.254  -1.432  -3.085  1.00 92.04           H  
ATOM   2695  CA  ILE A 171     -21.396  -0.879  -4.808  1.00 92.04           C  
ATOM   2696  HA  ILE A 171     -21.230  -0.986  -5.880  1.00 92.04           H  
ATOM   2697  C   ILE A 171     -21.540   0.630  -4.581  1.00 92.04           C  
ATOM   2698  CB  ILE A 171     -22.680  -1.653  -4.461  1.00 92.04           C  
ATOM   2699  HB  ILE A 171     -23.510  -1.151  -4.959  1.00 92.04           H  
ATOM   2700  O   ILE A 171     -22.477   1.261  -5.076  1.00 92.04           O  
ATOM   2701  CG1 ILE A 171     -22.980  -1.652  -2.948  1.00 92.04           C  
ATOM   2702 HG12 ILE A 171     -22.889  -0.637  -2.560  1.00 92.04           H  
ATOM   2703 HG13 ILE A 171     -22.269  -2.289  -2.422  1.00 92.04           H  
ATOM   2704  CG2 ILE A 171     -22.593  -3.081  -5.032  1.00 92.04           C  
ATOM   2705 HG21 ILE A 171     -22.279  -3.042  -6.075  1.00 92.04           H  
ATOM   2706 HG22 ILE A 171     -23.570  -3.563  -4.987  1.00 92.04           H  
ATOM   2707 HG23 ILE A 171     -21.877  -3.676  -4.466  1.00 92.04           H  
ATOM   2708  CD1 ILE A 171     -24.400  -2.137  -2.649  1.00 92.04           C  
ATOM   2709 HD11 ILE A 171     -24.604  -2.020  -1.585  1.00 92.04           H  
ATOM   2710 HD12 ILE A 171     -24.515  -3.188  -2.918  1.00 92.04           H  
ATOM   2711 HD13 ILE A 171     -25.126  -1.534  -3.194  1.00 92.04           H  
ATOM   2712  N   SER A 172     -20.582   1.222  -3.865  1.00 89.36           N  
ATOM   2713  H   SER A 172     -19.809   0.655  -3.548  1.00 89.36           H  
ATOM   2714  CA  SER A 172     -20.630   2.614  -3.413  1.00 89.36           C  
ATOM   2715  HA  SER A 172     -21.602   2.781  -2.950  1.00 89.36           H  
ATOM   2716  C   SER A 172     -20.521   3.625  -4.565  1.00 89.36           C  
ATOM   2717  CB  SER A 172     -19.572   2.818  -2.320  1.00 89.36           C  
ATOM   2718  HB2 SER A 172     -18.625   2.382  -2.638  1.00 89.36           H  
ATOM   2719  HB3 SER A 172     -19.444   3.880  -2.110  1.00 89.36           H  
ATOM   2720  O   SER A 172     -21.009   4.746  -4.440  1.00 89.36           O  
ATOM   2721  OG  SER A 172     -20.017   2.146  -1.151  1.00 89.36           O  
ATOM   2722  HG  SER A 172     -19.292   1.763  -0.651  1.00 89.36           H  
ATOM   2723  N   VAL A 173     -20.025   3.203  -5.738  1.00 89.01           N  
ATOM   2724  H   VAL A 173     -19.620   2.278  -5.759  1.00 89.01           H  
ATOM   2725  CA  VAL A 173     -19.942   4.028  -6.961  1.00 89.01           C  
ATOM   2726  HA  VAL A 173     -19.356   4.916  -6.726  1.00 89.01           H  
ATOM   2727  C   VAL A 173     -21.298   4.524  -7.478  1.00 89.01           C  
ATOM   2728  CB  VAL A 173     -19.225   3.281  -8.102  1.00 89.01           C  
ATOM   2729  HB  VAL A 173     -19.114   3.969  -8.940  1.00 89.01           H  
ATOM   2730  O   VAL A 173     -21.357   5.550  -8.146  1.00 89.01           O  
ATOM   2731  CG1 VAL A 173     -17.828   2.823  -7.690  1.00 89.01           C  
ATOM   2732 HG11 VAL A 173     -17.881   2.101  -6.875  1.00 89.01           H  
ATOM   2733 HG12 VAL A 173     -17.247   3.692  -7.382  1.00 89.01           H  
ATOM   2734 HG13 VAL A 173     -17.321   2.350  -8.531  1.00 89.01           H  
ATOM   2735  CG2 VAL A 173     -19.995   2.059  -8.605  1.00 89.01           C  
ATOM   2736 HG21 VAL A 173     -19.397   1.538  -9.352  1.00 89.01           H  
ATOM   2737 HG22 VAL A 173     -20.215   1.375  -7.785  1.00 89.01           H  
ATOM   2738 HG23 VAL A 173     -20.916   2.388  -9.086  1.00 89.01           H  
ATOM   2739  N   ALA A 174     -22.391   3.812  -7.184  1.00 86.83           N  
ATOM   2740  H   ALA A 174     -22.274   2.990  -6.609  1.00 86.83           H  
ATOM   2741  CA  ALA A 174     -23.751   4.257  -7.494  1.00 86.83           C  
ATOM   2742  HA  ALA A 174     -23.736   5.344  -7.576  1.00 86.83           H  
ATOM   2743  C   ALA A 174     -24.696   3.930  -6.336  1.00 86.83           C  
ATOM   2744  CB  ALA A 174     -24.231   3.709  -8.846  1.00 86.83           C  
ATOM   2745  HB1 ALA A 174     -24.573   2.680  -8.738  1.00 86.83           H  
ATOM   2746  HB2 ALA A 174     -25.074   4.306  -9.193  1.00 86.83           H  
ATOM   2747  HB3 ALA A 174     -23.432   3.770  -9.585  1.00 86.83           H  
ATOM   2748  O   ALA A 174     -25.776   3.373  -6.532  1.00 86.83           O  
ATOM   2749  N   ARG A 175     -24.285   4.272  -5.111  1.00 83.94           N  
ATOM   2750  H   ARG A 175     -23.357   4.659  -5.018  1.00 83.94           H  
ATOM   2751  CA  ARG A 175     -25.033   3.972  -3.881  1.00 83.94           C  
ATOM   2752  HA  ARG A 175     -25.048   2.893  -3.733  1.00 83.94           H  
ATOM   2753  C   ARG A 175     -26.498   4.423  -3.929  1.00 83.94           C  
ATOM   2754  CB  ARG A 175     -24.280   4.606  -2.706  1.00 83.94           C  
ATOM   2755  HB2 ARG A 175     -24.290   5.692  -2.802  1.00 83.94           H  
ATOM   2756  HB3 ARG A 175     -23.243   4.270  -2.733  1.00 83.94           H  
ATOM   2757  O   ARG A 175     -27.364   3.700  -3.460  1.00 83.94           O  
ATOM   2758  CG  ARG A 175     -24.884   4.209  -1.356  1.00 83.94           C  
ATOM   2759  HG2 ARG A 175     -24.991   3.125  -1.305  1.00 83.94           H  
ATOM   2760  HG3 ARG A 175     -25.865   4.670  -1.242  1.00 83.94           H  
ATOM   2761  CD  ARG A 175     -23.972   4.661  -0.218  1.00 83.94           C  
ATOM   2762  HD2 ARG A 175     -23.050   4.080  -0.251  1.00 83.94           H  
ATOM   2763  HD3 ARG A 175     -23.717   5.712  -0.353  1.00 83.94           H  
ATOM   2764  NE  ARG A 175     -24.625   4.435   1.077  1.00 83.94           N  
ATOM   2765  HE  ARG A 175     -24.817   3.483   1.356  1.00 83.94           H  
ATOM   2766  NH1 ARG A 175     -24.843   6.582   1.792  1.00 83.94           N  
ATOM   2767 HH11 ARG A 175     -24.292   6.879   0.999  1.00 83.94           H  
ATOM   2768 HH12 ARG A 175     -25.174   7.226   2.495  1.00 83.94           H  
ATOM   2769  NH2 ARG A 175     -25.698   4.927   3.011  1.00 83.94           N  
ATOM   2770 HH21 ARG A 175     -25.874   3.935   3.078  1.00 83.94           H  
ATOM   2771 HH22 ARG A 175     -26.078   5.541   3.717  1.00 83.94           H  
ATOM   2772  CZ  ARG A 175     -25.042   5.311   1.959  1.00 83.94           C  
ATOM   2773  N   GLY A 176     -26.802   5.559  -4.562  1.00 86.19           N  
ATOM   2774  H   GLY A 176     -26.044   6.117  -4.930  1.00 86.19           H  
ATOM   2775  CA  GLY A 176     -28.188   6.019  -4.740  1.00 86.19           C  
ATOM   2776  HA2 GLY A 176     -28.658   6.127  -3.763  1.00 86.19           H  
ATOM   2777  HA3 GLY A 176     -28.180   6.994  -5.227  1.00 86.19           H  
ATOM   2778  C   GLY A 176     -29.066   5.080  -5.582  1.00 86.19           C  
ATOM   2779  O   GLY A 176     -30.278   5.063  -5.404  1.00 86.19           O  
ATOM   2780  N   LEU A 177     -28.460   4.286  -6.470  1.00 89.37           N  
ATOM   2781  H   LEU A 177     -27.452   4.318  -6.524  1.00 89.37           H  
ATOM   2782  CA  LEU A 177     -29.133   3.262  -7.273  1.00 89.37           C  
ATOM   2783  HA  LEU A 177     -30.184   3.530  -7.381  1.00 89.37           H  
ATOM   2784  C   LEU A 177     -29.084   1.877  -6.608  1.00 89.37           C  
ATOM   2785  CB  LEU A 177     -28.473   3.247  -8.667  1.00 89.37           C  
ATOM   2786  HB2 LEU A 177     -27.413   3.025  -8.546  1.00 89.37           H  
ATOM   2787  HB3 LEU A 177     -28.559   4.242  -9.104  1.00 89.37           H  
ATOM   2788  O   LEU A 177     -30.032   1.109  -6.733  1.00 89.37           O  
ATOM   2789  CG  LEU A 177     -29.061   2.221  -9.654  1.00 89.37           C  
ATOM   2790  HG  LEU A 177     -28.988   1.218  -9.235  1.00 89.37           H  
ATOM   2791  CD1 LEU A 177     -30.522   2.520  -9.992  1.00 89.37           C  
ATOM   2792 HD11 LEU A 177     -30.625   3.537 -10.370  1.00 89.37           H  
ATOM   2793 HD12 LEU A 177     -31.139   2.400  -9.101  1.00 89.37           H  
ATOM   2794 HD13 LEU A 177     -30.879   1.815 -10.743  1.00 89.37           H  
ATOM   2795  CD2 LEU A 177     -28.249   2.241 -10.950  1.00 89.37           C  
ATOM   2796 HD21 LEU A 177     -28.308   3.227 -11.413  1.00 89.37           H  
ATOM   2797 HD22 LEU A 177     -27.208   2.002 -10.735  1.00 89.37           H  
ATOM   2798 HD23 LEU A 177     -28.646   1.496 -11.640  1.00 89.37           H  
ATOM   2799  N   ARG A 178     -27.975   1.539  -5.938  1.00 87.30           N  
ATOM   2800  H   ARG A 178     -27.233   2.224  -5.894  1.00 87.30           H  
ATOM   2801  CA  ARG A 178     -27.707   0.184  -5.417  1.00 87.30           C  
ATOM   2802  HA  ARG A 178     -28.335  -0.530  -5.949  1.00 87.30           H  
ATOM   2803  C   ARG A 178     -28.066  -0.025  -3.950  1.00 87.30           C  
ATOM   2804  CB  ARG A 178     -26.241  -0.189  -5.663  1.00 87.30           C  
ATOM   2805  HB2 ARG A 178     -25.580   0.515  -5.157  1.00 87.30           H  
ATOM   2806  HB3 ARG A 178     -26.070  -1.188  -5.263  1.00 87.30           H  
ATOM   2807  O   ARG A 178     -28.182  -1.169  -3.525  1.00 87.30           O  
ATOM   2808  CG  ARG A 178     -25.946  -0.208  -7.161  1.00 87.30           C  
ATOM   2809  HG2 ARG A 178     -25.955   0.806  -7.560  1.00 87.30           H  
ATOM   2810  HG3 ARG A 178     -26.717  -0.791  -7.666  1.00 87.30           H  
ATOM   2811  CD  ARG A 178     -24.595  -0.845  -7.440  1.00 87.30           C  
ATOM   2812  HD2 ARG A 178     -24.564  -1.836  -6.988  1.00 87.30           H  
ATOM   2813  HD3 ARG A 178     -23.802  -0.243  -6.996  1.00 87.30           H  
ATOM   2814  NE  ARG A 178     -24.421  -0.985  -8.890  1.00 87.30           N  
ATOM   2815  HE  ARG A 178     -24.818  -1.814  -9.309  1.00 87.30           H  
ATOM   2816  NH1 ARG A 178     -23.007   0.794  -9.207  1.00 87.30           N  
ATOM   2817 HH11 ARG A 178     -22.949   0.810  -8.199  1.00 87.30           H  
ATOM   2818 HH12 ARG A 178     -22.116   0.894  -9.673  1.00 87.30           H  
ATOM   2819  NH2 ARG A 178     -23.421  -0.589 -10.879  1.00 87.30           N  
ATOM   2820 HH21 ARG A 178     -23.821  -1.456 -11.210  1.00 87.30           H  
ATOM   2821 HH22 ARG A 178     -22.468  -0.379 -11.139  1.00 87.30           H  
ATOM   2822  CZ  ARG A 178     -23.650  -0.241  -9.651  1.00 87.30           C  
ATOM   2823  N   GLY A 179     -28.246   1.053  -3.197  1.00 88.44           N  
ATOM   2824  H   GLY A 179     -28.100   1.961  -3.615  1.00 88.44           H  
ATOM   2825  CA  GLY A 179     -28.404   1.008  -1.750  1.00 88.44           C  
ATOM   2826  HA2 GLY A 179     -28.763   1.974  -1.395  1.00 88.44           H  
ATOM   2827  HA3 GLY A 179     -29.144   0.250  -1.494  1.00 88.44           H  
ATOM   2828  C   GLY A 179     -27.100   0.685  -1.022  1.00 88.44           C  
ATOM   2829  O   GLY A 179     -26.002   0.806  -1.573  1.00 88.44           O  
ATOM   2830  N   ASP A 180     -27.246   0.298   0.241  1.00 86.82           N  
ATOM   2831  H   ASP A 180     -28.177   0.193   0.619  1.00 86.82           H  
ATOM   2832  CA  ASP A 180     -26.133  -0.070   1.110  1.00 86.82           C  
ATOM   2833  HA  ASP A 180     -25.307   0.600   0.874  1.00 86.82           H  
ATOM   2834  C   ASP A 180     -25.651  -1.505   0.872  1.00 86.82           C  
ATOM   2835  CB  ASP A 180     -26.527   0.148   2.580  1.00 86.82           C  
ATOM   2836  HB2 ASP A 180     -27.484  -0.333   2.783  1.00 86.82           H  
ATOM   2837  HB3 ASP A 180     -25.770  -0.298   3.225  1.00 86.82           H  
ATOM   2838  O   ASP A 180     -26.461  -2.379   0.540  1.00 86.82           O  
ATOM   2839  CG  ASP A 180     -26.601   1.637   2.888  1.00 86.82           C  
ATOM   2840  OD1 ASP A 180     -25.706   2.354   2.397  1.00 86.82           O  
ATOM   2841  OD2 ASP A 180     -27.540   2.105   3.560  1.00 86.82           O  
ATOM   2842  N   PRO A 181     -24.344  -1.782   1.055  1.00 88.98           N  
ATOM   2843  CA  PRO A 181     -23.822  -3.138   0.979  1.00 88.98           C  
ATOM   2844  HA  PRO A 181     -23.934  -3.504  -0.042  1.00 88.98           H  
ATOM   2845  C   PRO A 181     -24.545  -4.079   1.944  1.00 88.98           C  
ATOM   2846  CB  PRO A 181     -22.334  -3.032   1.313  1.00 88.98           C  
ATOM   2847  HB2 PRO A 181     -21.742  -3.752   0.747  1.00 88.98           H  
ATOM   2848  HB3 PRO A 181     -22.185  -3.166   2.384  1.00 88.98           H  
ATOM   2849  O   PRO A 181     -24.743  -3.767   3.121  1.00 88.98           O  
ATOM   2850  CG  PRO A 181     -21.978  -1.594   0.950  1.00 88.98           C  
ATOM   2851  HG2 PRO A 181     -21.128  -1.229   1.526  1.00 88.98           H  
ATOM   2852  HG3 PRO A 181     -21.776  -1.522  -0.119  1.00 88.98           H  
ATOM   2853  CD  PRO A 181     -23.259  -0.836   1.286  1.00 88.98           C  
ATOM   2854  HD2 PRO A 181     -23.336   0.041   0.643  1.00 88.98           H  
ATOM   2855  HD3 PRO A 181     -23.254  -0.540   2.335  1.00 88.98           H  
ATOM   2856  N   LYS A 182     -24.909  -5.273   1.467  1.00 89.99           N  
ATOM   2857  H   LYS A 182     -24.743  -5.473   0.491  1.00 89.99           H  
ATOM   2858  CA  LYS A 182     -25.550  -6.276   2.319  1.00 89.99           C  
ATOM   2859  HA  LYS A 182     -26.367  -5.776   2.840  1.00 89.99           H  
ATOM   2860  C   LYS A 182     -24.560  -6.783   3.367  1.00 89.99           C  
ATOM   2861  CB  LYS A 182     -26.149  -7.397   1.462  1.00 89.99           C  
ATOM   2862  HB2 LYS A 182     -26.803  -6.949   0.714  1.00 89.99           H  
ATOM   2863  HB3 LYS A 182     -25.351  -7.929   0.943  1.00 89.99           H  
ATOM   2864  O   LYS A 182     -23.458  -7.229   3.038  1.00 89.99           O  
ATOM   2865  CG  LYS A 182     -26.967  -8.384   2.311  1.00 89.99           C  
ATOM   2866  HG2 LYS A 182     -27.724  -7.838   2.872  1.00 89.99           H  
ATOM   2867  HG3 LYS A 182     -26.311  -8.906   3.008  1.00 89.99           H  
ATOM   2868  CD  LYS A 182     -27.652  -9.411   1.408  1.00 89.99           C  
ATOM   2869  HD2 LYS A 182     -26.884  -9.966   0.870  1.00 89.99           H  
ATOM   2870  HD3 LYS A 182     -28.285  -8.897   0.684  1.00 89.99           H  
ATOM   2871  CE  LYS A 182     -28.500 -10.392   2.221  1.00 89.99           C  
ATOM   2872  HE2 LYS A 182     -29.286  -9.850   2.748  1.00 89.99           H  
ATOM   2873  HE3 LYS A 182     -27.847 -10.875   2.948  1.00 89.99           H  
ATOM   2874  NZ  LYS A 182     -29.073 -11.429   1.333  1.00 89.99           N  
ATOM   2875  HZ1 LYS A 182     -28.296 -11.910   0.903  1.00 89.99           H  
ATOM   2876  HZ2 LYS A 182     -29.578 -12.144   1.837  1.00 89.99           H  
ATOM   2877  HZ3 LYS A 182     -29.600 -11.054   0.558  1.00 89.99           H  
ATOM   2878  N   LYS A 183     -24.970  -6.751   4.637  1.00 86.04           N  
ATOM   2879  H   LYS A 183     -25.854  -6.301   4.827  1.00 86.04           H  
ATOM   2880  CA  LYS A 183     -24.174  -7.257   5.762  1.00 86.04           C  
ATOM   2881  HA  LYS A 183     -23.264  -6.659   5.818  1.00 86.04           H  
ATOM   2882  C   LYS A 183     -23.779  -8.720   5.534  1.00 86.04           C  
ATOM   2883  CB  LYS A 183     -24.969  -7.078   7.065  1.00 86.04           C  
ATOM   2884  HB2 LYS A 183     -25.197  -6.020   7.192  1.00 86.04           H  
ATOM   2885  HB3 LYS A 183     -25.906  -7.630   6.996  1.00 86.04           H  
ATOM   2886  O   LYS A 183     -24.645  -9.564   5.329  1.00 86.04           O  
ATOM   2887  CG  LYS A 183     -24.186  -7.568   8.292  1.00 86.04           C  
ATOM   2888  HG2 LYS A 183     -23.988  -8.637   8.206  1.00 86.04           H  
ATOM   2889  HG3 LYS A 183     -23.235  -7.038   8.343  1.00 86.04           H  
ATOM   2890  CD  LYS A 183     -24.953  -7.316   9.590  1.00 86.04           C  
ATOM   2891  HD2 LYS A 183     -25.241  -6.266   9.638  1.00 86.04           H  
ATOM   2892  HD3 LYS A 183     -25.847  -7.938   9.610  1.00 86.04           H  
ATOM   2893  CE  LYS A 183     -24.038  -7.654  10.770  1.00 86.04           C  
ATOM   2894  HE2 LYS A 183     -23.744  -8.701  10.704  1.00 86.04           H  
ATOM   2895  HE3 LYS A 183     -23.139  -7.044  10.681  1.00 86.04           H  
ATOM   2896  NZ  LYS A 183     -24.706  -7.378  12.063  1.00 86.04           N  
ATOM   2897  HZ1 LYS A 183     -25.543  -7.935  12.158  1.00 86.04           H  
ATOM   2898  HZ2 LYS A 183     -24.960  -6.401  12.105  1.00 86.04           H  
ATOM   2899  HZ3 LYS A 183     -24.083  -7.581  12.831  1.00 86.04           H  
ATOM   2900  N   GLY A 184     -22.479  -9.009   5.608  1.00 86.40           N  
ATOM   2901  H   GLY A 184     -21.828  -8.245   5.715  1.00 86.40           H  
ATOM   2902  CA  GLY A 184     -21.927 -10.364   5.484  1.00 86.40           C  
ATOM   2903  HA2 GLY A 184     -20.916 -10.373   5.892  1.00 86.40           H  
ATOM   2904  HA3 GLY A 184     -22.537 -11.051   6.071  1.00 86.40           H  
ATOM   2905  C   GLY A 184     -21.853 -10.923   4.058  1.00 86.40           C  
ATOM   2906  O   GLY A 184     -21.327 -12.018   3.878  1.00 86.40           O  
ATOM   2907  N   ALA A 185     -22.344 -10.196   3.051  1.00 92.59           N  
ATOM   2908  H   ALA A 185     -22.746  -9.288   3.237  1.00 92.59           H  
ATOM   2909  CA  ALA A 185     -22.205 -10.602   1.658  1.00 92.59           C  
ATOM   2910  HA  ALA A 185     -22.319 -11.684   1.595  1.00 92.59           H  
ATOM   2911  C   ALA A 185     -20.818 -10.243   1.111  1.00 92.59           C  
ATOM   2912  CB  ALA A 185     -23.323  -9.966   0.832  1.00 92.59           C  
ATOM   2913  HB1 ALA A 185     -23.184  -8.886   0.788  1.00 92.59           H  
ATOM   2914  HB2 ALA A 185     -24.291 -10.200   1.275  1.00 92.59           H  
ATOM   2915  HB3 ALA A 185     -23.289 -10.372  -0.179  1.00 92.59           H  
ATOM   2916  O   ALA A 185     -20.220  -9.245   1.503  1.00 92.59           O  
ATOM   2917  N   ILE A 186     -20.321 -11.021   0.160  1.00 94.47           N  
ATOM   2918  H   ILE A 186     -20.838 -11.852  -0.092  1.00 94.47           H  
ATOM   2919  CA  ILE A 186     -19.074 -10.765  -0.554  1.00 94.47           C  
ATOM   2920  HA  ILE A 186     -18.596  -9.866  -0.165  1.00 94.47           H  
ATOM   2921  C   ILE A 186     -19.423 -10.502  -2.014  1.00 94.47           C  
ATOM   2922  CB  ILE A 186     -18.098 -11.940  -0.347  1.00 94.47           C  
ATOM   2923  HB  ILE A 186     -18.591 -12.842  -0.710  1.00 94.47           H  
ATOM   2924  O   ILE A 186     -19.966 -11.349  -2.718  1.00 94.47           O  
ATOM   2925  CG1 ILE A 186     -17.755 -12.161   1.148  1.00 94.47           C  
ATOM   2926 HG12 ILE A 186     -17.053 -12.992   1.219  1.00 94.47           H  
ATOM   2927 HG13 ILE A 186     -18.658 -12.468   1.676  1.00 94.47           H  
ATOM   2928  CG2 ILE A 186     -16.800 -11.784  -1.155  1.00 94.47           C  
ATOM   2929 HG21 ILE A 186     -17.012 -11.595  -2.207  1.00 94.47           H  
ATOM   2930 HG22 ILE A 186     -16.225 -12.707  -1.085  1.00 94.47           H  
ATOM   2931 HG23 ILE A 186     -16.193 -10.975  -0.747  1.00 94.47           H  
ATOM   2932  CD1 ILE A 186     -17.148 -10.965   1.905  1.00 94.47           C  
ATOM   2933 HD11 ILE A 186     -17.839 -10.123   1.927  1.00 94.47           H  
ATOM   2934 HD12 ILE A 186     -16.209 -10.652   1.449  1.00 94.47           H  
ATOM   2935 HD13 ILE A 186     -16.944 -11.265   2.933  1.00 94.47           H  
ATOM   2936  N   TYR A 187     -19.130  -9.298  -2.473  1.00 95.47           N  
ATOM   2937  H   TYR A 187     -18.668  -8.651  -1.850  1.00 95.47           H  
ATOM   2938  CA  TYR A 187     -19.370  -8.874  -3.838  1.00 95.47           C  
ATOM   2939  HA  TYR A 187     -20.282  -9.363  -4.181  1.00 95.47           H  
ATOM   2940  C   TYR A 187     -18.211  -9.295  -4.735  1.00 95.47           C  
ATOM   2941  CB  TYR A 187     -19.610  -7.372  -3.891  1.00 95.47           C  
ATOM   2942  HB2 TYR A 187     -19.589  -7.055  -4.934  1.00 95.47           H  
ATOM   2943  HB3 TYR A 187     -18.781  -6.882  -3.381  1.00 95.47           H  
ATOM   2944  O   TYR A 187     -17.039  -9.123  -4.390  1.00 95.47           O  
ATOM   2945  CG  TYR A 187     -20.922  -6.923  -3.275  1.00 95.47           C  
ATOM   2946  CD1 TYR A 187     -22.035  -6.643  -4.093  1.00 95.47           C  
ATOM   2947  HD1 TYR A 187     -21.967  -6.780  -5.162  1.00 95.47           H  
ATOM   2948  CD2 TYR A 187     -21.030  -6.790  -1.878  1.00 95.47           C  
ATOM   2949  HD2 TYR A 187     -20.191  -7.036  -1.244  1.00 95.47           H  
ATOM   2950  CE1 TYR A 187     -23.245  -6.208  -3.514  1.00 95.47           C  
ATOM   2951  HE1 TYR A 187     -24.098  -6.000  -4.143  1.00 95.47           H  
ATOM   2952  CE2 TYR A 187     -22.236  -6.362  -1.296  1.00 95.47           C  
ATOM   2953  HE2 TYR A 187     -22.320  -6.267  -0.224  1.00 95.47           H  
ATOM   2954  OH  TYR A 187     -24.507  -5.662  -1.535  1.00 95.47           O  
ATOM   2955  HH  TYR A 187     -25.181  -5.455  -2.187  1.00 95.47           H  
ATOM   2956  CZ  TYR A 187     -23.345  -6.067  -2.112  1.00 95.47           C  
ATOM   2957  N   GLY A 188     -18.530  -9.821  -5.910  1.00 94.42           N  
ATOM   2958  H   GLY A 188     -19.508  -9.928  -6.138  1.00 94.42           H  
ATOM   2959  CA  GLY A 188     -17.542 -10.318  -6.858  1.00 94.42           C  
ATOM   2960  HA2 GLY A 188     -17.374 -11.376  -6.661  1.00 94.42           H  
ATOM   2961  HA3 GLY A 188     -16.599  -9.787  -6.725  1.00 94.42           H  
ATOM   2962  C   GLY A 188     -17.981 -10.155  -8.310  1.00 94.42           C  
ATOM   2963  O   GLY A 188     -19.106  -9.738  -8.580  1.00 94.42           O  
ATOM   2964  N   PRO A 189     -17.101 -10.506  -9.264  1.00 92.69           N  
ATOM   2965  CA  PRO A 189     -17.428 -10.485 -10.690  1.00 92.69           C  
ATOM   2966  HA  PRO A 189     -17.818  -9.509 -10.980  1.00 92.69           H  
ATOM   2967  C   PRO A 189     -18.455 -11.557 -11.083  1.00 92.69           C  
ATOM   2968  CB  PRO A 189     -16.087 -10.747 -11.384  1.00 92.69           C  
ATOM   2969  HB2 PRO A 189     -15.538  -9.811 -11.479  1.00 92.69           H  
ATOM   2970  HB3 PRO A 189     -16.202 -11.224 -12.357  1.00 92.69           H  
ATOM   2971  O   PRO A 189     -18.925 -11.563 -12.211  1.00 92.69           O  
ATOM   2972  CG  PRO A 189     -15.337 -11.631 -10.392  1.00 92.69           C  
ATOM   2973  HG2 PRO A 189     -14.258 -11.578 -10.536  1.00 92.69           H  
ATOM   2974  HG3 PRO A 189     -15.688 -12.660 -10.472  1.00 92.69           H  
ATOM   2975  CD  PRO A 189     -15.760 -11.038  -9.050  1.00 92.69           C  
ATOM   2976  HD2 PRO A 189     -15.747 -11.811  -8.282  1.00 92.69           H  
ATOM   2977  HD3 PRO A 189     -15.088 -10.224  -8.778  1.00 92.69           H  
ATOM   2978  N   THR A 190     -18.744 -12.498 -10.181  1.00 91.39           N  
ATOM   2979  H   THR A 190     -18.414 -12.363  -9.236  1.00 91.39           H  
ATOM   2980  CA  THR A 190     -19.671 -13.615 -10.382  1.00 91.39           C  
ATOM   2981  HA  THR A 190     -20.418 -13.346 -11.129  1.00 91.39           H  
ATOM   2982  C   THR A 190     -20.383 -13.909  -9.064  1.00 91.39           C  
ATOM   2983  CB  THR A 190     -18.938 -14.890 -10.849  1.00 91.39           C  
ATOM   2984  HB  THR A 190     -19.680 -15.666 -11.039  1.00 91.39           H  
ATOM   2985  O   THR A 190     -19.809 -13.682  -7.996  1.00 91.39           O  
ATOM   2986  CG2 THR A 190     -18.102 -14.703 -12.114  1.00 91.39           C  
ATOM   2987 HG21 THR A 190     -18.734 -14.300 -12.905  1.00 91.39           H  
ATOM   2988 HG22 THR A 190     -17.271 -14.020 -11.937  1.00 91.39           H  
ATOM   2989 HG23 THR A 190     -17.711 -15.669 -12.435  1.00 91.39           H  
ATOM   2990  OG1 THR A 190     -18.049 -15.353  -9.855  1.00 91.39           O  
ATOM   2991  HG1 THR A 190     -17.550 -14.588  -9.558  1.00 91.39           H  
ATOM   2992  N   GLY A 191     -21.586 -14.477  -9.118  1.00 88.99           N  
ATOM   2993  H   GLY A 191     -22.053 -14.514 -10.013  1.00 88.99           H  
ATOM   2994  CA  GLY A 191     -22.299 -15.023  -7.953  1.00 88.99           C  
ATOM   2995  HA2 GLY A 191     -23.357 -15.117  -8.196  1.00 88.99           H  
ATOM   2996  HA3 GLY A 191     -22.206 -14.332  -7.115  1.00 88.99           H  
ATOM   2997  C   GLY A 191     -21.783 -16.398  -7.503  1.00 88.99           C  
ATOM   2998  O   GLY A 191     -22.579 -17.308  -7.280  1.00 88.99           O  
ATOM   2999  N   ALA A 192     -20.461 -16.597  -7.444  1.00 88.74           N  
ATOM   3000  H   ALA A 192     -19.856 -15.806  -7.615  1.00 88.74           H  
ATOM   3001  CA  ALA A 192     -19.855 -17.902  -7.174  1.00 88.74           C  
ATOM   3002  HA  ALA A 192     -20.175 -18.583  -7.963  1.00 88.74           H  
ATOM   3003  C   ALA A 192     -20.301 -18.501  -5.827  1.00 88.74           C  
ATOM   3004  CB  ALA A 192     -18.328 -17.782  -7.243  1.00 88.74           C  
ATOM   3005  HB1 ALA A 192     -17.873 -18.752  -7.042  1.00 88.74           H  
ATOM   3006  HB2 ALA A 192     -18.028 -17.451  -8.238  1.00 88.74           H  
ATOM   3007  HB3 ALA A 192     -17.980 -17.063  -6.501  1.00 88.74           H  
ATOM   3008  O   ALA A 192     -20.313 -17.827  -4.798  1.00 88.74           O  
ATOM   3009  N   ASN A 193     -20.612 -19.799  -5.815  1.00 90.10           N  
ATOM   3010  H   ASN A 193     -20.574 -20.315  -6.683  1.00 90.10           H  
ATOM   3011  CA  ASN A 193     -20.996 -20.508  -4.597  1.00 90.10           C  
ATOM   3012  HA  ASN A 193     -21.752 -19.917  -4.081  1.00 90.10           H  
ATOM   3013  C   ASN A 193     -19.787 -20.665  -3.656  1.00 90.10           C  
ATOM   3014  CB  ASN A 193     -21.630 -21.855  -4.994  1.00 90.10           C  
ATOM   3015  HB2 ASN A 193     -20.883 -22.482  -5.482  1.00 90.10           H  
ATOM   3016  HB3 ASN A 193     -22.441 -21.667  -5.698  1.00 90.10           H  
ATOM   3017  O   ASN A 193     -18.784 -21.272  -4.028  1.00 90.10           O  
ATOM   3018  CG  ASN A 193     -22.203 -22.627  -3.817  1.00 90.10           C  
ATOM   3019  ND2 ASN A 193     -22.974 -23.655  -4.074  1.00 90.10           N  
ATOM   3020 HD21 ASN A 193     -23.191 -23.914  -5.026  1.00 90.10           H  
ATOM   3021 HD22 ASN A 193     -23.360 -24.138  -3.276  1.00 90.10           H  
ATOM   3022  OD1 ASN A 193     -21.976 -22.331  -2.657  1.00 90.10           O  
ATOM   3023  N   SER A 194     -19.896 -20.154  -2.429  1.00 88.29           N  
ATOM   3024  H   SER A 194     -20.736 -19.648  -2.187  1.00 88.29           H  
ATOM   3025  CA  SER A 194     -18.848 -20.236  -1.404  1.00 88.29           C  
ATOM   3026  HA  SER A 194     -17.879 -20.269  -1.902  1.00 88.29           H  
ATOM   3027  C   SER A 194     -18.948 -21.491  -0.514  1.00 88.29           C  
ATOM   3028  CB  SER A 194     -18.886 -18.962  -0.555  1.00 88.29           C  
ATOM   3029  HB2 SER A 194     -19.130 -18.096  -1.171  1.00 88.29           H  
ATOM   3030  HB3 SER A 194     -17.917 -18.805  -0.083  1.00 88.29           H  
ATOM   3031  O   SER A 194     -18.350 -21.531   0.562  1.00 88.29           O  
ATOM   3032  OG  SER A 194     -19.861 -19.147   0.442  1.00 88.29           O  
ATOM   3033  HG  SER A 194     -19.448 -19.724   1.089  1.00 88.29           H  
ATOM   3034  N   GLY A 195     -19.795 -22.464  -0.864  1.00 87.47           N  
ATOM   3035  H   GLY A 195     -20.328 -22.352  -1.714  1.00 87.47           H  
ATOM   3036  CA  GLY A 195     -20.085 -23.631  -0.023  1.00 87.47           C  
ATOM   3037  HA2 GLY A 195     -19.153 -24.132   0.236  1.00 87.47           H  
ATOM   3038  HA3 GLY A 195     -20.708 -24.324  -0.588  1.00 87.47           H  
ATOM   3039  C   GLY A 195     -20.822 -23.289   1.278  1.00 87.47           C  
ATOM   3040  O   GLY A 195     -20.703 -24.019   2.254  1.00 87.47           O  
ATOM   3041  N   GLY A 196     -21.540 -22.160   1.318  1.00 87.21           N  
ATOM   3042  H   GLY A 196     -21.592 -21.603   0.477  1.00 87.21           H  
ATOM   3043  CA  GLY A 196     -22.254 -21.682   2.508  1.00 87.21           C  
ATOM   3044  HA2 GLY A 196     -22.640 -22.535   3.067  1.00 87.21           H  
ATOM   3045  HA3 GLY A 196     -23.103 -21.077   2.187  1.00 87.21           H  
ATOM   3046  C   GLY A 196     -21.419 -20.831   3.473  1.00 87.21           C  
ATOM   3047  O   GLY A 196     -21.965 -20.344   4.457  1.00 87.21           O  
ATOM   3048  N   ALA A 197     -20.128 -20.611   3.194  1.00 89.20           N  
ATOM   3049  H   ALA A 197     -19.701 -21.146   2.452  1.00 89.20           H  
ATOM   3050  CA  ALA A 197     -19.268 -19.764   4.029  1.00 89.20           C  
ATOM   3051  HA  ALA A 197     -19.277 -20.163   5.044  1.00 89.20           H  
ATOM   3052  C   ALA A 197     -19.736 -18.295   4.122  1.00 89.20           C  
ATOM   3053  CB  ALA A 197     -17.835 -19.851   3.489  1.00 89.20           C  
ATOM   3054  HB1 ALA A 197     -17.167 -19.296   4.147  1.00 89.20           H  
ATOM   3055  HB2 ALA A 197     -17.512 -20.891   3.455  1.00 89.20           H  
ATOM   3056  HB3 ALA A 197     -17.778 -19.421   2.489  1.00 89.20           H  
ATOM   3057  O   ALA A 197     -19.622 -17.680   5.179  1.00 89.20           O  
ATOM   3058  N   HIS A 198     -20.251 -17.730   3.028  1.00 90.88           N  
ATOM   3059  H   HIS A 198     -20.301 -18.263   2.171  1.00 90.88           H  
ATOM   3060  CA  HIS A 198     -20.821 -16.388   2.954  1.00 90.88           C  
ATOM   3061  HA  HIS A 198     -21.433 -16.210   3.838  1.00 90.88           H  
ATOM   3062  C   HIS A 198     -21.723 -16.273   1.720  1.00 90.88           C  
ATOM   3063  CB  HIS A 198     -19.701 -15.333   2.913  1.00 90.88           C  
ATOM   3064  HB2 HIS A 198     -19.198 -15.318   3.880  1.00 90.88           H  
ATOM   3065  HB3 HIS A 198     -20.138 -14.346   2.762  1.00 90.88           H  
ATOM   3066  O   HIS A 198     -21.639 -17.052   0.775  1.00 90.88           O  
ATOM   3067  CG  HIS A 198     -18.669 -15.574   1.841  1.00 90.88           C  
ATOM   3068  CD2 HIS A 198     -17.396 -16.041   2.029  1.00 90.88           C  
ATOM   3069  HD2 HIS A 198     -16.950 -16.297   2.979  1.00 90.88           H  
ATOM   3070  ND1 HIS A 198     -18.839 -15.389   0.488  1.00 90.88           N  
ATOM   3071  HD1 HIS A 198     -19.685 -15.089   0.025  1.00 90.88           H  
ATOM   3072  CE1 HIS A 198     -17.694 -15.730  -0.122  1.00 90.88           C  
ATOM   3073  HE1 HIS A 198     -17.535 -15.697  -1.190  1.00 90.88           H  
ATOM   3074  NE2 HIS A 198     -16.784 -16.141   0.776  1.00 90.88           N  
ATOM   3075  N   GLU A 199     -22.594 -15.275   1.688  1.00 94.03           N  
ATOM   3076  H   GLU A 199     -22.601 -14.599   2.439  1.00 94.03           H  
ATOM   3077  CA  GLU A 199     -23.331 -14.969   0.464  1.00 94.03           C  
ATOM   3078  HA  GLU A 199     -23.729 -15.891   0.040  1.00 94.03           H  
ATOM   3079  C   GLU A 199     -22.394 -14.323  -0.560  1.00 94.03           C  
ATOM   3080  CB  GLU A 199     -24.501 -14.065   0.829  1.00 94.03           C  
ATOM   3081  HB2 GLU A 199     -25.094 -14.578   1.587  1.00 94.03           H  
ATOM   3082  HB3 GLU A 199     -24.108 -13.144   1.261  1.00 94.03           H  
ATOM   3083  O   GLU A 199     -21.577 -13.478  -0.194  1.00 94.03           O  
ATOM   3084  CG  GLU A 199     -25.414 -13.718  -0.354  1.00 94.03           C  
ATOM   3085  HG2 GLU A 199     -24.850 -13.160  -1.100  1.00 94.03           H  
ATOM   3086  HG3 GLU A 199     -25.781 -14.640  -0.805  1.00 94.03           H  
ATOM   3087  CD  GLU A 199     -26.595 -12.871   0.126  1.00 94.03           C  
ATOM   3088  OE1 GLU A 199     -27.539 -12.582  -0.641  1.00 94.03           O  
ATOM   3089  OE2 GLU A 199     -26.630 -12.482   1.313  1.00 94.03           O  
ATOM   3090  N   THR A 200     -22.514 -14.690  -1.835  1.00 95.40           N  
ATOM   3091  H   THR A 200     -23.196 -15.391  -2.088  1.00 95.40           H  
ATOM   3092  CA  THR A 200     -21.774 -14.042  -2.925  1.00 95.40           C  
ATOM   3093  HA  THR A 200     -21.064 -13.336  -2.495  1.00 95.40           H  
ATOM   3094  C   THR A 200     -22.744 -13.287  -3.821  1.00 95.40           C  
ATOM   3095  CB  THR A 200     -20.955 -15.030  -3.757  1.00 95.40           C  
ATOM   3096  HB  THR A 200     -21.637 -15.669  -4.318  1.00 95.40           H  
ATOM   3097  O   THR A 200     -23.704 -13.875  -4.318  1.00 95.40           O  
ATOM   3098  CG2 THR A 200     -20.012 -14.320  -4.728  1.00 95.40           C  
ATOM   3099 HG21 THR A 200     -19.434 -15.059  -5.282  1.00 95.40           H  
ATOM   3100 HG22 THR A 200     -20.580 -13.716  -5.434  1.00 95.40           H  
ATOM   3101 HG23 THR A 200     -19.329 -13.675  -4.174  1.00 95.40           H  
ATOM   3102  OG1 THR A 200     -20.142 -15.840  -2.939  1.00 95.40           O  
ATOM   3103  HG1 THR A 200     -20.051 -16.654  -3.439  1.00 95.40           H  
ATOM   3104  N   ILE A 201     -22.492 -11.999  -4.048  1.00 95.61           N  
ATOM   3105  H   ILE A 201     -21.655 -11.601  -3.645  1.00 95.61           H  
ATOM   3106  CA  ILE A 201     -23.340 -11.139  -4.881  1.00 95.61           C  
ATOM   3107  HA  ILE A 201     -24.181 -11.723  -5.255  1.00 95.61           H  
ATOM   3108  C   ILE A 201     -22.542 -10.670  -6.094  1.00 95.61           C  
ATOM   3109  CB  ILE A 201     -23.941  -9.972  -4.065  1.00 95.61           C  
ATOM   3110  HB  ILE A 201     -23.126  -9.368  -3.666  1.00 95.61           H  
ATOM   3111  O   ILE A 201     -21.467 -10.085  -5.970  1.00 95.61           O  
ATOM   3112  CG1 ILE A 201     -24.774 -10.521  -2.882  1.00 95.61           C  
ATOM   3113 HG12 ILE A 201     -25.576 -11.154  -3.263  1.00 95.61           H  
ATOM   3114 HG13 ILE A 201     -24.134 -11.139  -2.253  1.00 95.61           H  
ATOM   3115  CG2 ILE A 201     -24.816  -9.083  -4.973  1.00 95.61           C  
ATOM   3116 HG21 ILE A 201     -25.636  -9.666  -5.392  1.00 95.61           H  
ATOM   3117 HG22 ILE A 201     -25.225  -8.245  -4.410  1.00 95.61           H  
ATOM   3118 HG23 ILE A 201     -24.223  -8.664  -5.785  1.00 95.61           H  
ATOM   3119  CD1 ILE A 201     -25.383  -9.446  -1.976  1.00 95.61           C  
ATOM   3120 HD11 ILE A 201     -24.613  -8.742  -1.659  1.00 95.61           H  
ATOM   3121 HD12 ILE A 201     -25.807  -9.931  -1.097  1.00 95.61           H  
ATOM   3122 HD13 ILE A 201     -26.182  -8.914  -2.491  1.00 95.61           H  
ATOM   3123  N   GLU A 202     -23.074 -10.908  -7.286  1.00 95.70           N  
ATOM   3124  H   GLU A 202     -23.972 -11.366  -7.350  1.00 95.70           H  
ATOM   3125  CA  GLU A 202     -22.469 -10.405  -8.514  1.00 95.70           C  
ATOM   3126  HA  GLU A 202     -21.403 -10.631  -8.487  1.00 95.70           H  
ATOM   3127  C   GLU A 202     -22.643  -8.886  -8.631  1.00 95.70           C  
ATOM   3128  CB  GLU A 202     -23.068 -11.137  -9.715  1.00 95.70           C  
ATOM   3129  HB2 GLU A 202     -24.122 -10.878  -9.816  1.00 95.70           H  
ATOM   3130  HB3 GLU A 202     -22.991 -12.207  -9.523  1.00 95.70           H  
ATOM   3131  O   GLU A 202     -23.734  -8.351  -8.427  1.00 95.70           O  
ATOM   3132  CG  GLU A 202     -22.325 -10.790 -11.012  1.00 95.70           C  
ATOM   3133  HG2 GLU A 202     -21.258 -10.950 -10.855  1.00 95.70           H  
ATOM   3134  HG3 GLU A 202     -22.478  -9.735 -11.240  1.00 95.70           H  
ATOM   3135  CD  GLU A 202     -22.796 -11.649 -12.190  1.00 95.70           C  
ATOM   3136  OE1 GLU A 202     -22.826 -11.112 -13.318  1.00 95.70           O  
ATOM   3137  OE2 GLU A 202     -23.098 -12.842 -11.945  1.00 95.70           O  
ATOM   3138  N   THR A 203     -21.572  -8.178  -8.990  1.00 94.28           N  
ATOM   3139  H   THR A 203     -20.690  -8.657  -9.103  1.00 94.28           H  
ATOM   3140  CA  THR A 203     -21.644  -6.764  -9.365  1.00 94.28           C  
ATOM   3141  HA  THR A 203     -22.656  -6.565  -9.718  1.00 94.28           H  
ATOM   3142  C   THR A 203     -20.698  -6.444 -10.514  1.00 94.28           C  
ATOM   3143  CB  THR A 203     -21.403  -5.822  -8.173  1.00 94.28           C  
ATOM   3144  HB  THR A 203     -22.173  -6.004  -7.424  1.00 94.28           H  
ATOM   3145  O   THR A 203     -19.537  -6.844 -10.527  1.00 94.28           O  
ATOM   3146  CG2 THR A 203     -20.031  -5.972  -7.516  1.00 94.28           C  
ATOM   3147 HG21 THR A 203     -19.984  -5.345  -6.626  1.00 94.28           H  
ATOM   3148 HG22 THR A 203     -19.870  -7.012  -7.231  1.00 94.28           H  
ATOM   3149 HG23 THR A 203     -19.245  -5.668  -8.206  1.00 94.28           H  
ATOM   3150  OG1 THR A 203     -21.507  -4.483  -8.621  1.00 94.28           O  
ATOM   3151  HG1 THR A 203     -21.336  -3.901  -7.877  1.00 94.28           H  
ATOM   3152  N   VAL A 204     -21.181  -5.642 -11.461  1.00 93.99           N  
ATOM   3153  H   VAL A 204     -22.151  -5.370 -11.393  1.00 93.99           H  
ATOM   3154  CA  VAL A 204     -20.369  -5.106 -12.562  1.00 93.99           C  
ATOM   3155  HA  VAL A 204     -19.747  -5.915 -12.945  1.00 93.99           H  
ATOM   3156  C   VAL A 204     -19.417  -3.992 -12.106  1.00 93.99           C  
ATOM   3157  CB  VAL A 204     -21.301  -4.644 -13.697  1.00 93.99           C  
ATOM   3158  HB  VAL A 204     -22.043  -5.425 -13.858  1.00 93.99           H  
ATOM   3159  O   VAL A 204     -18.498  -3.618 -12.828  1.00 93.99           O  
ATOM   3160  CG1 VAL A 204     -22.059  -3.350 -13.354  1.00 93.99           C  
ATOM   3161 HG11 VAL A 204     -22.604  -3.477 -12.419  1.00 93.99           H  
ATOM   3162 HG12 VAL A 204     -22.774  -3.128 -14.146  1.00 93.99           H  
ATOM   3163 HG13 VAL A 204     -21.365  -2.515 -13.255  1.00 93.99           H  
ATOM   3164  CG2 VAL A 204     -20.554  -4.465 -15.021  1.00 93.99           C  
ATOM   3165 HG21 VAL A 204     -21.266  -4.232 -15.813  1.00 93.99           H  
ATOM   3166 HG22 VAL A 204     -20.042  -5.395 -15.269  1.00 93.99           H  
ATOM   3167 HG23 VAL A 204     -19.815  -3.670 -14.928  1.00 93.99           H  
ATOM   3168  N   ASP A 205     -19.614  -3.421 -10.916  1.00 93.75           N  
ATOM   3169  H   ASP A 205     -20.352  -3.763 -10.317  1.00 93.75           H  
ATOM   3170  CA  ASP A 205     -18.756  -2.329 -10.441  1.00 93.75           C  
ATOM   3171  HA  ASP A 205     -18.727  -1.530 -11.182  1.00 93.75           H  
ATOM   3172  C   ASP A 205     -17.332  -2.793 -10.209  1.00 93.75           C  
ATOM   3173  CB  ASP A 205     -19.273  -1.776  -9.124  1.00 93.75           C  
ATOM   3174  HB2 ASP A 205     -18.560  -1.052  -8.728  1.00 93.75           H  
ATOM   3175  HB3 ASP A 205     -19.373  -2.597  -8.415  1.00 93.75           H  
ATOM   3176  O   ASP A 205     -16.390  -2.148 -10.663  1.00 93.75           O  
ATOM   3177  CG  ASP A 205     -20.599  -1.090  -9.299  1.00 93.75           C  
ATOM   3178  OD1 ASP A 205     -20.830  -0.466 -10.369  1.00 93.75           O  
ATOM   3179  OD2 ASP A 205     -21.399  -1.168  -8.345  1.00 93.75           O  
ATOM   3180  N   ILE A 206     -17.179  -3.947  -9.554  1.00 94.03           N  
ATOM   3181  H   ILE A 206     -18.010  -4.438  -9.258  1.00 94.03           H  
ATOM   3182  CA  ILE A 206     -15.873  -4.492  -9.182  1.00 94.03           C  
ATOM   3183  HA  ILE A 206     -15.337  -3.694  -8.668  1.00 94.03           H  
ATOM   3184  C   ILE A 206     -15.027  -4.868 -10.408  1.00 94.03           C  
ATOM   3185  CB  ILE A 206     -16.067  -5.653  -8.185  1.00 94.03           C  
ATOM   3186  HB  ILE A 206     -16.852  -5.355  -7.489  1.00 94.03           H  
ATOM   3187  O   ILE A 206     -13.804  -4.963 -10.306  1.00 94.03           O  
ATOM   3188  CG1 ILE A 206     -14.791  -5.887  -7.354  1.00 94.03           C  
ATOM   3189 HG12 ILE A 206     -14.415  -4.928  -6.998  1.00 94.03           H  
ATOM   3190 HG13 ILE A 206     -14.018  -6.338  -7.976  1.00 94.03           H  
ATOM   3191  CG2 ILE A 206     -16.513  -6.948  -8.882  1.00 94.03           C  
ATOM   3192 HG21 ILE A 206     -16.907  -7.641  -8.137  1.00 94.03           H  
ATOM   3193 HG22 ILE A 206     -15.680  -7.413  -9.409  1.00 94.03           H  
ATOM   3194 HG23 ILE A 206     -17.306  -6.736  -9.598  1.00 94.03           H  
ATOM   3195  CD1 ILE A 206     -15.025  -6.778  -6.129  1.00 94.03           C  
ATOM   3196 HD11 ILE A 206     -15.292  -7.789  -6.437  1.00 94.03           H  
ATOM   3197 HD12 ILE A 206     -14.109  -6.820  -5.540  1.00 94.03           H  
ATOM   3198 HD13 ILE A 206     -15.820  -6.363  -5.509  1.00 94.03           H  
ATOM   3199  N   THR A 207     -15.655  -5.022 -11.579  1.00 93.03           N  
ATOM   3200  H   THR A 207     -16.659  -4.908 -11.601  1.00 93.03           H  
ATOM   3201  CA  THR A 207     -14.989  -5.315 -12.857  1.00 93.03           C  
ATOM   3202  HA  THR A 207     -14.044  -5.816 -12.648  1.00 93.03           H  
ATOM   3203  C   THR A 207     -14.640  -4.066 -13.665  1.00 93.03           C  
ATOM   3204  CB  THR A 207     -15.822  -6.270 -13.731  1.00 93.03           C  
ATOM   3205  HB  THR A 207     -15.205  -6.602 -14.566  1.00 93.03           H  
ATOM   3206  O   THR A 207     -14.118  -4.188 -14.768  1.00 93.03           O  
ATOM   3207  CG2 THR A 207     -16.282  -7.503 -12.965  1.00 93.03           C  
ATOM   3208 HG21 THR A 207     -16.736  -8.213 -13.656  1.00 93.03           H  
ATOM   3209 HG22 THR A 207     -15.406  -7.956 -12.501  1.00 93.03           H  
ATOM   3210 HG23 THR A 207     -17.014  -7.238 -12.202  1.00 93.03           H  
ATOM   3211  OG1 THR A 207     -16.965  -5.640 -14.250  1.00 93.03           O  
ATOM   3212  HG1 THR A 207     -16.667  -5.080 -14.971  1.00 93.03           H  
ATOM   3213  N   ARG A 208     -14.961  -2.863 -13.176  1.00 94.40           N  
ATOM   3214  H   ARG A 208     -15.390  -2.821 -12.263  1.00 94.40           H  
ATOM   3215  CA  ARG A 208     -14.742  -1.595 -13.887  1.00 94.40           C  
ATOM   3216  HA  ARG A 208     -14.282  -1.798 -14.854  1.00 94.40           H  
ATOM   3217  C   ARG A 208     -13.779  -0.699 -13.122  1.00 94.40           C  
ATOM   3218  CB  ARG A 208     -16.095  -0.902 -14.110  1.00 94.40           C  
ATOM   3219  HB2 ARG A 208     -15.920   0.112 -14.470  1.00 94.40           H  
ATOM   3220  HB3 ARG A 208     -16.626  -0.850 -13.160  1.00 94.40           H  
ATOM   3221  O   ARG A 208     -13.746  -0.720 -11.893  1.00 94.40           O  
ATOM   3222  CG  ARG A 208     -16.971  -1.639 -15.131  1.00 94.40           C  
ATOM   3223  HG2 ARG A 208     -17.167  -2.656 -14.791  1.00 94.40           H  
ATOM   3224  HG3 ARG A 208     -16.447  -1.684 -16.086  1.00 94.40           H  
ATOM   3225  CD  ARG A 208     -18.298  -0.894 -15.317  1.00 94.40           C  
ATOM   3226  HD2 ARG A 208     -18.084   0.123 -15.643  1.00 94.40           H  
ATOM   3227  HD3 ARG A 208     -18.813  -0.861 -14.356  1.00 94.40           H  
ATOM   3228  NE  ARG A 208     -19.155  -1.569 -16.309  1.00 94.40           N  
ATOM   3229  HE  ARG A 208     -18.889  -2.512 -16.554  1.00 94.40           H  
ATOM   3230  NH1 ARG A 208     -20.735   0.078 -16.550  1.00 94.40           N  
ATOM   3231 HH11 ARG A 208     -21.598   0.410 -16.956  1.00 94.40           H  
ATOM   3232 HH12 ARG A 208     -20.209   0.655 -15.909  1.00 94.40           H  
ATOM   3233  NH2 ARG A 208     -20.975  -1.852 -17.645  1.00 94.40           N  
ATOM   3234 HH21 ARG A 208     -21.835  -1.508 -18.047  1.00 94.40           H  
ATOM   3235 HH22 ARG A 208     -20.650  -2.777 -17.886  1.00 94.40           H  
ATOM   3236  CZ  ARG A 208     -20.280  -1.112 -16.828  1.00 94.40           C  
ATOM   3237  N   SER A 209     -13.055   0.165 -13.835  1.00 95.16           N  
ATOM   3238  H   SER A 209     -13.018   0.058 -14.839  1.00 95.16           H  
ATOM   3239  CA  SER A 209     -12.117   1.117 -13.221  1.00 95.16           C  
ATOM   3240  HA  SER A 209     -11.320   0.557 -12.730  1.00 95.16           H  
ATOM   3241  C   SER A 209     -12.774   2.019 -12.168  1.00 95.16           C  
ATOM   3242  CB  SER A 209     -11.489   2.011 -14.292  1.00 95.16           C  
ATOM   3243  HB2 SER A 209     -10.766   2.674 -13.817  1.00 95.16           H  
ATOM   3244  HB3 SER A 209     -12.261   2.618 -14.764  1.00 95.16           H  
ATOM   3245  O   SER A 209     -12.120   2.394 -11.200  1.00 95.16           O  
ATOM   3246  OG  SER A 209     -10.837   1.239 -15.278  1.00 95.16           O  
ATOM   3247  HG  SER A 209     -10.276   1.825 -15.792  1.00 95.16           H  
ATOM   3248  N   VAL A 210     -14.072   2.330 -12.316  1.00 92.94           N  
ATOM   3249  H   VAL A 210     -14.552   1.959 -13.123  1.00 92.94           H  
ATOM   3250  CA  VAL A 210     -14.837   3.191 -11.391  1.00 92.94           C  
ATOM   3251  HA  VAL A 210     -14.387   4.183 -11.414  1.00 92.94           H  
ATOM   3252  C   VAL A 210     -14.771   2.720  -9.936  1.00 92.94           C  
ATOM   3253  CB  VAL A 210     -16.297   3.342 -11.866  1.00 92.94           C  
ATOM   3254  HB  VAL A 210     -16.268   3.607 -12.923  1.00 92.94           H  
ATOM   3255  O   VAL A 210     -14.754   3.547  -9.031  1.00 92.94           O  
ATOM   3256  CG1 VAL A 210     -17.120   2.052 -11.745  1.00 92.94           C  
ATOM   3257 HG11 VAL A 210     -17.276   1.786 -10.699  1.00 92.94           H  
ATOM   3258 HG12 VAL A 210     -16.605   1.229 -12.240  1.00 92.94           H  
ATOM   3259 HG13 VAL A 210     -18.095   2.194 -12.211  1.00 92.94           H  
ATOM   3260  CG2 VAL A 210     -17.014   4.482 -11.140  1.00 92.94           C  
ATOM   3261 HG21 VAL A 210     -17.069   4.284 -10.069  1.00 92.94           H  
ATOM   3262 HG22 VAL A 210     -18.025   4.597 -11.531  1.00 92.94           H  
ATOM   3263 HG23 VAL A 210     -16.471   5.415 -11.293  1.00 92.94           H  
ATOM   3264  N   MET A 211     -14.644   1.410  -9.709  1.00 94.22           N  
ATOM   3265  H   MET A 211     -14.629   0.774 -10.494  1.00 94.22           H  
ATOM   3266  CA  MET A 211     -14.425   0.847  -8.381  1.00 94.22           C  
ATOM   3267  HA  MET A 211     -15.272   1.100  -7.743  1.00 94.22           H  
ATOM   3268  C   MET A 211     -13.155   1.401  -7.729  1.00 94.22           C  
ATOM   3269  CB  MET A 211     -14.350  -0.675  -8.530  1.00 94.22           C  
ATOM   3270  HB2 MET A 211     -15.339  -1.027  -8.823  1.00 94.22           H  
ATOM   3271  HB3 MET A 211     -13.628  -0.944  -9.301  1.00 94.22           H  
ATOM   3272  O   MET A 211     -13.195   1.879  -6.598  1.00 94.22           O  
ATOM   3273  CG  MET A 211     -13.969  -1.399  -7.249  1.00 94.22           C  
ATOM   3274  HG2 MET A 211     -13.968  -2.468  -7.459  1.00 94.22           H  
ATOM   3275  HG3 MET A 211     -12.961  -1.121  -6.940  1.00 94.22           H  
ATOM   3276  SD  MET A 211     -15.115  -1.062  -5.906  1.00 94.22           S  
ATOM   3277  CE  MET A 211     -15.095  -2.695  -5.173  1.00 94.22           C  
ATOM   3278  HE1 MET A 211     -15.750  -3.363  -5.731  1.00 94.22           H  
ATOM   3279  HE2 MET A 211     -14.081  -3.094  -5.165  1.00 94.22           H  
ATOM   3280  HE3 MET A 211     -15.429  -2.588  -4.141  1.00 94.22           H  
ATOM   3281  N   CYS A 212     -12.041   1.380  -8.463  1.00 94.85           N  
ATOM   3282  H   CYS A 212     -12.094   1.017  -9.404  1.00 94.85           H  
ATOM   3283  CA  CYS A 212     -10.740   1.865  -8.005  1.00 94.85           C  
ATOM   3284  HA  CYS A 212     -10.526   1.444  -7.022  1.00 94.85           H  
ATOM   3285  C   CYS A 212     -10.713   3.395  -7.875  1.00 94.85           C  
ATOM   3286  CB  CYS A 212      -9.667   1.400  -9.004  1.00 94.85           C  
ATOM   3287  HB2 CYS A 212      -8.680   1.646  -8.615  1.00 94.85           H  
ATOM   3288  HB3 CYS A 212      -9.801   1.923  -9.951  1.00 94.85           H  
ATOM   3289  O   CYS A 212     -10.032   3.933  -7.003  1.00 94.85           O  
ATOM   3290  SG  CYS A 212      -9.770  -0.390  -9.315  1.00 94.85           S  
ATOM   3291  HG  CYS A 212      -9.520  -0.794  -8.066  1.00 94.85           H  
ATOM   3292  N   MET A 213     -11.470   4.098  -8.725  1.00 93.30           N  
ATOM   3293  H   MET A 213     -11.998   3.581  -9.414  1.00 93.30           H  
ATOM   3294  CA  MET A 213     -11.530   5.565  -8.763  1.00 93.30           C  
ATOM   3295  HA  MET A 213     -10.516   5.952  -8.865  1.00 93.30           H  
ATOM   3296  C   MET A 213     -12.113   6.189  -7.489  1.00 93.30           C  
ATOM   3297  CB  MET A 213     -12.348   6.027  -9.977  1.00 93.30           C  
ATOM   3298  HB2 MET A 213     -13.348   5.596  -9.921  1.00 93.30           H  
ATOM   3299  HB3 MET A 213     -12.449   7.112  -9.948  1.00 93.30           H  
ATOM   3300  O   MET A 213     -11.873   7.369  -7.251  1.00 93.30           O  
ATOM   3301  CG  MET A 213     -11.702   5.648 -11.312  1.00 93.30           C  
ATOM   3302  HG2 MET A 213     -11.451   4.587 -11.318  1.00 93.30           H  
ATOM   3303  HG3 MET A 213     -10.756   6.178 -11.423  1.00 93.30           H  
ATOM   3304  SD  MET A 213     -12.739   6.001 -12.752  1.00 93.30           S  
ATOM   3305  CE  MET A 213     -11.505   5.768 -14.048  1.00 93.30           C  
ATOM   3306  HE1 MET A 213     -11.987   5.820 -15.025  1.00 93.30           H  
ATOM   3307  HE2 MET A 213     -11.017   4.800 -13.932  1.00 93.30           H  
ATOM   3308  HE3 MET A 213     -10.753   6.553 -13.975  1.00 93.30           H  
ATOM   3309  N   GLN A 214     -12.816   5.409  -6.657  1.00 91.83           N  
ATOM   3310  H   GLN A 214     -13.003   4.456  -6.933  1.00 91.83           H  
ATOM   3311  CA  GLN A 214     -13.303   5.852  -5.344  1.00 91.83           C  
ATOM   3312  HA  GLN A 214     -13.970   6.703  -5.478  1.00 91.83           H  
ATOM   3313  C   GLN A 214     -12.163   6.312  -4.423  1.00 91.83           C  
ATOM   3314  CB  GLN A 214     -14.079   4.710  -4.668  1.00 91.83           C  
ATOM   3315  HB2 GLN A 214     -14.365   5.022  -3.664  1.00 91.83           H  
ATOM   3316  HB3 GLN A 214     -13.437   3.834  -4.583  1.00 91.83           H  
ATOM   3317  O   GLN A 214     -12.344   7.259  -3.664  1.00 91.83           O  
ATOM   3318  CG  GLN A 214     -15.350   4.343  -5.441  1.00 91.83           C  
ATOM   3319  HG2 GLN A 214     -16.009   5.210  -5.485  1.00 91.83           H  
ATOM   3320  HG3 GLN A 214     -15.091   4.053  -6.460  1.00 91.83           H  
ATOM   3321  CD  GLN A 214     -16.097   3.193  -4.784  1.00 91.83           C  
ATOM   3322  NE2 GLN A 214     -15.763   1.966  -5.104  1.00 91.83           N  
ATOM   3323 HE21 GLN A 214     -16.283   1.210  -4.681  1.00 91.83           H  
ATOM   3324 HE22 GLN A 214     -14.936   1.796  -5.657  1.00 91.83           H  
ATOM   3325  OE1 GLN A 214     -16.992   3.383  -3.981  1.00 91.83           O  
ATOM   3326  N   CYS A 215     -10.988   5.679  -4.533  1.00 93.09           N  
ATOM   3327  H   CYS A 215     -10.937   4.895  -5.168  1.00 93.09           H  
ATOM   3328  CA  CYS A 215      -9.791   6.020  -3.756  1.00 93.09           C  
ATOM   3329  HA  CYS A 215     -10.044   6.776  -3.013  1.00 93.09           H  
ATOM   3330  C   CYS A 215      -8.674   6.606  -4.641  1.00 93.09           C  
ATOM   3331  CB  CYS A 215      -9.297   4.767  -3.012  1.00 93.09           C  
ATOM   3332  HB2 CYS A 215      -8.926   4.033  -3.727  1.00 93.09           H  
ATOM   3333  HB3 CYS A 215      -8.478   5.053  -2.353  1.00 93.09           H  
ATOM   3334  O   CYS A 215      -7.983   7.550  -4.258  1.00 93.09           O  
ATOM   3335  SG  CYS A 215     -10.620   4.011  -2.017  1.00 93.09           S  
ATOM   3336  HG  CYS A 215      -9.858   3.138  -1.351  1.00 93.09           H  
ATOM   3337  N   HIS A 216      -8.502   6.085  -5.860  1.00 94.38           N  
ATOM   3338  H   HIS A 216      -9.098   5.317  -6.136  1.00 94.38           H  
ATOM   3339  CA  HIS A 216      -7.504   6.546  -6.836  1.00 94.38           C  
ATOM   3340  HA  HIS A 216      -6.657   6.959  -6.289  1.00 94.38           H  
ATOM   3341  C   HIS A 216      -8.037   7.696  -7.698  1.00 94.38           C  
ATOM   3342  CB  HIS A 216      -6.958   5.362  -7.639  1.00 94.38           C  
ATOM   3343  HB2 HIS A 216      -7.778   4.786  -8.069  1.00 94.38           H  
ATOM   3344  HB3 HIS A 216      -6.344   5.735  -8.459  1.00 94.38           H  
ATOM   3345  O   HIS A 216      -7.921   7.710  -8.928  1.00 94.38           O  
ATOM   3346  CG  HIS A 216      -6.089   4.478  -6.790  1.00 94.38           C  
ATOM   3347  CD2 HIS A 216      -6.475   3.363  -6.099  1.00 94.38           C  
ATOM   3348  HD2 HIS A 216      -7.468   2.938  -6.075  1.00 94.38           H  
ATOM   3349  ND1 HIS A 216      -4.756   4.685  -6.519  1.00 94.38           N  
ATOM   3350  HD1 HIS A 216      -4.173   5.421  -6.894  1.00 94.38           H  
ATOM   3351  CE1 HIS A 216      -4.344   3.713  -5.692  1.00 94.38           C  
ATOM   3352  HE1 HIS A 216      -3.341   3.605  -5.306  1.00 94.38           H  
ATOM   3353  NE2 HIS A 216      -5.358   2.883  -5.412  1.00 94.38           N  
ATOM   3354  N   GLY A 217      -8.683   8.658  -7.048  1.00 89.74           N  
ATOM   3355  H   GLY A 217      -8.738   8.620  -6.041  1.00 89.74           H  
ATOM   3356  CA  GLY A 217      -9.317   9.765  -7.727  1.00 89.74           C  
ATOM   3357  HA2 GLY A 217     -10.186   9.373  -8.256  1.00 89.74           H  
ATOM   3358  HA3 GLY A 217      -8.602  10.212  -8.418  1.00 89.74           H  
ATOM   3359  C   GLY A 217      -9.785  10.877  -6.821  1.00 89.74           C  
ATOM   3360  O   GLY A 217      -9.154  11.202  -5.818  1.00 89.74           O  
ATOM   3361  N   LYS A 218     -10.885  11.495  -7.240  1.00 89.17           N  
ATOM   3362  H   LYS A 218     -11.366  11.107  -8.039  1.00 89.17           H  
ATOM   3363  CA  LYS A 218     -11.551  12.557  -6.503  1.00 89.17           C  
ATOM   3364  HA  LYS A 218     -10.815  13.106  -5.916  1.00 89.17           H  
ATOM   3365  C   LYS A 218     -12.545  11.915  -5.531  1.00 89.17           C  
ATOM   3366  CB  LYS A 218     -12.176  13.509  -7.535  1.00 89.17           C  
ATOM   3367  HB2 LYS A 218     -12.954  12.988  -8.094  1.00 89.17           H  
ATOM   3368  HB3 LYS A 218     -11.400  13.823  -8.233  1.00 89.17           H  
ATOM   3369  O   LYS A 218     -13.537  11.340  -5.969  1.00 89.17           O  
ATOM   3370  CG  LYS A 218     -12.768  14.751  -6.877  1.00 89.17           C  
ATOM   3371  HG2 LYS A 218     -13.612  14.425  -6.269  1.00 89.17           H  
ATOM   3372  HG3 LYS A 218     -11.997  15.202  -6.251  1.00 89.17           H  
ATOM   3373  CD  LYS A 218     -13.250  15.786  -7.910  1.00 89.17           C  
ATOM   3374  HD2 LYS A 218     -13.982  15.313  -8.565  1.00 89.17           H  
ATOM   3375  HD3 LYS A 218     -12.396  16.105  -8.507  1.00 89.17           H  
ATOM   3376  CE  LYS A 218     -13.888  17.009  -7.234  1.00 89.17           C  
ATOM   3377  HE2 LYS A 218     -14.780  16.675  -6.705  1.00 89.17           H  
ATOM   3378  HE3 LYS A 218     -13.178  17.420  -6.517  1.00 89.17           H  
ATOM   3379  NZ  LYS A 218     -14.297  18.070  -8.175  1.00 89.17           N  
ATOM   3380  HZ1 LYS A 218     -13.495  18.413  -8.684  1.00 89.17           H  
ATOM   3381  HZ2 LYS A 218     -14.978  17.711  -8.829  1.00 89.17           H  
ATOM   3382  HZ3 LYS A 218     -14.712  18.837  -7.667  1.00 89.17           H  
ATOM   3383  N   TYR A 219     -12.266  12.012  -4.236  1.00 88.27           N  
ATOM   3384  H   TYR A 219     -11.438  12.521  -3.963  1.00 88.27           H  
ATOM   3385  CA  TYR A 219     -13.089  11.463  -3.161  1.00 88.27           C  
ATOM   3386  HA  TYR A 219     -13.782  10.724  -3.565  1.00 88.27           H  
ATOM   3387  C   TYR A 219     -13.903  12.573  -2.494  1.00 88.27           C  
ATOM   3388  CB  TYR A 219     -12.189  10.753  -2.143  1.00 88.27           C  
ATOM   3389  HB2 TYR A 219     -11.348  11.401  -1.899  1.00 88.27           H  
ATOM   3390  HB3 TYR A 219     -11.789   9.844  -2.592  1.00 88.27           H  
ATOM   3391  O   TYR A 219     -13.343  13.593  -2.101  1.00 88.27           O  
ATOM   3392  CG  TYR A 219     -12.916  10.391  -0.864  1.00 88.27           C  
ATOM   3393  CD1 TYR A 219     -12.612  11.066   0.334  1.00 88.27           C  
ATOM   3394  HD1 TYR A 219     -11.827  11.808   0.348  1.00 88.27           H  
ATOM   3395  CD2 TYR A 219     -13.931   9.417  -0.885  1.00 88.27           C  
ATOM   3396  HD2 TYR A 219     -14.145   8.873  -1.793  1.00 88.27           H  
ATOM   3397  CE1 TYR A 219     -13.305  10.756   1.517  1.00 88.27           C  
ATOM   3398  HE1 TYR A 219     -13.049  11.252   2.441  1.00 88.27           H  
ATOM   3399  CE2 TYR A 219     -14.657   9.139   0.288  1.00 88.27           C  
ATOM   3400  HE2 TYR A 219     -15.434   8.389   0.297  1.00 88.27           H  
ATOM   3401  OH  TYR A 219     -15.005   9.514   2.641  1.00 88.27           O  
ATOM   3402  HH  TYR A 219     -14.518   9.821   3.408  1.00 88.27           H  
ATOM   3403  CZ  TYR A 219     -14.336   9.796   1.494  1.00 88.27           C  
ATOM   3404  N   THR A 220     -15.211  12.383  -2.338  1.00 87.62           N  
ATOM   3405  H   THR A 220     -15.614  11.503  -2.625  1.00 87.62           H  
ATOM   3406  CA  THR A 220     -16.067  13.315  -1.593  1.00 87.62           C  
ATOM   3407  HA  THR A 220     -15.555  14.270  -1.476  1.00 87.62           H  
ATOM   3408  C   THR A 220     -16.322  12.758  -0.199  1.00 87.62           C  
ATOM   3409  CB  THR A 220     -17.370  13.606  -2.347  1.00 87.62           C  
ATOM   3410  HB  THR A 220     -17.926  12.681  -2.495  1.00 87.62           H  
ATOM   3411  O   THR A 220     -16.985  11.734  -0.049  1.00 87.62           O  
ATOM   3412  CG2 THR A 220     -18.249  14.622  -1.619  1.00 87.62           C  
ATOM   3413 HG21 THR A 220     -17.682  15.527  -1.402  1.00 87.62           H  
ATOM   3414 HG22 THR A 220     -19.111  14.870  -2.237  1.00 87.62           H  
ATOM   3415 HG23 THR A 220     -18.608  14.195  -0.682  1.00 87.62           H  
ATOM   3416  OG1 THR A 220     -17.068  14.176  -3.606  1.00 87.62           O  
ATOM   3417  HG1 THR A 220     -16.728  15.058  -3.438  1.00 87.62           H  
ATOM   3418  N   ALA A 221     -15.788  13.440   0.810  1.00 84.71           N  
ATOM   3419  H   ALA A 221     -15.328  14.316   0.608  1.00 84.71           H  
ATOM   3420  CA  ALA A 221     -15.932  13.084   2.211  1.00 84.71           C  
ATOM   3421  HA  ALA A 221     -15.682  12.027   2.306  1.00 84.71           H  
ATOM   3422  C   ALA A 221     -17.379  13.282   2.712  1.00 84.71           C  
ATOM   3423  CB  ALA A 221     -14.909  13.906   3.006  1.00 84.71           C  
ATOM   3424  HB1 ALA A 221     -14.961  13.664   4.067  1.00 84.71           H  
ATOM   3425  HB2 ALA A 221     -15.112  14.969   2.876  1.00 84.71           H  
ATOM   3426  HB3 ALA A 221     -13.904  13.695   2.640  1.00 84.71           H  
ATOM   3427  O   ALA A 221     -18.156  14.014   2.090  1.00 84.71           O  
ATOM   3428  N   PRO A 222     -17.766  12.677   3.856  1.00 74.65           N  
ATOM   3429  CA  PRO A 222     -19.129  12.778   4.389  1.00 74.65           C  
ATOM   3430  HA  PRO A 222     -19.816  12.349   3.659  1.00 74.65           H  
ATOM   3431  C   PRO A 222     -19.596  14.204   4.718  1.00 74.65           C  
ATOM   3432  CB  PRO A 222     -19.131  11.911   5.654  1.00 74.65           C  
ATOM   3433  HB2 PRO A 222     -18.854  12.510   6.521  1.00 74.65           H  
ATOM   3434  HB3 PRO A 222     -20.099  11.436   5.814  1.00 74.65           H  
ATOM   3435  O   PRO A 222     -20.797  14.461   4.779  1.00 74.65           O  
ATOM   3436  CG  PRO A 222     -18.037  10.881   5.386  1.00 74.65           C  
ATOM   3437  HG2 PRO A 222     -17.629  10.469   6.309  1.00 74.65           H  
ATOM   3438  HG3 PRO A 222     -18.423  10.089   4.745  1.00 74.65           H  
ATOM   3439  CD  PRO A 222     -17.002  11.701   4.625  1.00 74.65           C  
ATOM   3440  HD2 PRO A 222     -16.420  11.037   3.986  1.00 74.65           H  
ATOM   3441  HD3 PRO A 222     -16.351  12.218   5.329  1.00 74.65           H  
ATOM   3442  N   ASP A 223     -18.667  15.137   4.939  1.00 79.58           N  
ATOM   3443  H   ASP A 223     -17.694  14.903   4.805  1.00 79.58           H  
ATOM   3444  CA  ASP A 223     -18.960  16.559   5.148  1.00 79.58           C  
ATOM   3445  HA  ASP A 223     -19.922  16.634   5.656  1.00 79.58           H  
ATOM   3446  C   ASP A 223     -19.118  17.354   3.835  1.00 79.58           C  
ATOM   3447  CB  ASP A 223     -17.912  17.171   6.094  1.00 79.58           C  
ATOM   3448  HB2 ASP A 223     -17.868  16.571   7.003  1.00 79.58           H  
ATOM   3449  HB3 ASP A 223     -18.245  18.169   6.379  1.00 79.58           H  
ATOM   3450  O   ASP A 223     -19.377  18.556   3.869  1.00 79.58           O  
ATOM   3451  CG  ASP A 223     -16.500  17.278   5.505  1.00 79.58           C  
ATOM   3452  OD1 ASP A 223     -16.249  16.694   4.427  1.00 79.58           O  
ATOM   3453  OD2 ASP A 223     -15.656  17.923   6.169  1.00 79.58           O  
ATOM   3454  N   GLY A 224     -19.007  16.684   2.683  1.00 84.37           N  
ATOM   3455  H   GLY A 224     -18.756  15.707   2.734  1.00 84.37           H  
ATOM   3456  CA  GLY A 224     -19.115  17.264   1.346  1.00 84.37           C  
ATOM   3457  HA2 GLY A 224     -19.455  16.490   0.659  1.00 84.37           H  
ATOM   3458  HA3 GLY A 224     -19.849  18.070   1.360  1.00 84.37           H  
ATOM   3459  C   GLY A 224     -17.802  17.828   0.806  1.00 84.37           C  
ATOM   3460  O   GLY A 224     -17.745  18.210  -0.368  1.00 84.37           O  
ATOM   3461  N   GLU A 225     -16.736  17.866   1.612  1.00 87.03           N  
ATOM   3462  H   GLU A 225     -16.794  17.487   2.547  1.00 87.03           H  
ATOM   3463  CA  GLU A 225     -15.431  18.279   1.120  1.00 87.03           C  
ATOM   3464  HA  GLU A 225     -15.555  19.251   0.643  1.00 87.03           H  
ATOM   3465  C   GLU A 225     -14.935  17.291   0.071  1.00 87.03           C  
ATOM   3466  CB  GLU A 225     -14.418  18.447   2.256  1.00 87.03           C  
ATOM   3467  HB2 GLU A 225     -14.217  17.486   2.730  1.00 87.03           H  
ATOM   3468  HB3 GLU A 225     -14.831  19.138   2.991  1.00 87.03           H  
ATOM   3469  O   GLU A 225     -15.089  16.077   0.202  1.00 87.03           O  
ATOM   3470  CG  GLU A 225     -13.116  19.025   1.683  1.00 87.03           C  
ATOM   3471  HG2 GLU A 225     -13.359  19.888   1.063  1.00 87.03           H  
ATOM   3472  HG3 GLU A 225     -12.644  18.275   1.049  1.00 87.03           H  
ATOM   3473  CD  GLU A 225     -12.100  19.456   2.736  1.00 87.03           C  
ATOM   3474  OE1 GLU A 225     -11.031  19.917   2.292  1.00 87.03           O  
ATOM   3475  OE2 GLU A 225     -12.373  19.331   3.953  1.00 87.03           O  
ATOM   3476  N   THR A 226     -14.336  17.813  -0.994  1.00 89.57           N  
ATOM   3477  H   THR A 226     -14.123  18.800  -1.004  1.00 89.57           H  
ATOM   3478  CA  THR A 226     -13.772  16.959  -2.024  1.00 89.57           C  
ATOM   3479  HA  THR A 226     -14.075  15.930  -1.828  1.00 89.57           H  
ATOM   3480  C   THR A 226     -12.256  16.981  -2.009  1.00 89.57           C  
ATOM   3481  CB  THR A 226     -14.323  17.297  -3.392  1.00 89.57           C  
ATOM   3482  HB  THR A 226     -13.977  18.278  -3.718  1.00 89.57           H  
ATOM   3483  O   THR A 226     -11.630  18.022  -2.177  1.00 89.57           O  
ATOM   3484  CG2 THR A 226     -13.840  16.219  -4.336  1.00 89.57           C  
ATOM   3485 HG21 THR A 226     -14.637  15.971  -5.036  1.00 89.57           H  
ATOM   3486 HG22 THR A 226     -12.910  16.559  -4.792  1.00 89.57           H  
ATOM   3487 HG23 THR A 226     -13.631  15.281  -3.820  1.00 89.57           H  
ATOM   3488  OG1 THR A 226     -15.733  17.264  -3.417  1.00 89.57           O  
ATOM   3489  HG1 THR A 226     -16.043  17.614  -2.578  1.00 89.57           H  
ATOM   3490  N   ILE A 227     -11.687  15.792  -1.875  1.00 86.91           N  
ATOM   3491  H   ILE A 227     -12.296  14.990  -1.797  1.00 86.91           H  
ATOM   3492  CA  ILE A 227     -10.272  15.533  -1.698  1.00 86.91           C  
ATOM   3493  HA  ILE A 227      -9.752  16.475  -1.520  1.00 86.91           H  
ATOM   3494  C   ILE A 227      -9.740  14.901  -2.977  1.00 86.91           C  
ATOM   3495  CB  ILE A 227     -10.065  14.631  -0.467  1.00 86.91           C  
ATOM   3496  HB  ILE A 227     -10.551  13.673  -0.654  1.00 86.91           H  
ATOM   3497  O   ILE A 227     -10.273  13.912  -3.480  1.00 86.91           O  
ATOM   3498  CG1 ILE A 227     -10.712  15.281   0.776  1.00 86.91           C  
ATOM   3499 HG12 ILE A 227     -11.761  15.511   0.588  1.00 86.91           H  
ATOM   3500 HG13 ILE A 227     -10.200  16.213   1.014  1.00 86.91           H  
ATOM   3501  CG2 ILE A 227      -8.563  14.384  -0.245  1.00 86.91           C  
ATOM   3502 HG21 ILE A 227      -8.116  13.944  -1.137  1.00 86.91           H  
ATOM   3503 HG22 ILE A 227      -8.056  15.319  -0.006  1.00 86.91           H  
ATOM   3504 HG23 ILE A 227      -8.413  13.678   0.571  1.00 86.91           H  
ATOM   3505  CD1 ILE A 227     -10.700  14.379   1.998  1.00 86.91           C  
ATOM   3506 HD11 ILE A 227      -9.675  14.211   2.329  1.00 86.91           H  
ATOM   3507 HD12 ILE A 227     -11.181  13.426   1.777  1.00 86.91           H  
ATOM   3508 HD13 ILE A 227     -11.262  14.885   2.784  1.00 86.91           H  
ATOM   3509  N   GLN A 228      -8.666  15.475  -3.507  1.00 86.82           N  
ATOM   3510  H   GLN A 228      -8.287  16.293  -3.051  1.00 86.82           H  
ATOM   3511  CA  GLN A 228      -7.949  14.938  -4.653  1.00 86.82           C  
ATOM   3512  HA  GLN A 228      -8.385  13.984  -4.951  1.00 86.82           H  
ATOM   3513  C   GLN A 228      -6.502  14.666  -4.244  1.00 86.82           C  
ATOM   3514  CB  GLN A 228      -8.102  15.906  -5.833  1.00 86.82           C  
ATOM   3515  HB2 GLN A 228      -7.642  16.865  -5.594  1.00 86.82           H  
ATOM   3516  HB3 GLN A 228      -9.165  16.064  -6.014  1.00 86.82           H  
ATOM   3517  O   GLN A 228      -5.636  15.526  -4.376  1.00 86.82           O  
ATOM   3518  CG  GLN A 228      -7.464  15.331  -7.102  1.00 86.82           C  
ATOM   3519  HG2 GLN A 228      -7.877  14.341  -7.294  1.00 86.82           H  
ATOM   3520  HG3 GLN A 228      -6.388  15.230  -6.957  1.00 86.82           H  
ATOM   3521  CD  GLN A 228      -7.701  16.190  -8.337  1.00 86.82           C  
ATOM   3522  NE2 GLN A 228      -7.075  15.850  -9.438  1.00 86.82           N  
ATOM   3523 HE21 GLN A 228      -7.222  16.444 -10.241  1.00 86.82           H  
ATOM   3524 HE22 GLN A 228      -6.448  15.059  -9.418  1.00 86.82           H  
ATOM   3525  OE1 GLN A 228      -8.464  17.142  -8.366  1.00 86.82           O  
ATOM   3526  N   CYS A 229      -6.242  13.464  -3.726  1.00 82.28           N  
ATOM   3527  H   CYS A 229      -7.009  12.827  -3.562  1.00 82.28           H  
ATOM   3528  CA  CYS A 229      -4.896  13.067  -3.299  1.00 82.28           C  
ATOM   3529  HA  CYS A 229      -4.424  13.901  -2.779  1.00 82.28           H  
ATOM   3530  C   CYS A 229      -3.974  12.703  -4.470  1.00 82.28           C  
ATOM   3531  CB  CYS A 229      -4.993  11.884  -2.328  1.00 82.28           C  
ATOM   3532  HB2 CYS A 229      -3.986  11.524  -2.116  1.00 82.28           H  
ATOM   3533  HB3 CYS A 229      -5.572  11.072  -2.768  1.00 82.28           H  
ATOM   3534  O   CYS A 229      -2.757  12.757  -4.337  1.00 82.28           O  
ATOM   3535  SG  CYS A 229      -5.754  12.422  -0.776  1.00 82.28           S  
ATOM   3536  HG  CYS A 229      -5.019  11.674   0.051  1.00 82.28           H  
ATOM   3537  N   ASN A 230      -4.543  12.293  -5.602  1.00 87.99           N  
ATOM   3538  H   ASN A 230      -5.551  12.309  -5.664  1.00 87.99           H  
ATOM   3539  CA  ASN A 230      -3.817  11.881  -6.799  1.00 87.99           C  
ATOM   3540  HA  ASN A 230      -2.872  12.422  -6.855  1.00 87.99           H  
ATOM   3541  C   ASN A 230      -4.630  12.240  -8.048  1.00 87.99           C  
ATOM   3542  CB  ASN A 230      -3.506  10.375  -6.715  1.00 87.99           C  
ATOM   3543  HB2 ASN A 230      -2.910  10.076  -7.578  1.00 87.99           H  
ATOM   3544  HB3 ASN A 230      -2.912  10.185  -5.822  1.00 87.99           H  
ATOM   3545  O   ASN A 230      -5.817  12.570  -7.960  1.00 87.99           O  
ATOM   3546  CG  ASN A 230      -4.754   9.516  -6.672  1.00 87.99           C  
ATOM   3547  ND2 ASN A 230      -5.176   9.105  -5.495  1.00 87.99           N  
ATOM   3548 HD21 ASN A 230      -4.633   9.318  -4.670  1.00 87.99           H  
ATOM   3549 HD22 ASN A 230      -6.061   8.624  -5.426  1.00 87.99           H  
ATOM   3550  OD1 ASN A 230      -5.365   9.235  -7.690  1.00 87.99           O  
ATOM   3551  N   THR A 231      -3.999  12.183  -9.221  1.00 90.27           N  
ATOM   3552  H   THR A 231      -3.019  11.941  -9.252  1.00 90.27           H  
ATOM   3553  CA  THR A 231      -4.665  12.485 -10.496  1.00 90.27           C  
ATOM   3554  HA  THR A 231      -5.681  12.814 -10.278  1.00 90.27           H  
ATOM   3555  C   THR A 231      -4.877  11.246 -11.368  1.00 90.27           C  
ATOM   3556  CB  THR A 231      -4.016  13.676 -11.232  1.00 90.27           C  
ATOM   3557  HB  THR A 231      -4.694  13.984 -12.028  1.00 90.27           H  
ATOM   3558  O   THR A 231      -5.151  11.379 -12.562  1.00 90.27           O  
ATOM   3559  CG2 THR A 231      -3.798  14.877 -10.308  1.00 90.27           C  
ATOM   3560 HG21 THR A 231      -3.625  15.771 -10.907  1.00 90.27           H  
ATOM   3561 HG22 THR A 231      -4.663  15.031  -9.663  1.00 90.27           H  
ATOM   3562 HG23 THR A 231      -2.928  14.704  -9.674  1.00 90.27           H  
ATOM   3563  OG1 THR A 231      -2.757  13.427 -11.803  1.00 90.27           O  
ATOM   3564  HG1 THR A 231      -2.519  12.508 -11.661  1.00 90.27           H  
ATOM   3565  N   LEU A 232      -4.805  10.041 -10.783  1.00 93.54           N  
ATOM   3566  H   LEU A 232      -4.611  10.006  -9.792  1.00 93.54           H  
ATOM   3567  CA  LEU A 232      -4.797   8.775 -11.522  1.00 93.54           C  
ATOM   3568  HA  LEU A 232      -3.980   8.803 -12.243  1.00 93.54           H  
ATOM   3569  C   LEU A 232      -6.086   8.582 -12.323  1.00 93.54           C  
ATOM   3570  CB  LEU A 232      -4.570   7.597 -10.558  1.00 93.54           C  
ATOM   3571  HB2 LEU A 232      -5.307   7.659  -9.757  1.00 93.54           H  
ATOM   3572  HB3 LEU A 232      -4.748   6.664 -11.093  1.00 93.54           H  
ATOM   3573  O   LEU A 232      -6.034   8.498 -13.545  1.00 93.54           O  
ATOM   3574  CG  LEU A 232      -3.160   7.540  -9.943  1.00 93.54           C  
ATOM   3575  HG  LEU A 232      -2.886   8.520  -9.553  1.00 93.54           H  
ATOM   3576  CD1 LEU A 232      -3.152   6.544  -8.783  1.00 93.54           C  
ATOM   3577 HD11 LEU A 232      -3.440   5.554  -9.138  1.00 93.54           H  
ATOM   3578 HD12 LEU A 232      -2.152   6.503  -8.353  1.00 93.54           H  
ATOM   3579 HD13 LEU A 232      -3.849   6.894  -8.022  1.00 93.54           H  
ATOM   3580  CD2 LEU A 232      -2.118   7.096 -10.966  1.00 93.54           C  
ATOM   3581 HD21 LEU A 232      -1.140   7.042 -10.489  1.00 93.54           H  
ATOM   3582 HD22 LEU A 232      -2.373   6.116 -11.369  1.00 93.54           H  
ATOM   3583 HD23 LEU A 232      -2.062   7.821 -11.778  1.00 93.54           H  
ATOM   3584  N   SER A 233      -7.249   8.589 -11.665  1.00 93.16           N  
ATOM   3585  H   SER A 233      -7.229   8.563 -10.656  1.00 93.16           H  
ATOM   3586  CA  SER A 233      -8.547   8.495 -12.357  1.00 93.16           C  
ATOM   3587  HA  SER A 233      -8.591   7.547 -12.893  1.00 93.16           H  
ATOM   3588  C   SER A 233      -8.763   9.615 -13.372  1.00 93.16           C  
ATOM   3589  CB  SER A 233      -9.706   8.541 -11.367  1.00 93.16           C  
ATOM   3590  HB2 SER A 233     -10.653   8.519 -11.908  1.00 93.16           H  
ATOM   3591  HB3 SER A 233      -9.648   7.683 -10.697  1.00 93.16           H  
ATOM   3592  O   SER A 233      -9.240   9.353 -14.472  1.00 93.16           O  
ATOM   3593  OG  SER A 233      -9.626   9.714 -10.599  1.00 93.16           O  
ATOM   3594  HG  SER A 233      -9.049   9.486  -9.867  1.00 93.16           H  
ATOM   3595  N   GLY A 234      -8.375  10.847 -13.030  1.00 92.80           N  
ATOM   3596  H   GLY A 234      -8.023  10.978 -12.092  1.00 92.80           H  
ATOM   3597  CA  GLY A 234      -8.531  12.005 -13.903  1.00 92.80           C  
ATOM   3598  HA2 GLY A 234      -8.223  12.902 -13.367  1.00 92.80           H  
ATOM   3599  HA3 GLY A 234      -9.578  12.103 -14.189  1.00 92.80           H  
ATOM   3600  C   GLY A 234      -7.690  11.883 -15.170  1.00 92.80           C  
ATOM   3601  O   GLY A 234      -8.195  12.112 -16.261  1.00 92.80           O  
ATOM   3602  N   SER A 235      -6.422  11.486 -15.058  1.00 93.25           N  
ATOM   3603  H   SER A 235      -6.062  11.271 -14.140  1.00 93.25           H  
ATOM   3604  CA  SER A 235      -5.555  11.266 -16.221  1.00 93.25           C  
ATOM   3605  HA  SER A 235      -5.688  12.104 -16.905  1.00 93.25           H  
ATOM   3606  C   SER A 235      -5.944  10.010 -17.006  1.00 93.25           C  
ATOM   3607  CB  SER A 235      -4.078  11.256 -15.816  1.00 93.25           C  
ATOM   3608  HB2 SER A 235      -3.472  11.093 -16.706  1.00 93.25           H  
ATOM   3609  HB3 SER A 235      -3.818  12.227 -15.395  1.00 93.25           H  
ATOM   3610  O   SER A 235      -5.881  10.023 -18.234  1.00 93.25           O  
ATOM   3611  OG  SER A 235      -3.779  10.256 -14.868  1.00 93.25           O  
ATOM   3612  HG  SER A 235      -4.117  10.525 -14.011  1.00 93.25           H  
ATOM   3613  N   PHE A 236      -6.443   8.972 -16.334  1.00 95.21           N  
ATOM   3614  H   PHE A 236      -6.400   8.976 -15.325  1.00 95.21           H  
ATOM   3615  CA  PHE A 236      -7.003   7.795 -16.992  1.00 95.21           C  
ATOM   3616  HA  PHE A 236      -6.269   7.424 -17.708  1.00 95.21           H  
ATOM   3617  C   PHE A 236      -8.222   8.129 -17.847  1.00 95.21           C  
ATOM   3618  CB  PHE A 236      -7.285   6.710 -15.943  1.00 95.21           C  
ATOM   3619  HB2 PHE A 236      -7.923   7.127 -15.164  1.00 95.21           H  
ATOM   3620  HB3 PHE A 236      -6.343   6.426 -15.474  1.00 95.21           H  
ATOM   3621  O   PHE A 236      -8.257   7.783 -19.025  1.00 95.21           O  
ATOM   3622  CG  PHE A 236      -7.952   5.461 -16.486  1.00 95.21           C  
ATOM   3623  CD1 PHE A 236      -9.353   5.368 -16.497  1.00 95.21           C  
ATOM   3624  HD1 PHE A 236      -9.947   6.208 -16.169  1.00 95.21           H  
ATOM   3625  CD2 PHE A 236      -7.186   4.387 -16.974  1.00 95.21           C  
ATOM   3626  HD2 PHE A 236      -6.107   4.436 -16.963  1.00 95.21           H  
ATOM   3627  CE1 PHE A 236      -9.983   4.202 -16.961  1.00 95.21           C  
ATOM   3628  HE1 PHE A 236     -11.061   4.135 -16.953  1.00 95.21           H  
ATOM   3629  CE2 PHE A 236      -7.816   3.245 -17.496  1.00 95.21           C  
ATOM   3630  HE2 PHE A 236      -7.228   2.439 -17.910  1.00 95.21           H  
ATOM   3631  CZ  PHE A 236      -9.216   3.152 -17.493  1.00 95.21           C  
ATOM   3632  HZ  PHE A 236      -9.695   2.283 -17.918  1.00 95.21           H  
ATOM   3633  N   GLN A 237      -9.184   8.864 -17.297  1.00 93.74           N  
ATOM   3634  H   GLN A 237      -9.103   9.125 -16.325  1.00 93.74           H  
ATOM   3635  CA  GLN A 237     -10.367   9.296 -18.041  1.00 93.74           C  
ATOM   3636  HA  GLN A 237     -10.831   8.435 -18.522  1.00 93.74           H  
ATOM   3637  C   GLN A 237      -9.988  10.288 -19.147  1.00 93.74           C  
ATOM   3638  CB  GLN A 237     -11.375   9.916 -17.065  1.00 93.74           C  
ATOM   3639  HB2 GLN A 237     -10.870  10.671 -16.463  1.00 93.74           H  
ATOM   3640  HB3 GLN A 237     -12.169  10.402 -17.632  1.00 93.74           H  
ATOM   3641  O   GLN A 237     -10.301  10.076 -20.316  1.00 93.74           O  
ATOM   3642  CG  GLN A 237     -12.011   8.856 -16.153  1.00 93.74           C  
ATOM   3643  HG2 GLN A 237     -12.626   8.194 -16.763  1.00 93.74           H  
ATOM   3644  HG3 GLN A 237     -11.238   8.250 -15.679  1.00 93.74           H  
ATOM   3645  CD  GLN A 237     -12.880   9.458 -15.053  1.00 93.74           C  
ATOM   3646  NE2 GLN A 237     -13.716   8.668 -14.418  1.00 93.74           N  
ATOM   3647 HE21 GLN A 237     -13.747   7.679 -14.618  1.00 93.74           H  
ATOM   3648 HE22 GLN A 237     -14.262   9.105 -13.689  1.00 93.74           H  
ATOM   3649  OE1 GLN A 237     -12.830  10.631 -14.719  1.00 93.74           O  
ATOM   3650  N   ASN A 238      -9.264  11.353 -18.792  1.00 92.06           N  
ATOM   3651  H   ASN A 238      -9.015  11.460 -17.819  1.00 92.06           H  
ATOM   3652  CA  ASN A 238      -9.065  12.492 -19.686  1.00 92.06           C  
ATOM   3653  HA  ASN A 238     -10.014  12.688 -20.184  1.00 92.06           H  
ATOM   3654  C   ASN A 238      -8.031  12.251 -20.787  1.00 92.06           C  
ATOM   3655  CB  ASN A 238      -8.705  13.740 -18.869  1.00 92.06           C  
ATOM   3656  HB2 ASN A 238      -7.797  13.554 -18.296  1.00 92.06           H  
ATOM   3657  HB3 ASN A 238      -8.506  14.566 -19.553  1.00 92.06           H  
ATOM   3658  O   ASN A 238      -8.093  12.930 -21.811  1.00 92.06           O  
ATOM   3659  CG  ASN A 238      -9.828  14.183 -17.950  1.00 92.06           C  
ATOM   3660  ND2 ASN A 238      -9.510  14.799 -16.837  1.00 92.06           N  
ATOM   3661 HD21 ASN A 238     -10.291  15.036 -16.242  1.00 92.06           H  
ATOM   3662 HD22 ASN A 238      -8.542  14.846 -16.551  1.00 92.06           H  
ATOM   3663  OD1 ASN A 238     -11.002  14.019 -18.223  1.00 92.06           O  
ATOM   3664  N   ALA A 239      -7.085  11.328 -20.585  1.00 90.92           N  
ATOM   3665  H   ALA A 239      -7.085  10.816 -19.714  1.00 90.92           H  
ATOM   3666  CA  ALA A 239      -6.038  11.033 -21.556  1.00 90.92           C  
ATOM   3667  HA  ALA A 239      -6.161  11.685 -22.421  1.00 90.92           H  
ATOM   3668  C   ALA A 239      -6.136   9.605 -22.094  1.00 90.92           C  
ATOM   3669  CB  ALA A 239      -4.661  11.352 -20.959  1.00 90.92           C  
ATOM   3670  HB1 ALA A 239      -4.652  12.373 -20.577  1.00 90.92           H  
ATOM   3671  HB2 ALA A 239      -4.417  10.659 -20.154  1.00 90.92           H  
ATOM   3672  HB3 ALA A 239      -3.902  11.259 -21.737  1.00 90.92           H  
ATOM   3673  O   ALA A 239      -6.247   9.439 -23.301  1.00 90.92           O  
ATOM   3674  N   TYR A 240      -6.102   8.571 -21.254  1.00 94.42           N  
ATOM   3675  H   TYR A 240      -6.071   8.729 -20.257  1.00 94.42           H  
ATOM   3676  CA  TYR A 240      -6.054   7.197 -21.768  1.00 94.42           C  
ATOM   3677  HA  TYR A 240      -5.284   7.143 -22.537  1.00 94.42           H  
ATOM   3678  C   TYR A 240      -7.364   6.787 -22.451  1.00 94.42           C  
ATOM   3679  CB  TYR A 240      -5.644   6.236 -20.656  1.00 94.42           C  
ATOM   3680  HB2 TYR A 240      -6.306   6.363 -19.799  1.00 94.42           H  
ATOM   3681  HB3 TYR A 240      -4.635   6.503 -20.340  1.00 94.42           H  
ATOM   3682  O   TYR A 240      -7.356   6.461 -23.636  1.00 94.42           O  
ATOM   3683  CG  TYR A 240      -5.659   4.777 -21.063  1.00 94.42           C  
ATOM   3684  CD1 TYR A 240      -6.734   3.956 -20.674  1.00 94.42           C  
ATOM   3685  HD1 TYR A 240      -7.550   4.364 -20.096  1.00 94.42           H  
ATOM   3686  CD2 TYR A 240      -4.604   4.239 -21.827  1.00 94.42           C  
ATOM   3687  HD2 TYR A 240      -3.782   4.867 -22.137  1.00 94.42           H  
ATOM   3688  CE1 TYR A 240      -6.754   2.600 -21.048  1.00 94.42           C  
ATOM   3689  HE1 TYR A 240      -7.581   1.965 -20.764  1.00 94.42           H  
ATOM   3690  CE2 TYR A 240      -4.605   2.872 -22.172  1.00 94.42           C  
ATOM   3691  HE2 TYR A 240      -3.796   2.453 -22.752  1.00 94.42           H  
ATOM   3692  OH  TYR A 240      -5.754   0.751 -22.178  1.00 94.42           O  
ATOM   3693  HH  TYR A 240      -4.907   0.340 -22.365  1.00 94.42           H  
ATOM   3694  CZ  TYR A 240      -5.689   2.052 -21.794  1.00 94.42           C  
ATOM   3695  N   GLN A 241      -8.496   6.875 -21.748  1.00 94.08           N  
ATOM   3696  H   GLN A 241      -8.451   7.181 -20.786  1.00 94.08           H  
ATOM   3697  CA  GLN A 241      -9.796   6.492 -22.309  1.00 94.08           C  
ATOM   3698  HA  GLN A 241      -9.717   5.485 -22.719  1.00 94.08           H  
ATOM   3699  C   GLN A 241     -10.213   7.407 -23.464  1.00 94.08           C  
ATOM   3700  CB  GLN A 241     -10.875   6.486 -21.221  1.00 94.08           C  
ATOM   3701  HB2 GLN A 241     -11.836   6.291 -21.696  1.00 94.08           H  
ATOM   3702  HB3 GLN A 241     -10.923   7.462 -20.738  1.00 94.08           H  
ATOM   3703  O   GLN A 241     -10.629   6.920 -24.513  1.00 94.08           O  
ATOM   3704  CG  GLN A 241     -10.630   5.402 -20.167  1.00 94.08           C  
ATOM   3705  HG2 GLN A 241      -9.769   5.664 -19.552  1.00 94.08           H  
ATOM   3706  HG3 GLN A 241     -10.416   4.458 -20.668  1.00 94.08           H  
ATOM   3707  CD  GLN A 241     -11.845   5.231 -19.267  1.00 94.08           C  
ATOM   3708  NE2 GLN A 241     -12.433   4.054 -19.230  1.00 94.08           N  
ATOM   3709 HE21 GLN A 241     -13.300   4.002 -18.715  1.00 94.08           H  
ATOM   3710 HE22 GLN A 241     -12.097   3.319 -19.835  1.00 94.08           H  
ATOM   3711  OE1 GLN A 241     -12.291   6.129 -18.568  1.00 94.08           O  
ATOM   3712  N   ASN A 242     -10.035   8.725 -23.318  1.00 93.76           N  
ATOM   3713  H   ASN A 242      -9.787   9.078 -22.405  1.00 93.76           H  
ATOM   3714  CA  ASN A 242     -10.351   9.686 -24.381  1.00 93.76           C  
ATOM   3715  HA  ASN A 242     -11.388   9.542 -24.686  1.00 93.76           H  
ATOM   3716  C   ASN A 242      -9.506   9.503 -25.655  1.00 93.76           C  
ATOM   3717  CB  ASN A 242     -10.190  11.109 -23.835  1.00 93.76           C  
ATOM   3718  HB2 ASN A 242     -10.154  11.806 -24.673  1.00 93.76           H  
ATOM   3719  HB3 ASN A 242      -9.245  11.185 -23.296  1.00 93.76           H  
ATOM   3720  O   ASN A 242      -9.962   9.875 -26.732  1.00 93.76           O  
ATOM   3721  CG  ASN A 242     -11.328  11.559 -22.939  1.00 93.76           C  
ATOM   3722  ND2 ASN A 242     -11.200  12.733 -22.371  1.00 93.76           N  
ATOM   3723 HD21 ASN A 242     -11.949  13.009 -21.752  1.00 93.76           H  
ATOM   3724 HD22 ASN A 242     -10.328  13.233 -22.468  1.00 93.76           H  
ATOM   3725  OD1 ASN A 242     -12.345  10.910 -22.764  1.00 93.76           O  
ATOM   3726  N   ASN A 243      -8.310   8.911 -25.556  1.00 93.81           N  
ATOM   3727  H   ASN A 243      -7.977   8.638 -24.643  1.00 93.81           H  
ATOM   3728  CA  ASN A 243      -7.479   8.561 -26.714  1.00 93.81           C  
ATOM   3729  HA  ASN A 243      -7.777   9.186 -27.555  1.00 93.81           H  
ATOM   3730  C   ASN A 243      -7.697   7.112 -27.200  1.00 93.81           C  
ATOM   3731  CB  ASN A 243      -6.005   8.885 -26.417  1.00 93.81           C  
ATOM   3732  HB2 ASN A 243      -5.385   8.520 -27.236  1.00 93.81           H  
ATOM   3733  HB3 ASN A 243      -5.690   8.363 -25.514  1.00 93.81           H  
ATOM   3734  O   ASN A 243      -6.877   6.588 -27.951  1.00 93.81           O  
ATOM   3735  CG  ASN A 243      -5.733  10.377 -26.308  1.00 93.81           C  
ATOM   3736  ND2 ASN A 243      -4.980  10.802 -25.326  1.00 93.81           N  
ATOM   3737 HD21 ASN A 243      -4.879  10.172 -24.543  1.00 93.81           H  
ATOM   3738 HD22 ASN A 243      -4.882  11.805 -25.261  1.00 93.81           H  
ATOM   3739  OD1 ASN A 243      -6.160  11.188 -27.110  1.00 93.81           O  
ATOM   3740  N   GLY A 244      -8.794   6.459 -26.795  1.00 95.21           N  
ATOM   3741  H   GLY A 244      -9.418   6.919 -26.148  1.00 95.21           H  
ATOM   3742  CA  GLY A 244      -9.184   5.129 -27.277  1.00 95.21           C  
ATOM   3743  HA2 GLY A 244     -10.272   5.074 -27.281  1.00 95.21           H  
ATOM   3744  HA3 GLY A 244      -8.834   4.992 -28.300  1.00 95.21           H  
ATOM   3745  C   GLY A 244      -8.670   3.954 -26.442  1.00 95.21           C  
ATOM   3746  O   GLY A 244      -8.794   2.811 -26.874  1.00 95.21           O  
ATOM   3747  N   GLY A 245      -8.106   4.202 -25.259  1.00 94.81           N  
ATOM   3748  H   GLY A 245      -8.011   5.161 -24.956  1.00 94.81           H  
ATOM   3749  CA  GLY A 245      -7.713   3.152 -24.324  1.00 94.81           C  
ATOM   3750  HA2 GLY A 245      -7.219   3.616 -23.470  1.00 94.81           H  
ATOM   3751  HA3 GLY A 245      -7.005   2.481 -24.810  1.00 94.81           H  
ATOM   3752  C   GLY A 245      -8.916   2.350 -23.814  1.00 94.81           C  
ATOM   3753  O   GLY A 245      -9.899   2.923 -23.340  1.00 94.81           O  
ATOM   3754  N   THR A 246      -8.839   1.020 -23.899  1.00 94.10           N  
ATOM   3755  H   THR A 246      -8.038   0.618 -24.364  1.00 94.10           H  
ATOM   3756  CA  THR A 246      -9.955   0.108 -23.582  1.00 94.10           C  
ATOM   3757  HA  THR A 246     -10.863   0.689 -23.417  1.00 94.10           H  
ATOM   3758  C   THR A 246      -9.749  -0.725 -22.321  1.00 94.10           C  
ATOM   3759  CB  THR A 246     -10.229  -0.847 -24.753  1.00 94.10           C  
ATOM   3760  HB  THR A 246     -11.009  -1.552 -24.467  1.00 94.10           H  
ATOM   3761  O   THR A 246     -10.701  -1.335 -21.840  1.00 94.10           O  
ATOM   3762  CG2 THR A 246     -10.692  -0.106 -26.006  1.00 94.10           C  
ATOM   3763 HG21 THR A 246      -9.885   0.513 -26.396  1.00 94.10           H  
ATOM   3764 HG22 THR A 246     -11.551   0.523 -25.771  1.00 94.10           H  
ATOM   3765 HG23 THR A 246     -10.975  -0.832 -26.768  1.00 94.10           H  
ATOM   3766  OG1 THR A 246      -9.060  -1.562 -25.092  1.00 94.10           O  
ATOM   3767  HG1 THR A 246      -8.872  -2.194 -24.394  1.00 94.10           H  
ATOM   3768  N   GLU A 247      -8.528  -0.789 -21.793  1.00 93.90           N  
ATOM   3769  H   GLU A 247      -7.779  -0.242 -22.194  1.00 93.90           H  
ATOM   3770  CA  GLU A 247      -8.216  -1.592 -20.610  1.00 93.90           C  
ATOM   3771  HA  GLU A 247      -8.733  -2.549 -20.687  1.00 93.90           H  
ATOM   3772  C   GLU A 247      -8.709  -0.910 -19.329  1.00 93.90           C  
ATOM   3773  CB  GLU A 247      -6.711  -1.890 -20.535  1.00 93.90           C  
ATOM   3774  HB2 GLU A 247      -6.166  -0.952 -20.422  1.00 93.90           H  
ATOM   3775  HB3 GLU A 247      -6.506  -2.478 -19.640  1.00 93.90           H  
ATOM   3776  O   GLU A 247      -8.739   0.318 -19.203  1.00 93.90           O  
ATOM   3777  CG  GLU A 247      -6.194  -2.673 -21.752  1.00 93.90           C  
ATOM   3778  HG2 GLU A 247      -6.702  -3.636 -21.792  1.00 93.90           H  
ATOM   3779  HG3 GLU A 247      -6.430  -2.132 -22.668  1.00 93.90           H  
ATOM   3780  CD  GLU A 247      -4.676  -2.871 -21.679  1.00 93.90           C  
ATOM   3781  OE1 GLU A 247      -4.239  -4.042 -21.635  1.00 93.90           O  
ATOM   3782  OE2 GLU A 247      -3.966  -1.835 -21.697  1.00 93.90           O  
ATOM   3783  N   THR A 248      -9.097  -1.717 -18.348  1.00 95.05           N  
ATOM   3784  H   THR A 248      -9.061  -2.713 -18.511  1.00 95.05           H  
ATOM   3785  CA  THR A 248      -9.456  -1.251 -17.008  1.00 95.05           C  
ATOM   3786  HA  THR A 248      -9.888  -0.254 -17.096  1.00 95.05           H  
ATOM   3787  C   THR A 248      -8.223  -1.146 -16.109  1.00 95.05           C  
ATOM   3788  CB  THR A 248     -10.512  -2.156 -16.363  1.00 95.05           C  
ATOM   3789  HB  THR A 248     -10.787  -1.722 -15.401  1.00 95.05           H  
ATOM   3790  O   THR A 248      -7.166  -1.710 -16.394  1.00 95.05           O  
ATOM   3791  CG2 THR A 248     -11.790  -2.270 -17.194  1.00 95.05           C  
ATOM   3792 HG21 THR A 248     -12.198  -1.276 -17.380  1.00 95.05           H  
ATOM   3793 HG22 THR A 248     -11.580  -2.755 -18.147  1.00 95.05           H  
ATOM   3794 HG23 THR A 248     -12.520  -2.868 -16.649  1.00 95.05           H  
ATOM   3795  OG1 THR A 248      -9.990  -3.443 -16.142  1.00 95.05           O  
ATOM   3796  HG1 THR A 248      -9.850  -3.849 -17.000  1.00 95.05           H  
ATOM   3797  N   CYS A 249      -8.352  -0.479 -14.958  1.00 95.19           N  
ATOM   3798  H   CYS A 249      -9.231  -0.028 -14.747  1.00 95.19           H  
ATOM   3799  CA  CYS A 249      -7.297  -0.482 -13.939  1.00 95.19           C  
ATOM   3800  HA  CYS A 249      -6.415   0.021 -14.335  1.00 95.19           H  
ATOM   3801  C   CYS A 249      -6.882  -1.918 -13.562  1.00 95.19           C  
ATOM   3802  CB  CYS A 249      -7.800   0.257 -12.689  1.00 95.19           C  
ATOM   3803  HB2 CYS A 249      -7.026   0.235 -11.922  1.00 95.19           H  
ATOM   3804  HB3 CYS A 249      -8.683  -0.248 -12.298  1.00 95.19           H  
ATOM   3805  O   CYS A 249      -5.699  -2.201 -13.380  1.00 95.19           O  
ATOM   3806  SG  CYS A 249      -8.215   1.984 -13.067  1.00 95.19           S  
ATOM   3807  HG  CYS A 249      -7.021   2.345 -13.547  1.00 95.19           H  
ATOM   3808  N   GLN A 250      -7.855  -2.828 -13.486  1.00 94.77           N  
ATOM   3809  H   GLN A 250      -8.799  -2.521 -13.674  1.00 94.77           H  
ATOM   3810  CA  GLN A 250      -7.677  -4.237 -13.155  1.00 94.77           C  
ATOM   3811  HA  GLN A 250      -7.098  -4.313 -12.234  1.00 94.77           H  
ATOM   3812  C   GLN A 250      -6.924  -5.018 -14.243  1.00 94.77           C  
ATOM   3813  CB  GLN A 250      -9.056  -4.884 -12.929  1.00 94.77           C  
ATOM   3814  HB2 GLN A 250      -9.636  -4.855 -13.852  1.00 94.77           H  
ATOM   3815  HB3 GLN A 250      -8.884  -5.934 -12.692  1.00 94.77           H  
ATOM   3816  O   GLN A 250      -6.255  -6.006 -13.938  1.00 94.77           O  
ATOM   3817  CG  GLN A 250      -9.898  -4.288 -11.784  1.00 94.77           C  
ATOM   3818  HG2 GLN A 250     -10.509  -5.094 -11.377  1.00 94.77           H  
ATOM   3819  HG3 GLN A 250      -9.244  -3.945 -10.982  1.00 94.77           H  
ATOM   3820  CD  GLN A 250     -10.843  -3.146 -12.171  1.00 94.77           C  
ATOM   3821  NE2 GLN A 250     -12.003  -3.072 -11.556  1.00 94.77           N  
ATOM   3822 HE21 GLN A 250     -12.321  -3.804 -10.937  1.00 94.77           H  
ATOM   3823 HE22 GLN A 250     -12.573  -2.253 -11.712  1.00 94.77           H  
ATOM   3824  OE1 GLN A 250     -10.550  -2.277 -12.982  1.00 94.77           O  
ATOM   3825  N   ASP A 251      -7.011  -4.608 -15.508  1.00 93.27           N  
ATOM   3826  H   ASP A 251      -7.569  -3.795 -15.728  1.00 93.27           H  
ATOM   3827  CA  ASP A 251      -6.313  -5.277 -16.613  1.00 93.27           C  
ATOM   3828  HA  ASP A 251      -6.447  -6.355 -16.522  1.00 93.27           H  
ATOM   3829  C   ASP A 251      -4.801  -5.068 -16.561  1.00 93.27           C  
ATOM   3830  CB  ASP A 251      -6.922  -4.862 -17.953  1.00 93.27           C  
ATOM   3831  HB2 ASP A 251      -6.889  -3.775 -18.020  1.00 93.27           H  
ATOM   3832  HB3 ASP A 251      -6.339  -5.290 -18.768  1.00 93.27           H  
ATOM   3833  O   ASP A 251      -4.065  -5.982 -16.906  1.00 93.27           O  
ATOM   3834  CG  ASP A 251      -8.367  -5.341 -18.071  1.00 93.27           C  
ATOM   3835  OD1 ASP A 251      -8.641  -6.492 -17.637  1.00 93.27           O  
ATOM   3836  OD2 ASP A 251      -9.217  -4.512 -18.465  1.00 93.27           O  
ATOM   3837  N   CYS A 252      -4.337  -3.949 -16.000  1.00 92.77           N  
ATOM   3838  H   CYS A 252      -5.001  -3.211 -15.816  1.00 92.77           H  
ATOM   3839  CA  CYS A 252      -2.913  -3.714 -15.758  1.00 92.77           C  
ATOM   3840  HA  CYS A 252      -2.329  -4.347 -16.425  1.00 92.77           H  
ATOM   3841  C   CYS A 252      -2.487  -4.082 -14.327  1.00 92.77           C  
ATOM   3842  CB  CYS A 252      -2.600  -2.253 -16.106  1.00 92.77           C  
ATOM   3843  HB2 CYS A 252      -3.319  -1.592 -15.621  1.00 92.77           H  
ATOM   3844  HB3 CYS A 252      -1.594  -1.992 -15.777  1.00 92.77           H  
ATOM   3845  O   CYS A 252      -1.518  -4.816 -14.129  1.00 92.77           O  
ATOM   3846  SG  CYS A 252      -2.706  -2.069 -17.907  1.00 92.77           S  
ATOM   3847  HG  CYS A 252      -2.915  -0.752 -17.989  1.00 92.77           H  
ATOM   3848  N   HIS A 253      -3.196  -3.590 -13.305  1.00 95.12           N  
ATOM   3849  H   HIS A 253      -4.011  -3.030 -13.510  1.00 95.12           H  
ATOM   3850  CA  HIS A 253      -2.768  -3.696 -11.902  1.00 95.12           C  
ATOM   3851  HA  HIS A 253      -1.678  -3.679 -11.879  1.00 95.12           H  
ATOM   3852  C   HIS A 253      -3.166  -5.006 -11.214  1.00 95.12           C  
ATOM   3853  CB  HIS A 253      -3.245  -2.479 -11.101  1.00 95.12           C  
ATOM   3854  HB2 HIS A 253      -4.324  -2.363 -11.203  1.00 95.12           H  
ATOM   3855  HB3 HIS A 253      -3.032  -2.640 -10.045  1.00 95.12           H  
ATOM   3856  O   HIS A 253      -2.690  -5.273 -10.114  1.00 95.12           O  
ATOM   3857  CG  HIS A 253      -2.551  -1.209 -11.513  1.00 95.12           C  
ATOM   3858  CD2 HIS A 253      -3.026  -0.260 -12.376  1.00 95.12           C  
ATOM   3859  HD2 HIS A 253      -3.979  -0.281 -12.883  1.00 95.12           H  
ATOM   3860  ND1 HIS A 253      -1.301  -0.798 -11.107  1.00 95.12           N  
ATOM   3861  HD1 HIS A 253      -0.692  -1.251 -10.440  1.00 95.12           H  
ATOM   3862  CE1 HIS A 253      -1.028   0.365 -11.717  1.00 95.12           C  
ATOM   3863  HE1 HIS A 253      -0.123   0.942 -11.590  1.00 95.12           H  
ATOM   3864  NE2 HIS A 253      -2.049   0.727 -12.504  1.00 95.12           N  
ATOM   3865  N   MET A 254      -3.989  -5.845 -11.845  1.00 95.51           N  
ATOM   3866  H   MET A 254      -4.389  -5.567 -12.730  1.00 95.51           H  
ATOM   3867  CA  MET A 254      -4.330  -7.175 -11.327  1.00 95.51           C  
ATOM   3868  HA  MET A 254      -3.765  -7.357 -10.412  1.00 95.51           H  
ATOM   3869  C   MET A 254      -3.916  -8.304 -12.282  1.00 95.51           C  
ATOM   3870  CB  MET A 254      -5.807  -7.256 -10.937  1.00 95.51           C  
ATOM   3871  HB2 MET A 254      -6.437  -7.222 -11.826  1.00 95.51           H  
ATOM   3872  HB3 MET A 254      -5.948  -8.222 -10.453  1.00 95.51           H  
ATOM   3873  O   MET A 254      -4.420  -9.420 -12.193  1.00 95.51           O  
ATOM   3874  CG  MET A 254      -6.279  -6.188  -9.953  1.00 95.51           C  
ATOM   3875  HG2 MET A 254      -6.112  -5.202 -10.386  1.00 95.51           H  
ATOM   3876  HG3 MET A 254      -5.690  -6.267  -9.039  1.00 95.51           H  
ATOM   3877  SD  MET A 254      -8.043  -6.336  -9.551  1.00 95.51           S  
ATOM   3878  CE  MET A 254      -8.022  -7.777  -8.443  1.00 95.51           C  
ATOM   3879  HE1 MET A 254      -7.406  -7.561  -7.570  1.00 95.51           H  
ATOM   3880  HE2 MET A 254      -9.036  -7.999  -8.112  1.00 95.51           H  
ATOM   3881  HE3 MET A 254      -7.607  -8.648  -8.949  1.00 95.51           H  
ATOM   3882  N   GLU A 255      -2.995  -8.039 -13.208  1.00 89.46           N  
ATOM   3883  H   GLU A 255      -2.681  -7.086 -13.321  1.00 89.46           H  
ATOM   3884  CA  GLU A 255      -2.460  -9.052 -14.127  1.00 89.46           C  
ATOM   3885  HA  GLU A 255      -3.229  -9.788 -14.361  1.00 89.46           H  
ATOM   3886  C   GLU A 255      -1.264  -9.799 -13.522  1.00 89.46           C  
ATOM   3887  CB  GLU A 255      -2.061  -8.353 -15.428  1.00 89.46           C  
ATOM   3888  HB2 GLU A 255      -2.916  -7.776 -15.779  1.00 89.46           H  
ATOM   3889  HB3 GLU A 255      -1.242  -7.669 -15.205  1.00 89.46           H  
ATOM   3890  O   GLU A 255      -1.220 -11.029 -13.536  1.00 89.46           O  
ATOM   3891  CG  GLU A 255      -1.651  -9.329 -16.541  1.00 89.46           C  
ATOM   3892  HG2 GLU A 255      -2.537  -9.865 -16.879  1.00 89.46           H  
ATOM   3893  HG3 GLU A 255      -0.950 -10.060 -16.137  1.00 89.46           H  
ATOM   3894  CD  GLU A 255      -0.967  -8.635 -17.730  1.00 89.46           C  
ATOM   3895  OE1 GLU A 255      -0.713  -9.331 -18.733  1.00 89.46           O  
ATOM   3896  OE2 GLU A 255      -0.555  -7.456 -17.600  1.00 89.46           O  
ATOM   3897  N   LYS A 256      -0.287  -9.067 -12.963  1.00 82.04           N  
ATOM   3898  H   LYS A 256      -0.404  -8.064 -12.973  1.00 82.04           H  
ATOM   3899  CA  LYS A 256       0.993  -9.630 -12.499  1.00 82.04           C  
ATOM   3900  HA  LYS A 256       1.471 -10.109 -13.353  1.00 82.04           H  
ATOM   3901  C   LYS A 256       0.770 -10.689 -11.421  1.00 82.04           C  
ATOM   3902  CB  LYS A 256       1.920  -8.508 -11.985  1.00 82.04           C  
ATOM   3903  HB2 LYS A 256       1.472  -8.049 -11.103  1.00 82.04           H  
ATOM   3904  HB3 LYS A 256       2.014  -7.747 -12.759  1.00 82.04           H  
ATOM   3905  O   LYS A 256       0.362 -10.357 -10.314  1.00 82.04           O  
ATOM   3906  CG  LYS A 256       3.327  -9.032 -11.630  1.00 82.04           C  
ATOM   3907  HG2 LYS A 256       3.252  -9.790 -10.850  1.00 82.04           H  
ATOM   3908  HG3 LYS A 256       3.753  -9.496 -12.519  1.00 82.04           H  
ATOM   3909  CD  LYS A 256       4.286  -7.929 -11.140  1.00 82.04           C  
ATOM   3910  HD2 LYS A 256       3.951  -7.554 -10.172  1.00 82.04           H  
ATOM   3911  HD3 LYS A 256       4.284  -7.108 -11.857  1.00 82.04           H  
ATOM   3912  CE  LYS A 256       5.715  -8.488 -11.017  1.00 82.04           C  
ATOM   3913  HE2 LYS A 256       5.725  -9.296 -10.285  1.00 82.04           H  
ATOM   3914  HE3 LYS A 256       5.995  -8.908 -11.983  1.00 82.04           H  
ATOM   3915  NZ  LYS A 256       6.721  -7.461 -10.644  1.00 82.04           N  
ATOM   3916  HZ1 LYS A 256       7.668  -7.739 -10.861  1.00 82.04           H  
ATOM   3917  HZ2 LYS A 256       6.662  -7.158  -9.682  1.00 82.04           H  
ATOM   3918  HZ3 LYS A 256       6.592  -6.581 -11.124  1.00 82.04           H  
ATOM   3919  N   GLY A 257       1.102 -11.943 -11.718  1.00 76.24           N  
ATOM   3920  H   GLY A 257       1.346 -12.146 -12.677  1.00 76.24           H  
ATOM   3921  CA  GLY A 257       0.928 -13.074 -10.797  1.00 76.24           C  
ATOM   3922  HA2 GLY A 257       1.039 -12.734  -9.767  1.00 76.24           H  
ATOM   3923  HA3 GLY A 257       1.700 -13.816 -10.997  1.00 76.24           H  
ATOM   3924  C   GLY A 257      -0.428 -13.774 -10.904  1.00 76.24           C  
ATOM   3925  O   GLY A 257      -0.592 -14.837 -10.315  1.00 76.24           O  
ATOM   3926  N   GLY A 258      -1.357 -13.240 -11.704  1.00 76.43           N  
ATOM   3927  H   GLY A 258      -1.141 -12.407 -12.232  1.00 76.43           H  
ATOM   3928  CA  GLY A 258      -2.622 -13.897 -12.001  1.00 76.43           C  
ATOM   3929  HA2 GLY A 258      -3.205 -13.276 -12.681  1.00 76.43           H  
ATOM   3930  HA3 GLY A 258      -3.184 -14.027 -11.076  1.00 76.43           H  
ATOM   3931  C   GLY A 258      -2.392 -15.257 -12.659  1.00 76.43           C  
ATOM   3932  O   GLY A 258      -1.525 -15.412 -13.521  1.00 76.43           O  
ATOM   3933  N   LYS A 259      -3.156 -16.265 -12.238  1.00 73.54           N  
ATOM   3934  H   LYS A 259      -3.866 -16.052 -11.551  1.00 73.54           H  
ATOM   3935  CA  LYS A 259      -3.060 -17.643 -12.742  1.00 73.54           C  
ATOM   3936  HA  LYS A 259      -2.402 -17.664 -13.611  1.00 73.54           H  
ATOM   3937  C   LYS A 259      -4.426 -18.135 -13.182  1.00 73.54           C  
ATOM   3938  CB  LYS A 259      -2.484 -18.582 -11.673  1.00 73.54           C  
ATOM   3939  HB2 LYS A 259      -3.104 -18.524 -10.778  1.00 73.54           H  
ATOM   3940  HB3 LYS A 259      -2.526 -19.603 -12.051  1.00 73.54           H  
ATOM   3941  O   LYS A 259      -5.422 -17.862 -12.519  1.00 73.54           O  
ATOM   3942  CG  LYS A 259      -1.031 -18.260 -11.304  1.00 73.54           C  
ATOM   3943  HG2 LYS A 259      -0.982 -17.266 -10.860  1.00 73.54           H  
ATOM   3944  HG3 LYS A 259      -0.405 -18.289 -12.196  1.00 73.54           H  
ATOM   3945  CD  LYS A 259      -0.529 -19.285 -10.285  1.00 73.54           C  
ATOM   3946  HD2 LYS A 259      -0.511 -20.272 -10.746  1.00 73.54           H  
ATOM   3947  HD3 LYS A 259      -1.217 -19.301  -9.439  1.00 73.54           H  
ATOM   3948  CE  LYS A 259       0.867 -18.915  -9.787  1.00 73.54           C  
ATOM   3949  HE2 LYS A 259       0.825 -17.901  -9.391  1.00 73.54           H  
ATOM   3950  HE3 LYS A 259       1.560 -18.924 -10.628  1.00 73.54           H  
ATOM   3951  NZ  LYS A 259       1.292 -19.865  -8.732  1.00 73.54           N  
ATOM   3952  HZ1 LYS A 259       1.337 -20.805  -9.097  1.00 73.54           H  
ATOM   3953  HZ2 LYS A 259       2.190 -19.603  -8.350  1.00 73.54           H  
ATOM   3954  HZ3 LYS A 259       0.610 -19.862  -7.987  1.00 73.54           H  
ATOM   3955  N   ASN A 260      -4.471 -18.913 -14.264  1.00 73.68           N  
ATOM   3956  H   ASN A 260      -3.602 -19.148 -14.722  1.00 73.68           H  
ATOM   3957  CA  ASN A 260      -5.691 -19.579 -14.742  1.00 73.68           C  
ATOM   3958  HA  ASN A 260      -5.477 -19.988 -15.729  1.00 73.68           H  
ATOM   3959  C   ASN A 260      -6.874 -18.608 -14.933  1.00 73.68           C  
ATOM   3960  CB  ASN A 260      -6.011 -20.769 -13.812  1.00 73.68           C  
ATOM   3961  HB2 ASN A 260      -6.861 -21.321 -14.213  1.00 73.68           H  
ATOM   3962  HB3 ASN A 260      -6.288 -20.392 -12.828  1.00 73.68           H  
ATOM   3963  O   ASN A 260      -7.991 -18.888 -14.505  1.00 73.68           O  
ATOM   3964  CG  ASN A 260      -4.853 -21.739 -13.670  1.00 73.68           C  
ATOM   3965  ND2 ASN A 260      -4.732 -22.404 -12.546  1.00 73.68           N  
ATOM   3966 HD21 ASN A 260      -3.978 -23.075 -12.513  1.00 73.68           H  
ATOM   3967 HD22 ASN A 260      -5.422 -22.317 -11.814  1.00 73.68           H  
ATOM   3968  OD1 ASN A 260      -4.026 -21.894 -14.549  1.00 73.68           O  
ATOM   3969  N   GLY A 261      -6.607 -17.425 -15.498  1.00 72.45           N  
ATOM   3970  H   GLY A 261      -5.667 -17.245 -15.819  1.00 72.45           H  
ATOM   3971  CA  GLY A 261      -7.611 -16.373 -15.703  1.00 72.45           C  
ATOM   3972  HA2 GLY A 261      -8.511 -16.818 -16.129  1.00 72.45           H  
ATOM   3973  HA3 GLY A 261      -7.223 -15.647 -16.417  1.00 72.45           H  
ATOM   3974  C   GLY A 261      -8.025 -15.608 -14.439  1.00 72.45           C  
ATOM   3975  O   GLY A 261      -8.828 -14.682 -14.529  1.00 72.45           O  
ATOM   3976  N   LYS A 262      -7.480 -15.946 -13.261  1.00 81.34           N  
ATOM   3977  H   LYS A 262      -6.825 -16.713 -13.231  1.00 81.34           H  
ATOM   3978  CA  LYS A 262      -7.729 -15.204 -12.021  1.00 81.34           C  
ATOM   3979  HA  LYS A 262      -8.769 -14.878 -12.028  1.00 81.34           H  
ATOM   3980  C   LYS A 262      -6.856 -13.955 -11.954  1.00 81.34           C  
ATOM   3981  CB  LYS A 262      -7.516 -16.078 -10.779  1.00 81.34           C  
ATOM   3982  HB2 LYS A 262      -7.722 -15.475  -9.895  1.00 81.34           H  
ATOM   3983  HB3 LYS A 262      -6.474 -16.395 -10.728  1.00 81.34           H  
ATOM   3984  O   LYS A 262      -5.668 -13.996 -12.267  1.00 81.34           O  
ATOM   3985  CG  LYS A 262      -8.437 -17.307 -10.762  1.00 81.34           C  
ATOM   3986  HG2 LYS A 262      -8.213 -17.950 -11.612  1.00 81.34           H  
ATOM   3987  HG3 LYS A 262      -9.475 -16.982 -10.825  1.00 81.34           H  
ATOM   3988  CD  LYS A 262      -8.227 -18.097  -9.467  1.00 81.34           C  
ATOM   3989  HD2 LYS A 262      -7.184 -18.407  -9.408  1.00 81.34           H  
ATOM   3990  HD3 LYS A 262      -8.455 -17.456  -8.616  1.00 81.34           H  
ATOM   3991  CE  LYS A 262      -9.134 -19.330  -9.445  1.00 81.34           C  
ATOM   3992  HE2 LYS A 262     -10.171 -19.003  -9.527  1.00 81.34           H  
ATOM   3993  HE3 LYS A 262      -8.907 -19.941 -10.319  1.00 81.34           H  
ATOM   3994  NZ  LYS A 262      -8.934 -20.113  -8.200  1.00 81.34           N  
ATOM   3995  HZ1 LYS A 262      -7.967 -20.390  -8.108  1.00 81.34           H  
ATOM   3996  HZ2 LYS A 262      -9.172 -19.556  -7.392  1.00 81.34           H  
ATOM   3997  HZ3 LYS A 262      -9.511 -20.942  -8.199  1.00 81.34           H  
ATOM   3998  N   LYS A 263      -7.462 -12.862 -11.498  1.00 90.47           N  
ATOM   3999  H   LYS A 263      -8.434 -12.947 -11.239  1.00 90.47           H  
ATOM   4000  CA  LYS A 263      -6.812 -11.572 -11.268  1.00 90.47           C  
ATOM   4001  HA  LYS A 263      -6.117 -11.369 -12.083  1.00 90.47           H  
ATOM   4002  C   LYS A 263      -5.990 -11.610  -9.967  1.00 90.47           C  
ATOM   4003  CB  LYS A 263      -7.898 -10.482 -11.250  1.00 90.47           C  
ATOM   4004  HB2 LYS A 263      -7.449  -9.531 -10.964  1.00 90.47           H  
ATOM   4005  HB3 LYS A 263      -8.629 -10.731 -10.481  1.00 90.47           H  
ATOM   4006  O   LYS A 263      -6.468 -12.092  -8.941  1.00 90.47           O  
ATOM   4007  CG  LYS A 263      -8.648 -10.253 -12.579  1.00 90.47           C  
ATOM   4008  HG2 LYS A 263      -9.096 -11.186 -12.919  1.00 90.47           H  
ATOM   4009  HG3 LYS A 263      -9.458  -9.551 -12.376  1.00 90.47           H  
ATOM   4010  CD  LYS A 263      -7.778  -9.663 -13.706  1.00 90.47           C  
ATOM   4011  HD2 LYS A 263      -7.071 -10.415 -14.056  1.00 90.47           H  
ATOM   4012  HD3 LYS A 263      -7.217  -8.815 -13.312  1.00 90.47           H  
ATOM   4013  CE  LYS A 263      -8.653  -9.179 -14.879  1.00 90.47           C  
ATOM   4014  HE2 LYS A 263      -9.421  -8.517 -14.480  1.00 90.47           H  
ATOM   4015  HE3 LYS A 263      -9.153 -10.032 -15.338  1.00 90.47           H  
ATOM   4016  NZ  LYS A 263      -7.867  -8.433 -15.898  1.00 90.47           N  
ATOM   4017  HZ1 LYS A 263      -7.309  -7.709 -15.468  1.00 90.47           H  
ATOM   4018  HZ2 LYS A 263      -7.257  -9.025 -16.442  1.00 90.47           H  
ATOM   4019  HZ3 LYS A 263      -8.445  -7.927 -16.554  1.00 90.47           H  
ATOM   4020  N   SER A 264      -4.769 -11.093 -10.024  1.00 94.54           N  
ATOM   4021  H   SER A 264      -4.496 -10.664 -10.897  1.00 94.54           H  
ATOM   4022  CA  SER A 264      -3.841 -10.967  -8.896  1.00 94.54           C  
ATOM   4023  HA  SER A 264      -3.814 -11.911  -8.351  1.00 94.54           H  
ATOM   4024  C   SER A 264      -4.245  -9.857  -7.933  1.00 94.54           C  
ATOM   4025  CB  SER A 264      -2.444 -10.690  -9.437  1.00 94.54           C  
ATOM   4026  HB2 SER A 264      -2.065 -11.610  -9.882  1.00 94.54           H  
ATOM   4027  HB3 SER A 264      -2.503  -9.927 -10.214  1.00 94.54           H  
ATOM   4028  O   SER A 264      -4.732  -8.807  -8.350  1.00 94.54           O  
ATOM   4029  OG  SER A 264      -1.526 -10.249  -8.457  1.00 94.54           O  
ATOM   4030  HG  SER A 264      -0.678 -10.280  -8.907  1.00 94.54           H  
ATOM   4031  N   HIS A 265      -3.981 -10.068  -6.647  1.00 95.81           N  
ATOM   4032  H   HIS A 265      -3.584 -10.962  -6.398  1.00 95.81           H  
ATOM   4033  CA  HIS A 265      -4.181  -9.076  -5.587  1.00 95.81           C  
ATOM   4034  HA  HIS A 265      -4.744  -8.240  -6.000  1.00 95.81           H  
ATOM   4035  C   HIS A 265      -2.860  -8.451  -5.099  1.00 95.81           C  
ATOM   4036  CB  HIS A 265      -5.057  -9.679  -4.480  1.00 95.81           C  
ATOM   4037  HB2 HIS A 265      -4.655 -10.646  -4.178  1.00 95.81           H  
ATOM   4038  HB3 HIS A 265      -5.043  -9.025  -3.608  1.00 95.81           H  
ATOM   4039  O   HIS A 265      -2.784  -7.928  -3.988  1.00 95.81           O  
ATOM   4040  CG  HIS A 265      -6.495  -9.839  -4.913  1.00 95.81           C  
ATOM   4041  CD2 HIS A 265      -7.584  -9.217  -4.364  1.00 95.81           C  
ATOM   4042  HD2 HIS A 265      -7.573  -8.532  -3.529  1.00 95.81           H  
ATOM   4043  ND1 HIS A 265      -6.957 -10.618  -5.952  1.00 95.81           N  
ATOM   4044  HD1 HIS A 265      -6.397 -11.197  -6.562  1.00 95.81           H  
ATOM   4045  CE1 HIS A 265      -8.287 -10.463  -6.028  1.00 95.81           C  
ATOM   4046  HE1 HIS A 265      -8.928 -10.948  -6.750  1.00 95.81           H  
ATOM   4047  NE2 HIS A 265      -8.713  -9.608  -5.088  1.00 95.81           N  
ATOM   4048  N   LEU A 266      -1.802  -8.474  -5.924  1.00 95.37           N  
ATOM   4049  H   LEU A 266      -1.890  -8.998  -6.783  1.00 95.37           H  
ATOM   4050  CA  LEU A 266      -0.525  -7.807  -5.620  1.00 95.37           C  
ATOM   4051  HA  LEU A 266      -0.281  -7.982  -4.573  1.00 95.37           H  
ATOM   4052  C   LEU A 266      -0.580  -6.281  -5.794  1.00 95.37           C  
ATOM   4053  CB  LEU A 266       0.593  -8.385  -6.512  1.00 95.37           C  
ATOM   4054  HB2 LEU A 266       1.460  -7.728  -6.455  1.00 95.37           H  
ATOM   4055  HB3 LEU A 266       0.249  -8.380  -7.546  1.00 95.37           H  
ATOM   4056  O   LEU A 266       0.143  -5.570  -5.096  1.00 95.37           O  
ATOM   4057  CG  LEU A 266       1.049  -9.805  -6.136  1.00 95.37           C  
ATOM   4058  HG  LEU A 266       0.185 -10.467  -6.077  1.00 95.37           H  
ATOM   4059  CD1 LEU A 266       2.012 -10.352  -7.190  1.00 95.37           C  
ATOM   4060 HD11 LEU A 266       2.891  -9.714  -7.272  1.00 95.37           H  
ATOM   4061 HD12 LEU A 266       1.503 -10.390  -8.153  1.00 95.37           H  
ATOM   4062 HD13 LEU A 266       2.307 -11.367  -6.925  1.00 95.37           H  
ATOM   4063  CD2 LEU A 266       1.819  -9.832  -4.814  1.00 95.37           C  
ATOM   4064 HD21 LEU A 266       2.713  -9.213  -4.887  1.00 95.37           H  
ATOM   4065 HD22 LEU A 266       2.094 -10.858  -4.572  1.00 95.37           H  
ATOM   4066 HD23 LEU A 266       1.191  -9.440  -4.014  1.00 95.37           H  
ATOM   4067  N   PHE A 267      -1.404  -5.787  -6.727  1.00 95.37           N  
ATOM   4068  H   PHE A 267      -1.990  -6.443  -7.223  1.00 95.37           H  
ATOM   4069  CA  PHE A 267      -1.569  -4.363  -7.054  1.00 95.37           C  
ATOM   4070  HA  PHE A 267      -2.060  -4.304  -8.025  1.00 95.37           H  
ATOM   4071  C   PHE A 267      -0.237  -3.597  -7.204  1.00 95.37           C  
ATOM   4072  CB  PHE A 267      -2.523  -3.706  -6.048  1.00 95.37           C  
ATOM   4073  HB2 PHE A 267      -2.013  -3.604  -5.090  1.00 95.37           H  
ATOM   4074  HB3 PHE A 267      -2.764  -2.702  -6.396  1.00 95.37           H  
ATOM   4075  O   PHE A 267       0.002  -2.622  -6.482  1.00 95.37           O  
ATOM   4076  CG  PHE A 267      -3.814  -4.465  -5.830  1.00 95.37           C  
ATOM   4077  CD1 PHE A 267      -4.840  -4.415  -6.791  1.00 95.37           C  
ATOM   4078  HD1 PHE A 267      -4.711  -3.841  -7.696  1.00 95.37           H  
ATOM   4079  CD2 PHE A 267      -3.989  -5.225  -4.659  1.00 95.37           C  
ATOM   4080  HD2 PHE A 267      -3.193  -5.298  -3.933  1.00 95.37           H  
ATOM   4081  CE1 PHE A 267      -6.044  -5.105  -6.564  1.00 95.37           C  
ATOM   4082  HE1 PHE A 267      -6.843  -5.051  -7.289  1.00 95.37           H  
ATOM   4083  CE2 PHE A 267      -5.192  -5.913  -4.435  1.00 95.37           C  
ATOM   4084  HE2 PHE A 267      -5.317  -6.504  -3.540  1.00 95.37           H  
ATOM   4085  CZ  PHE A 267      -6.220  -5.856  -5.390  1.00 95.37           C  
ATOM   4086  HZ  PHE A 267      -7.144  -6.390  -5.226  1.00 95.37           H  
ATOM   4087  N   PRO A 268       0.680  -4.031  -8.093  1.00 93.95           N  
ATOM   4088  CA  PRO A 268       1.966  -3.367  -8.234  1.00 93.95           C  
ATOM   4089  HA  PRO A 268       2.460  -3.329  -7.263  1.00 93.95           H  
ATOM   4090  C   PRO A 268       1.792  -1.932  -8.752  1.00 93.95           C  
ATOM   4091  CB  PRO A 268       2.785  -4.253  -9.171  1.00 93.95           C  
ATOM   4092  HB2 PRO A 268       3.487  -3.673  -9.770  1.00 93.95           H  
ATOM   4093  HB3 PRO A 268       3.317  -5.004  -8.587  1.00 93.95           H  
ATOM   4094  O   PRO A 268       0.868  -1.625  -9.504  1.00 93.95           O  
ATOM   4095  CG  PRO A 268       1.729  -4.935 -10.036  1.00 93.95           C  
ATOM   4096  HG2 PRO A 268       2.075  -5.900 -10.406  1.00 93.95           H  
ATOM   4097  HG3 PRO A 268       1.457  -4.290 -10.872  1.00 93.95           H  
ATOM   4098  CD  PRO A 268       0.539  -5.085  -9.091  1.00 93.95           C  
ATOM   4099  HD2 PRO A 268       0.575  -6.060  -8.605  1.00 93.95           H  
ATOM   4100  HD3 PRO A 268      -0.388  -4.972  -9.654  1.00 93.95           H  
ATOM   4101  N   GLY A 269       2.711  -1.054  -8.357  1.00 92.57           N  
ATOM   4102  H   GLY A 269       3.489  -1.405  -7.817  1.00 92.57           H  
ATOM   4103  CA  GLY A 269       2.727   0.364  -8.726  1.00 92.57           C  
ATOM   4104  HA2 GLY A 269       2.139   0.930  -8.004  1.00 92.57           H  
ATOM   4105  HA3 GLY A 269       2.291   0.504  -9.714  1.00 92.57           H  
ATOM   4106  C   GLY A 269       4.160   0.890  -8.754  1.00 92.57           C  
ATOM   4107  O   GLY A 269       5.076   0.150  -9.100  1.00 92.57           O  
ATOM   4108  N   GLY A 270       4.389   2.133  -8.319  1.00 91.53           N  
ATOM   4109  H   GLY A 270       3.600   2.713  -8.072  1.00 91.53           H  
ATOM   4110  CA  GLY A 270       5.722   2.764  -8.347  1.00 91.53           C  
ATOM   4111  HA2 GLY A 270       6.067   2.808  -9.380  1.00 91.53           H  
ATOM   4112  HA3 GLY A 270       5.631   3.786  -7.981  1.00 91.53           H  
ATOM   4113  C   GLY A 270       6.819   2.070  -7.518  1.00 91.53           C  
ATOM   4114  O   GLY A 270       7.998   2.348  -7.706  1.00 91.53           O  
ATOM   4115  N   HIS A 271       6.449   1.149  -6.626  1.00 89.93           N  
ATOM   4116  H   HIS A 271       5.461   0.956  -6.547  1.00 89.93           H  
ATOM   4117  CA  HIS A 271       7.376   0.361  -5.803  1.00 89.93           C  
ATOM   4118  HA  HIS A 271       8.305   0.916  -5.672  1.00 89.93           H  
ATOM   4119  C   HIS A 271       7.745  -1.001  -6.416  1.00 89.93           C  
ATOM   4120  CB  HIS A 271       6.737   0.153  -4.433  1.00 89.93           C  
ATOM   4121  HB2 HIS A 271       5.786  -0.349  -4.607  1.00 89.93           H  
ATOM   4122  HB3 HIS A 271       7.370  -0.500  -3.832  1.00 89.93           H  
ATOM   4123  O   HIS A 271       8.480  -1.770  -5.799  1.00 89.93           O  
ATOM   4124  CG  HIS A 271       6.502   1.422  -3.654  1.00 89.93           C  
ATOM   4125  CD2 HIS A 271       7.385   2.018  -2.794  1.00 89.93           C  
ATOM   4126  HD2 HIS A 271       8.386   1.677  -2.575  1.00 89.93           H  
ATOM   4127  ND1 HIS A 271       5.344   2.167  -3.624  1.00 89.93           N  
ATOM   4128  HD1 HIS A 271       4.475   1.965  -4.097  1.00 89.93           H  
ATOM   4129  CE1 HIS A 271       5.530   3.190  -2.774  1.00 89.93           C  
ATOM   4130  HE1 HIS A 271       4.791   3.941  -2.537  1.00 89.93           H  
ATOM   4131  NE2 HIS A 271       6.758   3.134  -2.234  1.00 89.93           N  
ATOM   4132  N   ASP A 272       7.212  -1.331  -7.592  1.00 93.06           N  
ATOM   4133  H   ASP A 272       6.646  -0.653  -8.083  1.00 93.06           H  
ATOM   4134  CA  ASP A 272       7.523  -2.557  -8.320  1.00 93.06           C  
ATOM   4135  HA  ASP A 272       8.151  -3.207  -7.709  1.00 93.06           H  
ATOM   4136  C   ASP A 272       8.297  -2.197  -9.592  1.00 93.06           C  
ATOM   4137  CB  ASP A 272       6.228  -3.321  -8.608  1.00 93.06           C  
ATOM   4138  HB2 ASP A 272       5.706  -3.501  -7.668  1.00 93.06           H  
ATOM   4139  HB3 ASP A 272       5.578  -2.713  -9.238  1.00 93.06           H  
ATOM   4140  O   ASP A 272       7.768  -1.557 -10.500  1.00 93.06           O  
ATOM   4141  CG  ASP A 272       6.505  -4.660  -9.291  1.00 93.06           C  
ATOM   4142  OD1 ASP A 272       6.785  -4.687 -10.510  1.00 93.06           O  
ATOM   4143  OD2 ASP A 272       6.439  -5.709  -8.616  1.00 93.06           O  
ATOM   4144  N   LEU A 273       9.573  -2.586  -9.652  1.00 93.29           N  
ATOM   4145  H   LEU A 273       9.962  -3.095  -8.872  1.00 93.29           H  
ATOM   4146  CA  LEU A 273      10.453  -2.196 -10.754  1.00 93.29           C  
ATOM   4147  HA  LEU A 273      10.453  -1.107 -10.809  1.00 93.29           H  
ATOM   4148  C   LEU A 273       9.962  -2.718 -12.111  1.00 93.29           C  
ATOM   4149  CB  LEU A 273      11.880  -2.685 -10.449  1.00 93.29           C  
ATOM   4150  HB2 LEU A 273      12.202  -2.255  -9.501  1.00 93.29           H  
ATOM   4151  HB3 LEU A 273      11.857  -3.769 -10.341  1.00 93.29           H  
ATOM   4152  O   LEU A 273      10.113  -2.022 -13.115  1.00 93.29           O  
ATOM   4153  CG  LEU A 273      12.914  -2.327 -11.535  1.00 93.29           C  
ATOM   4154  HG  LEU A 273      12.622  -2.777 -12.484  1.00 93.29           H  
ATOM   4155  CD1 LEU A 273      13.071  -0.817 -11.732  1.00 93.29           C  
ATOM   4156 HD11 LEU A 273      13.303  -0.340 -10.780  1.00 93.29           H  
ATOM   4157 HD12 LEU A 273      13.871  -0.607 -12.442  1.00 93.29           H  
ATOM   4158 HD13 LEU A 273      12.147  -0.394 -12.125  1.00 93.29           H  
ATOM   4159  CD2 LEU A 273      14.279  -2.905 -11.163  1.00 93.29           C  
ATOM   4160 HD21 LEU A 273      15.017  -2.657 -11.926  1.00 93.29           H  
ATOM   4161 HD22 LEU A 273      14.605  -2.492 -10.209  1.00 93.29           H  
ATOM   4162 HD23 LEU A 273      14.204  -3.989 -11.068  1.00 93.29           H  
ATOM   4163  N   ASP A 274       9.374  -3.914 -12.160  1.00 92.87           N  
ATOM   4164  H   ASP A 274       9.181  -4.409 -11.301  1.00 92.87           H  
ATOM   4165  CA  ASP A 274       8.854  -4.463 -13.416  1.00 92.87           C  
ATOM   4166  HA  ASP A 274       9.626  -4.384 -14.182  1.00 92.87           H  
ATOM   4167  C   ASP A 274       7.637  -3.669 -13.889  1.00 92.87           C  
ATOM   4168  CB  ASP A 274       8.476  -5.941 -13.286  1.00 92.87           C  
ATOM   4169  HB2 ASP A 274       8.184  -6.309 -14.270  1.00 92.87           H  
ATOM   4170  HB3 ASP A 274       7.603  -6.023 -12.638  1.00 92.87           H  
ATOM   4171  O   ASP A 274       7.510  -3.394 -15.080  1.00 92.87           O  
ATOM   4172  CG  ASP A 274       9.599  -6.827 -12.758  1.00 92.87           C  
ATOM   4173  OD1 ASP A 274      10.771  -6.589 -13.139  1.00 92.87           O  
ATOM   4174  OD2 ASP A 274       9.240  -7.723 -11.955  1.00 92.87           O  
ATOM   4175  N   MET A 275       6.779  -3.237 -12.961  1.00 93.91           N  
ATOM   4176  H   MET A 275       6.921  -3.526 -12.004  1.00 93.91           H  
ATOM   4177  CA  MET A 275       5.642  -2.373 -13.268  1.00 93.91           C  
ATOM   4178  HA  MET A 275       5.072  -2.851 -14.065  1.00 93.91           H  
ATOM   4179  C   MET A 275       6.092  -1.006 -13.781  1.00 93.91           C  
ATOM   4180  CB  MET A 275       4.758  -2.229 -12.024  1.00 93.91           C  
ATOM   4181  HB2 MET A 275       5.261  -1.615 -11.277  1.00 93.91           H  
ATOM   4182  HB3 MET A 275       4.589  -3.223 -11.610  1.00 93.91           H  
ATOM   4183  O   MET A 275       5.580  -0.527 -14.791  1.00 93.91           O  
ATOM   4184  CG  MET A 275       3.399  -1.607 -12.349  1.00 93.91           C  
ATOM   4185  HG2 MET A 275       2.831  -1.533 -11.422  1.00 93.91           H  
ATOM   4186  HG3 MET A 275       3.533  -0.602 -12.749  1.00 93.91           H  
ATOM   4187  SD  MET A 275       2.466  -2.607 -13.540  1.00 93.91           S  
ATOM   4188  CE  MET A 275       0.793  -2.463 -12.885  1.00 93.91           C  
ATOM   4189  HE1 MET A 275       0.195  -3.295 -13.257  1.00 93.91           H  
ATOM   4190  HE2 MET A 275       0.805  -2.486 -11.795  1.00 93.91           H  
ATOM   4191  HE3 MET A 275       0.350  -1.527 -13.224  1.00 93.91           H  
ATOM   4192  N   VAL A 276       7.104  -0.404 -13.146  1.00 93.82           N  
ATOM   4193  H   VAL A 276       7.453  -0.834 -12.301  1.00 93.82           H  
ATOM   4194  CA  VAL A 276       7.698   0.863 -13.605  1.00 93.82           C  
ATOM   4195  HA  VAL A 276       6.909   1.611 -13.679  1.00 93.82           H  
ATOM   4196  C   VAL A 276       8.292   0.711 -15.009  1.00 93.82           C  
ATOM   4197  CB  VAL A 276       8.750   1.370 -12.599  1.00 93.82           C  
ATOM   4198  HB  VAL A 276       9.475   0.580 -12.405  1.00 93.82           H  
ATOM   4199  O   VAL A 276       8.071   1.567 -15.864  1.00 93.82           O  
ATOM   4200  CG1 VAL A 276       9.504   2.603 -13.113  1.00 93.82           C  
ATOM   4201 HG11 VAL A 276      10.108   2.345 -13.983  1.00 93.82           H  
ATOM   4202 HG12 VAL A 276      10.171   2.979 -12.337  1.00 93.82           H  
ATOM   4203 HG13 VAL A 276       8.797   3.386 -13.388  1.00 93.82           H  
ATOM   4204  CG2 VAL A 276       8.085   1.767 -11.274  1.00 93.82           C  
ATOM   4205 HG21 VAL A 276       8.843   2.060 -10.548  1.00 93.82           H  
ATOM   4206 HG22 VAL A 276       7.402   2.601 -11.436  1.00 93.82           H  
ATOM   4207 HG23 VAL A 276       7.521   0.932 -10.857  1.00 93.82           H  
ATOM   4208  N   LYS A 277       8.994  -0.397 -15.284  1.00 93.73           N  
ATOM   4209  H   LYS A 277       9.141  -1.060 -14.537  1.00 93.73           H  
ATOM   4210  CA  LYS A 277       9.525  -0.704 -16.622  1.00 93.73           C  
ATOM   4211  HA  LYS A 277      10.098   0.148 -16.988  1.00 93.73           H  
ATOM   4212  C   LYS A 277       8.418  -0.930 -17.655  1.00 93.73           C  
ATOM   4213  CB  LYS A 277      10.427  -1.940 -16.560  1.00 93.73           C  
ATOM   4214  HB2 LYS A 277       9.915  -2.726 -16.005  1.00 93.73           H  
ATOM   4215  HB3 LYS A 277      10.595  -2.303 -17.574  1.00 93.73           H  
ATOM   4216  O   LYS A 277       8.570  -0.493 -18.789  1.00 93.73           O  
ATOM   4217  CG  LYS A 277      11.796  -1.661 -15.924  1.00 93.73           C  
ATOM   4218  HG2 LYS A 277      12.368  -0.999 -16.574  1.00 93.73           H  
ATOM   4219  HG3 LYS A 277      11.677  -1.184 -14.952  1.00 93.73           H  
ATOM   4220  CD  LYS A 277      12.533  -2.993 -15.760  1.00 93.73           C  
ATOM   4221  HD2 LYS A 277      11.943  -3.634 -15.104  1.00 93.73           H  
ATOM   4222  HD3 LYS A 277      12.624  -3.476 -16.733  1.00 93.73           H  
ATOM   4223  CE  LYS A 277      13.921  -2.796 -15.153  1.00 93.73           C  
ATOM   4224  HE2 LYS A 277      13.812  -2.237 -14.224  1.00 93.73           H  
ATOM   4225  HE3 LYS A 277      14.528  -2.205 -15.839  1.00 93.73           H  
ATOM   4226  NZ  LYS A 277      14.551  -4.113 -14.889  1.00 93.73           N  
ATOM   4227  HZ1 LYS A 277      15.452  -4.008 -14.445  1.00 93.73           H  
ATOM   4228  HZ2 LYS A 277      14.660  -4.634 -15.748  1.00 93.73           H  
ATOM   4229  HZ3 LYS A 277      13.956  -4.658 -14.283  1.00 93.73           H  
ATOM   4230  N   LYS A 278       7.313  -1.588 -17.286  1.00 92.93           N  
ATOM   4231  H   LYS A 278       7.284  -1.978 -16.354  1.00 92.93           H  
ATOM   4232  CA  LYS A 278       6.156  -1.797 -18.175  1.00 92.93           C  
ATOM   4233  HA  LYS A 278       6.513  -2.224 -19.112  1.00 92.93           H  
ATOM   4234  C   LYS A 278       5.490  -0.464 -18.541  1.00 92.93           C  
ATOM   4235  CB  LYS A 278       5.171  -2.794 -17.522  1.00 92.93           C  
ATOM   4236  HB2 LYS A 278       4.736  -2.342 -16.631  1.00 92.93           H  
ATOM   4237  HB3 LYS A 278       5.721  -3.685 -17.219  1.00 92.93           H  
ATOM   4238  O   LYS A 278       5.095  -0.281 -19.688  1.00 92.93           O  
ATOM   4239  CG  LYS A 278       4.038  -3.224 -18.476  1.00 92.93           C  
ATOM   4240  HG2 LYS A 278       3.482  -2.340 -18.787  1.00 92.93           H  
ATOM   4241  HG3 LYS A 278       4.478  -3.682 -19.361  1.00 92.93           H  
ATOM   4242  CD  LYS A 278       3.040  -4.218 -17.843  1.00 92.93           C  
ATOM   4243  HD2 LYS A 278       2.598  -3.758 -16.958  1.00 92.93           H  
ATOM   4244  HD3 LYS A 278       3.560  -5.129 -17.550  1.00 92.93           H  
ATOM   4245  CE  LYS A 278       1.927  -4.556 -18.857  1.00 92.93           C  
ATOM   4246  HE2 LYS A 278       1.546  -3.618 -19.260  1.00 92.93           H  
ATOM   4247  HE3 LYS A 278       2.358  -5.113 -19.688  1.00 92.93           H  
ATOM   4248  NZ  LYS A 278       0.780  -5.318 -18.287  1.00 92.93           N  
ATOM   4249  HZ1 LYS A 278       0.948  -6.281 -18.035  1.00 92.93           H  
ATOM   4250  HZ2 LYS A 278       0.358  -4.883 -17.478  1.00 92.93           H  
ATOM   4251  HZ3 LYS A 278       0.024  -5.427 -18.948  1.00 92.93           H  
ATOM   4252  N   GLY A 279       5.408   0.469 -17.588  1.00 93.36           N  
ATOM   4253  H   GLY A 279       5.716   0.216 -16.660  1.00 93.36           H  
ATOM   4254  CA  GLY A 279       4.767   1.776 -17.763  1.00 93.36           C  
ATOM   4255  HA2 GLY A 279       3.821   1.643 -18.288  1.00 93.36           H  
ATOM   4256  HA3 GLY A 279       4.550   2.186 -16.777  1.00 93.36           H  
ATOM   4257  C   GLY A 279       5.583   2.826 -18.527  1.00 93.36           C  
ATOM   4258  O   GLY A 279       5.020   3.850 -18.906  1.00 93.36           O  
ATOM   4259  N   LEU A 280       6.878   2.606 -18.779  1.00 94.52           N  
ATOM   4260  H   LEU A 280       7.295   1.741 -18.467  1.00 94.52           H  
ATOM   4261  CA  LEU A 280       7.753   3.590 -19.427  1.00 94.52           C  
ATOM   4262  HA  LEU A 280       7.150   4.416 -19.804  1.00 94.52           H  
ATOM   4263  C   LEU A 280       8.483   3.002 -20.639  1.00 94.52           C  
ATOM   4264  CB  LEU A 280       8.747   4.161 -18.397  1.00 94.52           C  
ATOM   4265  HB2 LEU A 280       9.500   4.746 -18.925  1.00 94.52           H  
ATOM   4266  HB3 LEU A 280       9.254   3.324 -17.917  1.00 94.52           H  
ATOM   4267  O   LEU A 280       9.151   1.975 -20.558  1.00 94.52           O  
ATOM   4268  CG  LEU A 280       8.111   5.053 -17.313  1.00 94.52           C  
ATOM   4269  HG  LEU A 280       7.282   4.529 -16.836  1.00 94.52           H  
ATOM   4270  CD1 LEU A 280       9.151   5.374 -16.238  1.00 94.52           C  
ATOM   4271 HD11 LEU A 280       8.697   5.987 -15.459  1.00 94.52           H  
ATOM   4272 HD12 LEU A 280       9.502   4.444 -15.789  1.00 94.52           H  
ATOM   4273 HD13 LEU A 280       9.994   5.907 -16.679  1.00 94.52           H  
ATOM   4274  CD2 LEU A 280       7.603   6.380 -17.885  1.00 94.52           C  
ATOM   4275 HD21 LEU A 280       7.218   7.008 -17.082  1.00 94.52           H  
ATOM   4276 HD22 LEU A 280       6.793   6.195 -18.589  1.00 94.52           H  
ATOM   4277 HD23 LEU A 280       8.410   6.903 -18.399  1.00 94.52           H  
ATOM   4278  N   GLY A 281       8.408   3.694 -21.774  1.00 94.48           N  
ATOM   4279  H   GLY A 281       7.854   4.538 -21.766  1.00 94.48           H  
ATOM   4280  CA  GLY A 281       9.314   3.493 -22.902  1.00 94.48           C  
ATOM   4281  HA2 GLY A 281       9.716   2.480 -22.888  1.00 94.48           H  
ATOM   4282  HA3 GLY A 281       8.777   3.634 -23.840  1.00 94.48           H  
ATOM   4283  C   GLY A 281      10.468   4.491 -22.853  1.00 94.48           C  
ATOM   4284  O   GLY A 281      10.269   5.655 -22.521  1.00 94.48           O  
ATOM   4285  N   LEU A 282      11.678   4.059 -23.209  1.00 95.28           N  
ATOM   4286  H   LEU A 282      11.798   3.086 -23.452  1.00 95.28           H  
ATOM   4287  CA  LEU A 282      12.830   4.944 -23.376  1.00 95.28           C  
ATOM   4288  HA  LEU A 282      12.484   5.978 -23.396  1.00 95.28           H  
ATOM   4289  C   LEU A 282      13.508   4.644 -24.712  1.00 95.28           C  
ATOM   4290  CB  LEU A 282      13.789   4.790 -22.180  1.00 95.28           C  
ATOM   4291  HB2 LEU A 282      13.256   5.047 -21.266  1.00 95.28           H  
ATOM   4292  HB3 LEU A 282      14.085   3.743 -22.114  1.00 95.28           H  
ATOM   4293  O   LEU A 282      13.969   3.526 -24.940  1.00 95.28           O  
ATOM   4294  CG  LEU A 282      15.064   5.652 -22.279  1.00 95.28           C  
ATOM   4295  HG  LEU A 282      15.573   5.441 -23.220  1.00 95.28           H  
ATOM   4296  CD1 LEU A 282      14.777   7.152 -22.201  1.00 95.28           C  
ATOM   4297 HD11 LEU A 282      15.712   7.709 -22.262  1.00 95.28           H  
ATOM   4298 HD12 LEU A 282      14.290   7.377 -21.253  1.00 95.28           H  
ATOM   4299 HD13 LEU A 282      14.135   7.463 -23.025  1.00 95.28           H  
ATOM   4300  CD2 LEU A 282      16.022   5.306 -21.140  1.00 95.28           C  
ATOM   4301 HD21 LEU A 282      15.551   5.512 -20.179  1.00 95.28           H  
ATOM   4302 HD22 LEU A 282      16.934   5.896 -21.229  1.00 95.28           H  
ATOM   4303 HD23 LEU A 282      16.284   4.249 -21.191  1.00 95.28           H  
ATOM   4304  N   LYS A 283      13.604   5.653 -25.578  1.00 96.23           N  
ATOM   4305  H   LYS A 283      13.161   6.525 -25.326  1.00 96.23           H  
ATOM   4306  CA  LYS A 283      14.369   5.597 -26.827  1.00 96.23           C  
ATOM   4307  HA  LYS A 283      14.901   4.647 -26.879  1.00 96.23           H  
ATOM   4308  C   LYS A 283      15.400   6.715 -26.830  1.00 96.23           C  
ATOM   4309  CB  LYS A 283      13.405   5.665 -28.021  1.00 96.23           C  
ATOM   4310  HB2 LYS A 283      12.694   4.844 -27.939  1.00 96.23           H  
ATOM   4311  HB3 LYS A 283      12.849   6.602 -27.990  1.00 96.23           H  
ATOM   4312  O   LYS A 283      15.039   7.885 -26.779  1.00 96.23           O  
ATOM   4313  CG  LYS A 283      14.143   5.555 -29.364  1.00 96.23           C  
ATOM   4314  HG2 LYS A 283      14.840   6.387 -29.473  1.00 96.23           H  
ATOM   4315  HG3 LYS A 283      14.703   4.620 -29.388  1.00 96.23           H  
ATOM   4316  CD  LYS A 283      13.151   5.584 -30.531  1.00 96.23           C  
ATOM   4317  HD2 LYS A 283      12.437   4.770 -30.411  1.00 96.23           H  
ATOM   4318  HD3 LYS A 283      12.615   6.533 -30.521  1.00 96.23           H  
ATOM   4319  CE  LYS A 283      13.902   5.420 -31.857  1.00 96.23           C  
ATOM   4320  HE2 LYS A 283      14.624   6.231 -31.958  1.00 96.23           H  
ATOM   4321  HE3 LYS A 283      14.468   4.490 -31.821  1.00 96.23           H  
ATOM   4322  NZ  LYS A 283      12.965   5.401 -33.010  1.00 96.23           N  
ATOM   4323  HZ1 LYS A 283      13.473   5.297 -33.877  1.00 96.23           H  
ATOM   4324  HZ2 LYS A 283      12.323   4.627 -32.927  1.00 96.23           H  
ATOM   4325  HZ3 LYS A 283      12.425   6.253 -33.050  1.00 96.23           H  
ATOM   4326  N   VAL A 284      16.680   6.363 -26.909  1.00 97.03           N  
ATOM   4327  H   VAL A 284      16.913   5.383 -26.983  1.00 97.03           H  
ATOM   4328  CA  VAL A 284      17.779   7.336 -26.949  1.00 97.03           C  
ATOM   4329  HA  VAL A 284      17.378   8.338 -26.796  1.00 97.03           H  
ATOM   4330  C   VAL A 284      18.426   7.305 -28.325  1.00 97.03           C  
ATOM   4331  CB  VAL A 284      18.808   7.100 -25.829  1.00 97.03           C  
ATOM   4332  HB  VAL A 284      19.337   6.164 -26.007  1.00 97.03           H  
ATOM   4333  O   VAL A 284      18.872   6.253 -28.777  1.00 97.03           O  
ATOM   4334  CG1 VAL A 284      19.824   8.248 -25.785  1.00 97.03           C  
ATOM   4335 HG11 VAL A 284      20.548   8.071 -24.990  1.00 97.03           H  
ATOM   4336 HG12 VAL A 284      20.366   8.315 -26.729  1.00 97.03           H  
ATOM   4337 HG13 VAL A 284      19.316   9.194 -25.602  1.00 97.03           H  
ATOM   4338  CG2 VAL A 284      18.132   7.026 -24.453  1.00 97.03           C  
ATOM   4339 HG21 VAL A 284      17.528   7.917 -24.281  1.00 97.03           H  
ATOM   4340 HG22 VAL A 284      18.889   6.950 -23.671  1.00 97.03           H  
ATOM   4341 HG23 VAL A 284      17.499   6.141 -24.395  1.00 97.03           H  
ATOM   4342  N   ASN A 285      18.484   8.461 -28.979  1.00 96.68           N  
ATOM   4343  H   ASN A 285      18.112   9.283 -28.523  1.00 96.68           H  
ATOM   4344  CA  ASN A 285      19.164   8.651 -30.252  1.00 96.68           C  
ATOM   4345  HA  ASN A 285      19.477   7.685 -30.647  1.00 96.68           H  
ATOM   4346  C   ASN A 285      20.410   9.515 -30.040  1.00 96.68           C  
ATOM   4347  CB  ASN A 285      18.207   9.296 -31.264  1.00 96.68           C  
ATOM   4348  HB2 ASN A 285      17.900  10.268 -30.877  1.00 96.68           H  
ATOM   4349  HB3 ASN A 285      18.734   9.462 -32.203  1.00 96.68           H  
ATOM   4350  O   ASN A 285      20.373  10.511 -29.316  1.00 96.68           O  
ATOM   4351  CG  ASN A 285      16.970   8.469 -31.573  1.00 96.68           C  
ATOM   4352  ND2 ASN A 285      15.866   9.132 -31.824  1.00 96.68           N  
ATOM   4353 HD21 ASN A 285      15.031   8.602 -32.027  1.00 96.68           H  
ATOM   4354 HD22 ASN A 285      15.883  10.142 -31.821  1.00 96.68           H  
ATOM   4355  OD1 ASN A 285      16.957   7.251 -31.628  1.00 96.68           O  
ATOM   4356  N   PHE A 286      21.494   9.153 -30.719  1.00 96.88           N  
ATOM   4357  H   PHE A 286      21.442   8.348 -31.327  1.00 96.88           H  
ATOM   4358  CA  PHE A 286      22.750   9.894 -30.712  1.00 96.88           C  
ATOM   4359  HA  PHE A 286      22.682  10.750 -30.041  1.00 96.88           H  
ATOM   4360  C   PHE A 286      23.024  10.403 -32.126  1.00 96.88           C  
ATOM   4361  CB  PHE A 286      23.885   8.987 -30.212  1.00 96.88           C  
ATOM   4362  HB2 PHE A 286      24.824   9.533 -30.300  1.00 96.88           H  
ATOM   4363  HB3 PHE A 286      23.958   8.114 -30.860  1.00 96.88           H  
ATOM   4364  O   PHE A 286      23.142   9.605 -33.053  1.00 96.88           O  
ATOM   4365  CG  PHE A 286      23.728   8.517 -28.778  1.00 96.88           C  
ATOM   4366  CD1 PHE A 286      24.376   9.206 -27.737  1.00 96.88           C  
ATOM   4367  HD1 PHE A 286      24.997  10.061 -27.963  1.00 96.88           H  
ATOM   4368  CD2 PHE A 286      22.943   7.386 -28.480  1.00 96.88           C  
ATOM   4369  HD2 PHE A 286      22.450   6.841 -29.271  1.00 96.88           H  
ATOM   4370  CE1 PHE A 286      24.224   8.783 -26.405  1.00 96.88           C  
ATOM   4371  HE1 PHE A 286      24.718   9.318 -25.607  1.00 96.88           H  
ATOM   4372  CE2 PHE A 286      22.797   6.958 -27.149  1.00 96.88           C  
ATOM   4373  HE2 PHE A 286      22.192   6.092 -26.925  1.00 96.88           H  
ATOM   4374  CZ  PHE A 286      23.434   7.659 -26.110  1.00 96.88           C  
ATOM   4375  HZ  PHE A 286      23.321   7.330 -25.088  1.00 96.88           H  
ATOM   4376  N   ALA A 287      23.151  11.717 -32.291  1.00 96.60           N  
ATOM   4377  H   ALA A 287      22.991  12.322 -31.499  1.00 96.60           H  
ATOM   4378  CA  ALA A 287      23.609  12.327 -33.535  1.00 96.60           C  
ATOM   4379  HA  ALA A 287      23.659  11.575 -34.322  1.00 96.60           H  
ATOM   4380  C   ALA A 287      25.020  12.883 -33.326  1.00 96.60           C  
ATOM   4381  CB  ALA A 287      22.599  13.381 -33.994  1.00 96.60           C  
ATOM   4382  HB1 ALA A 287      22.485  14.152 -33.232  1.00 96.60           H  
ATOM   4383  HB2 ALA A 287      22.945  13.843 -34.919  1.00 96.60           H  
ATOM   4384  HB3 ALA A 287      21.632  12.911 -34.171  1.00 96.60           H  
ATOM   4385  O   ALA A 287      25.222  13.835 -32.572  1.00 96.60           O  
ATOM   4386  N   GLN A 288      26.008  12.257 -33.959  1.00 96.17           N  
ATOM   4387  H   GLN A 288      25.780  11.510 -34.599  1.00 96.17           H  
ATOM   4388  CA  GLN A 288      27.406  12.666 -33.847  1.00 96.17           C  
ATOM   4389  HA  GLN A 288      27.617  12.925 -32.810  1.00 96.17           H  
ATOM   4390  C   GLN A 288      27.683  13.898 -34.710  1.00 96.17           C  
ATOM   4391  CB  GLN A 288      28.330  11.511 -34.248  1.00 96.17           C  
ATOM   4392  HB2 GLN A 288      28.088  11.201 -35.264  1.00 96.17           H  
ATOM   4393  HB3 GLN A 288      29.360  11.866 -34.232  1.00 96.17           H  
ATOM   4394  O   GLN A 288      27.194  14.012 -35.831  1.00 96.17           O  
ATOM   4395  CG  GLN A 288      28.216  10.306 -33.302  1.00 96.17           C  
ATOM   4396  HG2 GLN A 288      27.194   9.927 -33.297  1.00 96.17           H  
ATOM   4397  HG3 GLN A 288      28.470  10.623 -32.291  1.00 96.17           H  
ATOM   4398  CD  GLN A 288      29.140   9.163 -33.712  1.00 96.17           C  
ATOM   4399  NE2 GLN A 288      29.435   8.242 -32.823  1.00 96.17           N  
ATOM   4400 HE21 GLN A 288      30.001   7.477 -33.163  1.00 96.17           H  
ATOM   4401 HE22 GLN A 288      29.021   8.250 -31.902  1.00 96.17           H  
ATOM   4402  OE1 GLN A 288      29.622   9.071 -34.827  1.00 96.17           O  
ATOM   4403  N   TYR A 289      28.516  14.799 -34.204  1.00 94.61           N  
ATOM   4404  H   TYR A 289      28.893  14.641 -33.280  1.00 94.61           H  
ATOM   4405  CA  TYR A 289      29.041  15.936 -34.947  1.00 94.61           C  
ATOM   4406  HA  TYR A 289      29.154  15.645 -35.992  1.00 94.61           H  
ATOM   4407  C   TYR A 289      30.429  16.308 -34.420  1.00 94.61           C  
ATOM   4408  CB  TYR A 289      28.049  17.109 -34.895  1.00 94.61           C  
ATOM   4409  HB2 TYR A 289      28.334  17.830 -35.662  1.00 94.61           H  
ATOM   4410  HB3 TYR A 289      27.058  16.748 -35.170  1.00 94.61           H  
ATOM   4411  O   TYR A 289      30.969  15.665 -33.517  1.00 94.61           O  
ATOM   4412  CG  TYR A 289      27.942  17.831 -33.566  1.00 94.61           C  
ATOM   4413  CD1 TYR A 289      27.269  17.231 -32.482  1.00 94.61           C  
ATOM   4414  HD1 TYR A 289      26.847  16.243 -32.589  1.00 94.61           H  
ATOM   4415  CD2 TYR A 289      28.453  19.137 -33.441  1.00 94.61           C  
ATOM   4416  HD2 TYR A 289      28.946  19.615 -34.275  1.00 94.61           H  
ATOM   4417  CE1 TYR A 289      27.102  17.941 -31.278  1.00 94.61           C  
ATOM   4418  HE1 TYR A 289      26.565  17.512 -30.446  1.00 94.61           H  
ATOM   4419  CE2 TYR A 289      28.253  19.858 -32.252  1.00 94.61           C  
ATOM   4420  HE2 TYR A 289      28.587  20.883 -32.188  1.00 94.61           H  
ATOM   4421  OH  TYR A 289      27.343  19.959 -30.028  1.00 94.61           O  
ATOM   4422  HH  TYR A 289      27.656  20.864 -30.097  1.00 94.61           H  
ATOM   4423  CZ  TYR A 289      27.571  19.262 -31.170  1.00 94.61           C  
ATOM   4424  N   ARG A 290      31.054  17.328 -35.008  1.00 94.03           N  
ATOM   4425  H   ARG A 290      30.574  17.846 -35.730  1.00 94.03           H  
ATOM   4426  CA  ARG A 290      32.345  17.833 -34.537  1.00 94.03           C  
ATOM   4427  HA  ARG A 290      32.525  17.450 -33.533  1.00 94.03           H  
ATOM   4428  C   ARG A 290      32.306  19.345 -34.426  1.00 94.03           C  
ATOM   4429  CB  ARG A 290      33.489  17.361 -35.447  1.00 94.03           C  
ATOM   4430  HB2 ARG A 290      33.335  17.754 -36.452  1.00 94.03           H  
ATOM   4431  HB3 ARG A 290      34.422  17.765 -35.053  1.00 94.03           H  
ATOM   4432  O   ARG A 290      31.819  20.011 -35.336  1.00 94.03           O  
ATOM   4433  CG  ARG A 290      33.620  15.832 -35.511  1.00 94.03           C  
ATOM   4434  HG2 ARG A 290      33.780  15.445 -34.504  1.00 94.03           H  
ATOM   4435  HG3 ARG A 290      32.709  15.396 -35.921  1.00 94.03           H  
ATOM   4436  CD  ARG A 290      34.800  15.427 -36.398  1.00 94.03           C  
ATOM   4437  HD2 ARG A 290      34.617  15.784 -37.411  1.00 94.03           H  
ATOM   4438  HD3 ARG A 290      35.704  15.901 -36.015  1.00 94.03           H  
ATOM   4439  NE  ARG A 290      34.987  13.964 -36.410  1.00 94.03           N  
ATOM   4440  HE  ARG A 290      34.312  13.414 -35.898  1.00 94.03           H  
ATOM   4441  NH1 ARG A 290      36.836  13.918 -37.771  1.00 94.03           N  
ATOM   4442 HH11 ARG A 290      36.775  14.921 -37.877  1.00 94.03           H  
ATOM   4443 HH12 ARG A 290      37.542  13.397 -38.270  1.00 94.03           H  
ATOM   4444  NH2 ARG A 290      36.019  12.008 -36.960  1.00 94.03           N  
ATOM   4445 HH21 ARG A 290      36.735  11.506 -37.465  1.00 94.03           H  
ATOM   4446 HH22 ARG A 290      35.327  11.488 -36.438  1.00 94.03           H  
ATOM   4447  CZ  ARG A 290      35.943  13.306 -37.043  1.00 94.03           C  
ATOM   4448  N   HIS A 291      32.862  19.881 -33.346  1.00 92.34           N  
ATOM   4449  H   HIS A 291      33.267  19.264 -32.657  1.00 92.34           H  
ATOM   4450  CA  HIS A 291      33.172  21.305 -33.284  1.00 92.34           C  
ATOM   4451  HA  HIS A 291      32.415  21.855 -33.844  1.00 92.34           H  
ATOM   4452  C   HIS A 291      34.525  21.562 -33.942  1.00 92.34           C  
ATOM   4453  CB  HIS A 291      33.140  21.834 -31.851  1.00 92.34           C  
ATOM   4454  HB2 HIS A 291      33.411  22.890 -31.866  1.00 92.34           H  
ATOM   4455  HB3 HIS A 291      33.884  21.315 -31.247  1.00 92.34           H  
ATOM   4456  O   HIS A 291      35.457  20.763 -33.808  1.00 92.34           O  
ATOM   4457  CG  HIS A 291      31.797  21.705 -31.193  1.00 92.34           C  
ATOM   4458  CD2 HIS A 291      30.847  22.683 -31.055  1.00 92.34           C  
ATOM   4459  HD2 HIS A 291      30.914  23.694 -31.428  1.00 92.34           H  
ATOM   4460  ND1 HIS A 291      31.328  20.595 -30.542  1.00 92.34           N  
ATOM   4461  HD1 HIS A 291      31.797  19.712 -30.396  1.00 92.34           H  
ATOM   4462  CE1 HIS A 291      30.157  20.906 -29.979  1.00 92.34           C  
ATOM   4463  HE1 HIS A 291      29.617  20.249 -29.313  1.00 92.34           H  
ATOM   4464  NE2 HIS A 291      29.802  22.163 -30.285  1.00 92.34           N  
ATOM   4465  N   LEU A 292      34.625  22.694 -34.636  1.00 92.99           N  
ATOM   4466  H   LEU A 292      33.808  23.281 -34.720  1.00 92.99           H  
ATOM   4467  CA  LEU A 292      35.893  23.195 -35.155  1.00 92.99           C  
ATOM   4468  HA  LEU A 292      36.288  22.457 -35.853  1.00 92.99           H  
ATOM   4469  C   LEU A 292      36.907  23.402 -34.010  1.00 92.99           C  
ATOM   4470  CB  LEU A 292      35.649  24.528 -35.889  1.00 92.99           C  
ATOM   4471  HB2 LEU A 292      35.031  25.159 -35.251  1.00 92.99           H  
ATOM   4472  HB3 LEU A 292      36.599  25.044 -36.027  1.00 92.99           H  
ATOM   4473  O   LEU A 292      36.495  23.724 -32.887  1.00 92.99           O  
ATOM   4474  CG  LEU A 292      34.962  24.390 -37.256  1.00 92.99           C  
ATOM   4475  HG  LEU A 292      34.156  23.658 -37.199  1.00 92.99           H  
ATOM   4476  CD1 LEU A 292      34.378  25.736 -37.685  1.00 92.99           C  
ATOM   4477 HD11 LEU A 292      35.164  26.490 -37.735  1.00 92.99           H  
ATOM   4478 HD12 LEU A 292      33.608  26.048 -36.979  1.00 92.99           H  
ATOM   4479 HD13 LEU A 292      33.921  25.635 -38.670  1.00 92.99           H  
ATOM   4480  CD2 LEU A 292      35.973  23.969 -38.314  1.00 92.99           C  
ATOM   4481 HD21 LEU A 292      36.492  23.063 -37.999  1.00 92.99           H  
ATOM   4482 HD22 LEU A 292      35.463  23.790 -39.261  1.00 92.99           H  
ATOM   4483 HD23 LEU A 292      36.717  24.752 -38.461  1.00 92.99           H  
ATOM   4484  N   PRO A 293      38.216  23.297 -34.300  1.00 93.41           N  
ATOM   4485  CA  PRO A 293      39.266  23.751 -33.395  1.00 93.41           C  
ATOM   4486  HA  PRO A 293      39.373  23.026 -32.588  1.00 93.41           H  
ATOM   4487  C   PRO A 293      38.974  25.143 -32.807  1.00 93.41           C  
ATOM   4488  CB  PRO A 293      40.540  23.756 -34.239  1.00 93.41           C  
ATOM   4489  HB2 PRO A 293      40.647  24.713 -34.751  1.00 93.41           H  
ATOM   4490  HB3 PRO A 293      41.422  23.557 -33.630  1.00 93.41           H  
ATOM   4491  O   PRO A 293      38.500  26.046 -33.499  1.00 93.41           O  
ATOM   4492  CG  PRO A 293      40.292  22.660 -35.272  1.00 93.41           C  
ATOM   4493  HG2 PRO A 293      40.507  21.684 -34.838  1.00 93.41           H  
ATOM   4494  HG3 PRO A 293      40.881  22.814 -36.176  1.00 93.41           H  
ATOM   4495  CD  PRO A 293      38.796  22.792 -35.540  1.00 93.41           C  
ATOM   4496  HD2 PRO A 293      38.382  21.819 -35.807  1.00 93.41           H  
ATOM   4497  HD3 PRO A 293      38.628  23.510 -36.342  1.00 93.41           H  
ATOM   4498  N   GLY A 294      39.225  25.307 -31.512  1.00 91.05           N  
ATOM   4499  H   GLY A 294      39.726  24.557 -31.056  1.00 91.05           H  
ATOM   4500  CA  GLY A 294      39.092  26.556 -30.763  1.00 91.05           C  
ATOM   4501  HA2 GLY A 294      39.489  27.373 -31.366  1.00 91.05           H  
ATOM   4502  HA3 GLY A 294      39.694  26.483 -29.857  1.00 91.05           H  
ATOM   4503  C   GLY A 294      37.663  26.923 -30.353  1.00 91.05           C  
ATOM   4504  O   GLY A 294      37.470  27.949 -29.704  1.00 91.05           O  
ATOM   4505  N   LYS A 295      36.643  26.125 -30.710  1.00 91.79           N  
ATOM   4506  H   LYS A 295      36.849  25.326 -31.292  1.00 91.79           H  
ATOM   4507  CA  LYS A 295      35.234  26.464 -30.421  1.00 91.79           C  
ATOM   4508  HA  LYS A 295      35.138  27.549 -30.405  1.00 91.79           H  
ATOM   4509  C   LYS A 295      34.732  26.051 -29.038  1.00 91.79           C  
ATOM   4510  CB  LYS A 295      34.312  25.911 -31.517  1.00 91.79           C  
ATOM   4511  HB2 LYS A 295      33.275  26.093 -31.232  1.00 91.79           H  
ATOM   4512  HB3 LYS A 295      34.455  24.832 -31.579  1.00 91.79           H  
ATOM   4513  O   LYS A 295      33.804  26.684 -28.546  1.00 91.79           O  
ATOM   4514  CG  LYS A 295      34.541  26.522 -32.907  1.00 91.79           C  
ATOM   4515  HG2 LYS A 295      33.821  26.068 -33.587  1.00 91.79           H  
ATOM   4516  HG3 LYS A 295      35.547  26.278 -33.247  1.00 91.79           H  
ATOM   4517  CD  LYS A 295      34.358  28.045 -32.950  1.00 91.79           C  
ATOM   4518  HD2 LYS A 295      33.373  28.302 -32.561  1.00 91.79           H  
ATOM   4519  HD3 LYS A 295      35.125  28.519 -32.338  1.00 91.79           H  
ATOM   4520  CE  LYS A 295      34.499  28.548 -34.391  1.00 91.79           C  
ATOM   4521  HE2 LYS A 295      35.469  28.228 -34.771  1.00 91.79           H  
ATOM   4522  HE3 LYS A 295      33.729  28.080 -35.003  1.00 91.79           H  
ATOM   4523  NZ  LYS A 295      34.388  30.027 -34.464  1.00 91.79           N  
ATOM   4524  HZ1 LYS A 295      33.491  30.337 -34.119  1.00 91.79           H  
ATOM   4525  HZ2 LYS A 295      35.114  30.460 -33.911  1.00 91.79           H  
ATOM   4526  HZ3 LYS A 295      34.491  30.344 -35.417  1.00 91.79           H  
ATOM   4527  N   ILE A 296      35.321  25.039 -28.400  1.00 88.72           N  
ATOM   4528  H   ILE A 296      36.118  24.598 -28.836  1.00 88.72           H  
ATOM   4529  CA  ILE A 296      34.990  24.661 -27.016  1.00 88.72           C  
ATOM   4530  HA  ILE A 296      34.161  25.275 -26.664  1.00 88.72           H  
ATOM   4531  C   ILE A 296      36.187  24.958 -26.120  1.00 88.72           C  
ATOM   4532  CB  ILE A 296      34.529  23.193 -26.894  1.00 88.72           C  
ATOM   4533  HB  ILE A 296      35.346  22.546 -27.212  1.00 88.72           H  
ATOM   4534  O   ILE A 296      37.301  24.517 -26.393  1.00 88.72           O  
ATOM   4535  CG1 ILE A 296      33.307  22.936 -27.800  1.00 88.72           C  
ATOM   4536 HG12 ILE A 296      32.558  23.706 -27.610  1.00 88.72           H  
ATOM   4537 HG13 ILE A 296      33.607  23.007 -28.846  1.00 88.72           H  
ATOM   4538  CG2 ILE A 296      34.213  22.842 -25.427  1.00 88.72           C  
ATOM   4539 HG21 ILE A 296      34.043  21.771 -25.314  1.00 88.72           H  
ATOM   4540 HG22 ILE A 296      33.336  23.389 -25.082  1.00 88.72           H  
ATOM   4541 HG23 ILE A 296      35.057  23.069 -24.776  1.00 88.72           H  
ATOM   4542  CD1 ILE A 296      32.643  21.573 -27.585  1.00 88.72           C  
ATOM   4543 HD11 ILE A 296      32.308  21.443 -26.556  1.00 88.72           H  
ATOM   4544 HD12 ILE A 296      31.737  21.536 -28.190  1.00 88.72           H  
ATOM   4545 HD13 ILE A 296      33.320  20.767 -27.868  1.00 88.72           H  
ATOM   4546  N   LYS A 297      35.947  25.688 -25.029  1.00 86.75           N  
ATOM   4547  H   LYS A 297      34.990  25.948 -24.839  1.00 86.75           H  
ATOM   4548  CA  LYS A 297      36.959  25.964 -24.003  1.00 86.75           C  
ATOM   4549  HA  LYS A 297      37.918  26.125 -24.496  1.00 86.75           H  
ATOM   4550  C   LYS A 297      37.120  24.760 -23.069  1.00 86.75           C  
ATOM   4551  CB  LYS A 297      36.588  27.234 -23.220  1.00 86.75           C  
ATOM   4552  HB2 LYS A 297      37.329  27.380 -22.433  1.00 86.75           H  
ATOM   4553  HB3 LYS A 297      35.615  27.097 -22.749  1.00 86.75           H  
ATOM   4554  O   LYS A 297      36.143  24.091 -22.754  1.00 86.75           O  
ATOM   4555  CG  LYS A 297      36.558  28.491 -24.106  1.00 86.75           C  
ATOM   4556  HG2 LYS A 297      37.511  28.587 -24.625  1.00 86.75           H  
ATOM   4557  HG3 LYS A 297      35.761  28.401 -24.844  1.00 86.75           H  
ATOM   4558  CD  LYS A 297      36.317  29.749 -23.258  1.00 86.75           C  
ATOM   4559  HD2 LYS A 297      35.363  29.654 -22.740  1.00 86.75           H  
ATOM   4560  HD3 LYS A 297      37.115  29.837 -22.521  1.00 86.75           H  
ATOM   4561  CE  LYS A 297      36.301  30.999 -24.146  1.00 86.75           C  
ATOM   4562  HE2 LYS A 297      37.239  31.043 -24.700  1.00 86.75           H  
ATOM   4563  HE3 LYS A 297      35.492  30.900 -24.871  1.00 86.75           H  
ATOM   4564  NZ  LYS A 297      36.124  32.239 -23.346  1.00 86.75           N  
ATOM   4565  HZ1 LYS A 297      36.887  32.354 -22.695  1.00 86.75           H  
ATOM   4566  HZ2 LYS A 297      36.101  33.051 -23.946  1.00 86.75           H  
ATOM   4567  HZ3 LYS A 297      35.260  32.209 -22.823  1.00 86.75           H  
ATOM   4568  N   GLY A 298      38.341  24.515 -22.593  1.00 88.09           N  
ATOM   4569  H   GLY A 298      39.107  25.097 -22.900  1.00 88.09           H  
ATOM   4570  CA  GLY A 298      38.618  23.480 -21.585  1.00 88.09           C  
ATOM   4571  HA2 GLY A 298      37.826  23.482 -20.836  1.00 88.09           H  
ATOM   4572  HA3 GLY A 298      39.554  23.726 -21.083  1.00 88.09           H  
ATOM   4573  C   GLY A 298      38.749  22.050 -22.122  1.00 88.09           C  
ATOM   4574  O   GLY A 298      38.737  21.104 -21.338  1.00 88.09           O  
ATOM   4575  N   VAL A 299      38.883  21.860 -23.438  1.00 88.26           N  
ATOM   4576  H   VAL A 299      38.913  22.666 -24.046  1.00 88.26           H  
ATOM   4577  CA  VAL A 299      39.194  20.542 -24.012  1.00 88.26           C  
ATOM   4578  HA  VAL A 299      38.705  19.785 -23.398  1.00 88.26           H  
ATOM   4579  C   VAL A 299      40.693  20.240 -23.960  1.00 88.26           C  
ATOM   4580  CB  VAL A 299      38.643  20.382 -25.436  1.00 88.26           C  
ATOM   4581  HB  VAL A 299      38.928  19.391 -25.791  1.00 88.26           H  
ATOM   4582  O   VAL A 299      41.515  21.150 -23.959  1.00 88.26           O  
ATOM   4583  CG1 VAL A 299      37.113  20.439 -25.404  1.00 88.26           C  
ATOM   4584 HG11 VAL A 299      36.729  19.825 -24.589  1.00 88.26           H  
ATOM   4585 HG12 VAL A 299      36.778  21.466 -25.260  1.00 88.26           H  
ATOM   4586 HG13 VAL A 299      36.711  20.045 -26.337  1.00 88.26           H  
ATOM   4587  CG2 VAL A 299      39.205  21.417 -26.415  1.00 88.26           C  
ATOM   4588 HG21 VAL A 299      38.792  22.406 -26.213  1.00 88.26           H  
ATOM   4589 HG22 VAL A 299      38.964  21.125 -27.437  1.00 88.26           H  
ATOM   4590 HG23 VAL A 299      40.291  21.471 -26.331  1.00 88.26           H  
ATOM   4591  N   LYS A 300      41.059  18.949 -23.965  1.00 88.70           N  
ATOM   4592  H   LYS A 300      40.324  18.257 -23.937  1.00 88.70           H  
ATOM   4593  CA  LYS A 300      42.465  18.493 -23.902  1.00 88.70           C  
ATOM   4594  HA  LYS A 300      42.918  18.867 -22.984  1.00 88.70           H  
ATOM   4595  C   LYS A 300      43.345  19.033 -25.036  1.00 88.70           C  
ATOM   4596  CB  LYS A 300      42.532  16.956 -23.919  1.00 88.70           C  
ATOM   4597  HB2 LYS A 300      43.576  16.664 -24.041  1.00 88.70           H  
ATOM   4598  HB3 LYS A 300      41.976  16.577 -24.777  1.00 88.70           H  
ATOM   4599  O   LYS A 300      44.543  19.190 -24.847  1.00 88.70           O  
ATOM   4600  CG  LYS A 300      42.007  16.302 -22.633  1.00 88.70           C  
ATOM   4601  HG2 LYS A 300      42.547  16.709 -21.779  1.00 88.70           H  
ATOM   4602  HG3 LYS A 300      40.945  16.519 -22.518  1.00 88.70           H  
ATOM   4603  CD  LYS A 300      42.216  14.780 -22.685  1.00 88.70           C  
ATOM   4604  HD2 LYS A 300      43.276  14.573 -22.830  1.00 88.70           H  
ATOM   4605  HD3 LYS A 300      41.655  14.370 -23.525  1.00 88.70           H  
ATOM   4606  CE  LYS A 300      41.744  14.129 -21.379  1.00 88.70           C  
ATOM   4607  HE2 LYS A 300      42.286  14.586 -20.552  1.00 88.70           H  
ATOM   4608  HE3 LYS A 300      40.685  14.348 -21.241  1.00 88.70           H  
ATOM   4609  NZ  LYS A 300      41.969  12.660 -21.380  1.00 88.70           N  
ATOM   4610  HZ1 LYS A 300      41.460  12.215 -22.130  1.00 88.70           H  
ATOM   4611  HZ2 LYS A 300      42.952  12.452 -21.490  1.00 88.70           H  
ATOM   4612  HZ3 LYS A 300      41.665  12.256 -20.506  1.00 88.70           H  
ATOM   4613  N   ASN A 301      42.764  19.258 -26.213  1.00 89.53           N  
ATOM   4614  H   ASN A 301      41.764  19.137 -26.280  1.00 89.53           H  
ATOM   4615  CA  ASN A 301      43.450  19.826 -27.367  1.00 89.53           C  
ATOM   4616  HA  ASN A 301      44.291  20.434 -27.033  1.00 89.53           H  
ATOM   4617  C   ASN A 301      42.479  20.739 -28.119  1.00 89.53           C  
ATOM   4618  CB  ASN A 301      43.993  18.682 -28.244  1.00 89.53           C  
ATOM   4619  HB2 ASN A 301      43.167  18.075 -28.614  1.00 89.53           H  
ATOM   4620  HB3 ASN A 301      44.649  18.054 -27.641  1.00 89.53           H  
ATOM   4621  O   ASN A 301      41.637  20.267 -28.882  1.00 89.53           O  
ATOM   4622  CG  ASN A 301      44.792  19.186 -29.433  1.00 89.53           C  
ATOM   4623  ND2 ASN A 301      45.370  18.296 -30.204  1.00 89.53           N  
ATOM   4624 HD21 ASN A 301      45.920  18.661 -30.968  1.00 89.53           H  
ATOM   4625 HD22 ASN A 301      45.314  17.311 -29.989  1.00 89.53           H  
ATOM   4626  OD1 ASN A 301      44.920  20.369 -29.691  1.00 89.53           O  
ATOM   4627  N   ASP A 302      42.589  22.042 -27.882  1.00 87.09           N  
ATOM   4628  H   ASP A 302      43.359  22.387 -27.326  1.00 87.09           H  
ATOM   4629  CA  ASP A 302      41.766  23.060 -28.533  1.00 87.09           C  
ATOM   4630  HA  ASP A 302      40.728  22.729 -28.505  1.00 87.09           H  
ATOM   4631  C   ASP A 302      42.120  23.250 -30.016  1.00 87.09           C  
ATOM   4632  CB  ASP A 302      41.850  24.376 -27.740  1.00 87.09           C  
ATOM   4633  HB2 ASP A 302      41.133  25.077 -28.167  1.00 87.09           H  
ATOM   4634  HB3 ASP A 302      41.546  24.183 -26.711  1.00 87.09           H  
ATOM   4635  O   ASP A 302      41.322  23.807 -30.759  1.00 87.09           O  
ATOM   4636  CG  ASP A 302      43.238  25.033 -27.731  1.00 87.09           C  
ATOM   4637  OD1 ASP A 302      44.222  24.367 -28.128  1.00 87.09           O  
ATOM   4638  OD2 ASP A 302      43.301  26.204 -27.304  1.00 87.09           O  
ATOM   4639  N   LYS A 303      43.256  22.727 -30.490  1.00 89.90           N  
ATOM   4640  H   LYS A 303      43.898  22.333 -29.817  1.00 89.90           H  
ATOM   4641  CA  LYS A 303      43.650  22.754 -31.909  1.00 89.90           C  
ATOM   4642  HA  LYS A 303      43.249  23.664 -32.355  1.00 89.90           H  
ATOM   4643  C   LYS A 303      43.079  21.592 -32.729  1.00 89.90           C  
ATOM   4644  CB  LYS A 303      45.178  22.813 -32.036  1.00 89.90           C  
ATOM   4645  HB2 LYS A 303      45.617  21.906 -31.621  1.00 89.90           H  
ATOM   4646  HB3 LYS A 303      45.437  22.862 -33.094  1.00 89.90           H  
ATOM   4647  O   LYS A 303      43.216  21.594 -33.950  1.00 89.90           O  
ATOM   4648  CG  LYS A 303      45.772  24.038 -31.331  1.00 89.90           C  
ATOM   4649  HG2 LYS A 303      45.308  24.943 -31.723  1.00 89.90           H  
ATOM   4650  HG3 LYS A 303      45.579  23.973 -30.260  1.00 89.90           H  
ATOM   4651  CD  LYS A 303      47.286  24.107 -31.543  1.00 89.90           C  
ATOM   4652  HD2 LYS A 303      47.740  23.192 -31.163  1.00 89.90           H  
ATOM   4653  HD3 LYS A 303      47.499  24.207 -32.608  1.00 89.90           H  
ATOM   4654  CE  LYS A 303      47.833  25.315 -30.780  1.00 89.90           C  
ATOM   4655  HE2 LYS A 303      47.549  25.214 -29.732  1.00 89.90           H  
ATOM   4656  HE3 LYS A 303      47.351  26.215 -31.161  1.00 89.90           H  
ATOM   4657  NZ  LYS A 303      49.307  25.421 -30.907  1.00 89.90           N  
ATOM   4658  HZ1 LYS A 303      49.750  24.595 -30.531  1.00 89.90           H  
ATOM   4659  HZ2 LYS A 303      49.642  26.221 -30.390  1.00 89.90           H  
ATOM   4660  HZ3 LYS A 303      49.575  25.528 -31.875  1.00 89.90           H  
ATOM   4661  N   ALA A 304      42.451  20.601 -32.098  1.00 91.56           N  
ATOM   4662  H   ALA A 304      42.314  20.688 -31.101  1.00 91.56           H  
ATOM   4663  CA  ALA A 304      41.847  19.462 -32.787  1.00 91.56           C  
ATOM   4664  HA  ALA A 304      42.331  19.338 -33.756  1.00 91.56           H  
ATOM   4665  C   ALA A 304      40.349  19.672 -33.049  1.00 91.56           C  
ATOM   4666  CB  ALA A 304      42.119  18.190 -31.978  1.00 91.56           C  
ATOM   4667  HB1 ALA A 304      41.684  18.286 -30.984  1.00 91.56           H  
ATOM   4668  HB2 ALA A 304      41.674  17.329 -32.478  1.00 91.56           H  
ATOM   4669  HB3 ALA A 304      43.194  18.032 -31.892  1.00 91.56           H  
ATOM   4670  O   ALA A 304      39.673  20.413 -32.338  1.00 91.56           O  
ATOM   4671  N   TRP A 305      39.809  18.975 -34.055  1.00 93.23           N  
ATOM   4672  H   TRP A 305      40.409  18.372 -34.600  1.00 93.23           H  
ATOM   4673  CA  TRP A 305      38.361  18.806 -34.177  1.00 93.23           C  
ATOM   4674  HA  TRP A 305      37.884  19.785 -34.213  1.00 93.23           H  
ATOM   4675  C   TRP A 305      37.838  18.052 -32.961  1.00 93.23           C  
ATOM   4676  CB  TRP A 305      38.003  18.028 -35.442  1.00 93.23           C  
ATOM   4677  HB2 TRP A 305      38.628  17.138 -35.511  1.00 93.23           H  
ATOM   4678  HB3 TRP A 305      36.970  17.694 -35.349  1.00 93.23           H  
ATOM   4679  O   TRP A 305      38.344  16.981 -32.623  1.00 93.23           O  
ATOM   4680  CG  TRP A 305      38.100  18.803 -36.710  1.00 93.23           C  
ATOM   4681  CD1 TRP A 305      39.194  18.911 -37.497  1.00 93.23           C  
ATOM   4682  HD1 TRP A 305      40.154  18.459 -37.297  1.00 93.23           H  
ATOM   4683  CD2 TRP A 305      37.050  19.570 -37.371  1.00 93.23           C  
ATOM   4684  CE2 TRP A 305      37.569  20.070 -38.601  1.00 93.23           C  
ATOM   4685  CE3 TRP A 305      35.706  19.874 -37.064  1.00 93.23           C  
ATOM   4686  HE3 TRP A 305      35.294  19.555 -36.118  1.00 93.23           H  
ATOM   4687  NE1 TRP A 305      38.888  19.674 -38.607  1.00 93.23           N  
ATOM   4688  HE1 TRP A 305      39.549  19.883 -39.342  1.00 93.23           H  
ATOM   4689  CH2 TRP A 305      35.422  21.001 -39.209  1.00 93.23           C  
ATOM   4690  HH2 TRP A 305      34.789  21.522 -39.913  1.00 93.23           H  
ATOM   4691  CZ2 TRP A 305      36.775  20.776 -39.514  1.00 93.23           C  
ATOM   4692  HZ2 TRP A 305      37.192  21.122 -40.448  1.00 93.23           H  
ATOM   4693  CZ3 TRP A 305      34.897  20.579 -37.974  1.00 93.23           C  
ATOM   4694  HZ3 TRP A 305      33.864  20.782 -37.732  1.00 93.23           H  
ATOM   4695  N   ILE A 306      36.804  18.592 -32.327  1.00 91.18           N  
ATOM   4696  H   ILE A 306      36.422  19.459 -32.676  1.00 91.18           H  
ATOM   4697  CA  ILE A 306      36.304  18.064 -31.062  1.00 91.18           C  
ATOM   4698  HA  ILE A 306      37.096  17.479 -30.593  1.00 91.18           H  
ATOM   4699  C   ILE A 306      35.098  17.177 -31.369  1.00 91.18           C  
ATOM   4700  CB  ILE A 306      35.971  19.203 -30.083  1.00 91.18           C  
ATOM   4701  HB  ILE A 306      35.138  19.772 -30.495  1.00 91.18           H  
ATOM   4702  O   ILE A 306      34.073  17.710 -31.804  1.00 91.18           O  
ATOM   4703  CG1 ILE A 306      37.181  20.155 -29.923  1.00 91.18           C  
ATOM   4704 HG12 ILE A 306      37.535  20.476 -30.902  1.00 91.18           H  
ATOM   4705 HG13 ILE A 306      37.999  19.639 -29.419  1.00 91.18           H  
ATOM   4706  CG2 ILE A 306      35.528  18.613 -28.731  1.00 91.18           C  
ATOM   4707 HG21 ILE A 306      34.657  17.970 -28.859  1.00 91.18           H  
ATOM   4708 HG22 ILE A 306      35.242  19.414 -28.050  1.00 91.18           H  
ATOM   4709 HG23 ILE A 306      36.339  18.037 -28.286  1.00 91.18           H  
ATOM   4710  CD1 ILE A 306      36.854  21.444 -29.178  1.00 91.18           C  
ATOM   4711 HD11 ILE A 306      37.697  22.131 -29.255  1.00 91.18           H  
ATOM   4712 HD12 ILE A 306      35.973  21.917 -29.612  1.00 91.18           H  
ATOM   4713 HD13 ILE A 306      36.682  21.217 -28.126  1.00 91.18           H  
ATOM   4714  N   PRO A 307      35.181  15.846 -31.181  1.00 91.46           N  
ATOM   4715  CA  PRO A 307      34.027  14.975 -31.345  1.00 91.46           C  
ATOM   4716  HA  PRO A 307      33.615  15.080 -32.349  1.00 91.46           H  
ATOM   4717  C   PRO A 307      32.947  15.354 -30.332  1.00 91.46           C  
ATOM   4718  CB  PRO A 307      34.547  13.548 -31.157  1.00 91.46           C  
ATOM   4719  HB2 PRO A 307      33.800  12.891 -30.711  1.00 91.46           H  
ATOM   4720  HB3 PRO A 307      34.874  13.153 -32.119  1.00 91.46           H  
ATOM   4721  O   PRO A 307      33.223  15.642 -29.168  1.00 91.46           O  
ATOM   4722  CG  PRO A 307      35.759  13.733 -30.246  1.00 91.46           C  
ATOM   4723  HG2 PRO A 307      35.432  13.780 -29.207  1.00 91.46           H  
ATOM   4724  HG3 PRO A 307      36.492  12.938 -30.379  1.00 91.46           H  
ATOM   4725  CD  PRO A 307      36.316  15.092 -30.666  1.00 91.46           C  
ATOM   4726  HD2 PRO A 307      37.055  14.962 -31.457  1.00 91.46           H  
ATOM   4727  HD3 PRO A 307      36.768  15.578 -29.801  1.00 91.46           H  
ATOM   4728  N   SER A 308      31.703  15.413 -30.783  1.00 91.70           N  
ATOM   4729  H   SER A 308      31.520  15.213 -31.756  1.00 91.70           H  
ATOM   4730  CA  SER A 308      30.551  15.805 -29.976  1.00 91.70           C  
ATOM   4731  HA  SER A 308      30.732  15.561 -28.929  1.00 91.70           H  
ATOM   4732  C   SER A 308      29.322  15.020 -30.417  1.00 91.70           C  
ATOM   4733  CB  SER A 308      30.334  17.315 -30.091  1.00 91.70           C  
ATOM   4734  HB2 SER A 308      30.179  17.590 -31.135  1.00 91.70           H  
ATOM   4735  HB3 SER A 308      29.462  17.611 -29.507  1.00 91.70           H  
ATOM   4736  O   SER A 308      29.307  14.415 -31.489  1.00 91.70           O  
ATOM   4737  OG  SER A 308      31.485  17.969 -29.585  1.00 91.70           O  
ATOM   4738  HG  SER A 308      32.104  17.290 -29.307  1.00 91.70           H  
ATOM   4739  N   ALA A 309      28.292  14.987 -29.578  1.00 94.10           N  
ATOM   4740  H   ALA A 309      28.327  15.494 -28.705  1.00 94.10           H  
ATOM   4741  CA  ALA A 309      27.042  14.319 -29.905  1.00 94.10           C  
ATOM   4742  HA  ALA A 309      26.937  14.285 -30.990  1.00 94.10           H  
ATOM   4743  C   ALA A 309      25.855  15.103 -29.349  1.00 94.10           C  
ATOM   4744  CB  ALA A 309      27.074  12.878 -29.381  1.00 94.10           C  
ATOM   4745  HB1 ALA A 309      26.148  12.372 -29.655  1.00 94.10           H  
ATOM   4746  HB2 ALA A 309      27.914  12.341 -29.822  1.00 94.10           H  
ATOM   4747  HB3 ALA A 309      27.172  12.879 -28.295  1.00 94.10           H  
ATOM   4748  O   ALA A 309      25.906  15.595 -28.224  1.00 94.10           O  
ATOM   4749  N   ILE A 310      24.786  15.194 -30.135  1.00 95.43           N  
ATOM   4750  H   ILE A 310      24.837  14.771 -31.051  1.00 95.43           H  
ATOM   4751  CA  ILE A 310      23.458  15.559 -29.649  1.00 95.43           C  
ATOM   4752  HA  ILE A 310      23.551  16.245 -28.807  1.00 95.43           H  
ATOM   4753  C   ILE A 310      22.812  14.264 -29.164  1.00 95.43           C  
ATOM   4754  CB  ILE A 310      22.628  16.257 -30.748  1.00 95.43           C  
ATOM   4755  HB  ILE A 310      22.593  15.599 -31.616  1.00 95.43           H  
ATOM   4756  O   ILE A 310      22.689  13.303 -29.926  1.00 95.43           O  
ATOM   4757  CG1 ILE A 310      23.290  17.587 -31.172  1.00 95.43           C  
ATOM   4758 HG12 ILE A 310      24.354  17.428 -31.344  1.00 95.43           H  
ATOM   4759 HG13 ILE A 310      23.185  18.321 -30.373  1.00 95.43           H  
ATOM   4760  CG2 ILE A 310      21.185  16.498 -30.266  1.00 95.43           C  
ATOM   4761 HG21 ILE A 310      20.603  16.997 -31.041  1.00 95.43           H  
ATOM   4762 HG22 ILE A 310      21.182  17.116 -29.367  1.00 95.43           H  
ATOM   4763 HG23 ILE A 310      20.687  15.551 -30.055  1.00 95.43           H  
ATOM   4764  CD1 ILE A 310      22.720  18.171 -32.470  1.00 95.43           C  
ATOM   4765 HD11 ILE A 310      21.689  18.495 -32.329  1.00 95.43           H  
ATOM   4766 HD12 ILE A 310      22.763  17.422 -33.261  1.00 95.43           H  
ATOM   4767 HD13 ILE A 310      23.318  19.032 -32.768  1.00 95.43           H  
ATOM   4768  N   VAL A 311      22.427  14.237 -27.892  1.00 96.65           N  
ATOM   4769  H   VAL A 311      22.560  15.064 -27.329  1.00 96.65           H  
ATOM   4770  CA  VAL A 311      21.719  13.109 -27.282  1.00 96.65           C  
ATOM   4771  HA  VAL A 311      21.784  12.238 -27.934  1.00 96.65           H  
ATOM   4772  C   VAL A 311      20.255  13.499 -27.144  1.00 96.65           C  
ATOM   4773  CB  VAL A 311      22.332  12.720 -25.923  1.00 96.65           C  
ATOM   4774  HB  VAL A 311      22.169  13.521 -25.202  1.00 96.65           H  
ATOM   4775  O   VAL A 311      19.928  14.429 -26.411  1.00 96.65           O  
ATOM   4776  CG1 VAL A 311      21.680  11.437 -25.392  1.00 96.65           C  
ATOM   4777 HG11 VAL A 311      22.136  11.157 -24.442  1.00 96.65           H  
ATOM   4778 HG12 VAL A 311      21.815  10.625 -26.106  1.00 96.65           H  
ATOM   4779 HG13 VAL A 311      20.615  11.598 -25.224  1.00 96.65           H  
ATOM   4780  CG2 VAL A 311      23.845  12.484 -26.038  1.00 96.65           C  
ATOM   4781 HG21 VAL A 311      24.355  13.423 -26.251  1.00 96.65           H  
ATOM   4782 HG22 VAL A 311      24.045  11.779 -26.845  1.00 96.65           H  
ATOM   4783 HG23 VAL A 311      24.234  12.089 -25.099  1.00 96.65           H  
ATOM   4784  N   THR A 312      19.368  12.796 -27.844  1.00 97.30           N  
ATOM   4785  H   THR A 312      19.704  12.057 -28.444  1.00 97.30           H  
ATOM   4786  CA  THR A 312      17.918  12.995 -27.733  1.00 97.30           C  
ATOM   4787  HA  THR A 312      17.713  13.855 -27.096  1.00 97.30           H  
ATOM   4788  C   THR A 312      17.301  11.770 -27.081  1.00 97.30           C  
ATOM   4789  CB  THR A 312      17.264  13.274 -29.093  1.00 97.30           C  
ATOM   4790  HB  THR A 312      17.298  12.376 -29.709  1.00 97.30           H  
ATOM   4791  O   THR A 312      17.298  10.687 -27.665  1.00 97.30           O  
ATOM   4792  CG2 THR A 312      15.813  13.725 -28.931  1.00 97.30           C  
ATOM   4793 HG21 THR A 312      15.761  14.629 -28.325  1.00 97.30           H  
ATOM   4794 HG22 THR A 312      15.386  13.930 -29.913  1.00 97.30           H  
ATOM   4795 HG23 THR A 312      15.225  12.943 -28.450  1.00 97.30           H  
ATOM   4796  OG1 THR A 312      17.939  14.310 -29.768  1.00 97.30           O  
ATOM   4797  HG1 THR A 312      17.954  15.080 -29.196  1.00 97.30           H  
ATOM   4798  N   ALA A 313      16.775  11.938 -25.870  1.00 96.57           N  
ATOM   4799  H   ALA A 313      16.796  12.855 -25.449  1.00 96.57           H  
ATOM   4800  CA  ALA A 313      16.050  10.898 -25.153  1.00 96.57           C  
ATOM   4801  HA  ALA A 313      16.262   9.926 -25.598  1.00 96.57           H  
ATOM   4802  C   ALA A 313      14.539  11.147 -25.255  1.00 96.57           C  
ATOM   4803  CB  ALA A 313      16.552  10.855 -23.706  1.00 96.57           C  
ATOM   4804  HB1 ALA A 313      17.621  10.642 -23.689  1.00 96.57           H  
ATOM   4805  HB2 ALA A 313      16.024  10.073 -23.161  1.00 96.57           H  
ATOM   4806  HB3 ALA A 313      16.366  11.812 -23.218  1.00 96.57           H  
ATOM   4807  O   ALA A 313      14.048  12.190 -24.831  1.00 96.57           O  
ATOM   4808  N   PHE A 314      13.811  10.179 -25.802  1.00 96.02           N  
ATOM   4809  H   PHE A 314      14.291   9.358 -26.143  1.00 96.02           H  
ATOM   4810  CA  PHE A 314      12.354  10.134 -25.820  1.00 96.02           C  
ATOM   4811  HA  PHE A 314      11.950  11.132 -25.650  1.00 96.02           H  
ATOM   4812  C   PHE A 314      11.876   9.211 -24.705  1.00 96.02           C  
ATOM   4813  CB  PHE A 314      11.855   9.643 -27.184  1.00 96.02           C  
ATOM   4814  HB2 PHE A 314      10.775   9.507 -27.130  1.00 96.02           H  
ATOM   4815  HB3 PHE A 314      12.296   8.668 -27.394  1.00 96.02           H  
ATOM   4816  O   PHE A 314      12.212   8.024 -24.701  1.00 96.02           O  
ATOM   4817  CG  PHE A 314      12.166  10.583 -28.326  1.00 96.02           C  
ATOM   4818  CD1 PHE A 314      11.271  11.623 -28.636  1.00 96.02           C  
ATOM   4819  HD1 PHE A 314      10.360  11.743 -28.068  1.00 96.02           H  
ATOM   4820  CD2 PHE A 314      13.356  10.437 -29.065  1.00 96.02           C  
ATOM   4821  HD2 PHE A 314      14.058   9.657 -28.809  1.00 96.02           H  
ATOM   4822  CE1 PHE A 314      11.560  12.514 -29.683  1.00 96.02           C  
ATOM   4823  HE1 PHE A 314      10.872  13.313 -29.916  1.00 96.02           H  
ATOM   4824  CE2 PHE A 314      13.643  11.330 -30.112  1.00 96.02           C  
ATOM   4825  HE2 PHE A 314      14.570  11.245 -30.660  1.00 96.02           H  
ATOM   4826  CZ  PHE A 314      12.746  12.367 -30.422  1.00 96.02           C  
ATOM   4827  HZ  PHE A 314      12.970  13.061 -31.219  1.00 96.02           H  
ATOM   4828  N   VAL A 315      11.095   9.760 -23.777  1.00 94.64           N  
ATOM   4829  H   VAL A 315      10.851  10.736 -23.862  1.00 94.64           H  
ATOM   4830  CA  VAL A 315      10.429   9.002 -22.715  1.00 94.64           C  
ATOM   4831  HA  VAL A 315      10.846   7.995 -22.678  1.00 94.64           H  
ATOM   4832  C   VAL A 315       8.951   8.902 -23.068  1.00 94.64           C  
ATOM   4833  CB  VAL A 315      10.643   9.631 -21.326  1.00 94.64           C  
ATOM   4834  HB  VAL A 315      10.142  10.598 -21.280  1.00 94.64           H  
ATOM   4835  O   VAL A 315       8.258   9.912 -23.150  1.00 94.64           O  
ATOM   4836  CG1 VAL A 315      10.070   8.720 -20.233  1.00 94.64           C  
ATOM   4837 HG11 VAL A 315      10.241   9.162 -19.252  1.00 94.64           H  
ATOM   4838 HG12 VAL A 315       8.996   8.600 -20.370  1.00 94.64           H  
ATOM   4839 HG13 VAL A 315      10.542   7.738 -20.275  1.00 94.64           H  
ATOM   4840  CG2 VAL A 315      12.133   9.847 -21.027  1.00 94.64           C  
ATOM   4841 HG21 VAL A 315      12.252  10.243 -20.018  1.00 94.64           H  
ATOM   4842 HG22 VAL A 315      12.561  10.563 -21.728  1.00 94.64           H  
ATOM   4843 HG23 VAL A 315      12.662   8.897 -21.106  1.00 94.64           H  
ATOM   4844  N   GLU A 316       8.486   7.686 -23.314  1.00 94.31           N  
ATOM   4845  H   GLU A 316       9.105   6.906 -23.151  1.00 94.31           H  
ATOM   4846  CA  GLU A 316       7.099   7.375 -23.644  1.00 94.31           C  
ATOM   4847  HA  GLU A 316       6.608   8.258 -24.052  1.00 94.31           H  
ATOM   4848  C   GLU A 316       6.360   6.940 -22.376  1.00 94.31           C  
ATOM   4849  CB  GLU A 316       7.083   6.282 -24.719  1.00 94.31           C  
ATOM   4850  HB2 GLU A 316       7.603   5.412 -24.316  1.00 94.31           H  
ATOM   4851  HB3 GLU A 316       7.632   6.637 -25.590  1.00 94.31           H  
ATOM   4852  O   GLU A 316       6.823   6.055 -21.654  1.00 94.31           O  
ATOM   4853  CG  GLU A 316       5.672   5.865 -25.159  1.00 94.31           C  
ATOM   4854  HG2 GLU A 316       5.101   5.547 -24.287  1.00 94.31           H  
ATOM   4855  HG3 GLU A 316       5.176   6.731 -25.598  1.00 94.31           H  
ATOM   4856  CD  GLU A 316       5.703   4.703 -26.167  1.00 94.31           C  
ATOM   4857  OE1 GLU A 316       4.726   4.569 -26.928  1.00 94.31           O  
ATOM   4858  OE2 GLU A 316       6.687   3.918 -26.148  1.00 94.31           O  
ATOM   4859  N   ASN A 317       5.198   7.536 -22.118  1.00 92.95           N  
ATOM   4860  H   ASN A 317       4.840   8.213 -22.777  1.00 92.95           H  
ATOM   4861  CA  ASN A 317       4.289   7.051 -21.089  1.00 92.95           C  
ATOM   4862  HA  ASN A 317       4.860   6.633 -20.260  1.00 92.95           H  
ATOM   4863  C   ASN A 317       3.409   5.940 -21.675  1.00 92.95           C  
ATOM   4864  CB  ASN A 317       3.456   8.224 -20.553  1.00 92.95           C  
ATOM   4865  HB2 ASN A 317       2.864   8.649 -21.363  1.00 92.95           H  
ATOM   4866  HB3 ASN A 317       4.118   8.991 -20.151  1.00 92.95           H  
ATOM   4867  O   ASN A 317       2.559   6.215 -22.518  1.00 92.95           O  
ATOM   4868  CG  ASN A 317       2.518   7.773 -19.450  1.00 92.95           C  
ATOM   4869  ND2 ASN A 317       1.611   8.621 -19.037  1.00 92.95           N  
ATOM   4870 HD21 ASN A 317       1.414   9.451 -19.578  1.00 92.95           H  
ATOM   4871 HD22 ASN A 317       0.950   8.222 -18.386  1.00 92.95           H  
ATOM   4872  OD1 ASN A 317       2.605   6.675 -18.931  1.00 92.95           O  
ATOM   4873  N   LYS A 318       3.616   4.704 -21.216  1.00 92.82           N  
ATOM   4874  H   LYS A 318       4.304   4.582 -20.487  1.00 92.82           H  
ATOM   4875  CA  LYS A 318       2.834   3.525 -21.615  1.00 92.82           C  
ATOM   4876  HA  LYS A 318       2.317   3.734 -22.552  1.00 92.82           H  
ATOM   4877  C   LYS A 318       1.738   3.168 -20.613  1.00 92.82           C  
ATOM   4878  CB  LYS A 318       3.764   2.326 -21.829  1.00 92.82           C  
ATOM   4879  HB2 LYS A 318       4.299   2.106 -20.905  1.00 92.82           H  
ATOM   4880  HB3 LYS A 318       3.160   1.456 -22.086  1.00 92.82           H  
ATOM   4881  O   LYS A 318       0.996   2.220 -20.848  1.00 92.82           O  
ATOM   4882  CG  LYS A 318       4.768   2.568 -22.957  1.00 92.82           C  
ATOM   4883  HG2 LYS A 318       5.425   3.400 -22.707  1.00 92.82           H  
ATOM   4884  HG3 LYS A 318       4.225   2.802 -23.873  1.00 92.82           H  
ATOM   4885  CD  LYS A 318       5.607   1.309 -23.166  1.00 92.82           C  
ATOM   4886  HD2 LYS A 318       4.947   0.459 -23.337  1.00 92.82           H  
ATOM   4887  HD3 LYS A 318       6.217   1.127 -22.281  1.00 92.82           H  
ATOM   4888  CE  LYS A 318       6.487   1.537 -24.389  1.00 92.82           C  
ATOM   4889  HE2 LYS A 318       7.119   2.408 -24.217  1.00 92.82           H  
ATOM   4890  HE3 LYS A 318       5.851   1.791 -25.238  1.00 92.82           H  
ATOM   4891  NZ  LYS A 318       7.299   0.342 -24.691  1.00 92.82           N  
ATOM   4892  HZ1 LYS A 318       7.890   0.123 -23.902  1.00 92.82           H  
ATOM   4893  HZ2 LYS A 318       7.854   0.533 -25.513  1.00 92.82           H  
ATOM   4894  HZ3 LYS A 318       6.683  -0.435 -24.881  1.00 92.82           H  
ATOM   4895  N   ALA A 319       1.650   3.869 -19.483  1.00 92.98           N  
ATOM   4896  H   ALA A 319       2.230   4.687 -19.363  1.00 92.98           H  
ATOM   4897  CA  ALA A 319       0.562   3.650 -18.542  1.00 92.98           C  
ATOM   4898  HA  ALA A 319       0.370   2.579 -18.477  1.00 92.98           H  
ATOM   4899  C   ALA A 319      -0.726   4.319 -19.021  1.00 92.98           C  
ATOM   4900  CB  ALA A 319       0.945   4.133 -17.142  1.00 92.98           C  
ATOM   4901  HB1 ALA A 319       1.172   5.199 -17.165  1.00 92.98           H  
ATOM   4902  HB2 ALA A 319       1.799   3.558 -16.781  1.00 92.98           H  
ATOM   4903  HB3 ALA A 319       0.116   3.972 -16.453  1.00 92.98           H  
ATOM   4904  O   ALA A 319      -0.716   5.330 -19.724  1.00 92.98           O  
ATOM   4905  N   GLY A 320      -1.850   3.801 -18.531  1.00 93.11           N  
ATOM   4906  H   GLY A 320      -1.794   2.957 -17.979  1.00 93.11           H  
ATOM   4907  CA  GLY A 320      -3.158   4.413 -18.725  1.00 93.11           C  
ATOM   4908  HA2 GLY A 320      -3.235   4.701 -19.774  1.00 93.11           H  
ATOM   4909  HA3 GLY A 320      -3.944   3.690 -18.504  1.00 93.11           H  
ATOM   4910  C   GLY A 320      -3.393   5.674 -17.892  1.00 93.11           C  
ATOM   4911  O   GLY A 320      -4.530   6.067 -17.719  1.00 93.11           O  
ATOM   4912  N   HIS A 321      -2.366   6.295 -17.319  1.00 94.17           N  
ATOM   4913  H   HIS A 321      -1.435   5.984 -17.554  1.00 94.17           H  
ATOM   4914  CA  HIS A 321      -2.468   7.490 -16.480  1.00 94.17           C  
ATOM   4915  HA  HIS A 321      -3.223   8.162 -16.890  1.00 94.17           H  
ATOM   4916  C   HIS A 321      -1.123   8.227 -16.481  1.00 94.17           C  
ATOM   4917  CB  HIS A 321      -2.897   7.086 -15.059  1.00 94.17           C  
ATOM   4918  HB2 HIS A 321      -3.907   6.678 -15.097  1.00 94.17           H  
ATOM   4919  HB3 HIS A 321      -2.927   7.961 -14.410  1.00 94.17           H  
ATOM   4920  O   HIS A 321      -0.139   7.749 -17.045  1.00 94.17           O  
ATOM   4921  CG  HIS A 321      -1.990   6.077 -14.414  1.00 94.17           C  
ATOM   4922  CD2 HIS A 321      -2.262   4.752 -14.216  1.00 94.17           C  
ATOM   4923  HD2 HIS A 321      -3.170   4.239 -14.495  1.00 94.17           H  
ATOM   4924  ND1 HIS A 321      -0.732   6.318 -13.911  1.00 94.17           N  
ATOM   4925  HD1 HIS A 321      -0.252   7.206 -13.871  1.00 94.17           H  
ATOM   4926  CE1 HIS A 321      -0.259   5.165 -13.420  1.00 94.17           C  
ATOM   4927  HE1 HIS A 321       0.703   5.045 -12.943  1.00 94.17           H  
ATOM   4928  NE2 HIS A 321      -1.151   4.180 -13.590  1.00 94.17           N  
ATOM   4929  N   ARG A 322      -1.048   9.404 -15.856  1.00 91.86           N  
ATOM   4930  H   ARG A 322      -1.867   9.722 -15.357  1.00 91.86           H  
ATOM   4931  CA  ARG A 322       0.209  10.159 -15.731  1.00 91.86           C  
ATOM   4932  HA  ARG A 322       0.625  10.290 -16.730  1.00 91.86           H  
ATOM   4933  C   ARG A 322       1.250   9.384 -14.903  1.00 91.86           C  
ATOM   4934  CB  ARG A 322      -0.118  11.536 -15.138  1.00 91.86           C  
ATOM   4935  HB2 ARG A 322      -0.523  11.408 -14.134  1.00 91.86           H  
ATOM   4936  HB3 ARG A 322      -0.882  12.006 -15.756  1.00 91.86           H  
ATOM   4937  O   ARG A 322       0.888   8.665 -13.976  1.00 91.86           O  
ATOM   4938  CG  ARG A 322       1.103  12.461 -15.076  1.00 91.86           C
[truncated: 5,517 more chars]
