# Supplementary material for: Comparison of cable bacteria genera reveals details of their conduction machinery
Source: EMBO Rep. 2025 Feb 17;26(7):1749–67. doi: 10.1038/s44319-025-00387-8 (PMC11976967; doi:10.1038/s44319-025-00387-8)
Supplement: Supplementary file 4 — Dataset EV2 [file 44319_2025_387_MOESM4_ESM.zip › DatasetEV2/WLE99185_WLE99186.pdb]

ATOM      1  N   MET A   1      -0.073  66.866 -67.700  1.00 24.33           N  
ATOM      2  CA  MET A   1       1.120  67.562 -67.161  1.00 24.33           C  
ATOM      3  C   MET A   1       0.920  68.115 -65.753  1.00 24.33           C  
ATOM      4  O   MET A   1       1.802  67.916 -64.941  1.00 24.33           O  
ATOM      5  CB  MET A   1       1.624  68.697 -68.067  1.00 24.33           C  
ATOM      6  CG  MET A   1       2.128  68.206 -69.425  1.00 24.33           C  
ATOM      7  SD  MET A   1       2.726  69.548 -70.481  1.00 24.33           S  
ATOM      8  CE  MET A   1       4.467  69.645 -69.969  1.00 24.33           C  
ATOM      9  H   MET A   1      -0.842  67.506 -67.840  1.00 24.33           H  
ATOM     10  HA  MET A   1       1.930  66.838 -67.072  1.00 24.33           H  
ATOM     11  HB2 MET A   1       0.823  69.420 -68.224  1.00 24.33           H  
ATOM     12  HB3 MET A   1       2.447  69.206 -67.565  1.00 24.33           H  
ATOM     13  HG2 MET A   1       2.929  67.481 -69.282  1.00 24.33           H  
ATOM     14  HG3 MET A   1       1.308  67.714 -69.950  1.00 24.33           H  
ATOM     15  HE1 MET A   1       4.534  69.882 -68.908  1.00 24.33           H  
ATOM     16  HE2 MET A   1       4.962  68.694 -70.163  1.00 24.33           H  
ATOM     17  HE3 MET A   1       4.968  70.426 -70.542  1.00 24.33           H  
ATOM     18  H2  MET A   1      -0.355  66.129 -67.069  1.00 24.33           H  
ATOM     19  H3  MET A   1       0.157  66.441 -68.587  1.00 24.33           H  
ATOM     20  N   LYS A   2      -0.154  68.877 -65.483  1.00 20.35           N  
ATOM     21  CA  LYS A   2      -0.101  69.962 -64.488  1.00 20.35           C  
ATOM     22  C   LYS A   2       0.038  69.595 -63.012  1.00 20.35           C  
ATOM     23  O   LYS A   2       0.885  70.203 -62.384  1.00 20.35           O  
ATOM     24  CB  LYS A   2      -1.312  70.900 -64.626  1.00 20.35           C  
ATOM     25  CG  LYS A   2      -1.221  71.839 -65.834  1.00 20.35           C  
ATOM     26  CD  LYS A   2      -2.381  72.845 -65.795  1.00 20.35           C  
ATOM     27  CE  LYS A   2      -2.258  73.869 -66.930  1.00 20.35           C  
ATOM     28  NZ  LYS A   2      -3.354  74.873 -66.890  1.00 20.35           N1+
ATOM     29  H   LYS A   2      -0.891  68.961 -66.169  1.00 20.35           H  
ATOM     30  HA  LYS A   2       0.796  70.550 -64.683  1.00 20.35           H  
ATOM     31  HB2 LYS A   2      -1.363  71.523 -63.733  1.00 20.35           H  
ATOM     32  HB3 LYS A   2      -2.230  70.315 -64.675  1.00 20.35           H  
ATOM     33  HG2 LYS A   2      -1.264  71.261 -66.757  1.00 20.35           H  
ATOM     34  HG3 LYS A   2      -0.276  72.382 -65.796  1.00 20.35           H  
ATOM     35  HD2 LYS A   2      -3.326  72.308 -65.884  1.00 20.35           H  
ATOM     36  HD3 LYS A   2      -2.365  73.371 -64.841  1.00 20.35           H  
ATOM     37  HE2 LYS A   2      -1.295  74.371 -66.843  1.00 20.35           H  
ATOM     38  HE3 LYS A   2      -2.272  73.341 -67.884  1.00 20.35           H  
ATOM     39  HZ1 LYS A   2      -3.327  75.404 -66.031  1.00 20.35           H  
ATOM     40  HZ2 LYS A   2      -3.265  75.528 -67.654  1.00 20.35           H  
ATOM     41  HZ3 LYS A   2      -4.260  74.433 -66.964  1.00 20.35           H  
ATOM     42  N   ALA A   3      -0.886  68.821 -62.437  1.00 28.84           N  
ATOM     43  CA  ALA A   3      -1.230  68.982 -61.016  1.00 28.84           C  
ATOM     44  C   ALA A   3      -0.011  68.772 -60.092  1.00 28.84           C  
ATOM     45  O   ALA A   3       0.464  67.652 -59.929  1.00 28.84           O  
ATOM     46  CB  ALA A   3      -2.419  68.075 -60.679  1.00 28.84           C  
ATOM     47  H   ALA A   3      -1.521  68.288 -63.013  1.00 28.84           H  
ATOM     48  HA  ALA A   3      -1.568  70.008 -60.869  1.00 28.84           H  
ATOM     49  HB1 ALA A   3      -2.140  67.030 -60.816  1.00 28.84           H  
ATOM     50  HB2 ALA A   3      -3.272  68.313 -61.315  1.00 28.84           H  
ATOM     51  HB3 ALA A   3      -2.704  68.222 -59.637  1.00 28.84           H  
ATOM     52  N   VAL A   4       0.521  69.886 -59.573  1.00 26.14           N  
ATOM     53  CA  VAL A   4       1.859  69.985 -58.973  1.00 26.14           C  
ATOM     54  C   VAL A   4       1.897  69.459 -57.537  1.00 26.14           C  
ATOM     55  O   VAL A   4       0.944  69.543 -56.768  1.00 26.14           O  
ATOM     56  CB  VAL A   4       2.409  71.439 -59.039  1.00 26.14           C  
ATOM     57  CG1 VAL A   4       3.785  71.651 -58.383  1.00 26.14           C  
ATOM     58  CG2 VAL A   4       2.564  71.930 -60.483  1.00 26.14           C  
ATOM     59  H   VAL A   4       0.043  70.759 -59.748  1.00 26.14           H  
ATOM     60  HA  VAL A   4       2.525  69.359 -59.566  1.00 26.14           H  
ATOM     61  HB  VAL A   4       1.703  72.098 -58.534  1.00 26.14           H  
ATOM     62 HG11 VAL A   4       3.717  71.528 -57.302  1.00 26.14           H  
ATOM     63 HG12 VAL A   4       4.515  70.958 -58.799  1.00 26.14           H  
ATOM     64 HG13 VAL A   4       4.131  72.670 -58.555  1.00 26.14           H  
ATOM     65 HG21 VAL A   4       3.059  72.901 -60.510  1.00 26.14           H  
ATOM     66 HG22 VAL A   4       1.578  72.060 -60.930  1.00 26.14           H  
ATOM     67 HG23 VAL A   4       3.143  71.214 -61.066  1.00 26.14           H  
ATOM     68  N   THR A   5       3.104  69.021 -57.212  1.00 24.89           N  
ATOM     69  CA  THR A   5       3.833  68.684 -55.987  1.00 24.89           C  
ATOM     70  C   THR A   5       3.653  69.554 -54.735  1.00 24.89           C  
ATOM     71  O   THR A   5       4.637  69.689 -54.016  1.00 24.89           O  
ATOM     72  CB  THR A   5       5.349  68.755 -56.353  1.00 24.89           C  
ATOM     73  CG2 THR A   5       6.176  67.656 -55.690  1.00 24.89           C  
ATOM     74  OG1 THR A   5       5.592  68.642 -57.741  1.00 24.89           O  
ATOM     75  H   THR A   5       3.730  68.974 -58.004  1.00 24.89           H  
ATOM     76  HA  THR A   5       3.579  67.660 -55.714  1.00 24.89           H  
ATOM     77  HB  THR A   5       5.759  69.725 -56.072  1.00 24.89           H  
ATOM     78  HG1 THR A   5       6.541  68.559 -57.857  1.00 24.89           H  
ATOM     79 HG21 THR A   5       7.233  67.802 -55.911  1.00 24.89           H  
ATOM     80 HG22 THR A   5       5.859  66.681 -56.061  1.00 24.89           H  
ATOM     81 HG23 THR A   5       6.043  67.681 -54.609  1.00 24.89           H  
ATOM     82  N   MET A   6       2.517  70.197 -54.434  1.00 24.87           N  
ATOM     83  CA  MET A   6       2.444  71.064 -53.238  1.00 24.87           C  
ATOM     84  C   MET A   6       2.528  70.231 -51.937  1.00 24.87           C  
ATOM     85  O   MET A   6       1.533  69.935 -51.283  1.00 24.87           O  
ATOM     86  CB  MET A   6       1.266  72.061 -53.313  1.00 24.87           C  
ATOM     87  CG  MET A   6       1.729  73.494 -53.000  1.00 24.87           C  
ATOM     88  SD  MET A   6       0.429  74.749 -53.167  1.00 24.87           S  
ATOM     89  CE  MET A   6       1.422  76.267 -53.154  1.00 24.87           C  
ATOM     90  H   MET A   6       1.705  70.069 -55.021  1.00 24.87           H  
ATOM     91  HA  MET A   6       3.349  71.672 -53.250  1.00 24.87           H  
ATOM     92  HB2 MET A   6       0.465  71.776 -52.632  1.00 24.87           H  
ATOM     93  HB3 MET A   6       0.859  72.061 -54.324  1.00 24.87           H  
ATOM     94  HG2 MET A   6       2.116  73.528 -51.981  1.00 24.87           H  
ATOM     95  HG3 MET A   6       2.536  73.752 -53.685  1.00 24.87           H  
ATOM     96  HE1 MET A   6       2.019  76.306 -52.243  1.00 24.87           H  
ATOM     97  HE2 MET A   6       2.080  76.283 -54.022  1.00 24.87           H  
ATOM     98  HE3 MET A   6       0.760  77.132 -53.186  1.00 24.87           H  
ATOM     99  N   LEU A   7       3.752  69.814 -51.594  1.00 26.65           N  
ATOM    100  CA  LEU A   7       4.163  69.105 -50.398  1.00 26.65           C  
ATOM    101  C   LEU A   7       4.041  70.132 -49.283  1.00 26.65           C  
ATOM    102  O   LEU A   7       4.991  70.849 -48.959  1.00 26.65           O  
ATOM    103  CB  LEU A   7       5.607  68.547 -50.555  1.00 26.65           C  
ATOM    104  CG  LEU A   7       5.708  67.010 -50.497  1.00 26.65           C  
ATOM    105  CD1 LEU A   7       5.649  66.399 -51.897  1.00 26.65           C  
ATOM    106  CD2 LEU A   7       7.023  66.575 -49.844  1.00 26.65           C  
ATOM    107  H   LEU A   7       4.483  70.011 -52.263  1.00 26.65           H  
ATOM    108  HA  LEU A   7       3.464  68.291 -50.201  1.00 26.65           H  
ATOM    109  HB2 LEU A   7       6.060  68.909 -51.478  1.00 26.65           H  
ATOM    110  HB3 LEU A   7       6.225  68.937 -49.746  1.00 26.65           H  
ATOM    111  HG  LEU A   7       4.890  66.611 -49.897  1.00 26.65           H  
ATOM    112 HD11 LEU A   7       5.647  65.312 -51.820  1.00 26.65           H  
ATOM    113 HD12 LEU A   7       4.734  66.718 -52.395  1.00 26.65           H  
ATOM    114 HD13 LEU A   7       6.513  66.716 -52.482  1.00 26.65           H  
ATOM    115 HD21 LEU A   7       7.067  66.952 -48.822  1.00 26.65           H  
ATOM    116 HD22 LEU A   7       7.870  66.959 -50.413  1.00 26.65           H  
ATOM    117 HD23 LEU A   7       7.073  65.487 -49.812  1.00 26.65           H  
ATOM    118  N   PHE A   8       2.830  70.276 -48.753  1.00 26.18           N  
ATOM    119  CA  PHE A   8       2.617  71.066 -47.558  1.00 26.18           C  
ATOM    120  C   PHE A   8       3.488  70.453 -46.463  1.00 26.18           C  
ATOM    121  O   PHE A   8       3.181  69.394 -45.920  1.00 26.18           O  
ATOM    122  CB  PHE A   8       1.124  71.132 -47.199  1.00 26.18           C  
ATOM    123  CG  PHE A   8       0.458  72.398 -47.704  1.00 26.18           C  
ATOM    124  CD1 PHE A   8       0.297  73.497 -46.838  1.00 26.18           C  
ATOM    125  CD2 PHE A   8       0.032  72.499 -49.043  1.00 26.18           C  
ATOM    126  CE1 PHE A   8      -0.294  74.685 -47.302  1.00 26.18           C  
ATOM    127  CE2 PHE A   8      -0.557  73.689 -49.508  1.00 26.18           C  
ATOM    128  CZ  PHE A   8      -0.722  74.781 -48.638  1.00 26.18           C  
ATOM    129  H   PHE A   8       2.056  69.771 -49.161  1.00 26.18           H  
ATOM    130  HA  PHE A   8       2.964  72.083 -47.738  1.00 26.18           H  
ATOM    131  HB2 PHE A   8       1.021  71.107 -46.114  1.00 26.18           H  
ATOM    132  HB3 PHE A   8       0.601  70.258 -47.588  1.00 26.18           H  
ATOM    133  HD1 PHE A   8       0.622  73.432 -45.810  1.00 26.18           H  
ATOM    134  HD2 PHE A   8       0.153  71.662 -49.715  1.00 26.18           H  
ATOM    135  HE1 PHE A   8      -0.425  75.523 -46.633  1.00 26.18           H  
ATOM    136  HE2 PHE A   8      -0.887  73.763 -50.533  1.00 26.18           H  
ATOM    137  HZ  PHE A   8      -1.180  75.691 -48.995  1.00 26.18           H  
ATOM    138  N   ARG A   9       4.608  71.126 -46.171  1.00 25.65           N  
ATOM    139  CA  ARG A   9       5.424  70.926 -44.974  1.00 25.65           C  
ATOM    140  C   ARG A   9       4.564  71.326 -43.784  1.00 25.65           C  
ATOM    141  O   ARG A   9       4.725  72.414 -43.238  1.00 25.65           O  
ATOM    142  CB  ARG A   9       6.697  71.796 -45.016  1.00 25.65           C  
ATOM    143  CG  ARG A   9       7.867  71.247 -45.836  1.00 25.65           C  
ATOM    144  CD  ARG A   9       9.027  72.249 -45.709  1.00 25.65           C  
ATOM    145  NE  ARG A   9      10.302  71.715 -46.222  1.00 25.65           N  
ATOM    146  CZ  ARG A   9      11.476  72.324 -46.156  1.00 25.65           C  
ATOM    147  NH1 ARG A   9      11.608  73.523 -45.658  1.00 25.65           N1+
ATOM    148  NH2 ARG A   9      12.553  71.732 -46.592  1.00 25.65           N  
ATOM    149  H   ARG A   9       4.855  71.878 -46.799  1.00 25.65           H  
ATOM    150  HA  ARG A   9       5.684  69.873 -44.858  1.00 25.65           H  
ATOM    151  HB2 ARG A   9       7.063  71.899 -43.994  1.00 25.65           H  
ATOM    152  HB3 ARG A   9       6.438  72.793 -45.374  1.00 25.65           H  
ATOM    153  HG2 ARG A   9       8.165  70.280 -45.432  1.00 25.65           H  
ATOM    154  HG3 ARG A   9       7.577  71.136 -46.881  1.00 25.65           H  
ATOM    155  HD2 ARG A   9       8.763  73.158 -46.250  1.00 25.65           H  
ATOM    156  HD3 ARG A   9       9.155  72.500 -44.656  1.00 25.65           H  
ATOM    157  HE  ARG A   9      10.278  70.794 -46.636  1.00 25.65           H  
ATOM    158 HH11 ARG A   9      12.512  73.972 -45.613  1.00 25.65           H  
ATOM    159 HH12 ARG A   9      10.790  73.991 -45.295  1.00 25.65           H  
ATOM    160 HH21 ARG A   9      12.505  70.794 -46.963  1.00 25.65           H  
ATOM    161 HH22 ARG A   9      13.448  72.197 -46.531  1.00 25.65           H  
ATOM    162  N   THR A  10       3.600  70.500 -43.399  1.00 27.69           N  
ATOM    163  CA  THR A  10       2.970  70.674 -42.099  1.00 27.69           C  
ATOM    164  C   THR A  10       4.064  70.363 -41.087  1.00 27.69           C  
ATOM    165  O   THR A  10       4.375  69.204 -40.826  1.00 27.69           O  
ATOM    166  CB  THR A  10       1.702  69.818 -41.900  1.00 27.69           C  
ATOM    167  CG2 THR A  10       0.537  70.693 -41.436  1.00 27.69           C  
ATOM    168  OG1 THR A  10       1.282  69.194 -43.092  1.00 27.69           O  
ATOM    169  H   THR A  10       3.408  69.661 -43.928  1.00 27.69           H  
ATOM    170  HA  THR A  10       2.690  71.721 -41.981  1.00 27.69           H  
ATOM    171  HB  THR A  10       1.883  69.045 -41.153  1.00 27.69           H  
ATOM    172  HG1 THR A  10       0.877  69.854 -43.660  1.00 27.69           H  
ATOM    173 HG21 THR A  10       0.319  71.464 -42.175  1.00 27.69           H  
ATOM    174 HG22 THR A  10      -0.346  70.070 -41.292  1.00 27.69           H  
ATOM    175 HG23 THR A  10       0.787  71.163 -40.485  1.00 27.69           H  
ATOM    176  N   CYS A  11       4.716  71.413 -40.580  1.00 26.28           N  
ATOM    177  CA  CYS A  11       5.524  71.350 -39.372  1.00 26.28           C  
ATOM    178  C   CYS A  11       4.565  70.985 -38.244  1.00 26.28           C  
ATOM    179  O   CYS A  11       4.096  71.867 -37.526  1.00 26.28           O  
ATOM    180  CB  CYS A  11       6.199  72.708 -39.096  1.00 26.28           C  
ATOM    181  SG  CYS A  11       7.729  72.913 -40.047  1.00 26.28           S  
ATOM    182  H   CYS A  11       4.550  72.320 -40.992  1.00 26.28           H  
ATOM    183  HA  CYS A  11       6.280  70.569 -39.451  1.00 26.28           H  
ATOM    184  HB2 CYS A  11       6.459  72.755 -38.039  1.00 26.28           H  
ATOM    185  HB3 CYS A  11       5.505  73.522 -39.304  1.00 26.28           H  
ATOM    186  HG  CYS A  11       8.094  74.076 -39.501  1.00 26.28           H  
ATOM    187  N   LEU A  12       4.196  69.708 -38.119  1.00 27.29           N  
ATOM    188  CA  LEU A  12       3.568  69.259 -36.894  1.00 27.29           C  
ATOM    189  C   LEU A  12       4.626  69.471 -35.821  1.00 27.29           C  
ATOM    190  O   LEU A  12       5.642  68.778 -35.782  1.00 27.29           O  
ATOM    191  CB  LEU A  12       3.063  67.805 -36.965  1.00 27.29           C  
ATOM    192  CG  LEU A  12       1.526  67.734 -36.874  1.00 27.29           C  
ATOM    193  CD1 LEU A  12       0.886  67.922 -38.250  1.00 27.29           C  
ATOM    194  CD2 LEU A  12       1.079  66.398 -36.291  1.00 27.29           C  
ATOM    195  H   LEU A  12       4.516  69.029 -38.795  1.00 27.29           H  
ATOM    196  HA  LEU A  12       2.727  69.917 -36.675  1.00 27.29           H  
ATOM    197  HB2 LEU A  12       3.414  67.311 -37.871  1.00 27.29           H  
ATOM    198  HB3 LEU A  12       3.477  67.259 -36.118  1.00 27.29           H  
ATOM    199  HG  LEU A  12       1.160  68.513 -36.206  1.00 27.29           H  
ATOM    200 HD11 LEU A  12      -0.200  67.896 -38.157  1.00 27.29           H  
ATOM    201 HD12 LEU A  12       1.207  67.129 -38.925  1.00 27.29           H  
ATOM    202 HD13 LEU A  12       1.181  68.887 -38.662  1.00 27.29           H  
ATOM    203 HD21 LEU A  12       1.432  65.579 -36.917  1.00 27.29           H  
ATOM    204 HD22 LEU A  12       1.481  66.280 -35.285  1.00 27.29           H  
ATOM    205 HD23 LEU A  12      -0.010  66.365 -36.235  1.00 27.29           H  
ATOM    206  N   ILE A  13       4.405  70.511 -35.021  1.00 29.17           N  
ATOM    207  CA  ILE A  13       5.164  70.786 -33.818  1.00 29.17           C  
ATOM    208  C   ILE A  13       4.973  69.535 -32.972  1.00 29.17           C  
ATOM    209  O   ILE A  13       3.915  69.337 -32.374  1.00 29.17           O  
ATOM    210  CB  ILE A  13       4.651  72.082 -33.141  1.00 29.17           C  
ATOM    211  CG1 ILE A  13       4.882  73.300 -34.069  1.00 29.17           C  
ATOM    212  CG2 ILE A  13       5.346  72.299 -31.783  1.00 29.17           C  
ATOM    213  CD1 ILE A  13       4.198  74.590 -33.598  1.00 29.17           C  
ATOM    214  H   ILE A  13       3.614  71.103 -35.230  1.00 29.17           H  
ATOM    215  HA  ILE A  13       6.220  70.901 -34.062  1.00 29.17           H  
ATOM    216  HB  ILE A  13       3.580  71.980 -32.965  1.00 29.17           H  
ATOM    217 HG12 ILE A  13       4.490  73.085 -35.062  1.00 29.17           H  
ATOM    218 HG13 ILE A  13       5.952  73.482 -34.168  1.00 29.17           H  
ATOM    219 HG21 ILE A  13       5.157  71.454 -31.120  1.00 29.17           H  
ATOM    220 HG22 ILE A  13       4.951  73.187 -31.290  1.00 29.17           H  
ATOM    221 HG23 ILE A  13       6.421  72.411 -31.921  1.00 29.17           H  
ATOM    222 HD11 ILE A  13       4.336  75.365 -34.351  1.00 29.17           H  
ATOM    223 HD12 ILE A  13       4.633  74.939 -32.661  1.00 29.17           H  
ATOM    224 HD13 ILE A  13       3.130  74.415 -33.462  1.00 29.17           H  
ATOM    225  N   LEU A  14       5.975  68.654 -32.991  1.00 29.93           N  
ATOM    226  CA  LEU A  14       6.089  67.556 -32.050  1.00 29.93           C  
ATOM    227  C   LEU A  14       6.366  68.238 -30.716  1.00 29.93           C  
ATOM    228  O   LEU A  14       7.512  68.437 -30.319  1.00 29.93           O  
ATOM    229  CB  LEU A  14       7.183  66.550 -32.489  1.00 29.93           C  
ATOM    230  CG  LEU A  14       6.662  65.104 -32.568  1.00 29.93           C  
ATOM    231  CD1 LEU A  14       5.900  64.875 -33.875  1.00 29.93           C  
ATOM    232  CD2 LEU A  14       7.820  64.110 -32.498  1.00 29.93           C  
ATOM    233  H   LEU A  14       6.728  68.801 -33.648  1.00 29.93           H  
ATOM    234  HA  LEU A  14       5.129  67.044 -31.982  1.00 29.93           H  
ATOM    235  HB2 LEU A  14       8.008  66.570 -31.777  1.00 29.93           H  
ATOM    236  HB3 LEU A  14       7.598  66.833 -33.456  1.00 29.93           H  
ATOM    237  HG  LEU A  14       5.998  64.910 -31.726  1.00 29.93           H  
ATOM    238 HD11 LEU A  14       6.560  65.031 -34.728  1.00 29.93           H  
ATOM    239 HD12 LEU A  14       5.512  63.856 -33.901  1.00 29.93           H  
ATOM    240 HD13 LEU A  14       5.063  65.570 -33.942  1.00 29.93           H  
ATOM    241 HD21 LEU A  14       8.340  64.218 -31.546  1.00 29.93           H  
ATOM    242 HD22 LEU A  14       7.437  63.092 -32.570  1.00 29.93           H  
ATOM    243 HD23 LEU A  14       8.520  64.291 -33.314  1.00 29.93           H  
ATOM    244  N   GLY A  15       5.301  68.727 -30.081  1.00 27.40           N  
ATOM    245  CA  GLY A  15       5.375  69.183 -28.716  1.00 27.40           C  
ATOM    246  C   GLY A  15       5.927  68.005 -27.944  1.00 27.40           C  
ATOM    247  O   GLY A  15       5.250  66.984 -27.822  1.00 27.40           O  
ATOM    248  H   GLY A  15       4.402  68.665 -30.537  1.00 27.40           H  
ATOM    249  HA2 GLY A  15       4.383  69.431 -28.339  1.00 27.40           H  
ATOM    250  HA3 GLY A  15       6.037  70.045 -28.633  1.00 27.40           H  
ATOM    251  N   CYS A  16       7.174  68.128 -27.489  1.00 28.63           N  
ATOM    252  CA  CYS A  16       7.746  67.248 -26.493  1.00 28.63           C  
ATOM    253  C   CYS A  16       6.917  67.469 -25.235  1.00 28.63           C  
ATOM    254  O   CYS A  16       7.316  68.216 -24.343  1.00 28.63           O  
ATOM    255  CB  CYS A  16       9.230  67.578 -26.262  1.00 28.63           C  
ATOM    256  SG  CYS A  16      10.246  66.997 -27.647  1.00 28.63           S  
ATOM    257  H   CYS A  16       7.736  68.895 -27.829  1.00 28.63           H  
ATOM    258  HA  CYS A  16       7.647  66.208 -26.803  1.00 28.63           H  
ATOM    259  HB2 CYS A  16       9.563  67.076 -25.353  1.00 28.63           H  
ATOM    260  HB3 CYS A  16       9.355  68.652 -26.124  1.00 28.63           H  
ATOM    261  HG  CYS A  16      11.430  67.390 -27.170  1.00 28.63           H  
ATOM    262  N   ILE A  17       5.727  66.869 -25.180  1.00 33.76           N  
ATOM    263  CA  ILE A  17       5.069  66.624 -23.917  1.00 33.76           C  
ATOM    264  C   ILE A  17       6.070  65.717 -23.226  1.00 33.76           C  
ATOM    265  O   ILE A  17       6.142  64.520 -23.504  1.00 33.76           O  
ATOM    266  CB  ILE A  17       3.662  66.003 -24.078  1.00 33.76           C  
ATOM    267  CG1 ILE A  17       2.747  66.939 -24.902  1.00 33.76           C  
ATOM    268  CG2 ILE A  17       3.059  65.753 -22.682  1.00 33.76           C  
ATOM    269  CD1 ILE A  17       1.343  66.378 -25.162  1.00 33.76           C  
ATOM    270  H   ILE A  17       5.398  66.385 -26.002  1.00 33.76           H  
ATOM    271  HA  ILE A  17       4.979  67.558 -23.362  1.00 33.76           H  
ATOM    272  HB  ILE A  17       3.750  65.051 -24.601  1.00 33.76           H  
ATOM    273 HG12 ILE A  17       2.653  67.898 -24.392  1.00 33.76           H  
ATOM    274 HG13 ILE A  17       3.205  67.120 -25.875  1.00 33.76           H  
ATOM    275 HG21 ILE A  17       3.728  65.137 -22.081  1.00 33.76           H  
ATOM    276 HG22 ILE A  17       2.892  66.698 -22.165  1.00 33.76           H  
ATOM    277 HG23 ILE A  17       2.114  65.217 -22.769  1.00 33.76           H  
ATOM    278 HD11 ILE A  17       0.827  67.018 -25.878  1.00 33.76           H  
ATOM    279 HD12 ILE A  17       0.763  66.355 -24.239  1.00 33.76           H  
ATOM    280 HD13 ILE A  17       1.415  65.372 -25.576  1.00 33.76           H  
ATOM    281  N   MET A  18       6.913  66.327 -22.390  1.00 29.28           N  
ATOM    282  CA  MET A  18       7.582  65.620 -21.324  1.00 29.28           C  
ATOM    283  C   MET A  18       6.437  65.077 -20.489  1.00 29.28           C  
ATOM    284  O   MET A  18       5.964  65.717 -19.551  1.00 29.28           O  
ATOM    285  CB  MET A  18       8.499  66.530 -20.490  1.00 29.28           C  
ATOM    286  CG  MET A  18       9.835  66.867 -21.156  1.00 29.28           C  
ATOM    287  SD  MET A  18      11.018  67.546 -19.957  1.00 29.28           S  
ATOM    288  CE  MET A  18      12.293  68.197 -21.063  1.00 29.28           C  
ATOM    289  H   MET A  18       6.918  67.337 -22.378  1.00 29.28           H  
ATOM    290  HA  MET A  18       8.161  64.786 -21.721  1.00 29.28           H  
ATOM    291  HB2 MET A  18       7.981  67.454 -20.234  1.00 29.28           H  
ATOM    292  HB3 MET A  18       8.725  66.005 -19.562  1.00 29.28           H  
ATOM    293  HG2 MET A  18      10.263  65.963 -21.591  1.00 29.28           H  
ATOM    294  HG3 MET A  18       9.661  67.592 -21.951  1.00 29.28           H  
ATOM    295  HE1 MET A  18      12.700  67.388 -21.669  1.00 29.28           H  
ATOM    296  HE2 MET A  18      11.861  68.958 -21.713  1.00 29.28           H  
ATOM    297  HE3 MET A  18      13.093  68.641 -20.470  1.00 29.28           H  
ATOM    298  N   LEU A  19       5.944  63.905 -20.884  1.00 33.13           N  
ATOM    299  CA  LEU A  19       5.329  62.986 -19.965  1.00 33.13           C  
ATOM    300  C   LEU A  19       6.440  62.745 -18.959  1.00 33.13           C  
ATOM    301  O   LEU A  19       7.302  61.891 -19.151  1.00 33.13           O  
ATOM    302  CB  LEU A  19       4.871  61.715 -20.710  1.00 33.13           C  
ATOM    303  CG  LEU A  19       3.471  61.868 -21.332  1.00 33.13           C  
ATOM    304  CD1 LEU A  19       3.275  60.880 -22.479  1.00 33.13           C  
ATOM    305  CD2 LEU A  19       2.375  61.620 -20.291  1.00 33.13           C  
ATOM    306  H   LEU A  19       6.258  63.544 -21.773  1.00 33.13           H  
ATOM    307  HA  LEU A  19       4.485  63.453 -19.459  1.00 33.13           H  
ATOM    308  HB2 LEU A  19       5.599  61.480 -21.486  1.00 33.13           H  
ATOM    309  HB3 LEU A  19       4.856  60.875 -20.016  1.00 33.13           H  
ATOM    310  HG  LEU A  19       3.357  62.875 -21.735  1.00 33.13           H  
ATOM    311 HD11 LEU A  19       3.391  59.858 -22.119  1.00 33.13           H  
ATOM    312 HD12 LEU A  19       2.279  61.004 -22.906  1.00 33.13           H  
ATOM    313 HD13 LEU A  19       4.013  61.074 -23.257  1.00 33.13           H  
ATOM    314 HD21 LEU A  19       2.473  62.328 -19.468  1.00 33.13           H  
ATOM    315 HD22 LEU A  19       2.449  60.605 -19.901  1.00 33.13           H  
ATOM    316 HD23 LEU A  19       1.397  61.757 -20.751  1.00 33.13           H  
ATOM    317  N   PHE A  20       6.453  63.581 -17.920  1.00 33.96           N  
ATOM    318  CA  PHE A  20       7.000  63.214 -16.640  1.00 33.96           C  
ATOM    319  C   PHE A  20       6.219  61.964 -16.277  1.00 33.96           C  
ATOM    320  O   PHE A  20       5.161  62.017 -15.652  1.00 33.96           O  
ATOM    321  CB  PHE A  20       6.831  64.348 -15.614  1.00 33.96           C  
ATOM    322  CG  PHE A  20       8.014  65.293 -15.538  1.00 33.96           C  
ATOM    323  CD1 PHE A  20       9.016  65.080 -14.571  1.00 33.96           C  
ATOM    324  CD2 PHE A  20       8.123  66.379 -16.428  1.00 33.96           C  
ATOM    325  CE1 PHE A  20      10.116  65.952 -14.486  1.00 33.96           C  
ATOM    326  CE2 PHE A  20       9.226  67.249 -16.345  1.00 33.96           C  
ATOM    327  CZ  PHE A  20      10.219  67.038 -15.372  1.00 33.96           C  
ATOM    328  H   PHE A  20       5.847  64.388 -17.962  1.00 33.96           H  
ATOM    329  HA  PHE A  20       8.056  62.960 -16.733  1.00 33.96           H  
ATOM    330  HB2 PHE A  20       6.704  63.906 -14.626  1.00 33.96           H  
ATOM    331  HB3 PHE A  20       5.923  64.912 -15.826  1.00 33.96           H  
ATOM    332  HD1 PHE A  20       8.945  64.244 -13.891  1.00 33.96           H  
ATOM    333  HD2 PHE A  20       7.364  66.543 -17.178  1.00 33.96           H  
ATOM    334  HE1 PHE A  20      10.884  65.786 -13.745  1.00 33.96           H  
ATOM    335  HE2 PHE A  20       9.314  68.075 -17.035  1.00 33.96           H  
ATOM    336  HZ  PHE A  20      11.066  67.705 -15.314  1.00 33.96           H  
ATOM    337  N   THR A  21       6.727  60.824 -16.738  1.00 34.48           N  
ATOM    338  CA  THR A  21       6.492  59.551 -16.106  1.00 34.48           C  
ATOM    339  C   THR A  21       7.088  59.756 -14.729  1.00 34.48           C  
ATOM    340  O   THR A  21       8.272  59.495 -14.508  1.00 34.48           O  
ATOM    341  CB  THR A  21       7.159  58.397 -16.878  1.00 34.48           C  
ATOM    342  CG2 THR A  21       6.522  58.192 -18.253  1.00 34.48           C  
ATOM    343  OG1 THR A  21       8.527  58.652 -17.091  1.00 34.48           O  
ATOM    344  H   THR A  21       7.476  60.871 -17.414  1.00 34.48           H  
ATOM    345  HA  THR A  21       5.424  59.356 -16.014  1.00 34.48           H  
ATOM    346  HB  THR A  21       7.053  57.478 -16.301  1.00 34.48           H  
ATOM    347  HG1 THR A  21       8.900  58.848 -16.229  1.00 34.48           H  
ATOM    348 HG21 THR A  21       6.669  59.077 -18.873  1.00 34.48           H  
ATOM    349 HG22 THR A  21       5.455  57.998 -18.142  1.00 34.48           H  
ATOM    350 HG23 THR A  21       6.990  57.337 -18.742  1.00 34.48           H  
ATOM    351  N   GLN A  22       6.299  60.339 -13.818  1.00 38.24           N  
ATOM    352  CA  GLN A  22       6.586  60.190 -12.411  1.00 38.24           C  
ATOM    353  C   GLN A  22       6.799  58.692 -12.257  1.00 38.24           C  
ATOM    354  O   GLN A  22       5.927  57.930 -12.695  1.00 38.24           O  
ATOM    355  CB  GLN A  22       5.434  60.670 -11.522  1.00 38.24           C  
ATOM    356  CG  GLN A  22       5.448  62.194 -11.346  1.00 38.24           C  
ATOM    357  CD  GLN A  22       4.503  62.654 -10.238  1.00 38.24           C  
ATOM    358  NE2 GLN A  22       4.808  63.736  -9.555  1.00 38.24           N  
ATOM    359  OE1 GLN A  22       3.481  62.056  -9.953  1.00 38.24           O  
ATOM    360  H   GLN A  22       5.387  60.666 -14.104  1.00 38.24           H  
ATOM    361  HA  GLN A  22       7.494  60.746 -12.174  1.00 38.24           H  
ATOM    362  HB2 GLN A  22       5.556  60.216 -10.538  1.00 38.24           H  
ATOM    363  HB3 GLN A  22       4.478  60.344 -11.933  1.00 38.24           H  
ATOM    364  HG2 GLN A  22       6.458  62.512 -11.088  1.00 38.24           H  
ATOM    365  HG3 GLN A  22       5.163  62.676 -12.281  1.00 38.24           H  
ATOM    366 HE21 GLN A  22       4.147  63.994  -8.836  1.00 38.24           H  
ATOM    367 HE22 GLN A  22       5.637  64.273  -9.766  1.00 38.24           H  
ATOM    368  N   PRO A  23       7.975  58.257 -11.779  1.00 36.48           N  
ATOM    369  CA  PRO A  23       8.156  56.855 -11.499  1.00 36.48           C  
ATOM    370  C   PRO A  23       7.022  56.538 -10.541  1.00 36.48           C  
ATOM    371  O   PRO A  23       6.954  57.109  -9.449  1.00 36.48           O  
ATOM    372  CB  PRO A  23       9.558  56.717 -10.900  1.00 36.48           C  
ATOM    373  CG  PRO A  23       9.868  58.110 -10.351  1.00 36.48           C  
ATOM    374  CD  PRO A  23       9.083  59.045 -11.264  1.00 36.48           C  
ATOM    375  HA  PRO A  23       8.070  56.258 -12.407  1.00 36.48           H  
ATOM    376  HB2 PRO A  23      10.264  56.481 -11.696  1.00 36.48           H  
ATOM    377  HB3 PRO A  23       9.599  55.955 -10.122  1.00 36.48           H  
ATOM    378  HG2 PRO A  23       9.486  58.192  -9.333  1.00 36.48           H  
ATOM    379  HG3 PRO A  23      10.936  58.327 -10.373  1.00 36.48           H  
ATOM    380  HD2 PRO A  23       9.711  59.368 -12.094  1.00 36.48           H  
ATOM    381  HD3 PRO A  23       8.738  59.905 -10.689  1.00 36.48           H  
ATOM    382  N   LEU A  24       6.065  55.727 -11.000  1.00 37.61           N  
ATOM    383  CA  LEU A  24       5.086  55.156 -10.109  1.00 37.61           C  
ATOM    384  C   LEU A  24       5.971  54.376  -9.154  1.00 37.61           C  
ATOM    385  O   LEU A  24       6.520  53.341  -9.533  1.00 37.61           O  
ATOM    386  CB  LEU A  24       4.077  54.279 -10.881  1.00 37.61           C  
ATOM    387  CG  LEU A  24       2.759  54.090 -10.106  1.00 37.61           C  
ATOM    388  CD1 LEU A  24       1.810  55.262 -10.375  1.00 37.61           C  
ATOM    389  CD2 LEU A  24       2.049  52.802 -10.521  1.00 37.61           C  
ATOM    390  H   LEU A  24       6.111  55.404 -11.956  1.00 37.61           H  
ATOM    391  HA  LEU A  24       4.568  55.957  -9.582  1.00 37.61           H  
ATOM    392  HB2 LEU A  24       3.854  54.739 -11.844  1.00 37.61           H  
ATOM    393  HB3 LEU A  24       4.527  53.307 -11.087  1.00 37.61           H  
ATOM    394  HG  LEU A  24       2.969  54.033  -9.038  1.00 37.61           H  
ATOM    395 HD11 LEU A  24       1.564  55.314 -11.436  1.00 37.61           H  
ATOM    396 HD12 LEU A  24       2.281  56.198 -10.075  1.00 37.61           H  
ATOM    397 HD13 LEU A  24       0.893  55.133  -9.800  1.00 37.61           H  
ATOM    398 HD21 LEU A  24       1.827  52.825 -11.588  1.00 37.61           H  
ATOM    399 HD22 LEU A  24       1.122  52.694  -9.958  1.00 37.61           H  
ATOM    400 HD23 LEU A  24       2.692  51.948 -10.307  1.00 37.61           H  
ATOM    401  N   ALA A  25       6.225  54.946  -7.977  1.00 37.10           N  
ATOM    402  CA  ALA A  25       6.825  54.218  -6.893  1.00 37.10           C  
ATOM    403  C   ALA A  25       5.816  53.108  -6.654  1.00 37.10           C  
ATOM    404  O   ALA A  25       4.785  53.316  -6.010  1.00 37.10           O  
ATOM    405  CB  ALA A  25       7.051  55.141  -5.689  1.00 37.10           C  
ATOM    406  H   ALA A  25       5.931  55.901  -7.827  1.00 37.10           H  
ATOM    407  HA  ALA A  25       7.778  53.792  -7.207  1.00 37.10           H  
ATOM    408  HB1 ALA A  25       6.110  55.593  -5.376  1.00 37.10           H  
ATOM    409  HB2 ALA A  25       7.461  54.564  -4.861  1.00 37.10           H  
ATOM    410  HB3 ALA A  25       7.755  55.929  -5.958  1.00 37.10           H  
ATOM    411  N   ALA A  26       6.058  51.962  -7.291  1.00 35.94           N  
ATOM    412  CA  ALA A  26       5.443  50.724  -6.917  1.00 35.94           C  
ATOM    413  C   ALA A  26       5.872  50.597  -5.470  1.00 35.94           C  
ATOM    414  O   ALA A  26       7.007  50.230  -5.177  1.00 35.94           O  
ATOM    415  CB  ALA A  26       5.943  49.589  -7.819  1.00 35.94           C  
ATOM    416  H   ALA A  26       6.810  51.939  -7.964  1.00 35.94           H  
ATOM    417  HA  ALA A  26       4.358  50.800  -6.984  1.00 35.94           H  
ATOM    418  HB1 ALA A  26       5.637  49.774  -8.849  1.00 35.94           H  
ATOM    419  HB2 ALA A  26       5.519  48.642  -7.484  1.00 35.94           H  
ATOM    420  HB3 ALA A  26       7.030  49.521  -7.776  1.00 35.94           H  
ATOM    421  N   ALA A  27       4.994  51.038  -4.569  1.00 35.29           N  
ATOM    422  CA  ALA A  27       5.096  50.667  -3.192  1.00 35.29           C  
ATOM    423  C   ALA A  27       5.196  49.154  -3.275  1.00 35.29           C  
ATOM    424  O   ALA A  27       4.220  48.491  -3.645  1.00 35.29           O  
ATOM    425  CB  ALA A  27       3.862  51.161  -2.424  1.00 35.29           C  
ATOM    426  H   ALA A  27       4.189  51.557  -4.891  1.00 35.29           H  
ATOM    427  HA  ALA A  27       6.004  51.082  -2.754  1.00 35.29           H  
ATOM    428  HB1 ALA A  27       3.837  52.251  -2.440  1.00 35.29           H  
ATOM    429  HB2 ALA A  27       3.921  50.822  -1.390  1.00 35.29           H  
ATOM    430  HB3 ALA A  27       2.952  50.772  -2.882  1.00 35.29           H  
ATOM    431  N   GLU A  28       6.387  48.629  -2.997  1.00 31.66           N  
ATOM    432  CA  GLU A  28       6.547  47.269  -2.547  1.00 31.66           C  
ATOM    433  C   GLU A  28       5.727  47.207  -1.262  1.00 31.66           C  
ATOM    434  O   GLU A  28       6.227  47.234  -0.140  1.00 31.66           O  
ATOM    435  CB  GLU A  28       8.019  46.896  -2.312  1.00 31.66           C  
ATOM    436  CG  GLU A  28       8.784  46.566  -3.600  1.00 31.66           C  
ATOM    437  CD  GLU A  28      10.189  46.024  -3.286  1.00 31.66           C  
ATOM    438  OE1 GLU A  28      10.626  45.099  -4.004  1.00 31.66           O  
ATOM    439  OE2 GLU A  28      10.796  46.522  -2.311  1.00 31.66           O1-
ATOM    440  H   GLU A  28       7.196  49.233  -2.965  1.00 31.66           H  
ATOM    441  HA  GLU A  28       6.123  46.577  -3.274  1.00 31.66           H  
ATOM    442  HB2 GLU A  28       8.513  47.709  -1.780  1.00 31.66           H  
ATOM    443  HB3 GLU A  28       8.042  46.006  -1.683  1.00 31.66           H  
ATOM    444  HG2 GLU A  28       8.217  45.822  -4.160  1.00 31.66           H  
ATOM    445  HG3 GLU A  28       8.862  47.466  -4.210  1.00 31.66           H  
ATOM    446  N   LYS A  29       4.406  47.087  -1.419  1.00 32.34           N  
ATOM    447  CA  LYS A  29       3.650  46.205  -0.574  1.00 32.34           C  
ATOM    448  C   LYS A  29       4.330  44.866  -0.804  1.00 32.34           C  
ATOM    449  O   LYS A  29       3.872  44.057  -1.607  1.00 32.34           O  
ATOM    450  CB  LYS A  29       2.155  46.199  -0.942  1.00 32.34           C  
ATOM    451  CG  LYS A  29       1.428  47.487  -0.531  1.00 32.34           C  
ATOM    452  CD  LYS A  29      -0.080  47.376  -0.808  1.00 32.34           C  
ATOM    453  CE  LYS A  29      -0.789  48.658  -0.353  1.00 32.34           C  
ATOM    454  NZ  LYS A  29      -2.251  48.625  -0.615  1.00 32.34           N1+
ATOM    455  H   LYS A  29       4.066  47.242  -2.357  1.00 32.34           H  
ATOM    456  HA  LYS A  29       3.778  46.485   0.471  1.00 32.34           H  
ATOM    457  HB2 LYS A  29       1.689  45.367  -0.415  1.00 32.34           H  
ATOM    458  HB3 LYS A  29       2.041  46.039  -2.014  1.00 32.34           H  
ATOM    459  HG2 LYS A  29       1.585  47.659   0.534  1.00 32.34           H  
ATOM    460  HG3 LYS A  29       1.839  48.329  -1.088  1.00 32.34           H  
ATOM    461  HD2 LYS A  29      -0.481  46.521  -0.263  1.00 32.34           H  
ATOM    462  HD3 LYS A  29      -0.233  47.229  -1.877  1.00 32.34           H  
ATOM    463  HE2 LYS A  29      -0.336  49.501  -0.875  1.00 32.34           H  
ATOM    464  HE3 LYS A  29      -0.601  48.798   0.711  1.00 32.34           H  
ATOM    465  HZ1 LYS A  29      -2.691  47.869  -0.108  1.00 32.34           H  
ATOM    466  HZ2 LYS A  29      -2.673  49.491  -0.311  1.00 32.34           H  
ATOM    467  HZ3 LYS A  29      -2.433  48.525  -1.603  1.00 32.34           H  
ATOM    468  N   SER A  30       5.397  44.635  -0.039  1.00 31.05           N  
ATOM    469  CA  SER A  30       5.615  43.372   0.626  1.00 31.05           C  
ATOM    470  C   SER A  30       4.316  43.105   1.378  1.00 31.05           C  
ATOM    471  O   SER A  30       4.158  43.381   2.567  1.00 31.05           O  
ATOM    472  CB  SER A  30       6.840  43.459   1.543  1.00 31.05           C  
ATOM    473  OG  SER A  30       7.060  42.209   2.160  1.00 31.05           O  
ATOM    474  H   SER A  30       5.829  45.448   0.377  1.00 31.05           H  
ATOM    475  HA  SER A  30       5.781  42.585  -0.110  1.00 31.05           H  
ATOM    476  HB2 SER A  30       6.689  44.226   2.303  1.00 31.05           H  
ATOM    477  HB3 SER A  30       7.712  43.722   0.944  1.00 31.05           H  
ATOM    478  HG  SER A  30       8.008  42.069   2.224  1.00 31.05           H  
ATOM    479  N   LYS A  31       3.292  42.689   0.617  1.00 35.58           N  
ATOM    480  CA  LYS A  31       2.170  41.953   1.139  1.00 35.58           C  
ATOM    481  C   LYS A  31       2.885  40.798   1.797  1.00 35.58           C  
ATOM    482  O   LYS A  31       3.392  39.925   1.096  1.00 35.58           O  
ATOM    483  CB  LYS A  31       1.243  41.455   0.014  1.00 35.58           C  
ATOM    484  CG  LYS A  31       0.310  42.529  -0.562  1.00 35.58           C  
ATOM    485  CD  LYS A  31      -0.626  41.886  -1.597  1.00 35.58           C  
ATOM    486  CE  LYS A  31      -1.662  42.876  -2.139  1.00 35.58           C  
ATOM    487  NZ  LYS A  31      -2.538  42.222  -3.146  1.00 35.58           N1+
ATOM    488  H   LYS A  31       3.477  42.616  -0.373  1.00 35.58           H  
ATOM    489  HA  LYS A  31       1.620  42.524   1.887  1.00 35.58           H  
ATOM    490  HB2 LYS A  31       1.844  41.031  -0.791  1.00 35.58           H  
ATOM    491  HB3 LYS A  31       0.628  40.655   0.425  1.00 35.58           H  
ATOM    492  HG2 LYS A  31      -0.281  42.966   0.243  1.00 35.58           H  
ATOM    493  HG3 LYS A  31       0.901  43.307  -1.045  1.00 35.58           H  
ATOM    494  HD2 LYS A  31      -0.022  41.503  -2.419  1.00 35.58           H  
ATOM    495  HD3 LYS A  31      -1.145  41.048  -1.130  1.00 35.58           H  
ATOM    496  HE2 LYS A  31      -2.257  43.243  -1.303  1.00 35.58           H  
ATOM    497  HE3 LYS A  31      -1.134  43.718  -2.587  1.00 35.58           H  
ATOM    498  HZ1 LYS A  31      -3.010  41.428  -2.739  1.00 35.58           H  
ATOM    499  HZ2 LYS A  31      -3.237  42.857  -3.506  1.00 35.58           H  
ATOM    500  HZ3 LYS A  31      -1.990  41.880  -3.921  1.00 35.58           H  
ATOM    501  N   LYS A  32       3.000  40.859   3.125  1.00 36.53           N  
ATOM    502  CA  LYS A  32       3.253  39.672   3.921  1.00 36.53           C  
ATOM    503  C   LYS A  32       2.281  38.652   3.358  1.00 36.53           C  
ATOM    504  O   LYS A  32       1.072  38.867   3.436  1.00 36.53           O  
ATOM    505  CB  LYS A  32       2.986  39.946   5.407  1.00 36.53           C  
ATOM    506  CG  LYS A  32       4.133  40.732   6.056  1.00 36.53           C  
ATOM    507  CD  LYS A  32       3.857  40.942   7.550  1.00 36.53           C  
ATOM    508  CE  LYS A  32       5.074  41.584   8.222  1.00 36.53           C  
ATOM    509  NZ  LYS A  32       4.838  41.811   9.669  1.00 36.53           N1+
ATOM    510  H   LYS A  32       2.718  41.713   3.586  1.00 36.53           H  
ATOM    511  HA  LYS A  32       4.273  39.317   3.771  1.00 36.53           H  
ATOM    512  HB2 LYS A  32       2.047  40.488   5.522  1.00 36.53           H  
ATOM    513  HB3 LYS A  32       2.888  38.988   5.918  1.00 36.53           H  
ATOM    514  HG2 LYS A  32       5.059  40.169   5.938  1.00 36.53           H  
ATOM    515  HG3 LYS A  32       4.242  41.699   5.566  1.00 36.53           H  
ATOM    516  HD2 LYS A  32       3.652  39.978   8.014  1.00 36.53           H  
ATOM    517  HD3 LYS A  32       2.982  41.584   7.662  1.00 36.53           H  
ATOM    518  HE2 LYS A  32       5.933  40.928   8.078  1.00 36.53           H  
ATOM    519  HE3 LYS A  32       5.292  42.527   7.720  1.00 36.53           H  
ATOM    520  HZ1 LYS A  32       4.057  42.437   9.802  1.00 36.53           H  
ATOM    521  HZ2 LYS A  32       5.657  42.218  10.098  1.00 36.53           H  
ATOM    522  HZ3 LYS A  32       4.633  40.936  10.130  1.00 36.53           H  
ATOM    523  N   ALA A  33       2.820  37.667   2.647  1.00 38.50           N  
ATOM    524  CA  ALA A  33       2.062  36.505   2.249  1.00 38.50           C  
ATOM    525  C   ALA A  33       1.554  35.949   3.570  1.00 38.50           C  
ATOM    526  O   ALA A  33       2.353  35.513   4.404  1.00 38.50           O  
ATOM    527  CB  ALA A  33       2.980  35.546   1.485  1.00 38.50           C  
ATOM    528  H   ALA A  33       3.821  37.647   2.512  1.00 38.50           H  
ATOM    529  HA  ALA A  33       1.222  36.795   1.617  1.00 38.50           H  
ATOM    530  HB1 ALA A  33       3.336  36.019   0.570  1.00 38.50           H  
ATOM    531  HB2 ALA A  33       3.833  35.265   2.103  1.00 38.50           H  
ATOM    532  HB3 ALA A  33       2.425  34.644   1.228  1.00 38.50           H  
ATOM    533  N   ASP A  34       0.271  36.177   3.835  1.00 35.38           N  
ATOM    534  CA  ASP A  34      -0.280  35.852   5.132  1.00 35.38           C  
ATOM    535  C   ASP A  34      -0.135  34.347   5.358  1.00 35.38           C  
ATOM    536  O   ASP A  34      -0.038  33.557   4.412  1.00 35.38           O  
ATOM    537  CB  ASP A  34      -1.718  36.379   5.290  1.00 35.38           C  
ATOM    538  CG  ASP A  34      -1.924  37.148   6.603  1.00 35.38           C  
ATOM    539  OD1 ASP A  34      -1.132  36.930   7.554  1.00 35.38           O  
ATOM    540  OD2 ASP A  34      -2.854  37.984   6.631  1.00 35.38           O1-
ATOM    541  H   ASP A  34      -0.320  36.636   3.157  1.00 35.38           H  
ATOM    542  HA  ASP A  34       0.357  36.350   5.862  1.00 35.38           H  
ATOM    543  HB2 ASP A  34      -2.421  35.548   5.244  1.00 35.38           H  
ATOM    544  HB3 ASP A  34      -1.948  37.052   4.463  1.00 35.38           H  
ATOM    545  N   LYS A  35      -0.010  33.984   6.631  1.00 39.52           N  
ATOM    546  CA  LYS A  35       0.407  32.649   7.070  1.00 39.52           C  
ATOM    547  C   LYS A  35      -0.524  31.542   6.575  1.00 39.52           C  
ATOM    548  O   LYS A  35      -1.643  31.794   6.145  1.00 39.52           O  
ATOM    549  CB  LYS A  35       0.491  32.631   8.600  1.00 39.52           C  
ATOM    550  CG  LYS A  35       1.670  33.458   9.124  1.00 39.52           C  
ATOM    551  CD  LYS A  35       1.749  33.285  10.642  1.00 39.52           C  
ATOM    552  CE  LYS A  35       2.988  33.977  11.207  1.00 39.52           C  
ATOM    553  NZ  LYS A  35       3.178  33.613  12.632  1.00 39.52           N1+
ATOM    554  H   LYS A  35      -0.205  34.698   7.318  1.00 39.52           H  
ATOM    555  HA  LYS A  35       1.389  32.446   6.642  1.00 39.52           H  
ATOM    556  HB2 LYS A  35       0.619  31.603   8.939  1.00 39.52           H  
ATOM    557  HB3 LYS A  35      -0.442  33.008   9.018  1.00 39.52           H  
ATOM    558  HG2 LYS A  35       1.532  34.511   8.879  1.00 39.52           H  
ATOM    559  HG3 LYS A  35       2.593  33.099   8.669  1.00 39.52           H  
ATOM    560  HD2 LYS A  35       1.802  32.220  10.870  1.00 39.52           H  
ATOM    561  HD3 LYS A  35       0.851  33.700  11.100  1.00 39.52           H  
ATOM    562  HE2 LYS A  35       2.877  35.055  11.088  1.00 39.52           H  
ATOM    563  HE3 LYS A  35       3.855  33.658  10.628  1.00 39.52           H  
ATOM    564  HZ1 LYS A  35       3.319  32.615  12.703  1.00 39.52           H  
ATOM    565  HZ2 LYS A  35       4.000  34.059  13.013  1.00 39.52           H  
ATOM    566  HZ3 LYS A  35       2.365  33.851  13.182  1.00 39.52           H  
ATOM    567  N   ASN A  36      -0.043  30.304   6.724  1.00 41.76           N  
ATOM    568  CA  ASN A  36      -0.734  29.060   6.389  1.00 41.76           C  
ATOM    569  C   ASN A  36      -2.221  29.137   6.816  1.00 41.76           C  
ATOM    570  O   ASN A  36      -2.509  29.102   8.015  1.00 41.76           O  
ATOM    571  CB  ASN A  36       0.056  27.909   7.054  1.00 41.76           C  
ATOM    572  CG  ASN A  36      -0.243  26.539   6.474  1.00 41.76           C  
ATOM    573  ND2 ASN A  36       0.475  25.524   6.901  1.00 41.76           N  
ATOM    574  OD1 ASN A  36      -1.088  26.374   5.614  1.00 41.76           O  
ATOM    575  H   ASN A  36       0.890  30.225   7.104  1.00 41.76           H  
ATOM    576  HA  ASN A  36      -0.664  28.926   5.310  1.00 41.76           H  
ATOM    577  HB2 ASN A  36       1.121  28.078   6.896  1.00 41.76           H  
ATOM    578  HB3 ASN A  36      -0.125  27.894   8.129  1.00 41.76           H  
ATOM    579 HD21 ASN A  36       1.187  25.644   7.606  1.00 41.76           H  
ATOM    580 HD22 ASN A  36       0.340  24.639   6.432  1.00 41.76           H  
ATOM    581  N   PRO A  37      -3.164  29.324   5.877  1.00 40.42           N  
ATOM    582  CA  PRO A  37      -4.536  29.722   6.203  1.00 40.42           C  
ATOM    583  C   PRO A  37      -5.305  28.611   6.927  1.00 40.42           C  
ATOM    584  O   PRO A  37      -6.241  28.860   7.676  1.00 40.42           O  
ATOM    585  CB  PRO A  37      -5.154  30.145   4.868  1.00 40.42           C  
ATOM    586  CG  PRO A  37      -4.321  29.433   3.809  1.00 40.42           C  
ATOM    587  CD  PRO A  37      -2.942  29.338   4.441  1.00 40.42           C  
ATOM    588  HA  PRO A  37      -4.514  30.587   6.865  1.00 40.42           H  
ATOM    589  HB2 PRO A  37      -5.035  31.222   4.751  1.00 40.42           H  
ATOM    590  HB3 PRO A  37      -6.208  29.881   4.787  1.00 40.42           H  
ATOM    591  HG2 PRO A  37      -4.723  28.433   3.649  1.00 40.42           H  
ATOM    592  HG3 PRO A  37      -4.300  29.988   2.871  1.00 40.42           H  
ATOM    593  HD2 PRO A  37      -2.359  30.218   4.171  1.00 40.42           H  
ATOM    594  HD3 PRO A  37      -2.442  28.430   4.101  1.00 40.42           H  
ATOM    595  N   HIS A  38      -4.811  27.377   6.837  1.00 45.16           N  
ATOM    596  CA  HIS A  38      -5.335  26.217   7.559  1.00 45.16           C  
ATOM    597  C   HIS A  38      -5.004  26.231   9.054  1.00 45.16           C  
ATOM    598  O   HIS A  38      -5.093  25.184   9.694  1.00 45.16           O  
ATOM    599  CB  HIS A  38      -4.804  24.929   6.902  1.00 45.16           C  
ATOM    600  CG  HIS A  38      -4.851  24.999   5.406  1.00 45.16           C  
ATOM    601  CD2 HIS A  38      -3.770  24.917   4.570  1.00 45.16           C  
ATOM    602  ND1 HIS A  38      -5.861  25.583   4.694  1.00 45.16           N  
ATOM    603  CE1 HIS A  38      -5.361  25.971   3.524  1.00 45.16           C  
ATOM    604  NE2 HIS A  38      -4.119  25.509   3.357  1.00 45.16           N  
ATOM    605  H   HIS A  38      -4.058  27.222   6.182  1.00 45.16           H  
ATOM    606  HA  HIS A  38      -6.421  26.230   7.472  1.00 45.16           H  
ATOM    607  HB2 HIS A  38      -5.396  24.078   7.240  1.00 45.16           H  
ATOM    608  HB3 HIS A  38      -3.770  24.773   7.209  1.00 45.16           H  
ATOM    609  HD1 HIS A  38      -6.702  26.011   5.053  1.00 45.16           H  
ATOM    610  HD2 HIS A  38      -2.771  24.623   4.857  1.00 45.16           H  
ATOM    611  HE1 HIS A  38      -5.853  26.650   2.842  1.00 45.16           H  
ATOM    612  N   THR A  39      -4.528  27.351   9.611  1.00 50.98           N  
ATOM    613  CA  THR A  39      -3.873  27.335  10.913  1.00 50.98           C  
ATOM    614  C   THR A  39      -4.861  27.163  12.065  1.00 50.98           C  
ATOM    615  O   THR A  39      -5.389  28.124  12.618  1.00 50.98           O  
ATOM    616  CB  THR A  39      -2.898  28.507  11.163  1.00 50.98           C  
ATOM    617  CG2 THR A  39      -1.479  28.177  10.693  1.00 50.98           C  
ATOM    618  OG1 THR A  39      -3.290  29.704  10.546  1.00 50.98           O  
ATOM    619  H   THR A  39      -4.589  28.220   9.100  1.00 50.98           H  
ATOM    620  HA  THR A  39      -3.268  26.430  10.878  1.00 50.98           H  
ATOM    621  HB  THR A  39      -2.857  28.697  12.236  1.00 50.98           H  
ATOM    622  HG1 THR A  39      -3.082  29.614   9.613  1.00 50.98           H  
ATOM    623 HG21 THR A  39      -0.919  29.092  10.497  1.00 50.98           H  
ATOM    624 HG22 THR A  39      -1.519  27.557   9.797  1.00 50.98           H  
ATOM    625 HG23 THR A  39      -0.962  27.622  11.476  1.00 50.98           H  
ATOM    626  N   ILE A  40      -5.014  25.919  12.534  1.00 54.32           N  
ATOM    627  CA  ILE A  40      -5.566  25.617  13.868  1.00 54.32           C  
ATOM    628  C   ILE A  40      -4.772  26.386  14.943  1.00 54.32           C  
ATOM    629  O   ILE A  40      -5.320  26.809  15.965  1.00 54.32           O  
ATOM    630  CB  ILE A  40      -5.507  24.093  14.147  1.00 54.32           C  
ATOM    631  CG1 ILE A  40      -6.311  23.273  13.111  1.00 54.32           C  
ATOM    632  CG2 ILE A  40      -6.016  23.719  15.557  1.00 54.32           C  
ATOM    633  CD1 ILE A  40      -6.228  21.766  13.399  1.00 54.32           C  
ATOM    634  H   ILE A  40      -4.694  25.158  11.952  1.00 54.32           H  
ATOM    635  HA  ILE A  40      -6.603  25.949  13.906  1.00 54.32           H  
ATOM    636  HB  ILE A  40      -4.462  23.789  14.087  1.00 54.32           H  
ATOM    637 HG12 ILE A  40      -7.357  23.579  13.123  1.00 54.32           H  
ATOM    638 HG13 ILE A  40      -5.928  23.454  12.107  1.00 54.32           H  
ATOM    639 HG21 ILE A  40      -5.573  24.342  16.334  1.00 54.32           H  
ATOM    640 HG22 ILE A  40      -5.723  22.697  15.801  1.00 54.32           H  
ATOM    641 HG23 ILE A  40      -7.103  23.778  15.594  1.00 54.32           H  
ATOM    642 HD11 ILE A  40      -6.469  21.195  12.502  1.00 54.32           H  
ATOM    643 HD12 ILE A  40      -6.940  21.491  14.177  1.00 54.32           H  
ATOM    644 HD13 ILE A  40      -5.224  21.494  13.725  1.00 54.32           H  
ATOM    645  N   ALA A  41      -3.474  26.604  14.728  1.00 57.36           N  
ATOM    646  CA  ALA A  41      -2.603  27.242  15.698  1.00 57.36           C  
ATOM    647  C   ALA A  41      -1.977  28.543  15.211  1.00 57.36           C  
ATOM    648  O   ALA A  41      -1.390  28.630  14.139  1.00 57.36           O  
ATOM    649  CB  ALA A  41      -1.563  26.237  16.117  1.00 57.36           C  
ATOM    650  H   ALA A  41      -3.060  26.243  13.881  1.00 57.36           H  
ATOM    651  HA  ALA A  41      -3.173  27.477  16.597  1.00 57.36           H  
ATOM    652  HB1 ALA A  41      -0.948  26.642  16.921  1.00 57.36           H  
ATOM    653  HB2 ALA A  41      -0.929  25.988  15.266  1.00 57.36           H  
ATOM    654  HB3 ALA A  41      -2.096  25.352  16.466  1.00 57.36           H  
ATOM    655  N   THR A  42      -2.065  29.549  16.074  1.00 62.16           N  
ATOM    656  CA  THR A  42      -1.541  30.901  15.863  1.00 62.16           C  
ATOM    657  C   THR A  42      -0.035  31.008  16.107  1.00 62.16           C  
ATOM    658  O   THR A  42       0.587  31.986  15.685  1.00 62.16           O  
ATOM    659  CB  THR A  42      -2.267  31.866  16.812  1.00 62.16           C  
ATOM    660  CG2 THR A  42      -3.687  32.162  16.336  1.00 62.16           C  
ATOM    661  OG1 THR A  42      -2.385  31.296  18.105  1.00 62.16           O  
ATOM    662  H   THR A  42      -2.520  29.393  16.962  1.00 62.16           H  
ATOM    663  HA  THR A  42      -1.724  31.204  14.833  1.00 62.16           H  
ATOM    664  HB  THR A  42      -1.716  32.805  16.874  1.00 62.16           H  
ATOM    665  HG1 THR A  42      -2.551  32.017  18.717  1.00 62.16           H  
ATOM    666 HG21 THR A  42      -4.171  32.858  17.020  1.00 62.16           H  
ATOM    667 HG22 THR A  42      -4.271  31.243  16.278  1.00 62.16           H  
ATOM    668 HG23 THR A  42      -3.651  32.616  15.346  1.00 62.16           H  
ATOM    669  N   LYS A  43       0.558  30.024  16.792  1.00 77.52           N  
ATOM    670  CA  LYS A  43       1.980  29.967  17.133  1.00 77.52           C  
ATOM    671  C   LYS A  43       2.594  28.702  16.537  1.00 77.52           C  
ATOM    672  O   LYS A  43       1.970  27.646  16.560  1.00 77.52           O  
ATOM    673  CB  LYS A  43       2.140  30.037  18.661  1.00 77.52           C  
ATOM    674  CG  LYS A  43       3.607  30.205  19.088  1.00 77.52           C  
ATOM    675  CD  LYS A  43       3.783  30.062  20.605  1.00 77.52           C  
ATOM    676  CE  LYS A  43       5.275  29.938  20.947  1.00 77.52           C  
ATOM    677  NZ  LYS A  43       5.484  29.295  22.271  1.00 77.52           N1+
ATOM    678  H   LYS A  43       0.003  29.212  17.020  1.00 77.52           H  
ATOM    679  HA  LYS A  43       2.489  30.823  16.690  1.00 77.52           H  
ATOM    680  HB2 LYS A  43       1.569  30.883  19.045  1.00 77.52           H  
ATOM    681  HB3 LYS A  43       1.737  29.123  19.096  1.00 77.52           H  
ATOM    682  HG2 LYS A  43       4.204  29.427  18.612  1.00 77.52           H  
ATOM    683  HG3 LYS A  43       3.978  31.177  18.763  1.00 77.52           H  
ATOM    684  HD2 LYS A  43       3.272  29.153  20.921  1.00 77.52           H  
ATOM    685  HD3 LYS A  43       3.342  30.916  21.119  1.00 77.52           H  
ATOM    686  HE2 LYS A  43       5.740  30.923  20.905  1.00 77.52           H  
ATOM    687  HE3 LYS A  43       5.737  29.311  20.184  1.00 77.52           H  
ATOM    688  HZ1 LYS A  43       6.464  29.153  22.472  1.00 77.52           H  
ATOM    689  HZ2 LYS A  43       5.106  28.358  22.260  1.00 77.52           H  
ATOM    690  HZ3 LYS A  43       5.046  29.800  23.028  1.00 77.52           H  
ATOM    691  N   GLU A  44       3.810  28.841  16.024  1.00 91.34           N  
ATOM    692  CA  GLU A  44       4.625  27.710  15.589  1.00 91.34           C  
ATOM    693  C   GLU A  44       5.209  26.976  16.799  1.00 91.34           C  
ATOM    694  O   GLU A  44       5.676  27.611  17.752  1.00 91.34           O  
ATOM    695  CB  GLU A  44       5.746  28.188  14.659  1.00 91.34           C  
ATOM    696  CG  GLU A  44       5.181  28.732  13.338  1.00 91.34           C  
ATOM    697  CD  GLU A  44       6.256  29.283  12.396  1.00 91.34           C  
ATOM    698  OE1 GLU A  44       5.916  29.428  11.199  1.00 91.34           O  
ATOM    699  OE2 GLU A  44       7.346  29.649  12.886  1.00 91.34           O1-
ATOM    700  H   GLU A  44       4.270  29.738  16.072  1.00 91.34           H  
ATOM    701  HA  GLU A  44       3.994  27.012  15.038  1.00 91.34           H  
ATOM    702  HB2 GLU A  44       6.407  27.349  14.439  1.00 91.34           H  
ATOM    703  HB3 GLU A  44       6.318  28.963  15.169  1.00 91.34           H  
ATOM    704  HG2 GLU A  44       4.476  29.536  13.552  1.00 91.34           H  
ATOM    705  HG3 GLU A  44       4.635  27.932  12.839  1.00 91.34           H  
ATOM    706  N   ALA A  45       5.180  25.649  16.745  1.00 95.73           N  
ATOM    707  CA  ALA A  45       5.793  24.791  17.742  1.00 95.73           C  
ATOM    708  C   ALA A  45       7.312  24.748  17.562  1.00 95.73           C  
ATOM    709  O   ALA A  45       7.814  24.674  16.439  1.00 95.73           O  
ATOM    710  CB  ALA A  45       5.205  23.391  17.620  1.00 95.73           C  
ATOM    711  H   ALA A  45       4.809  25.207  15.916  1.00 95.73           H  
ATOM    712  HA  ALA A  45       5.563  25.176  18.736  1.00 95.73           H  
ATOM    713  HB1 ALA A  45       5.425  23.006  16.624  1.00 95.73           H  
ATOM    714  HB2 ALA A  45       5.658  22.732  18.362  1.00 95.73           H  
ATOM    715  HB3 ALA A  45       4.128  23.421  17.782  1.00 95.73           H  
ATOM    716  N   LYS A  46       8.034  24.745  18.678  1.00 97.03           N  
ATOM    717  CA  LYS A  46       9.495  24.625  18.749  1.00 97.03           C  
ATOM    718  C   LYS A  46       9.962  23.252  19.219  1.00 97.03           C  
ATOM    719  O   LYS A  46      11.153  22.981  19.172  1.00 97.03           O  
ATOM    720  CB  LYS A  46      10.046  25.707  19.678  1.00 97.03           C  
ATOM    721  CG  LYS A  46       9.766  27.113  19.140  1.00 97.03           C  
ATOM    722  CD  LYS A  46      10.546  28.127  19.975  1.00 97.03           C  
ATOM    723  CE  LYS A  46      10.367  29.520  19.376  1.00 97.03           C  
ATOM    724  NZ  LYS A  46      11.346  30.466  19.958  1.00 97.03           N1+
ATOM    725  H   LYS A  46       7.525  24.828  19.547  1.00 97.03           H  
ATOM    726  HA  LYS A  46       9.926  24.759  17.757  1.00 97.03           H  
ATOM    727  HB2 LYS A  46       9.604  25.597  20.668  1.00 97.03           H  
ATOM    728  HB3 LYS A  46      11.124  25.567  19.762  1.00 97.03           H  
ATOM    729  HG2 LYS A  46      10.093  27.172  18.102  1.00 97.03           H  
ATOM    730  HG3 LYS A  46       8.700  27.333  19.195  1.00 97.03           H  
ATOM    731  HD2 LYS A  46      10.191  28.104  21.005  1.00 97.03           H  
ATOM    732  HD3 LYS A  46      11.601  27.854  19.951  1.00 97.03           H  
ATOM    733  HE2 LYS A  46      10.523  29.445  18.299  1.00 97.03           H  
ATOM    734  HE3 LYS A  46       9.341  29.850  19.542  1.00 97.03           H  
ATOM    735  HZ1 LYS A  46      11.245  31.382  19.546  1.00 97.03           H  
ATOM    736  HZ2 LYS A  46      11.252  30.515  20.962  1.00 97.03           H  
ATOM    737  HZ3 LYS A  46      12.278  30.138  19.743  1.00 97.03           H  
ATOM    738  N   THR A  47       9.050  22.397  19.677  1.00 97.59           N  
ATOM    739  CA  THR A  47       9.343  21.012  20.059  1.00 97.59           C  
ATOM    740  C   THR A  47       8.270  20.066  19.528  1.00 97.59           C  
ATOM    741  O   THR A  47       7.146  20.474  19.225  1.00 97.59           O  
ATOM    742  CB  THR A  47       9.474  20.851  21.582  1.00 97.59           C  
ATOM    743  CG2 THR A  47      10.446  21.840  22.225  1.00 97.59           C  
ATOM    744  OG1 THR A  47       8.224  21.023  22.200  1.00 97.59           O  
ATOM    745  H   THR A  47       8.085  22.693  19.713  1.00 97.59           H  
ATOM    746  HA  THR A  47      10.292  20.712  19.615  1.00 97.59           H  
ATOM    747  HB  THR A  47       9.826  19.841  21.794  1.00 97.59           H  
ATOM    748  HG1 THR A  47       8.376  21.250  23.121  1.00 97.59           H  
ATOM    749 HG21 THR A  47      10.615  21.561  23.265  1.00 97.59           H  
ATOM    750 HG22 THR A  47      10.042  22.852  22.185  1.00 97.59           H  
ATOM    751 HG23 THR A  47      11.398  21.810  21.696  1.00 97.59           H  
ATOM    752  N   ILE A  48       8.597  18.775  19.442  1.00 97.67           N  
ATOM    753  CA  ILE A  48       7.605  17.741  19.123  1.00 97.67           C  
ATOM    754  C   ILE A  48       6.524  17.665  20.206  1.00 97.67           C  
ATOM    755  O   ILE A  48       5.358  17.480  19.873  1.00 97.67           O  
ATOM    756  CB  ILE A  48       8.300  16.382  18.889  1.00 97.67           C  
ATOM    757  CG1 ILE A  48       9.021  16.436  17.526  1.00 97.67           C  
ATOM    758  CG2 ILE A  48       7.294  15.215  18.912  1.00 97.67           C  
ATOM    759  CD1 ILE A  48       9.937  15.240  17.260  1.00 97.67           C  
ATOM    760  H   ILE A  48       9.541  18.487  19.660  1.00 97.67           H  
ATOM    761  HA  ILE A  48       7.090  18.024  18.205  1.00 97.67           H  
ATOM    762  HB  ILE A  48       9.034  16.219  19.678  1.00 97.67           H  
ATOM    763 HG12 ILE A  48       9.642  17.330  17.475  1.00 97.67           H  
ATOM    764 HG13 ILE A  48       8.278  16.503  16.732  1.00 97.67           H  
ATOM    765 HG21 ILE A  48       6.830  15.137  19.895  1.00 97.67           H  
ATOM    766 HG22 ILE A  48       7.801  14.268  18.731  1.00 97.67           H  
ATOM    767 HG23 ILE A  48       6.517  15.367  18.163  1.00 97.67           H  
ATOM    768 HD11 ILE A  48      10.345  15.313  16.251  1.00 97.67           H  
ATOM    769 HD12 ILE A  48      10.765  15.276  17.968  1.00 97.67           H  
ATOM    770 HD13 ILE A  48       9.407  14.290  17.331  1.00 97.67           H  
ATOM    771  N   ASP A  49       6.875  17.849  21.481  1.00 96.71           N  
ATOM    772  CA  ASP A  49       5.886  17.859  22.562  1.00 96.71           C  
ATOM    773  C   ASP A  49       4.862  18.991  22.390  1.00 96.71           C  
ATOM    774  O   ASP A  49       3.667  18.740  22.532  1.00 96.71           O  
ATOM    775  CB  ASP A  49       6.589  17.928  23.927  1.00 96.71           C  
ATOM    776  CG  ASP A  49       7.215  16.588  24.332  1.00 96.71           C  
ATOM    777  OD1 ASP A  49       6.633  15.523  24.015  1.00 96.71           O  
ATOM    778  OD2 ASP A  49       8.287  16.579  24.973  1.00 96.71           O1-
ATOM    779  H   ASP A  49       7.848  17.986  21.713  1.00 96.71           H  
ATOM    780  HA  ASP A  49       5.313  16.933  22.519  1.00 96.71           H  
ATOM    781  HB2 ASP A  49       7.351  18.707  23.908  1.00 96.71           H  
ATOM    782  HB3 ASP A  49       5.854  18.190  24.687  1.00 96.71           H  
ATOM    783  N   GLU A  50       5.295  20.190  21.978  1.00 94.81           N  
ATOM    784  CA  GLU A  50       4.375  21.283  21.636  1.00 94.81           C  
ATOM    785  C   GLU A  50       3.457  20.895  20.458  1.00 94.81           C  
ATOM    786  O   GLU A  50       2.252  21.124  20.530  1.00 94.81           O  
ATOM    787  CB  GLU A  50       5.151  22.579  21.317  1.00 94.81           C  
ATOM    788  CG  GLU A  50       5.710  23.325  22.548  1.00 94.81           C  
ATOM    789  CD  GLU A  50       6.436  24.643  22.187  1.00 94.81           C  
ATOM    790  OE1 GLU A  50       6.831  25.408  23.099  1.00 94.81           O  
ATOM    791  OE2 GLU A  50       6.577  24.963  20.985  1.00 94.81           O1-
ATOM    792  H   GLU A  50       6.287  20.343  21.861  1.00 94.81           H  
ATOM    793  HA  GLU A  50       3.722  21.472  22.488  1.00 94.81           H  
ATOM    794  HB2 GLU A  50       5.975  22.346  20.642  1.00 94.81           H  
ATOM    795  HB3 GLU A  50       4.474  23.259  20.799  1.00 94.81           H  
ATOM    796  HG2 GLU A  50       6.396  22.672  23.088  1.00 94.81           H  
ATOM    797  HG3 GLU A  50       4.878  23.555  23.213  1.00 94.81           H  
ATOM    798  N   LEU A  51       3.976  20.248  19.402  1.00 94.10           N  
ATOM    799  CA  LEU A  51       3.145  19.760  18.285  1.00 94.10           C  
ATOM    800  C   LEU A  51       2.081  18.752  18.745  1.00 94.10           C  
ATOM    801  O   LEU A  51       0.934  18.813  18.306  1.00 94.10           O  
ATOM    802  CB  LEU A  51       4.016  19.092  17.199  1.00 94.10           C  
ATOM    803  CG  LEU A  51       4.914  20.029  16.383  1.00 94.10           C  
ATOM    804  CD1 LEU A  51       5.817  19.200  15.465  1.00 94.10           C  
ATOM    805  CD2 LEU A  51       4.097  20.958  15.488  1.00 94.10           C  
ATOM    806  H   LEU A  51       4.967  20.054  19.406  1.00 94.10           H  
ATOM    807  HA  LEU A  51       2.605  20.604  17.856  1.00 94.10           H  
ATOM    808  HB2 LEU A  51       4.642  18.332  17.667  1.00 94.10           H  
ATOM    809  HB3 LEU A  51       3.356  18.572  16.505  1.00 94.10           H  
ATOM    810  HG  LEU A  51       5.541  20.618  17.053  1.00 94.10           H  
ATOM    811 HD11 LEU A  51       6.442  18.541  16.067  1.00 94.10           H  
ATOM    812 HD12 LEU A  51       6.468  19.860  14.893  1.00 94.10           H  
ATOM    813 HD13 LEU A  51       5.218  18.599  14.781  1.00 94.10           H  
ATOM    814 HD21 LEU A  51       3.433  21.582  16.085  1.00 94.10           H  
ATOM    815 HD22 LEU A  51       4.774  21.599  14.923  1.00 94.10           H  
ATOM    816 HD23 LEU A  51       3.513  20.361  14.787  1.00 94.10           H  
ATOM    817  N   VAL A  52       2.453  17.815  19.617  1.00 92.56           N  
ATOM    818  CA  VAL A  52       1.544  16.781  20.136  1.00 92.56           C  
ATOM    819  C   VAL A  52       0.467  17.402  21.021  1.00 92.56           C  
ATOM    820  O   VAL A  52      -0.708  17.053  20.898  1.00 92.56           O  
ATOM    821  CB  VAL A  52       2.339  15.721  20.914  1.00 92.56           C  
ATOM    822  CG1 VAL A  52       1.445  14.686  21.613  1.00 92.56           C  
ATOM    823  CG2 VAL A  52       3.281  14.945  19.988  1.00 92.56           C  
ATOM    824  H   VAL A  52       3.409  17.830  19.943  1.00 92.56           H  
ATOM    825  HA  VAL A  52       1.039  16.296  19.300  1.00 92.56           H  
ATOM    826  HB  VAL A  52       2.941  16.219  21.674  1.00 92.56           H  
ATOM    827 HG11 VAL A  52       0.770  14.232  20.888  1.00 92.56           H  
ATOM    828 HG12 VAL A  52       2.067  13.915  22.068  1.00 92.56           H  
ATOM    829 HG13 VAL A  52       0.861  15.168  22.397  1.00 92.56           H  
ATOM    830 HG21 VAL A  52       2.730  14.205  19.407  1.00 92.56           H  
ATOM    831 HG22 VAL A  52       4.036  14.466  20.611  1.00 92.56           H  
ATOM    832 HG23 VAL A  52       3.795  15.612  19.295  1.00 92.56           H  
ATOM    833  N   GLU A  53       0.847  18.344  21.885  1.00 89.50           N  
ATOM    834  CA  GLU A  53      -0.083  19.073  22.749  1.00 89.50           C  
ATOM    835  C   GLU A  53      -1.098  19.887  21.935  1.00 89.50           C  
ATOM    836  O   GLU A  53      -2.267  19.960  22.304  1.00 89.50           O  
ATOM    837  CB  GLU A  53       0.723  19.967  23.705  1.00 89.50           C  
ATOM    838  CG  GLU A  53      -0.171  20.621  24.770  1.00 89.50           C  
ATOM    839  CD  GLU A  53       0.601  21.461  25.800  1.00 89.50           C  
ATOM    840  OE1 GLU A  53      -0.065  21.951  26.742  1.00 89.50           O  
ATOM    841  OE2 GLU A  53       1.833  21.628  25.653  1.00 89.50           O1-
ATOM    842  H   GLU A  53       1.826  18.585  21.948  1.00 89.50           H  
ATOM    843  HA  GLU A  53      -0.648  18.358  23.346  1.00 89.50           H  
ATOM    844  HB2 GLU A  53       1.236  20.740  23.132  1.00 89.50           H  
ATOM    845  HB3 GLU A  53       1.466  19.350  24.210  1.00 89.50           H  
ATOM    846  HG2 GLU A  53      -0.717  19.836  25.292  1.00 89.50           H  
ATOM    847  HG3 GLU A  53      -0.897  21.268  24.277  1.00 89.50           H  
ATOM    848  N   MET A  54      -0.695  20.431  20.782  1.00 85.47           N  
ATOM    849  CA  MET A  54      -1.596  21.180  19.900  1.00 85.47           C  
ATOM    850  C   MET A  54      -2.751  20.344  19.336  1.00 85.47           C  
ATOM    851  O   MET A  54      -3.792  20.918  19.008  1.00 85.47           O  
ATOM    852  CB  MET A  54      -0.800  21.784  18.739  1.00 85.47           C  
ATOM    853  CG  MET A  54       0.082  22.943  19.208  1.00 85.47           C  
ATOM    854  SD  MET A  54       1.384  23.415  18.042  1.00 85.47           S  
ATOM    855  CE  MET A  54       0.353  23.960  16.694  1.00 85.47           C  
ATOM    856  H   MET A  54       0.287  20.377  20.549  1.00 85.47           H  
ATOM    857  HA  MET A  54      -2.049  21.987  20.476  1.00 85.47           H  
ATOM    858  HB2 MET A  54      -0.180  21.017  18.274  1.00 85.47           H  
ATOM    859  HB3 MET A  54      -1.493  22.160  17.986  1.00 85.47           H  
ATOM    860  HG2 MET A  54      -0.553  23.808  19.400  1.00 85.47           H  
ATOM    861  HG3 MET A  54       0.551  22.686  20.157  1.00 85.47           H  
ATOM    862  HE1 MET A  54       0.294  23.176  15.939  1.00 85.47           H  
ATOM    863  HE2 MET A  54      -0.642  24.134  17.103  1.00 85.47           H  
ATOM    864  HE3 MET A  54       0.780  24.872  16.277  1.00 85.47           H  
ATOM    865  N   LEU A  55      -2.581  19.026  19.194  1.00 81.89           N  
ATOM    866  CA  LEU A  55      -3.646  18.130  18.731  1.00 81.89           C  
ATOM    867  C   LEU A  55      -4.379  17.429  19.879  1.00 81.89           C  
ATOM    868  O   LEU A  55      -5.559  17.122  19.737  1.00 81.89           O  
ATOM    869  CB  LEU A  55      -3.088  17.091  17.750  1.00 81.89           C  
ATOM    870  CG  LEU A  55      -2.333  17.616  16.525  1.00 81.89           C  
ATOM    871  CD1 LEU A  55      -1.993  16.418  15.636  1.00 81.89           C  
ATOM    872  CD2 LEU A  55      -3.154  18.598  15.686  1.00 81.89           C  
ATOM    873  H   LEU A  55      -1.701  18.627  19.490  1.00 81.89           H  
ATOM    874  HA  LEU A  55      -4.405  18.710  18.207  1.00 81.89           H  
ATOM    875  HB2 LEU A  55      -3.944  16.529  17.378  1.00 81.89           H  
ATOM    876  HB3 LEU A  55      -2.433  16.409  18.293  1.00 81.89           H  
ATOM    877  HG  LEU A  55      -1.413  18.108  16.841  1.00 81.89           H  
ATOM    878 HD11 LEU A  55      -1.668  16.758  14.652  1.00 81.89           H  
ATOM    879 HD12 LEU A  55      -2.870  15.786  15.495  1.00 81.89           H  
ATOM    880 HD13 LEU A  55      -1.209  15.823  16.106  1.00 81.89           H  
ATOM    881 HD21 LEU A  55      -3.455  19.450  16.295  1.00 81.89           H  
ATOM    882 HD22 LEU A  55      -2.550  18.964  14.856  1.00 81.89           H  
ATOM    883 HD23 LEU A  55      -4.034  18.089  15.292  1.00 81.89           H  
ATOM    884  N   ASP A  56      -3.687  17.168  20.993  1.00 81.11           N  
ATOM    885  CA  ASP A  56      -4.243  16.577  22.220  1.00 81.11           C  
ATOM    886  C   ASP A  56      -4.999  15.247  21.993  1.00 81.11           C  
ATOM    887  O   ASP A  56      -5.974  14.900  22.661  1.00 81.11           O  
ATOM    888  CB  ASP A  56      -5.052  17.646  22.958  1.00 81.11           C  
ATOM    889  CG  ASP A  56      -5.273  17.363  24.439  1.00 81.11           C  
ATOM    890  OD1 ASP A  56      -4.713  16.400  25.018  1.00 81.11           O  
ATOM    891  OD2 ASP A  56      -6.028  18.165  25.033  1.00 81.11           O1-
ATOM    892  H   ASP A  56      -2.724  17.471  21.025  1.00 81.11           H  
ATOM    893  HA  ASP A  56      -3.389  16.335  22.853  1.00 81.11           H  
ATOM    894  HB2 ASP A  56      -6.018  17.764  22.468  1.00 81.11           H  
ATOM    895  HB3 ASP A  56      -4.527  18.599  22.887  1.00 81.11           H  
ATOM    896  N   GLU A  57      -4.537  14.457  21.020  1.00 86.31           N  
ATOM    897  CA  GLU A  57      -5.264  13.283  20.513  1.00 86.31           C  
ATOM    898  C   GLU A  57      -5.370  12.141  21.526  1.00 86.31           C  
ATOM    899  O   GLU A  57      -6.226  11.264  21.399  1.00 86.31           O  
ATOM    900  CB  GLU A  57      -4.593  12.761  19.241  1.00 86.31           C  
ATOM    901  CG  GLU A  57      -4.718  13.783  18.111  1.00 86.31           C  
ATOM    902  CD  GLU A  57      -4.045  13.318  16.822  1.00 86.31           C  
ATOM    903  OE1 GLU A  57      -4.578  13.634  15.732  1.00 86.31           O  
ATOM    904  OE2 GLU A  57      -3.036  12.596  16.914  1.00 86.31           O1-
ATOM    905  H   GLU A  57      -3.792  14.834  20.451  1.00 86.31           H  
ATOM    906  HA  GLU A  57      -6.282  13.589  20.269  1.00 86.31           H  
ATOM    907  HB2 GLU A  57      -5.077  11.836  18.927  1.00 86.31           H  
ATOM    908  HB3 GLU A  57      -3.544  12.557  19.455  1.00 86.31           H  
ATOM    909  HG2 GLU A  57      -5.780  13.950  17.930  1.00 86.31           H  
ATOM    910  HG3 GLU A  57      -4.260  14.716  18.438  1.00 86.31           H  
ATOM    911  N   LYS A  58      -4.550  12.155  22.583  1.00 85.49           N  
ATOM    912  CA  LYS A  58      -4.704  11.222  23.708  1.00 85.49           C  
ATOM    913  C   LYS A  58      -6.075  11.363  24.374  1.00 85.49           C  
ATOM    914  O   LYS A  58      -6.623  10.360  24.827  1.00 85.49           O  
ATOM    915  CB  LYS A  58      -3.586  11.425  24.736  1.00 85.49           C  
ATOM    916  CG  LYS A  58      -2.242  10.889  24.227  1.00 85.49           C  
ATOM    917  CD  LYS A  58      -1.176  11.032  25.317  1.00 85.49           C  
ATOM    918  CE  LYS A  58       0.158  10.476  24.814  1.00 85.49           C  
ATOM    919  NZ  LYS A  58       1.227  10.662  25.824  1.00 85.49           N1+
ATOM    920  H   LYS A  58      -3.924  12.945  22.661  1.00 85.49           H  
ATOM    921  HA  LYS A  58      -4.666  10.199  23.332  1.00 85.49           H  
ATOM    922  HB2 LYS A  58      -3.850  10.883  25.644  1.00 85.49           H  
ATOM    923  HB3 LYS A  58      -3.500  12.484  24.980  1.00 85.49           H  
ATOM    924  HG2 LYS A  58      -2.349   9.836  23.965  1.00 85.49           H  
ATOM    925  HG3 LYS A  58      -1.935  11.447  23.343  1.00 85.49           H  
ATOM    926  HD2 LYS A  58      -1.066  12.087  25.566  1.00 85.49           H  
ATOM    927  HD3 LYS A  58      -1.492  10.484  26.204  1.00 85.49           H  
ATOM    928  HE2 LYS A  58       0.029   9.420  24.580  1.00 85.49           H  
ATOM    929  HE3 LYS A  58       0.420  10.992  23.890  1.00 85.49           H  
ATOM    930  HZ1 LYS A  58       2.101  10.295  25.477  1.00 85.49           H  
ATOM    931  HZ2 LYS A  58       1.350  11.647  26.012  1.00 85.49           H  
ATOM    932  HZ3 LYS A  58       0.984  10.193  26.685  1.00 85.49           H  
ATOM    933  N   LYS A  59      -6.667  12.565  24.392  1.00 89.27           N  
ATOM    934  CA  LYS A  59      -8.030  12.769  24.909  1.00 89.27           C  
ATOM    935  C   LYS A  59      -9.101  12.140  24.026  1.00 89.27           C  
ATOM    936  O   LYS A  59     -10.163  11.803  24.532  1.00 89.27           O  
ATOM    937  CB  LYS A  59      -8.329  14.260  25.091  1.00 89.27           C  
ATOM    938  CG  LYS A  59      -7.538  14.860  26.256  1.00 89.27           C  
ATOM    939  CD  LYS A  59      -7.994  16.301  26.495  1.00 89.27           C  
ATOM    940  CE  LYS A  59      -7.044  16.984  27.485  1.00 89.27           C  
ATOM    941  NZ  LYS A  59      -7.140  18.456  27.379  1.00 89.27           N1+
ATOM    942  H   LYS A  59      -6.197  13.349  23.962  1.00 89.27           H  
ATOM    943  HA  LYS A  59      -8.125  12.276  25.876  1.00 89.27           H  
ATOM    944  HB2 LYS A  59      -8.107  14.801  24.171  1.00 89.27           H  
ATOM    945  HB3 LYS A  59      -9.392  14.377  25.304  1.00 89.27           H  
ATOM    946  HG2 LYS A  59      -7.710  14.276  27.160  1.00 89.27           H  
ATOM    947  HG3 LYS A  59      -6.475  14.836  26.018  1.00 89.27           H  
ATOM    948  HD2 LYS A  59      -9.011  16.309  26.888  1.00 89.27           H  
ATOM    949  HD3 LYS A  59      -7.992  16.826  25.540  1.00 89.27           H  
ATOM    950  HE2 LYS A  59      -7.248  16.636  28.497  1.00 89.27           H  
ATOM    951  HE3 LYS A  59      -6.030  16.695  27.208  1.00 89.27           H  
ATOM    952  HZ1 LYS A  59      -8.084  18.799  27.484  1.00 89.27           H  
ATOM    953  HZ2 LYS A  59      -6.827  18.663  26.441  1.00 89.27           H  
ATOM    954  HZ3 LYS A  59      -6.480  18.918  27.988  1.00 89.27           H  
ATOM    955  N   CYS A  60      -8.844  11.906  22.740  1.00 92.67           N  
ATOM    956  CA  CYS A  60      -9.798  11.181  21.901  1.00 92.67           C  
ATOM    957  C   CYS A  60     -10.038   9.768  22.456  1.00 92.67           C  
ATOM    958  O   CYS A  60     -11.176   9.304  22.493  1.00 92.67           O  
ATOM    959  CB  CYS A  60      -9.290  11.132  20.453  1.00 92.67           C  
ATOM    960  SG  CYS A  60      -8.946  12.802  19.825  1.00 92.67           S  
ATOM    961  H   CYS A  60      -7.961  12.188  22.339  1.00 92.67           H  
ATOM    962  HA  CYS A  60     -10.754  11.705  21.919  1.00 92.67           H  
ATOM    963  HB2 CYS A  60      -8.376  10.539  20.398  1.00 92.67           H  
ATOM    964  HB3 CYS A  60     -10.039  10.658  19.819  1.00 92.67           H  
ATOM    965  HG  CYS A  60     -10.170  13.314  19.980  1.00 92.67           H  
ATOM    966  N   GLY A  61      -8.988   9.108  22.956  1.00 92.25           N  
ATOM    967  CA  GLY A  61      -9.066   7.751  23.495  1.00 92.25           C  
ATOM    968  C   GLY A  61      -9.837   7.608  24.807  1.00 92.25           C  
ATOM    969  O   GLY A  61     -10.344   6.521  25.076  1.00 92.25           O  
ATOM    970  H   GLY A  61      -8.083   9.556  22.931  1.00 92.25           H  
ATOM    971  HA2 GLY A  61      -8.055   7.379  23.656  1.00 92.25           H  
ATOM    972  HA3 GLY A  61      -9.564   7.110  22.767  1.00 92.25           H  
ATOM    973  N   SER A  62      -9.991   8.670  25.606  1.00 91.98           N  
ATOM    974  CA  SER A  62     -10.771   8.586  26.851  1.00 91.98           C  
ATOM    975  C   SER A  62     -12.275   8.458  26.589  1.00 91.98           C  
ATOM    976  O   SER A  62     -12.960   7.740  27.314  1.00 91.98           O  
ATOM    977  CB  SER A  62     -10.484   9.774  27.771  1.00 91.98           C  
ATOM    978  OG  SER A  62     -10.855  10.985  27.155  1.00 91.98           O  
ATOM    979  H   SER A  62      -9.627   9.570  25.327  1.00 91.98           H  
ATOM    980  HA  SER A  62     -10.470   7.684  27.384  1.00 91.98           H  
ATOM    981  HB2 SER A  62      -9.421   9.800  28.011  1.00 91.98           H  
ATOM    982  HB3 SER A  62     -11.052   9.651  28.693  1.00 91.98           H  
ATOM    983  HG  SER A  62     -11.017  11.658  27.820  1.00 91.98           H  
ATOM    984  N   CYS A  63     -12.781   9.099  25.531  1.00 90.53           N  
ATOM    985  CA  CYS A  63     -14.189   9.030  25.127  1.00 90.53           C  
ATOM    986  C   CYS A  63     -14.443   8.014  23.998  1.00 90.53           C  
ATOM    987  O   CYS A  63     -15.540   7.464  23.894  1.00 90.53           O  
ATOM    988  CB  CYS A  63     -14.653  10.435  24.725  1.00 90.53           C  
ATOM    989  SG  CYS A  63     -14.560  11.559  26.151  1.00 90.53           S  
ATOM    990  H   CYS A  63     -12.171   9.745  25.050  1.00 90.53           H  
ATOM    991  HA  CYS A  63     -14.794   8.710  25.976  1.00 90.53           H  
ATOM    992  HB2 CYS A  63     -14.027  10.813  23.916  1.00 90.53           H  
ATOM    993  HB3 CYS A  63     -15.683  10.388  24.373  1.00 90.53           H  
ATOM    994  HG  CYS A  63     -14.961  12.662  25.513  1.00 90.53           H  
ATOM    995  N   HIS A  64     -13.436   7.731  23.164  1.00 91.24           N  
ATOM    996  CA  HIS A  64     -13.516   6.805  22.028  1.00 91.24           C  
ATOM    997  C   HIS A  64     -12.507   5.643  22.135  1.00 91.24           C  
ATOM    998  O   HIS A  64     -11.712   5.432  21.214  1.00 91.24           O  
ATOM    999  CB  HIS A  64     -13.373   7.585  20.712  1.00 91.24           C  
ATOM   1000  CG  HIS A  64     -14.361   8.708  20.564  1.00 91.24           C  
ATOM   1001  CD2 HIS A  64     -14.081  10.047  20.573  1.00 91.24           C  
ATOM   1002  ND1 HIS A  64     -15.723   8.576  20.423  1.00 91.24           N  
ATOM   1003  CE1 HIS A  64     -16.252   9.807  20.338  1.00 91.24           C  
ATOM   1004  NE2 HIS A  64     -15.290  10.732  20.429  1.00 91.24           N  
ATOM   1005  H   HIS A  64     -12.579   8.257  23.265  1.00 91.24           H  
ATOM   1006  HA  HIS A  64     -14.506   6.348  22.020  1.00 91.24           H  
ATOM   1007  HB2 HIS A  64     -12.363   7.987  20.630  1.00 91.24           H  
ATOM   1008  HB3 HIS A  64     -13.523   6.898  19.879  1.00 91.24           H  
ATOM   1009  HD1 HIS A  64     -16.247   7.715  20.488  1.00 91.24           H  
ATOM   1010  HD2 HIS A  64     -13.104  10.493  20.681  1.00 91.24           H  
ATOM   1011  HE1 HIS A  64     -17.304  10.036  20.254  1.00 91.24           H  
ATOM   1012  N   PRO A  65     -12.533   4.843  23.218  1.00 93.37           N  
ATOM   1013  CA  PRO A  65     -11.487   3.857  23.500  1.00 93.37           C  
ATOM   1014  C   PRO A  65     -11.373   2.749  22.443  1.00 93.37           C  
ATOM   1015  O   PRO A  65     -10.269   2.299  22.146  1.00 93.37           O  
ATOM   1016  CB  PRO A  65     -11.835   3.291  24.882  1.00 93.37           C  
ATOM   1017  CG  PRO A  65     -13.343   3.514  25.006  1.00 93.37           C  
ATOM   1018  CD  PRO A  65     -13.530   4.841  24.282  1.00 93.37           C  
ATOM   1019  HA  PRO A  65     -10.522   4.360  23.559  1.00 93.37           H  
ATOM   1020  HB2 PRO A  65     -11.323   3.875  25.647  1.00 93.37           H  
ATOM   1021  HB3 PRO A  65     -11.573   2.238  24.978  1.00 93.37           H  
ATOM   1022  HG2 PRO A  65     -13.882   2.725  24.481  1.00 93.37           H  
ATOM   1023  HG3 PRO A  65     -13.660   3.575  26.047  1.00 93.37           H  
ATOM   1024  HD2 PRO A  65     -13.322   5.657  24.974  1.00 93.37           H  
ATOM   1025  HD3 PRO A  65     -14.544   4.920  23.891  1.00 93.37           H  
ATOM   1026  N   GLU A  66     -12.488   2.310  21.845  1.00 92.34           N  
ATOM   1027  CA  GLU A  66     -12.474   1.281  20.790  1.00 92.34           C  
ATOM   1028  C   GLU A  66     -11.755   1.778  19.529  1.00 92.34           C  
ATOM   1029  O   GLU A  66     -10.843   1.117  19.036  1.00 92.34           O  
ATOM   1030  CB  GLU A  66     -13.906   0.837  20.434  1.00 92.34           C  
ATOM   1031  CG  GLU A  66     -14.626   0.107  21.580  1.00 92.34           C  
ATOM   1032  CD  GLU A  66     -16.029  -0.416  21.194  1.00 92.34           C  
ATOM   1033  OE1 GLU A  66     -16.501  -1.346  21.883  1.00 92.34           O  
ATOM   1034  OE2 GLU A  66     -16.666   0.132  20.257  1.00 92.34           O1-
ATOM   1035  H   GLU A  66     -13.376   2.689  22.143  1.00 92.34           H  
ATOM   1036  HA  GLU A  66     -11.921   0.410  21.143  1.00 92.34           H  
ATOM   1037  HB2 GLU A  66     -14.486   1.714  20.146  1.00 92.34           H  
ATOM   1038  HB3 GLU A  66     -13.854   0.162  19.579  1.00 92.34           H  
ATOM   1039  HG2 GLU A  66     -14.726   0.790  22.423  1.00 92.34           H  
ATOM   1040  HG3 GLU A  66     -14.004  -0.729  21.898  1.00 92.34           H  
ATOM   1041  N   ILE A  67     -12.122   2.974  19.054  1.00 93.92           N  
ATOM   1042  CA  ILE A  67     -11.531   3.599  17.862  1.00 93.92           C  
ATOM   1043  C   ILE A  67     -10.046   3.865  18.090  1.00 93.92           C  
ATOM   1044  O   ILE A  67      -9.226   3.553  17.231  1.00 93.92           O  
ATOM   1045  CB  ILE A  67     -12.284   4.904  17.511  1.00 93.92           C  
ATOM   1046  CG1 ILE A  67     -13.724   4.566  17.059  1.00 93.92           C  
ATOM   1047  CG2 ILE A  67     -11.543   5.706  16.427  1.00 93.92           C  
ATOM   1048  CD1 ILE A  67     -14.610   5.791  16.798  1.00 93.92           C  
ATOM   1049  H   ILE A  67     -12.813   3.496  19.573  1.00 93.92           H  
ATOM   1050  HA  ILE A  67     -11.608   2.910  17.021  1.00 93.92           H  
ATOM   1051  HB  ILE A  67     -12.334   5.525  18.405  1.00 93.92           H  
ATOM   1052 HG12 ILE A  67     -13.684   3.963  16.152  1.00 93.92           H  
ATOM   1053 HG13 ILE A  67     -14.212   3.974  17.833  1.00 93.92           H  
ATOM   1054 HG21 ILE A  67     -11.416   5.088  15.538  1.00 93.92           H  
ATOM   1055 HG22 ILE A  67     -12.090   6.610  16.159  1.00 93.92           H  
ATOM   1056 HG23 ILE A  67     -10.561   6.026  16.776  1.00 93.92           H  
ATOM   1057 HD11 ILE A  67     -14.564   6.475  17.645  1.00 93.92           H  
ATOM   1058 HD12 ILE A  67     -14.290   6.307  15.892  1.00 93.92           H  
ATOM   1059 HD13 ILE A  67     -15.640   5.465  16.659  1.00 93.92           H  
ATOM   1060  N   TYR A  68      -9.696   4.396  19.263  1.00 95.68           N  
ATOM   1061  CA  TYR A  68      -8.310   4.684  19.613  1.00 95.68           C  
ATOM   1062  C   TYR A  68      -7.452   3.416  19.600  1.00 95.68           C  
ATOM   1063  O   TYR A  68      -6.402   3.391  18.967  1.00 95.68           O  
ATOM   1064  CB  TYR A  68      -8.290   5.374  20.975  1.00 95.68           C  
ATOM   1065  CG  TYR A  68      -6.947   5.969  21.331  1.00 95.68           C  
ATOM   1066  CD1 TYR A  68      -6.018   5.245  22.103  1.00 95.68           C  
ATOM   1067  CD2 TYR A  68      -6.626   7.260  20.869  1.00 95.68           C  
ATOM   1068  CE1 TYR A  68      -4.777   5.824  22.428  1.00 95.68           C  
ATOM   1069  CE2 TYR A  68      -5.377   7.829  21.173  1.00 95.68           C  
ATOM   1070  CZ  TYR A  68      -4.447   7.108  21.951  1.00 95.68           C  
ATOM   1071  OH  TYR A  68      -3.237   7.664  22.224  1.00 95.68           O  
ATOM   1072  H   TYR A  68     -10.418   4.640  19.926  1.00 95.68           H  
ATOM   1073  HA  TYR A  68      -7.897   5.369  18.873  1.00 95.68           H  
ATOM   1074  HB2 TYR A  68      -9.019   6.183  20.942  1.00 95.68           H  
ATOM   1075  HB3 TYR A  68      -8.600   4.675  21.752  1.00 95.68           H  
ATOM   1076  HD1 TYR A  68      -6.236   4.240  22.435  1.00 95.68           H  
ATOM   1077  HD2 TYR A  68      -7.327   7.810  20.260  1.00 95.68           H  
ATOM   1078  HE1 TYR A  68      -4.053   5.278  23.015  1.00 95.68           H  
ATOM   1079  HE2 TYR A  68      -5.133   8.812  20.799  1.00 95.68           H  
ATOM   1080  HH  TYR A  68      -3.120   8.463  21.705  1.00 95.68           H  
ATOM   1081  N   LYS A  69      -7.941   2.324  20.199  1.00 95.14           N  
ATOM   1082  CA  LYS A  69      -7.234   1.036  20.236  1.00 95.14           C  
ATOM   1083  C   LYS A  69      -7.062   0.397  18.855  1.00 95.14           C  
ATOM   1084  O   LYS A  69      -6.085  -0.319  18.628  1.00 95.14           O  
ATOM   1085  CB  LYS A  69      -8.009   0.118  21.184  1.00 95.14           C  
ATOM   1086  CG  LYS A  69      -7.317  -1.233  21.399  1.00 95.14           C  
ATOM   1087  CD  LYS A  69      -8.111  -2.044  22.424  1.00 95.14           C  
ATOM   1088  CE  LYS A  69      -7.414  -3.375  22.705  1.00 95.14           C  
ATOM   1089  NZ  LYS A  69      -8.153  -4.138  23.740  1.00 95.14           N1+
ATOM   1090  H   LYS A  69      -8.822   2.406  20.686  1.00 95.14           H  
ATOM   1091  HA  LYS A  69      -6.234   1.210  20.632  1.00 95.14           H  
ATOM   1092  HB2 LYS A  69      -9.011  -0.046  20.787  1.00 95.14           H  
ATOM   1093  HB3 LYS A  69      -8.098   0.621  22.146  1.00 95.14           H  
ATOM   1094  HG2 LYS A  69      -7.279  -1.791  20.463  1.00 95.14           H  
ATOM   1095  HG3 LYS A  69      -6.304  -1.067  21.766  1.00 95.14           H  
ATOM   1096  HD2 LYS A  69      -9.115  -2.220  22.038  1.00 95.14           H  
ATOM   1097  HD3 LYS A  69      -8.182  -1.467  23.346  1.00 95.14           H  
ATOM   1098  HE2 LYS A  69      -6.400  -3.163  23.043  1.00 95.14           H  
ATOM   1099  HE3 LYS A  69      -7.363  -3.941  21.775  1.00 95.14           H  
ATOM   1100  HZ1 LYS A  69      -7.712  -5.024  23.941  1.00 95.14           H  
ATOM   1101  HZ2 LYS A  69      -9.108  -4.296  23.452  1.00 95.14           H  
ATOM   1102  HZ3 LYS A  69      -8.183  -3.603  24.596  1.00 95.14           H  
ATOM   1103  N   GLU A  70      -8.019   0.585  17.949  1.00 95.73           N  
ATOM   1104  CA  GLU A  70      -7.873   0.163  16.552  1.00 95.73           C  
ATOM   1105  C   GLU A  70      -6.828   1.016  15.831  1.00 95.73           C  
ATOM   1106  O   GLU A  70      -5.887   0.476  15.246  1.00 95.73           O  
ATOM   1107  CB  GLU A  70      -9.219   0.233  15.821  1.00 95.73           C  
ATOM   1108  CG  GLU A  70     -10.164  -0.899  16.250  1.00 95.73           C  
ATOM   1109  CD  GLU A  70     -11.475  -0.920  15.450  1.00 95.73           C  
ATOM   1110  OE1 GLU A  70     -12.324  -1.780  15.760  1.00 95.73           O  
ATOM   1111  OE2 GLU A  70     -11.609  -0.149  14.470  1.00 95.73           O1-
ATOM   1112  H   GLU A  70      -8.833   1.123  18.209  1.00 95.73           H  
ATOM   1113  HA  GLU A  70      -7.515  -0.866  16.512  1.00 95.73           H  
ATOM   1114  HB2 GLU A  70      -9.694   1.197  16.004  1.00 95.73           H  
ATOM   1115  HB3 GLU A  70      -9.028   0.138  14.753  1.00 95.73           H  
ATOM   1116  HG2 GLU A  70      -9.649  -1.849  16.106  1.00 95.73           H  
ATOM   1117  HG3 GLU A  70     -10.387  -0.805  17.313  1.00 95.73           H  
ATOM   1118  N   TRP A  71      -6.936   2.340  15.952  1.00 96.80           N  
ATOM   1119  CA  TRP A  71      -5.992   3.277  15.357  1.00 96.80           C  
ATOM   1120  C   TRP A  71      -4.554   3.030  15.830  1.00 96.80           C  
ATOM   1121  O   TRP A  71      -3.665   2.953  14.986  1.00 96.80           O  
ATOM   1122  CB  TRP A  71      -6.446   4.709  15.641  1.00 96.80           C  
ATOM   1123  CG  TRP A  71      -5.390   5.732  15.382  1.00 96.80           C  
ATOM   1124  CD1 TRP A  71      -5.044   6.244  14.179  1.00 96.80           C  
ATOM   1125  CD2 TRP A  71      -4.469   6.314  16.351  1.00 96.80           C  
ATOM   1126  CE2 TRP A  71      -3.589   7.190  15.655  1.00 96.80           C  
ATOM   1127  CE3 TRP A  71      -4.280   6.176  17.744  1.00 96.80           C  
ATOM   1128  NE1 TRP A  71      -3.989   7.121  14.338  1.00 96.80           N  
ATOM   1129  CZ2 TRP A  71      -2.584   7.904  16.312  1.00 96.80           C  
ATOM   1130  CZ3 TRP A  71      -3.253   6.872  18.408  1.00 96.80           C  
ATOM   1131  CH2 TRP A  71      -2.410   7.743  17.696  1.00 96.80           C  
ATOM   1132  H   TRP A  71      -7.716   2.720  16.469  1.00 96.80           H  
ATOM   1133  HA  TRP A  71      -5.996   3.134  14.276  1.00 96.80           H  
ATOM   1134  HB2 TRP A  71      -6.738   4.792  16.688  1.00 96.80           H  
ATOM   1135  HB3 TRP A  71      -7.324   4.934  15.035  1.00 96.80           H  
ATOM   1136  HD1 TRP A  71      -5.519   6.000  13.241  1.00 96.80           H  
ATOM   1137  HE1 TRP A  71      -3.590   7.662  13.585  1.00 96.80           H  
ATOM   1138  HE3 TRP A  71      -4.929   5.519  18.304  1.00 96.80           H  
ATOM   1139  HZ2 TRP A  71      -1.954   8.579  15.752  1.00 96.80           H  
ATOM   1140  HZ3 TRP A  71      -3.112   6.730  19.470  1.00 96.80           H  
ATOM   1141  HH2 TRP A  71      -1.630   8.287  18.207  1.00 96.80           H  
ATOM   1142  N   GLU A  72      -4.310   2.794  17.124  1.00 96.61           N  
ATOM   1143  CA  GLU A  72      -2.973   2.498  17.675  1.00 96.61           C  
ATOM   1144  C   GLU A  72      -2.297   1.284  17.010  1.00 96.61           C  
ATOM   1145  O   GLU A  72      -1.067   1.183  16.951  1.00 96.61           O  
ATOM   1146  CB  GLU A  72      -3.085   2.199  19.179  1.00 96.61           C  
ATOM   1147  CG  GLU A  72      -3.209   3.445  20.063  1.00 96.61           C  
ATOM   1148  CD  GLU A  72      -3.210   3.055  21.548  1.00 96.61           C  
ATOM   1149  OE1 GLU A  72      -2.387   3.624  22.301  1.00 96.61           O  
ATOM   1150  OE2 GLU A  72      -4.007   2.161  21.929  1.00 96.61           O1-
ATOM   1151  H   GLU A  72      -5.071   2.916  17.776  1.00 96.61           H  
ATOM   1152  HA  GLU A  72      -2.320   3.358  17.531  1.00 96.61           H  
ATOM   1153  HB2 GLU A  72      -2.185   1.671  19.494  1.00 96.61           H  
ATOM   1154  HB3 GLU A  72      -3.933   1.535  19.348  1.00 96.61           H  
ATOM   1155  HG2 GLU A  72      -4.126   3.985  19.828  1.00 96.61           H  
ATOM   1156  HG3 GLU A  72      -2.367   4.104  19.853  1.00 96.61           H  
ATOM   1157  N   LYS A  73      -3.093   0.339  16.499  1.00 96.21           N  
ATOM   1158  CA  LYS A  73      -2.592  -0.849  15.794  1.00 96.21           C  
ATOM   1159  C   LYS A  73      -2.374  -0.610  14.304  1.00 96.21           C  
ATOM   1160  O   LYS A  73      -1.623  -1.371  13.692  1.00 96.21           O  
ATOM   1161  CB  LYS A  73      -3.560  -2.010  16.008  1.00 96.21           C  
ATOM   1162  CG  LYS A  73      -3.606  -2.447  17.475  1.00 96.21           C  
ATOM   1163  CD  LYS A  73      -4.669  -3.532  17.606  1.00 96.21           C  
ATOM   1164  CE  LYS A  73      -4.793  -3.984  19.055  1.00 96.21           C  
ATOM   1165  NZ  LYS A  73      -5.751  -5.111  19.126  1.00 96.21           N1+
ATOM   1166  H   LYS A  73      -4.089   0.501  16.536  1.00 96.21           H  
ATOM   1167  HA  LYS A  73      -1.620  -1.121  16.205  1.00 96.21           H  
ATOM   1168  HB2 LYS A  73      -3.242  -2.856  15.397  1.00 96.21           H  
ATOM   1169  HB3 LYS A  73      -4.555  -1.709  15.680  1.00 96.21           H  
ATOM   1170  HG2 LYS A  73      -2.634  -2.840  17.772  1.00 96.21           H  
ATOM   1171  HG3 LYS A  73      -3.865  -1.607  18.118  1.00 96.21           H  
ATOM   1172  HD2 LYS A  73      -4.393  -4.375  16.973  1.00 96.21           H  
ATOM   1173  HD3 LYS A  73      -5.625  -3.131  17.270  1.00 96.21           H  
ATOM   1174  HE2 LYS A  73      -5.129  -3.134  19.650  1.00 96.21           H  
ATOM   1175  HE3 LYS A  73      -3.808  -4.288  19.411  1.00 96.21           H  
ATOM   1176  HZ1 LYS A  73      -6.658  -4.803  18.806  1.00 96.21           H  
ATOM   1177  HZ2 LYS A  73      -5.809  -5.489  20.060  1.00 96.21           H  
ATOM   1178  HZ3 LYS A  73      -5.451  -5.844  18.499  1.00 96.21           H  
ATOM   1179  N   SER A  74      -3.003   0.420  13.745  1.00 97.05           N  
ATOM   1180  CA  SER A  74      -2.944   0.756  12.326  1.00 97.05           C  
ATOM   1181  C   SER A  74      -1.556   1.225  11.879  1.00 97.05           C  
ATOM   1182  O   SER A  74      -0.680   1.575  12.678  1.00 97.05           O  
ATOM   1183  CB  SER A  74      -3.996   1.819  11.984  1.00 97.05           C  
ATOM   1184  OG  SER A  74      -3.550   3.108  12.364  1.00 97.05           O  
ATOM   1185  H   SER A  74      -3.556   1.013  14.348  1.00 97.05           H  
ATOM   1186  HA  SER A  74      -3.195  -0.141  11.759  1.00 97.05           H  
ATOM   1187  HB2 SER A  74      -4.158   1.812  10.907  1.00 97.05           H  
ATOM   1188  HB3 SER A  74      -4.939   1.583  12.478  1.00 97.05           H  
ATOM   1189  HG  SER A  74      -3.589   3.145  13.323  1.00 97.05           H  
ATOM   1190  N   TRP A  75      -1.366   1.283  10.562  1.00 95.98           N  
ATOM   1191  CA  TRP A  75      -0.177   1.886   9.958  1.00 95.98           C  
ATOM   1192  C   TRP A  75      -0.195   3.419   9.998  1.00 95.98           C  
ATOM   1193  O   TRP A  75       0.875   4.024   9.989  1.00 95.98           O  
ATOM   1194  CB  TRP A  75       0.010   1.326   8.546  1.00 95.98           C  
ATOM   1195  CG  TRP A  75       0.528  -0.076   8.568  1.00 95.98           C  
ATOM   1196  CD1 TRP A  75      -0.215  -1.197   8.711  1.00 95.98           C  
ATOM   1197  CD2 TRP A  75       1.917  -0.519   8.517  1.00 95.98           C  
ATOM   1198  CE2 TRP A  75       1.946  -1.929   8.720  1.00 95.98           C  
ATOM   1199  CE3 TRP A  75       3.154   0.127   8.304  1.00 95.98           C  
ATOM   1200  NE1 TRP A  75       0.619  -2.291   8.817  1.00 95.98           N  
ATOM   1201  CZ2 TRP A  75       3.144  -2.657   8.767  1.00 95.98           C  
ATOM   1202  CZ3 TRP A  75       4.352  -0.610   8.260  1.00 95.98           C  
ATOM   1203  CH2 TRP A  75       4.356  -1.992   8.517  1.00 95.98           C  
ATOM   1204  H   TRP A  75      -2.104   0.964   9.951  1.00 95.98           H  
ATOM   1205  HA  TRP A  75       0.696   1.589  10.539  1.00 95.98           H  
ATOM   1206  HB2 TRP A  75       0.732   1.944   8.013  1.00 95.98           H  
ATOM   1207  HB3 TRP A  75      -0.931   1.367   7.997  1.00 95.98           H  
ATOM   1208  HD1 TRP A  75      -1.293  -1.221   8.781  1.00 95.98           H  
ATOM   1209  HE1 TRP A  75       0.278  -3.236   8.923  1.00 95.98           H  
ATOM   1210  HE3 TRP A  75       3.162   1.184   8.083  1.00 95.98           H  
ATOM   1211  HZ2 TRP A  75       3.123  -3.726   8.916  1.00 95.98           H  
ATOM   1212  HZ3 TRP A  75       5.265  -0.123   7.951  1.00 95.98           H  
ATOM   1213  HH2 TRP A  75       5.277  -2.552   8.459  1.00 95.98           H  
ATOM   1214  N   HIS A  76      -1.366   4.050  10.146  1.00 97.71           N  
ATOM   1215  CA  HIS A  76      -1.480   5.497  10.350  1.00 97.71           C  
ATOM   1216  C   HIS A  76      -0.844   5.945  11.673  1.00 97.71           C  
ATOM   1217  O   HIS A  76      -0.103   6.925  11.686  1.00 97.71           O  
ATOM   1218  CB  HIS A  76      -2.956   5.918  10.267  1.00 97.71           C  
ATOM   1219  CG  HIS A  76      -3.517   5.954   8.868  1.00 97.71           C  
ATOM   1220  CD2 HIS A  76      -2.878   6.391   7.737  1.00 97.71           C  
ATOM   1221  ND1 HIS A  76      -4.807   5.636   8.502  1.00 97.71           N  
ATOM   1222  CE1 HIS A  76      -4.933   5.862   7.185  1.00 97.71           C  
ATOM   1223  NE2 HIS A  76      -3.782   6.323   6.678  1.00 97.71           N  
ATOM   1224  H   HIS A  76      -2.214   3.503  10.199  1.00 97.71           H  
ATOM   1225  HA  HIS A  76      -0.928   6.009   9.562  1.00 97.71           H  
ATOM   1226  HB2 HIS A  76      -3.567   5.258  10.883  1.00 97.71           H  
ATOM   1227  HB3 HIS A  76      -3.063   6.922  10.677  1.00 97.71           H  
ATOM   1228  HD1 HIS A  76      -5.539   5.286   9.103  1.00 97.71           H  
ATOM   1229  HD2 HIS A  76      -1.864   6.757   7.672  1.00 97.71           H  
ATOM   1230  HE1 HIS A  76      -5.829   5.690   6.606  1.00 97.71           H  
ATOM   1231  N   ALA A  77      -1.009   5.172  12.753  1.00 97.32           N  
ATOM   1232  CA  ALA A  77      -0.342   5.437  14.034  1.00 97.32           C  
ATOM   1233  C   ALA A  77       1.190   5.255  13.987  1.00 97.32           C  
ATOM   1234  O   ALA A  77       1.901   5.709  14.879  1.00 97.32           O  
ATOM   1235  CB  ALA A  77      -0.964   4.536  15.102  1.00 97.32           C  
ATOM   1236  H   ALA A  77      -1.650   4.393  12.701  1.00 97.32           H  
ATOM   1237  HA  ALA A  77      -0.537   6.470  14.321  1.00 97.32           H  
ATOM   1238  HB1 ALA A  77      -2.011   4.809  15.232  1.00 97.32           H  
ATOM   1239  HB2 ALA A  77      -0.456   4.688  16.055  1.00 97.32           H  
ATOM   1240  HB3 ALA A  77      -0.886   3.487  14.816  1.00 97.32           H  
ATOM   1241  N   LYS A  78       1.717   4.595  12.947  1.00 96.98           N  
ATOM   1242  CA  LYS A  78       3.151   4.302  12.761  1.00 96.98           C  
ATOM   1243  C   LYS A  78       3.712   4.953  11.498  1.00 96.98           C  
ATOM   1244  O   LYS A  78       4.776   4.553  11.017  1.00 96.98           O  
ATOM   1245  CB  LYS A  78       3.378   2.784  12.767  1.00 96.98           C  
ATOM   1246  CG  LYS A  78       2.912   2.131  14.074  1.00 96.98           C  
ATOM   1247  CD  LYS A  78       3.005   0.610  13.968  1.00 96.98           C  
ATOM   1248  CE  LYS A  78       2.342  -0.000  15.204  1.00 96.98           C  
ATOM   1249  NZ  LYS A  78       2.033  -1.432  14.993  1.00 96.98           N1+
ATOM   1250  H   LYS A  78       1.073   4.278  12.237  1.00 96.98           H  
ATOM   1251  HA  LYS A  78       3.709   4.735  13.591  1.00 96.98           H  
ATOM   1252  HB2 LYS A  78       4.440   2.575  12.638  1.00 96.98           H  
ATOM   1253  HB3 LYS A  78       2.834   2.350  11.928  1.00 96.98           H  
ATOM   1254  HG2 LYS A  78       1.872   2.392  14.268  1.00 96.98           H  
ATOM   1255  HG3 LYS A  78       3.525   2.486  14.902  1.00 96.98           H  
ATOM   1256  HD2 LYS A  78       2.465   0.292  13.076  1.00 96.98           H  
ATOM   1257  HD3 LYS A  78       4.047   0.299  13.897  1.00 96.98           H  
ATOM   1258  HE2 LYS A  78       2.987   0.146  16.070  1.00 96.98           H  
ATOM   1259  HE3 LYS A  78       1.414   0.539  15.392  1.00 96.98           H  
ATOM   1260  HZ1 LYS A  78       1.587  -1.809  15.818  1.00 96.98           H  
ATOM   1261  HZ2 LYS A  78       1.366  -1.514  14.239  1.00 96.98           H  
ATOM   1262  HZ3 LYS A  78       2.861  -1.964  14.769  1.00 96.98           H  
ATOM   1263  N   SER A  79       3.014   5.945  10.954  1.00 97.52           N  
ATOM   1264  CA  SER A  79       3.328   6.550   9.659  1.00 97.52           C  
ATOM   1265  C   SER A  79       4.738   7.140   9.603  1.00 97.52           C  
ATOM   1266  O   SER A  79       5.345   7.120   8.541  1.00 97.52           O  
ATOM   1267  CB  SER A  79       2.302   7.635   9.337  1.00 97.52           C  
ATOM   1268  OG  SER A  79       2.291   8.550  10.405  1.00 97.52           O  
ATOM   1269  H   SER A  79       2.163   6.249  11.405  1.00 97.52           H  
ATOM   1270  HA  SER A  79       3.258   5.782   8.889  1.00 97.52           H  
ATOM   1271  HB2 SER A  79       2.572   8.141   8.410  1.00 97.52           H  
ATOM   1272  HB3 SER A  79       1.314   7.187   9.229  1.00 97.52           H  
ATOM   1273  HG  SER A  79       2.336   9.447  10.064  1.00 97.52           H  
ATOM   1274  N   VAL A  80       5.300   7.609  10.720  1.00 98.08           N  
ATOM   1275  CA  VAL A  80       6.656   8.189  10.762  1.00 98.08           C  
ATOM   1276  C   VAL A  80       7.742   7.141  11.013  1.00 98.08           C  
ATOM   1277  O   VAL A  80       8.805   7.176  10.398  1.00 98.08           O  
ATOM   1278  CB  VAL A  80       6.708   9.303  11.825  1.00 98.08           C  
ATOM   1279  CG1 VAL A  80       8.095   9.945  11.928  1.00 98.08           C  
ATOM   1280  CG2 VAL A  80       5.684  10.391  11.482  1.00 98.08           C  
ATOM   1281  H   VAL A  80       4.703   7.710  11.529  1.00 98.08           H  
ATOM   1282  HA  VAL A  80       6.880   8.646   9.798  1.00 98.08           H  
ATOM   1283  HB  VAL A  80       6.459   8.878  12.797  1.00 98.08           H  
ATOM   1284 HG11 VAL A  80       8.070  10.759  12.653  1.00 98.08           H  
ATOM   1285 HG12 VAL A  80       8.400  10.336  10.958  1.00 98.08           H  
ATOM   1286 HG13 VAL A  80       8.832   9.214  12.263  1.00 98.08           H  
ATOM   1287 HG21 VAL A  80       5.774  10.699  10.441  1.00 98.08           H  
ATOM   1288 HG22 VAL A  80       5.838  11.256  12.128  1.00 98.08           H  
ATOM   1289 HG23 VAL A  80       4.672  10.022  11.647  1.00 98.08           H  
ATOM   1290  N   THR A  81       7.498   6.198  11.925  1.00 96.94           N  
ATOM   1291  CA  THR A  81       8.551   5.324  12.480  1.00 96.94           C  
ATOM   1292  C   THR A  81       8.496   3.878  12.003  1.00 96.94           C  
ATOM   1293  O   THR A  81       9.363   3.075  12.374  1.00 96.94           O  
ATOM   1294  CB  THR A  81       8.555   5.358  14.010  1.00 96.94           C  
ATOM   1295  CG2 THR A  81       8.917   6.738  14.543  1.00 96.94           C  
ATOM   1296  OG1 THR A  81       7.290   5.001  14.515  1.00 96.94           O  
ATOM   1297  H   THR A  81       6.586   6.183  12.358  1.00 96.94           H  
ATOM   1298  HA  THR A  81       9.522   5.697  12.155  1.00 96.94           H  
ATOM   1299  HB  THR A  81       9.296   4.651  14.382  1.00 96.94           H  
ATOM   1300  HG1 THR A  81       6.862   5.803  14.822  1.00 96.94           H  
ATOM   1301 HG21 THR A  81       8.148   7.469  14.293  1.00 96.94           H  
ATOM   1302 HG22 THR A  81       9.866   7.062  14.116  1.00 96.94           H  
ATOM   1303 HG23 THR A  81       9.029   6.682  15.626  1.00 96.94           H  
ATOM   1304  N   SER A  82       7.509   3.524  11.177  1.00 94.43           N  
ATOM   1305  CA  SER A  82       7.492   2.218  10.526  1.00 94.43           C  
ATOM   1306  C   SER A  82       8.758   2.014   9.675  1.00 94.43           C  
ATOM   1307  O   SER A  82       9.283   2.980   9.116  1.00 94.43           O  
ATOM   1308  CB  SER A  82       6.233   2.015   9.686  1.00 94.43           C  
ATOM   1309  OG  SER A  82       6.231   2.832   8.536  1.00 94.43           O  
ATOM   1310  H   SER A  82       6.802   4.202  10.934  1.00 94.43           H  
ATOM   1311  HA  SER A  82       7.469   1.478  11.325  1.00 94.43           H  
ATOM   1312  HB2 SER A  82       5.341   2.202  10.284  1.00 94.43           H  
ATOM   1313  HB3 SER A  82       6.223   0.969   9.379  1.00 94.43           H  
ATOM   1314  HG  SER A  82       5.780   3.650   8.755  1.00 94.43           H  
ATOM   1315  N   PRO A  83       9.287   0.779   9.550  1.00 90.09           N  
ATOM   1316  CA  PRO A  83      10.570   0.556   8.878  1.00 90.09           C  
ATOM   1317  C   PRO A  83      10.613   1.061   7.429  1.00 90.09           C  
ATOM   1318  O   PRO A  83      11.623   1.626   7.009  1.00 90.09           O  
ATOM   1319  CB  PRO A  83      10.802  -0.957   8.945  1.00 90.09           C  
ATOM   1320  CG  PRO A  83      10.036  -1.378  10.197  1.00 90.09           C  
ATOM   1321  CD  PRO A  83       8.827  -0.447  10.190  1.00 90.09           C  
ATOM   1322  HA  PRO A  83      11.349   1.065   9.444  1.00 90.09           H  
ATOM   1323  HB2 PRO A  83      11.863  -1.198   9.021  1.00 90.09           H  
ATOM   1324  HB3 PRO A  83      10.363  -1.449   8.077  1.00 90.09           H  
ATOM   1325  HG2 PRO A  83       9.740  -2.427  10.159  1.00 90.09           H  
ATOM   1326  HG3 PRO A  83      10.644  -1.182  11.080  1.00 90.09           H  
ATOM   1327  HD2 PRO A  83       8.022  -0.885   9.600  1.00 90.09           H  
ATOM   1328  HD3 PRO A  83       8.498  -0.283  11.217  1.00 90.09           H  
ATOM   1329  N   GLY A  84       9.517   0.873   6.683  1.00 89.79           N  
ATOM   1330  CA  GLY A  84       9.386   1.337   5.302  1.00 89.79           C  
ATOM   1331  C   GLY A  84       9.382   2.860   5.205  1.00 89.79           C  
ATOM   1332  O   GLY A  84      10.210   3.422   4.489  1.00 89.79           O  
ATOM   1333  H   GLY A  84       8.714   0.433   7.110  1.00 89.79           H  
ATOM   1334  HA2 GLY A  84       8.450   0.967   4.883  1.00 89.79           H  
ATOM   1335  HA3 GLY A  84      10.211   0.952   4.703  1.00 89.79           H  
ATOM   1336  N   ALA A  85       8.524   3.526   5.987  1.00 93.64           N  
ATOM   1337  CA  ALA A  85       8.443   4.984   5.994  1.00 93.64           C  
ATOM   1338  C   ALA A  85       9.759   5.625   6.447  1.00 93.64           C  
ATOM   1339  O   ALA A  85      10.287   6.494   5.757  1.00 93.64           O  
ATOM   1340  CB  ALA A  85       7.283   5.421   6.889  1.00 93.64           C  
ATOM   1341  H   ALA A  85       7.888   3.018   6.585  1.00 93.64           H  
ATOM   1342  HA  ALA A  85       8.240   5.329   4.980  1.00 93.64           H  
ATOM   1343  HB1 ALA A  85       7.477   5.148   7.926  1.00 93.64           H  
ATOM   1344  HB2 ALA A  85       7.186   6.505   6.827  1.00 93.64           H  
ATOM   1345  HB3 ALA A  85       6.353   4.965   6.551  1.00 93.64           H  
ATOM   1346  N   LEU A  86      10.348   5.141   7.546  1.00 96.00           N  
ATOM   1347  CA  LEU A  86      11.592   5.690   8.079  1.00 96.00           C  
ATOM   1348  C   LEU A  86      12.736   5.578   7.063  1.00 96.00           C  
ATOM   1349  O   LEU A  86      13.480   6.536   6.880  1.00 96.00           O  
ATOM   1350  CB  LEU A  86      11.930   4.985   9.406  1.00 96.00           C  
ATOM   1351  CG  LEU A  86      13.101   5.638  10.167  1.00 96.00           C  
ATOM   1352  CD1 LEU A  86      12.707   6.990  10.764  1.00 96.00           C  
ATOM   1353  CD2 LEU A  86      13.549   4.730  11.313  1.00 96.00           C  
ATOM   1354  H   LEU A  86       9.861   4.435   8.081  1.00 96.00           H  
ATOM   1355  HA  LEU A  86      11.423   6.751   8.265  1.00 96.00           H  
ATOM   1356  HB2 LEU A  86      12.173   3.944   9.193  1.00 96.00           H  
ATOM   1357  HB3 LEU A  86      11.050   4.998  10.048  1.00 96.00           H  
ATOM   1358  HG  LEU A  86      13.948   5.772   9.494  1.00 96.00           H  
ATOM   1359 HD11 LEU A  86      12.328   7.656   9.988  1.00 96.00           H  
ATOM   1360 HD12 LEU A  86      11.928   6.865  11.515  1.00 96.00           H  
ATOM   1361 HD13 LEU A  86      13.580   7.461  11.216  1.00 96.00           H  
ATOM   1362 HD21 LEU A  86      13.864   3.764  10.919  1.00 96.00           H  
ATOM   1363 HD22 LEU A  86      12.727   4.589  12.016  1.00 96.00           H  
ATOM   1364 HD23 LEU A  86      14.392   5.188  11.831  1.00 96.00           H  
ATOM   1365  N   LYS A  87      12.863   4.436   6.369  1.00 94.55           N  
ATOM   1366  CA  LYS A  87      13.865   4.243   5.308  1.00 94.55           C  
ATOM   1367  C   LYS A  87      13.607   5.159   4.109  1.00 94.55           C  
ATOM   1368  O   LYS A  87      14.542   5.793   3.625  1.00 94.55           O  
ATOM   1369  CB  LYS A  87      13.887   2.764   4.889  1.00 94.55           C  
ATOM   1370  CG  LYS A  87      14.921   2.479   3.785  1.00 94.55           C  
ATOM   1371  CD  LYS A  87      14.886   1.007   3.358  1.00 94.55           C  
ATOM   1372  CE  LYS A  87      15.875   0.780   2.208  1.00 94.55           C  
ATOM   1373  NZ  LYS A  87      15.772  -0.592   1.650  1.00 94.55           N1+
ATOM   1374  H   LYS A  87      12.191   3.702   6.544  1.00 94.55           H  
ATOM   1375  HA  LYS A  87      14.846   4.522   5.694  1.00 94.55           H  
ATOM   1376  HB2 LYS A  87      14.120   2.154   5.762  1.00 94.55           H  
ATOM   1377  HB3 LYS A  87      12.897   2.482   4.531  1.00 94.55           H  
ATOM   1378  HG2 LYS A  87      15.918   2.733   4.144  1.00 94.55           H  
ATOM   1379  HG3 LYS A  87      14.701   3.090   2.910  1.00 94.55           H  
ATOM   1380  HD2 LYS A  87      15.146   0.375   4.207  1.00 94.55           H  
ATOM   1381  HD3 LYS A  87      13.876   0.764   3.026  1.00 94.55           H  
ATOM   1382  HE2 LYS A  87      16.885   0.970   2.572  1.00 94.55           H  
ATOM   1383  HE3 LYS A  87      15.661   1.509   1.426  1.00 94.55           H  
ATOM   1384  HZ1 LYS A  87      14.843  -0.753   1.287  1.00 94.55           H  
ATOM   1385  HZ2 LYS A  87      15.968  -1.287   2.356  1.00 94.55           H  
ATOM   1386  HZ3 LYS A  87      16.422  -0.714   0.886  1.00 94.55           H  
ATOM   1387  N   GLY A  88      12.368   5.213   3.619  1.00 94.66           N  
ATOM   1388  CA  GLY A  88      12.003   6.016   2.449  1.00 94.66           C  
ATOM   1389  C   GLY A  88      12.239   7.509   2.677  1.00 94.66           C  
ATOM   1390  O   GLY A  88      12.914   8.159   1.881  1.00 94.66           O  
ATOM   1391  H   GLY A  88      11.641   4.678   4.072  1.00 94.66           H  
ATOM   1392  HA2 GLY A  88      12.584   5.698   1.584  1.00 94.66           H  
ATOM   1393  HA3 GLY A  88      10.944   5.868   2.234  1.00 94.66           H  
ATOM   1394  N   ILE A  89      11.769   8.026   3.813  1.00 97.55           N  
ATOM   1395  CA  ILE A  89      11.912   9.438   4.187  1.00 97.55           C  
ATOM   1396  C   ILE A  89      13.379   9.772   4.507  1.00 97.55           C  
ATOM   1397  O   ILE A  89      13.878  10.804   4.059  1.00 97.55           O  
ATOM   1398  CB  ILE A  89      10.939   9.775   5.341  1.00 97.55           C  
ATOM   1399  CG1 ILE A  89       9.468   9.544   4.914  1.00 97.55           C  
ATOM   1400  CG2 ILE A  89      11.118  11.236   5.777  1.00 97.55           C  
ATOM   1401  CD1 ILE A  89       8.451   9.685   6.054  1.00 97.55           C  
ATOM   1402  H   ILE A  89      11.231   7.433   4.428  1.00 97.55           H  
ATOM   1403  HA  ILE A  89      11.631  10.052   3.331  1.00 97.55           H  
ATOM   1404  HB  ILE A  89      11.169   9.131   6.190  1.00 97.55           H  
ATOM   1405 HG12 ILE A  89       9.209  10.243   4.118  1.00 97.55           H  
ATOM   1406 HG13 ILE A  89       9.349   8.540   4.507  1.00 97.55           H  
ATOM   1407 HG21 ILE A  89      12.151  11.424   6.071  1.00 97.55           H  
ATOM   1408 HG22 ILE A  89      10.486  11.461   6.636  1.00 97.55           H  
ATOM   1409 HG23 ILE A  89      10.864  11.909   4.958  1.00 97.55           H  
ATOM   1410 HD11 ILE A  89       8.734   9.043   6.889  1.00 97.55           H  
ATOM   1411 HD12 ILE A  89       7.468   9.382   5.693  1.00 97.55           H  
ATOM   1412 HD13 ILE A  89       8.387  10.720   6.390  1.00 97.55           H  
ATOM   1413  N   HIS A  90      14.119   8.878   5.182  1.00 98.11           N  
ATOM   1414  CA  HIS A  90      15.576   9.015   5.331  1.00 98.11           C  
ATOM   1415  C   HIS A  90      16.260   9.192   3.976  1.00 98.11           C  
ATOM   1416  O   HIS A  90      17.109  10.070   3.836  1.00 98.11           O  
ATOM   1417  CB  HIS A  90      16.182   7.790   6.045  1.00 98.11           C  
ATOM   1418  CG  HIS A  90      17.648   7.559   5.737  1.00 98.11           C  
ATOM   1419  CD2 HIS A  90      18.732   8.134   6.342  1.00 98.11           C  
ATOM   1420  ND1 HIS A  90      18.143   6.787   4.711  1.00 98.11           N  
ATOM   1421  CE1 HIS A  90      19.479   6.893   4.708  1.00 98.11           C  
ATOM   1422  NE2 HIS A  90      19.897   7.701   5.696  1.00 98.11           N  
ATOM   1423  H   HIS A  90      13.672   8.060   5.573  1.00 98.11           H  
ATOM   1424  HA  HIS A  90      15.793   9.908   5.917  1.00 98.11           H  
ATOM   1425  HB2 HIS A  90      16.041   7.895   7.120  1.00 98.11           H  
ATOM   1426  HB3 HIS A  90      15.657   6.892   5.720  1.00 98.11           H  
ATOM   1427  HD1 HIS A  90      17.606   6.295   4.010  1.00 98.11           H  
ATOM   1428  HD2 HIS A  90      18.698   8.830   7.166  1.00 98.11           H  
ATOM   1429  HE1 HIS A  90      20.126   6.405   3.994  1.00 98.11           H  
ATOM   1430  N   ASN A  91      15.917   8.367   2.983  1.00 97.63           N  
ATOM   1431  CA  ASN A  91      16.571   8.433   1.682  1.00 97.63           C  
ATOM   1432  C   ASN A  91      16.318   9.784   1.006  1.00 97.63           C  
ATOM   1433  O   ASN A  91      17.238  10.339   0.411  1.00 97.63           O  
ATOM   1434  CB  ASN A  91      16.113   7.266   0.799  1.00 97.63           C  
ATOM   1435  CG  ASN A  91      16.593   5.906   1.254  1.00 97.63           C  
ATOM   1436  ND2 ASN A  91      16.091   4.865   0.635  1.00 97.63           N  
ATOM   1437  OD1 ASN A  91      17.454   5.742   2.108  1.00 97.63           O  
ATOM   1438  H   ASN A  91      15.216   7.659   3.152  1.00 97.63           H  
ATOM   1439  HA  ASN A  91      17.648   8.356   1.827  1.00 97.63           H  
ATOM   1440  HB2 ASN A  91      15.025   7.260   0.722  1.00 97.63           H  
ATOM   1441  HB3 ASN A  91      16.532   7.410  -0.196  1.00 97.63           H  
ATOM   1442 HD21 ASN A  91      15.398   5.002  -0.087  1.00 97.63           H  
ATOM   1443 HD22 ASN A  91      16.485   3.968   0.881  1.00 97.63           H  
ATOM   1444  N   PHE A  92      15.125  10.359   1.151  1.00 98.40           N  
ATOM   1445  CA  PHE A  92      14.865  11.695   0.628  1.00 98.40           C  
ATOM   1446  C   PHE A  92      15.733  12.760   1.316  1.00 98.40           C  
ATOM   1447  O   PHE A  92      16.433  13.511   0.640  1.00 98.40           O  
ATOM   1448  CB  PHE A  92      13.374  12.012   0.740  1.00 98.40           C  
ATOM   1449  CG  PHE A  92      13.023  13.373   0.179  1.00 98.40           C  
ATOM   1450  CD1 PHE A  92      12.395  14.326   0.996  1.00 98.40           C  
ATOM   1451  CD2 PHE A  92      13.349  13.703  -1.149  1.00 98.40           C  
ATOM   1452  CE1 PHE A  92      12.083  15.594   0.483  1.00 98.40           C  
ATOM   1453  CE2 PHE A  92      13.026  14.966  -1.668  1.00 98.40           C  
ATOM   1454  CZ  PHE A  92      12.387  15.911  -0.851  1.00 98.40           C  
ATOM   1455  H   PHE A  92      14.392   9.878   1.652  1.00 98.40           H  
ATOM   1456  HA  PHE A  92      15.131  11.701  -0.430  1.00 98.40           H  
ATOM   1457  HB2 PHE A  92      12.804  11.257   0.198  1.00 98.40           H  
ATOM   1458  HB3 PHE A  92      13.074  11.963   1.787  1.00 98.40           H  
ATOM   1459  HD1 PHE A  92      12.136  14.079   2.015  1.00 98.40           H  
ATOM   1460  HD2 PHE A  92      13.864  12.993  -1.779  1.00 98.40           H  
ATOM   1461  HE1 PHE A  92      11.597  16.326   1.111  1.00 98.40           H  
ATOM   1462  HE2 PHE A  92      13.280  15.216  -2.688  1.00 98.40           H  
ATOM   1463  HZ  PHE A  92      12.143  16.888  -1.242  1.00 98.40           H  
ATOM   1464  N   PHE A  93      15.781  12.787   2.651  1.00 98.63           N  
ATOM   1465  CA  PHE A  93      16.540  13.814   3.380  1.00 98.63           C  
ATOM   1466  C   PHE A  93      18.063  13.637   3.311  1.00 98.63           C  
ATOM   1467  O   PHE A  93      18.795  14.622   3.319  1.00 98.63           O  
ATOM   1468  CB  PHE A  93      16.069  13.862   4.838  1.00 98.63           C  
ATOM   1469  CG  PHE A  93      14.602  14.175   5.063  1.00 98.63           C  
ATOM   1470  CD1 PHE A  93      13.863  14.964   4.157  1.00 98.63           C  
ATOM   1471  CD2 PHE A  93      13.980  13.705   6.232  1.00 98.63           C  
ATOM   1472  CE1 PHE A  93      12.514  15.261   4.408  1.00 98.63           C  
ATOM   1473  CE2 PHE A  93      12.636  14.017   6.489  1.00 98.63           C  
ATOM   1474  CZ  PHE A  93      11.895  14.786   5.575  1.00 98.63           C  
ATOM   1475  H   PHE A  93      15.180  12.164   3.171  1.00 98.63           H  
ATOM   1476  HA  PHE A  93      16.341  14.784   2.924  1.00 98.63           H  
ATOM   1477  HB2 PHE A  93      16.301  12.906   5.307  1.00 98.63           H  
ATOM   1478  HB3 PHE A  93      16.641  14.634   5.353  1.00 98.63           H  
ATOM   1479  HD1 PHE A  93      14.313  15.346   3.252  1.00 98.63           H  
ATOM   1480  HD2 PHE A  93      14.541  13.119   6.944  1.00 98.63           H  
ATOM   1481  HE1 PHE A  93      11.953  15.846   3.695  1.00 98.63           H  
ATOM   1482  HE2 PHE A  93      12.173  13.643   7.390  1.00 98.63           H  
ATOM   1483  HZ  PHE A  93      10.856  15.009   5.764  1.00 98.63           H  
ATOM   1484  N   ALA A  94      18.564  12.402   3.230  1.00 98.21           N  
ATOM   1485  CA  ALA A  94      20.000  12.109   3.224  1.00 98.21           C  
ATOM   1486  C   ALA A  94      20.609  11.964   1.818  1.00 98.21           C  
ATOM   1487  O   ALA A  94      21.838  11.984   1.684  1.00 98.21           O  
ATOM   1488  CB  ALA A  94      20.239  10.839   4.050  1.00 98.21           C  
ATOM   1489  H   ALA A  94      17.917  11.629   3.278  1.00 98.21           H  
ATOM   1490  HA  ALA A  94      20.526  12.929   3.713  1.00 98.21           H  
ATOM   1491  HB1 ALA A  94      21.309  10.643   4.123  1.00 98.21           H  
ATOM   1492  HB2 ALA A  94      19.755   9.988   3.571  1.00 98.21           H  
ATOM   1493  HB3 ALA A  94      19.826  10.962   5.051  1.00 98.21           H  
ATOM   1494  N   ILE A  95      19.784  11.756   0.787  1.00 97.47           N  
ATOM   1495  CA  ILE A  95      20.229  11.507  -0.592  1.00 97.47           C  
ATOM   1496  C   ILE A  95      19.510  12.457  -1.548  1.00 97.47           C  
ATOM   1497  O   ILE A  95      20.181  13.280  -2.166  1.00 97.47           O  
ATOM   1498  CB  ILE A  95      20.071  10.018  -1.002  1.00 97.47           C  
ATOM   1499  CG1 ILE A  95      20.724   9.073   0.038  1.00 97.47           C  
ATOM   1500  CG2 ILE A  95      20.643   9.781  -2.411  1.00 97.47           C  
ATOM   1501  CD1 ILE A  95      20.508   7.581  -0.237  1.00 97.47           C  
ATOM   1502  H   ILE A  95      18.792  11.722   0.969  1.00 97.47           H  
ATOM   1503  HA  ILE A  95      21.289  11.753  -0.670  1.00 97.47           H  
ATOM   1504  HB  ILE A  95      19.011   9.772  -1.063  1.00 97.47           H  
ATOM   1505 HG12 ILE A  95      20.291   9.263   1.020  1.00 97.47           H  
ATOM   1506 HG13 ILE A  95      21.793   9.277   0.092  1.00 97.47           H  
ATOM   1507 HG21 ILE A  95      20.186  10.459  -3.132  1.00 97.47           H  
ATOM   1508 HG22 ILE A  95      20.403   8.774  -2.752  1.00 97.47           H  
ATOM   1509 HG23 ILE A  95      21.724   9.920  -2.429  1.00 97.47           H  
ATOM   1510 HD11 ILE A  95      21.043   7.277  -1.137  1.00 97.47           H  
ATOM   1511 HD12 ILE A  95      20.886   7.001   0.605  1.00 97.47           H  
ATOM   1512 HD13 ILE A  95      19.444   7.377  -0.356  1.00 97.47           H  
ATOM   1513  N   GLY A  96      18.178  12.393  -1.623  1.00 97.66           N  
ATOM   1514  CA  GLY A  96      17.381  13.184  -2.568  1.00 97.66           C  
ATOM   1515  C   GLY A  96      17.678  14.682  -2.493  1.00 97.66           C  
ATOM   1516  O   GLY A  96      18.164  15.269  -3.455  1.00 97.66           O  
ATOM   1517  H   GLY A  96      17.693  11.720  -1.046  1.00 97.66           H  
ATOM   1518  HA2 GLY A  96      17.579  12.842  -3.584  1.00 97.66           H  
ATOM   1519  HA3 GLY A  96      16.322  13.037  -2.355  1.00 97.66           H  
ATOM   1520  N   LEU A  97      17.489  15.292  -1.322  1.00 98.08           N  
ATOM   1521  CA  LEU A  97      17.751  16.717  -1.117  1.00 98.08           C  
ATOM   1522  C   LEU A  97      19.231  17.098  -1.305  1.00 98.08           C  
ATOM   1523  O   LEU A  97      19.525  17.883  -2.210  1.00 98.08           O  
ATOM   1524  CB  LEU A  97      17.191  17.177   0.244  1.00 98.08           C  
ATOM   1525  CG  LEU A  97      15.662  17.176   0.354  1.00 98.08           C  
ATOM   1526  CD1 LEU A  97      15.274  17.629   1.760  1.00 98.08           C  
ATOM   1527  CD2 LEU A  97      15.036  18.115  -0.672  1.00 98.08           C  
ATOM   1528  H   LEU A  97      17.092  14.755  -0.565  1.00 98.08           H  
ATOM   1529  HA  LEU A  97      17.227  17.264  -1.901  1.00 98.08           H  
ATOM   1530  HB2 LEU A  97      17.551  18.186   0.445  1.00 98.08           H  
ATOM   1531  HB3 LEU A  97      17.557  16.518   1.031  1.00 98.08           H  
ATOM   1532  HG  LEU A  97      15.287  16.165   0.198  1.00 98.08           H  
ATOM   1533 HD11 LEU A  97      14.204  17.475   1.904  1.00 98.08           H  
ATOM   1534 HD12 LEU A  97      15.811  17.041   2.505  1.00 98.08           H  
ATOM   1535 HD13 LEU A  97      15.515  18.684   1.890  1.00 98.08           H  
ATOM   1536 HD21 LEU A  97      15.176  17.700  -1.670  1.00 98.08           H  
ATOM   1537 HD22 LEU A  97      13.961  18.183  -0.506  1.00 98.08           H  
ATOM   1538 HD23 LEU A  97      15.476  19.109  -0.606  1.00 98.08           H  
ATOM   1539  N   PRO A  98      20.190  16.564  -0.522  1.00 97.61           N  
ATOM   1540  CA  PRO A  98      21.559  17.070  -0.558  1.00 97.61           C  
ATOM   1541  C   PRO A  98      22.360  16.620  -1.784  1.00 97.61           C  
ATOM   1542  O   PRO A  98      23.230  17.364  -2.235  1.00 97.61           O  
ATOM   1543  CB  PRO A  98      22.202  16.575   0.741  1.00 97.61           C  
ATOM   1544  CG  PRO A  98      21.429  15.296   1.057  1.00 97.61           C  
ATOM   1545  CD  PRO A  98      20.022  15.659   0.608  1.00 97.61           C  
ATOM   1546  HA  PRO A  98      21.546  18.160  -0.549  1.00 97.61           H  
ATOM   1547  HB2 PRO A  98      22.028  17.306   1.531  1.00 97.61           H  
ATOM   1548  HB3 PRO A  98      23.270  16.387   0.631  1.00 97.61           H  
ATOM   1549  HG2 PRO A  98      21.465  15.050   2.118  1.00 97.61           H  
ATOM   1550  HG3 PRO A  98      21.805  14.470   0.453  1.00 97.61           H  
ATOM   1551  HD2 PRO A  98      19.546  16.195   1.430  1.00 97.61           H  
ATOM   1552  HD3 PRO A  98      19.459  14.764   0.346  1.00 97.61           H  
ATOM   1553  N   LYS A  99      22.127  15.412  -2.317  1.00 96.84           N  
ATOM   1554  CA  LYS A  99      22.970  14.842  -3.384  1.00 96.84           C  
ATOM   1555  C   LYS A  99      22.368  15.021  -4.769  1.00 96.84           C  
ATOM   1556  O   LYS A  99      23.101  15.364  -5.691  1.00 96.84           O  
ATOM   1557  CB  LYS A  99      23.291  13.363  -3.130  1.00 96.84           C  
ATOM   1558  CG  LYS A  99      24.004  13.130  -1.793  1.00 96.84           C  
ATOM   1559  CD  LYS A  99      24.400  11.658  -1.677  1.00 96.84           C  
ATOM   1560  CE  LYS A  99      25.137  11.406  -0.364  1.00 96.84           C  
ATOM   1561  NZ  LYS A  99      25.569   9.991  -0.277  1.00 96.84           N1+
ATOM   1562  H   LYS A  99      21.343  14.872  -1.979  1.00 96.84           H  
ATOM   1563  HA  LYS A  99      23.916  15.382  -3.416  1.00 96.84           H  
ATOM   1564  HB2 LYS A  99      22.379  12.767  -3.172  1.00 96.84           H  
ATOM   1565  HB3 LYS A  99      23.940  13.022  -3.936  1.00 96.84           H  
ATOM   1566  HG2 LYS A  99      24.897  13.752  -1.746  1.00 96.84           H  
ATOM   1567  HG3 LYS A  99      23.341  13.389  -0.967  1.00 96.84           H  
ATOM   1568  HD2 LYS A  99      23.498  11.046  -1.709  1.00 96.84           H  
ATOM   1569  HD3 LYS A  99      25.041  11.394  -2.518  1.00 96.84           H  
ATOM   1570  HE2 LYS A  99      25.998  12.073  -0.316  1.00 96.84           H  
ATOM   1571  HE3 LYS A  99      24.468  11.657   0.459  1.00 96.84           H  
ATOM   1572  HZ1 LYS A  99      26.160   9.763  -1.064  1.00 96.84           H  
ATOM   1573  HZ2 LYS A  99      24.762   9.386  -0.302  1.00 96.84           H  
ATOM   1574  HZ3 LYS A  99      26.084   9.827   0.576  1.00 96.84           H  
ATOM   1575  N   GLU A 100      21.067  14.789  -4.913  1.00 95.96           N  
ATOM   1576  CA  GLU A 100      20.405  14.857  -6.219  1.00 95.96           C  
ATOM   1577  C   GLU A 100      19.947  16.285  -6.515  1.00 95.96           C  
ATOM   1578  O   GLU A 100      20.340  16.865  -7.524  1.00 95.96           O  
ATOM   1579  CB  GLU A 100      19.254  13.842  -6.312  1.00 95.96           C  
ATOM   1580  CG  GLU A 100      19.744  12.402  -6.094  1.00 95.96           C  
ATOM   1581  CD  GLU A 100      18.618  11.362  -6.096  1.00 95.96           C  
ATOM   1582  OE1 GLU A 100      18.902  10.211  -5.702  1.00 95.96           O  
ATOM   1583  OE2 GLU A 100      17.459  11.681  -6.450  1.00 95.96           O1-
ATOM   1584  H   GLU A 100      20.522  14.503  -4.112  1.00 95.96           H  
ATOM   1585  HA  GLU A 100      21.119  14.598  -7.001  1.00 95.96           H  
ATOM   1586  HB2 GLU A 100      18.485  14.077  -5.576  1.00 95.96           H  
ATOM   1587  HB3 GLU A 100      18.807  13.917  -7.304  1.00 95.96           H  
ATOM   1588  HG2 GLU A 100      20.257  12.337  -5.135  1.00 95.96           H  
ATOM   1589  HG3 GLU A 100      20.463  12.156  -6.875  1.00 95.96           H  
ATOM   1590  N   TRP A 101      19.182  16.890  -5.605  1.00 96.76           N  
ATOM   1591  CA  TRP A 101      18.640  18.240  -5.790  1.00 96.76           C  
ATOM   1592  C   TRP A 101      19.607  19.348  -5.377  1.00 96.76           C  
ATOM   1593  O   TRP A 101      19.398  20.503  -5.743  1.00 96.76           O  
ATOM   1594  CB  TRP A 101      17.311  18.360  -5.041  1.00 96.76           C  
ATOM   1595  CG  TRP A 101      16.191  17.501  -5.543  1.00 96.76           C  
ATOM   1596  CD1 TRP A 101      16.241  16.613  -6.567  1.00 96.76           C  
ATOM   1597  CD2 TRP A 101      14.813  17.474  -5.070  1.00 96.76           C  
ATOM   1598  CE2 TRP A 101      14.087  16.521  -5.844  1.00 96.76           C  
ATOM   1599  CE3 TRP A 101      14.098  18.175  -4.077  1.00 96.76           C  
ATOM   1600  NE1 TRP A 101      15.003  16.037  -6.748  1.00 96.76           N  
ATOM   1601  CZ2 TRP A 101      12.733  16.249  -5.624  1.00 96.76           C  
ATOM   1602  CZ3 TRP A 101      12.740  17.898  -3.838  1.00 96.76           C  
ATOM   1603  CH2 TRP A 101      12.066  16.923  -4.592  1.00 96.76           C  
ATOM   1604  H   TRP A 101      18.850  16.352  -4.817  1.00 96.76           H  
ATOM   1605  HA  TRP A 101      18.438  18.401  -6.849  1.00 96.76           H  
ATOM   1606  HB2 TRP A 101      16.974  19.395  -5.105  1.00 96.76           H  
ATOM   1607  HB3 TRP A 101      17.475  18.135  -3.987  1.00 96.76           H  
ATOM   1608  HD1 TRP A 101      17.109  16.398  -7.172  1.00 96.76           H  
ATOM   1609  HE1 TRP A 101      14.794  15.388  -7.493  1.00 96.76           H  
ATOM   1610  HE3 TRP A 101      14.602  18.921  -3.480  1.00 96.76           H  
ATOM   1611  HZ2 TRP A 101      12.209  15.540  -6.249  1.00 96.76           H  
ATOM   1612  HZ3 TRP A 101      12.213  18.434  -3.063  1.00 96.76           H  
ATOM   1613  HH2 TRP A 101      11.029  16.699  -4.387  1.00 96.76           H  
ATOM   1614  N   LYS A 102      20.664  19.012  -4.627  1.00 97.76           N  
ATOM   1615  CA  LYS A 102      21.643  19.966  -4.077  1.00 97.76           C  
ATOM   1616  C   LYS A 102      20.973  21.097  -3.286  1.00 97.76           C  
ATOM   1617  O   LYS A 102      21.387  22.253  -3.358  1.00 97.76           O  
ATOM   1618  CB  LYS A 102      22.566  20.489  -5.189  1.00 97.76           C  
ATOM   1619  CG  LYS A 102      23.293  19.365  -5.935  1.00 97.76           C  
ATOM   1620  CD  LYS A 102      24.136  19.965  -7.060  1.00 97.76           C  
ATOM   1621  CE  LYS A 102      24.828  18.834  -7.818  1.00 97.76           C  
ATOM   1622  NZ  LYS A 102      25.568  19.352  -8.992  1.00 97.76           N1+
ATOM   1623  H   LYS A 102      20.714  18.048  -4.332  1.00 97.76           H  
ATOM   1624  HA  LYS A 102      22.260  19.432  -3.354  1.00 97.76           H  
ATOM   1625  HB2 LYS A 102      23.311  21.150  -4.745  1.00 97.76           H  
ATOM   1626  HB3 LYS A 102      21.977  21.071  -5.898  1.00 97.76           H  
ATOM   1627  HG2 LYS A 102      23.934  18.823  -5.240  1.00 97.76           H  
ATOM   1628  HG3 LYS A 102      22.573  18.672  -6.370  1.00 97.76           H  
ATOM   1629  HD2 LYS A 102      23.481  20.515  -7.736  1.00 97.76           H  
ATOM   1630  HD3 LYS A 102      24.877  20.644  -6.638  1.00 97.76           H  
ATOM   1631  HE2 LYS A 102      25.498  18.313  -7.134  1.00 97.76           H  
ATOM   1632  HE3 LYS A 102      24.067  18.121  -8.136  1.00 97.76           H  
ATOM   1633  HZ1 LYS A 102      26.029  18.594  -9.475  1.00 97.76           H  
ATOM   1634  HZ2 LYS A 102      26.253  20.038  -8.709  1.00 97.76           H  
ATOM   1635  HZ3 LYS A 102      24.920  19.783  -9.636  1.00 97.76           H  
ATOM   1636  N   LYS A 103      19.927  20.755  -2.533  1.00 97.39           N  
ATOM   1637  CA  LYS A 103      19.162  21.674  -1.689  1.00 97.39           C  
ATOM   1638  C   LYS A 103      19.404  21.390  -0.205  1.00 97.39           C  
ATOM   1639  O   LYS A 103      19.588  20.228   0.169  1.00 97.39           O  
ATOM   1640  CB  LYS A 103      17.668  21.566  -2.007  1.00 97.39           C  
ATOM   1641  CG  LYS A 103      17.267  22.241  -3.329  1.00 97.39           C  
ATOM   1642  CD  LYS A 103      15.747  22.108  -3.448  1.00 97.39           C  
ATOM   1643  CE  LYS A 103      15.101  22.834  -4.626  1.00 97.39           C  
ATOM   1644  NZ  LYS A 103      13.630  22.623  -4.545  1.00 97.39           N1+
ATOM   1645  H   LYS A 103      19.692  19.773  -2.496  1.00 97.39           H  
ATOM   1646  HA  LYS A 103      19.486  22.693  -1.899  1.00 97.39           H  
ATOM   1647  HB2 LYS A 103      17.113  22.041  -1.199  1.00 97.39           H  
ATOM   1648  HB3 LYS A 103      17.383  20.514  -2.029  1.00 97.39           H  
ATOM   1649  HG2 LYS A 103      17.545  23.295  -3.306  1.00 97.39           H  
ATOM   1650  HG3 LYS A 103      17.750  21.750  -4.173  1.00 97.39           H  
ATOM   1651  HD2 LYS A 103      15.305  22.506  -2.534  1.00 97.39           H  
ATOM   1652  HD3 LYS A 103      15.496  21.049  -3.506  1.00 97.39           H  
ATOM   1653  HE2 LYS A 103      15.336  23.895  -4.551  1.00 97.39           H  
ATOM   1654  HE3 LYS A 103      15.499  22.447  -5.564  1.00 97.39           H  
ATOM   1655  HZ1 LYS A 103      13.379  21.691  -4.841  1.00 97.39           H  
ATOM   1656  HZ2 LYS A 103      13.098  23.284  -5.093  1.00 97.39           H  
ATOM   1657  HZ3 LYS A 103      13.317  22.670  -3.586  1.00 97.39           H  
ATOM   1658  N   PRO A 104      19.371  22.424   0.652  1.00 97.85           N  
ATOM   1659  CA  PRO A 104      19.330  22.218   2.090  1.00 97.85           C  
ATOM   1660  C   PRO A 104      17.987  21.610   2.508  1.00 97.85           C  
ATOM   1661  O   PRO A 104      16.978  21.731   1.809  1.00 97.85           O  
ATOM   1662  CB  PRO A 104      19.544  23.605   2.700  1.00 97.85           C  
ATOM   1663  CG  PRO A 104      18.900  24.532   1.670  1.00 97.85           C  
ATOM   1664  CD  PRO A 104      19.196  23.840   0.339  1.00 97.85           C  
ATOM   1665  HA  PRO A 104      20.135  21.553   2.403  1.00 97.85           H  
ATOM   1666  HB2 PRO A 104      19.080  23.705   3.681  1.00 97.85           H  
ATOM   1667  HB3 PRO A 104      20.612  23.814   2.762  1.00 97.85           H  
ATOM   1668  HG2 PRO A 104      17.822  24.567   1.831  1.00 97.85           H  
ATOM   1669  HG3 PRO A 104      19.324  25.535   1.708  1.00 97.85           H  
ATOM   1670  HD2 PRO A 104      18.368  23.999  -0.351  1.00 97.85           H  
ATOM   1671  HD3 PRO A 104      20.121  24.234  -0.082  1.00 97.85           H  
ATOM   1672  N   ILE A 105      17.972  20.995   3.687  1.00 98.40           N  
ATOM   1673  CA  ILE A 105      16.725  20.635   4.354  1.00 98.40           C  
ATOM   1674  C   ILE A 105      16.055  21.935   4.808  1.00 98.40           C  
ATOM   1675  O   ILE A 105      16.681  22.756   5.472  1.00 98.40           O  
ATOM   1676  CB  ILE A 105      16.992  19.673   5.529  1.00 98.40           C  
ATOM   1677  CG1 ILE A 105      17.709  18.390   5.040  1.00 98.40           C  
ATOM   1678  CG2 ILE A 105      15.675  19.314   6.233  1.00 98.40           C  
ATOM   1679  CD1 ILE A 105      18.087  17.408   6.155  1.00 98.40           C  
ATOM   1680  H   ILE A 105      18.816  20.985   4.241  1.00 98.40           H  
ATOM   1681  HA  ILE A 105      16.069  20.134   3.641  1.00 98.40           H  
ATOM   1682  HB  ILE A 105      17.636  20.180   6.248  1.00 98.40           H  
ATOM   1683 HG12 ILE A 105      18.636  18.662   4.534  1.00 98.40           H  
ATOM   1684 HG13 ILE A 105      17.075  17.872   4.320  1.00 98.40           H  
ATOM   1685 HG21 ILE A 105      15.079  18.640   5.617  1.00 98.40           H  
ATOM   1686 HG22 ILE A 105      15.089  20.201   6.473  1.00 98.40           H  
ATOM   1687 HG23 ILE A 105      15.913  18.840   7.186  1.00 98.40           H  
ATOM   1688 HD11 ILE A 105      18.660  17.923   6.927  1.00 98.40           H  
ATOM   1689 HD12 ILE A 105      18.695  16.606   5.736  1.00 98.40           H  
ATOM   1690 HD13 ILE A 105      17.192  16.970   6.597  1.00 98.40           H  
ATOM   1691  N   THR A 106      14.790  22.109   4.439  1.00 98.30           N  
ATOM   1692  CA  THR A 106      13.923  23.206   4.894  1.00 98.30           C  
ATOM   1693  C   THR A 106      12.554  22.640   5.238  1.00 98.30           C  
ATOM   1694  O   THR A 106      12.209  21.546   4.781  1.00 98.30           O  
ATOM   1695  CB  THR A 106      13.749  24.303   3.828  1.00 98.30           C  
ATOM   1696  CG2 THR A 106      15.071  24.838   3.280  1.00 98.30           C  
ATOM   1697  OG1 THR A 106      13.013  23.818   2.727  1.00 98.30           O  
ATOM   1698  H   THR A 106      14.345  21.390   3.887  1.00 98.30           H  
ATOM   1699  HA  THR A 106      14.339  23.665   5.791  1.00 98.30           H  
ATOM   1700  HB  THR A 106      13.193  25.135   4.259  1.00 98.30           H  
ATOM   1701  HG1 THR A 106      13.631  23.768   1.994  1.00 98.30           H  
ATOM   1702 HG21 THR A 106      14.877  25.689   2.628  1.00 98.30           H  
ATOM   1703 HG22 THR A 106      15.692  25.169   4.113  1.00 98.30           H  
ATOM   1704 HG23 THR A 106      15.599  24.062   2.726  1.00 98.30           H  
ATOM   1705  N   LYS A 107      11.720  23.380   5.968  1.00 97.69           N  
ATOM   1706  CA  LYS A 107      10.337  22.979   6.253  1.00 97.69           C  
ATOM   1707  C   LYS A 107       9.556  22.674   4.976  1.00 97.69           C  
ATOM   1708  O   LYS A 107       8.815  21.695   4.938  1.00 97.69           O  
ATOM   1709  CB  LYS A 107       9.658  24.091   7.055  1.00 97.69           C  
ATOM   1710  CG  LYS A 107       8.224  23.746   7.469  1.00 97.69           C  
ATOM   1711  CD  LYS A 107       7.658  24.860   8.354  1.00 97.69           C  
ATOM   1712  CE  LYS A 107       6.172  24.603   8.608  1.00 97.69           C  
ATOM   1713  NZ  LYS A 107       5.581  25.670   9.447  1.00 97.69           N1+
ATOM   1714  H   LYS A 107      12.059  24.268   6.310  1.00 97.69           H  
ATOM   1715  HA  LYS A 107      10.354  22.069   6.853  1.00 97.69           H  
ATOM   1716  HB2 LYS A 107      10.250  24.289   7.949  1.00 97.69           H  
ATOM   1717  HB3 LYS A 107       9.627  24.993   6.444  1.00 97.69           H  
ATOM   1718  HG2 LYS A 107       7.604  23.653   6.578  1.00 97.69           H  
ATOM   1719  HG3 LYS A 107       8.209  22.802   8.015  1.00 97.69           H  
ATOM   1720  HD2 LYS A 107       7.787  25.820   7.853  1.00 97.69           H  
ATOM   1721  HD3 LYS A 107       8.201  24.880   9.299  1.00 97.69           H  
ATOM   1722  HE2 LYS A 107       5.654  24.548   7.651  1.00 97.69           H  
ATOM   1723  HE3 LYS A 107       6.067  23.642   9.112  1.00 97.69           H  
ATOM   1724  HZ1 LYS A 107       5.717  26.590   9.054  1.00 97.69           H  
ATOM   1725  HZ2 LYS A 107       4.603  25.488   9.620  1.00 97.69           H  
ATOM   1726  HZ3 LYS A 107       6.045  25.671  10.344  1.00 97.69           H  
ATOM   1727  N   ALA A 108       9.744  23.467   3.920  1.00 97.30           N  
ATOM   1728  CA  ALA A 108       9.075  23.255   2.636  1.00 97.30           C  
ATOM   1729  C   ALA A 108       9.453  21.909   1.994  1.00 97.30           C  
ATOM   1730  O   ALA A 108       8.603  21.243   1.407  1.00 97.30           O  
ATOM   1731  CB  ALA A 108       9.419  24.425   1.709  1.00 97.30           C  
ATOM   1732  H   ALA A 108      10.405  24.225   4.012  1.00 97.30           H  
ATOM   1733  HA  ALA A 108       7.997  23.246   2.798  1.00 97.30           H  
ATOM   1734  HB1 ALA A 108       9.102  25.364   2.162  1.00 97.30           H  
ATOM   1735  HB2 ALA A 108       8.905  24.300   0.756  1.00 97.30           H  
ATOM   1736  HB3 ALA A 108      10.494  24.459   1.530  1.00 97.30           H  
ATOM   1737  N   GLU A 109      10.712  21.487   2.128  1.00 98.09           N  
ATOM   1738  CA  GLU A 109      11.169  20.179   1.656  1.00 98.09           C  
ATOM   1739  C   GLU A 109      10.704  19.046   2.587  1.00 98.09           C  
ATOM   1740  O   GLU A 109      10.210  18.020   2.126  1.00 98.09           O  
ATOM   1741  CB  GLU A 109      12.699  20.196   1.493  1.00 98.09           C  
ATOM   1742  CG  GLU A 109      13.266  21.237   0.496  1.00 98.09           C  
ATOM   1743  CD  GLU A 109      12.757  21.101  -0.946  1.00 98.09           C  
ATOM   1744  OE1 GLU A 109      12.901  22.042  -1.766  1.00 98.09           O  
ATOM   1745  OE2 GLU A 109      12.155  20.057  -1.266  1.00 98.09           O1-
ATOM   1746  H   GLU A 109      11.368  22.073   2.624  1.00 98.09           H  
ATOM   1747  HA  GLU A 109      10.724  19.972   0.683  1.00 98.09           H  
ATOM   1748  HB2 GLU A 109      13.157  20.372   2.466  1.00 98.09           H  
ATOM   1749  HB3 GLU A 109      12.999  19.200   1.166  1.00 98.09           H  
ATOM   1750  HG2 GLU A 109      14.353  21.150   0.493  1.00 98.09           H  
ATOM   1751  HG3 GLU A 109      13.020  22.241   0.844  1.00 98.09           H  
ATOM   1752  N   VAL A 110      10.759  19.247   3.905  1.00 98.45           N  
ATOM   1753  CA  VAL A 110      10.299  18.290   4.928  1.00 98.45           C  
ATOM   1754  C   VAL A 110       8.810  17.963   4.775  1.00 98.45           C  
ATOM   1755  O   VAL A 110       8.402  16.800   4.877  1.00 98.45           O  
ATOM   1756  CB  VAL A 110      10.641  18.858   6.320  1.00 98.45           C  
ATOM   1757  CG1 VAL A 110      10.025  18.110   7.502  1.00 98.45           C  
ATOM   1758  CG2 VAL A 110      12.159  18.792   6.515  1.00 98.45           C  
ATOM   1759  H   VAL A 110      11.169  20.114   4.224  1.00 98.45           H  
ATOM   1760  HA  VAL A 110      10.838  17.350   4.802  1.00 98.45           H  
ATOM   1761  HB  VAL A 110      10.312  19.896   6.374  1.00 98.45           H  
ATOM   1762 HG11 VAL A 110      10.457  17.111   7.560  1.00 98.45           H  
ATOM   1763 HG12 VAL A 110      10.272  18.634   8.425  1.00 98.45           H  
ATOM   1764 HG13 VAL A 110       8.939  18.078   7.414  1.00 98.45           H  
ATOM   1765 HG21 VAL A 110      12.679  19.352   5.738  1.00 98.45           H  
ATOM   1766 HG22 VAL A 110      12.489  17.755   6.455  1.00 98.45           H  
ATOM   1767 HG23 VAL A 110      12.435  19.216   7.480  1.00 98.45           H  
ATOM   1768  N   LEU A 111       7.993  18.966   4.454  1.00 97.35           N  
ATOM   1769  CA  LEU A 111       6.560  18.799   4.221  1.00 97.35           C  
ATOM   1770  C   LEU A 111       6.233  17.997   2.955  1.00 97.35           C  
ATOM   1771  O   LEU A 111       5.131  17.459   2.881  1.00 97.35           O  
ATOM   1772  CB  LEU A 111       5.876  20.177   4.208  1.00 97.35           C  
ATOM   1773  CG  LEU A 111       5.753  20.829   5.598  1.00 97.35           C  
ATOM   1774  CD1 LEU A 111       5.215  22.253   5.449  1.00 97.35           C  
ATOM   1775  CD2 LEU A 111       4.805  20.063   6.524  1.00 97.35           C  
ATOM   1776  H   LEU A 111       8.381  19.897   4.403  1.00 97.35           H  
ATOM   1777  HA  LEU A 111       6.148  18.213   5.042  1.00 97.35           H  
ATOM   1778  HB2 LEU A 111       4.872  20.070   3.797  1.00 97.35           H  
ATOM   1779  HB3 LEU A 111       6.434  20.838   3.544  1.00 97.35           H  
ATOM   1780  HG  LEU A 111       6.729  20.874   6.082  1.00 97.35           H  
ATOM   1781 HD11 LEU A 111       4.224  22.229   4.995  1.00 97.35           H  
ATOM   1782 HD12 LEU A 111       5.148  22.724   6.429  1.00 97.35           H  
ATOM   1783 HD13 LEU A 111       5.889  22.832   4.818  1.00 97.35           H  
ATOM   1784 HD21 LEU A 111       3.826  19.961   6.057  1.00 97.35           H  
ATOM   1785 HD22 LEU A 111       5.204  19.075   6.754  1.00 97.35           H  
ATOM   1786 HD23 LEU A 111       4.701  20.611   7.461  1.00 97.35           H  
ATOM   1787  N   LYS A 112       7.169  17.808   2.011  1.00 97.01           N  
ATOM   1788  CA  LYS A 112       6.943  16.918   0.855  1.00 97.01           C  
ATOM   1789  C   LYS A 112       6.704  15.461   1.262  1.00 97.01           C  
ATOM   1790  O   LYS A 112       6.033  14.734   0.540  1.00 97.01           O  
ATOM   1791  CB  LYS A 112       8.094  17.009  -0.161  1.00 97.01           C  
ATOM   1792  CG  LYS A 112       8.205  18.394  -0.818  1.00 97.01           C  
ATOM   1793  CD  LYS A 112       9.261  18.389  -1.932  1.00 97.01           C  
ATOM   1794  CE  LYS A 112       9.208  19.639  -2.823  1.00 97.01           C  
ATOM   1795  NZ  LYS A 112       9.766  20.847  -2.185  1.00 97.01           N1+
ATOM   1796  H   LYS A 112       8.079  18.230   2.130  1.00 97.01           H  
ATOM   1797  HA  LYS A 112       6.022  17.227   0.361  1.00 97.01           H  
ATOM   1798  HB2 LYS A 112       9.037  16.743   0.315  1.00 97.01           H  
ATOM   1799  HB3 LYS A 112       7.907  16.276  -0.946  1.00 97.01           H  
ATOM   1800  HG2 LYS A 112       7.237  18.659  -1.243  1.00 97.01           H  
ATOM   1801  HG3 LYS A 112       8.475  19.138  -0.068  1.00 97.01           H  
ATOM   1802  HD2 LYS A 112      10.253  18.280  -1.494  1.00 97.01           H  
ATOM   1803  HD3 LYS A 112       9.081  17.528  -2.576  1.00 97.01           H  
ATOM   1804  HE2 LYS A 112       9.779  19.439  -3.729  1.00 97.01           H  
ATOM   1805  HE3 LYS A 112       8.180  19.829  -3.129  1.00 97.01           H  
ATOM   1806  HZ1 LYS A 112      10.747  20.709  -1.984  1.00 97.01           H  
ATOM   1807  HZ2 LYS A 112       9.683  21.626  -2.822  1.00 97.01           H  
ATOM   1808  HZ3 LYS A 112       9.283  21.077  -1.328  1.00 97.01           H  
ATOM   1809  N   CYS A 113       7.205  15.046   2.428  1.00 97.74           N  
ATOM   1810  CA  CYS A 113       6.866  13.760   3.040  1.00 97.74           C  
ATOM   1811  C   CYS A 113       5.803  13.926   4.134  1.00 97.74           C  
ATOM   1812  O   CYS A 113       4.849  13.149   4.235  1.00 97.74           O  
ATOM   1813  CB  CYS A 113       8.139  13.130   3.625  1.00 97.74           C  
ATOM   1814  SG  CYS A 113       9.438  12.981   2.365  1.00 97.74           S  
ATOM   1815  H   CYS A 113       7.803  15.685   2.932  1.00 97.74           H  
ATOM   1816  HA  CYS A 113       6.456  13.084   2.290  1.00 97.74           H  
ATOM   1817  HB2 CYS A 113       7.896  12.141   4.014  1.00 97.74           H  
ATOM   1818  HB3 CYS A 113       8.514  13.742   4.446  1.00 97.74           H  
ATOM   1819  HG  CYS A 113       8.685  12.431   1.408  1.00 97.74           H  
ATOM   1820  N   TYR A 114       5.975  14.934   4.988  1.00 97.73           N  
ATOM   1821  CA  TYR A 114       5.236  14.999   6.242  1.00 97.73           C  
ATOM   1822  C   TYR A 114       3.886  15.695   6.191  1.00 97.73           C  
ATOM   1823  O   TYR A 114       3.102  15.485   7.113  1.00 97.73           O  
ATOM   1824  CB  TYR A 114       6.120  15.564   7.342  1.00 97.73           C  
ATOM   1825  CG  TYR A 114       7.136  14.561   7.845  1.00 97.73           C  
ATOM   1826  CD1 TYR A 114       6.713  13.316   8.345  1.00 97.73           C  
ATOM   1827  CD2 TYR A 114       8.500  14.885   7.851  1.00 97.73           C  
ATOM   1828  CE1 TYR A 114       7.656  12.392   8.814  1.00 97.73           C  
ATOM   1829  CE2 TYR A 114       9.442  14.003   8.408  1.00 97.73           C  
ATOM   1830  CZ  TYR A 114       9.012  12.744   8.873  1.00 97.73           C  
ATOM   1831  OH  TYR A 114       9.872  11.848   9.399  1.00 97.73           O  
ATOM   1832  H   TYR A 114       6.773  15.543   4.873  1.00 97.73           H  
ATOM   1833  HA  TYR A 114       4.986  13.978   6.529  1.00 97.73           H  
ATOM   1834  HB2 TYR A 114       6.610  16.473   6.994  1.00 97.73           H  
ATOM   1835  HB3 TYR A 114       5.474  15.840   8.175  1.00 97.73           H  
ATOM   1836  HD1 TYR A 114       5.662  13.067   8.380  1.00 97.73           H  
ATOM   1837  HD2 TYR A 114       8.809  15.835   7.441  1.00 97.73           H  
ATOM   1838  HE1 TYR A 114       7.353  11.415   9.162  1.00 97.73           H  
ATOM   1839  HE2 TYR A 114      10.478  14.298   8.482  1.00 97.73           H  
ATOM   1840  HH  TYR A 114      10.750  12.216   9.520  1.00 97.73           H  
ATOM   1841  N   ASP A 115       3.539  16.405   5.117  1.00 95.93           N  
ATOM   1842  CA  ASP A 115       2.160  16.874   4.942  1.00 95.93           C  
ATOM   1843  C   ASP A 115       1.153  15.703   4.901  1.00 95.93           C  
ATOM   1844  O   ASP A 115      -0.018  15.874   5.243  1.00 95.93           O  
ATOM   1845  CB  ASP A 115       2.065  17.752   3.687  1.00 95.93           C  
ATOM   1846  CG  ASP A 115       0.686  18.397   3.595  1.00 95.93           C  
ATOM   1847  OD1 ASP A 115       0.223  18.969   4.612  1.00 95.93           O  
ATOM   1848  OD2 ASP A 115      -0.024  18.208   2.587  1.00 95.93           O1-
ATOM   1849  H   ASP A 115       4.196  16.567   4.366  1.00 95.93           H  
ATOM   1850  HA  ASP A 115       1.901  17.489   5.804  1.00 95.93           H  
ATOM   1851  HB2 ASP A 115       2.812  18.544   3.744  1.00 95.93           H  
ATOM   1852  HB3 ASP A 115       2.257  17.146   2.801  1.00 95.93           H  
ATOM   1853  N   CYS A 116       1.633  14.499   4.559  1.00 96.79           N  
ATOM   1854  CA  CYS A 116       0.887  13.245   4.644  1.00 96.79           C  
ATOM   1855  C   CYS A 116       1.238  12.434   5.901  1.00 96.79           C  
ATOM   1856  O   CYS A 116       0.340  12.031   6.628  1.00 96.79           O  
ATOM   1857  CB  CYS A 116       1.145  12.432   3.370  1.00 96.79           C  
ATOM   1858  SG  CYS A 116       0.540  13.333   1.916  1.00 96.79           S  
ATOM   1859  H   CYS A 116       2.595  14.458   4.252  1.00 96.79           H  
ATOM   1860  HA  CYS A 116      -0.180  13.460   4.692  1.00 96.79           H  
ATOM   1861  HB2 CYS A 116       2.211  12.236   3.254  1.00 96.79           H  
ATOM   1862  HB3 CYS A 116       0.618  11.480   3.436  1.00 96.79           H  
ATOM   1863  HG  CYS A 116       1.270  14.444   2.050  1.00 96.79           H  
ATOM   1864  N   HIS A 117       2.526  12.183   6.177  1.00 97.81           N  
ATOM   1865  CA  HIS A 117       2.938  11.245   7.237  1.00 97.81           C  
ATOM   1866  C   HIS A 117       2.811  11.793   8.667  1.00 97.81           C  
ATOM   1867  O   HIS A 117       2.700  11.002   9.603  1.00 97.81           O  
ATOM   1868  CB  HIS A 117       4.376  10.772   6.978  1.00 97.81           C  
ATOM   1869  CG  HIS A 117       4.473   9.696   5.931  1.00 97.81           C  
ATOM   1870  CD2 HIS A 117       4.369   9.843   4.574  1.00 97.81           C  
ATOM   1871  ND1 HIS A 117       4.709   8.364   6.169  1.00 97.81           N  
ATOM   1872  CE1 HIS A 117       4.740   7.721   4.993  1.00 97.81           C  
ATOM   1873  NE2 HIS A 117       4.544   8.586   3.991  1.00 97.81           N  
ATOM   1874  H   HIS A 117       3.228  12.524   5.537  1.00 97.81           H  
ATOM   1875  HA  HIS A 117       2.287  10.372   7.192  1.00 97.81           H  
ATOM   1876  HB2 HIS A 117       4.792  10.368   7.901  1.00 97.81           H  
ATOM   1877  HB3 HIS A 117       4.998  11.614   6.675  1.00 97.81           H  
ATOM   1878  HD1 HIS A 117       4.923   7.944   7.062  1.00 97.81           H  
ATOM   1879  HD2 HIS A 117       4.189  10.765   4.041  1.00 97.81           H  
ATOM   1880  HE1 HIS A 117       4.923   6.665   4.862  1.00 97.81           H  
ATOM   1881  N   ALA A 118       2.855  13.111   8.854  1.00 97.62           N  
ATOM   1882  CA  ALA A 118       2.666  13.765  10.147  1.00 97.62           C  
ATOM   1883  C   ALA A 118       2.147  15.197   9.935  1.00 97.62           C  
ATOM   1884  O   ALA A 118       2.904  16.156  10.122  1.00 97.62           O  
ATOM   1885  CB  ALA A 118       3.987  13.736  10.928  1.00 97.62           C  
ATOM   1886  H   ALA A 118       2.913  13.714   8.045  1.00 97.62           H  
ATOM   1887  HA  ALA A 118       1.920  13.217  10.724  1.00 97.62           H  
ATOM   1888  HB1 ALA A 118       3.859  14.252  11.880  1.00 97.62           H  
ATOM   1889  HB2 ALA A 118       4.774  14.229  10.358  1.00 97.62           H  
ATOM   1890  HB3 ALA A 118       4.272  12.702  11.124  1.00 97.62           H  
ATOM   1891  N   PRO A 119       0.867  15.373   9.547  1.00 95.50           N  
ATOM   1892  CA  PRO A 119       0.344  16.663   9.086  1.00 95.50           C  
ATOM   1893  C   PRO A 119       0.511  17.814  10.087  1.00 95.50           C  
ATOM   1894  O   PRO A 119       0.537  18.979   9.689  1.00 95.50           O  
ATOM   1895  CB  PRO A 119      -1.132  16.407   8.769  1.00 95.50           C  
ATOM   1896  CG  PRO A 119      -1.161  14.925   8.401  1.00 95.50           C  
ATOM   1897  CD  PRO A 119      -0.131  14.326   9.351  1.00 95.50           C  
ATOM   1898  HA  PRO A 119       0.862  16.926   8.164  1.00 95.50           H  
ATOM   1899  HB2 PRO A 119      -1.742  16.559   9.660  1.00 95.50           H  
ATOM   1900  HB3 PRO A 119      -1.483  17.034   7.950  1.00 95.50           H  
ATOM   1901  HG2 PRO A 119      -0.827  14.785   7.373  1.00 95.50           H  
ATOM   1902  HG3 PRO A 119      -2.150  14.488   8.539  1.00 95.50           H  
ATOM   1903  HD2 PRO A 119       0.288  13.423   8.908  1.00 95.50           H  
ATOM   1904  HD3 PRO A 119      -0.597  14.087  10.307  1.00 95.50           H  
ATOM   1905  N   VAL A 120       0.679  17.505  11.378  1.00 94.59           N  
ATOM   1906  CA  VAL A 120       0.983  18.477  12.438  1.00 94.59           C  
ATOM   1907  C   VAL A 120       2.275  19.265  12.193  1.00 94.59           C  
ATOM   1908  O   VAL A 120       2.382  20.405  12.629  1.00 94.59           O  
ATOM   1909  CB  VAL A 120       1.020  17.759  13.797  1.00 94.59           C  
ATOM   1910  CG1 VAL A 120       2.309  16.972  14.059  1.00 94.59           C  
ATOM   1911  CG2 VAL A 120       0.751  18.736  14.941  1.00 94.59           C  
ATOM   1912  H   VAL A 120       0.650  16.528  11.629  1.00 94.59           H  
ATOM   1913  HA  VAL A 120       0.163  19.195  12.460  1.00 94.59           H  
ATOM   1914  HB  VAL A 120       0.214  17.026  13.791  1.00 94.59           H  
ATOM   1915 HG11 VAL A 120       2.497  16.276  13.242  1.00 94.59           H  
ATOM   1916 HG12 VAL A 120       2.200  16.404  14.983  1.00 94.59           H  
ATOM   1917 HG13 VAL A 120       3.157  17.648  14.168  1.00 94.59           H  
ATOM   1918 HG21 VAL A 120       1.533  19.492  15.009  1.00 94.59           H  
ATOM   1919 HG22 VAL A 120      -0.208  19.233  14.796  1.00 94.59           H  
ATOM   1920 HG23 VAL A 120       0.718  18.180  15.878  1.00 94.59           H  
ATOM   1921  N   ILE A 121       3.233  18.733  11.427  1.00 96.81           N  
ATOM   1922  CA  ILE A 121       4.492  19.427  11.101  1.00 96.81           C  
ATOM   1923  C   ILE A 121       4.251  20.710  10.288  1.00 96.81           C  
ATOM   1924  O   ILE A 121       5.087  21.614  10.297  1.00 96.81           O  
ATOM   1925  CB  ILE A 121       5.476  18.448  10.419  1.00 96.81           C  
ATOM   1926  CG1 ILE A 121       5.872  17.370  11.456  1.00 96.81           C  
ATOM   1927  CG2 ILE A 121       6.730  19.158   9.866  1.00 96.81           C  
ATOM   1928  CD1 ILE A 121       6.865  16.333  10.934  1.00 96.81           C  
ATOM   1929  H   ILE A 121       3.092  17.806  11.053  1.00 96.81           H  
ATOM   1930  HA  ILE A 121       4.948  19.752  12.036  1.00 96.81           H  
ATOM   1931  HB  ILE A 121       4.970  17.967   9.582  1.00 96.81           H  
ATOM   1932 HG12 ILE A 121       4.982  16.830  11.780  1.00 96.81           H  
ATOM   1933 HG13 ILE A 121       6.306  17.854  12.332  1.00 96.81           H  
ATOM   1934 HG21 ILE A 121       7.266  19.661  10.670  1.00 96.81           H  
ATOM   1935 HG22 ILE A 121       7.398  18.446   9.381  1.00 96.81           H  
ATOM   1936 HG23 ILE A 121       6.463  19.885   9.099  1.00 96.81           H  
ATOM   1937 HD11 ILE A 121       6.999  15.548  11.678  1.00 96.81           H  
ATOM   1938 HD12 ILE A 121       6.472  15.870  10.029  1.00 96.81           H  
ATOM   1939 HD13 ILE A 121       7.833  16.791  10.729  1.00 96.81           H  
ATOM   1940  N   ASN A 122       3.071  20.884   9.683  1.00 94.47           N  
ATOM   1941  CA  ASN A 122       2.662  22.179   9.127  1.00 94.47           C  
ATOM   1942  C   ASN A 122       2.759  23.331  10.153  1.00 94.47           C  
ATOM   1943  O   ASN A 122       2.980  24.481   9.761  1.00 94.47           O  
ATOM   1944  CB  ASN A 122       1.236  22.056   8.571  1.00 94.47           C  
ATOM   1945  CG  ASN A 122       1.220  21.429   7.191  1.00 94.47           C  
ATOM   1946  ND2 ASN A 122       0.865  20.172   7.078  1.00 94.47           N  
ATOM   1947  OD1 ASN A 122       1.523  22.097   6.219  1.00 94.47           O  
ATOM   1948  H   ASN A 122       2.397  20.132   9.708  1.00 94.47           H  
ATOM   1949  HA  ASN A 122       3.331  22.437   8.306  1.00 94.47           H  
ATOM   1950  HB2 ASN A 122       0.598  21.500   9.258  1.00 94.47           H  
ATOM   1951  HB3 ASN A 122       0.808  23.053   8.467  1.00 94.47           H  
ATOM   1952 HD21 ASN A 122       0.632  19.634   7.900  1.00 94.47           H  
ATOM   1953 HD22 ASN A 122       0.751  19.801   6.145  1.00 94.47           H  
ATOM   1954  N   TYR A 123       2.663  23.026  11.451  1.00 94.27           N  
ATOM   1955  CA  TYR A 123       2.769  23.970  12.566  1.00 94.27           C  
ATOM   1956  C   TYR A 123       4.147  24.038  13.226  1.00 94.27           C  
ATOM   1957  O   TYR A 123       4.325  24.823  14.153  1.00 94.27           O  
ATOM   1958  CB  TYR A 123       1.734  23.608  13.627  1.00 94.27           C  
ATOM   1959  CG  TYR A 123       0.329  23.576  13.093  1.00 94.27           C  
ATOM   1960  CD1 TYR A 123      -0.352  24.783  12.892  1.00 94.27           C  
ATOM   1961  CD2 TYR A 123      -0.276  22.353  12.762  1.00 94.27           C  
ATOM   1962  CE1 TYR A 123      -1.648  24.757  12.371  1.00 94.27           C  
ATOM   1963  CE2 TYR A 123      -1.549  22.329  12.177  1.00 94.27           C  
ATOM   1964  CZ  TYR A 123      -2.242  23.540  11.983  1.00 94.27           C  
ATOM   1965  OH  TYR A 123      -3.479  23.551  11.440  1.00 94.27           O  
ATOM   1966  H   TYR A 123       2.497  22.061  11.699  1.00 94.27           H  
ATOM   1967  HA  TYR A 123       2.542  24.973  12.204  1.00 94.27           H  
ATOM   1968  HB2 TYR A 123       1.983  22.644  14.069  1.00 94.27           H  
ATOM   1969  HB3 TYR A 123       1.788  24.359  14.415  1.00 94.27           H  
ATOM   1970  HD1 TYR A 123       0.115  25.721  13.153  1.00 94.27           H  
ATOM   1971  HD2 TYR A 123       0.248  21.427  12.946  1.00 94.27           H  
ATOM   1972  HE1 TYR A 123      -2.180  25.692  12.273  1.00 94.27           H  
ATOM   1973  HE2 TYR A 123      -1.975  21.379  11.889  1.00 94.27           H  
ATOM   1974  HH  TYR A 123      -3.774  22.683  11.154  1.00 94.27           H  
ATOM   1975  N   ALA A 124       5.120  23.246  12.783  1.00 97.27           N  
ATOM   1976  CA  ALA A 124       6.486  23.337  13.289  1.00 97.27           C  
ATOM   1977  C   ALA A 124       7.124  24.674  12.885  1.00 97.27           C  
ATOM   1978  O   ALA A 124       6.797  25.210  11.821  1.00 97.27           O  
ATOM   1979  CB  ALA A 124       7.278  22.144  12.740  1.00 97.27           C  
ATOM   1980  H   ALA A 124       4.950  22.637  11.995  1.00 97.27           H  
ATOM   1981  HA  ALA A 124       6.472  23.284  14.377  1.00 97.27           H  
ATOM   1982  HB1 ALA A 124       6.805  21.207  13.033  1.00 97.27           H  
ATOM   1983  HB2 ALA A 124       7.325  22.200  11.652  1.00 97.27           H  
ATOM   1984  HB3 ALA A 124       8.298  22.166  13.122  1.00 97.27           H  
ATOM   1985  N   SER A 125       8.048  25.204  13.684  1.00 97.24           N  
ATOM   1986  CA  SER A 125       8.965  26.239  13.200  1.00 97.24           C  
ATOM   1987  C   SER A 125       9.868  25.671  12.100  1.00 97.24           C  
ATOM   1988  O   SER A 125       9.938  24.453  11.901  1.00 97.24           O  
ATOM   1989  CB  SER A 125       9.771  26.869  14.346  1.00 97.24           C  
ATOM   1990  OG  SER A 125      10.926  26.131  14.696  1.00 97.24           O  
ATOM   1991  H   SER A 125       8.246  24.778  14.578  1.00 97.24           H  
ATOM   1992  HA  SER A 125       8.373  27.039  12.755  1.00 97.24           H  
ATOM   1993  HB2 SER A 125      10.091  27.862  14.031  1.00 97.24           H  
ATOM   1994  HB3 SER A 125       9.129  26.983  15.220  1.00 97.24           H  
ATOM   1995  HG  SER A 125      11.676  26.690  14.477  1.00 97.24           H  
ATOM   1996  N   GLU A 126      10.556  26.548  11.372  1.00 97.80           N  
ATOM   1997  CA  GLU A 126      11.555  26.128  10.385  1.00 97.80           C  
ATOM   1998  C   GLU A 126      12.621  25.235  11.037  1.00 97.80           C  
ATOM   1999  O   GLU A 126      12.903  24.142  10.549  1.00 97.80           O  
ATOM   2000  CB  GLU A 126      12.188  27.381   9.758  1.00 97.80           C  
ATOM   2001  CG  GLU A 126      13.140  27.078   8.589  1.00 97.80           C  
ATOM   2002  CD  GLU A 126      12.438  26.446   7.379  1.00 97.80           C  
ATOM   2003  OE1 GLU A 126      13.093  25.674   6.645  1.00 97.80           O  
ATOM   2004  OE2 GLU A 126      11.232  26.704   7.171  1.00 97.80           O1-
ATOM   2005  H   GLU A 126      10.489  27.532  11.589  1.00 97.80           H  
ATOM   2006  HA  GLU A 126      11.065  25.548   9.602  1.00 97.80           H  
ATOM   2007  HB2 GLU A 126      11.398  28.046   9.409  1.00 97.80           H  
ATOM   2008  HB3 GLU A 126      12.746  27.917  10.526  1.00 97.80           H  
ATOM   2009  HG2 GLU A 126      13.942  26.427   8.937  1.00 97.80           H  
ATOM   2010  HG3 GLU A 126      13.596  28.017   8.272  1.00 97.80           H  
ATOM   2011  N   GLU A 127      13.140  25.657  12.192  1.00 98.26           N  
ATOM   2012  CA  GLU A 127      14.170  24.933  12.937  1.00 98.26           C  
ATOM   2013  C   GLU A 127      13.678  23.560  13.393  1.00 98.26           C  
ATOM   2014  O   GLU A 127      14.378  22.570  13.195  1.00 98.26           O  
ATOM   2015  CB  GLU A 127      14.651  25.735  14.160  1.00 98.26           C  
ATOM   2016  CG  GLU A 127      15.189  27.141  13.844  1.00 98.26           C  
ATOM   2017  CD  GLU A 127      14.103  28.216  13.654  1.00 98.26           C  
ATOM   2018  OE1 GLU A 127      14.487  29.368  13.357  1.00 98.26           O  
ATOM   2019  OE2 GLU A 127      12.895  27.905  13.838  1.00 98.26           O1-
ATOM   2020  H   GLU A 127      12.839  26.548  12.560  1.00 98.26           H  
ATOM   2021  HA  GLU A 127      15.023  24.764  12.279  1.00 98.26           H  
ATOM   2022  HB2 GLU A 127      13.857  25.800  14.905  1.00 98.26           H  
ATOM   2023  HB3 GLU A 127      15.465  25.170  14.614  1.00 98.26           H  
ATOM   2024  HG2 GLU A 127      15.820  27.447  14.679  1.00 98.26           H  
ATOM   2025  HG3 GLU A 127      15.820  27.089  12.957  1.00 98.26           H  
ATOM   2026  N   LEU A 128      12.457  23.473  13.935  1.00 98.56           N  
ATOM   2027  CA  LEU A 128      11.895  22.194  14.369  1.00 98.56           C  
ATOM   2028  C   LEU A 128      11.675  21.245  13.184  1.00 98.56           C  
ATOM   2029  O   LEU A 128      11.905  20.043  13.303  1.00 98.56           O  
ATOM   2030  CB  LEU A 128      10.588  22.446  15.141  1.00 98.56           C  
ATOM   2031  CG  LEU A 128       9.889  21.146  15.587  1.00 98.56           C  
ATOM   2032  CD1 LEU A 128      10.743  20.337  16.564  1.00 98.56           C  
ATOM   2033  CD2 LEU A 128       8.555  21.462  16.254  1.00 98.56           C  
ATOM   2034  H   LEU A 128      11.915  24.316  14.058  1.00 98.56           H  
ATOM   2035  HA  LEU A 128      12.614  21.722  15.038  1.00 98.56           H  
ATOM   2036  HB2 LEU A 128       9.910  23.019  14.508  1.00 98.56           H  
ATOM   2037  HB3 LEU A 128      10.813  23.050  16.021  1.00 98.56           H  
ATOM   2038  HG  LEU A 128       9.665  20.527  14.719  1.00 98.56           H  
ATOM   2039 HD11 LEU A 128      11.630  19.956  16.058  1.00 98.56           H  
ATOM   2040 HD12 LEU A 128      10.177  19.487  16.944  1.00 98.56           H  
ATOM   2041 HD13 LEU A 128      11.072  20.967  17.390  1.00 98.56           H  
ATOM   2042 HD21 LEU A 128       8.712  22.144  17.089  1.00 98.56           H  
ATOM   2043 HD22 LEU A 128       8.092  20.544  16.617  1.00 98.56           H  
ATOM   2044 HD23 LEU A 128       7.886  21.941  15.539  1.00 98.56           H  
ATOM   2045  N   ALA A 129      11.232  21.754  12.032  1.00 98.62           N  
ATOM   2046  CA  ALA A 129      11.054  20.919  10.849  1.00 98.62           C  
ATOM   2047  C   ALA A 129      12.391  20.321  10.373  1.00 98.62           C  
ATOM   2048  O   ALA A 129      12.449  19.135  10.039  1.00 98.62           O  
ATOM   2049  CB  ALA A 129      10.373  21.747   9.758  1.00 98.62           C  
ATOM   2050  H   ALA A 129      11.080  22.750  11.962  1.00 98.62           H  
ATOM   2051  HA  ALA A 129      10.400  20.086  11.108  1.00 98.62           H  
ATOM   2052  HB1 ALA A 129      10.141  21.103   8.909  1.00 98.62           H  
ATOM   2053  HB2 ALA A 129      11.035  22.550   9.436  1.00 98.62           H  
ATOM   2054  HB3 ALA A 129       9.450  22.178  10.146  1.00 98.62           H  
ATOM   2055  N   VAL A 130      13.464  21.117  10.392  1.00 98.77           N  
ATOM   2056  CA  VAL A 130      14.822  20.650  10.077  1.00 98.77           C  
ATOM   2057  C   VAL A 130      15.309  19.639  11.119  1.00 98.77           C  
ATOM   2058  O   VAL A 130      15.765  18.561  10.740  1.00 98.77           O  
ATOM   2059  CB  VAL A 130      15.792  21.840   9.936  1.00 98.77           C  
ATOM   2060  CG1 VAL A 130      17.237  21.379   9.707  1.00 98.77           C  
ATOM   2061  CG2 VAL A 130      15.401  22.713   8.733  1.00 98.77           C  
ATOM   2062  H   VAL A 130      13.346  22.077  10.681  1.00 98.77           H  
ATOM   2063  HA  VAL A 130      14.797  20.127   9.122  1.00 98.77           H  
ATOM   2064  HB  VAL A 130      15.758  22.450  10.839  1.00 98.77           H  
ATOM   2065 HG11 VAL A 130      17.614  20.857  10.586  1.00 98.77           H  
ATOM   2066 HG12 VAL A 130      17.292  20.714   8.846  1.00 98.77           H  
ATOM   2067 HG13 VAL A 130      17.878  22.244   9.537  1.00 98.77           H  
ATOM   2068 HG21 VAL A 130      16.065  23.574   8.670  1.00 98.77           H  
ATOM   2069 HG22 VAL A 130      15.477  22.137   7.811  1.00 98.77           H  
ATOM   2070 HG23 VAL A 130      14.380  23.082   8.834  1.00 98.77           H  
ATOM   2071  N   GLU A 131      15.126  19.913  12.412  1.00 98.80           N  
ATOM   2072  CA  GLU A 131      15.498  18.995  13.498  1.00 98.80           C  
ATOM   2073  C   GLU A 131      14.784  17.639  13.365  1.00 98.80           C  
ATOM   2074  O   GLU A 131      15.389  16.580  13.540  1.00 98.80           O  
ATOM   2075  CB  GLU A 131      15.164  19.648  14.850  1.00 98.80           C  
ATOM   2076  CG  GLU A 131      15.771  18.874  16.032  1.00 98.80           C  
ATOM   2077  CD  GLU A 131      15.349  19.410  17.410  1.00 98.80           C  
ATOM   2078  OE1 GLU A 131      15.611  18.690  18.404  1.00 98.80           O  
ATOM   2079  OE2 GLU A 131      14.752  20.508  17.481  1.00 98.80           O1-
ATOM   2080  H   GLU A 131      14.777  20.825  12.671  1.00 98.80           H  
ATOM   2081  HA  GLU A 131      16.573  18.818  13.456  1.00 98.80           H  
ATOM   2082  HB2 GLU A 131      14.081  19.695  14.964  1.00 98.80           H  
ATOM   2083  HB3 GLU A 131      15.562  20.663  14.861  1.00 98.80           H  
ATOM   2084  HG2 GLU A 131      16.857  18.913  15.950  1.00 98.80           H  
ATOM   2085  HG3 GLU A 131      15.475  17.827  15.966  1.00 98.80           H  
ATOM   2086  N   ILE A 132      13.504  17.636  12.975  1.00 98.82           N  
ATOM   2087  CA  ILE A 132      12.752  16.403  12.703  1.00 98.82           C  
ATOM   2088  C   ILE A 132      13.398  15.598  11.572  1.00 98.82           C  
ATOM   2089  O   ILE A 132      13.521  14.374  11.677  1.00 98.82           O  
ATOM   2090  CB  ILE A 132      11.265  16.720  12.425  1.00 98.82           C  
ATOM   2091  CG1 ILE A 132      10.568  17.149  13.735  1.00 98.82           C  
ATOM   2092  CG2 ILE A 132      10.544  15.490  11.837  1.00 98.82           C  
ATOM   2093  CD1 ILE A 132       9.206  17.825  13.537  1.00 98.82           C  
ATOM   2094  H   ILE A 132      13.041  18.530  12.884  1.00 98.82           H  
ATOM   2095  HA  ILE A 132      12.804  15.769  13.588  1.00 98.82           H  
ATOM   2096  HB  ILE A 132      11.202  17.535  11.705  1.00 98.82           H  
ATOM   2097 HG12 ILE A 132      10.427  16.264  14.356  1.00 98.82           H  
ATOM   2098 HG13 ILE A 132      11.204  17.837  14.291  1.00 98.82           H  
ATOM   2099 HG21 ILE A 132       9.471  15.669  11.767  1.00 98.82           H  
ATOM   2100 HG22 ILE A 132      10.709  14.620  12.473  1.00 98.82           H  
ATOM   2101 HG23 ILE A 132      10.909  15.283  10.831  1.00 98.82           H  
ATOM   2102 HD11 ILE A 132       8.476  17.106  13.164  1.00 98.82           H  
ATOM   2103 HD12 ILE A 132       8.852  18.201  14.497  1.00 98.82           H  
ATOM   2104 HD13 ILE A 132       9.298  18.658  12.841  1.00 98.82           H  
ATOM   2105  N   ALA A 133      13.840  16.250  10.499  1.00 98.85           N  
ATOM   2106  CA  ALA A 133      14.531  15.569   9.410  1.00 98.85           C  
ATOM   2107  C   ALA A 133      15.880  14.984   9.859  1.00 98.85           C  
ATOM   2108  O   ALA A 133      16.217  13.853   9.504  1.00 98.85           O  
ATOM   2109  CB  ALA A 133      14.713  16.560   8.270  1.00 98.85           C  
ATOM   2110  H   ALA A 133      13.781  17.259  10.485  1.00 98.85           H  
ATOM   2111  HA  ALA A 133      13.907  14.746   9.060  1.00 98.85           H  
ATOM   2112  HB1 ALA A 133      15.075  16.047   7.378  1.00 98.85           H  
ATOM   2113  HB2 ALA A 133      15.442  17.311   8.574  1.00 98.85           H  
ATOM   2114  HB3 ALA A 133      13.761  17.047   8.057  1.00 98.85           H  
ATOM   2115  N   GLU A 134      16.633  15.703  10.688  1.00 98.69           N  
ATOM   2116  CA  GLU A 134      17.890  15.217  11.266  1.00 98.69           C  
ATOM   2117  C   GLU A 134      17.670  14.032  12.216  1.00 98.69           C  
ATOM   2118  O   GLU A 134      18.419  13.046  12.178  1.00 98.69           O  
ATOM   2119  CB  GLU A 134      18.593  16.357  12.004  1.00 98.69           C  
ATOM   2120  CG  GLU A 134      19.084  17.446  11.040  1.00 98.69           C  
ATOM   2121  CD  GLU A 134      19.807  18.590  11.762  1.00 98.69           C  
ATOM   2122  OE1 GLU A 134      20.497  19.351  11.048  1.00 98.69           O  
ATOM   2123  OE2 GLU A 134      19.715  18.665  13.008  1.00 98.69           O1-
ATOM   2124  H   GLU A 134      16.330  16.636  10.929  1.00 98.69           H  
ATOM   2125  HA  GLU A 134      18.546  14.876  10.465  1.00 98.69           H  
ATOM   2126  HB2 GLU A 134      19.455  15.947  12.531  1.00 98.69           H  
ATOM   2127  HB3 GLU A 134      17.909  16.788  12.735  1.00 98.69           H  
ATOM   2128  HG2 GLU A 134      18.244  17.853  10.478  1.00 98.69           H  
ATOM   2129  HG3 GLU A 134      19.765  16.984  10.325  1.00 98.69           H  
ATOM   2130  N   MET A 135      16.597  14.063  13.011  1.00 98.78           N  
ATOM   2131  CA  MET A 135      16.176  12.929  13.833  1.00 98.78           C  
ATOM   2132  C   MET A 135      15.845  11.708  12.977  1.00 98.78           C  
ATOM   2133  O   MET A 135      16.230  10.599  13.341  1.00 98.78           O  
ATOM   2134  CB  MET A 135      14.973  13.298  14.711  1.00 98.78           C  
ATOM   2135  CG  MET A 135      15.395  14.099  15.941  1.00 98.78           C  
ATOM   2136  SD  MET A 135      14.063  14.328  17.147  1.00 98.78           S  
ATOM   2137  CE  MET A 135      13.158  15.666  16.330  1.00 98.78           C  
ATOM   2138  H   MET A 135      16.070  14.923  13.060  1.00 98.78           H  
ATOM   2139  HA  MET A 135      17.003  12.647  14.485  1.00 98.78           H  
ATOM   2140  HB2 MET A 135      14.502  12.381  15.064  1.00 98.78           H  
ATOM   2141  HB3 MET A 135      14.238  13.863  14.136  1.00 98.78           H  
ATOM   2142  HG2 MET A 135      15.778  15.073  15.636  1.00 98.78           H  
ATOM   2143  HG3 MET A 135      16.201  13.563  16.442  1.00 98.78           H  
ATOM   2144  HE1 MET A 135      13.858  16.359  15.863  1.00 98.78           H  
ATOM   2145  HE2 MET A 135      12.498  15.245  15.572  1.00 98.78           H  
ATOM   2146  HE3 MET A 135      12.575  16.218  17.067  1.00 98.78           H  
ATOM   2147  N   VAL A 136      15.193  11.873  11.822  1.00 98.78           N  
ATOM   2148  CA  VAL A 136      14.926  10.758  10.890  1.00 98.78           C  
ATOM   2149  C   VAL A 136      16.226  10.167  10.371  1.00 98.78           C  
ATOM   2150  O   VAL A 136      16.391   8.943  10.350  1.00 98.78           O  
ATOM   2151  CB  VAL A 136      14.079  11.227   9.700  1.00 98.78           C  
ATOM   2152  CG1 VAL A 136      13.951  10.186   8.580  1.00 98.78           C  
ATOM   2153  CG2 VAL A 136      12.677  11.597  10.155  1.00 98.78           C  
ATOM   2154  H   VAL A 136      14.870  12.801  11.590  1.00 98.78           H  
ATOM   2155  HA  VAL A 136      14.388   9.966  11.411  1.00 98.78           H  
ATOM   2156  HB  VAL A 136      14.532  12.117   9.264  1.00 98.78           H  
ATOM   2157 HG11 VAL A 136      13.250  10.543   7.825  1.00 98.78           H  
ATOM   2158 HG12 VAL A 136      13.595   9.236   8.979  1.00 98.78           H  
ATOM   2159 HG13 VAL A 136      14.916  10.033   8.097  1.00 98.78           H  
ATOM   2160 HG21 VAL A 136      12.065  10.700  10.256  1.00 98.78           H  
ATOM   2161 HG22 VAL A 136      12.280  12.278   9.403  1.00 98.78           H  
ATOM   2162 HG23 VAL A 136      12.690  12.114  11.115  1.00 98.78           H  
ATOM   2163  N   ILE A 137      17.167  11.030   9.978  1.00 98.60           N  
ATOM   2164  CA  ILE A 137      18.470  10.593   9.483  1.00 98.60           C  
ATOM   2165  C   ILE A 137      19.200   9.781  10.555  1.00 98.60           C  
ATOM   2166  O   ILE A 137      19.715   8.698  10.266  1.00 98.60           O  
ATOM   2167  CB  ILE A 137      19.299  11.785   8.952  1.00 98.60           C  
ATOM   2168  CG1 ILE A 137      18.635  12.378   7.688  1.00 98.60           C  
ATOM   2169  CG2 ILE A 137      20.740  11.343   8.624  1.00 98.60           C  
ATOM   2170  CD1 ILE A 137      19.247  13.710   7.234  1.00 98.60           C  
ATOM   2171  H   ILE A 137      16.961  12.018  10.018  1.00 98.60           H  
ATOM   2172  HA  ILE A 137      18.268   9.913   8.655  1.00 98.60           H  
ATOM   2173  HB  ILE A 137      19.342  12.554   9.724  1.00 98.60           H  
ATOM   2174 HG12 ILE A 137      17.575  12.555   7.874  1.00 98.60           H  
ATOM   2175 HG13 ILE A 137      18.694  11.659   6.871  1.00 98.60           H  
ATOM   2176 HG21 ILE A 137      21.310  12.190   8.245  1.00 98.60           H  
ATOM   2177 HG22 ILE A 137      21.239  11.005   9.531  1.00 98.60           H  
ATOM   2178 HG23 ILE A 137      20.714  10.540   7.886  1.00 98.60           H  
ATOM   2179 HD11 ILE A 137      20.265  13.569   6.871  1.00 98.60           H  
ATOM   2180 HD12 ILE A 137      18.652  14.120   6.418  1.00 98.60           H  
ATOM   2181 HD13 ILE A 137      19.245  14.422   8.059  1.00 98.60           H  
ATOM   2182  N   THR A 138      19.186  10.271  11.792  1.00 98.56           N  
ATOM   2183  CA  THR A 138      19.798   9.614  12.952  1.00 98.56           C  
ATOM   2184  C   THR A 138      19.107   8.290  13.276  1.00 98.56           C  
ATOM   2185  O   THR A 138      19.770   7.261  13.379  1.00 98.56           O  
ATOM   2186  CB  THR A 138      19.767  10.555  14.165  1.00 98.56           C  
ATOM   2187  CG2 THR A 138      20.505   9.969  15.368  1.00 98.56           C  
ATOM   2188  OG1 THR A 138      20.406  11.763  13.824  1.00 98.56           O  
ATOM   2189  H   THR A 138      18.757  11.174  11.932  1.00 98.56           H  
ATOM   2190  HA  THR A 138      20.842   9.397  12.728  1.00 98.56           H  
ATOM   2191  HB  THR A 138      18.736  10.766  14.447  1.00 98.56           H  
ATOM   2192  HG1 THR A 138      19.782  12.326  13.361  1.00 98.56           H  
ATOM   2193 HG21 THR A 138      20.528  10.709  16.169  1.00 98.56           H  
ATOM   2194 HG22 THR A 138      21.529   9.715  15.094  1.00 98.56           H  
ATOM   2195 HG23 THR A 138      19.994   9.079  15.733  1.00 98.56           H  
ATOM   2196  N   ALA A 139      17.775   8.272  13.353  1.00 98.47           N  
ATOM   2197  CA  ALA A 139      16.985   7.078  13.647  1.00 98.47           C  
ATOM   2198  C   ALA A 139      17.211   5.950  12.629  1.00 98.47           C  
ATOM   2199  O   ALA A 139      17.167   4.777  12.996  1.00 98.47           O  
ATOM   2200  CB  ALA A 139      15.508   7.480  13.701  1.00 98.47           C  
ATOM   2201  H   ALA A 139      17.275   9.142  13.237  1.00 98.47           H  
ATOM   2202  HA  ALA A 139      17.271   6.691  14.625  1.00 98.47           H  
ATOM   2203  HB1 ALA A 139      15.212   7.937  12.757  1.00 98.47           H  
ATOM   2204  HB2 ALA A 139      14.892   6.601  13.888  1.00 98.47           H  
ATOM   2205  HB3 ALA A 139      15.350   8.200  14.504  1.00 98.47           H  
ATOM   2206  N   HIS A 140      17.464   6.286  11.359  1.00 97.45           N  
ATOM   2207  CA  HIS A 140      17.773   5.289  10.339  1.00 97.45           C  
ATOM   2208  C   HIS A 140      19.244   4.849  10.356  1.00 97.45           C  
ATOM   2209  O   HIS A 140      19.524   3.650  10.398  1.00 97.45           O  
ATOM   2210  CB  HIS A 140      17.358   5.807   8.960  1.00 97.45           C  
ATOM   2211  CG  HIS A 140      17.444   4.721   7.920  1.00 97.45           C  
ATOM   2212  CD2 HIS A 140      18.431   4.537   6.989  1.00 97.45           C  
ATOM   2213  ND1 HIS A 140      16.577   3.662   7.804  1.00 97.45           N  
ATOM   2214  CE1 HIS A 140      17.025   2.865   6.822  1.00 97.45           C  
ATOM   2215  NE2 HIS A 140      18.146   3.360   6.282  1.00 97.45           N  
ATOM   2216  H   HIS A 140      17.413   7.260  11.099  1.00 97.45           H  
ATOM   2217  HA  HIS A 140      17.179   4.398  10.543  1.00 97.45           H  
ATOM   2218  HB2 HIS A 140      16.330   6.166   9.003  1.00 97.45           H  
ATOM   2219  HB3 HIS A 140      17.996   6.644   8.675  1.00 97.45           H  
ATOM   2220  HD1 HIS A 140      15.736   3.531   8.348  1.00 97.45           H  
ATOM   2221  HD2 HIS A 140      19.291   5.174   6.849  1.00 97.45           H  
ATOM   2222  HE1 HIS A 140      16.541   1.955   6.498  1.00 97.45           H  
ATOM   2223  N   LYS A 141      20.193   5.796  10.323  1.00 96.55           N  
ATOM   2224  CA  LYS A 141      21.635   5.492  10.234  1.00 96.55           C  
ATOM   2225  C   LYS A 141      22.198   4.875  11.508  1.00 96.55           C  
ATOM   2226  O   LYS A 141      23.151   4.106  11.449  1.00 96.55           O  
ATOM   2227  CB  LYS A 141      22.428   6.763   9.909  1.00 96.55           C  
ATOM   2228  CG  LYS A 141      22.211   7.227   8.465  1.00 96.55           C  
ATOM   2229  CD  LYS A 141      23.093   8.445   8.184  1.00 96.55           C  
ATOM   2230  CE  LYS A 141      22.899   8.908   6.739  1.00 96.55           C  
ATOM   2231  NZ  LYS A 141      23.614  10.184   6.495  1.00 96.55           N1+
ATOM   2232  H   LYS A 141      19.905   6.764  10.340  1.00 96.55           H  
ATOM   2233  HA  LYS A 141      21.800   4.753   9.451  1.00 96.55           H  
ATOM   2234  HB2 LYS A 141      23.489   6.553  10.045  1.00 96.55           H  
ATOM   2235  HB3 LYS A 141      22.150   7.556  10.604  1.00 96.55           H  
ATOM   2236  HG2 LYS A 141      21.164   7.491   8.314  1.00 96.55           H  
ATOM   2237  HG3 LYS A 141      22.477   6.420   7.782  1.00 96.55           H  
ATOM   2238  HD2 LYS A 141      24.138   8.184   8.350  1.00 96.55           H  
ATOM   2239  HD3 LYS A 141      22.813   9.242   8.872  1.00 96.55           H  
ATOM   2240  HE2 LYS A 141      23.250   8.126   6.066  1.00 96.55           H  
ATOM   2241  HE3 LYS A 141      21.831   9.036   6.562  1.00 96.55           H  
ATOM   2242  HZ1 LYS A 141      23.273  10.888   7.134  1.00 96.55           H  
ATOM   2243  HZ2 LYS A 141      23.440  10.515   5.556  1.00 96.55           H  
ATOM   2244  HZ3 LYS A 141      24.607  10.078   6.645  1.00 96.55           H  
ATOM   2245  N   GLU A 142      21.615   5.214  12.649  1.00 96.80           N  
ATOM   2246  CA  GLU A 142      22.074   4.795  13.971  1.00 96.80           C  
ATOM   2247  C   GLU A 142      21.055   3.890  14.663  1.00 96.80           C  
ATOM   2248  O   GLU A 142      21.003   3.840  15.887  1.00 96.80           O  
ATOM   2249  CB  GLU A 142      22.452   6.017  14.817  1.00 96.80           C  
ATOM   2250  CG  GLU A 142      23.406   6.971  14.084  1.00 96.80           C  
ATOM   2251  CD  GLU A 142      24.359   7.645  15.063  1.00 96.80           C  
ATOM   2252  OE1 GLU A 142      25.583   7.482  14.856  1.00 96.80           O  
ATOM   2253  OE2 GLU A 142      23.895   8.178  16.088  1.00 96.80           O1-
ATOM   2254  H   GLU A 142      20.871   5.896  12.625  1.00 96.80           H  
ATOM   2255  HA  GLU A 142      22.976   4.195  13.861  1.00 96.80           H  
ATOM   2256  HB2 GLU A 142      22.946   5.652  15.717  1.00 96.80           H  
ATOM   2257  HB3 GLU A 142      21.559   6.563  15.122  1.00 96.80           H  
ATOM   2258  HG2 GLU A 142      23.995   6.405  13.362  1.00 96.80           H  
ATOM   2259  HG3 GLU A 142      22.831   7.719  13.538  1.00 96.80           H  
ATOM   2260  N   LYS A 143      20.242   3.170  13.881  1.00 92.36           N  
ATOM   2261  CA  LYS A 143      19.146   2.318  14.367  1.00 92.36           C  
ATOM   2262  C   LYS A 143      19.547   1.315  15.464  1.00 92.36           C  
ATOM   2263  O   LYS A 143      18.701   0.968  16.277  1.00 92.36           O  
ATOM   2264  CB  LYS A 143      18.502   1.598  13.167  1.00 92.36           C  
ATOM   2265  CG  LYS A 143      19.479   0.614  12.508  1.00 92.36           C  
ATOM   2266  CD  LYS A 143      18.860  -0.233  11.400  1.00 92.36           C  
ATOM   2267  CE  LYS A 143      19.912  -1.299  11.082  1.00 92.36           C  
ATOM   2268  NZ  LYS A 143      19.425  -2.319  10.135  1.00 92.36           N1+
ATOM   2269  H   LYS A 143      20.322   3.306  12.883  1.00 92.36           H  
ATOM   2270  HA  LYS A 143      18.393   2.964  14.819  1.00 92.36           H  
ATOM   2271  HB2 LYS A 143      18.175   2.332  12.431  1.00 92.36           H  
ATOM   2272  HB3 LYS A 143      17.628   1.051  13.520  1.00 92.36           H  
ATOM   2273  HG2 LYS A 143      19.827  -0.078  13.274  1.00 92.36           H  
ATOM   2274  HG3 LYS A 143      20.337   1.154  12.107  1.00 92.36           H  
ATOM   2275  HD2 LYS A 143      18.649   0.388  10.529  1.00 92.36           H  
ATOM   2276  HD3 LYS A 143      17.950  -0.704  11.771  1.00 92.36           H  
ATOM   2277  HE2 LYS A 143      20.189  -1.782  12.019  1.00 92.36           H  
ATOM   2278  HE3 LYS A 143      20.814  -0.813  10.710  1.00 92.36           H  
ATOM   2279  HZ1 LYS A 143      19.191  -1.899   9.246  1.00 92.36           H  
ATOM   2280  HZ2 LYS A 143      18.629  -2.789  10.543  1.00 92.36           H  
ATOM   2281  HZ3 LYS A 143      20.158  -3.004  10.016  1.00 92.36           H  
ATOM   2282  N   ASP A 144      20.809   0.878  15.475  1.00 94.43           N  
ATOM   2283  CA  ASP A 144      21.374  -0.096  16.422  1.00 94.43           C  
ATOM   2284  C   ASP A 144      22.193   0.591  17.542  1.00 94.43           C  
ATOM   2285  O   ASP A 144      22.999  -0.045  18.220  1.00 94.43           O  
ATOM   2286  CB  ASP A 144      22.203  -1.152  15.657  1.00 94.43           C  
ATOM   2287  CG  ASP A 144      21.464  -1.803  14.476  1.00 94.43           C  
ATOM   2288  OD1 ASP A 144      20.334  -2.310  14.652  1.00 94.43           O  
ATOM   2289  OD2 ASP A 144      21.993  -1.742  13.339  1.00 94.43           O1-
ATOM   2290  H   ASP A 144      21.414   1.212  14.739  1.00 94.43           H  
ATOM   2291  HA  ASP A 144      20.555  -0.621  16.913  1.00 94.43           H  
ATOM   2292  HB2 ASP A 144      22.503  -1.940  16.349  1.00 94.43           H  
ATOM   2293  HB3 ASP A 144      23.110  -0.675  15.284  1.00 94.43           H  
ATOM   2294  N   LYS A 145      22.044   1.913  17.712  1.00 97.14           N  
ATOM   2295  CA  LYS A 145      22.720   2.720  18.737  1.00 97.14           C  
ATOM   2296  C   LYS A 145      21.697   3.476  19.598  1.00 97.14           C  
ATOM   2297  O   LYS A 145      20.630   3.843  19.099  1.00 97.14           O  
ATOM   2298  CB  LYS A 145      23.684   3.733  18.101  1.00 97.14           C  
ATOM   2299  CG  LYS A 145      24.763   3.157  17.169  1.00 97.14           C  
ATOM   2300  CD  LYS A 145      25.669   4.319  16.736  1.00 97.14           C  
ATOM   2301  CE  LYS A 145      26.576   3.983  15.553  1.00 97.14           C  
ATOM   2302  NZ  LYS A 145      27.207   5.232  15.049  1.00 97.14           N1+
ATOM   2303  H   LYS A 145      21.352   2.384  17.147  1.00 97.14           H  
ATOM   2304  HA  LYS A 145      23.287   2.043  19.376  1.00 97.14           H  
ATOM   2305  HB2 LYS A 145      24.181   4.283  18.900  1.00 97.14           H  
ATOM   2306  HB3 LYS A 145      23.083   4.450  17.541  1.00 97.14           H  
ATOM   2307  HG2 LYS A 145      24.290   2.714  16.293  1.00 97.14           H  
ATOM   2308  HG3 LYS A 145      25.351   2.402  17.690  1.00 97.14           H  
ATOM   2309  HD2 LYS A 145      26.274   4.637  17.585  1.00 97.14           H  
ATOM   2310  HD3 LYS A 145      25.038   5.160  16.449  1.00 97.14           H  
ATOM   2311  HE2 LYS A 145      27.327   3.255  15.862  1.00 97.14           H  
ATOM   2312  HE3 LYS A 145      25.964   3.540  14.768  1.00 97.14           H  
ATOM   2313  HZ1 LYS A 145      26.517   5.957  14.913  1.00 97.14           H  
ATOM   2314  HZ2 LYS A 145      27.840   5.628  15.728  1.00 97.14           H  
ATOM   2315  HZ3 LYS A 145      27.681   5.098  14.167  1.00 97.14           H  
ATOM   2316  N   PRO A 146      22.052   3.849  20.844  1.00 97.20           N  
ATOM   2317  CA  PRO A 146      21.165   4.616  21.726  1.00 97.20           C  
ATOM   2318  C   PRO A 146      20.652   5.939  21.130  1.00 97.20           C  
ATOM   2319  O   PRO A 146      19.541   6.372  21.425  1.00 97.20           O  
ATOM   2320  CB  PRO A 146      22.000   4.893  22.982  1.00 97.20           C  
ATOM   2321  CG  PRO A 146      22.983   3.725  23.024  1.00 97.20           C  
ATOM   2322  CD  PRO A 146      23.272   3.469  21.548  1.00 97.20           C  
ATOM   2323  HA  PRO A 146      20.313   3.991  21.992  1.00 97.20           H  
ATOM   2324  HB2 PRO A 146      21.374   4.931  23.873  1.00 97.20           H  
ATOM   2325  HB3 PRO A 146      22.553   5.825  22.872  1.00 97.20           H  
ATOM   2326  HG2 PRO A 146      23.887   3.968  23.582  1.00 97.20           H  
ATOM   2327  HG3 PRO A 146      22.491   2.852  23.454  1.00 97.20           H  
ATOM   2328  HD2 PRO A 146      23.518   2.416  21.407  1.00 97.20           H  
ATOM   2329  HD3 PRO A 146      24.096   4.098  21.212  1.00 97.20           H  
ATOM   2330  N   SER A 147      21.451   6.595  20.286  1.00 97.15           N  
ATOM   2331  CA  SER A 147      21.088   7.827  19.576  1.00 97.15           C  
ATOM   2332  C   SER A 147      19.943   7.614  18.585  1.00 97.15           C  
ATOM   2333  O   SER A 147      18.974   8.375  18.602  1.00 97.15           O  
ATOM   2334  CB  SER A 147      22.315   8.364  18.835  1.00 97.15           C  
ATOM   2335  OG  SER A 147      23.007   7.288  18.235  1.00 97.15           O  
ATOM   2336  H   SER A 147      22.336   6.184  20.025  1.00 97.15           H  
ATOM   2337  HA  SER A 147      20.762   8.580  20.294  1.00 97.15           H  
ATOM   2338  HB2 SER A 147      22.009   9.081  18.073  1.00 97.15           H  
ATOM   2339  HB3 SER A 147      22.981   8.862  19.540  1.00 97.15           H  
ATOM   2340  HG  SER A 147      23.398   7.643  17.433  1.00 97.15           H  
ATOM   2341  N   GLY A 148      20.007   6.563  17.764  1.00 97.67           N  
ATOM   2342  CA  GLY A 148      18.935   6.227  16.830  1.00 97.67           C  
ATOM   2343  C   GLY A 148      17.673   5.754  17.543  1.00 97.67           C  
ATOM   2344  O   GLY A 148      16.573   6.143  17.152  1.00 97.67           O  
ATOM   2345  H   GLY A 148      20.808   5.950  17.815  1.00 97.67           H  
ATOM   2346  HA2 GLY A 148      18.693   7.109  16.237  1.00 97.67           H  
ATOM   2347  HA3 GLY A 148      19.260   5.436  16.155  1.00 97.67           H  
ATOM   2348  N   GLU A 149      17.810   5.003  18.639  1.00 97.47           N  
ATOM   2349  CA  GLU A 149      16.675   4.623  19.487  1.00 97.47           C  
ATOM   2350  C   GLU A 149      15.985   5.842  20.108  1.00 97.47           C  
ATOM   2351  O   GLU A 149      14.757   5.949  20.057  1.00 97.47           O  
ATOM   2352  CB  GLU A 149      17.126   3.691  20.614  1.00 97.47           C  
ATOM   2353  CG  GLU A 149      17.534   2.300  20.115  1.00 97.47           C  
ATOM   2354  CD  GLU A 149      17.825   1.341  21.279  1.00 97.47           C  
ATOM   2355  OE1 GLU A 149      17.845   0.120  21.018  1.00 97.47           O  
ATOM   2356  OE2 GLU A 149      17.984   1.827  22.424  1.00 97.47           O1-
ATOM   2357  H   GLU A 149      18.729   4.656  18.876  1.00 97.47           H  
ATOM   2358  HA  GLU A 149      15.934   4.099  18.883  1.00 97.47           H  
ATOM   2359  HB2 GLU A 149      17.958   4.149  21.149  1.00 97.47           H  
ATOM   2360  HB3 GLU A 149      16.291   3.573  21.304  1.00 97.47           H  
ATOM   2361  HG2 GLU A 149      18.417   2.385  19.482  1.00 97.47           H  
ATOM   2362  HG3 GLU A 149      16.719   1.899  19.513  1.00 97.47           H  
ATOM   2363  N   LYS A 150      16.760   6.792  20.648  1.00 98.07           N  
ATOM   2364  CA  LYS A 150      16.231   8.042  21.208  1.00 98.07           C  
ATOM   2365  C   LYS A 150      15.504   8.864  20.144  1.00 98.07           C  
ATOM   2366  O   LYS A 150      14.375   9.285  20.384  1.00 98.07           O  
ATOM   2367  CB  LYS A 150      17.371   8.833  21.871  1.00 98.07           C  
ATOM   2368  CG  LYS A 150      16.854  10.110  22.553  1.00 98.07           C  
ATOM   2369  CD  LYS A 150      17.996  10.909  23.192  1.00 98.07           C  
ATOM   2370  CE  LYS A 150      17.431  12.209  23.778  1.00 98.07           C  
ATOM   2371  NZ  LYS A 150      18.499  13.110  24.279  1.00 98.07           N1+
ATOM   2372  H   LYS A 150      17.754   6.621  20.690  1.00 98.07           H  
ATOM   2373  HA  LYS A 150      15.489   7.791  21.966  1.00 98.07           H  
ATOM   2374  HB2 LYS A 150      18.114   9.098  21.119  1.00 98.07           H  
ATOM   2375  HB3 LYS A 150      17.849   8.202  22.621  1.00 98.07           H  
ATOM   2376  HG2 LYS A 150      16.128   9.840  23.319  1.00 98.07           H  
ATOM   2377  HG3 LYS A 150      16.364  10.744  21.814  1.00 98.07           H  
ATOM   2378  HD2 LYS A 150      18.465  10.314  23.975  1.00 98.07           H  
ATOM   2379  HD3 LYS A 150      18.734  11.142  22.424  1.00 98.07           H  
ATOM   2380  HE2 LYS A 150      16.732  11.963  24.577  1.00 98.07           H  
ATOM   2381  HE3 LYS A 150      16.865  12.717  22.996  1.00 98.07           H  
ATOM   2382  HZ1 LYS A 150      18.094  13.967  24.626  1.00 98.07           H  
ATOM   2383  HZ2 LYS A 150      19.031  12.674  25.018  1.00 98.07           H  
ATOM   2384  HZ3 LYS A 150      19.123  13.360  23.525  1.00 98.07           H  
ATOM   2385  N   ALA A 151      16.112   9.044  18.970  1.00 98.47           N  
ATOM   2386  CA  ALA A 151      15.495   9.764  17.860  1.00 98.47           C  
ATOM   2387  C   ALA A 151      14.199   9.080  17.398  1.00 98.47           C  
ATOM   2388  O   ALA A 151      13.165   9.728  17.265  1.00 98.47           O  
ATOM   2389  CB  ALA A 151      16.517   9.880  16.725  1.00 98.47           C  
ATOM   2390  H   ALA A 151      17.048   8.682  18.849  1.00 98.47           H  
ATOM   2391  HA  ALA A 151      15.232  10.770  18.189  1.00 98.47           H  
ATOM   2392  HB1 ALA A 151      17.391  10.434  17.068  1.00 98.47           H  
ATOM   2393  HB2 ALA A 151      16.066  10.420  15.893  1.00 98.47           H  
ATOM   2394  HB3 ALA A 151      16.831   8.892  16.389  1.00 98.47           H  
ATOM   2395  N   LYS A 152      14.208   7.751  17.237  1.00 98.15           N  
ATOM   2396  CA  LYS A 152      13.014   6.983  16.864  1.00 98.15           C  
ATOM   2397  C   LYS A 152      11.907   7.095  17.913  1.00 98.15           C  
ATOM   2398  O   LYS A 152      10.742   7.216  17.546  1.00 98.15           O  
ATOM   2399  CB  LYS A 152      13.413   5.524  16.626  1.00 98.15           C  
ATOM   2400  CG  LYS A 152      12.243   4.707  16.063  1.00 98.15           C  
ATOM   2401  CD  LYS A 152      12.675   3.257  15.848  1.00 98.15           C  
ATOM   2402  CE  LYS A 152      11.497   2.443  15.310  1.00 98.15           C  
ATOM   2403  NZ  LYS A 152      11.867   1.015  15.189  1.00 98.15           N1+
ATOM   2404  H   LYS A 152      15.083   7.262  17.357  1.00 98.15           H  
ATOM   2405  HA  LYS A 152      12.612   7.400  15.940  1.00 98.15           H  
ATOM   2406  HB2 LYS A 152      13.753   5.083  17.563  1.00 98.15           H  
ATOM   2407  HB3 LYS A 152      14.237   5.492  15.913  1.00 98.15           H  
ATOM   2408  HG2 LYS A 152      11.923   5.137  15.114  1.00 98.15           H  
ATOM   2409  HG3 LYS A 152      11.407   4.720  16.762  1.00 98.15           H  
ATOM   2410  HD2 LYS A 152      13.503   3.229  15.140  1.00 98.15           H  
ATOM   2411  HD3 LYS A 152      13.007   2.843  16.800  1.00 98.15           H  
ATOM   2412  HE2 LYS A 152      10.652   2.560  15.988  1.00 98.15           H  
ATOM   2413  HE3 LYS A 152      11.202   2.845  14.340  1.00 98.15           H  
ATOM   2414  HZ1 LYS A 152      11.093   0.482  14.818  1.00 98.15           H  
ATOM   2415  HZ2 LYS A 152      12.121   0.644  16.093  1.00 98.15           H  
ATOM   2416  HZ3 LYS A 152      12.664   0.915  14.577  1.00 98.15           H  
ATOM   2417  N   LYS A 153      12.250   7.059  19.204  1.00 97.86           N  
ATOM   2418  CA  LYS A 153      11.287   7.233  20.298  1.00 97.86           C  
ATOM   2419  C   LYS A 153      10.624   8.609  20.236  1.00 97.86           C  
ATOM   2420  O   LYS A 153       9.408   8.691  20.373  1.00 97.86           O  
ATOM   2421  CB  LYS A 153      11.990   6.996  21.642  1.00 97.86           C  
ATOM   2422  CG  LYS A 153      11.009   7.103  22.819  1.00 97.86           C  
ATOM   2423  CD  LYS A 153      11.722   6.828  24.144  1.00 97.86           C  
ATOM   2424  CE  LYS A 153      10.731   6.976  25.302  1.00 97.86           C  
ATOM   2425  NZ  LYS A 153      11.386   6.718  26.608  1.00 97.86           N1+
ATOM   2426  H   LYS A 153      13.224   6.913  19.431  1.00 97.86           H  
ATOM   2427  HA  LYS A 153      10.492   6.496  20.185  1.00 97.86           H  
ATOM   2428  HB2 LYS A 153      12.431   6.000  21.637  1.00 97.86           H  
ATOM   2429  HB3 LYS A 153      12.789   7.726  21.773  1.00 97.86           H  
ATOM   2430  HG2 LYS A 153      10.205   6.379  22.683  1.00 97.86           H  
ATOM   2431  HG3 LYS A 153      10.582   8.105  22.854  1.00 97.86           H  
ATOM   2432  HD2 LYS A 153      12.129   5.817  24.128  1.00 97.86           H  
ATOM   2433  HD3 LYS A 153      12.538   7.542  24.264  1.00 97.86           H  
ATOM   2434  HE2 LYS A 153       9.907   6.279  25.145  1.00 97.86           H  
ATOM   2435  HE3 LYS A 153      10.321   7.986  25.277  1.00 97.86           H  
ATOM   2436  HZ1 LYS A 153      11.769   5.784  26.631  1.00 97.86           H  
ATOM   2437  HZ2 LYS A 153      12.138   7.376  26.756  1.00 97.86           H  
ATOM   2438  HZ3 LYS A 153      10.723   6.815  27.363  1.00 97.86           H  
ATOM   2439  N   GLU A 154      11.390   9.662  19.984  1.00 98.12           N  
ATOM   2440  CA  GLU A 154      10.842  11.014  19.869  1.00 98.12           C  
ATOM   2441  C   GLU A 154       9.948  11.161  18.630  1.00 98.12           C  
ATOM   2442  O   GLU A 154       8.796  11.581  18.734  1.00 98.12           O  
ATOM   2443  CB  GLU A 154      12.004  12.021  19.886  1.00 98.12           C  
ATOM   2444  CG  GLU A 154      11.505  13.449  20.118  1.00 98.12           C  
ATOM   2445  CD  GLU A 154      10.797  13.644  21.464  1.00 98.12           C  
ATOM   2446  OE1 GLU A 154      10.018  14.610  21.587  1.00 98.12           O  
ATOM   2447  OE2 GLU A 154      10.915  12.784  22.372  1.00 98.12           O1-
ATOM   2448  H   GLU A 154      12.389   9.541  19.901  1.00 98.12           H  
ATOM   2449  HA  GLU A 154      10.201  11.194  20.732  1.00 98.12           H  
ATOM   2450  HB2 GLU A 154      12.542  11.974  18.939  1.00 98.12           H  
ATOM   2451  HB3 GLU A 154      12.703  11.760  20.681  1.00 98.12           H  
ATOM   2452  HG2 GLU A 154      10.792  13.671  19.324  1.00 98.12           H  
ATOM   2453  HG3 GLU A 154      12.346  14.139  20.043  1.00 98.12           H  
ATOM   2454  N   LEU A 155      10.420  10.676  17.479  1.00 98.45           N  
ATOM   2455  CA  LEU A 155       9.647  10.637  16.237  1.00 98.45           C  
ATOM   2456  C   LEU A 155       8.361   9.809  16.353  1.00 98.45           C  
ATOM   2457  O   LEU A 155       7.405  10.077  15.635  1.00 98.45           O  
ATOM   2458  CB  LEU A 155      10.522  10.048  15.124  1.00 98.45           C  
ATOM   2459  CG  LEU A 155      11.673  10.949  14.655  1.00 98.45           C  
ATOM   2460  CD1 LEU A 155      12.563  10.125  13.726  1.00 98.45           C  
ATOM   2461  CD2 LEU A 155      11.183  12.183  13.898  1.00 98.45           C  
ATOM   2462  H   LEU A 155      11.380  10.364  17.457  1.00 98.45           H  
ATOM   2463  HA  LEU A 155       9.346  11.652  15.975  1.00 98.45           H  
ATOM   2464  HB2 LEU A 155      10.930   9.101  15.478  1.00 98.45           H  
ATOM   2465  HB3 LEU A 155       9.890   9.832  14.262  1.00 98.45           H  
ATOM   2466  HG  LEU A 155      12.267  11.284  15.505  1.00 98.45           H  
ATOM   2467 HD11 LEU A 155      11.998   9.788  12.857  1.00 98.45           H  
ATOM   2468 HD12 LEU A 155      12.971   9.271  14.267  1.00 98.45           H  
ATOM   2469 HD13 LEU A 155      13.392  10.753  13.399  1.00 98.45           H  
ATOM   2470 HD21 LEU A 155      10.552  11.893  13.058  1.00 98.45           H  
ATOM   2471 HD22 LEU A 155      10.621  12.833  14.570  1.00 98.45           H  
ATOM   2472 HD23 LEU A 155      12.037  12.748  13.526  1.00 98.45           H  
ATOM   2473  N   SER A 156       8.306   8.811  17.244  1.00 97.33           N  
ATOM   2474  CA  SER A 156       7.114   7.966  17.423  1.00 97.33           C  
ATOM   2475  C   SER A 156       5.901   8.715  17.976  1.00 97.33           C  
ATOM   2476  O   SER A 156       4.780   8.223  17.867  1.00 97.33           O  
ATOM   2477  CB  SER A 156       7.426   6.733  18.276  1.00 97.33           C  
ATOM   2478  OG  SER A 156       7.524   7.016  19.659  1.00 97.33           O  
ATOM   2479  H   SER A 156       9.144   8.598  17.766  1.00 97.33           H  
ATOM   2480  HA  SER A 156       6.812   7.611  16.438  1.00 97.33           H  
ATOM   2481  HB2 SER A 156       6.622   6.011  18.139  1.00 97.33           H  
ATOM   2482  HB3 SER A 156       8.353   6.276  17.929  1.00 97.33           H  
ATOM   2483  HG  SER A 156       8.144   7.733  19.812  1.00 97.33           H  
ATOM   2484  N   LYS A 157       6.109   9.919  18.524  1.00 97.04           N  
ATOM   2485  CA  LYS A 157       5.028  10.818  18.936  1.00 97.04           C  
ATOM   2486  C   LYS A 157       4.286  11.437  17.741  1.00 97.04           C  
ATOM   2487  O   LYS A 157       3.159  11.891  17.906  1.00 97.04           O  
ATOM   2488  CB  LYS A 157       5.609  11.930  19.816  1.00 97.04           C  
ATOM   2489  CG  LYS A 157       6.355  11.470  21.083  1.00 97.04           C  
ATOM   2490  CD  LYS A 157       6.953  12.700  21.784  1.00 97.04           C  
ATOM   2491  CE  LYS A 157       7.775  12.356  23.029  1.00 97.04           C  
ATOM   2492  NZ  LYS A 157       8.424  13.579  23.558  1.00 97.04           N1+
ATOM   2493  H   LYS A 157       7.055  10.269  18.571  1.00 97.04           H  
ATOM   2494  HA  LYS A 157       4.285  10.258  19.504  1.00 97.04           H  
ATOM   2495  HB2 LYS A 157       6.279  12.534  19.204  1.00 97.04           H  
ATOM   2496  HB3 LYS A 157       4.774  12.556  20.131  1.00 97.04           H  
ATOM   2497  HG2 LYS A 157       7.162  10.788  20.818  1.00 97.04           H  
ATOM   2498  HG3 LYS A 157       5.661  10.963  21.753  1.00 97.04           H  
ATOM   2499  HD2 LYS A 157       7.614  13.206  21.080  1.00 97.04           H  
ATOM   2500  HD3 LYS A 157       6.157  13.391  22.061  1.00 97.04           H  
ATOM   2501  HE2 LYS A 157       7.126  11.914  23.785  1.00 97.04           H  
ATOM   2502  HE3 LYS A 157       8.551  11.645  22.743  1.00 97.04           H  
ATOM   2503  HZ1 LYS A 157       9.063  13.425  24.325  1.00 97.04           H  
ATOM   2504  HZ2 LYS A 157       7.764  14.302  23.808  1.00 97.04           H  
ATOM   2505  HZ3 LYS A 157       8.996  14.003  22.842  1.00 97.04           H  
ATOM   2506  N   LEU A 158       4.905  11.455  16.558  1.00 97.61           N  
ATOM   2507  CA  LEU A 158       4.350  11.999  15.320  1.00 97.61           C  
ATOM   2508  C   LEU A 158       3.733  10.878  14.477  1.00 97.61           C  
ATOM   2509  O   LEU A 158       4.323   9.807  14.318  1.00 97.61           O  
ATOM   2510  CB  LEU A 158       5.467  12.712  14.543  1.00 97.61           C  
ATOM   2511  CG  LEU A 158       6.118  13.902  15.269  1.00 97.61           C  
ATOM   2512  CD1 LEU A 158       7.389  14.288  14.517  1.00 97.61           C  
ATOM   2513  CD2 LEU A 158       5.179  15.108  15.332  1.00 97.61           C  
ATOM   2514  H   LEU A 158       5.802  10.998  16.487  1.00 97.61           H  
ATOM   2515  HA  LEU A 158       3.567  12.719  15.556  1.00 97.61           H  
ATOM   2516  HB2 LEU A 158       5.068  13.060  13.590  1.00 97.61           H  
ATOM   2517  HB3 LEU A 158       6.243  11.978  14.326  1.00 97.61           H  
ATOM   2518  HG  LEU A 158       6.401  13.619  16.283  1.00 97.61           H  
ATOM   2519 HD11 LEU A 158       8.118  13.483  14.600  1.00 97.61           H  
ATOM   2520 HD12 LEU A 158       7.160  14.454  13.464  1.00 97.61           H  
ATOM   2521 HD13 LEU A 158       7.820  15.195  14.943  1.00 97.61           H  
ATOM   2522 HD21 LEU A 158       5.684  15.941  15.821  1.00 97.61           H  
ATOM   2523 HD22 LEU A 158       4.886  15.410  14.326  1.00 97.61           H  
ATOM   2524 HD23 LEU A 158       4.292  14.861  15.914  1.00 97.61           H  
ATOM   2525  N   ASN A 159       2.543  11.120  13.929  1.00 97.27           N  
ATOM   2526  CA  ASN A 159       1.787  10.130  13.164  1.00 97.27           C  
ATOM   2527  C   ASN A 159       0.648  10.781  12.346  1.00 97.27           C  
ATOM   2528  O   ASN A 159       0.473  12.002  12.363  1.00 97.27           O  
ATOM   2529  CB  ASN A 159       1.260   9.064  14.148  1.00 97.27           C  
ATOM   2530  CG  ASN A 159       0.473   9.684  15.279  1.00 97.27           C  
ATOM   2531  ND2 ASN A 159       0.908   9.531  16.506  1.00 97.27           N  
ATOM   2532  OD1 ASN A 159      -0.522  10.345  15.060  1.00 97.27           O  
ATOM   2533  H   ASN A 159       2.088  12.007  14.091  1.00 97.27           H  
ATOM   2534  HA  ASN A 159       2.471   9.645  12.469  1.00 97.27           H  
ATOM   2535  HB2 ASN A 159       2.096   8.498  14.558  1.00 97.27           H  
ATOM   2536  HB3 ASN A 159       0.610   8.355  13.634  1.00 97.27           H  
ATOM   2537 HD21 ASN A 159       1.769   9.036  16.688  1.00 97.27           H  
ATOM   2538 HD22 ASN A 159       0.419  10.070  17.206  1.00 97.27           H  
ATOM   2539  N   VAL A 160      -0.138   9.956  11.644  1.00 97.53           N  
ATOM   2540  CA  VAL A 160      -1.459  10.331  11.118  1.00 97.53           C  
ATOM   2541  C   VAL A 160      -2.511   9.997  12.172  1.00 97.53           C  
ATOM   2542  O   VAL A 160      -2.974   8.860  12.284  1.00 97.53           O  
ATOM   2543  CB  VAL A 160      -1.758   9.645   9.773  1.00 97.53           C  
ATOM   2544  CG1 VAL A 160      -3.141  10.033   9.231  1.00 97.53           C  
ATOM   2545  CG2 VAL A 160      -0.723  10.061   8.731  1.00 97.53           C  
ATOM   2546  H   VAL A 160       0.089   8.972  11.648  1.00 97.53           H  
ATOM   2547  HA  VAL A 160      -1.484  11.407  10.947  1.00 97.53           H  
ATOM   2548  HB  VAL A 160      -1.707   8.562   9.888  1.00 97.53           H  
ATOM   2549 HG11 VAL A 160      -3.206  11.113   9.100  1.00 97.53           H  
ATOM   2550 HG12 VAL A 160      -3.926   9.704   9.912  1.00 97.53           H  
ATOM   2551 HG13 VAL A 160      -3.309   9.547   8.270  1.00 97.53           H  
ATOM   2552 HG21 VAL A 160      -0.702  11.149   8.670  1.00 97.53           H  
ATOM   2553 HG22 VAL A 160      -0.978   9.648   7.755  1.00 97.53           H  
ATOM   2554 HG23 VAL A 160       0.267   9.702   9.014  1.00 97.53           H  
ATOM   2555  N   GLY A 161      -2.850  10.997  12.976  1.00 96.53           N  
ATOM   2556  CA  GLY A 161      -3.758  10.862  14.109  1.00 96.53           C  
ATOM   2557  C   GLY A 161      -5.223  11.200  13.825  1.00 96.53           C  
ATOM   2558  O   GLY A 161      -5.648  11.415  12.685  1.00 96.53           O  
ATOM   2559  H   GLY A 161      -2.316  11.851  12.907  1.00 96.53           H  
ATOM   2560  HA2 GLY A 161      -3.393  11.526  14.891  1.00 96.53           H  
ATOM   2561  HA3 GLY A 161      -3.708   9.850  14.511  1.00 96.53           H  
ATOM   2562  N   CYS A 162      -6.007  11.275  14.899  1.00 96.13           N  
ATOM   2563  CA  CYS A 162      -7.435  11.591  14.870  1.00 96.13           C  
ATOM   2564  C   CYS A 162      -7.709  12.946  14.197  1.00 96.13           C  
ATOM   2565  O   CYS A 162      -8.493  13.032  13.256  1.00 96.13           O  
ATOM   2566  CB  CYS A 162      -7.978  11.605  16.311  1.00 96.13           C  
ATOM   2567  SG  CYS A 162      -7.647  10.043  17.182  1.00 96.13           S  
ATOM   2568  H   CYS A 162      -5.545  11.222  15.796  1.00 96.13           H  
ATOM   2569  HA  CYS A 162      -7.957  10.822  14.301  1.00 96.13           H  
ATOM   2570  HB2 CYS A 162      -9.054  11.772  16.285  1.00 96.13           H  
ATOM   2571  HB3 CYS A 162      -7.521  12.420  16.871  1.00 96.13           H  
ATOM   2572  HG  CYS A 162      -6.314  10.121  17.220  1.00 96.13           H  
ATOM   2573  N   VAL A 163      -7.031  14.003  14.643  1.00 94.36           N  
ATOM   2574  CA  VAL A 163      -7.175  15.386  14.168  1.00 94.36           C  
ATOM   2575  C   VAL A 163      -6.569  15.550  12.774  1.00 94.36           C  
ATOM   2576  O   VAL A 163      -7.011  16.410  12.012  1.00 94.36           O  
ATOM   2577  CB  VAL A 163      -6.536  16.358  15.186  1.00 94.36           C  
ATOM   2578  CG1 VAL A 163      -6.681  17.831  14.789  1.00 94.36           C  
ATOM   2579  CG2 VAL A 163      -7.215  16.244  16.557  1.00 94.36           C  
ATOM   2580  H   VAL A 163      -6.289  13.828  15.305  1.00 94.36           H  
ATOM   2581  HA  VAL A 163      -8.236  15.624  14.093  1.00 94.36           H  
ATOM   2582  HB  VAL A 163      -5.476  16.126  15.288  1.00 94.36           H  
ATOM   2583 HG11 VAL A 163      -6.157  18.035  13.855  1.00 94.36           H  
ATOM   2584 HG12 VAL A 163      -6.254  18.465  15.566  1.00 94.36           H  
ATOM   2585 HG13 VAL A 163      -7.738  18.081  14.699  1.00 94.36           H  
ATOM   2586 HG21 VAL A 163      -7.192  15.217  16.922  1.00 94.36           H  
ATOM   2587 HG22 VAL A 163      -8.256  16.561  16.496  1.00 94.36           H  
ATOM   2588 HG23 VAL A 163      -6.693  16.868  17.283  1.00 94.36           H  
ATOM   2589  N   SER A 164      -5.627  14.685  12.380  1.00 94.59           N  
ATOM   2590  CA  SER A 164      -5.140  14.636  10.994  1.00 94.59           C  
ATOM   2591  C   SER A 164      -6.285  14.349  10.019  1.00 94.59           C  
ATOM   2592  O   SER A 164      -6.499  15.120   9.084  1.00 94.59           O  
ATOM   2593  CB  SER A 164      -4.016  13.612  10.823  1.00 94.59           C  
ATOM   2594  OG  SER A 164      -2.901  13.982  11.611  1.00 94.59           O  
ATOM   2595  H   SER A 164      -5.331  13.981  13.040  1.00 94.59           H  
ATOM   2596  HA  SER A 164      -4.729  15.611  10.735  1.00 94.59           H  
ATOM   2597  HB2 SER A 164      -3.719  13.585   9.775  1.00 94.59           H  
ATOM   2598  HB3 SER A 164      -4.356  12.613  11.098  1.00 94.59           H  
ATOM   2599  HG  SER A 164      -3.143  13.954  12.540  1.00 94.59           H  
ATOM   2600  N   CYS A 165      -7.078  13.304  10.277  1.00 95.78           N  
ATOM   2601  CA  CYS A 165      -8.212  12.931   9.427  1.00 95.78           C  
ATOM   2602  C   CYS A 165      -9.473  13.761   9.700  1.00 95.78           C  
ATOM   2603  O   CYS A 165     -10.158  14.158   8.763  1.00 95.78           O  
ATOM   2604  CB  CYS A 165      -8.498  11.436   9.611  1.00 95.78           C  
ATOM   2605  SG  CYS A 165      -7.121  10.476   8.922  1.00 95.78           S  
ATOM   2606  H   CYS A 165      -6.848  12.705  11.057  1.00 95.78           H  
ATOM   2607  HA  CYS A 165      -7.945  13.098   8.383  1.00 95.78           H  
ATOM   2608  HB2 CYS A 165      -8.619  11.207  10.670  1.00 95.78           H  
ATOM   2609  HB3 CYS A 165      -9.416  11.172   9.087  1.00 95.78           H  
ATOM   2610  HG  CYS A 165      -7.536   9.268   9.315  1.00 95.78           H  
ATOM   2611  N   HIS A 166      -9.778  14.035  10.969  1.00 94.93           N  
ATOM   2612  CA  HIS A 166     -11.024  14.672  11.399  1.00 94.93           C  
ATOM   2613  C   HIS A 166     -10.918  16.191  11.579  1.00 94.93           C  
ATOM   2614  O   HIS A 166     -11.866  16.813  12.044  1.00 94.93           O  
ATOM   2615  CB  HIS A 166     -11.563  13.988  12.661  1.00 94.93           C  
ATOM   2616  CG  HIS A 166     -12.043  12.581  12.435  1.00 94.93           C  
ATOM   2617  CD2 HIS A 166     -11.355  11.411  12.605  1.00 94.93           C  
ATOM   2618  ND1 HIS A 166     -13.306  12.244  12.027  1.00 94.93           N  
ATOM   2619  CE1 HIS A 166     -13.389  10.912  11.939  1.00 94.93           C  
ATOM   2620  NE2 HIS A 166     -12.218  10.359  12.277  1.00 94.93           N  
ATOM   2621  H   HIS A 166      -9.179  13.664  11.693  1.00 94.93           H  
ATOM   2622  HA  HIS A 166     -11.773  14.522  10.621  1.00 94.93           H  
ATOM   2623  HB2 HIS A 166     -12.433  14.555  12.995  1.00 94.93           H  
ATOM   2624  HB3 HIS A 166     -10.822  14.014  13.460  1.00 94.93           H  
ATOM   2625  HD1 HIS A 166     -14.039  12.910  11.823  1.00 94.93           H  
ATOM   2626  HD2 HIS A 166     -10.331  11.314  12.932  1.00 94.93           H  
ATOM   2627  HE1 HIS A 166     -14.264  10.357  11.634  1.00 94.93           H  
ATOM   2628  N   ASN A 167      -9.804  16.824  11.212  1.00 93.74           N  
ATOM   2629  CA  ASN A 167      -9.737  18.281  11.099  1.00 93.74           C  
ATOM   2630  C   ASN A 167      -8.813  18.716   9.955  1.00 93.74           C  
ATOM   2631  O   ASN A 167      -9.300  19.186   8.929  1.00 93.74           O  
ATOM   2632  CB  ASN A 167      -9.350  18.892  12.456  1.00 93.74           C  
ATOM   2633  CG  ASN A 167      -9.504  20.399  12.446  1.00 93.74           C  
ATOM   2634  ND2 ASN A 167     -10.500  20.937  13.095  1.00 93.74           N  
ATOM   2635  OD1 ASN A 167      -8.748  21.110  11.818  1.00 93.74           O  
ATOM   2636  H   ASN A 167      -9.002  16.277  10.936  1.00 93.74           H  
ATOM   2637  HA  ASN A 167     -10.725  18.659  10.836  1.00 93.74           H  
ATOM   2638  HB2 ASN A 167      -9.977  18.476  13.245  1.00 93.74           H  
ATOM   2639  HB3 ASN A 167      -8.307  18.663  12.676  1.00 93.74           H  
ATOM   2640 HD21 ASN A 167     -10.654  21.933  13.022  1.00 93.74           H  
ATOM   2641 HD22 ASN A 167     -11.134  20.352  13.621  1.00 93.74           H  
ATOM   2642  N   LEU A 168      -7.502  18.485  10.087  1.00 92.97           N  
ATOM   2643  CA  LEU A 168      -6.474  19.046   9.198  1.00 92.97           C  
ATOM   2644  C   LEU A 168      -6.695  18.702   7.724  1.00 92.97           C  
ATOM   2645  O   LEU A 168      -6.487  19.550   6.855  1.00 92.97           O  
ATOM   2646  CB  LEU A 168      -5.086  18.536   9.632  1.00 92.97           C  
ATOM   2647  CG  LEU A 168      -4.612  19.043  11.001  1.00 92.97           C  
ATOM   2648  CD1 LEU A 168      -3.287  18.389  11.399  1.00 92.97           C  
ATOM   2649  CD2 LEU A 168      -4.364  20.548  10.955  1.00 92.97           C  
ATOM   2650  H   LEU A 168      -7.199  17.987  10.912  1.00 92.97           H  
ATOM   2651  HA  LEU A 168      -6.515  20.134   9.263  1.00 92.97           H  
ATOM   2652  HB2 LEU A 168      -5.108  17.447   9.645  1.00 92.97           H  
ATOM   2653  HB3 LEU A 168      -4.353  18.838   8.883  1.00 92.97           H  
ATOM   2654  HG  LEU A 168      -5.360  18.820  11.762  1.00 92.97           H  
ATOM   2655 HD11 LEU A 168      -2.510  18.633  10.674  1.00 92.97           H  
ATOM   2656 HD12 LEU A 168      -3.407  17.307  11.452  1.00 92.97           H  
ATOM   2657 HD13 LEU A 168      -2.983  18.742  12.384  1.00 92.97           H  
ATOM   2658 HD21 LEU A 168      -3.587  20.772  10.224  1.00 92.97           H  
ATOM   2659 HD22 LEU A 168      -4.056  20.871  11.949  1.00 92.97           H  
ATOM   2660 HD23 LEU A 168      -5.271  21.083  10.675  1.00 92.97           H  
ATOM   2661  N   LYS A 169      -7.115  17.462   7.452  1.00 95.03           N  
ATOM   2662  CA  LYS A 169      -7.377  16.956   6.101  1.00 95.03           C  
ATOM   2663  C   LYS A 169      -8.863  16.725   5.803  1.00 95.03           C  
ATOM   2664  O   LYS A 169      -9.195  16.300   4.700  1.00 95.03           O  
ATOM   2665  CB  LYS A 169      -6.531  15.694   5.841  1.00 95.03           C  
ATOM   2666  CG  LYS A 169      -5.010  15.897   5.975  1.00 95.03           C  
ATOM   2667  CD  LYS A 169      -4.420  16.798   4.878  1.00 95.03           C  
ATOM   2668  CE  LYS A 169      -2.905  16.925   5.082  1.00 95.03           C  
ATOM   2669  NZ  LYS A 169      -2.250  17.726   4.023  1.00 95.03           N1+
ATOM   2670  H   LYS A 169      -7.151  16.804   8.217  1.00 95.03           H  
ATOM   2671  HA  LYS A 169      -7.061  17.717   5.387  1.00 95.03           H  
ATOM   2672  HB2 LYS A 169      -6.841  14.912   6.534  1.00 95.03           H  
ATOM   2673  HB3 LYS A 169      -6.733  15.328   4.834  1.00 95.03           H  
ATOM   2674  HG2 LYS A 169      -4.774  16.311   6.955  1.00 95.03           H  
ATOM   2675  HG3 LYS A 169      -4.534  14.919   5.907  1.00 95.03           H  
ATOM   2676  HD2 LYS A 169      -4.624  16.355   3.903  1.00 95.03           H  
ATOM   2677  HD3 LYS A 169      -4.875  17.787   4.925  1.00 95.03           H  
ATOM   2678  HE2 LYS A 169      -2.723  17.394   6.049  1.00 95.03           H  
ATOM   2679  HE3 LYS A 169      -2.453  15.934   5.110  1.00 95.03           H  
ATOM   2680  HZ1 LYS A 169      -1.312  17.988   4.291  1.00 95.03           H  
ATOM   2681  HZ2 LYS A 169      -2.079  17.210   3.172  1.00 95.03           H  
ATOM   2682  HZ3 LYS A 169      -2.720  18.594   3.808  1.00 95.03           H  
ATOM   2683  N   ALA A 170      -9.762  17.000   6.751  1.00 94.89           N  
ATOM   2684  CA  ALA A 170     -11.163  16.568   6.676  1.00 94.89           C  
ATOM   2685  C   ALA A 170     -11.955  17.190   5.514  1.00 94.89           C  
ATOM   2686  O   ALA A 170     -12.860  16.560   4.971  1.00 94.89           O  
ATOM   2687  CB  ALA A 170     -11.845  16.922   7.998  1.00 94.89           C  
ATOM   2688  H   ALA A 170      -9.440  17.432   7.605  1.00 94.89           H  
ATOM   2689  HA  ALA A 170     -11.192  15.486   6.548  1.00 94.89           H  
ATOM   2690  HB1 ALA A 170     -11.361  16.397   8.821  1.00 94.89           H  
ATOM   2691  HB2 ALA A 170     -11.802  17.996   8.178  1.00 94.89           H  
ATOM   2692  HB3 ALA A 170     -12.888  16.608   7.942  1.00 94.89           H  
ATOM   2693  N   ILE A 171     -11.631  18.436   5.158  1.00 93.50           N  
ATOM   2694  CA  ILE A 171     -12.334  19.230   4.134  1.00 93.50           C  
ATOM   2695  C   ILE A 171     -11.381  19.875   3.115  1.00 93.50           C  
ATOM   2696  O   ILE A 171     -11.790  20.687   2.285  1.00 93.50           O  
ATOM   2697  CB  ILE A 171     -13.257  20.276   4.796  1.00 93.50           C  
ATOM   2698  CG1 ILE A 171     -12.484  21.237   5.726  1.00 93.50           C  
ATOM   2699  CG2 ILE A 171     -14.412  19.577   5.538  1.00 93.50           C  
ATOM   2700  CD1 ILE A 171     -13.257  22.532   5.991  1.00 93.50           C  
ATOM   2701  H   ILE A 171     -10.908  18.890   5.700  1.00 93.50           H  
ATOM   2702  HA  ILE A 171     -12.968  18.563   3.548  1.00 93.50           H  
ATOM   2703  HB  ILE A 171     -13.704  20.865   3.996  1.00 93.50           H  
ATOM   2704 HG12 ILE A 171     -12.272  20.745   6.676  1.00 93.50           H  
ATOM   2705 HG13 ILE A 171     -11.536  21.515   5.267  1.00 93.50           H  
ATOM   2706 HG21 ILE A 171     -15.147  20.310   5.871  1.00 93.50           H  
ATOM   2707 HG22 ILE A 171     -14.899  18.880   4.856  1.00 93.50           H  
ATOM   2708 HG23 ILE A 171     -14.037  19.031   6.403  1.00 93.50           H  
ATOM   2709 HD11 ILE A 171     -13.366  23.091   5.062  1.00 93.50           H  
ATOM   2710 HD12 ILE A 171     -14.236  22.328   6.426  1.00 93.50           H  
ATOM   2711 HD13 ILE A 171     -12.690  23.165   6.673  1.00 93.50           H  
ATOM   2712  N   SER A 172     -10.094  19.523   3.152  1.00 91.13           N  
ATOM   2713  CA  SER A 172      -9.058  20.107   2.287  1.00 91.13           C  
ATOM   2714  C   SER A 172      -9.236  19.765   0.809  1.00 91.13           C  
ATOM   2715  O   SER A 172      -8.847  20.563  -0.040  1.00 91.13           O  
ATOM   2716  CB  SER A 172      -7.666  19.671   2.752  1.00 91.13           C  
ATOM   2717  OG  SER A 172      -7.712  18.348   3.216  1.00 91.13           O  
ATOM   2718  H   SER A 172      -9.801  18.788   3.779  1.00 91.13           H  
ATOM   2719  HA  SER A 172      -9.114  21.193   2.364  1.00 91.13           H  
ATOM   2720  HB2 SER A 172      -6.939  19.773   1.947  1.00 91.13           H  
ATOM   2721  HB3 SER A 172      -7.365  20.307   3.584  1.00 91.13           H  
ATOM   2722  HG  SER A 172      -7.285  17.742   2.607  1.00 91.13           H  
ATOM   2723  N   VAL A 173      -9.884  18.639   0.494  1.00 91.15           N  
ATOM   2724  CA  VAL A 173     -10.201  18.218  -0.886  1.00 91.15           C  
ATOM   2725  C   VAL A 173     -11.090  19.212  -1.634  1.00 91.15           C  
ATOM   2726  O   VAL A 173     -11.045  19.281  -2.857  1.00 91.15           O  
ATOM   2727  CB  VAL A 173     -10.887  16.839  -0.905  1.00 91.15           C  
ATOM   2728  CG1 VAL A 173      -9.936  15.773  -0.367  1.00 91.15           C  
ATOM   2729  CG2 VAL A 173     -12.182  16.784  -0.078  1.00 91.15           C  
ATOM   2730  H   VAL A 173     -10.147  18.023   1.250  1.00 91.15           H  
ATOM   2731  HA  VAL A 173      -9.271  18.145  -1.451  1.00 91.15           H  
ATOM   2732  HB  VAL A 173     -11.129  16.581  -1.936  1.00 91.15           H  
ATOM   2733 HG11 VAL A 173     -10.410  14.793  -0.420  1.00 91.15           H  
ATOM   2734 HG12 VAL A 173      -9.698  15.980   0.676  1.00 91.15           H  
ATOM   2735 HG13 VAL A 173      -9.024  15.756  -0.964  1.00 91.15           H  
ATOM   2736 HG21 VAL A 173     -12.927  17.468  -0.486  1.00 91.15           H  
ATOM   2737 HG22 VAL A 173     -11.995  17.039   0.965  1.00 91.15           H  
ATOM   2738 HG23 VAL A 173     -12.601  15.778  -0.112  1.00 91.15           H  
ATOM   2739  N   ALA A 174     -11.892  19.989  -0.907  1.00 92.61           N  
ATOM   2740  CA  ALA A 174     -12.850  20.933  -1.464  1.00 92.61           C  
ATOM   2741  C   ALA A 174     -12.681  22.321  -0.841  1.00 92.61           C  
ATOM   2742  O   ALA A 174     -13.653  23.047  -0.653  1.00 92.61           O  
ATOM   2743  CB  ALA A 174     -14.259  20.345  -1.317  1.00 92.61           C  
ATOM   2744  H   ALA A 174     -11.872  19.883   0.098  1.00 92.61           H  
ATOM   2745  HA  ALA A 174     -12.655  21.052  -2.530  1.00 92.61           H  
ATOM   2746  HB1 ALA A 174     -14.996  21.022  -1.751  1.00 92.61           H  
ATOM   2747  HB2 ALA A 174     -14.315  19.390  -1.839  1.00 92.61           H  
ATOM   2748  HB3 ALA A 174     -14.489  20.182  -0.264  1.00 92.61           H  
ATOM   2749  N   ARG A 175     -11.446  22.720  -0.522  1.00 88.91           N  
ATOM   2750  CA  ARG A 175     -11.161  23.968   0.200  1.00 88.91           C  
ATOM   2751  C   ARG A 175     -11.770  25.222  -0.436  1.00 88.91           C  
ATOM   2752  O   ARG A 175     -12.234  26.094   0.284  1.00 88.91           O  
ATOM   2753  CB  ARG A 175      -9.646  24.094   0.334  1.00 88.91           C  
ATOM   2754  CG  ARG A 175      -9.280  25.253   1.262  1.00 88.91           C  
ATOM   2755  CD  ARG A 175      -7.784  25.281   1.509  1.00 88.91           C  
ATOM   2756  NE  ARG A 175      -7.348  24.128   2.324  1.00 88.91           N  
ATOM   2757  CZ  ARG A 175      -6.171  23.524   2.278  1.00 88.91           C  
ATOM   2758  NH1 ARG A 175      -5.302  23.775   1.337  1.00 88.91           N1+
ATOM   2759  NH2 ARG A 175      -5.815  22.695   3.220  1.00 88.91           N  
ATOM   2760  H   ARG A 175     -10.694  22.058  -0.655  1.00 88.91           H  
ATOM   2761  HA  ARG A 175     -11.589  23.892   1.200  1.00 88.91           H  
ATOM   2762  HB2 ARG A 175      -9.196  24.251  -0.647  1.00 88.91           H  
ATOM   2763  HB3 ARG A 175      -9.259  23.164   0.751  1.00 88.91           H  
ATOM   2764  HG2 ARG A 175      -9.571  26.201   0.810  1.00 88.91           H  
ATOM   2765  HG3 ARG A 175      -9.790  25.146   2.219  1.00 88.91           H  
ATOM   2766  HD2 ARG A 175      -7.265  25.319   0.551  1.00 88.91           H  
ATOM   2767  HD3 ARG A 175      -7.593  26.207   2.051  1.00 88.91           H  
ATOM   2768  HE  ARG A 175      -7.934  23.920   3.120  1.00 88.91           H  
ATOM   2769 HH11 ARG A 175      -5.530  24.479   0.650  1.00 88.91           H  
ATOM   2770 HH12 ARG A 175      -4.334  23.525   1.480  1.00 88.91           H  
ATOM   2771 HH21 ARG A 175      -4.867  22.346   3.224  1.00 88.91           H  
ATOM   2772 HH22 ARG A 175      -6.375  22.626   4.058  1.00 88.91           H  
ATOM   2773  N   GLY A 176     -11.845  25.301  -1.766  1.00 90.35           N  
ATOM   2774  CA  GLY A 176     -12.509  26.423  -2.450  1.00 90.35           C  
ATOM   2775  C   GLY A 176     -14.012  26.538  -2.151  1.00 90.35           C  
ATOM   2776  O   GLY A 176     -14.569  27.625  -2.225  1.00 90.35           O  
ATOM   2777  H   GLY A 176     -11.450  24.550  -2.314  1.00 90.35           H  
ATOM   2778  HA2 GLY A 176     -12.035  27.359  -2.152  1.00 90.35           H  
ATOM   2779  HA3 GLY A 176     -12.390  26.303  -3.527  1.00 90.35           H  
ATOM   2780  N   LEU A 177     -14.656  25.427  -1.785  1.00 92.02           N  
ATOM   2781  CA  LEU A 177     -16.063  25.359  -1.386  1.00 92.02           C  
ATOM   2782  C   LEU A 177     -16.239  25.408   0.140  1.00 92.02           C  
ATOM   2783  O   LEU A 177     -17.219  25.957   0.633  1.00 92.02           O  
ATOM   2784  CB  LEU A 177     -16.640  24.052  -1.967  1.00 92.02           C  
ATOM   2785  CG  LEU A 177     -18.129  23.813  -1.663  1.00 92.02           C  
ATOM   2786  CD1 LEU A 177     -19.018  24.844  -2.359  1.00 92.02           C  
ATOM   2787  CD2 LEU A 177     -18.542  22.418  -2.133  1.00 92.02           C  
ATOM   2788  H   LEU A 177     -14.119  24.576  -1.704  1.00 92.02           H  
ATOM   2789  HA  LEU A 177     -16.599  26.210  -1.807  1.00 92.02           H  
ATOM   2790  HB2 LEU A 177     -16.496  24.049  -3.048  1.00 92.02           H  
ATOM   2791  HB3 LEU A 177     -16.077  23.215  -1.554  1.00 92.02           H  
ATOM   2792  HG  LEU A 177     -18.302  23.856  -0.588  1.00 92.02           H  
ATOM   2793 HD11 LEU A 177     -20.068  24.605  -2.187  1.00 92.02           H  
ATOM   2794 HD12 LEU A 177     -18.823  25.837  -1.955  1.00 92.02           H  
ATOM   2795 HD13 LEU A 177     -18.822  24.847  -3.431  1.00 92.02           H  
ATOM   2796 HD21 LEU A 177     -19.553  22.203  -1.787  1.00 92.02           H  
ATOM   2797 HD22 LEU A 177     -17.864  21.670  -1.721  1.00 92.02           H  
ATOM   2798 HD23 LEU A 177     -18.517  22.365  -3.222  1.00 92.02           H  
ATOM   2799  N   ARG A 178     -15.323  24.779   0.883  1.00 91.26           N  
ATOM   2800  CA  ARG A 178     -15.442  24.540   2.330  1.00 91.26           C  
ATOM   2801  C   ARG A 178     -14.718  25.574   3.190  1.00 91.26           C  
ATOM   2802  O   ARG A 178     -15.024  25.689   4.372  1.00 91.26           O  
ATOM   2803  CB  ARG A 178     -14.909  23.136   2.657  1.00 91.26           C  
ATOM   2804  CG  ARG A 178     -15.562  21.978   1.895  1.00 91.26           C  
ATOM   2805  CD  ARG A 178     -17.030  21.801   2.271  1.00 91.26           C  
ATOM   2806  NE  ARG A 178     -17.531  20.522   1.749  1.00 91.26           N  
ATOM   2807  CZ  ARG A 178     -18.790  20.176   1.590  1.00 91.26           C  
ATOM   2808  NH1 ARG A 178     -19.774  20.965   1.936  1.00 91.26           N1+
ATOM   2809  NH2 ARG A 178     -19.069  19.010   1.089  1.00 91.26           N  
ATOM   2810  H   ARG A 178     -14.569  24.322   0.391  1.00 91.26           H  
ATOM   2811  HA  ARG A 178     -16.488  24.605   2.627  1.00 91.26           H  
ATOM   2812  HB2 ARG A 178     -15.065  22.956   3.721  1.00 91.26           H  
ATOM   2813  HB3 ARG A 178     -13.836  23.112   2.463  1.00 91.26           H  
ATOM   2814  HG2 ARG A 178     -15.490  22.132   0.819  1.00 91.26           H  
ATOM   2815  HG3 ARG A 178     -15.022  21.064   2.141  1.00 91.26           H  
ATOM   2816  HD2 ARG A 178     -17.600  22.634   1.860  1.00 91.26           H  
ATOM   2817  HD3 ARG A 178     -17.121  21.802   3.357  1.00 91.26           H  
ATOM   2818  HE  ARG A 178     -16.846  19.795   1.599  1.00 91.26           H  
ATOM   2819 HH11 ARG A 178     -19.542  21.854   2.355  1.00 91.26           H  
ATOM   2820 HH12 ARG A 178     -20.734  20.667   1.839  1.00 91.26           H  
ATOM   2821 HH21 ARG A 178     -20.020  18.705   0.936  1.00 91.26           H  
ATOM   2822 HH22 ARG A 178     -18.305  18.362   0.965  1.00 91.26           H  
ATOM   2823  N   GLY A 179     -13.766  26.300   2.611  1.00 90.90           N  
ATOM   2824  CA  GLY A 179     -12.803  27.099   3.355  1.00 90.90           C  
ATOM   2825  C   GLY A 179     -11.842  26.233   4.168  1.00 90.90           C  
ATOM   2826  O   GLY A 179     -11.620  25.053   3.879  1.00 90.90           O  
ATOM   2827  H   GLY A 179     -13.569  26.142   1.634  1.00 90.90           H  
ATOM   2828  HA2 GLY A 179     -13.336  27.765   4.033  1.00 90.90           H  
ATOM   2829  HA3 GLY A 179     -12.218  27.705   2.663  1.00 90.90           H  
ATOM   2830  N   ASP A 180     -11.263  26.849   5.190  1.00 89.43           N  
ATOM   2831  CA  ASP A 180     -10.331  26.202   6.104  1.00 89.43           C  
ATOM   2832  C   ASP A 180     -11.054  25.464   7.232  1.00 89.43           C  
ATOM   2833  O   ASP A 180     -12.152  25.861   7.637  1.00 89.43           O  
ATOM   2834  CB  ASP A 180      -9.349  27.248   6.642  1.00 89.43           C  
ATOM   2835  CG  ASP A 180      -8.523  27.811   5.493  1.00 89.43           C  
ATOM   2836  OD1 ASP A 180      -8.067  26.990   4.663  1.00 89.43           O  
ATOM   2837  OD2 ASP A 180      -8.378  29.042   5.406  1.00 89.43           O1-
ATOM   2838  H   ASP A 180     -11.499  27.812   5.380  1.00 89.43           H  
ATOM   2839  HA  ASP A 180      -9.764  25.464   5.536  1.00 89.43           H  
ATOM   2840  HB2 ASP A 180      -9.902  28.046   7.137  1.00 89.43           H  
ATOM   2841  HB3 ASP A 180      -8.681  26.789   7.370  1.00 89.43           H  
ATOM   2842  N   PRO A 181     -10.455  24.386   7.768  1.00 91.06           N  
ATOM   2843  CA  PRO A 181     -11.051  23.674   8.882  1.00 91.06           C  
ATOM   2844  C   PRO A 181     -11.144  24.569  10.116  1.00 91.06           C  
ATOM   2845  O   PRO A 181     -10.208  25.278  10.491  1.00 91.06           O  
ATOM   2846  CB  PRO A 181     -10.194  22.432   9.086  1.00 91.06           C  
ATOM   2847  CG  PRO A 181      -8.820  22.860   8.573  1.00 91.06           C  
ATOM   2848  CD  PRO A 181      -9.170  23.797   7.416  1.00 91.06           C  
ATOM   2849  HA  PRO A 181     -12.060  23.355   8.623  1.00 91.06           H  
ATOM   2850  HB2 PRO A 181     -10.178  22.128  10.132  1.00 91.06           H  
ATOM   2851  HB3 PRO A 181     -10.576  21.622   8.464  1.00 91.06           H  
ATOM   2852  HG2 PRO A 181      -8.294  23.414   9.351  1.00 91.06           H  
ATOM   2853  HG3 PRO A 181      -8.228  22.007   8.242  1.00 91.06           H  
ATOM   2854  HD2 PRO A 181      -8.392  24.552   7.303  1.00 91.06           H  
ATOM   2855  HD3 PRO A 181      -9.278  23.222   6.496  1.00 91.06           H  
ATOM   2856  N   LYS A 182     -12.299  24.514  10.780  1.00 89.54           N  
ATOM   2857  CA  LYS A 182     -12.551  25.272  11.999  1.00 89.54           C  
ATOM   2858  C   LYS A 182     -11.664  24.740  13.119  1.00 89.54           C  
ATOM   2859  O   LYS A 182     -11.660  23.543  13.415  1.00 89.54           O  
ATOM   2860  CB  LYS A 182     -14.044  25.215  12.346  1.00 89.54           C  
ATOM   2861  CG  LYS A 182     -14.398  26.195  13.473  1.00 89.54           C  
ATOM   2862  CD  LYS A 182     -15.886  26.103  13.817  1.00 89.54           C  
ATOM   2863  CE  LYS A 182     -16.299  27.256  14.734  1.00 89.54           C  
ATOM   2864  NZ  LYS A 182     -17.684  27.068  15.214  1.00 89.54           N1+
ATOM   2865  H   LYS A 182     -13.026  23.917  10.412  1.00 89.54           H  
ATOM   2866  HA  LYS A 182     -12.277  26.308  11.800  1.00 89.54           H  
ATOM   2867  HB2 LYS A 182     -14.314  24.200  12.637  1.00 89.54           H  
ATOM   2868  HB3 LYS A 182     -14.620  25.481  11.460  1.00 89.54           H  
ATOM   2869  HG2 LYS A 182     -14.164  27.208  13.145  1.00 89.54           H  
ATOM   2870  HG3 LYS A 182     -13.817  25.967  14.366  1.00 89.54           H  
ATOM   2871  HD2 LYS A 182     -16.069  25.151  14.317  1.00 89.54           H  
ATOM   2872  HD3 LYS A 182     -16.482  26.140  12.905  1.00 89.54           H  
ATOM   2873  HE2 LYS A 182     -16.212  28.190  14.179  1.00 89.54           H  
ATOM   2874  HE3 LYS A 182     -15.621  27.286  15.588  1.00 89.54           H  
ATOM   2875  HZ1 LYS A 182     -17.674  26.315  15.887  1.00 89.54           H  
ATOM   2876  HZ2 LYS A 182     -18.290  26.651  14.522  1.00 89.54           H  
ATOM   2877  HZ3 LYS A 182     -18.095  27.878  15.655  1.00 89.54           H  
ATOM   2878  N   LYS A 183     -10.933  25.642  13.774  1.00 85.73           N  
ATOM   2879  CA  LYS A 183     -10.084  25.318  14.924  1.00 85.73           C  
ATOM   2880  C   LYS A 183     -10.879  24.572  16.001  1.00 85.73           C  
ATOM   2881  O   LYS A 183     -11.915  25.056  16.445  1.00 85.73           O  
ATOM   2882  CB  LYS A 183      -9.486  26.617  15.480  1.00 85.73           C  
ATOM   2883  CG  LYS A 183      -8.613  26.340  16.709  1.00 85.73           C  
ATOM   2884  CD  LYS A 183      -7.969  27.614  17.244  1.00 85.73           C  
ATOM   2885  CE  LYS A 183      -7.013  27.209  18.371  1.00 85.73           C  
ATOM   2886  NZ  LYS A 183      -5.900  28.171  18.482  1.00 85.73           N1+
ATOM   2887  H   LYS A 183     -10.943  26.589  13.423  1.00 85.73           H  
ATOM   2888  HA  LYS A 183      -9.277  24.673  14.579  1.00 85.73           H  
ATOM   2889  HB2 LYS A 183     -10.291  27.297  15.760  1.00 85.73           H  
ATOM   2890  HB3 LYS A 183      -8.881  27.088  14.706  1.00 85.73           H  
ATOM   2891  HG2 LYS A 183      -7.825  25.642  16.426  1.00 85.73           H  
ATOM   2892  HG3 LYS A 183      -9.209  25.898  17.507  1.00 85.73           H  
ATOM   2893  HD2 LYS A 183      -8.734  28.290  17.625  1.00 85.73           H  
ATOM   2894  HD3 LYS A 183      -7.433  28.105  16.432  1.00 85.73           H  
ATOM   2895  HE2 LYS A 183      -7.566  27.123  19.306  1.00 85.73           H  
ATOM   2896  HE3 LYS A 183      -6.601  26.229  18.132  1.00 85.73           H  
ATOM   2897  HZ1 LYS A 183      -5.407  28.135  17.601  1.00 85.73           H  
ATOM   2898  HZ2 LYS A 183      -5.268  27.893  19.219  1.00 85.73           H  
ATOM   2899  HZ3 LYS A 183      -6.243  29.107  18.644  1.00 85.73           H  
ATOM   2900  N   GLY A 184     -10.357  23.427  16.441  1.00 84.79           N  
ATOM   2901  CA  GLY A 184     -10.919  22.636  17.542  1.00 84.79           C  
ATOM   2902  C   GLY A 184     -12.202  21.867  17.211  1.00 84.79           C  
ATOM   2903  O   GLY A 184     -12.669  21.098  18.047  1.00 84.79           O  
ATOM   2904  H   GLY A 184      -9.537  23.064  15.976  1.00 84.79           H  
ATOM   2905  HA2 GLY A 184     -11.140  23.297  18.379  1.00 84.79           H  
ATOM   2906  HA3 GLY A 184     -10.176  21.908  17.870  1.00 84.79           H  
ATOM   2907  N   ALA A 185     -12.767  22.037  16.014  1.00 90.65           N  
ATOM   2908  CA  ALA A 185     -13.888  21.222  15.568  1.00 90.65           C  
ATOM   2909  C   ALA A 185     -13.412  19.825  15.150  1.00 90.65           C  
ATOM   2910  O   ALA A 185     -12.297  19.654  14.663  1.00 90.65           O  
ATOM   2911  CB  ALA A 185     -14.617  21.941  14.432  1.00 90.65           C  
ATOM   2912  H   ALA A 185     -12.342  22.661  15.343  1.00 90.65           H  
ATOM   2913  HA  ALA A 185     -14.586  21.101  16.396  1.00 90.65           H  
ATOM   2914  HB1 ALA A 185     -14.934  22.929  14.765  1.00 90.65           H  
ATOM   2915  HB2 ALA A 185     -15.497  21.362  14.151  1.00 90.65           H  
ATOM   2916  HB3 ALA A 185     -13.961  22.031  13.567  1.00 90.65           H  
ATOM   2917  N   ILE A 186     -14.276  18.830  15.287  1.00 92.97           N  
ATOM   2918  CA  ILE A 186     -14.051  17.477  14.783  1.00 92.97           C  
ATOM   2919  C   ILE A 186     -15.083  17.221  13.693  1.00 92.97           C  
ATOM   2920  O   ILE A 186     -16.292  17.269  13.915  1.00 92.97           O  
ATOM   2921  CB  ILE A 186     -14.116  16.459  15.932  1.00 92.97           C  
ATOM   2922  CG1 ILE A 186     -13.089  16.759  17.053  1.00 92.97           C  
ATOM   2923  CG2 ILE A 186     -13.961  15.006  15.456  1.00 92.97           C  
ATOM   2924  CD1 ILE A 186     -11.609  16.759  16.635  1.00 92.97           C  
ATOM   2925  H   ILE A 186     -15.164  19.023  15.727  1.00 92.97           H  
ATOM   2926  HA  ILE A 186     -13.063  17.402  14.329  1.00 92.97           H  
ATOM   2927  HB  ILE A 186     -15.119  16.541  16.353  1.00 92.97           H  
ATOM   2928 HG12 ILE A 186     -13.316  17.730  17.493  1.00 92.97           H  
ATOM   2929 HG13 ILE A 186     -13.213  16.018  17.842  1.00 92.97           H  
ATOM   2930 HG21 ILE A 186     -12.957  14.838  15.067  1.00 92.97           H  
ATOM   2931 HG22 ILE A 186     -14.696  14.768  14.688  1.00 92.97           H  
ATOM   2932 HG23 ILE A 186     -14.121  14.333  16.299  1.00 92.97           H  
ATOM   2933 HD11 ILE A 186     -10.997  17.015  17.501  1.00 92.97           H  
ATOM   2934 HD12 ILE A 186     -11.308  15.773  16.283  1.00 92.97           H  
ATOM   2935 HD13 ILE A 186     -11.423  17.497  15.855  1.00 92.97           H  
ATOM   2936  N   TYR A 187     -14.598  16.979  12.489  1.00 94.01           N  
ATOM   2937  CA  TYR A 187     -15.415  16.703  11.324  1.00 94.01           C  
ATOM   2938  C   TYR A 187     -15.766  15.222  11.276  1.00 94.01           C  
ATOM   2939  O   TYR A 187     -14.906  14.374  11.496  1.00 94.01           O  
ATOM   2940  CB  TYR A 187     -14.672  17.148  10.069  1.00 94.01           C  
ATOM   2941  CG  TYR A 187     -14.563  18.653   9.928  1.00 94.01           C  
ATOM   2942  CD1 TYR A 187     -15.483  19.345   9.119  1.00 94.01           C  
ATOM   2943  CD2 TYR A 187     -13.565  19.366  10.621  1.00 94.01           C  
ATOM   2944  CE1 TYR A 187     -15.391  20.742   8.986  1.00 94.01           C  
ATOM   2945  CE2 TYR A 187     -13.472  20.763  10.499  1.00 94.01           C  
ATOM   2946  CZ  TYR A 187     -14.386  21.451   9.677  1.00 94.01           C  
ATOM   2947  OH  TYR A 187     -14.313  22.801   9.565  1.00 94.01           O  
ATOM   2948  H   TYR A 187     -13.594  16.946  12.378  1.00 94.01           H  
ATOM   2949  HA  TYR A 187     -16.332  17.288  11.397  1.00 94.01           H  
ATOM   2950  HB2 TYR A 187     -15.190  16.751   9.196  1.00 94.01           H  
ATOM   2951  HB3 TYR A 187     -13.674  16.710  10.083  1.00 94.01           H  
ATOM   2952  HD1 TYR A 187     -16.267  18.805   8.610  1.00 94.01           H  
ATOM   2953  HD2 TYR A 187     -12.880  18.847  11.275  1.00 94.01           H  
ATOM   2954  HE1 TYR A 187     -16.099  21.271   8.364  1.00 94.01           H  
ATOM   2955  HE2 TYR A 187     -12.714  21.311  11.039  1.00 94.01           H  
ATOM   2956  HH  TYR A 187     -14.951  23.140   8.933  1.00 94.01           H  
ATOM   2957  N   GLY A 188     -17.010  14.883  10.961  1.00 92.46           N  
ATOM   2958  CA  GLY A 188     -17.465  13.496  10.917  1.00 92.46           C  
ATOM   2959  C   GLY A 188     -18.492  13.235   9.820  1.00 92.46           C  
ATOM   2960  O   GLY A 188     -19.041  14.176   9.250  1.00 92.46           O  
ATOM   2961  H   GLY A 188     -17.681  15.617  10.787  1.00 92.46           H  
ATOM   2962  HA2 GLY A 188     -17.911  13.241  11.878  1.00 92.46           H  
ATOM   2963  HA3 GLY A 188     -16.615  12.835  10.747  1.00 92.46           H  
ATOM   2964  N   PRO A 189     -18.787  11.953   9.539  1.00 90.91           N  
ATOM   2965  CA  PRO A 189     -19.809  11.569   8.563  1.00 90.91           C  
ATOM   2966  C   PRO A 189     -21.230  11.914   9.027  1.00 90.91           C  
ATOM   2967  O   PRO A 189     -22.168  11.855   8.244  1.00 90.91           O  
ATOM   2968  CB  PRO A 189     -19.643  10.054   8.429  1.00 90.91           C  
ATOM   2969  CG  PRO A 189     -19.169   9.622   9.814  1.00 90.91           C  
ATOM   2970  CD  PRO A 189     -18.248  10.774  10.208  1.00 90.91           C  
ATOM   2971  HA  PRO A 189     -19.628  12.055   7.604  1.00 90.91           H  
ATOM   2972  HB2 PRO A 189     -20.563   9.553   8.131  1.00 90.91           H  
ATOM   2973  HB3 PRO A 189     -18.843   9.847   7.718  1.00 90.91           H  
ATOM   2974  HG2 PRO A 189     -20.015   9.570  10.500  1.00 90.91           H  
ATOM   2975  HG3 PRO A 189     -18.637   8.671   9.784  1.00 90.91           H  
ATOM   2976  HD2 PRO A 189     -18.241  10.893  11.292  1.00 90.91           H  
ATOM   2977  HD3 PRO A 189     -17.239  10.582   9.843  1.00 90.91           H  
ATOM   2978  N   THR A 190     -21.383  12.221  10.313  1.00 84.94           N  
ATOM   2979  CA  THR A 190     -22.637  12.601  10.954  1.00 84.94           C  
ATOM   2980  C   THR A 190     -22.361  13.802  11.844  1.00 84.94           C  
ATOM   2981  O   THR A 190     -21.389  13.763  12.602  1.00 84.94           O  
ATOM   2982  CB  THR A 190     -23.190  11.449  11.814  1.00 84.94           C  
ATOM   2983  CG2 THR A 190     -23.500  10.191  11.002  1.00 84.94           C  
ATOM   2984  OG1 THR A 190     -22.262  11.066  12.813  1.00 84.94           O  
ATOM   2985  H   THR A 190     -20.554  12.268  10.887  1.00 84.94           H  
ATOM   2986  HA  THR A 190     -23.379  12.878  10.204  1.00 84.94           H  
ATOM   2987  HB  THR A 190     -24.106  11.788  12.297  1.00 84.94           H  
ATOM   2988  HG1 THR A 190     -21.771  11.853  13.060  1.00 84.94           H  
ATOM   2989 HG21 THR A 190     -23.985   9.456  11.644  1.00 84.94           H  
ATOM   2990 HG22 THR A 190     -24.172  10.447  10.182  1.00 84.94           H  
ATOM   2991 HG23 THR A 190     -22.584   9.765  10.593  1.00 84.94           H  
ATOM   2992  N   GLY A 191     -23.233  14.808  11.850  1.00 75.16           N  
ATOM   2993  CA  GLY A 191     -23.209  15.915  12.818  1.00 75.16           C  
ATOM   2994  C   GLY A 191     -23.652  15.500  14.224  1.00 75.16           C  
ATOM   2995  O   GLY A 191     -24.304  16.268  14.928  1.00 75.16           O  
ATOM   2996  H   GLY A 191     -23.940  14.848  11.130  1.00 75.16           H  
ATOM   2997  HA2 GLY A 191     -22.198  16.317  12.882  1.00 75.16           H  
ATOM   2998  HA3 GLY A 191     -23.874  16.706  12.470  1.00 75.16           H  
ATOM   2999  N   ALA A 192     -23.377  14.251  14.608  1.00 71.57           N  
ATOM   3000  CA  ALA A 192     -23.831  13.677  15.860  1.00 71.57           C  
ATOM   3001  C   ALA A 192     -23.237  14.447  17.039  1.00 71.57           C  
ATOM   3002  O   ALA A 192     -22.075  14.851  17.033  1.00 71.57           O  
ATOM   3003  CB  ALA A 192     -23.487  12.186  15.909  1.00 71.57           C  
ATOM   3004  H   ALA A 192     -22.717  13.730  14.049  1.00 71.57           H  
ATOM   3005  HA  ALA A 192     -24.916  13.778  15.899  1.00 71.57           H  
ATOM   3006  HB1 ALA A 192     -23.954  11.669  15.070  1.00 71.57           H  
ATOM   3007  HB2 ALA A 192     -23.855  11.755  16.840  1.00 71.57           H  
ATOM   3008  HB3 ALA A 192     -22.407  12.054  15.859  1.00 71.57           H  
ATOM   3009  N   ASN A 193     -24.056  14.642  18.064  1.00 68.16           N  
ATOM   3010  CA  ASN A 193     -23.664  15.424  19.219  1.00 68.16           C  
ATOM   3011  C   ASN A 193     -22.572  14.688  20.020  1.00 68.16           C  
ATOM   3012  O   ASN A 193     -22.756  13.542  20.423  1.00 68.16           O  
ATOM   3013  CB  ASN A 193     -24.937  15.741  20.021  1.00 68.16           C  
ATOM   3014  CG  ASN A 193     -24.737  16.860  21.022  1.00 68.16           C  
ATOM   3015  ND2 ASN A 193     -25.808  17.444  21.504  1.00 68.16           N  
ATOM   3016  OD1 ASN A 193     -23.632  17.220  21.390  1.00 68.16           O  
ATOM   3017  H   ASN A 193     -24.994  14.269  18.021  1.00 68.16           H  
ATOM   3018  HA  ASN A 193     -23.244  16.363  18.858  1.00 68.16           H  
ATOM   3019  HB2 ASN A 193     -25.274  14.850  20.550  1.00 68.16           H  
ATOM   3020  HB3 ASN A 193     -25.720  16.056  19.332  1.00 68.16           H  
ATOM   3021 HD21 ASN A 193     -25.650  18.202  22.152  1.00 68.16           H  
ATOM   3022 HD22 ASN A 193     -26.731  17.168  21.199  1.00 68.16           H  
ATOM   3023  N   SER A 194     -21.455  15.366  20.278  1.00 70.53           N  
ATOM   3024  CA  SER A 194     -20.315  14.879  21.074  1.00 70.53           C  
ATOM   3025  C   SER A 194     -20.543  14.975  22.589  1.00 70.53           C  
ATOM   3026  O   SER A 194     -19.608  14.803  23.370  1.00 70.53           O  
ATOM   3027  CB  SER A 194     -19.085  15.709  20.707  1.00 70.53           C  
ATOM   3028  OG  SER A 194     -19.391  17.052  21.040  1.00 70.53           O  
ATOM   3029  H   SER A 194     -21.377  16.308  19.925  1.00 70.53           H  
ATOM   3030  HA  SER A 194     -20.122  13.835  20.827  1.00 70.53           H  
ATOM   3031  HB2 SER A 194     -18.887  15.613  19.640  1.00 70.53           H  
ATOM   3032  HB3 SER A 194     -18.210  15.369  21.262  1.00 70.53           H  
ATOM   3033  HG  SER A 194     -18.802  17.648  20.573  1.00 70.53           H  
ATOM   3034  N   GLY A 195     -21.752  15.345  23.025  1.00 71.31           N  
ATOM   3035  CA  GLY A 195     -22.022  15.674  24.425  1.00 71.31           C  
ATOM   3036  C   GLY A 195     -21.285  16.934  24.891  1.00 71.31           C  
ATOM   3037  O   GLY A 195     -21.034  17.092  26.080  1.00 71.31           O  
ATOM   3038  H   GLY A 195     -22.465  15.539  22.336  1.00 71.31           H  
ATOM   3039  HA2 GLY A 195     -23.092  15.840  24.552  1.00 71.31           H  
ATOM   3040  HA3 GLY A 195     -21.716  14.843  25.061  1.00 71.31           H  
ATOM   3041  N   GLY A 196     -20.903  17.812  23.958  1.00 76.49           N  
ATOM   3042  CA  GLY A 196     -20.173  19.047  24.246  1.00 76.49           C  
ATOM   3043  C   GLY A 196     -18.658  18.884  24.405  1.00 76.49           C  
ATOM   3044  O   GLY A 196     -17.985  19.882  24.640  1.00 76.49           O  
ATOM   3045  H   GLY A 196     -21.104  17.595  22.992  1.00 76.49           H  
ATOM   3046  HA2 GLY A 196     -20.345  19.753  23.434  1.00 76.49           H  
ATOM   3047  HA3 GLY A 196     -20.557  19.486  25.166  1.00 76.49           H  
ATOM   3048  N   ALA A 197     -18.100  17.676  24.245  1.00 83.27           N  
ATOM   3049  CA  ALA A 197     -16.653  17.453  24.364  1.00 83.27           C  
ATOM   3050  C   ALA A 197     -15.839  18.248  23.325  1.00 83.27           C  
ATOM   3051  O   ALA A 197     -14.745  18.728  23.609  1.00 83.27           O  
ATOM   3052  CB  ALA A 197     -16.390  15.948  24.231  1.00 83.27           C  
ATOM   3053  H   ALA A 197     -18.695  16.880  24.068  1.00 83.27           H  
ATOM   3054  HA  ALA A 197     -16.327  17.779  25.352  1.00 83.27           H  
ATOM   3055  HB1 ALA A 197     -15.325  15.752  24.354  1.00 83.27           H  
ATOM   3056  HB2 ALA A 197     -16.706  15.595  23.249  1.00 83.27           H  
ATOM   3057  HB3 ALA A 197     -16.942  15.406  24.999  1.00 83.27           H  
ATOM   3058  N   HIS A 198     -16.389  18.395  22.124  1.00 86.22           N  
ATOM   3059  CA  HIS A 198     -15.853  19.220  21.045  1.00 86.22           C  
ATOM   3060  C   HIS A 198     -16.984  19.608  20.092  1.00 86.22           C  
ATOM   3061  O   HIS A 198     -18.001  18.918  20.000  1.00 86.22           O  
ATOM   3062  CB  HIS A 198     -14.754  18.452  20.293  1.00 86.22           C  
ATOM   3063  CG  HIS A 198     -15.211  17.110  19.780  1.00 86.22           C  
ATOM   3064  CD2 HIS A 198     -14.916  15.888  20.319  1.00 86.22           C  
ATOM   3065  ND1 HIS A 198     -16.040  16.891  18.705  1.00 86.22           N  
ATOM   3066  CE1 HIS A 198     -16.234  15.567  18.593  1.00 86.22           C  
ATOM   3067  NE2 HIS A 198     -15.573  14.915  19.560  1.00 86.22           N  
ATOM   3068  H   HIS A 198     -17.288  17.960  21.969  1.00 86.22           H  
ATOM   3069  HA  HIS A 198     -15.424  20.130  21.464  1.00 86.22           H  
ATOM   3070  HB2 HIS A 198     -13.908  18.301  20.963  1.00 86.22           H  
ATOM   3071  HB3 HIS A 198     -14.403  19.051  19.453  1.00 86.22           H  
ATOM   3072  HD1 HIS A 198     -16.378  17.591  18.060  1.00 86.22           H  
ATOM   3073  HD2 HIS A 198     -14.296  15.709  21.184  1.00 86.22           H  
ATOM   3074  HE1 HIS A 198     -16.829  15.091  17.827  1.00 86.22           H  
ATOM   3075  N   GLU A 199     -16.815  20.673  19.320  1.00 90.03           N  
ATOM   3076  CA  GLU A 199     -17.742  20.936  18.222  1.00 90.03           C  
ATOM   3077  C   GLU A 199     -17.660  19.796  17.200  1.00 90.03           C  
ATOM   3078  O   GLU A 199     -16.566  19.344  16.860  1.00 90.03           O  
ATOM   3079  CB  GLU A 199     -17.430  22.299  17.614  1.00 90.03           C  
ATOM   3080  CG  GLU A 199     -18.442  22.712  16.535  1.00 90.03           C  
ATOM   3081  CD  GLU A 199     -18.199  24.152  16.072  1.00 90.03           C  
ATOM   3082  OE1 GLU A 199     -18.858  24.632  15.123  1.00 90.03           O  
ATOM   3083  OE2 GLU A 199     -17.342  24.854  16.656  1.00 90.03           O1-
ATOM   3084  H   GLU A 199     -15.947  21.186  19.359  1.00 90.03           H  
ATOM   3085  HA  GLU A 199     -18.756  20.971  18.621  1.00 90.03           H  
ATOM   3086  HB2 GLU A 199     -17.457  23.030  18.422  1.00 90.03           H  
ATOM   3087  HB3 GLU A 199     -16.428  22.288  17.186  1.00 90.03           H  
ATOM   3088  HG2 GLU A 199     -19.449  22.630  16.944  1.00 90.03           H  
ATOM   3089  HG3 GLU A 199     -18.356  22.037  15.684  1.00 90.03           H  
ATOM   3090  N   THR A 200     -18.808  19.295  16.746  1.00 91.97           N  
ATOM   3091  CA  THR A 200     -18.867  18.263  15.704  1.00 91.97           C  
ATOM   3092  C   THR A 200     -19.503  18.853  14.464  1.00 91.97           C  
ATOM   3093  O   THR A 200     -20.605  19.394  14.539  1.00 91.97           O  
ATOM   3094  CB  THR A 200     -19.597  16.995  16.156  1.00 91.97           C  
ATOM   3095  CG2 THR A 200     -19.487  15.873  15.122  1.00 91.97           C  
ATOM   3096  OG1 THR A 200     -18.981  16.546  17.339  1.00 91.97           O  
ATOM   3097  H   THR A 200     -19.678  19.736  17.009  1.00 91.97           H  
ATOM   3098  HA  THR A 200     -17.852  17.955  15.453  1.00 91.97           H  
ATOM   3099  HB  THR A 200     -20.646  17.215  16.354  1.00 91.97           H  
ATOM   3100  HG1 THR A 200     -19.072  17.253  17.982  1.00 91.97           H  
ATOM   3101 HG21 THR A 200     -20.036  16.137  14.219  1.00 91.97           H  
ATOM   3102 HG22 THR A 200     -19.914  14.958  15.533  1.00 91.97           H  
ATOM   3103 HG23 THR A 200     -18.441  15.694  14.873  1.00 91.97           H  
ATOM   3104  N   ILE A 201     -18.807  18.765  13.333  1.00 92.82           N  
ATOM   3105  CA  ILE A 201     -19.276  19.301  12.055  1.00 92.82           C  
ATOM   3106  C   ILE A 201     -19.473  18.138  11.090  1.00 92.82           C  
ATOM   3107  O   ILE A 201     -18.565  17.343  10.856  1.00 92.82           O  
ATOM   3108  CB  ILE A 201     -18.322  20.388  11.508  1.00 92.82           C  
ATOM   3109  CG1 ILE A 201     -18.179  21.543  12.529  1.00 92.82           C  
ATOM   3110  CG2 ILE A 201     -18.851  20.919  10.161  1.00 92.82           C  
ATOM   3111  CD1 ILE A 201     -17.207  22.653  12.109  1.00 92.82           C  
ATOM   3112  H   ILE A 201     -17.925  18.274  13.351  1.00 92.82           H  
ATOM   3113  HA  ILE A 201     -20.247  19.774  12.198  1.00 92.82           H  
ATOM   3114  HB  ILE A 201     -17.341  19.942  11.347  1.00 92.82           H  
ATOM   3115 HG12 ILE A 201     -19.156  21.986  12.717  1.00 92.82           H  
ATOM   3116 HG13 ILE A 201     -17.808  21.141  13.472  1.00 92.82           H  
ATOM   3117 HG21 ILE A 201     -18.174  21.668   9.752  1.00 92.82           H  
ATOM   3118 HG22 ILE A 201     -18.914  20.112   9.430  1.00 92.82           H  
ATOM   3119 HG23 ILE A 201     -19.839  21.361  10.291  1.00 92.82           H  
ATOM   3120 HD11 ILE A 201     -17.611  23.222  11.271  1.00 92.82           H  
ATOM   3121 HD12 ILE A 201     -16.245  22.222  11.833  1.00 92.82           H  
ATOM   3122 HD13 ILE A 201     -17.065  23.335  12.947  1.00 92.82           H  
ATOM   3123  N   GLU A 202     -20.665  18.035  10.515  1.00 94.06           N  
ATOM   3124  CA  GLU A 202     -20.919  17.044   9.478  1.00 94.06           C  
ATOM   3125  C   GLU A 202     -20.204  17.422   8.181  1.00 94.06           C  
ATOM   3126  O   GLU A 202     -20.277  18.561   7.718  1.00 94.06           O  
ATOM   3127  CB  GLU A 202     -22.422  16.894   9.242  1.00 94.06           C  
ATOM   3128  CG  GLU A 202     -22.716  15.629   8.420  1.00 94.06           C  
ATOM   3129  CD  GLU A 202     -24.205  15.274   8.415  1.00 94.06           C  
ATOM   3130  OE1 GLU A 202     -24.696  14.826   7.358  1.00 94.06           O  
ATOM   3131  OE2 GLU A 202     -24.822  15.396   9.500  1.00 94.06           O1-
ATOM   3132  H   GLU A 202     -21.379  18.721  10.712  1.00 94.06           H  
ATOM   3133  HA  GLU A 202     -20.535  16.084   9.824  1.00 94.06           H  
ATOM   3134  HB2 GLU A 202     -22.913  16.839  10.213  1.00 94.06           H  
ATOM   3135  HB3 GLU A 202     -22.809  17.770   8.721  1.00 94.06           H  
ATOM   3136  HG2 GLU A 202     -22.163  14.794   8.849  1.00 94.06           H  
ATOM   3137  HG3 GLU A 202     -22.363  15.778   7.399  1.00 94.06           H  
ATOM   3138  N   THR A 203     -19.543  16.453   7.557  1.00 93.94           N  
ATOM   3139  CA  THR A 203     -19.075  16.584   6.182  1.00 93.94           C  
ATOM   3140  C   THR A 203     -19.182  15.256   5.450  1.00 93.94           C  
ATOM   3141  O   THR A 203     -18.796  14.203   5.956  1.00 93.94           O  
ATOM   3142  CB  THR A 203     -17.657  17.165   6.102  1.00 93.94           C  
ATOM   3143  CG2 THR A 203     -16.569  16.283   6.715  1.00 93.94           C  
ATOM   3144  OG1 THR A 203     -17.341  17.357   4.741  1.00 93.94           O  
ATOM   3145  H   THR A 203     -19.473  15.547   7.998  1.00 93.94           H  
ATOM   3146  HA  THR A 203     -19.731  17.290   5.672  1.00 93.94           H  
ATOM   3147  HB  THR A 203     -17.647  18.133   6.604  1.00 93.94           H  
ATOM   3148  HG1 THR A 203     -16.463  17.742   4.692  1.00 93.94           H  
ATOM   3149 HG21 THR A 203     -16.844  16.015   7.735  1.00 93.94           H  
ATOM   3150 HG22 THR A 203     -15.623  16.823   6.728  1.00 93.94           H  
ATOM   3151 HG23 THR A 203     -16.444  15.371   6.131  1.00 93.94           H  
ATOM   3152  N   VAL A 204     -19.668  15.311   4.210  1.00 94.22           N  
ATOM   3153  CA  VAL A 204     -19.653  14.154   3.308  1.00 94.22           C  
ATOM   3154  C   VAL A 204     -18.233  13.837   2.830  1.00 94.22           C  
ATOM   3155  O   VAL A 204     -17.962  12.698   2.461  1.00 94.22           O  
ATOM   3156  CB  VAL A 204     -20.630  14.375   2.138  1.00 94.22           C  
ATOM   3157  CG1 VAL A 204     -20.182  15.493   1.186  1.00 94.22           C  
ATOM   3158  CG2 VAL A 204     -20.867  13.097   1.326  1.00 94.22           C  
ATOM   3159  H   VAL A 204     -19.962  16.208   3.854  1.00 94.22           H  
ATOM   3160  HA  VAL A 204     -20.002  13.288   3.870  1.00 94.22           H  
ATOM   3161  HB  VAL A 204     -21.591  14.667   2.561  1.00 94.22           H  
ATOM   3162 HG11 VAL A 204     -20.952  15.666   0.434  1.00 94.22           H  
ATOM   3163 HG12 VAL A 204     -19.251  15.226   0.687  1.00 94.22           H  
ATOM   3164 HG13 VAL A 204     -20.026  16.416   1.746  1.00 94.22           H  
ATOM   3165 HG21 VAL A 204     -19.954  12.803   0.808  1.00 94.22           H  
ATOM   3166 HG22 VAL A 204     -21.662  13.274   0.602  1.00 94.22           H  
ATOM   3167 HG23 VAL A 204     -21.174  12.293   1.995  1.00 94.22           H  
ATOM   3168  N   ASP A 205     -17.315  14.806   2.862  1.00 94.60           N  
ATOM   3169  CA  ASP A 205     -15.984  14.697   2.257  1.00 94.60           C  
ATOM   3170  C   ASP A 205     -15.195  13.516   2.856  1.00 94.60           C  
ATOM   3171  O   ASP A 205     -14.617  12.719   2.118  1.00 94.60           O  
ATOM   3172  CB  ASP A 205     -15.235  16.040   2.407  1.00 94.60           C  
ATOM   3173  CG  ASP A 205     -15.930  17.261   1.762  1.00 94.60           C  
ATOM   3174  OD1 ASP A 205     -16.992  17.123   1.107  1.00 94.60           O  
ATOM   3175  OD2 ASP A 205     -15.457  18.400   1.969  1.00 94.60           O1-
ATOM   3176  H   ASP A 205     -17.591  15.719   3.196  1.00 94.60           H  
ATOM   3177  HA  ASP A 205     -16.102  14.502   1.191  1.00 94.60           H  
ATOM   3178  HB2 ASP A 205     -15.098  16.242   3.470  1.00 94.60           H  
ATOM   3179  HB3 ASP A 205     -14.247  15.933   1.960  1.00 94.60           H  
ATOM   3180  N   ILE A 206     -15.303  13.301   4.174  1.00 94.43           N  
ATOM   3181  CA  ILE A 206     -14.639  12.203   4.900  1.00 94.43           C  
ATOM   3182  C   ILE A 206     -15.161  10.800   4.521  1.00 94.43           C  
ATOM   3183  O   ILE A 206     -14.506   9.793   4.791  1.00 94.43           O  
ATOM   3184  CB  ILE A 206     -14.725  12.478   6.421  1.00 94.43           C  
ATOM   3185  CG1 ILE A 206     -13.603  11.741   7.182  1.00 94.43           C  
ATOM   3186  CG2 ILE A 206     -16.118  12.142   6.991  1.00 94.43           C  
ATOM   3187  CD1 ILE A 206     -13.483  12.160   8.652  1.00 94.43           C  
ATOM   3188  H   ILE A 206     -15.829  13.976   4.711  1.00 94.43           H  
ATOM   3189  HA  ILE A 206     -13.588  12.233   4.614  1.00 94.43           H  
ATOM   3190  HB  ILE A 206     -14.555  13.544   6.566  1.00 94.43           H  
ATOM   3191 HG12 ILE A 206     -13.766  10.664   7.140  1.00 94.43           H  
ATOM   3192 HG13 ILE A 206     -12.651  11.960   6.699  1.00 94.43           H  
ATOM   3193 HG21 ILE A 206     -16.219  12.571   7.988  1.00 94.43           H  
ATOM   3194 HG22 ILE A 206     -16.896  12.575   6.362  1.00 94.43           H  
ATOM   3195 HG23 ILE A 206     -16.261  11.063   7.047  1.00 94.43           H  
ATOM   3196 HD11 ILE A 206     -12.612  11.674   9.093  1.00 94.43           H  
ATOM   3197 HD12 ILE A 206     -13.356  13.240   8.724  1.00 94.43           H  
ATOM   3198 HD13 ILE A 206     -14.371  11.858   9.207  1.00 94.43           H  
ATOM   3199  N   THR A 207     -16.327  10.716   3.870  1.00 94.02           N  
ATOM   3200  CA  THR A 207     -16.951   9.454   3.419  1.00 94.02           C  
ATOM   3201  C   THR A 207     -16.588   9.072   1.986  1.00 94.02           C  
ATOM   3202  O   THR A 207     -17.012   8.026   1.500  1.00 94.02           O  
ATOM   3203  CB  THR A 207     -18.484   9.479   3.544  1.00 94.02           C  
ATOM   3204  CG2 THR A 207     -18.947   9.924   4.927  1.00 94.02           C  
ATOM   3205  OG1 THR A 207     -19.089  10.318   2.584  1.00 94.02           O  
ATOM   3206  H   THR A 207     -16.782  11.585   3.629  1.00 94.02           H  
ATOM   3207  HA  THR A 207     -16.591   8.643   4.051  1.00 94.02           H  
ATOM   3208  HB  THR A 207     -18.853   8.467   3.381  1.00 94.02           H  
ATOM   3209  HG1 THR A 207     -18.675  11.182   2.633  1.00 94.02           H  
ATOM   3210 HG21 THR A 207     -18.679  10.964   5.113  1.00 94.02           H  
ATOM   3211 HG22 THR A 207     -18.472   9.279   5.666  1.00 94.02           H  
ATOM   3212 HG23 THR A 207     -20.029   9.818   5.000  1.00 94.02           H  
ATOM   3213  N   ARG A 208     -15.844   9.927   1.276  1.00 95.45           N  
ATOM   3214  CA  ARG A 208     -15.497   9.731  -0.134  1.00 95.45           C  
ATOM   3215  C   ARG A 208     -14.047   9.307  -0.279  1.00 95.45           C  
ATOM   3216  O   ARG A 208     -13.191   9.745   0.482  1.00 95.45           O  
ATOM   3217  CB  ARG A 208     -15.790  11.019  -0.920  1.00 95.45           C  
ATOM   3218  CG  ARG A 208     -17.251  11.487  -0.863  1.00 95.45           C  
ATOM   3219  CD  ARG A 208     -18.232  10.396  -1.300  1.00 95.45           C  
ATOM   3220  NE  ARG A 208     -19.619  10.888  -1.299  1.00 95.45           N  
ATOM   3221  CZ  ARG A 208     -20.702  10.132  -1.294  1.00 95.45           C  
ATOM   3222  NH1 ARG A 208     -20.637   8.829  -1.313  1.00 95.45           N1+
ATOM   3223  NH2 ARG A 208     -21.884  10.680  -1.274  1.00 95.45           N  
ATOM   3224  H   ARG A 208     -15.490  10.751   1.740  1.00 95.45           H  
ATOM   3225  HA  ARG A 208     -16.092   8.913  -0.541  1.00 95.45           H  
ATOM   3226  HB2 ARG A 208     -15.173  11.820  -0.511  1.00 95.45           H  
ATOM   3227  HB3 ARG A 208     -15.512  10.870  -1.963  1.00 95.45           H  
ATOM   3228  HG2 ARG A 208     -17.492  11.794   0.155  1.00 95.45           H  
ATOM   3229  HG3 ARG A 208     -17.363  12.355  -1.514  1.00 95.45           H  
ATOM   3230  HD2 ARG A 208     -17.967  10.052  -2.299  1.00 95.45           H  
ATOM   3231  HD3 ARG A 208     -18.154   9.563  -0.602  1.00 95.45           H  
ATOM   3232  HE  ARG A 208     -19.750  11.888  -1.241  1.00 95.45           H  
ATOM   3233 HH11 ARG A 208     -21.471   8.259  -1.304  1.00 95.45           H  
ATOM   3234 HH12 ARG A 208     -19.732   8.384  -1.264  1.00 95.45           H  
ATOM   3235 HH21 ARG A 208     -21.976  11.685  -1.233  1.00 95.45           H  
ATOM   3236 HH22 ARG A 208     -22.706  10.093  -1.255  1.00 95.45           H  
ATOM   3237  N   SER A 209     -13.750   8.520  -1.308  1.00 96.84           N  
ATOM   3238  CA  SER A 209     -12.386   8.049  -1.589  1.00 96.84           C  
ATOM   3239  C   SER A 209     -11.386   9.188  -1.764  1.00 96.84           C  
ATOM   3240  O   SER A 209     -10.244   9.058  -1.337  1.00 96.84           O  
ATOM   3241  CB  SER A 209     -12.408   7.169  -2.836  1.00 96.84           C  
ATOM   3242  OG  SER A 209     -13.317   6.135  -2.540  1.00 96.84           O  
ATOM   3243  H   SER A 209     -14.498   8.132  -1.865  1.00 96.84           H  
ATOM   3244  HA  SER A 209     -12.037   7.449  -0.749  1.00 96.84           H  
ATOM   3245  HB2 SER A 209     -11.416   6.767  -3.039  1.00 96.84           H  
ATOM   3246  HB3 SER A 209     -12.752   7.735  -3.701  1.00 96.84           H  
ATOM   3247  HG  SER A 209     -13.230   5.961  -1.600  1.00 96.84           H  
ATOM   3248  N   VAL A 210     -11.837  10.343  -2.270  1.00 95.51           N  
ATOM   3249  CA  VAL A 210     -11.004  11.548  -2.405  1.00 95.51           C  
ATOM   3250  C   VAL A 210     -10.355  11.984  -1.082  1.00 95.51           C  
ATOM   3251  O   VAL A 210      -9.249  12.512  -1.108  1.00 95.51           O  
ATOM   3252  CB  VAL A 210     -11.796  12.687  -3.075  1.00 95.51           C  
ATOM   3253  CG1 VAL A 210     -12.855  13.306  -2.157  1.00 95.51           C  
ATOM   3254  CG2 VAL A 210     -10.873  13.784  -3.610  1.00 95.51           C  
ATOM   3255  H   VAL A 210     -12.789  10.381  -2.606  1.00 95.51           H  
ATOM   3256  HA  VAL A 210     -10.189  11.293  -3.082  1.00 95.51           H  
ATOM   3257  HB  VAL A 210     -12.317  12.264  -3.935  1.00 95.51           H  
ATOM   3258 HG11 VAL A 210     -13.532  12.528  -1.803  1.00 95.51           H  
ATOM   3259 HG12 VAL A 210     -13.428  14.050  -2.709  1.00 95.51           H  
ATOM   3260 HG13 VAL A 210     -12.386  13.789  -1.300  1.00 95.51           H  
ATOM   3261 HG21 VAL A 210     -10.154  13.351  -4.306  1.00 95.51           H  
ATOM   3262 HG22 VAL A 210     -10.329  14.263  -2.796  1.00 95.51           H  
ATOM   3263 HG23 VAL A 210     -11.458  14.537  -4.137  1.00 95.51           H  
ATOM   3264  N   MET A 211     -10.972  11.694   0.074  1.00 96.14           N  
ATOM   3265  CA  MET A 211     -10.363  11.913   1.392  1.00 96.14           C  
ATOM   3266  C   MET A 211      -9.031  11.167   1.528  1.00 96.14           C  
ATOM   3267  O   MET A 211      -8.030  11.763   1.919  1.00 96.14           O  
ATOM   3268  CB  MET A 211     -11.337  11.456   2.492  1.00 96.14           C  
ATOM   3269  CG  MET A 211     -10.764  11.587   3.907  1.00 96.14           C  
ATOM   3270  SD  MET A 211     -10.344  13.280   4.378  1.00 96.14           S  
ATOM   3271  CE  MET A 211      -9.368  12.947   5.865  1.00 96.14           C  
ATOM   3272  H   MET A 211     -11.860  11.214   0.046  1.00 96.14           H  
ATOM   3273  HA  MET A 211     -10.169  12.979   1.515  1.00 96.14           H  
ATOM   3274  HB2 MET A 211     -12.246  12.053   2.429  1.00 96.14           H  
ATOM   3275  HB3 MET A 211     -11.594  10.408   2.339  1.00 96.14           H  
ATOM   3276  HG2 MET A 211      -9.873  10.966   3.993  1.00 96.14           H  
ATOM   3277  HG3 MET A 211     -11.498  11.204   4.616  1.00 96.14           H  
ATOM   3278  HE1 MET A 211      -8.489  12.357   5.606  1.00 96.14           H  
ATOM   3279  HE2 MET A 211      -9.976  12.402   6.588  1.00 96.14           H  
ATOM   3280  HE3 MET A 211      -9.052  13.891   6.307  1.00 96.14           H  
ATOM   3281  N   CYS A 212      -9.019   9.877   1.181  1.00 96.70           N  
ATOM   3282  CA  CYS A 212      -7.845   9.004   1.248  1.00 96.70           C  
ATOM   3283  C   CYS A 212      -6.817   9.361   0.167  1.00 96.70           C  
ATOM   3284  O   CYS A 212      -5.607   9.300   0.392  1.00 96.70           O  
ATOM   3285  CB  CYS A 212      -8.312   7.548   1.071  1.00 96.70           C  
ATOM   3286  SG  CYS A 212      -9.650   7.126   2.230  1.00 96.70           S  
ATOM   3287  H   CYS A 212      -9.869   9.473   0.814  1.00 96.70           H  
ATOM   3288  HA  CYS A 212      -7.362   9.117   2.219  1.00 96.70           H  
ATOM   3289  HB2 CYS A 212      -7.469   6.875   1.228  1.00 96.70           H  
ATOM   3290  HB3 CYS A 212      -8.675   7.404   0.054  1.00 96.70           H  
ATOM   3291  HG  CYS A 212      -8.927   7.223   3.350  1.00 96.70           H  
ATOM   3292  N   MET A 213      -7.300   9.769  -1.007  1.00 95.96           N  
ATOM   3293  CA  MET A 213      -6.466  10.089  -2.164  1.00 95.96           C  
ATOM   3294  C   MET A 213      -5.515  11.271  -1.947  1.00 95.96           C  
ATOM   3295  O   MET A 213      -4.544  11.405  -2.683  1.00 95.96           O  
ATOM   3296  CB  MET A 213      -7.361  10.399  -3.357  1.00 95.96           C  
ATOM   3297  CG  MET A 213      -8.156   9.183  -3.859  1.00 95.96           C  
ATOM   3298  SD  MET A 213      -9.323   9.591  -5.174  1.00 95.96           S  
ATOM   3299  CE  MET A 213      -8.116  10.004  -6.456  1.00 95.96           C  
ATOM   3300  H   MET A 213      -8.303   9.777  -1.127  1.00 95.96           H  
ATOM   3301  HA  MET A 213      -5.848   9.223  -2.402  1.00 95.96           H  
ATOM   3302  HB2 MET A 213      -8.045  11.204  -3.089  1.00 95.96           H  
ATOM   3303  HB3 MET A 213      -6.716  10.776  -4.151  1.00 95.96           H  
ATOM   3304  HG2 MET A 213      -7.482   8.410  -4.226  1.00 95.96           H  
ATOM   3305  HG3 MET A 213      -8.709   8.736  -3.033  1.00 95.96           H  
ATOM   3306  HE1 MET A 213      -8.516  10.818  -7.060  1.00 95.96           H  
ATOM   3307  HE2 MET A 213      -7.173  10.360  -6.042  1.00 95.96           H  
ATOM   3308  HE3 MET A 213      -7.907   9.121  -7.060  1.00 95.96           H  
ATOM   3309  N   GLN A 214      -5.750  12.096  -0.922  1.00 95.17           N  
ATOM   3310  CA  GLN A 214      -4.832  13.171  -0.533  1.00 95.17           C  
ATOM   3311  C   GLN A 214      -3.416  12.669  -0.216  1.00 95.17           C  
ATOM   3312  O   GLN A 214      -2.457  13.404  -0.426  1.00 95.17           O  
ATOM   3313  CB  GLN A 214      -5.385  13.888   0.702  1.00 95.17           C  
ATOM   3314  CG  GLN A 214      -6.714  14.583   0.410  1.00 95.17           C  
ATOM   3315  CD  GLN A 214      -7.167  15.381   1.613  1.00 95.17           C  
ATOM   3316  NE2 GLN A 214      -8.069  14.864   2.416  1.00 95.17           N  
ATOM   3317  OE1 GLN A 214      -6.696  16.483   1.841  1.00 95.17           O  
ATOM   3318  H   GLN A 214      -6.585  11.953  -0.372  1.00 95.17           H  
ATOM   3319  HA  GLN A 214      -4.745  13.882  -1.355  1.00 95.17           H  
ATOM   3320  HB2 GLN A 214      -5.518  13.173   1.514  1.00 95.17           H  
ATOM   3321  HB3 GLN A 214      -4.662  14.639   1.021  1.00 95.17           H  
ATOM   3322  HG2 GLN A 214      -6.592  15.262  -0.434  1.00 95.17           H  
ATOM   3323  HG3 GLN A 214      -7.476  13.846   0.159  1.00 95.17           H  
ATOM   3324 HE21 GLN A 214      -8.328  13.894   2.304  1.00 95.17           H  
ATOM   3325 HE22 GLN A 214      -8.407  15.402   3.201  1.00 95.17           H  
ATOM   3326  N   CYS A 215      -3.299  11.430   0.277  1.00 96.09           N  
ATOM   3327  CA  CYS A 215      -2.027  10.806   0.654  1.00 96.09           C  
ATOM   3328  C   CYS A 215      -1.723   9.542  -0.172  1.00 96.09           C  
ATOM   3329  O   CYS A 215      -0.564   9.188  -0.380  1.00 96.09           O  
ATOM   3330  CB  CYS A 215      -2.080  10.457   2.152  1.00 96.09           C  
ATOM   3331  SG  CYS A 215      -2.532  11.889   3.183  1.00 96.09           S  
ATOM   3332  H   CYS A 215      -4.150  10.913   0.444  1.00 96.09           H  
ATOM   3333  HA  CYS A 215      -1.207  11.504   0.488  1.00 96.09           H  
ATOM   3334  HB2 CYS A 215      -1.101  10.086   2.457  1.00 96.09           H  
ATOM   3335  HB3 CYS A 215      -2.809   9.662   2.311  1.00 96.09           H  
ATOM   3336  HG  CYS A 215      -2.454  11.266   4.362  1.00 96.09           H  
ATOM   3337  N   HIS A 216      -2.757   8.836  -0.638  1.00 95.79           N  
ATOM   3338  CA  HIS A 216      -2.632   7.552  -1.335  1.00 95.79           C  
ATOM   3339  C   HIS A 216      -2.539   7.711  -2.854  1.00 95.79           C  
ATOM   3340  O   HIS A 216      -3.321   7.122  -3.603  1.00 95.79           O  
ATOM   3341  CB  HIS A 216      -3.753   6.608  -0.887  1.00 95.79           C  
ATOM   3342  CG  HIS A 216      -3.520   6.092   0.504  1.00 95.79           C  
ATOM   3343  CD2 HIS A 216      -4.060   6.573   1.664  1.00 95.79           C  
ATOM   3344  ND1 HIS A 216      -2.692   5.046   0.841  1.00 95.79           N  
ATOM   3345  CE1 HIS A 216      -2.741   4.894   2.173  1.00 95.79           C  
ATOM   3346  NE2 HIS A 216      -3.563   5.804   2.717  1.00 95.79           N  
ATOM   3347  H   HIS A 216      -3.690   9.159  -0.423  1.00 95.79           H  
ATOM   3348  HA  HIS A 216      -1.696   7.082  -1.035  1.00 95.79           H  
ATOM   3349  HB2 HIS A 216      -4.718   7.112  -0.947  1.00 95.79           H  
ATOM   3350  HB3 HIS A 216      -3.787   5.741  -1.547  1.00 95.79           H  
ATOM   3351  HD1 HIS A 216      -2.182   4.454   0.201  1.00 95.79           H  
ATOM   3352  HD2 HIS A 216      -4.746   7.402   1.756  1.00 95.79           H  
ATOM   3353  HE1 HIS A 216      -2.210   4.137   2.731  1.00 95.79           H  
ATOM   3354  N   GLY A 217      -1.616   8.538  -3.336  1.00 92.18           N  
ATOM   3355  CA  GLY A 217      -1.411   8.716  -4.766  1.00 92.18           C  
ATOM   3356  C   GLY A 217      -0.273   9.668  -5.093  1.00 92.18           C  
ATOM   3357  O   GLY A 217       0.680   9.821  -4.330  1.00 92.18           O  
ATOM   3358  H   GLY A 217      -0.977   8.991  -2.699  1.00 92.18           H  
ATOM   3359  HA2 GLY A 217      -1.192   7.752  -5.225  1.00 92.18           H  
ATOM   3360  HA3 GLY A 217      -2.329   9.114  -5.198  1.00 92.18           H  
ATOM   3361  N   LYS A 218      -0.395  10.323  -6.250  1.00 91.93           N  
ATOM   3362  CA  LYS A 218       0.516  11.389  -6.657  1.00 91.93           C  
ATOM   3363  C   LYS A 218       0.213  12.651  -5.850  1.00 91.93           C  
ATOM   3364  O   LYS A 218      -0.897  13.174  -5.908  1.00 91.93           O  
ATOM   3365  CB  LYS A 218       0.411  11.603  -8.173  1.00 91.93           C  
ATOM   3366  CG  LYS A 218       1.454  12.604  -8.690  1.00 91.93           C  
ATOM   3367  CD  LYS A 218       1.476  12.614 -10.225  1.00 91.93           C  
ATOM   3368  CE  LYS A 218       2.578  13.553 -10.723  1.00 91.93           C  
ATOM   3369  NZ  LYS A 218       2.852  13.397 -12.174  1.00 91.93           N1+
ATOM   3370  H   LYS A 218      -1.238  10.188  -6.788  1.00 91.93           H  
ATOM   3371  HA  LYS A 218       1.535  11.081  -6.423  1.00 91.93           H  
ATOM   3372  HB2 LYS A 218      -0.588  11.957  -8.427  1.00 91.93           H  
ATOM   3373  HB3 LYS A 218       0.576  10.644  -8.664  1.00 91.93           H  
ATOM   3374  HG2 LYS A 218       2.439  12.314  -8.324  1.00 91.93           H  
ATOM   3375  HG3 LYS A 218       1.222  13.603  -8.321  1.00 91.93           H  
ATOM   3376  HD2 LYS A 218       0.508  12.941 -10.606  1.00 91.93           H  
ATOM   3377  HD3 LYS A 218       1.681  11.603 -10.577  1.00 91.93           H  
ATOM   3378  HE2 LYS A 218       3.489  13.318 -10.173  1.00 91.93           H  
ATOM   3379  HE3 LYS A 218       2.300  14.581 -10.487  1.00 91.93           H  
ATOM   3380  HZ1 LYS A 218       2.027  13.549 -12.736  1.00 91.93           H  
ATOM   3381  HZ2 LYS A 218       3.208  12.472 -12.365  1.00 91.93           H  
ATOM   3382  HZ3 LYS A 218       3.578  14.037 -12.464  1.00 91.93           H  
ATOM   3383  N   TYR A 219       1.215  13.136  -5.133  1.00 92.82           N  
ATOM   3384  CA  TYR A 219       1.189  14.389  -4.395  1.00 92.82           C  
ATOM   3385  C   TYR A 219       1.894  15.478  -5.205  1.00 92.82           C  
ATOM   3386  O   TYR A 219       2.958  15.243  -5.778  1.00 92.82           O  
ATOM   3387  CB  TYR A 219       1.843  14.169  -3.026  1.00 92.82           C  
ATOM   3388  CG  TYR A 219       2.075  15.443  -2.239  1.00 92.82           C  
ATOM   3389  CD1 TYR A 219       3.382  15.944  -2.085  1.00 92.82           C  
ATOM   3390  CD2 TYR A 219       0.987  16.132  -1.670  1.00 92.82           C  
ATOM   3391  CE1 TYR A 219       3.605  17.120  -1.349  1.00 92.82           C  
ATOM   3392  CE2 TYR A 219       1.207  17.317  -0.941  1.00 92.82           C  
ATOM   3393  CZ  TYR A 219       2.518  17.807  -0.770  1.00 92.82           C  
ATOM   3394  OH  TYR A 219       2.743  18.929  -0.038  1.00 92.82           O  
ATOM   3395  H   TYR A 219       2.097  12.645  -5.164  1.00 92.82           H  
ATOM   3396  HA  TYR A 219       0.157  14.696  -4.229  1.00 92.82           H  
ATOM   3397  HB2 TYR A 219       1.210  13.506  -2.437  1.00 92.82           H  
ATOM   3398  HB3 TYR A 219       2.799  13.664  -3.167  1.00 92.82           H  
ATOM   3399  HD1 TYR A 219       4.218  15.421  -2.525  1.00 92.82           H  
ATOM   3400  HD2 TYR A 219      -0.014  15.738  -1.766  1.00 92.82           H  
ATOM   3401  HE1 TYR A 219       4.611  17.498  -1.235  1.00 92.82           H  
ATOM   3402  HE2 TYR A 219       0.387  17.841  -0.473  1.00 92.82           H  
ATOM   3403  HH  TYR A 219       3.678  19.046   0.146  1.00 92.82           H  
ATOM   3404  N   THR A 220       1.317  16.677  -5.226  1.00 93.86           N  
ATOM   3405  CA  THR A 220       1.953  17.871  -5.788  1.00 93.86           C  
ATOM   3406  C   THR A 220       2.193  18.855  -4.656  1.00 93.86           C  
ATOM   3407  O   THR A 220       1.247  19.322  -4.021  1.00 93.86           O  
ATOM   3408  CB  THR A 220       1.110  18.510  -6.898  1.00 93.86           C  
ATOM   3409  CG2 THR A 220       1.837  19.672  -7.573  1.00 93.86           C  
ATOM   3410  OG1 THR A 220       0.829  17.572  -7.915  1.00 93.86           O  
ATOM   3411  H   THR A 220       0.464  16.812  -4.702  1.00 93.86           H  
ATOM   3412  HA  THR A 220       2.916  17.609  -6.228  1.00 93.86           H  
ATOM   3413  HB  THR A 220       0.168  18.868  -6.482  1.00 93.86           H  
ATOM   3414  HG1 THR A 220       0.320  18.037  -8.583  1.00 93.86           H  
ATOM   3415 HG21 THR A 220       2.813  19.345  -7.932  1.00 93.86           H  
ATOM   3416 HG22 THR A 220       1.250  20.047  -8.412  1.00 93.86           H  
ATOM   3417 HG23 THR A 220       1.977  20.487  -6.862  1.00 93.86           H  
ATOM   3418  N   ALA A 221       3.459  19.161  -4.398  1.00 93.86           N  
ATOM   3419  CA  ALA A 221       3.864  20.122  -3.391  1.00 93.86           C  
ATOM   3420  C   ALA A 221       3.501  21.563  -3.809  1.00 93.86           C  
ATOM   3421  O   ALA A 221       3.297  21.831  -4.996  1.00 93.86           O  
ATOM   3422  CB  ALA A 221       5.364  19.934  -3.156  1.00 93.86           C  
ATOM   3423  H   ALA A 221       4.176  18.783  -5.001  1.00 93.86           H  
ATOM   3424  HA  ALA A 221       3.329  19.882  -2.472  1.00 93.86           H  
ATOM   3425  HB1 ALA A 221       5.562  18.908  -2.845  1.00 93.86           H  
ATOM   3426  HB2 ALA A 221       5.893  20.114  -4.092  1.00 93.86           H  
ATOM   3427  HB3 ALA A 221       5.728  20.627  -2.397  1.00 93.86           H  
ATOM   3428  N   PRO A 222       3.452  22.523  -2.864  1.00 90.69           N  
ATOM   3429  CA  PRO A 222       3.126  23.919  -3.173  1.00 90.69           C  
ATOM   3430  C   PRO A 222       4.049  24.601  -4.197  1.00 90.69           C  
ATOM   3431  O   PRO A 222       3.637  25.566  -4.832  1.00 90.69           O  
ATOM   3432  CB  PRO A 222       3.189  24.648  -1.828  1.00 90.69           C  
ATOM   3433  CG  PRO A 222       2.840  23.558  -0.818  1.00 90.69           C  
ATOM   3434  CD  PRO A 222       3.500  22.322  -1.420  1.00 90.69           C  
ATOM   3435  HA  PRO A 222       2.106  23.957  -3.555  1.00 90.69           H  
ATOM   3436  HB2 PRO A 222       2.482  25.477  -1.788  1.00 90.69           H  
ATOM   3437  HB3 PRO A 222       4.202  25.002  -1.640  1.00 90.69           H  
ATOM   3438  HG2 PRO A 222       1.760  23.417  -0.786  1.00 90.69           H  
ATOM   3439  HG3 PRO A 222       3.231  23.782   0.175  1.00 90.69           H  
ATOM   3440  HD2 PRO A 222       2.949  21.433  -1.112  1.00 90.69           H  
ATOM   3441  HD3 PRO A 222       4.538  22.259  -1.094  1.00 90.69           H  
ATOM   3442  N   ASP A 223       5.281  24.115  -4.362  1.00 93.47           N  
ATOM   3443  CA  ASP A 223       6.248  24.594  -5.359  1.00 93.47           C  
ATOM   3444  C   ASP A 223       6.096  23.923  -6.739  1.00 93.47           C  
ATOM   3445  O   ASP A 223       6.855  24.224  -7.657  1.00 93.47           O  
ATOM   3446  CB  ASP A 223       7.679  24.455  -4.800  1.00 93.47           C  
ATOM   3447  CG  ASP A 223       8.120  23.016  -4.492  1.00 93.47           C  
ATOM   3448  OD1 ASP A 223       7.302  22.080  -4.631  1.00 93.47           O  
ATOM   3449  OD2 ASP A 223       9.261  22.841  -3.999  1.00 93.47           O1-
ATOM   3450  H   ASP A 223       5.540  23.263  -3.884  1.00 93.47           H  
ATOM   3451  HA  ASP A 223       6.070  25.657  -5.524  1.00 93.47           H  
ATOM   3452  HB2 ASP A 223       7.747  25.039  -3.883  1.00 93.47           H  
ATOM   3453  HB3 ASP A 223       8.380  24.889  -5.513  1.00 93.47           H  
ATOM   3454  N   GLY A 224       5.112  23.033  -6.897  1.00 94.38           N  
ATOM   3455  CA  GLY A 224       4.839  22.290  -8.126  1.00 94.38           C  
ATOM   3456  C   GLY A 224       5.576  20.955  -8.237  1.00 94.38           C  
ATOM   3457  O   GLY A 224       5.302  20.199  -9.170  1.00 94.38           O  
ATOM   3458  H   GLY A 224       4.538  22.818  -6.095  1.00 94.38           H  
ATOM   3459  HA2 GLY A 224       5.117  22.898  -8.987  1.00 94.38           H  
ATOM   3460  HA3 GLY A 224       3.769  22.085  -8.179  1.00 94.38           H  
ATOM   3461  N   GLU A 225       6.473  20.627  -7.301  1.00 94.61           N  
ATOM   3462  CA  GLU A 225       7.183  19.348  -7.316  1.00 94.61           C  
ATOM   3463  C   GLU A 225       6.209  18.183  -7.130  1.00 94.61           C  
ATOM   3464  O   GLU A 225       5.324  18.228  -6.273  1.00 94.61           O  
ATOM   3465  CB  GLU A 225       8.268  19.337  -6.235  1.00 94.61           C  
ATOM   3466  CG  GLU A 225       9.119  18.062  -6.225  1.00 94.61           C  
ATOM   3467  CD  GLU A 225       9.784  17.796  -7.579  1.00 94.61           C  
ATOM   3468  OE1 GLU A 225       9.406  16.789  -8.226  1.00 94.61           O  
ATOM   3469  OE2 GLU A 225      10.616  18.622  -7.998  1.00 94.61           O1-
ATOM   3470  H   GLU A 225       6.651  21.264  -6.538  1.00 94.61           H  
ATOM   3471  HA  GLU A 225       7.665  19.245  -8.288  1.00 94.61           H  
ATOM   3472  HB2 GLU A 225       8.924  20.195  -6.382  1.00 94.61           H  
ATOM   3473  HB3 GLU A 225       7.795  19.434  -5.258  1.00 94.61           H  
ATOM   3474  HG2 GLU A 225       9.887  18.200  -5.463  1.00 94.61           H  
ATOM   3475  HG3 GLU A 225       8.505  17.213  -5.927  1.00 94.61           H  
ATOM   3476  N   THR A 226       6.385  17.116  -7.909  1.00 94.37           N  
ATOM   3477  CA  THR A 226       5.499  15.951  -7.833  1.00 94.37           C  
ATOM   3478  C   THR A 226       6.201  14.774  -7.181  1.00 94.37           C  
ATOM   3479  O   THR A 226       7.294  14.376  -7.583  1.00 94.37           O  
ATOM   3480  CB  THR A 226       4.868  15.569  -9.173  1.00 94.37           C  
ATOM   3481  CG2 THR A 226       3.995  16.684  -9.745  1.00 94.37           C  
ATOM   3482  OG1 THR A 226       5.813  15.249 -10.164  1.00 94.37           O  
ATOM   3483  H   THR A 226       7.248  17.046  -8.429  1.00 94.37           H  
ATOM   3484  HA  THR A 226       4.655  16.202  -7.191  1.00 94.37           H  
ATOM   3485  HB  THR A 226       4.238  14.697  -8.998  1.00 94.37           H  
ATOM   3486  HG1 THR A 226       6.404  16.003 -10.227  1.00 94.37           H  
ATOM   3487 HG21 THR A 226       3.568  16.379 -10.701  1.00 94.37           H  
ATOM   3488 HG22 THR A 226       4.584  17.589  -9.896  1.00 94.37           H  
ATOM   3489 HG23 THR A 226       3.189  16.906  -9.045  1.00 94.37           H  
ATOM   3490  N   ILE A 227       5.551  14.200  -6.176  1.00 93.55           N  
ATOM   3491  CA  ILE A 227       6.014  13.035  -5.432  1.00 93.55           C  
ATOM   3492  C   ILE A 227       5.010  11.911  -5.661  1.00 93.55           C  
ATOM   3493  O   ILE A 227       3.805  12.109  -5.511  1.00 93.55           O  
ATOM   3494  CB  ILE A 227       6.158  13.370  -3.931  1.00 93.55           C  
ATOM   3495  CG1 ILE A 227       6.988  14.645  -3.644  1.00 93.55           C  
ATOM   3496  CG2 ILE A 227       6.737  12.172  -3.161  1.00 93.55           C  
ATOM   3497  CD1 ILE A 227       8.450  14.603  -4.101  1.00 93.55           C  
ATOM   3498  H   ILE A 227       4.642  14.568  -5.931  1.00 93.55           H  
ATOM   3499  HA  ILE A 227       6.984  12.714  -5.812  1.00 93.55           H  
ATOM   3500  HB  ILE A 227       5.158  13.552  -3.538  1.00 93.55           H  
ATOM   3501 HG12 ILE A 227       6.505  15.504  -4.109  1.00 93.55           H  
ATOM   3502 HG13 ILE A 227       6.974  14.822  -2.568  1.00 93.55           H  
ATOM   3503 HG21 ILE A 227       7.707  11.886  -3.568  1.00 93.55           H  
ATOM   3504 HG22 ILE A 227       6.848  12.430  -2.108  1.00 93.55           H  
ATOM   3505 HG23 ILE A 227       6.059  11.322  -3.230  1.00 93.55           H  
ATOM   3506 HD11 ILE A 227       8.506  14.442  -5.178  1.00 93.55           H  
ATOM   3507 HD12 ILE A 227       8.923  15.557  -3.871  1.00 93.55           H  
ATOM   3508 HD13 ILE A 227       8.987  13.816  -3.572  1.00 93.55           H  
ATOM   3509  N   GLN A 228       5.490  10.725  -6.011  1.00 92.26           N  
ATOM   3510  CA  GLN A 228       4.645   9.554  -6.210  1.00 92.26           C  
ATOM   3511  C   GLN A 228       5.152   8.413  -5.333  1.00 92.26           C  
ATOM   3512  O   GLN A 228       6.081   7.698  -5.695  1.00 92.26           O  
ATOM   3513  CB  GLN A 228       4.580   9.239  -7.709  1.00 92.26           C  
ATOM   3514  CG  GLN A 228       3.530   8.162  -8.010  1.00 92.26           C  
ATOM   3515  CD  GLN A 228       3.155   8.095  -9.487  1.00 92.26           C  
ATOM   3516  NE2 GLN A 228       2.154   7.320  -9.834  1.00 92.26           N  
ATOM   3517  OE1 GLN A 228       3.693   8.758 -10.357  1.00 92.26           O  
ATOM   3518  H   GLN A 228       6.486  10.616  -6.138  1.00 92.26           H  
ATOM   3519  HA  GLN A 228       3.628   9.777  -5.885  1.00 92.26           H  
ATOM   3520  HB2 GLN A 228       4.300  10.154  -8.231  1.00 92.26           H  
ATOM   3521  HB3 GLN A 228       5.557   8.920  -8.074  1.00 92.26           H  
ATOM   3522  HG2 GLN A 228       2.622   8.378  -7.447  1.00 92.26           H  
ATOM   3523  HG3 GLN A 228       3.905   7.189  -7.694  1.00 92.26           H  
ATOM   3524 HE21 GLN A 228       2.026   7.210 -10.830  1.00 92.26           H  
ATOM   3525 HE22 GLN A 228       1.765   6.695  -9.143  1.00 92.26           H  
ATOM   3526  N   CYS A 229       4.558   8.287  -4.142  1.00 89.57           N  
ATOM   3527  CA  CYS A 229       4.915   7.246  -3.172  1.00 89.57           C  
ATOM   3528  C   CYS A 229       4.161   5.935  -3.383  1.00 89.57           C  
ATOM   3529  O   CYS A 229       4.600   4.925  -2.860  1.00 89.57           O  
ATOM   3530  CB  CYS A 229       4.619   7.738  -1.748  1.00 89.57           C  
ATOM   3531  SG  CYS A 229       5.650   9.151  -1.273  1.00 89.57           S  
ATOM   3532  H   CYS A 229       3.849   8.957  -3.883  1.00 89.57           H  
ATOM   3533  HA  CYS A 229       5.975   7.008  -3.254  1.00 89.57           H  
ATOM   3534  HB2 CYS A 229       3.566   8.012  -1.670  1.00 89.57           H  
ATOM   3535  HB3 CYS A 229       4.810   6.919  -1.054  1.00 89.57           H  
ATOM   3536  HG  CYS A 229       5.101   9.345  -0.071  1.00 89.57           H  
ATOM   3537  N   ASN A 230       3.003   5.992  -4.039  1.00 90.44           N  
ATOM   3538  CA  ASN A 230       2.191   4.843  -4.414  1.00 90.44           C  
ATOM   3539  C   ASN A 230       1.247   5.245  -5.547  1.00 90.44           C  
ATOM   3540  O   ASN A 230       1.161   6.416  -5.945  1.00 90.44           O  
ATOM   3541  CB  ASN A 230       1.408   4.298  -3.202  1.00 90.44           C  
ATOM   3542  CG  ASN A 230       0.424   5.299  -2.644  1.00 90.44           C  
ATOM   3543  ND2 ASN A 230       0.794   5.978  -1.581  1.00 90.44           N  
ATOM   3544  OD1 ASN A 230      -0.654   5.517  -3.179  1.00 90.44           O  
ATOM   3545  H   ASN A 230       2.717   6.879  -4.427  1.00 90.44           H  
ATOM   3546  HA  ASN A 230       2.848   4.059  -4.792  1.00 90.44           H  
ATOM   3547  HB2 ASN A 230       0.869   3.393  -3.483  1.00 90.44           H  
ATOM   3548  HB3 ASN A 230       2.114   3.993  -2.430  1.00 90.44           H  
ATOM   3549 HD21 ASN A 230       1.691   5.749  -1.177  1.00 90.44           H  
ATOM   3550 HD22 ASN A 230       0.219   6.741  -1.253  1.00 90.44           H  
ATOM   3551  N   THR A 231       0.523   4.268  -6.076  1.00 93.16           N  
ATOM   3552  CA  THR A 231      -0.250   4.437  -7.309  1.00 93.16           C  
ATOM   3553  C   THR A 231      -1.742   4.124  -7.146  1.00 93.16           C  
ATOM   3554  O   THR A 231      -2.488   4.097  -8.132  1.00 93.16           O  
ATOM   3555  CB  THR A 231       0.443   3.676  -8.441  1.00 93.16           C  
ATOM   3556  CG2 THR A 231       1.925   3.994  -8.548  1.00 93.16           C  
ATOM   3557  OG1 THR A 231       0.313   2.287  -8.265  1.00 93.16           O  
ATOM   3558  H   THR A 231       0.709   3.329  -5.754  1.00 93.16           H  
ATOM   3559  HA  THR A 231      -0.222   5.488  -7.596  1.00 93.16           H  
ATOM   3560  HB  THR A 231      -0.009   3.995  -9.380  1.00 93.16           H  
ATOM   3561  HG1 THR A 231       1.135   1.883  -8.551  1.00 93.16           H  
ATOM   3562 HG21 THR A 231       2.467   3.580  -7.698  1.00 93.16           H  
ATOM   3563 HG22 THR A 231       2.094   5.071  -8.567  1.00 93.16           H  
ATOM   3564 HG23 THR A 231       2.324   3.538  -9.454  1.00 93.16           H  
ATOM   3565  N   LEU A 232      -2.194   3.982  -5.894  1.00 96.14           N  
ATOM   3566  CA  LEU A 232      -3.546   3.585  -5.488  1.00 96.14           C  
ATOM   3567  C   LEU A 232      -4.631   4.490  -6.081  1.00 96.14           C  
ATOM   3568  O   LEU A 232      -5.510   4.005  -6.790  1.00 96.14           O  
ATOM   3569  CB  LEU A 232      -3.613   3.598  -3.949  1.00 96.14           C  
ATOM   3570  CG  LEU A 232      -2.738   2.539  -3.254  1.00 96.14           C  
ATOM   3571  CD1 LEU A 232      -2.648   2.852  -1.762  1.00 96.14           C  
ATOM   3572  CD2 LEU A 232      -3.343   1.153  -3.431  1.00 96.14           C  
ATOM   3573  H   LEU A 232      -1.511   4.071  -5.155  1.00 96.14           H  
ATOM   3574  HA  LEU A 232      -3.741   2.573  -5.844  1.00 96.14           H  
ATOM   3575  HB2 LEU A 232      -4.647   3.460  -3.633  1.00 96.14           H  
ATOM   3576  HB3 LEU A 232      -3.291   4.581  -3.603  1.00 96.14           H  
ATOM   3577  HG  LEU A 232      -1.732   2.556  -3.672  1.00 96.14           H  
ATOM   3578 HD11 LEU A 232      -2.165   3.821  -1.639  1.00 96.14           H  
ATOM   3579 HD12 LEU A 232      -3.640   2.850  -1.311  1.00 96.14           H  
ATOM   3580 HD13 LEU A 232      -2.026   2.092  -1.288  1.00 96.14           H  
ATOM   3581 HD21 LEU A 232      -4.372   1.139  -3.071  1.00 96.14           H  
ATOM   3582 HD22 LEU A 232      -3.299   0.855  -4.479  1.00 96.14           H  
ATOM   3583 HD23 LEU A 232      -2.770   0.429  -2.853  1.00 96.14           H  
ATOM   3584  N   SER A 233      -4.536   5.808  -5.867  1.00 95.02           N  
ATOM   3585  CA  SER A 233      -5.501   6.792  -6.390  1.00 95.02           C  
ATOM   3586  C   SER A 233      -5.657   6.715  -7.905  1.00 95.02           C  
ATOM   3587  O   SER A 233      -6.774   6.689  -8.419  1.00 95.02           O  
ATOM   3588  CB  SER A 233      -5.041   8.217  -6.082  1.00 95.02           C  
ATOM   3589  OG  SER A 233      -5.162   8.496  -4.715  1.00 95.02           O  
ATOM   3590  H   SER A 233      -3.839   6.120  -5.207  1.00 95.02           H  
ATOM   3591  HA  SER A 233      -6.479   6.628  -5.938  1.00 95.02           H  
ATOM   3592  HB2 SER A 233      -5.651   8.924  -6.645  1.00 95.02           H  
ATOM   3593  HB3 SER A 233      -4.004   8.343  -6.392  1.00 95.02           H  
ATOM   3594  HG  SER A 233      -4.509   7.972  -4.246  1.00 95.02           H  
ATOM   3595  N   GLY A 234      -4.530   6.651  -8.620  1.00 93.96           N  
ATOM   3596  CA  GLY A 234      -4.528   6.590 -10.078  1.00 93.96           C  
ATOM   3597  C   GLY A 234      -5.158   5.296 -10.582  1.00 93.96           C  
ATOM   3598  O   GLY A 234      -5.962   5.330 -11.506  1.00 93.96           O  
ATOM   3599  H   GLY A 234      -3.652   6.581  -8.125  1.00 93.96           H  
ATOM   3600  HA2 GLY A 234      -3.501   6.642 -10.441  1.00 93.96           H  
ATOM   3601  HA3 GLY A 234      -5.092   7.430 -10.481  1.00 93.96           H  
ATOM   3602  N   SER A 235      -4.851   4.158  -9.954  1.00 96.23           N  
ATOM   3603  CA  SER A 235      -5.490   2.891 -10.313  1.00 96.23           C  
ATOM   3604  C   SER A 235      -6.984   2.871  -9.997  1.00 96.23           C  
ATOM   3605  O   SER A 235      -7.759   2.316 -10.775  1.00 96.23           O  
ATOM   3606  CB  SER A 235      -4.853   1.737  -9.556  1.00 96.23           C  
ATOM   3607  OG  SER A 235      -5.389   0.543 -10.079  1.00 96.23           O  
ATOM   3608  H   SER A 235      -4.223   4.182  -9.163  1.00 96.23           H  
ATOM   3609  HA  SER A 235      -5.362   2.720 -11.382  1.00 96.23           H  
ATOM   3610  HB2 SER A 235      -3.771   1.742  -9.690  1.00 96.23           H  
ATOM   3611  HB3 SER A 235      -5.079   1.821  -8.493  1.00 96.23           H  
ATOM   3612  HG  SER A 235      -6.260   0.726 -10.440  1.00 96.23           H  
ATOM   3613  N   PHE A 236      -7.386   3.436  -8.860  1.00 97.37           N  
ATOM   3614  CA  PHE A 236      -8.781   3.479  -8.441  1.00 97.37           C  
ATOM   3615  C   PHE A 236      -9.618   4.291  -9.431  1.00 97.37           C  
ATOM   3616  O   PHE A 236     -10.603   3.789  -9.968  1.00 97.37           O  
ATOM   3617  CB  PHE A 236      -8.855   4.037  -7.014  1.00 97.37           C  
ATOM   3618  CG  PHE A 236     -10.269   4.209  -6.498  1.00 97.37           C  
ATOM   3619  CD1 PHE A 236     -10.913   5.455  -6.605  1.00 97.37           C  
ATOM   3620  CD2 PHE A 236     -10.949   3.120  -5.923  1.00 97.37           C  
ATOM   3621  CE1 PHE A 236     -12.231   5.607  -6.141  1.00 97.37           C  
ATOM   3622  CE2 PHE A 236     -12.269   3.271  -5.467  1.00 97.37           C  
ATOM   3623  CZ  PHE A 236     -12.913   4.513  -5.581  1.00 97.37           C  
ATOM   3624  H   PHE A 236      -6.696   3.818  -8.229  1.00 97.37           H  
ATOM   3625  HA  PHE A 236      -9.183   2.466  -8.433  1.00 97.37           H  
ATOM   3626  HB2 PHE A 236      -8.349   5.002  -6.975  1.00 97.37           H  
ATOM   3627  HB3 PHE A 236      -8.321   3.360  -6.347  1.00 97.37           H  
ATOM   3628  HD1 PHE A 236     -10.401   6.296  -7.048  1.00 97.37           H  
ATOM   3629  HD2 PHE A 236     -10.463   2.160  -5.832  1.00 97.37           H  
ATOM   3630  HE1 PHE A 236     -12.724   6.564  -6.228  1.00 97.37           H  
ATOM   3631  HE2 PHE A 236     -12.796   2.430  -5.041  1.00 97.37           H  
ATOM   3632  HZ  PHE A 236     -13.930   4.618  -5.234  1.00 97.37           H  
ATOM   3633  N   GLN A 237      -9.184   5.511  -9.751  1.00 94.63           N  
ATOM   3634  CA  GLN A 237      -9.907   6.373 -10.686  1.00 94.63           C  
ATOM   3635  C   GLN A 237      -9.861   5.844 -12.119  1.00 94.63           C  
ATOM   3636  O   GLN A 237     -10.893   5.725 -12.773  1.00 94.63           O  
ATOM   3637  CB  GLN A 237      -9.322   7.785 -10.643  1.00 94.63           C  
ATOM   3638  CG  GLN A 237      -9.617   8.481  -9.316  1.00 94.63           C  
ATOM   3639  CD  GLN A 237      -9.080   9.901  -9.342  1.00 94.63           C  
ATOM   3640  NE2 GLN A 237      -9.922  10.892  -9.147  1.00 94.63           N  
ATOM   3641  OE1 GLN A 237      -7.896  10.153  -9.504  1.00 94.63           O  
ATOM   3642  H   GLN A 237      -8.353   5.869  -9.303  1.00 94.63           H  
ATOM   3643  HA  GLN A 237     -10.957   6.418 -10.396  1.00 94.63           H  
ATOM   3644  HB2 GLN A 237      -9.768   8.374 -11.445  1.00 94.63           H  
ATOM   3645  HB3 GLN A 237      -8.245   7.742 -10.806  1.00 94.63           H  
ATOM   3646  HG2 GLN A 237     -10.694   8.499  -9.150  1.00 94.63           H  
ATOM   3647  HG3 GLN A 237      -9.151   7.938  -8.493  1.00 94.63           H  
ATOM   3648 HE21 GLN A 237      -9.534  11.822  -9.221  1.00 94.63           H  
ATOM   3649 HE22 GLN A 237     -10.909  10.700  -9.057  1.00 94.63           H  
ATOM   3650  N   ASN A 238      -8.668   5.503 -12.613  1.00 93.45           N  
ATOM   3651  CA  ASN A 238      -8.481   5.247 -14.041  1.00 93.45           C  
ATOM   3652  C   ASN A 238      -8.849   3.821 -14.459  1.00 93.45           C  
ATOM   3653  O   ASN A 238      -9.020   3.579 -15.653  1.00 93.45           O  
ATOM   3654  CB  ASN A 238      -7.039   5.582 -14.449  1.00 93.45           C  
ATOM   3655  CG  ASN A 238      -6.652   7.024 -14.176  1.00 93.45           C  
ATOM   3656  ND2 ASN A 238      -5.377   7.306 -14.061  1.00 93.45           N  
ATOM   3657  OD1 ASN A 238      -7.468   7.924 -14.093  1.00 93.45           O  
ATOM   3658  H   ASN A 238      -7.849   5.608 -12.032  1.00 93.45           H  
ATOM   3659  HA  ASN A 238      -9.143   5.913 -14.594  1.00 93.45           H  
ATOM   3660  HB2 ASN A 238      -6.350   4.910 -13.937  1.00 93.45           H  
ATOM   3661  HB3 ASN A 238      -6.928   5.415 -15.521  1.00 93.45           H  
ATOM   3662 HD21 ASN A 238      -5.161   8.280 -13.903  1.00 93.45           H  
ATOM   3663 HD22 ASN A 238      -4.683   6.578 -14.152  1.00 93.45           H  
ATOM   3664  N   ALA A 239      -8.956   2.881 -13.516  1.00 94.98           N  
ATOM   3665  CA  ALA A 239      -9.290   1.494 -13.821  1.00 94.98           C  
ATOM   3666  C   ALA A 239     -10.516   1.006 -13.047  1.00 94.98           C  
ATOM   3667  O   ALA A 239     -11.475   0.583 -13.680  1.00 94.98           O  
ATOM   3668  CB  ALA A 239      -8.051   0.611 -13.632  1.00 94.98           C  
ATOM   3669  H   ALA A 239      -8.786   3.136 -12.554  1.00 94.98           H  
ATOM   3670  HA  ALA A 239      -9.567   1.413 -14.872  1.00 94.98           H  
ATOM   3671  HB1 ALA A 239      -7.719   0.621 -12.593  1.00 94.98           H  
ATOM   3672  HB2 ALA A 239      -7.243   0.974 -14.268  1.00 94.98           H  
ATOM   3673  HB3 ALA A 239      -8.291  -0.412 -13.920  1.00 94.98           H  
ATOM   3674  N   TYR A 240     -10.540   1.084 -11.713  1.00 97.38           N  
ATOM   3675  CA  TYR A 240     -11.665   0.522 -10.951  1.00 97.38           C  
ATOM   3676  C   TYR A 240     -12.978   1.255 -11.237  1.00 97.38           C  
ATOM   3677  O   TYR A 240     -13.937   0.634 -11.688  1.00 97.38           O  
ATOM   3678  CB  TYR A 240     -11.346   0.499  -9.458  1.00 97.38           C  
ATOM   3679  CG  TYR A 240     -12.490   0.019  -8.588  1.00 97.38           C  
ATOM   3680  CD1 TYR A 240     -13.217   0.941  -7.811  1.00 97.38           C  
ATOM   3681  CD2 TYR A 240     -12.830  -1.348  -8.552  1.00 97.38           C  
ATOM   3682  CE1 TYR A 240     -14.270   0.495  -6.990  1.00 97.38           C  
ATOM   3683  CE2 TYR A 240     -13.864  -1.801  -7.708  1.00 97.38           C  
ATOM   3684  CZ  TYR A 240     -14.593  -0.877  -6.928  1.00 97.38           C  
ATOM   3685  OH  TYR A 240     -15.643  -1.268  -6.157  1.00 97.38           O  
ATOM   3686  H   TYR A 240      -9.764   1.499 -11.218  1.00 97.38           H  
ATOM   3687  HA  TYR A 240     -11.815  -0.510 -11.267  1.00 97.38           H  
ATOM   3688  HB2 TYR A 240     -11.061   1.498  -9.128  1.00 97.38           H  
ATOM   3689  HB3 TYR A 240     -10.491  -0.159  -9.301  1.00 97.38           H  
ATOM   3690  HD1 TYR A 240     -12.972   1.992  -7.846  1.00 97.38           H  
ATOM   3691  HD2 TYR A 240     -12.289  -2.059  -9.159  1.00 97.38           H  
ATOM   3692  HE1 TYR A 240     -14.835   1.199  -6.397  1.00 97.38           H  
ATOM   3693  HE2 TYR A 240     -14.120  -2.849  -7.677  1.00 97.38           H  
ATOM   3694  HH  TYR A 240     -15.635  -2.190  -5.890  1.00 97.38           H  
ATOM   3695  N   GLN A 241     -13.010   2.580 -11.065  1.00 95.38           N  
ATOM   3696  CA  GLN A 241     -14.212   3.372 -11.340  1.00 95.38           C  
ATOM   3697  C   GLN A 241     -14.595   3.331 -12.824  1.00 95.38           C  
ATOM   3698  O   GLN A 241     -15.769   3.177 -13.156  1.00 95.38           O  
ATOM   3699  CB  GLN A 241     -14.011   4.821 -10.882  1.00 95.38           C  
ATOM   3700  CG  GLN A 241     -13.844   4.931  -9.362  1.00 95.38           C  
ATOM   3701  CD  GLN A 241     -13.899   6.382  -8.903  1.00 95.38           C  
ATOM   3702  NE2 GLN A 241     -14.838   6.726  -8.050  1.00 95.38           N  
ATOM   3703  OE1 GLN A 241     -13.122   7.240  -9.293  1.00 95.38           O  
ATOM   3704  H   GLN A 241     -12.189   3.044 -10.704  1.00 95.38           H  
ATOM   3705  HA  GLN A 241     -15.049   2.946 -10.786  1.00 95.38           H  
ATOM   3706  HB2 GLN A 241     -14.889   5.398 -11.174  1.00 95.38           H  
ATOM   3707  HB3 GLN A 241     -13.139   5.250 -11.376  1.00 95.38           H  
ATOM   3708  HG2 GLN A 241     -14.643   4.370  -8.877  1.00 95.38           H  
ATOM   3709  HG3 GLN A 241     -12.893   4.502  -9.049  1.00 95.38           H  
ATOM   3710 HE21 GLN A 241     -15.498   6.028  -7.738  1.00 95.38           H  
ATOM   3711 HE22 GLN A 241     -14.897   7.709  -7.824  1.00 95.38           H  
ATOM   3712  N   ASN A 242     -13.606   3.390 -13.721  1.00 92.21           N  
ATOM   3713  CA  ASN A 242     -13.836   3.272 -15.164  1.00 92.21           C  
ATOM   3714  C   ASN A 242     -14.426   1.913 -15.576  1.00 92.21           C  
ATOM   3715  O   ASN A 242     -15.178   1.851 -16.545  1.00 92.21           O  
ATOM   3716  CB  ASN A 242     -12.519   3.552 -15.904  1.00 92.21           C  
ATOM   3717  CG  ASN A 242     -12.217   5.033 -16.055  1.00 92.21           C  
ATOM   3718  ND2 ASN A 242     -11.028   5.367 -16.490  1.00 92.21           N  
ATOM   3719  OD1 ASN A 242     -13.033   5.909 -15.830  1.00 92.21           O  
ATOM   3720  H   ASN A 242     -12.669   3.569 -13.390  1.00 92.21           H  
ATOM   3721  HA  ASN A 242     -14.575   4.015 -15.462  1.00 92.21           H  
ATOM   3722  HB2 ASN A 242     -11.692   3.056 -15.395  1.00 92.21           H  
ATOM   3723  HB3 ASN A 242     -12.587   3.140 -16.911  1.00 92.21           H  
ATOM   3724 HD21 ASN A 242     -10.846   6.359 -16.556  1.00 92.21           H  
ATOM   3725 HD22 ASN A 242     -10.314   4.658 -16.582  1.00 92.21           H  
ATOM   3726  N   ASN A 243     -14.146   0.844 -14.827  1.00 92.68           N  
ATOM   3727  CA  ASN A 243     -14.732  -0.483 -15.033  1.00 92.68           C  
ATOM   3728  C   ASN A 243     -16.049  -0.684 -14.258  1.00 92.68           C  
ATOM   3729  O   ASN A 243     -16.513  -1.813 -14.114  1.00 92.68           O  
ATOM   3730  CB  ASN A 243     -13.674  -1.556 -14.722  1.00 92.68           C  
ATOM   3731  CG  ASN A 243     -12.518  -1.553 -15.708  1.00 92.68           C  
ATOM   3732  ND2 ASN A 243     -11.364  -2.035 -15.308  1.00 92.68           N  
ATOM   3733  OD1 ASN A 243     -12.619  -1.156 -16.857  1.00 92.68           O  
ATOM   3734  H   ASN A 243     -13.484   0.945 -14.071  1.00 92.68           H  
ATOM   3735  HA  ASN A 243     -14.999  -0.582 -16.085  1.00 92.68           H  
ATOM   3736  HB2 ASN A 243     -14.131  -2.544 -14.768  1.00 92.68           H  
ATOM   3737  HB3 ASN A 243     -13.297  -1.408 -13.710  1.00 92.68           H  
ATOM   3738 HD21 ASN A 243     -11.257  -2.344 -14.352  1.00 92.68           H  
ATOM   3739 HD22 ASN A 243     -10.602  -1.916 -15.959  1.00 92.68           H  
ATOM   3740  N   GLY A 244     -16.665   0.395 -13.763  1.00 94.89           N  
ATOM   3741  CA  GLY A 244     -17.950   0.354 -13.063  1.00 94.89           C  
ATOM   3742  C   GLY A 244     -17.854   0.068 -11.565  1.00 94.89           C  
ATOM   3743  O   GLY A 244     -18.877  -0.176 -10.932  1.00 94.89           O  
ATOM   3744  H   GLY A 244     -16.228   1.297 -13.885  1.00 94.89           H  
ATOM   3745  HA2 GLY A 244     -18.438   1.321 -13.182  1.00 94.89           H  
ATOM   3746  HA3 GLY A 244     -18.587  -0.409 -13.512  1.00 94.89           H  
ATOM   3747  N   GLY A 245     -16.656   0.108 -10.982  1.00 95.94           N  
ATOM   3748  CA  GLY A 245     -16.461  -0.002  -9.543  1.00 95.94           C  
ATOM   3749  C   GLY A 245     -17.152   1.134  -8.781  1.00 95.94           C  
ATOM   3750  O   GLY A 245     -16.942   2.313  -9.076  1.00 95.94           O  
ATOM   3751  H   GLY A 245     -15.842   0.296 -11.551  1.00 95.94           H  
ATOM   3752  HA2 GLY A 245     -16.842  -0.963  -9.197  1.00 95.94           H  
ATOM   3753  HA3 GLY A 245     -15.391   0.043  -9.339  1.00 95.94           H  
ATOM   3754  N   THR A 246     -17.980   0.783  -7.795  1.00 95.85           N  
ATOM   3755  CA  THR A 246     -18.816   1.743  -7.048  1.00 95.85           C  
ATOM   3756  C   THR A 246     -18.425   1.911  -5.586  1.00 95.85           C  
ATOM   3757  O   THR A 246     -18.888   2.849  -4.938  1.00 95.85           O  
ATOM   3758  CB  THR A 246     -20.298   1.344  -7.098  1.00 95.85           C  
ATOM   3759  CG2 THR A 246     -20.865   1.393  -8.514  1.00 95.85           C  
ATOM   3760  OG1 THR A 246     -20.486   0.032  -6.610  1.00 95.85           O  
ATOM   3761  H   THR A 246     -18.163  -0.201  -7.659  1.00 95.85           H  
ATOM   3762  HA  THR A 246     -18.729   2.731  -7.502  1.00 95.85           H  
ATOM   3763  HB  THR A 246     -20.872   2.037  -6.482  1.00 95.85           H  
ATOM   3764  HG1 THR A 246     -20.162  -0.016  -5.707  1.00 95.85           H  
ATOM   3765 HG21 THR A 246     -20.432   0.593  -9.115  1.00 95.85           H  
ATOM   3766 HG22 THR A 246     -21.946   1.252  -8.474  1.00 95.85           H  
ATOM   3767 HG23 THR A 246     -20.642   2.355  -8.975  1.00 95.85           H  
ATOM   3768  N   GLU A 247     -17.625   0.998  -5.039  1.00 96.11           N  
ATOM   3769  CA  GLU A 247     -17.236   1.039  -3.631  1.00 96.11           C  
ATOM   3770  C   GLU A 247     -16.193   2.128  -3.386  1.00 96.11           C  
ATOM   3771  O   GLU A 247     -15.400   2.489  -4.259  1.00 96.11           O  
ATOM   3772  CB  GLU A 247     -16.720  -0.325  -3.157  1.00 96.11           C  
ATOM   3773  CG  GLU A 247     -17.777  -1.428  -3.310  1.00 96.11           C  
ATOM   3774  CD  GLU A 247     -17.177  -2.806  -3.025  1.00 96.11           C  
ATOM   3775  OE1 GLU A 247     -17.619  -3.436  -2.037  1.00 96.11           O  
ATOM   3776  OE2 GLU A 247     -16.301  -3.215  -3.825  1.00 96.11           O1-
ATOM   3777  H   GLU A 247     -17.207   0.282  -5.616  1.00 96.11           H  
ATOM   3778  HA  GLU A 247     -18.112   1.283  -3.030  1.00 96.11           H  
ATOM   3779  HB2 GLU A 247     -15.818  -0.578  -3.714  1.00 96.11           H  
ATOM   3780  HB3 GLU A 247     -16.446  -0.255  -2.104  1.00 96.11           H  
ATOM   3781  HG2 GLU A 247     -18.604  -1.220  -2.632  1.00 96.11           H  
ATOM   3782  HG3 GLU A 247     -18.174  -1.431  -4.325  1.00 96.11           H  
ATOM   3783  N   THR A 248     -16.186   2.662  -2.170  1.00 96.44           N  
ATOM   3784  CA  THR A 248     -15.164   3.611  -1.736  1.00 96.44           C  
ATOM   3785  C   THR A 248     -13.991   2.889  -1.077  1.00 96.44           C  
ATOM   3786  O   THR A 248     -14.140   1.791  -0.543  1.00 96.44           O  
ATOM   3787  CB  THR A 248     -15.748   4.669  -0.789  1.00 96.44           C  
ATOM   3788  CG2 THR A 248     -16.920   5.439  -1.397  1.00 96.44           C  
ATOM   3789  OG1 THR A 248     -16.176   4.097   0.423  1.00 96.44           O  
ATOM   3790  H   THR A 248     -16.852   2.327  -1.489  1.00 96.44           H  
ATOM   3791  HA  THR A 248     -14.782   4.129  -2.616  1.00 96.44           H  
ATOM   3792  HB  THR A 248     -14.963   5.390  -0.561  1.00 96.44           H  
ATOM   3793  HG1 THR A 248     -16.895   3.492   0.226  1.00 96.44           H  
ATOM   3794 HG21 THR A 248     -17.224   6.226  -0.707  1.00 96.44           H  
ATOM   3795 HG22 THR A 248     -17.762   4.768  -1.567  1.00 96.44           H  
ATOM   3796 HG23 THR A 248     -16.616   5.880  -2.346  1.00 96.44           H  
ATOM   3797  N   CYS A 249     -12.825   3.539  -1.004  1.00 97.33           N  
ATOM   3798  CA  CYS A 249     -11.715   3.086  -0.156  1.00 97.33           C  
ATOM   3799  C   CYS A 249     -12.183   2.696   1.262  1.00 97.33           C  
ATOM   3800  O   CYS A 249     -11.770   1.668   1.793  1.00 97.33           O  
ATOM   3801  CB  CYS A 249     -10.670   4.209  -0.043  1.00 97.33           C  
ATOM   3802  SG  CYS A 249     -10.127   4.797  -1.670  1.00 97.33           S  
ATOM   3803  H   CYS A 249     -12.658   4.310  -1.635  1.00 97.33           H  
ATOM   3804  HA  CYS A 249     -11.259   2.206  -0.608  1.00 97.33           H  
ATOM   3805  HB2 CYS A 249      -9.806   3.839   0.509  1.00 97.33           H  
ATOM   3806  HB3 CYS A 249     -11.093   5.047   0.511  1.00 97.33           H  
ATOM   3807  HG  CYS A 249      -9.626   3.643  -2.121  1.00 97.33           H  
ATOM   3808  N   GLN A 250     -13.075   3.490   1.863  1.00 96.10           N  
ATOM   3809  CA  GLN A 250     -13.624   3.270   3.202  1.00 96.10           C  
ATOM   3810  C   GLN A 250     -14.559   2.055   3.298  1.00 96.10           C  
ATOM   3811  O   GLN A 250     -14.842   1.589   4.404  1.00 96.10           O  
ATOM   3812  CB  GLN A 250     -14.400   4.518   3.659  1.00 96.10           C  
ATOM   3813  CG  GLN A 250     -13.561   5.798   3.795  1.00 96.10           C  
ATOM   3814  CD  GLN A 250     -13.502   6.682   2.547  1.00 96.10           C  
ATOM   3815  NE2 GLN A 250     -13.467   7.984   2.730  1.00 96.10           N  
ATOM   3816  OE1 GLN A 250     -13.462   6.242   1.403  1.00 96.10           O  
ATOM   3817  H   GLN A 250     -13.387   4.313   1.368  1.00 96.10           H  
ATOM   3818  HA  GLN A 250     -12.799   3.098   3.893  1.00 96.10           H  
ATOM   3819  HB2 GLN A 250     -14.811   4.303   4.645  1.00 96.10           H  
ATOM   3820  HB3 GLN A 250     -15.241   4.702   2.990  1.00 96.10           H  
ATOM   3821  HG2 GLN A 250     -14.000   6.390   4.598  1.00 96.10           H  
ATOM   3822  HG3 GLN A 250     -12.545   5.547   4.099  1.00 96.10           H  
ATOM   3823 HE21 GLN A 250     -13.554   8.392   3.650  1.00 96.10           H  
ATOM   3824 HE22 GLN A 250     -13.317   8.569   1.921  1.00 96.10           H  
ATOM   3825  N   ASP A 251     -15.094   1.542   2.194  1.00 95.21           N  
ATOM   3826  CA  ASP A 251     -15.951   0.354   2.226  1.00 95.21           C  
ATOM   3827  C   ASP A 251     -15.143  -0.915   2.475  1.00 95.21           C  
ATOM   3828  O   ASP A 251     -15.541  -1.716   3.321  1.00 95.21           O  
ATOM   3829  CB  ASP A 251     -16.864   0.314   0.999  1.00 95.21           C  
ATOM   3830  CG  ASP A 251     -17.844   1.491   1.047  1.00 95.21           C  
ATOM   3831  OD1 ASP A 251     -18.349   1.787   2.169  1.00 95.21           O  
ATOM   3832  OD2 ASP A 251     -17.998   2.166   0.002  1.00 95.21           O1-
ATOM   3833  H   ASP A 251     -14.858   1.930   1.292  1.00 95.21           H  
ATOM   3834  HA  ASP A 251     -16.611   0.410   3.092  1.00 95.21           H  
ATOM   3835  HB2 ASP A 251     -17.430  -0.618   1.004  1.00 95.21           H  
ATOM   3836  HB3 ASP A 251     -16.261   0.353   0.092  1.00 95.21           H  
ATOM   3837  N   CYS A 252     -13.954  -1.011   1.879  1.00 95.32           N  
ATOM   3838  CA  CYS A 252     -13.037  -2.128   2.093  1.00 95.32           C  
ATOM   3839  C   CYS A 252     -12.070  -1.890   3.264  1.00 95.32           C  
ATOM   3840  O   CYS A 252     -11.935  -2.742   4.138  1.00 95.32           O  
ATOM   3841  CB  CYS A 252     -12.297  -2.412   0.779  1.00 95.32           C  
ATOM   3842  SG  CYS A 252     -13.519  -2.903  -0.472  1.00 95.32           S  
ATOM   3843  H   CYS A 252     -13.733  -0.337   1.160  1.00 95.32           H  
ATOM   3844  HA  CYS A 252     -13.617  -3.017   2.343  1.00 95.32           H  
ATOM   3845  HB2 CYS A 252     -11.584  -3.223   0.925  1.00 95.32           H  
ATOM   3846  HB3 CYS A 252     -11.761  -1.524   0.445  1.00 95.32           H  
ATOM   3847  HG  CYS A 252     -12.713  -3.052  -1.527  1.00 95.32           H  
ATOM   3848  N   HIS A 253     -11.411  -0.727   3.327  1.00 96.84           N  
ATOM   3849  CA  HIS A 253     -10.342  -0.466   4.306  1.00 96.84           C  
ATOM   3850  C   HIS A 253     -10.840   0.051   5.657  1.00 96.84           C  
ATOM   3851  O   HIS A 253     -10.074   0.114   6.613  1.00 96.84           O  
ATOM   3852  CB  HIS A 253      -9.305   0.494   3.719  1.00 96.84           C  
ATOM   3853  CG  HIS A 253      -8.591  -0.089   2.534  1.00 96.84           C  
ATOM   3854  CD2 HIS A 253      -8.784   0.234   1.221  1.00 96.84           C  
ATOM   3855  ND1 HIS A 253      -7.633  -1.075   2.573  1.00 96.84           N  
ATOM   3856  CE1 HIS A 253      -7.254  -1.337   1.313  1.00 96.84           C  
ATOM   3857  NE2 HIS A 253      -7.935  -0.564   0.455  1.00 96.84           N  
ATOM   3858  H   HIS A 253     -11.562  -0.044   2.598  1.00 96.84           H  
ATOM   3859  HA  HIS A 253      -9.830  -1.406   4.513  1.00 96.84           H  
ATOM   3860  HB2 HIS A 253      -9.780   1.435   3.441  1.00 96.84           H  
ATOM   3861  HB3 HIS A 253      -8.554   0.713   4.479  1.00 96.84           H  
ATOM   3862  HD1 HIS A 253      -7.263  -1.529   3.395  1.00 96.84           H  
ATOM   3863  HD2 HIS A 253      -9.476   0.969   0.839  1.00 96.84           H  
ATOM   3864  HE1 HIS A 253      -6.515  -2.068   1.020  1.00 96.84           H  
ATOM   3865  N   MET A 254     -12.115   0.417   5.766  1.00 96.56           N  
ATOM   3866  CA  MET A 254     -12.749   0.740   7.045  1.00 96.56           C  
ATOM   3867  C   MET A 254     -13.996  -0.115   7.248  1.00 96.56           C  
ATOM   3868  O   MET A 254     -15.004   0.372   7.758  1.00 96.56           O  
ATOM   3869  CB  MET A 254     -13.054   2.237   7.169  1.00 96.56           C  
ATOM   3870  CG  MET A 254     -11.852   3.159   6.999  1.00 96.56           C  
ATOM   3871  SD  MET A 254     -12.315   4.903   7.196  1.00 96.56           S  
ATOM   3872  CE  MET A 254     -12.536   4.971   8.999  1.00 96.56           C  
ATOM   3873  H   MET A 254     -12.702   0.347   4.947  1.00 96.56           H  
ATOM   3874  HA  MET A 254     -12.075   0.480   7.861  1.00 96.56           H  
ATOM   3875  HB2 MET A 254     -13.813   2.526   6.441  1.00 96.56           H  
ATOM   3876  HB3 MET A 254     -13.459   2.406   8.166  1.00 96.56           H  
ATOM   3877  HG2 MET A 254     -11.092   2.896   7.735  1.00 96.56           H  
ATOM   3878  HG3 MET A 254     -11.434   3.022   6.002  1.00 96.56           H  
ATOM   3879  HE1 MET A 254     -13.374   4.343   9.303  1.00 96.56           H  
ATOM   3880  HE2 MET A 254     -11.633   4.615   9.496  1.00 96.56           H  
ATOM   3881  HE3 MET A 254     -12.725   5.999   9.308  1.00 96.56           H  
ATOM   3882  N   GLU A 255     -13.962  -1.375   6.807  1.00 89.24           N  
ATOM   3883  CA  GLU A 255     -15.110  -2.279   6.870  1.00 89.24           C  
ATOM   3884  C   GLU A 255     -15.774  -2.257   8.255  1.00 89.24           C  
ATOM   3885  O   GLU A 255     -15.126  -2.074   9.294  1.00 89.24           O  
ATOM   3886  CB  GLU A 255     -14.690  -3.694   6.454  1.00 89.24           C  
ATOM   3887  CG  GLU A 255     -15.890  -4.641   6.285  1.00 89.24           C  
ATOM   3888  CD  GLU A 255     -15.482  -5.964   5.620  1.00 89.24           C  
ATOM   3889  OE1 GLU A 255     -16.294  -6.553   4.872  1.00 89.24           O  
ATOM   3890  OE2 GLU A 255     -14.317  -6.397   5.763  1.00 89.24           O1-
ATOM   3891  H   GLU A 255     -13.116  -1.724   6.380  1.00 89.24           H  
ATOM   3892  HA  GLU A 255     -15.834  -1.931   6.134  1.00 89.24           H  
ATOM   3893  HB2 GLU A 255     -14.172  -3.625   5.497  1.00 89.24           H  
ATOM   3894  HB3 GLU A 255     -14.001  -4.099   7.195  1.00 89.24           H  
ATOM   3895  HG2 GLU A 255     -16.647  -4.145   5.679  1.00 89.24           H  
ATOM   3896  HG3 GLU A 255     -16.323  -4.852   7.263  1.00 89.24           H  
ATOM   3897  N   LYS A 256     -17.107  -2.363   8.264  1.00 75.53           N  
ATOM   3898  CA  LYS A 256     -17.876  -2.286   9.503  1.00 75.53           C  
ATOM   3899  C   LYS A 256     -17.538  -3.490  10.375  1.00 75.53           C  
ATOM   3900  O   LYS A 256     -17.871  -4.621  10.035  1.00 75.53           O  
ATOM   3901  CB  LYS A 256     -19.376  -2.175   9.227  1.00 75.53           C  
ATOM   3902  CG  LYS A 256     -19.747  -0.776   8.719  1.00 75.53           C  
ATOM   3903  CD  LYS A 256     -21.260  -0.693   8.488  1.00 75.53           C  
ATOM   3904  CE  LYS A 256     -21.678   0.749   8.196  1.00 75.53           C  
ATOM   3905  NZ  LYS A 256     -23.146   0.850   8.012  1.00 75.53           N1+
ATOM   3906  H   LYS A 256     -17.566  -2.646   7.410  1.00 75.53           H  
ATOM   3907  HA  LYS A 256     -17.553  -1.396  10.043  1.00 75.53           H  
ATOM   3908  HB2 LYS A 256     -19.674  -2.933   8.502  1.00 75.53           H  
ATOM   3909  HB3 LYS A 256     -19.912  -2.361  10.158  1.00 75.53           H  
ATOM   3910  HG2 LYS A 256     -19.447  -0.034   9.460  1.00 75.53           H  
ATOM   3911  HG3 LYS A 256     -19.228  -0.570   7.783  1.00 75.53           H  
ATOM   3912  HD2 LYS A 256     -21.525  -1.337   7.650  1.00 75.53           H  
ATOM   3913  HD3 LYS A 256     -21.781  -1.048   9.377  1.00 75.53           H  
ATOM   3914  HE2 LYS A 256     -21.159   1.090   7.300  1.00 75.53           H  
ATOM   3915  HE3 LYS A 256     -21.363   1.369   9.035  1.00 75.53           H  
ATOM   3916  HZ1 LYS A 256     -23.618   0.548   8.853  1.00 75.53           H  
ATOM   3917  HZ2 LYS A 256     -23.448   0.260   7.250  1.00 75.53           H  
ATOM   3918  HZ3 LYS A 256     -23.423   1.800   7.813  1.00 75.53           H  
ATOM   3919  N   GLY A 257     -16.881  -3.217  11.494  1.00 65.29           N  
ATOM   3920  CA  GLY A 257     -16.411  -4.224  12.429  1.00 65.29           C  
ATOM   3921  C   GLY A 257     -17.302  -4.343  13.663  1.00 65.29           C  
ATOM   3922  O   GLY A 257     -17.933  -3.382  14.114  1.00 65.29           O  
ATOM   3923  H   GLY A 257     -16.675  -2.249  11.698  1.00 65.29           H  
ATOM   3924  HA2 GLY A 257     -15.406  -3.961  12.758  1.00 65.29           H  
ATOM   3925  HA3 GLY A 257     -16.353  -5.192  11.930  1.00 65.29           H  
ATOM   3926  N   GLY A 258     -17.293  -5.541  14.247  1.00 56.21           N  
ATOM   3927  CA  GLY A 258     -17.816  -5.803  15.584  1.00 56.21           C  
ATOM   3928  C   GLY A 258     -19.334  -5.667  15.740  1.00 56.21           C  
ATOM   3929  O   GLY A 258     -20.095  -5.506  14.790  1.00 56.21           O  
ATOM   3930  H   GLY A 258     -16.796  -6.283  13.775  1.00 56.21           H  
ATOM   3931  HA2 GLY A 258     -17.536  -6.815  15.877  1.00 56.21           H  
ATOM   3932  HA3 GLY A 258     -17.340  -5.111  16.278  1.00 56.21           H  
ATOM   3933  N   LYS A 259     -19.780  -5.738  16.998  1.00 55.98           N  
ATOM   3934  CA  LYS A 259     -21.206  -5.742  17.374  1.00 55.98           C  
ATOM   3935  C   LYS A 259     -21.928  -4.426  17.067  1.00 55.98           C  
ATOM   3936  O   LYS A 259     -23.148  -4.416  16.956  1.00 55.98           O  
ATOM   3937  CB  LYS A 259     -21.339  -6.063  18.871  1.00 55.98           C  
ATOM   3938  CG  LYS A 259     -20.873  -7.485  19.219  1.00 55.98           C  
ATOM   3939  CD  LYS A 259     -21.074  -7.766  20.713  1.00 55.98           C  
ATOM   3940  CE  LYS A 259     -20.641  -9.198  21.048  1.00 55.98           C  
ATOM   3941  NZ  LYS A 259     -20.821  -9.495  22.492  1.00 55.98           N1+
ATOM   3942  H   LYS A 259     -19.093  -5.841  17.732  1.00 55.98           H  
ATOM   3943  HA  LYS A 259     -21.728  -6.503  16.794  1.00 55.98           H  
ATOM   3944  HB2 LYS A 259     -20.769  -5.336  19.449  1.00 55.98           H  
ATOM   3945  HB3 LYS A 259     -22.388  -5.967  19.152  1.00 55.98           H  
ATOM   3946  HG2 LYS A 259     -19.817  -7.598  18.975  1.00 55.98           H  
ATOM   3947  HG3 LYS A 259     -21.450  -8.203  18.636  1.00 55.98           H  
ATOM   3948  HD2 LYS A 259     -22.127  -7.635  20.961  1.00 55.98           H  
ATOM   3949  HD3 LYS A 259     -20.483  -7.056  21.291  1.00 55.98           H  
ATOM   3950  HE2 LYS A 259     -21.233  -9.888  20.447  1.00 55.98           H  
ATOM   3951  HE3 LYS A 259     -19.596  -9.322  20.765  1.00 55.98           H  
ATOM   3952  HZ1 LYS A 259     -20.536 -10.442  22.698  1.00 55.98           H  
ATOM   3953  HZ2 LYS A 259     -20.270  -8.863  23.056  1.00 55.98           H  
ATOM   3954  HZ3 LYS A 259     -21.791  -9.392  22.754  1.00 55.98           H  
ATOM   3955  N   ASN A 260     -21.180  -3.329  16.941  1.00 60.58           N  
ATOM   3956  CA  ASN A 260     -21.730  -1.975  16.874  1.00 60.58           C  
ATOM   3957  C   ASN A 260     -21.878  -1.459  15.429  1.00 60.58           C  
ATOM   3958  O   ASN A 260     -22.385  -0.356  15.233  1.00 60.58           O  
ATOM   3959  CB  ASN A 260     -20.858  -1.054  17.758  1.00 60.58           C  
ATOM   3960  CG  ASN A 260     -20.762  -1.498  19.215  1.00 60.58           C  
ATOM   3961  ND2 ASN A 260     -19.772  -1.040  19.950  1.00 60.58           N  
ATOM   3962  OD1 ASN A 260     -21.560  -2.278  19.708  1.00 60.58           O  
ATOM   3963  H   ASN A 260     -20.179  -3.439  17.018  1.00 60.58           H  
ATOM   3964  HA  ASN A 260     -22.735  -1.983  17.297  1.00 60.58           H  
ATOM   3965  HB2 ASN A 260     -19.850  -1.007  17.344  1.00 60.58           H  
ATOM   3966  HB3 ASN A 260     -21.280  -0.049  17.748  1.00 60.58           H  
ATOM   3967 HD21 ASN A 260     -19.696  -1.402  20.890  1.00 60.58           H  
ATOM   3968 HD22 ASN A 260     -18.963  -0.562  19.580  1.00 60.58           H  
ATOM   3969  N   GLY A 261     -21.404  -2.207  14.420  1.00 70.16           N  
ATOM   3970  CA  GLY A 261     -21.512  -1.837  13.001  1.00 70.16           C  
ATOM   3971  C   GLY A 261     -20.763  -0.554  12.614  1.00 70.16           C  
ATOM   3972  O   GLY A 261     -21.088   0.070  11.599  1.00 70.16           O  
ATOM   3973  H   GLY A 261     -21.002  -3.109  14.634  1.00 70.16           H  
ATOM   3974  HA2 GLY A 261     -22.564  -1.708  12.746  1.00 70.16           H  
ATOM   3975  HA3 GLY A 261     -21.108  -2.653  12.402  1.00 70.16           H  
ATOM   3976  N   LYS A 262     -19.788  -0.129  13.426  1.00 82.58           N  
ATOM   3977  CA  LYS A 262     -18.983   1.074  13.185  1.00 82.58           C  
ATOM   3978  C   LYS A 262     -17.859   0.765  12.198  1.00 82.58           C  
ATOM   3979  O   LYS A 262     -17.351  -0.352  12.156  1.00 82.58           O  
ATOM   3980  CB  LYS A 262     -18.434   1.642  14.504  1.00 82.58           C  
ATOM   3981  CG  LYS A 262     -19.547   2.176  15.421  1.00 82.58           C  
ATOM   3982  CD  LYS A 262     -18.949   2.789  16.694  1.00 82.58           C  
ATOM   3983  CE  LYS A 262     -20.057   3.291  17.627  1.00 82.58           C  
ATOM   3984  NZ  LYS A 262     -19.491   3.799  18.902  1.00 82.58           N1+
ATOM   3985  H   LYS A 262     -19.507  -0.753  14.169  1.00 82.58           H  
ATOM   3986  HA  LYS A 262     -19.621   1.829  12.725  1.00 82.58           H  
ATOM   3987  HB2 LYS A 262     -17.750   2.459  14.275  1.00 82.58           H  
ATOM   3988  HB3 LYS A 262     -17.871   0.866  15.023  1.00 82.58           H  
ATOM   3989  HG2 LYS A 262     -20.214   1.359  15.699  1.00 82.58           H  
ATOM   3990  HG3 LYS A 262     -20.121   2.936  14.890  1.00 82.58           H  
ATOM   3991  HD2 LYS A 262     -18.295   3.616  16.421  1.00 82.58           H  
ATOM   3992  HD3 LYS A 262     -18.359   2.029  17.205  1.00 82.58           H  
ATOM   3993  HE2 LYS A 262     -20.741   2.467  17.826  1.00 82.58           H  
ATOM   3994  HE3 LYS A 262     -20.617   4.076  17.119  1.00 82.58           H  
ATOM   3995  HZ1 LYS A 262     -18.964   3.071  19.365  1.00 82.58           H  
ATOM   3996  HZ2 LYS A 262     -20.224   4.100  19.528  1.00 82.58           H  
ATOM   3997  HZ3 LYS A 262     -18.868   4.576  18.733  1.00 82.58           H  
ATOM   3998  N   LYS A 263     -17.484   1.766  11.399  1.00 91.42           N  
ATOM   3999  CA  LYS A 263     -16.352   1.686  10.467  1.00 91.42           C  
ATOM   4000  C   LYS A 263     -15.050   1.484  11.259  1.00 91.42           C  
ATOM   4001  O   LYS A 263     -14.793   2.242  12.199  1.00 91.42           O  
ATOM   4002  CB  LYS A 263     -16.305   2.970   9.613  1.00 91.42           C  
ATOM   4003  CG  LYS A 263     -17.421   3.113   8.550  1.00 91.42           C  
ATOM   4004  CD  LYS A 263     -17.206   2.206   7.322  1.00 91.42           C  
ATOM   4005  CE  LYS A 263     -18.100   2.498   6.105  1.00 91.42           C  
ATOM   4006  NZ  LYS A 263     -17.710   1.663   4.931  1.00 91.42           N1+
ATOM   4007  H   LYS A 263     -17.909   2.670  11.547  1.00 91.42           H  
ATOM   4008  HA  LYS A 263     -16.463   0.821   9.813  1.00 91.42           H  
ATOM   4009  HB2 LYS A 263     -15.342   3.021   9.105  1.00 91.42           H  
ATOM   4010  HB3 LYS A 263     -16.350   3.830  10.280  1.00 91.42           H  
ATOM   4011  HG2 LYS A 263     -17.419   4.148   8.206  1.00 91.42           H  
ATOM   4012  HG3 LYS A 263     -18.393   2.905   8.995  1.00 91.42           H  
ATOM   4013  HD2 LYS A 263     -17.346   1.168   7.622  1.00 91.42           H  
ATOM   4014  HD3 LYS A 263     -16.178   2.351   6.989  1.00 91.42           H  
ATOM   4015  HE2 LYS A 263     -17.981   3.548   5.841  1.00 91.42           H  
ATOM   4016  HE3 LYS A 263     -19.146   2.326   6.363  1.00 91.42           H  
ATOM   4017  HZ1 LYS A 263     -16.718   1.735   4.752  1.00 91.42           H  
ATOM   4018  HZ2 LYS A 263     -17.888   0.677   5.057  1.00 91.42           H  
ATOM   4019  HZ3 LYS A 263     -18.141   1.933   4.058  1.00 91.42           H  
ATOM   4020  N   SER A 264     -14.261   0.473  10.898  1.00 94.20           N  
ATOM   4021  CA  SER A 264     -13.004   0.181  11.593  1.00 94.20           C  
ATOM   4022  C   SER A 264     -11.929   1.236  11.310  1.00 94.20           C  
ATOM   4023  O   SER A 264     -11.862   1.788  10.214  1.00 94.20           O  
ATOM   4024  CB  SER A 264     -12.485  -1.215  11.244  1.00 94.20           C  
ATOM   4025  OG  SER A 264     -11.319  -1.476  12.005  1.00 94.20           O  
ATOM   4026  H   SER A 264     -14.534  -0.120  10.128  1.00 94.20           H  
ATOM   4027  HA  SER A 264     -13.213   0.191  12.663  1.00 94.20           H  
ATOM   4028  HB2 SER A 264     -12.252  -1.270  10.180  1.00 94.20           H  
ATOM   4029  HB3 SER A 264     -13.247  -1.957  11.481  1.00 94.20           H  
ATOM   4030  HG  SER A 264     -11.519  -1.268  12.921  1.00 94.20           H  
ATOM   4031  N   HIS A 265     -11.072   1.492  12.298  1.00 96.37           N  
ATOM   4032  CA  HIS A 265      -9.887   2.351  12.206  1.00 96.37           C  
ATOM   4033  C   HIS A 265      -8.576   1.545  12.218  1.00 96.37           C  
ATOM   4034  O   HIS A 265      -7.511   2.082  12.516  1.00 96.37           O  
ATOM   4035  CB  HIS A 265      -9.946   3.432  13.293  1.00 96.37           C  
ATOM   4036  CG  HIS A 265     -11.016   4.458  13.029  1.00 96.37           C  
ATOM   4037  CD2 HIS A 265     -10.823   5.797  12.818  1.00 96.37           C  
ATOM   4038  ND1 HIS A 265     -12.373   4.228  12.964  1.00 96.37           N  
ATOM   4039  CE1 HIS A 265     -12.978   5.398  12.718  1.00 96.37           C  
ATOM   4040  NE2 HIS A 265     -12.077   6.383  12.618  1.00 96.37           N  
ATOM   4041  H   HIS A 265     -11.213   0.992  13.164  1.00 96.37           H  
ATOM   4042  HA  HIS A 265      -9.901   2.863  11.244  1.00 96.37           H  
ATOM   4043  HB2 HIS A 265      -8.990   3.955  13.337  1.00 96.37           H  
ATOM   4044  HB3 HIS A 265     -10.118   2.969  14.265  1.00 96.37           H  
ATOM   4045  HD1 HIS A 265     -12.832   3.330  13.018  1.00 96.37           H  
ATOM   4046  HD2 HIS A 265      -9.874   6.312  12.814  1.00 96.37           H  
ATOM   4047  HE1 HIS A 265     -14.043   5.528  12.591  1.00 96.37           H  
ATOM   4048  N   LEU A 266      -8.633   0.251  11.883  1.00 96.39           N  
ATOM   4049  CA  LEU A 266      -7.437  -0.569  11.660  1.00 96.39           C  
ATOM   4050  C   LEU A 266      -6.744  -0.239  10.330  1.00 96.39           C  
ATOM   4051  O   LEU A 266      -5.526  -0.385  10.232  1.00 96.39           O  
ATOM   4052  CB  LEU A 266      -7.829  -2.057  11.706  1.00 96.39           C  
ATOM   4053  CG  LEU A 266      -8.151  -2.584  13.113  1.00 96.39           C  
ATOM   4054  CD1 LEU A 266      -8.770  -3.977  13.016  1.00 96.39           C  
ATOM   4055  CD2 LEU A 266      -6.898  -2.695  13.986  1.00 96.39           C  
ATOM   4056  H   LEU A 266      -9.540  -0.170  11.738  1.00 96.39           H  
ATOM   4057  HA  LEU A 266      -6.710  -0.358  12.444  1.00 96.39           H  
ATOM   4058  HB2 LEU A 266      -8.701  -2.204  11.068  1.00 96.39           H  
ATOM   4059  HB3 LEU A 266      -7.014  -2.652  11.294  1.00 96.39           H  
ATOM   4060  HG  LEU A 266      -8.870  -1.924  13.599  1.00 96.39           H  
ATOM   4061 HD11 LEU A 266      -9.686  -3.923  12.428  1.00 96.39           H  
ATOM   4062 HD12 LEU A 266      -8.079  -4.667  12.531  1.00 96.39           H  
ATOM   4063 HD13 LEU A 266      -9.023  -4.343  14.011  1.00 96.39           H  
ATOM   4064 HD21 LEU A 266      -7.174  -3.074  14.970  1.00 96.39           H  
ATOM   4065 HD22 LEU A 266      -6.179  -3.367  13.517  1.00 96.39           H  
ATOM   4066 HD23 LEU A 266      -6.442  -1.712  14.104  1.00 96.39           H  
ATOM   4067  N   PHE A 267      -7.508   0.208   9.328  1.00 96.83           N  
ATOM   4068  CA  PHE A 267      -7.036   0.477   7.964  1.00 96.83           C  
ATOM   4069  C   PHE A 267      -6.178  -0.663   7.375  1.00 96.83           C  
ATOM   4070  O   PHE A 267      -5.059  -0.410   6.919  1.00 96.83           O  
ATOM   4071  CB  PHE A 267      -6.351   1.850   7.905  1.00 96.83           C  
ATOM   4072  CG  PHE A 267      -7.149   2.975   8.532  1.00 96.83           C  
ATOM   4073  CD1 PHE A 267      -8.209   3.573   7.830  1.00 96.83           C  
ATOM   4074  CD2 PHE A 267      -6.826   3.428   9.824  1.00 96.83           C  
ATOM   4075  CE1 PHE A 267      -8.925   4.632   8.415  1.00 96.83           C  
ATOM   4076  CE2 PHE A 267      -7.556   4.472  10.415  1.00 96.83           C  
ATOM   4077  CZ  PHE A 267      -8.610   5.075   9.710  1.00 96.83           C  
ATOM   4078  H   PHE A 267      -8.495   0.330   9.506  1.00 96.83           H  
ATOM   4079  HA  PHE A 267      -7.912   0.545   7.319  1.00 96.83           H  
ATOM   4080  HB2 PHE A 267      -6.156   2.101   6.862  1.00 96.83           H  
ATOM   4081  HB3 PHE A 267      -5.385   1.786   8.406  1.00 96.83           H  
ATOM   4082  HD1 PHE A 267      -8.462   3.232   6.837  1.00 96.83           H  
ATOM   4083  HD2 PHE A 267      -6.030   2.957  10.380  1.00 96.83           H  
ATOM   4084  HE1 PHE A 267      -9.713   5.120   7.861  1.00 96.83           H  
ATOM   4085  HE2 PHE A 267      -7.319   4.794  11.418  1.00 96.83           H  
ATOM   4086  HZ  PHE A 267      -9.174   5.880  10.159  1.00 96.83           H  
ATOM   4087  N   PRO A 268      -6.638  -1.931   7.421  1.00 96.23           N  
ATOM   4088  CA  PRO A 268      -5.848  -3.051   6.922  1.00 96.23           C  
ATOM   4089  C   PRO A 268      -5.576  -2.899   5.420  1.00 96.23           C  
ATOM   4090  O   PRO A 268      -6.436  -2.460   4.658  1.00 96.23           O  
ATOM   4091  CB  PRO A 268      -6.650  -4.307   7.262  1.00 96.23           C  
ATOM   4092  CG  PRO A 268      -8.092  -3.803   7.300  1.00 96.23           C  
ATOM   4093  CD  PRO A 268      -7.952  -2.394   7.852  1.00 96.23           C  
ATOM   4094  HA  PRO A 268      -4.896  -3.086   7.452  1.00 96.23           H  
ATOM   4095  HB2 PRO A 268      -6.366  -4.664   8.252  1.00 96.23           H  
ATOM   4096  HB3 PRO A 268      -6.511  -5.097   6.524  1.00 96.23           H  
ATOM   4097  HG2 PRO A 268      -8.731  -4.428   7.923  1.00 96.23           H  
ATOM   4098  HG3 PRO A 268      -8.492  -3.718   6.290  1.00 96.23           H  
ATOM   4099  HD2 PRO A 268      -8.753  -1.761   7.469  1.00 96.23           H  
ATOM   4100  HD3 PRO A 268      -7.985  -2.435   8.941  1.00 96.23           H  
ATOM   4101  N   GLY A 269      -4.370  -3.270   4.998  1.00 93.62           N  
ATOM   4102  CA  GLY A 269      -3.882  -3.156   3.621  1.00 93.62           C  
ATOM   4103  C   GLY A 269      -2.861  -4.251   3.327  1.00 93.62           C  
ATOM   4104  O   GLY A 269      -2.952  -5.333   3.895  1.00 93.62           O  
ATOM   4105  H   GLY A 269      -3.765  -3.726   5.666  1.00 93.62           H  
ATOM   4106  HA2 GLY A 269      -3.422  -2.178   3.479  1.00 93.62           H  
ATOM   4107  HA3 GLY A 269      -4.707  -3.256   2.915  1.00 93.62           H  
ATOM   4108  N   GLY A 270      -1.842  -3.977   2.509  1.00 91.98           N  
ATOM   4109  CA  GLY A 270      -0.863  -4.996   2.092  1.00 91.98           C  
ATOM   4110  C   GLY A 270      -0.041  -5.650   3.219  1.00 91.98           C  
ATOM   4111  O   GLY A 270       0.542  -6.711   3.024  1.00 91.98           O  
ATOM   4112  H   GLY A 270      -1.824  -3.086   2.033  1.00 91.98           H  
ATOM   4113  HA2 GLY A 270      -0.167  -4.531   1.393  1.00 91.98           H  
ATOM   4114  HA3 GLY A 270      -1.389  -5.789   1.559  1.00 91.98           H  
ATOM   4115  N   HIS A 271       0.010  -5.041   4.404  1.00 92.32           N  
ATOM   4116  CA  HIS A 271       0.660  -5.617   5.587  1.00 92.32           C  
ATOM   4117  C   HIS A 271      -0.223  -6.603   6.369  1.00 92.32           C  
ATOM   4118  O   HIS A 271       0.259  -7.233   7.309  1.00 92.32           O  
ATOM   4119  CB  HIS A 271       1.101  -4.474   6.498  1.00 92.32           C  
ATOM   4120  CG  HIS A 271       2.264  -3.693   5.954  1.00 92.32           C  
ATOM   4121  CD2 HIS A 271       2.242  -2.423   5.442  1.00 92.32           C  
ATOM   4122  ND1 HIS A 271       3.572  -4.118   5.939  1.00 92.32           N  
ATOM   4123  CE1 HIS A 271       4.317  -3.135   5.408  1.00 92.32           C  
ATOM   4124  NE2 HIS A 271       3.553  -2.080   5.100  1.00 92.32           N  
ATOM   4125  H   HIS A 271      -0.497  -4.173   4.505  1.00 92.32           H  
ATOM   4126  HA  HIS A 271       1.542  -6.176   5.274  1.00 92.32           H  
ATOM   4127  HB2 HIS A 271       1.401  -4.882   7.464  1.00 92.32           H  
ATOM   4128  HB3 HIS A 271       0.254  -3.807   6.657  1.00 92.32           H  
ATOM   4129  HD1 HIS A 271       3.893  -5.042   6.190  1.00 92.32           H  
ATOM   4130  HD2 HIS A 271       1.373  -1.791   5.336  1.00 92.32           H  
ATOM   4131  HE1 HIS A 271       5.378  -3.190   5.217  1.00 92.32           H  
ATOM   4132  N   ASP A 272      -1.501  -6.706   6.015  1.00 94.34           N  
ATOM   4133  CA  ASP A 272      -2.465  -7.625   6.604  1.00 94.34           C  
ATOM   4134  C   ASP A 272      -2.763  -8.733   5.584  1.00 94.34           C  
ATOM   4135  O   ASP A 272      -3.344  -8.486   4.526  1.00 94.34           O  
ATOM   4136  CB  ASP A 272      -3.703  -6.823   7.023  1.00 94.34           C  
ATOM   4137  CG  ASP A 272      -4.713  -7.688   7.770  1.00 94.34           C  
ATOM   4138  OD1 ASP A 272      -5.055  -8.762   7.231  1.00 94.34           O  
ATOM   4139  OD2 ASP A 272      -5.115  -7.255   8.871  1.00 94.34           O1-
ATOM   4140  H   ASP A 272      -1.823  -6.222   5.189  1.00 94.34           H  
ATOM   4141  HA  ASP A 272      -2.051  -8.084   7.502  1.00 94.34           H  
ATOM   4142  HB2 ASP A 272      -4.181  -6.386   6.146  1.00 94.34           H  
ATOM   4143  HB3 ASP A 272      -3.387  -6.004   7.669  1.00 94.34           H  
ATOM   4144  N   LEU A 273      -2.321  -9.960   5.872  1.00 95.04           N  
ATOM   4145  CA  LEU A 273      -2.451 -11.068   4.924  1.00 95.04           C  
ATOM   4146  C   LEU A 273      -3.906 -11.504   4.716  1.00 95.04           C  
ATOM   4147  O   LEU A 273      -4.224 -11.997   3.634  1.00 95.04           O  
ATOM   4148  CB  LEU A 273      -1.586 -12.262   5.358  1.00 95.04           C  
ATOM   4149  CG  LEU A 273      -0.071 -11.993   5.403  1.00 95.04           C  
ATOM   4150  CD1 LEU A 273       0.655 -13.274   5.817  1.00 95.04           C  
ATOM   4151  CD2 LEU A 273       0.496 -11.539   4.055  1.00 95.04           C  
ATOM   4152  H   LEU A 273      -1.889 -10.126   6.770  1.00 95.04           H  
ATOM   4153  HA  LEU A 273      -2.103 -10.724   3.950  1.00 95.04           H  
ATOM   4154  HB2 LEU A 273      -1.765 -13.078   4.658  1.00 95.04           H  
ATOM   4155  HB3 LEU A 273      -1.919 -12.593   6.342  1.00 95.04           H  
ATOM   4156  HG  LEU A 273       0.138 -11.225   6.148  1.00 95.04           H  
ATOM   4157 HD11 LEU A 273       0.289 -13.606   6.788  1.00 95.04           H  
ATOM   4158 HD12 LEU A 273       0.481 -14.057   5.078  1.00 95.04           H  
ATOM   4159 HD13 LEU A 273       1.726 -13.081   5.887  1.00 95.04           H  
ATOM   4160 HD21 LEU A 273       1.579 -11.443   4.125  1.00 95.04           H  
ATOM   4161 HD22 LEU A 273       0.249 -12.265   3.281  1.00 95.04           H  
ATOM   4162 HD23 LEU A 273       0.091 -10.563   3.786  1.00 95.04           H  
ATOM   4163  N   ASP A 274      -4.791 -11.292   5.694  1.00 96.09           N  
ATOM   4164  CA  ASP A 274      -6.216 -11.579   5.525  1.00 96.09           C  
ATOM   4165  C   ASP A 274      -6.842 -10.576   4.549  1.00 96.09           C  
ATOM   4166  O   ASP A 274      -7.610 -10.968   3.666  1.00 96.09           O  
ATOM   4167  CB  ASP A 274      -6.946 -11.580   6.881  1.00 96.09           C  
ATOM   4168  CG  ASP A 274      -6.597 -12.782   7.770  1.00 96.09           C  
ATOM   4169  OD1 ASP A 274      -6.301 -13.865   7.208  1.00 96.09           O  
ATOM   4170  OD2 ASP A 274      -6.693 -12.640   9.010  1.00 96.09           O1-
ATOM   4171  H   ASP A 274      -4.528 -10.742   6.499  1.00 96.09           H  
ATOM   4172  HA  ASP A 274      -6.329 -12.569   5.083  1.00 96.09           H  
ATOM   4173  HB2 ASP A 274      -8.019 -11.614   6.689  1.00 96.09           H  
ATOM   4174  HB3 ASP A 274      -6.739 -10.654   7.417  1.00 96.09           H  
ATOM   4175  N   MET A 275      -6.443  -9.301   4.619  1.00 96.30           N  
ATOM   4176  CA  MET A 275      -6.835  -8.297   3.624  1.00 96.30           C  
ATOM   4177  C   MET A 275      -6.277  -8.617   2.232  1.00 96.30           C  
ATOM   4178  O   MET A 275      -7.023  -8.587   1.251  1.00 96.30           O  
ATOM   4179  CB  MET A 275      -6.412  -6.898   4.088  1.00 96.30           C  
ATOM   4180  CG  MET A 275      -6.817  -5.802   3.092  1.00 96.30           C  
ATOM   4181  SD  MET A 275      -8.585  -5.722   2.681  1.00 96.30           S  
ATOM   4182  CE  MET A 275      -9.213  -4.848   4.125  1.00 96.30           C  
ATOM   4183  H   MET A 275      -5.833  -9.042   5.381  1.00 96.30           H  
ATOM   4184  HA  MET A 275      -7.922  -8.314   3.546  1.00 96.30           H  
ATOM   4185  HB2 MET A 275      -6.883  -6.700   5.051  1.00 96.30           H  
ATOM   4186  HB3 MET A 275      -5.330  -6.864   4.211  1.00 96.30           H  
ATOM   4187  HG2 MET A 275      -6.265  -5.958   2.165  1.00 96.30           H  
ATOM   4188  HG3 MET A 275      -6.510  -4.836   3.491  1.00 96.30           H  
ATOM   4189  HE1 MET A 275     -10.295  -4.747   4.045  1.00 96.30           H  
ATOM   4190  HE2 MET A 275      -8.763  -3.855   4.164  1.00 96.30           H  
ATOM   4191  HE3 MET A 275      -8.975  -5.420   5.022  1.00 96.30           H  
ATOM   4192  N   VAL A 276      -4.995  -8.984   2.125  1.00 96.65           N  
ATOM   4193  CA  VAL A 276      -4.390  -9.403   0.845  1.00 96.65           C  
ATOM   4194  C   VAL A 276      -5.144 -10.596   0.253  1.00 96.65           C  
ATOM   4195  O   VAL A 276      -5.455 -10.610  -0.938  1.00 96.65           O  
ATOM   4196  CB  VAL A 276      -2.899  -9.743   1.026  1.00 96.65           C  
ATOM   4197  CG1 VAL A 276      -2.279 -10.352  -0.237  1.00 96.65           C  
ATOM   4198  CG2 VAL A 276      -2.080  -8.493   1.363  1.00 96.65           C  
ATOM   4199  H   VAL A 276      -4.425  -8.959   2.958  1.00 96.65           H  
ATOM   4200  HA  VAL A 276      -4.473  -8.584   0.130  1.00 96.65           H  
ATOM   4201  HB  VAL A 276      -2.792 -10.464   1.836  1.00 96.65           H  
ATOM   4202 HG11 VAL A 276      -1.218 -10.526  -0.060  1.00 96.65           H  
ATOM   4203 HG12 VAL A 276      -2.403  -9.677  -1.083  1.00 96.65           H  
ATOM   4204 HG13 VAL A 276      -2.744 -11.312  -0.461  1.00 96.65           H  
ATOM   4205 HG21 VAL A 276      -1.053  -8.773   1.598  1.00 96.65           H  
ATOM   4206 HG22 VAL A 276      -2.498  -7.979   2.229  1.00 96.65           H  
ATOM   4207 HG23 VAL A 276      -2.081  -7.807   0.516  1.00 96.65           H  
ATOM   4208  N   LYS A 277      -5.492 -11.584   1.084  1.00 97.66           N  
ATOM   4209  CA  LYS A 277      -6.258 -12.761   0.667  1.00 97.66           C  
ATOM   4210  C   LYS A 277      -7.676 -12.405   0.226  1.00 97.66           C  
ATOM   4211  O   LYS A 277      -8.163 -12.985  -0.741  1.00 97.66           O  
ATOM   4212  CB  LYS A 277      -6.249 -13.771   1.818  1.00 97.66           C  
ATOM   4213  CG  LYS A 277      -6.811 -15.126   1.384  1.00 97.66           C  
ATOM   4214  CD  LYS A 277      -6.654 -16.132   2.522  1.00 97.66           C  
ATOM   4215  CE  LYS A 277      -7.115 -17.510   2.054  1.00 97.66           C  
ATOM   4216  NZ  LYS A 277      -6.868 -18.519   3.108  1.00 97.66           N1+
ATOM   4217  H   LYS A 277      -5.193 -11.521   2.047  1.00 97.66           H  
ATOM   4218  HA  LYS A 277      -5.768 -13.203  -0.200  1.00 97.66           H  
ATOM   4219  HB2 LYS A 277      -6.826 -13.382   2.657  1.00 97.66           H  
ATOM   4220  HB3 LYS A 277      -5.220 -13.915   2.145  1.00 97.66           H  
ATOM   4221  HG2 LYS A 277      -7.865 -15.032   1.124  1.00 97.66           H  
ATOM   4222  HG3 LYS A 277      -6.251 -15.479   0.517  1.00 97.66           H  
ATOM   4223  HD2 LYS A 277      -7.243 -15.805   3.379  1.00 97.66           H  
ATOM   4224  HD3 LYS A 277      -5.603 -16.178   2.809  1.00 97.66           H  
ATOM   4225  HE2 LYS A 277      -8.175 -17.461   1.804  1.00 97.66           H  
ATOM   4226  HE3 LYS A 277      -6.559 -17.768   1.152  1.00 97.66           H  
ATOM   4227  HZ1 LYS A 277      -7.311 -18.237   3.971  1.00 97.66           H  
ATOM   4228  HZ2 LYS A 277      -5.874 -18.587   3.274  1.00 97.66           H  
ATOM   4229  HZ3 LYS A 277      -7.212 -19.426   2.828  1.00 97.66           H  
ATOM   4230  N   LYS A 278      -8.330 -11.446   0.889  1.00 96.81           N  
ATOM   4231  CA  LYS A 278      -9.648 -10.928   0.487  1.00 96.81           C  
ATOM   4232  C   LYS A 278      -9.588 -10.224  -0.874  1.00 96.81           C  
ATOM   4233  O   LYS A 278     -10.497 -10.397  -1.683  1.00 96.81           O  
ATOM   4234  CB  LYS A 278     -10.181 -10.000   1.595  1.00 96.81           C  
ATOM   4235  CG  LYS A 278     -11.654  -9.612   1.386  1.00 96.81           C  
ATOM   4236  CD  LYS A 278     -12.157  -8.689   2.508  1.00 96.81           C  
ATOM   4237  CE  LYS A 278     -13.658  -8.405   2.348  1.00 96.81           C  
ATOM   4238  NZ  LYS A 278     -14.140  -7.373   3.300  1.00 96.81           N1+
ATOM   4239  H   LYS A 278      -7.887 -11.058   1.710  1.00 96.81           H  
ATOM   4240  HA  LYS A 278     -10.331 -11.769   0.373  1.00 96.81           H  
ATOM   4241  HB2 LYS A 278     -10.095 -10.514   2.553  1.00 96.81           H  
ATOM   4242  HB3 LYS A 278      -9.574  -9.096   1.639  1.00 96.81           H  
ATOM   4243  HG2 LYS A 278     -11.765  -9.094   0.433  1.00 96.81           H  
ATOM   4244  HG3 LYS A 278     -12.260 -10.518   1.366  1.00 96.81           H  
ATOM   4245  HD2 LYS A 278     -11.598  -7.754   2.470  1.00 96.81           H  
ATOM   4246  HD3 LYS A 278     -11.982  -9.162   3.475  1.00 96.81           H  
ATOM   4247  HE2 LYS A 278     -14.207  -9.334   2.504  1.00 96.81           H  
ATOM   4248  HE3 LYS A 278     -13.846  -8.070   1.328  1.00 96.81           H  
ATOM   4249  HZ1 LYS A 278     -13.771  -6.454   3.102  1.00 96.81           H  
ATOM   4250  HZ2 LYS A 278     -15.144  -7.275   3.349  1.00 96.81           H  
ATOM   4251  HZ3 LYS A 278     -13.909  -7.534   4.270  1.00 96.81           H  
ATOM   4252  N   GLY A 279      -8.512  -9.481  -1.138  1.00 97.22           N  
ATOM   4253  CA  GLY A 279      -8.292  -8.748  -2.389  1.00 97.22           C  
ATOM   4254  C   GLY A 279      -7.883  -9.609  -3.589  1.00 97.22           C  
ATOM   4255  O   GLY A 279      -7.833  -9.097  -4.706  1.00 97.22           O  
ATOM   4256  H   GLY A 279      -7.838  -9.356  -0.396  1.00 97.22           H  
ATOM   4257  HA2 GLY A 279      -9.201  -8.208  -2.655  1.00 97.22           H  
ATOM   4258  HA3 GLY A 279      -7.499  -8.018  -2.224  1.00 97.22           H  
ATOM   4259  N   LEU A 280      -7.609 -10.901  -3.393  1.00 98.39           N  
ATOM   4260  CA  LEU A 280      -7.122 -11.796  -4.441  1.00 98.39           C  
ATOM   4261  C   LEU A 280      -8.024 -13.023  -4.638  1.00 98.39           C  
ATOM   4262  O   LEU A 280      -8.807 -13.442  -3.779  1.00 98.39           O  
ATOM   4263  CB  LEU A 280      -5.654 -12.173  -4.148  1.00 98.39           C  
ATOM   4264  CG  LEU A 280      -4.639 -11.032  -4.367  1.00 98.39           C  
ATOM   4265  CD1 LEU A 280      -3.265 -11.456  -3.841  1.00 98.39           C  
ATOM   4266  CD2 LEU A 280      -4.491 -10.690  -5.852  1.00 98.39           C  
ATOM   4267  H   LEU A 280      -7.689 -11.273  -2.458  1.00 98.39           H  
ATOM   4268  HA  LEU A 280      -7.146 -11.267  -5.394  1.00 98.39           H  
ATOM   4269  HB2 LEU A 280      -5.589 -12.506  -3.113  1.00 98.39           H  
ATOM   4270  HB3 LEU A 280      -5.364 -13.004  -4.792  1.00 98.39           H  
ATOM   4271  HG  LEU A 280      -4.953 -10.142  -3.822  1.00 98.39           H  
ATOM   4272 HD11 LEU A 280      -2.906 -12.331  -4.384  1.00 98.39           H  
ATOM   4273 HD12 LEU A 280      -2.559 -10.635  -3.965  1.00 98.39           H  
ATOM   4274 HD13 LEU A 280      -3.345 -11.690  -2.780  1.00 98.39           H  
ATOM   4275 HD21 LEU A 280      -4.256 -11.584  -6.429  1.00 98.39           H  
ATOM   4276 HD22 LEU A 280      -5.418 -10.257  -6.229  1.00 98.39           H  
ATOM   4277 HD23 LEU A 280      -3.697  -9.956  -5.993  1.00 98.39           H  
ATOM   4278  N   GLY A 281      -7.903 -13.631  -5.810  1.00 98.59           N  
ATOM   4279  CA  GLY A 281      -8.449 -14.945  -6.114  1.00 98.59           C  
ATOM   4280  C   GLY A 281      -7.438 -15.785  -6.878  1.00 98.59           C  
ATOM   4281  O   GLY A 281      -6.676 -15.273  -7.698  1.00 98.59           O  
ATOM   4282  H   GLY A 281      -7.352 -13.176  -6.523  1.00 98.59           H  
ATOM   4283  HA2 GLY A 281      -9.351 -14.846  -6.719  1.00 98.59           H  
ATOM   4284  HA3 GLY A 281      -8.703 -15.467  -5.191  1.00 98.59           H  
ATOM   4285  N   LEU A 282      -7.446 -17.086  -6.609  1.00 98.81           N  
ATOM   4286  CA  LEU A 282      -6.734 -18.077  -7.396  1.00 98.81           C  
ATOM   4287  C   LEU A 282      -7.698 -19.221  -7.697  1.00 98.81           C  
ATOM   4288  O   LEU A 282      -8.296 -19.792  -6.788  1.00 98.81           O  
ATOM   4289  CB  LEU A 282      -5.479 -18.549  -6.637  1.00 98.81           C  
ATOM   4290  CG  LEU A 282      -4.655 -19.600  -7.406  1.00 98.81           C  
ATOM   4291  CD1 LEU A 282      -4.012 -19.025  -8.671  1.00 98.81           C  
ATOM   4292  CD2 LEU A 282      -3.542 -20.164  -6.526  1.00 98.81           C  
ATOM   4293  H   LEU A 282      -8.072 -17.439  -5.899  1.00 98.81           H  
ATOM   4294  HA  LEU A 282      -6.422 -17.626  -8.338  1.00 98.81           H  
ATOM   4295  HB2 LEU A 282      -5.794 -18.983  -5.688  1.00 98.81           H  
ATOM   4296  HB3 LEU A 282      -4.846 -17.688  -6.421  1.00 98.81           H  
ATOM   4297  HG  LEU A 282      -5.308 -20.425  -7.689  1.00 98.81           H  
ATOM   4298 HD11 LEU A 282      -3.376 -18.180  -8.410  1.00 98.81           H  
ATOM   4299 HD12 LEU A 282      -4.778 -18.700  -9.376  1.00 98.81           H  
ATOM   4300 HD13 LEU A 282      -3.406 -19.792  -9.153  1.00 98.81           H  
ATOM   4301 HD21 LEU A 282      -3.981 -20.646  -5.652  1.00 98.81           H  
ATOM   4302 HD22 LEU A 282      -2.864 -19.371  -6.209  1.00 98.81           H  
ATOM   4303 HD23 LEU A 282      -2.981 -20.920  -7.076  1.00 98.81           H  
ATOM   4304  N   LYS A 283      -7.826 -19.566  -8.973  1.00 98.76           N  
ATOM   4305  CA  LYS A 283      -8.440 -20.817  -9.420  1.00 98.76           C  
ATOM   4306  C   LYS A 283      -7.446 -21.529 -10.317  1.00 98.76           C  
ATOM   4307  O   LYS A 283      -6.908 -20.910 -11.231  1.00 98.76           O  
ATOM   4308  CB  LYS A 283      -9.773 -20.515 -10.119  1.00 98.76           C  
ATOM   4309  CG  LYS A 283     -10.399 -21.766 -10.751  1.00 98.76           C  
ATOM   4310  CD  LYS A 283     -11.697 -21.411 -11.477  1.00 98.76           C  
ATOM   4311  CE  LYS A 283     -12.272 -22.679 -12.114  1.00 98.76           C  
ATOM   4312  NZ  LYS A 283     -13.515 -22.382 -12.865  1.00 98.76           N1+
ATOM   4313  H   LYS A 283      -7.370 -18.984  -9.661  1.00 98.76           H  
ATOM   4314  HA  LYS A 283      -8.634 -21.456  -8.559  1.00 98.76           H  
ATOM   4315  HB2 LYS A 283     -10.464 -20.099  -9.385  1.00 98.76           H  
ATOM   4316  HB3 LYS A 283      -9.612 -19.767 -10.895  1.00 98.76           H  
ATOM   4317  HG2 LYS A 283      -9.711 -22.197 -11.479  1.00 98.76           H  
ATOM   4318  HG3 LYS A 283     -10.601 -22.503  -9.974  1.00 98.76           H  
ATOM   4319  HD2 LYS A 283     -12.407 -20.994 -10.763  1.00 98.76           H  
ATOM   4320  HD3 LYS A 283     -11.484 -20.672 -12.249  1.00 98.76           H  
ATOM   4321  HE2 LYS A 283     -12.468 -23.405 -11.325  1.00 98.76           H  
ATOM   4322  HE3 LYS A 283     -11.519 -23.114 -12.771  1.00 98.76           H  
ATOM   4323  HZ1 LYS A 283     -14.219 -22.021 -12.237  1.00 98.76           H  
ATOM   4324  HZ2 LYS A 283     -13.870 -23.223 -13.296  1.00 98.76           H  
ATOM   4325  HZ3 LYS A 283     -13.337 -21.690 -13.579  1.00 98.76           H  
ATOM   4326  N   VAL A 284      -7.226 -22.819 -10.095  1.00 98.88           N  
ATOM   4327  CA  VAL A 284      -6.305 -23.612 -10.914  1.00 98.88           C  
ATOM   4328  C   VAL A 284      -7.027 -24.824 -11.475  1.00 98.88           C  
ATOM   4329  O   VAL A 284      -7.684 -25.562 -10.746  1.00 98.88           O  
ATOM   4330  CB  VAL A 284      -5.038 -24.011 -10.139  1.00 98.88           C  
ATOM   4331  CG1 VAL A 284      -4.015 -24.627 -11.096  1.00 98.88           C  
ATOM   4332  CG2 VAL A 284      -4.369 -22.795  -9.484  1.00 98.88           C  
ATOM   4333  H   VAL A 284      -7.689 -23.281  -9.326  1.00 98.88           H  
ATOM   4334  HA  VAL A 284      -5.974 -23.011 -11.761  1.00 98.88           H  
ATOM   4335  HB  VAL A 284      -5.291 -24.732  -9.362  1.00 98.88           H  
ATOM   4336 HG11 VAL A 284      -3.761 -23.925 -11.890  1.00 98.88           H  
ATOM   4337 HG12 VAL A 284      -3.114 -24.885 -10.540  1.00 98.88           H  
ATOM   4338 HG13 VAL A 284      -4.403 -25.547 -11.534  1.00 98.88           H  
ATOM   4339 HG21 VAL A 284      -5.021 -22.389  -8.711  1.00 98.88           H  
ATOM   4340 HG22 VAL A 284      -3.440 -23.101  -9.004  1.00 98.88           H  
ATOM   4341 HG23 VAL A 284      -4.159 -22.028 -10.230  1.00 98.88           H  
ATOM   4342  N   ASN A 285      -6.891 -25.028 -12.781  1.00 98.74           N  
ATOM   4343  CA  ASN A 285      -7.274 -26.264 -13.444  1.00 98.74           C  
ATOM   4344  C   ASN A 285      -6.003 -27.048 -13.777  1.00 98.74           C  
ATOM   4345  O   ASN A 285      -5.043 -26.483 -14.305  1.00 98.74           O  
ATOM   4346  CB  ASN A 285      -8.083 -25.956 -14.709  1.00 98.74           C  
ATOM   4347  CG  ASN A 285      -9.385 -25.209 -14.480  1.00 98.74           C  
ATOM   4348  ND2 ASN A 285      -9.857 -24.538 -15.504  1.00 98.74           N  
ATOM   4349  OD1 ASN A 285     -10.027 -25.225 -13.442  1.00 98.74           O  
ATOM   4350  H   ASN A 285      -6.326 -24.374 -13.303  1.00 98.74           H  
ATOM   4351  HA  ASN A 285      -7.893 -26.865 -12.778  1.00 98.74           H  
ATOM   4352  HB2 ASN A 285      -7.456 -25.371 -15.382  1.00 98.74           H  
ATOM   4353  HB3 ASN A 285      -8.323 -26.893 -15.212  1.00 98.74           H  
ATOM   4354 HD21 ASN A 285     -10.768 -24.117 -15.397  1.00 98.74           H  
ATOM   4355 HD22 ASN A 285      -9.359 -24.573 -16.383  1.00 98.74           H  
ATOM   4356  N   PHE A 286      -6.030 -28.349 -13.509  1.00 98.66           N  
ATOM   4357  CA  PHE A 286      -4.941 -29.270 -13.810  1.00 98.66           C  
ATOM   4358  C   PHE A 286      -5.440 -30.337 -14.783  1.00 98.66           C  
ATOM   4359  O   PHE A 286      -6.521 -30.892 -14.581  1.00 98.66           O  
ATOM   4360  CB  PHE A 286      -4.436 -29.920 -12.516  1.00 98.66           C  
ATOM   4361  CG  PHE A 286      -3.944 -28.969 -11.447  1.00 98.66           C  
ATOM   4362  CD1 PHE A 286      -2.572 -28.674 -11.355  1.00 98.66           C  
ATOM   4363  CD2 PHE A 286      -4.841 -28.431 -10.503  1.00 98.66           C  
ATOM   4364  CE1 PHE A 286      -2.099 -27.850 -10.320  1.00 98.66           C  
ATOM   4365  CE2 PHE A 286      -4.364 -27.612  -9.466  1.00 98.66           C  
ATOM   4366  CZ  PHE A 286      -2.991 -27.327  -9.371  1.00 98.66           C  
ATOM   4367  H   PHE A 286      -6.869 -28.751 -13.117  1.00 98.66           H  
ATOM   4368  HA  PHE A 286      -4.110 -28.738 -14.273  1.00 98.66           H  
ATOM   4369  HB2 PHE A 286      -3.607 -30.581 -12.772  1.00 98.66           H  
ATOM   4370  HB3 PHE A 286      -5.232 -30.534 -12.094  1.00 98.66           H  
ATOM   4371  HD1 PHE A 286      -1.875 -29.104 -12.059  1.00 98.66           H  
ATOM   4372  HD2 PHE A 286      -5.895 -28.660 -10.557  1.00 98.66           H  
ATOM   4373  HE1 PHE A 286      -1.043 -27.642 -10.234  1.00 98.66           H  
ATOM   4374  HE2 PHE A 286      -5.050 -27.216  -8.732  1.00 98.66           H  
ATOM   4375  HZ  PHE A 286      -2.621 -26.712  -8.563  1.00 98.66           H  
ATOM   4376  N   ALA A 287      -4.641 -30.661 -15.794  1.00 98.18           N  
ATOM   4377  CA  ALA A 287      -4.891 -31.778 -16.696  1.00 98.18           C  
ATOM   4378  C   ALA A 287      -3.602 -32.574 -16.926  1.00 98.18           C  
ATOM   4379  O   ALA A 287      -2.540 -31.978 -17.096  1.00 98.18           O  
ATOM   4380  CB  ALA A 287      -5.477 -31.243 -18.008  1.00 98.18           C  
ATOM   4381  H   ALA A 287      -3.791 -30.133 -15.937  1.00 98.18           H  
ATOM   4382  HA  ALA A 287      -5.623 -32.450 -16.248  1.00 98.18           H  
ATOM   4383  HB1 ALA A 287      -5.780 -32.077 -18.641  1.00 98.18           H  
ATOM   4384  HB2 ALA A 287      -4.727 -30.652 -18.535  1.00 98.18           H  
ATOM   4385  HB3 ALA A 287      -6.346 -30.619 -17.801  1.00 98.18           H  
ATOM   4386  N   GLN A 288      -3.708 -33.902 -16.961  1.00 97.36           N  
ATOM   4387  CA  GLN A 288      -2.622 -34.797 -17.365  1.00 97.36           C  
ATOM   4388  C   GLN A 288      -2.918 -35.408 -18.734  1.00 97.36           C  
ATOM   4389  O   GLN A 288      -4.080 -35.596 -19.099  1.00 97.36           O  
ATOM   4390  CB  GLN A 288      -2.358 -35.880 -16.305  1.00 97.36           C  
ATOM   4391  CG  GLN A 288      -3.431 -36.981 -16.192  1.00 97.36           C  
ATOM   4392  CD  GLN A 288      -3.016 -38.083 -15.216  1.00 97.36           C  
ATOM   4393  NE2 GLN A 288      -2.983 -39.335 -15.608  1.00 97.36           N  
ATOM   4394  OE1 GLN A 288      -2.724 -37.841 -14.065  1.00 97.36           O  
ATOM   4395  H   GLN A 288      -4.621 -34.322 -16.858  1.00 97.36           H  
ATOM   4396  HA  GLN A 288      -1.699 -34.224 -17.456  1.00 97.36           H  
ATOM   4397  HB2 GLN A 288      -1.416 -36.366 -16.559  1.00 97.36           H  
ATOM   4398  HB3 GLN A 288      -2.227 -35.400 -15.335  1.00 97.36           H  
ATOM   4399  HG2 GLN A 288      -3.597 -37.437 -17.169  1.00 97.36           H  
ATOM   4400  HG3 GLN A 288      -4.370 -36.545 -15.850  1.00 97.36           H  
ATOM   4401 HE21 GLN A 288      -3.175 -39.608 -16.561  1.00 97.36           H  
ATOM   4402 HE22 GLN A 288      -2.533 -39.972 -14.967  1.00 97.36           H  
ATOM   4403  N   TYR A 289      -1.871 -35.755 -19.470  1.00 95.79           N  
ATOM   4404  CA  TYR A 289      -1.943 -36.579 -20.672  1.00 95.79           C  
ATOM   4405  C   TYR A 289      -0.579 -37.226 -20.936  1.00 95.79           C  
ATOM   4406  O   TYR A 289       0.415 -36.896 -20.292  1.00 95.79           O  
ATOM   4407  CB  TYR A 289      -2.418 -35.745 -21.878  1.00 95.79           C  
ATOM   4408  CG  TYR A 289      -1.391 -34.790 -22.458  1.00 95.79           C  
ATOM   4409  CD1 TYR A 289      -0.981 -33.661 -21.721  1.00 95.79           C  
ATOM   4410  CD2 TYR A 289      -0.854 -35.032 -23.738  1.00 95.79           C  
ATOM   4411  CE1 TYR A 289      -0.018 -32.786 -22.249  1.00 95.79           C  
ATOM   4412  CE2 TYR A 289       0.107 -34.157 -24.272  1.00 95.79           C  
ATOM   4413  CZ  TYR A 289       0.534 -33.047 -23.519  1.00 95.79           C  
ATOM   4414  OH  TYR A 289       1.493 -32.231 -24.006  1.00 95.79           O  
ATOM   4415  H   TYR A 289      -0.946 -35.542 -19.125  1.00 95.79           H  
ATOM   4416  HA  TYR A 289      -2.668 -37.376 -20.501  1.00 95.79           H  
ATOM   4417  HB2 TYR A 289      -3.304 -35.174 -21.602  1.00 95.79           H  
ATOM   4418  HB3 TYR A 289      -2.730 -36.436 -22.661  1.00 95.79           H  
ATOM   4419  HD1 TYR A 289      -1.396 -33.472 -20.742  1.00 95.79           H  
ATOM   4420  HD2 TYR A 289      -1.175 -35.890 -24.310  1.00 95.79           H  
ATOM   4421  HE1 TYR A 289       0.308 -31.931 -21.674  1.00 95.79           H  
ATOM   4422  HE2 TYR A 289       0.529 -34.325 -25.252  1.00 95.79           H  
ATOM   4423  HH  TYR A 289       1.719 -31.557 -23.360  1.00 95.79           H  
ATOM   4424  N   ARG A 290      -0.512 -38.138 -21.905  1.00 95.31           N  
ATOM   4425  CA  ARG A 290       0.767 -38.609 -22.439  1.00 95.31           C  
ATOM   4426  C   ARG A 290       0.972 -38.027 -23.832  1.00 95.31           C  
ATOM   4427  O   ARG A 290       0.115 -38.185 -24.701  1.00 95.31           O  
ATOM   4428  CB  ARG A 290       0.867 -40.138 -22.400  1.00 95.31           C  
ATOM   4429  CG  ARG A 290       0.735 -40.736 -20.985  1.00 95.31           C  
ATOM   4430  CD  ARG A 290       1.110 -42.229 -20.906  1.00 95.31           C  
ATOM   4431  NE  ARG A 290       0.177 -43.120 -21.632  1.00 95.31           N  
ATOM   4432  CZ  ARG A 290       0.407 -44.402 -21.904  1.00 95.31           C  
ATOM   4433  NH1 ARG A 290       1.467 -45.040 -21.493  1.00 95.31           N1+
ATOM   4434  NH2 ARG A 290      -0.447 -45.092 -22.601  1.00 95.31           N  
ATOM   4435  H   ARG A 290      -1.351 -38.370 -22.418  1.00 95.31           H  
ATOM   4436  HA  ARG A 290       1.584 -38.234 -21.821  1.00 95.31           H  
ATOM   4437  HB2 ARG A 290       0.129 -40.584 -23.067  1.00 95.31           H  
ATOM   4438  HB3 ARG A 290       1.869 -40.365 -22.763  1.00 95.31           H  
ATOM   4439  HG2 ARG A 290       1.404 -40.192 -20.318  1.00 95.31           H  
ATOM   4440  HG3 ARG A 290      -0.285 -40.604 -20.623  1.00 95.31           H  
ATOM   4441  HD2 ARG A 290       1.126 -42.525 -19.857  1.00 95.31           H  
ATOM   4442  HD3 ARG A 290       2.120 -42.362 -21.293  1.00 95.31           H  
ATOM   4443  HE  ARG A 290      -0.695 -42.735 -21.963  1.00 95.31           H  
ATOM   4444 HH11 ARG A 290       2.004 -44.702 -20.706  1.00 95.31           H  
ATOM   4445 HH12 ARG A 290       1.760 -45.941 -21.843  1.00 95.31           H  
ATOM   4446 HH21 ARG A 290      -0.225 -46.074 -22.673  1.00 95.31           H  
ATOM   4447 HH22 ARG A 290      -1.378 -44.749 -22.792  1.00 95.31           H  
ATOM   4448  N   HIS A 291       2.076 -37.320 -24.043  1.00 94.59           N  
ATOM   4449  CA  HIS A 291       2.404 -36.747 -25.341  1.00 94.59           C  
ATOM   4450  C   HIS A 291       2.885 -37.840 -26.298  1.00 94.59           C  
ATOM   4451  O   HIS A 291       3.619 -38.748 -25.907  1.00 94.59           O  
ATOM   4452  CB  HIS A 291       3.413 -35.597 -25.192  1.00 94.59           C  
ATOM   4453  CG  HIS A 291       3.588 -34.789 -26.453  1.00 94.59           C  
ATOM   4454  CD2 HIS A 291       3.193 -33.494 -26.647  1.00 94.59           C  
ATOM   4455  ND1 HIS A 291       4.097 -35.234 -27.654  1.00 94.59           N  
ATOM   4456  CE1 HIS A 291       3.951 -34.246 -28.549  1.00 94.59           C  
ATOM   4457  NE2 HIS A 291       3.415 -33.162 -27.984  1.00 94.59           N  
ATOM   4458  H   HIS A 291       2.752 -37.248 -23.295  1.00 94.59           H  
ATOM   4459  HA  HIS A 291       1.489 -36.324 -25.756  1.00 94.59           H  
ATOM   4460  HB2 HIS A 291       3.071 -34.929 -24.402  1.00 94.59           H  
ATOM   4461  HB3 HIS A 291       4.385 -35.994 -24.901  1.00 94.59           H  
ATOM   4462  HD1 HIS A 291       4.490 -36.146 -27.838  1.00 94.59           H  
ATOM   4463  HD2 HIS A 291       2.737 -32.848 -25.912  1.00 94.59           H  
ATOM   4464  HE1 HIS A 291       4.192 -34.313 -29.600  1.00 94.59           H  
ATOM   4465  N   LEU A 292       2.486 -37.717 -27.567  1.00 93.28           N  
ATOM   4466  CA  LEU A 292       2.883 -38.609 -28.654  1.00 93.28           C  
ATOM   4467  C   LEU A 292       4.413 -38.789 -28.733  1.00 93.28           C  
ATOM   4468  O   LEU A 292       5.132 -37.778 -28.678  1.00 93.28           O  
ATOM   4469  CB  LEU A 292       2.360 -38.042 -29.986  1.00 93.28           C  
ATOM   4470  CG  LEU A 292       0.888 -38.403 -30.248  1.00 93.28           C  
ATOM   4471  CD1 LEU A 292       0.243 -37.358 -31.156  1.00 93.28           C  
ATOM   4472  CD2 LEU A 292       0.777 -39.766 -30.935  1.00 93.28           C  
ATOM   4473  H   LEU A 292       1.890 -36.933 -27.792  1.00 93.28           H  
ATOM   4474  HA  LEU A 292       2.407 -39.573 -28.473  1.00 93.28           H  
ATOM   4475  HB2 LEU A 292       2.966 -38.425 -30.807  1.00 93.28           H  
ATOM   4476  HB3 LEU A 292       2.485 -36.959 -29.973  1.00 93.28           H  
ATOM   4477  HG  LEU A 292       0.336 -38.421 -29.309  1.00 93.28           H  
ATOM   4478 HD11 LEU A 292       0.775 -37.305 -32.106  1.00 93.28           H  
ATOM   4479 HD12 LEU A 292       0.266 -36.383 -30.668  1.00 93.28           H  
ATOM   4480 HD13 LEU A 292      -0.797 -37.628 -31.339  1.00 93.28           H  
ATOM   4481 HD21 LEU A 292       1.247 -40.530 -30.316  1.00 93.28           H  
ATOM   4482 HD22 LEU A 292       1.270 -39.747 -31.907  1.00 93.28           H  
ATOM   4483 HD23 LEU A 292      -0.273 -40.026 -31.068  1.00 93.28           H  
ATOM   4484  N   PRO A 293       4.891 -40.029 -28.954  1.00 92.02           N  
ATOM   4485  CA  PRO A 293       6.302 -40.323 -29.170  1.00 92.02           C  
ATOM   4486  C   PRO A 293       6.947 -39.528 -30.313  1.00 92.02           C  
ATOM   4487  O   PRO A 293       6.303 -39.142 -31.292  1.00 92.02           O  
ATOM   4488  CB  PRO A 293       6.364 -41.818 -29.475  1.00 92.02           C  
ATOM   4489  CG  PRO A 293       5.146 -42.399 -28.766  1.00 92.02           C  
ATOM   4490  CD  PRO A 293       4.127 -41.274 -28.896  1.00 92.02           C  
ATOM   4491  HA  PRO A 293       6.841 -40.129 -28.242  1.00 92.02           H  
ATOM   4492  HB2 PRO A 293       7.299 -42.244 -29.112  1.00 92.02           H  
ATOM   4493  HB3 PRO A 293       6.264 -41.989 -30.547  1.00 92.02           H  
ATOM   4494  HG2 PRO A 293       4.799 -43.319 -29.237  1.00 92.02           H  
ATOM   4495  HG3 PRO A 293       5.369 -42.572 -27.713  1.00 92.02           H  
ATOM   4496  HD2 PRO A 293       3.555 -41.396 -29.816  1.00 92.02           H  
ATOM   4497  HD3 PRO A 293       3.468 -41.299 -28.029  1.00 92.02           H  
ATOM   4498  N   GLY A 294       8.256 -39.320 -30.212  1.00 89.96           N  
ATOM   4499  CA  GLY A 294       9.133 -38.772 -31.250  1.00 89.96           C  
ATOM   4500  C   GLY A 294       9.025 -37.262 -31.462  1.00 89.96           C  
ATOM   4501  O   GLY A 294       9.593 -36.731 -32.419  1.00 89.96           O  
ATOM   4502  H   GLY A 294       8.715 -39.693 -29.393  1.00 89.96           H  
ATOM   4503  HA2 GLY A 294      10.164 -38.996 -30.976  1.00 89.96           H  
ATOM   4504  HA3 GLY A 294       8.916 -39.267 -32.197  1.00 89.96           H  
ATOM   4505  N   LYS A 295       8.264 -36.556 -30.619  1.00 88.41           N  
ATOM   4506  CA  LYS A 295       8.006 -35.111 -30.753  1.00 88.41           C  
ATOM   4507  C   LYS A 295       8.681 -34.259 -29.684  1.00 88.41           C  
ATOM   4508  O   LYS A 295       9.027 -33.117 -29.974  1.00 88.41           O  
ATOM   4509  CB  LYS A 295       6.494 -34.871 -30.747  1.00 88.41           C  
ATOM   4510  CG  LYS A 295       5.723 -35.519 -31.909  1.00 88.41           C  
ATOM   4511  CD  LYS A 295       6.197 -35.037 -33.285  1.00 88.41           C  
ATOM   4512  CE  LYS A 295       5.329 -35.673 -34.371  1.00 88.41           C  
ATOM   4513  NZ  LYS A 295       5.807 -35.303 -35.724  1.00 88.41           N1+
ATOM   4514  H   LYS A 295       7.780 -37.079 -29.902  1.00 88.41           H  
ATOM   4515  HA  LYS A 295       8.423 -34.746 -31.692  1.00 88.41           H  
ATOM   4516  HB2 LYS A 295       6.106 -35.278 -29.813  1.00 88.41           H  
ATOM   4517  HB3 LYS A 295       6.304 -33.798 -30.759  1.00 88.41           H  
ATOM   4518  HG2 LYS A 295       4.666 -35.277 -31.794  1.00 88.41           H  
ATOM   4519  HG3 LYS A 295       5.825 -36.603 -31.854  1.00 88.41           H  
ATOM   4520  HD2 LYS A 295       7.233 -35.341 -33.435  1.00 88.41           H  
ATOM   4521  HD3 LYS A 295       6.123 -33.951 -33.333  1.00 88.41           H  
ATOM   4522  HE2 LYS A 295       4.297 -35.354 -34.225  1.00 88.41           H  
ATOM   4523  HE3 LYS A 295       5.363 -36.755 -34.242  1.00 88.41           H  
ATOM   4524  HZ1 LYS A 295       6.761 -35.615 -35.842  1.00 88.41           H  
ATOM   4525  HZ2 LYS A 295       5.236 -35.745 -36.430  1.00 88.41           H  
ATOM   4526  HZ3 LYS A 295       5.772 -34.302 -35.848  1.00 88.41           H  
ATOM   4527  N   ILE A 296       8.882 -34.802 -28.486  1.00 90.28           N  
ATOM   4528  CA  ILE A 296       9.561 -34.118 -27.384  1.00 90.28           C  
ATOM   4529  C   ILE A 296      11.018 -34.574 -27.354  1.00 90.28           C  
ATOM   4530  O   ILE A 296      11.297 -35.770 -27.367  1.00 90.28           O  
ATOM   4531  CB  ILE A 296       8.834 -34.367 -26.045  1.00 90.28           C  
ATOM   4532  CG1 ILE A 296       7.327 -34.019 -26.098  1.00 90.28           C  
ATOM   4533  CG2 ILE A 296       9.517 -33.586 -24.909  1.00 90.28           C  
ATOM   4534  CD1 ILE A 296       6.995 -32.583 -26.531  1.00 90.28           C  
ATOM   4535  H   ILE A 296       8.634 -35.771 -28.345  1.00 90.28           H  
ATOM   4536  HA  ILE A 296       9.550 -33.043 -27.567  1.00 90.28           H  
ATOM   4537  HB  ILE A 296       8.917 -35.427 -25.808  1.00 90.28           H  
ATOM   4538 HG12 ILE A 296       6.826 -34.708 -26.779  1.00 90.28           H  
ATOM   4539 HG13 ILE A 296       6.896 -34.186 -25.111  1.00 90.28           H  
ATOM   4540 HG21 ILE A 296       9.535 -32.516 -25.119  1.00 90.28           H  
ATOM   4541 HG22 ILE A 296       8.983 -33.755 -23.974  1.00 90.28           H  
ATOM   4542 HG23 ILE A 296      10.540 -33.935 -24.768  1.00 90.28           H  
ATOM   4543 HD11 ILE A 296       5.916 -32.438 -26.488  1.00 90.28           H  
ATOM   4544 HD12 ILE A 296       7.465 -31.862 -25.862  1.00 90.28           H  
ATOM   4545 HD13 ILE A 296       7.326 -32.405 -27.554  1.00 90.28           H  
ATOM   4546  N   LYS A 297      11.951 -33.618 -27.341  1.00 87.11           N  
ATOM   4547  CA  LYS A 297      13.393 -33.883 -27.246  1.00 87.11           C  
ATOM   4548  C   LYS A 297      13.895 -33.616 -25.830  1.00 87.11           C  
ATOM   4549  O   LYS A 297      13.317 -32.799 -25.123  1.00 87.11           O  
ATOM   4550  CB  LYS A 297      14.175 -33.045 -28.266  1.00 87.11           C  
ATOM   4551  CG  LYS A 297      13.797 -33.378 -29.715  1.00 87.11           C  
ATOM   4552  CD  LYS A 297      14.871 -32.856 -30.675  1.00 87.11           C  
ATOM   4553  CE  LYS A 297      14.493 -33.208 -32.115  1.00 87.11           C  
ATOM   4554  NZ  LYS A 297      15.612 -32.929 -33.046  1.00 87.11           N1+
ATOM   4555  H   LYS A 297      11.638 -32.665 -27.222  1.00 87.11           H  
ATOM   4556  HA  LYS A 297      13.574 -34.938 -27.451  1.00 87.11           H  
ATOM   4557  HB2 LYS A 297      14.005 -31.985 -28.080  1.00 87.11           H  
ATOM   4558  HB3 LYS A 297      15.236 -33.249 -28.123  1.00 87.11           H  
ATOM   4559  HG2 LYS A 297      12.832 -32.931 -29.956  1.00 87.11           H  
ATOM   4560  HG3 LYS A 297      13.723 -34.460 -29.828  1.00 87.11           H  
ATOM   4561  HD2 LYS A 297      15.821 -33.326 -30.423  1.00 87.11           H  
ATOM   4562  HD3 LYS A 297      14.963 -31.775 -30.566  1.00 87.11           H  
ATOM   4563  HE2 LYS A 297      13.604 -32.640 -32.392  1.00 87.11           H  
ATOM   4564  HE3 LYS A 297      14.234 -34.266 -32.150  1.00 87.11           H  
ATOM   4565  HZ1 LYS A 297      15.874 -31.954 -33.004  1.00 87.11           H  
ATOM   4566  HZ2 LYS A 297      15.347 -33.161 -33.993  1.00 87.11           H  
ATOM   4567  HZ3 LYS A 297      16.412 -33.492 -32.794  1.00 87.11           H  
ATOM   4568  N   GLY A 298      15.010 -34.250 -25.466  1.00 85.47           N  
ATOM   4569  CA  GLY A 298      15.655 -34.058 -24.160  1.00 85.47           C  
ATOM   4570  C   GLY A 298      15.080 -34.919 -23.035  1.00 85.47           C  
ATOM   4571  O   GLY A 298      15.455 -34.716 -21.890  1.00 85.47           O  
ATOM   4572  H   GLY A 298      15.404 -34.938 -26.091  1.00 85.47           H  
ATOM   4573  HA2 GLY A 298      15.567 -33.015 -23.855  1.00 85.47           H  
ATOM   4574  HA3 GLY A 298      16.714 -34.300 -24.248  1.00 85.47           H  
ATOM   4575  N   VAL A 299      14.207 -35.869 -23.372  1.00 90.17           N  
ATOM   4576  CA  VAL A 299      13.687 -36.902 -22.467  1.00 90.17           C  
ATOM   4577  C   VAL A 299      14.508 -38.187 -22.593  1.00 90.17           C  
ATOM   4578  O   VAL A 299      15.122 -38.422 -23.637  1.00 90.17           O  
ATOM   4579  CB  VAL A 299      12.196 -37.176 -22.739  1.00 90.17           C  
ATOM   4580  CG1 VAL A 299      11.347 -35.951 -22.391  1.00 90.17           C  
ATOM   4581  CG2 VAL A 299      11.933 -37.558 -24.205  1.00 90.17           C  
ATOM   4582  H   VAL A 299      13.980 -35.984 -24.350  1.00 90.17           H  
ATOM   4583  HA  VAL A 299      13.782 -36.548 -21.441  1.00 90.17           H  
ATOM   4584  HB  VAL A 299      11.870 -38.001 -22.105  1.00 90.17           H  
ATOM   4585 HG11 VAL A 299      10.291 -36.180 -22.532  1.00 90.17           H  
ATOM   4586 HG12 VAL A 299      11.501 -35.693 -21.343  1.00 90.17           H  
ATOM   4587 HG13 VAL A 299      11.626 -35.097 -23.009  1.00 90.17           H  
ATOM   4588 HG21 VAL A 299      10.868 -37.738 -24.350  1.00 90.17           H  
ATOM   4589 HG22 VAL A 299      12.231 -36.757 -24.881  1.00 90.17           H  
ATOM   4590 HG23 VAL A 299      12.478 -38.468 -24.454  1.00 90.17           H  
ATOM   4591  N   LYS A 300      14.498 -39.040 -21.561  1.00 89.31           N  
ATOM   4592  CA  LYS A 300      15.259 -40.311 -21.552  1.00 89.31           C  
ATOM   4593  C   LYS A 300      14.948 -41.249 -22.725  1.00 89.31           C  
ATOM   4594  O   LYS A 300      15.876 -41.742 -23.363  1.00 89.31           O  
ATOM   4595  CB  LYS A 300      15.021 -41.053 -20.234  1.00 89.31           C  
ATOM   4596  CG  LYS A 300      15.714 -40.371 -19.048  1.00 89.31           C  
ATOM   4597  CD  LYS A 300      15.307 -41.101 -17.772  1.00 89.31           C  
ATOM   4598  CE  LYS A 300      15.735 -40.349 -16.512  1.00 89.31           C  
ATOM   4599  NZ  LYS A 300      14.946 -40.832 -15.361  1.00 89.31           N1+
ATOM   4600  H   LYS A 300      14.085 -38.707 -20.702  1.00 89.31           H  
ATOM   4601  HA  LYS A 300      16.320 -40.079 -21.636  1.00 89.31           H  
ATOM   4602  HB2 LYS A 300      13.948 -41.113 -20.050  1.00 89.31           H  
ATOM   4603  HB3 LYS A 300      15.410 -42.068 -20.318  1.00 89.31           H  
ATOM   4604  HG2 LYS A 300      15.395 -39.330 -18.983  1.00 89.31           H  
ATOM   4605  HG3 LYS A 300      16.797 -40.408 -19.171  1.00 89.31           H  
ATOM   4606  HD2 LYS A 300      15.713 -42.113 -17.761  1.00 89.31           H  
ATOM   4607  HD3 LYS A 300      14.219 -41.167 -17.784  1.00 89.31           H  
ATOM   4608  HE2 LYS A 300      15.531 -39.288 -16.658  1.00 89.31           H  
ATOM   4609  HE3 LYS A 300      16.804 -40.488 -16.347  1.00 89.31           H  
ATOM   4610  HZ1 LYS A 300      14.900 -41.840 -15.314  1.00 89.31           H  
ATOM   4611  HZ2 LYS A 300      15.166 -40.407 -14.472  1.00 89.31           H  
ATOM   4612  HZ3 LYS A 300      13.967 -40.672 -15.553  1.00 89.31           H  
ATOM   4613  N   ASN A 301      13.671 -41.499 -23.015  1.00 91.75           N  
ATOM   4614  CA  ASN A 301      13.233 -42.281 -24.172  1.00 91.75           C  
ATOM   4615  C   ASN A 301      12.239 -41.469 -25.007  1.00 91.75           C  
ATOM   4616  O   ASN A 301      11.045 -41.440 -24.721  1.00 91.75           O  
ATOM   4617  CB  ASN A 301      12.651 -43.626 -23.701  1.00 91.75           C  
ATOM   4618  CG  ASN A 301      12.224 -44.524 -24.850  1.00 91.75           C  
ATOM   4619  ND2 ASN A 301      11.629 -45.652 -24.546  1.00 91.75           N  
ATOM   4620  OD1 ASN A 301      12.425 -44.239 -26.023  1.00 91.75           O  
ATOM   4621  H   ASN A 301      12.961 -41.158 -22.383  1.00 91.75           H  
ATOM   4622  HA  ASN A 301      14.088 -42.499 -24.811  1.00 91.75           H  
ATOM   4623  HB2 ASN A 301      11.776 -43.450 -23.076  1.00 91.75           H  
ATOM   4624  HB3 ASN A 301      13.396 -44.157 -23.108  1.00 91.75           H  
ATOM   4625 HD21 ASN A 301      11.278 -46.221 -25.303  1.00 91.75           H  
ATOM   4626 HD22 ASN A 301      11.408 -45.869 -23.585  1.00 91.75           H  
ATOM   4627  N   ASP A 302      12.725 -40.837 -26.075  1.00 89.41           N  
ATOM   4628  CA  ASP A 302      11.890 -40.046 -26.983  1.00 89.41           C  
ATOM   4629  C   ASP A 302      10.933 -40.897 -27.831  1.00 89.41           C  
ATOM   4630  O   ASP A 302      10.021 -40.349 -28.444  1.00 89.41           O  
ATOM   4631  CB  ASP A 302      12.769 -39.128 -27.852  1.00 89.41           C  
ATOM   4632  CG  ASP A 302      13.611 -39.835 -28.928  1.00 89.41           C  
ATOM   4633  OD1 ASP A 302      13.749 -41.079 -28.889  1.00 89.41           O  
ATOM   4634  OD2 ASP A 302      14.133 -39.109 -29.806  1.00 89.41           O1-
ATOM   4635  H   ASP A 302      13.701 -40.944 -26.312  1.00 89.41           H  
ATOM   4636  HA  ASP A 302      11.258 -39.400 -26.373  1.00 89.41           H  
ATOM   4637  HB2 ASP A 302      13.435 -38.561 -27.202  1.00 89.41           H  
ATOM   4638  HB3 ASP A 302      12.116 -38.412 -28.350  1.00 89.41           H  
ATOM   4639  N   LYS A 303      11.095 -42.225 -27.856  1.00 91.19           N  
ATOM   4640  CA  LYS A 303      10.194 -43.160 -28.546  1.00 91.19           C  
ATOM   4641  C   LYS A 303       9.054 -43.666 -27.665  1.00 91.19           C  
ATOM   4642  O   LYS A 303       8.174 -44.349 -28.187  1.00 91.19           O  
ATOM   4643  CB  LYS A 303      10.978 -44.348 -29.110  1.00 91.19           C  
ATOM   4644  CG  LYS A 303      12.115 -43.917 -30.038  1.00 91.19           C  
ATOM   4645  CD  LYS A 303      12.741 -45.148 -30.686  1.00 91.19           C  
ATOM   4646  CE  LYS A 303      13.915 -44.700 -31.551  1.00 91.19           C  
ATOM   4647  NZ  LYS A 303      14.598 -45.871 -32.148  1.00 91.19           N1+
ATOM   4648  H   LYS A 303      11.879 -42.603 -27.343  1.00 91.19           H  
ATOM   4649  HA  LYS A 303       9.720 -42.637 -29.376  1.00 91.19           H  
ATOM   4650  HB2 LYS A 303      11.385 -44.939 -28.289  1.00 91.19           H  
ATOM   4651  HB3 LYS A 303      10.288 -44.980 -29.670  1.00 91.19           H  
ATOM   4652  HG2 LYS A 303      12.881 -43.401 -29.458  1.00 91.19           H  
ATOM   4653  HG3 LYS A 303      11.730 -43.250 -30.809  1.00 91.19           H  
ATOM   4654  HD2 LYS A 303      13.092 -45.819 -29.901  1.00 91.19           H  
ATOM   4655  HD3 LYS A 303      11.995 -45.658 -31.294  1.00 91.19           H  
ATOM   4656  HE2 LYS A 303      13.544 -44.027 -32.324  1.00 91.19           H  
ATOM   4657  HE3 LYS A 303      14.601 -44.133 -30.923  1.00 91.19           H  
ATOM   4658  HZ1 LYS A 303      15.385 -45.569 -32.704  1.00 91.19           H  
ATOM   4659  HZ2 LYS A 303      14.936 -46.470 -31.408  1.00 91.19           H  
ATOM   4660  HZ3 LYS A 303      13.954 -46.397 -32.721  1.00 91.19           H  
ATOM   4661  N   ALA A 304       9.064 -43.353 -26.373  1.00 92.78           N  
ATOM   4662  CA  ALA A 304       7.967 -43.661 -25.466  1.00 92.78           C  
ATOM   4663  C   ALA A 304       6.896 -42.563 -25.487  1.00 92.78           C  
ATOM   4664  O   ALA A 304       7.116 -41.446 -25.969  1.00 92.78           O  
ATOM   4665  CB  ALA A 304       8.527 -43.879 -24.059  1.00 92.78           C  
ATOM   4666  H   ALA A 304       9.797 -42.750 -26.026  1.00 92.78           H  
ATOM   4667  HA  ALA A 304       7.489 -44.591 -25.776  1.00 92.78           H  
ATOM   4668  HB1 ALA A 304       7.715 -44.082 -23.361  1.00 92.78           H  
ATOM   4669  HB2 ALA A 304       9.058 -42.985 -23.730  1.00 92.78           H  
ATOM   4670  HB3 ALA A 304       9.199 -44.737 -24.052  1.00 92.78           H  
ATOM   4671  N   TRP A 305       5.725 -42.888 -24.945  1.00 93.82           N  
ATOM   4672  CA  TRP A 305       4.737 -41.888 -24.572  1.00 93.82           C  
ATOM   4673  C   TRP A 305       5.286 -41.037 -23.425  1.00 93.82           C  
ATOM   4674  O   TRP A 305       5.804 -41.565 -22.448  1.00 93.82           O  
ATOM   4675  CB  TRP A 305       3.449 -42.612 -24.185  1.00 93.82           C  
ATOM   4676  CG  TRP A 305       2.669 -43.138 -25.344  1.00 93.82           C  
ATOM   4677  CD1 TRP A 305       2.705 -44.408 -25.795  1.00 93.82           C  
ATOM   4678  CD2 TRP A 305       1.736 -42.438 -26.217  1.00 93.82           C  
ATOM   4679  CE2 TRP A 305       1.244 -43.366 -27.184  1.00 93.82           C  
ATOM   4680  CE3 TRP A 305       1.248 -41.117 -26.288  1.00 93.82           C  
ATOM   4681  NE1 TRP A 305       1.864 -44.553 -26.872  1.00 93.82           N  
ATOM   4682  CZ2 TRP A 305       0.318 -43.004 -28.170  1.00 93.82           C  
ATOM   4683  CZ3 TRP A 305       0.306 -40.744 -27.265  1.00 93.82           C  
ATOM   4684  CH2 TRP A 305      -0.159 -41.684 -28.204  1.00 93.82           C  
ATOM   4685  H   TRP A 305       5.610 -43.812 -24.552  1.00 93.82           H  
ATOM   4686  HA  TRP A 305       4.536 -41.237 -25.422  1.00 93.82           H  
ATOM   4687  HB2 TRP A 305       2.800 -41.921 -23.646  1.00 93.82           H  
ATOM   4688  HB3 TRP A 305       3.679 -43.429 -23.501  1.00 93.82           H  
ATOM   4689  HD1 TRP A 305       3.300 -45.199 -25.364  1.00 93.82           H  
ATOM   4690  HE1 TRP A 305       1.718 -45.445 -27.323  1.00 93.82           H  
ATOM   4691  HE3 TRP A 305       1.593 -40.396 -25.562  1.00 93.82           H  
ATOM   4692  HZ2 TRP A 305      -0.039 -43.741 -28.875  1.00 93.82           H  
ATOM   4693  HZ3 TRP A 305      -0.078 -39.734 -27.272  1.00 93.82           H  
ATOM   4694  HH2 TRP A 305      -0.897 -41.394 -28.937  1.00 93.82           H  
ATOM   4695  N   ILE A 306       5.194 -39.712 -23.543  1.00 94.63           N  
ATOM   4696  CA  ILE A 306       5.859 -38.799 -22.604  1.00 94.63           C  
ATOM   4697  C   ILE A 306       4.850 -38.261 -21.582  1.00 94.63           C  
ATOM   4698  O   ILE A 306       3.960 -37.499 -21.984  1.00 94.63           O  
ATOM   4699  CB  ILE A 306       6.586 -37.679 -23.373  1.00 94.63           C  
ATOM   4700  CG1 ILE A 306       7.599 -38.220 -24.407  1.00 94.63           C  
ATOM   4701  CG2 ILE A 306       7.283 -36.711 -22.412  1.00 94.63           C  
ATOM   4702  CD1 ILE A 306       8.638 -39.203 -23.854  1.00 94.63           C  
ATOM   4703  H   ILE A 306       4.769 -39.333 -24.377  1.00 94.63           H  
ATOM   4704  HA  ILE A 306       6.632 -39.344 -22.063  1.00 94.63           H  
ATOM   4705  HB  ILE A 306       5.843 -37.106 -23.927  1.00 94.63           H  
ATOM   4706 HG12 ILE A 306       8.128 -37.379 -24.855  1.00 94.63           H  
ATOM   4707 HG13 ILE A 306       7.056 -38.717 -25.210  1.00 94.63           H  
ATOM   4708 HG21 ILE A 306       7.844 -35.958 -22.965  1.00 94.63           H  
ATOM   4709 HG22 ILE A 306       7.968 -37.272 -21.777  1.00 94.63           H  
ATOM   4710 HG23 ILE A 306       6.559 -36.200 -21.777  1.00 94.63           H  
ATOM   4711 HD11 ILE A 306       9.199 -38.758 -23.032  1.00 94.63           H  
ATOM   4712 HD12 ILE A 306       9.326 -39.468 -24.657  1.00 94.63           H  
ATOM   4713 HD13 ILE A 306       8.157 -40.119 -23.511  1.00 94.63           H  
ATOM   4714  N   PRO A 307       4.967 -38.590 -20.281  1.00 95.67           N  
ATOM   4715  CA  PRO A 307       4.148 -37.993 -19.229  1.00 95.67           C  
ATOM   4716  C   PRO A 307       4.155 -36.464 -19.331  1.00 95.67           C  
ATOM   4717  O   PRO A 307       5.207 -35.836 -19.451  1.00 95.67           O  
ATOM   4718  CB  PRO A 307       4.758 -38.485 -17.912  1.00 95.67           C  
ATOM   4719  CG  PRO A 307       5.394 -39.818 -18.286  1.00 95.67           C  
ATOM   4720  CD  PRO A 307       5.913 -39.532 -19.691  1.00 95.67           C  
ATOM   4721  HA  PRO A 307       3.129 -38.370 -19.315  1.00 95.67           H  
ATOM   4722  HB2 PRO A 307       5.547 -37.810 -17.581  1.00 95.67           H  
ATOM   4723  HB3 PRO A 307       4.012 -38.594 -17.124  1.00 95.67           H  
ATOM   4724  HG2 PRO A 307       6.202 -40.093 -17.608  1.00 95.67           H  
ATOM   4725  HG3 PRO A 307       4.634 -40.598 -18.321  1.00 95.67           H  
ATOM   4726  HD2 PRO A 307       6.896 -39.065 -19.633  1.00 95.67           H  
ATOM   4727  HD3 PRO A 307       5.969 -40.465 -20.251  1.00 95.67           H  
ATOM   4728  N   SER A 308       2.978 -35.847 -19.383  1.00 96.79           N  
ATOM   4729  CA  SER A 308       2.836 -34.410 -19.619  1.00 96.79           C  
ATOM   4730  C   SER A 308       1.634 -33.844 -18.874  1.00 96.79           C  
ATOM   4731  O   SER A 308       0.625 -34.519 -18.665  1.00 96.79           O  
ATOM   4732  CB  SER A 308       2.689 -34.127 -21.118  1.00 96.79           C  
ATOM   4733  OG  SER A 308       3.857 -34.464 -21.844  1.00 96.79           O  
ATOM   4734  H   SER A 308       2.131 -36.393 -19.322  1.00 96.79           H  
ATOM   4735  HA  SER A 308       3.723 -33.892 -19.254  1.00 96.79           H  
ATOM   4736  HB2 SER A 308       1.849 -34.703 -21.506  1.00 96.79           H  
ATOM   4737  HB3 SER A 308       2.493 -33.064 -21.261  1.00 96.79           H  
ATOM   4738  HG  SER A 308       4.117 -35.344 -21.562  1.00 96.79           H  
ATOM   4739  N   ALA A 309       1.713 -32.568 -18.513  1.00 98.11           N  
ATOM   4740  CA  ALA A 309       0.645 -31.883 -17.802  1.00 98.11           C  
ATOM   4741  C   ALA A 309       0.417 -30.466 -18.326  1.00 98.11           C  
ATOM   4742  O   ALA A 309       1.314 -29.822 -18.872  1.00 98.11           O  
ATOM   4743  CB  ALA A 309       0.943 -31.895 -16.302  1.00 98.11           C  
ATOM   4744  H   ALA A 309       2.540 -32.044 -18.762  1.00 98.11           H  
ATOM   4745  HA  ALA A 309      -0.286 -32.429 -17.956  1.00 98.11           H  
ATOM   4746  HB1 ALA A 309       0.133 -31.401 -15.764  1.00 98.11           H  
ATOM   4747  HB2 ALA A 309       1.879 -31.371 -16.106  1.00 98.11           H  
ATOM   4748  HB3 ALA A 309       1.018 -32.924 -15.951  1.00 98.11           H  
ATOM   4749  N   ILE A 310      -0.808 -29.985 -18.137  1.00 98.31           N  
ATOM   4750  CA  ILE A 310      -1.209 -28.605 -18.386  1.00 98.31           C  
ATOM   4751  C   ILE A 310      -1.747 -28.037 -17.080  1.00 98.31           C  
ATOM   4752  O   ILE A 310      -2.617 -28.628 -16.435  1.00 98.31           O  
ATOM   4753  CB  ILE A 310      -2.240 -28.497 -19.530  1.00 98.31           C  
ATOM   4754  CG1 ILE A 310      -1.667 -29.090 -20.836  1.00 98.31           C  
ATOM   4755  CG2 ILE A 310      -2.637 -27.021 -19.747  1.00 98.31           C  
ATOM   4756  CD1 ILE A 310      -2.698 -29.270 -21.955  1.00 98.31           C  
ATOM   4757  H   ILE A 310      -1.476 -30.586 -17.676  1.00 98.31           H  
ATOM   4758  HA  ILE A 310      -0.331 -28.027 -18.675  1.00 98.31           H  
ATOM   4759  HB  ILE A 310      -3.129 -29.061 -19.250  1.00 98.31           H  
ATOM   4760 HG12 ILE A 310      -1.247 -30.078 -20.644  1.00 98.31           H  
ATOM   4761 HG13 ILE A 310      -0.865 -28.441 -21.187  1.00 98.31           H  
ATOM   4762 HG21 ILE A 310      -3.354 -26.932 -20.563  1.00 98.31           H  
ATOM   4763 HG22 ILE A 310      -1.755 -26.424 -19.980  1.00 98.31           H  
ATOM   4764 HG23 ILE A 310      -3.117 -26.617 -18.856  1.00 98.31           H  
ATOM   4765 HD11 ILE A 310      -2.236 -29.806 -22.784  1.00 98.31           H  
ATOM   4766 HD12 ILE A 310      -3.043 -28.302 -22.318  1.00 98.31           H  
ATOM   4767 HD13 ILE A 310      -3.547 -29.849 -21.589  1.00 98.31           H  
ATOM   4768  N   VAL A 311      -1.242 -26.865 -16.718  1.00 98.61           N  
ATOM   4769  CA  VAL A 311      -1.743 -26.059 -15.608  1.00 98.61           C  
ATOM   4770  C   VAL A 311      -2.323 -24.778 -16.181  1.00 98.61           C  
ATOM   4771  O   VAL A 311      -1.639 -24.050 -16.900  1.00 98.61           O  
ATOM   4772  CB  VAL A 311      -0.622 -25.752 -14.606  1.00 98.61           C  
ATOM   4773  CG1 VAL A 311      -1.108 -24.873 -13.449  1.00 98.61           C  
ATOM   4774  CG2 VAL A 311      -0.051 -27.036 -14.007  1.00 98.61           C  
ATOM   4775  H   VAL A 311      -0.515 -26.469 -17.297  1.00 98.61           H  
ATOM   4776  HA  VAL A 311      -2.531 -26.596 -15.080  1.00 98.61           H  
ATOM   4777  HB  VAL A 311       0.182 -25.225 -15.119  1.00 98.61           H  
ATOM   4778 HG11 VAL A 311      -1.898 -25.385 -12.900  1.00 98.61           H  
ATOM   4779 HG12 VAL A 311      -1.474 -23.914 -13.817  1.00 98.61           H  
ATOM   4780 HG13 VAL A 311      -0.269 -24.677 -12.782  1.00 98.61           H  
ATOM   4781 HG21 VAL A 311       0.757 -26.772 -13.325  1.00 98.61           H  
ATOM   4782 HG22 VAL A 311      -0.832 -27.581 -13.477  1.00 98.61           H  
ATOM   4783 HG23 VAL A 311       0.365 -27.671 -14.789  1.00 98.61           H  
ATOM   4784  N   THR A 312      -3.569 -24.473 -15.829  1.00 98.81           N  
ATOM   4785  CA  THR A 312      -4.205 -23.190 -16.139  1.00 98.81           C  
ATOM   4786  C   THR A 312      -4.590 -22.503 -14.841  1.00 98.81           C  
ATOM   4787  O   THR A 312      -5.551 -22.903 -14.183  1.00 98.81           O  
ATOM   4788  CB  THR A 312      -5.441 -23.364 -17.027  1.00 98.81           C  
ATOM   4789  CG2 THR A 312      -5.987 -22.015 -17.486  1.00 98.81           C  
ATOM   4790  OG1 THR A 312      -5.168 -24.126 -18.177  1.00 98.81           O  
ATOM   4791  H   THR A 312      -4.081 -25.141 -15.272  1.00 98.81           H  
ATOM   4792  HA  THR A 312      -3.504 -22.546 -16.669  1.00 98.81           H  
ATOM   4793  HB  THR A 312      -6.220 -23.879 -16.464  1.00 98.81           H  
ATOM   4794  HG1 THR A 312      -4.396 -23.770 -18.623  1.00 98.81           H  
ATOM   4795 HG21 THR A 312      -6.338 -21.442 -16.627  1.00 98.81           H  
ATOM   4796 HG22 THR A 312      -6.820 -22.180 -18.169  1.00 98.81           H  
ATOM   4797 HG23 THR A 312      -5.198 -21.446 -17.979  1.00 98.81           H  
ATOM   4798  N   ALA A 313      -3.854 -21.458 -14.480  1.00 98.85           N  
ATOM   4799  CA  ALA A 313      -4.152 -20.615 -13.335  1.00 98.85           C  
ATOM   4800  C   ALA A 313      -4.929 -19.368 -13.775  1.00 98.85           C  
ATOM   4801  O   ALA A 313      -4.594 -18.720 -14.765  1.00 98.85           O  
ATOM   4802  CB  ALA A 313      -2.846 -20.271 -12.618  1.00 98.85           C  
ATOM   4803  H   ALA A 313      -3.116 -21.151 -15.098  1.00 98.85           H  
ATOM   4804  HA  ALA A 313      -4.772 -21.169 -12.629  1.00 98.85           H  
ATOM   4805  HB1 ALA A 313      -2.356 -21.184 -12.280  1.00 98.85           H  
ATOM   4806  HB2 ALA A 313      -3.052 -19.637 -11.755  1.00 98.85           H  
ATOM   4807  HB3 ALA A 313      -2.185 -19.739 -13.303  1.00 98.85           H  
ATOM   4808  N   PHE A 314      -5.953 -19.016 -13.011  1.00 98.88           N  
ATOM   4809  CA  PHE A 314      -6.698 -17.770 -13.113  1.00 98.88           C  
ATOM   4810  C   PHE A 314      -6.420 -16.973 -11.844  1.00 98.88           C  
ATOM   4811  O   PHE A 314      -6.820 -17.391 -10.755  1.00 98.88           O  
ATOM   4812  CB  PHE A 314      -8.191 -18.068 -13.280  1.00 98.88           C  
ATOM   4813  CG  PHE A 314      -8.540 -18.860 -14.522  1.00 98.88           C  
ATOM   4814  CD1 PHE A 314      -8.858 -18.197 -15.721  1.00 98.88           C  
ATOM   4815  CD2 PHE A 314      -8.540 -20.267 -14.478  1.00 98.88           C  
ATOM   4816  CE1 PHE A 314      -9.187 -18.938 -16.870  1.00 98.88           C  
ATOM   4817  CE2 PHE A 314      -8.862 -21.007 -15.627  1.00 98.88           C  
ATOM   4818  CZ  PHE A 314      -9.189 -20.344 -16.823  1.00 98.88           C  
ATOM   4819  H   PHE A 314      -6.192 -19.622 -12.239  1.00 98.88           H  
ATOM   4820  HA  PHE A 314      -6.362 -17.195 -13.976  1.00 98.88           H  
ATOM   4821  HB2 PHE A 314      -8.737 -17.124 -13.298  1.00 98.88           H  
ATOM   4822  HB3 PHE A 314      -8.538 -18.620 -12.407  1.00 98.88           H  
ATOM   4823  HD1 PHE A 314      -8.854 -17.118 -15.757  1.00 98.88           H  
ATOM   4824  HD2 PHE A 314      -8.268 -20.779 -13.567  1.00 98.88           H  
ATOM   4825  HE1 PHE A 314      -9.437 -18.424 -17.786  1.00 98.88           H  
ATOM   4826  HE2 PHE A 314      -8.828 -22.086 -15.592  1.00 98.88           H  
ATOM   4827  HZ  PHE A 314      -9.434 -20.914 -17.707  1.00 98.88           H  
ATOM   4828  N   VAL A 315      -5.701 -15.861 -11.988  1.00 98.86           N  
ATOM   4829  CA  VAL A 315      -5.383 -14.947 -10.887  1.00 98.86           C  
ATOM   4830  C   VAL A 315      -6.304 -13.743 -10.990  1.00 98.86           C  
ATOM   4831  O   VAL A 315      -6.303 -13.054 -12.006  1.00 98.86           O  
ATOM   4832  CB  VAL A 315      -3.903 -14.523 -10.890  1.00 98.86           C  
ATOM   4833  CG1 VAL A 315      -3.577 -13.712  -9.631  1.00 98.86           C  
ATOM   4834  CG2 VAL A 315      -2.976 -15.747 -10.914  1.00 98.86           C  
ATOM   4835  H   VAL A 315      -5.424 -15.585 -12.919  1.00 98.86           H  
ATOM   4836  HA  VAL A 315      -5.575 -15.447  -9.938  1.00 98.86           H  
ATOM   4837  HB  VAL A 315      -3.694 -13.913 -11.769  1.00 98.86           H  
ATOM   4838 HG11 VAL A 315      -4.198 -12.817  -9.579  1.00 98.86           H  
ATOM   4839 HG12 VAL A 315      -2.532 -13.404  -9.646  1.00 98.86           H  
ATOM   4840 HG13 VAL A 315      -3.765 -14.314  -8.742  1.00 98.86           H  
ATOM   4841 HG21 VAL A 315      -1.943 -15.434 -10.759  1.00 98.86           H  
ATOM   4842 HG22 VAL A 315      -3.260 -16.441 -10.123  1.00 98.86           H  
ATOM   4843 HG23 VAL A 315      -3.046 -16.251 -11.878  1.00 98.86           H  
ATOM   4844  N   GLU A 316      -7.097 -13.509  -9.955  1.00 98.69           N  
ATOM   4845  CA  GLU A 316      -8.121 -12.467  -9.907  1.00 98.69           C  
ATOM   4846  C   GLU A 316      -7.720 -11.361  -8.929  1.00 98.69           C  
ATOM   4847  O   GLU A 316      -7.306 -11.644  -7.803  1.00 98.69           O  
ATOM   4848  CB  GLU A 316      -9.458 -13.114  -9.524  1.00 98.69           C  
ATOM   4849  CG  GLU A 316     -10.630 -12.124  -9.450  1.00 98.69           C  
ATOM   4850  CD  GLU A 316     -11.929 -12.798  -8.981  1.00 98.69           C  
ATOM   4851  OE1 GLU A 316     -13.010 -12.264  -9.302  1.00 98.69           O  
ATOM   4852  OE2 GLU A 316     -11.846 -13.806  -8.232  1.00 98.69           O1-
ATOM   4853  H   GLU A 316      -7.001 -14.099  -9.140  1.00 98.69           H  
ATOM   4854  HA  GLU A 316      -8.245 -12.016 -10.892  1.00 98.69           H  
ATOM   4855  HB2 GLU A 316      -9.330 -13.589  -8.551  1.00 98.69           H  
ATOM   4856  HB3 GLU A 316      -9.696 -13.888 -10.254  1.00 98.69           H  
ATOM   4857  HG2 GLU A 316     -10.773 -11.666 -10.428  1.00 98.69           H  
ATOM   4858  HG3 GLU A 316     -10.385 -11.331  -8.743  1.00 98.69           H  
ATOM   4859  N   ASN A 317      -7.884 -10.106  -9.345  1.00 98.47           N  
ATOM   4860  CA  ASN A 317      -7.823  -8.943  -8.473  1.00 98.47           C  
ATOM   4861  C   ASN A 317      -9.247  -8.478  -8.140  1.00 98.47           C  
ATOM   4862  O   ASN A 317      -9.974  -7.990  -9.005  1.00 98.47           O  
ATOM   4863  CB  ASN A 317      -6.976  -7.852  -9.144  1.00 98.47           C  
ATOM   4864  CG  ASN A 317      -6.855  -6.597  -8.307  1.00 98.47           C  
ATOM   4865  ND2 ASN A 317      -6.072  -5.640  -8.729  1.00 98.47           N  
ATOM   4866  OD1 ASN A 317      -7.440  -6.465  -7.249  1.00 98.47           O  
ATOM   4867  H   ASN A 317      -8.219  -9.954 -10.286  1.00 98.47           H  
ATOM   4868  HA  ASN A 317      -7.331  -9.209  -7.537  1.00 98.47           H  
ATOM   4869  HB2 ASN A 317      -5.966  -8.234  -9.297  1.00 98.47           H  
ATOM   4870  HB3 ASN A 317      -7.414  -7.594 -10.108  1.00 98.47           H  
ATOM   4871 HD21 ASN A 317      -6.065  -4.802  -8.165  1.00 98.47           H  
ATOM   4872 HD22 ASN A 317      -5.553  -5.729  -9.591  1.00 98.47           H  
ATOM   4873  N   LYS A 318      -9.615  -8.613  -6.866  1.00 97.40           N  
ATOM   4874  CA  LYS A 318     -10.914  -8.217  -6.302  1.00 97.40           C  
ATOM   4875  C   LYS A 318     -10.870  -6.846  -5.624  1.00 97.40           C  
ATOM   4876  O   LYS A 318     -11.881  -6.394  -5.100  1.00 97.40           O  
ATOM   4877  CB  LYS A 318     -11.375  -9.280  -5.297  1.00 97.40           C  
ATOM   4878  CG  LYS A 318     -11.501 -10.673  -5.919  1.00 97.40           C  
ATOM   4879  CD  LYS A 318     -11.809 -11.687  -4.822  1.00 97.40           C  
ATOM   4880  CE  LYS A 318     -11.833 -13.075  -5.447  1.00 97.40           C  
ATOM   4881  NZ  LYS A 318     -11.629 -14.110  -4.417  1.00 97.40           N1+
ATOM   4882  H   LYS A 318      -8.917  -8.955  -6.221  1.00 97.40           H  
ATOM   4883  HA  LYS A 318     -11.652  -8.145  -7.100  1.00 97.40           H  
ATOM   4884  HB2 LYS A 318     -12.346  -8.992  -4.893  1.00 97.40           H  
ATOM   4885  HB3 LYS A 318     -10.663  -9.314  -4.472  1.00 97.40           H  
ATOM   4886  HG2 LYS A 318     -10.560 -10.960  -6.390  1.00 97.40           H  
ATOM   4887  HG3 LYS A 318     -12.294 -10.674  -6.666  1.00 97.40           H  
ATOM   4888  HD2 LYS A 318     -12.770 -11.461  -4.359  1.00 97.40           H  
ATOM   4889  HD3 LYS A 318     -11.022 -11.633  -4.070  1.00 97.40           H  
ATOM   4890  HE2 LYS A 318     -11.034 -13.137  -6.185  1.00 97.40           H  
ATOM   4891  HE3 LYS A 318     -12.766 -13.218  -5.992  1.00 97.40           H  
ATOM   4892  HZ1 LYS A 318     -12.334 -14.030  -3.698  1.00 97.40           H  
ATOM   4893  HZ2 LYS A 318     -11.660 -15.019  -4.854  1.00 97.40           H  
ATOM   4894  HZ3 LYS A 318     -10.718 -13.965  -4.004  1.00 97.40           H  
ATOM   4895  N   ALA A 319      -9.704  -6.207  -5.574  1.00 97.04           N  
ATOM   4896  CA  ALA A 319      -9.524  -4.908  -4.949  1.00 97.04           C  
ATOM   4897  C   ALA A 319      -9.959  -3.758  -5.869  1.00 97.04           C  
ATOM   4898  O   ALA A 319     -10.080  -3.895  -7.088  1.00 97.04           O  
ATOM   4899  CB  ALA A 319      -8.064  -4.766  -4.498  1.00 97.04           C  
ATOM   4900  H   ALA A 319      -8.918  -6.590  -6.081  1.00 97.04           H  
ATOM   4901  HA  ALA A 319     -10.151  -4.869  -4.058  1.00 97.04           H  
ATOM   4902  HB1 ALA A 319      -7.788  -5.615  -3.873  1.00 97.04           H  
ATOM   4903  HB2 ALA A 319      -7.936  -3.851  -3.919  1.00 97.04           H  
ATOM   4904  HB3 ALA A 319      -7.404  -4.723  -5.364  1.00 97.04           H  
ATOM   4905  N   GLY A 320     -10.126  -2.581  -5.260  1.00 96.69           N  
ATOM   4906  CA  GLY A 320     -10.423  -1.327  -5.955  1.00 96.69           C  
ATOM   4907  C   GLY A 320      -9.212  -0.669  -6.626  1.00 96.69           C  
ATOM   4908  O   GLY A 320      -9.307   0.451  -7.113  1.00 96.69           O  
ATOM   4909  H   GLY A 320     -10.022  -2.551  -4.256  1.00 96.69           H  
ATOM   4910  HA2 GLY A 320     -11.164  -1.533  -6.728  1.00 96.69           H  
ATOM   4911  HA3 GLY A 320     -10.856  -0.616  -5.252  1.00 96.69           H  
ATOM   4912  N   HIS A 321      -8.052  -1.316  -6.628  1.00 97.00           N  
ATOM   4913  CA  HIS A 321      -6.822  -0.809  -7.230  1.00 97.00           C  
ATOM   4914  C   HIS A 321      -5.936  -1.968  -7.691  1.00 97.00           C  
ATOM   4915  O   HIS A 321      -6.210  -3.137  -7.415  1.00 97.00           O  
ATOM   4916  CB  HIS A 321      -6.089   0.082  -6.218  1.00 97.00           C  
ATOM   4917  CG  HIS A 321      -5.803  -0.626  -4.922  1.00 97.00           C  
ATOM   4918  CD2 HIS A 321      -6.522  -0.508  -3.763  1.00 97.00           C  
ATOM   4919  ND1 HIS A 321      -4.791  -1.532  -4.686  1.00 97.00           N  
ATOM   4920  CE1 HIS A 321      -4.882  -1.922  -3.405  1.00 97.00           C  
ATOM   4921  NE2 HIS A 321      -5.936  -1.339  -2.808  1.00 97.00           N  
ATOM   4922  H   HIS A 321      -8.022  -2.256  -6.260  1.00 97.00           H  
ATOM   4923  HA  HIS A 321      -7.070  -0.209  -8.106  1.00 97.00           H  
ATOM   4924  HB2 HIS A 321      -6.698   0.963  -6.013  1.00 97.00           H  
ATOM   4925  HB3 HIS A 321      -5.145   0.427  -6.640  1.00 97.00           H  
ATOM   4926  HD1 HIS A 321      -4.079  -1.846  -5.330  1.00 97.00           H  
ATOM   4927  HD2 HIS A 321      -7.388   0.119  -3.611  1.00 97.00           H  
ATOM   4928  HE1 HIS A 321      -4.197  -2.601  -2.920  1.00 97.00           H  
ATOM   4929  N   ARG A 322      -4.869  -1.643  -8.416  1.00 96.87           N  
ATOM   4930  CA  ARG A 322      -3.890  -2.606  -8.902  1.00 96.87           C  
ATOM   4931  C   ARG A 322      -3.202  -3.360  -7.770  1.00 96.87           C  
ATOM   4932  O   ARG A 322      -3.059  -2.832  -6.667  1.00 96.87           O  
ATOM   4933  CB  ARG A 322      -2.866  -1.912  -9.798  1.00 96.87           C  
ATOM   4934  CG  ARG A 322      -1.965  -0.865  -9.113  1.00 96.87           C  
ATOM   4935  CD  ARG A 322      -0.869  -0.374 -10.067  1.00 96.87           C  
ATOM   4936  NE  ARG A 322      -1.393   0.310 -11.259  1.00 96.87           N  
ATOM   4937  CZ  ARG A 322      -1.647   1.587 -11.396  1.00 96.87           C  
ATOM   4938  NH1 ARG A 322      -1.485   2.430 -10.430  1.00 96.87           N1+
[truncated: 144,361 more chars]
