# Supplementary material for: Comparison of cable bacteria genera reveals details of their conduction machinery
Source: EMBO Rep. 2025 Feb 17;26(7):1749–67. doi: 10.1038/s44319-025-00387-8 (PMC11976967; doi:10.1038/s44319-025-00387-8)
Supplement: Supplementary file 4 — Dataset EV2 [file 44319_2025_387_MOESM4_ESM.zip › DatasetEV2/WLE97998.pdb]

ATOM      1  N   MET A   1     -34.814  78.923 -77.266  1.00 53.08           N  
ATOM      2  H   MET A   1     -35.227  79.826 -77.081  1.00 53.08           H  
ATOM      3  H2  MET A   1     -34.239  78.975 -78.094  1.00 53.08           H  
ATOM      4  H3  MET A   1     -35.552  78.251 -77.426  1.00 53.08           H  
ATOM      5  CA  MET A   1     -34.013  78.476 -76.105  1.00 53.08           C  
ATOM      6  HA  MET A   1     -33.154  79.131 -75.966  1.00 53.08           H  
ATOM      7  C   MET A   1     -33.500  77.088 -76.437  1.00 53.08           C  
ATOM      8  CB  MET A   1     -34.860  78.508 -74.831  1.00 53.08           C  
ATOM      9  HB2 MET A   1     -35.849  78.094 -75.030  1.00 53.08           H  
ATOM     10  HB3 MET A   1     -34.381  77.910 -74.056  1.00 53.08           H  
ATOM     11  O   MET A   1     -34.300  76.219 -76.743  1.00 53.08           O  
ATOM     12  CG  MET A   1     -34.985  79.949 -74.325  1.00 53.08           C  
ATOM     13  HG2 MET A   1     -35.266  80.615 -75.141  1.00 53.08           H  
ATOM     14  HG3 MET A   1     -34.014  80.264 -73.942  1.00 53.08           H  
ATOM     15  SD  MET A   1     -36.213  80.133 -73.016  1.00 53.08           S  
ATOM     16  CE  MET A   1     -35.543  81.569 -72.133  1.00 53.08           C  
ATOM     17  HE1 MET A   1     -35.480  82.424 -72.806  1.00 53.08           H  
ATOM     18  HE2 MET A   1     -34.552  81.335 -71.744  1.00 53.08           H  
ATOM     19  HE3 MET A   1     -36.199  81.819 -71.300  1.00 53.08           H  
ATOM     20  N   GLN A   2     -32.192  76.968 -76.638  1.00 40.93           N  
ATOM     21  H   GLN A   2     -31.554  77.595 -76.169  1.00 40.93           H  
ATOM     22  CA  GLN A   2     -31.577  76.123 -77.665  1.00 40.93           C  
ATOM     23  HA  GLN A   2     -32.315  75.443 -78.091  1.00 40.93           H  
ATOM     24  C   GLN A   2     -30.432  75.299 -77.057  1.00 40.93           C  
ATOM     25  CB  GLN A   2     -31.015  77.070 -78.765  1.00 40.93           C  
ATOM     26  HB2 GLN A   2     -29.928  76.990 -78.792  1.00 40.93           H  
ATOM     27  HB3 GLN A   2     -31.227  78.104 -78.494  1.00 40.93           H  
ATOM     28  O   GLN A   2     -29.668  75.874 -76.288  1.00 40.93           O  
ATOM     29  CG  GLN A   2     -31.552  76.854 -80.193  1.00 40.93           C  
ATOM     30  HG2 GLN A   2     -31.356  75.832 -80.518  1.00 40.93           H  
ATOM     31  HG3 GLN A   2     -32.632  76.999 -80.191  1.00 40.93           H  
ATOM     32  CD  GLN A   2     -30.939  77.834 -81.201  1.00 40.93           C  
ATOM     33  NE2 GLN A   2     -31.085  77.613 -82.491  1.00 40.93           N  
ATOM     34 HE21 GLN A   2     -31.738  76.915 -82.818  1.00 40.93           H  
ATOM     35 HE22 GLN A   2     -30.807  78.390 -83.073  1.00 40.93           H  
ATOM     36  OE1 GLN A   2     -30.316  78.819 -80.861  1.00 40.93           O  
ATOM     37  N   ARG A   3     -30.250  74.068 -77.578  1.00 42.10           N  
ATOM     38  H   ARG A   3     -31.045  73.663 -78.051  1.00 42.10           H  
ATOM     39  CA  ARG A   3     -28.960  73.345 -77.742  1.00 42.10           C  
ATOM     40  HA  ARG A   3     -29.131  72.502 -78.412  1.00 42.10           H  
ATOM     41  C   ARG A   3     -28.373  72.704 -76.462  1.00 42.10           C  
ATOM     42  CB  ARG A   3     -27.986  74.332 -78.429  1.00 42.10           C  
ATOM     43  HB2 ARG A   3     -26.974  73.928 -78.396  1.00 42.10           H  
ATOM     44  HB3 ARG A   3     -27.915  75.261 -77.863  1.00 42.10           H  
ATOM     45  O   ARG A   3     -28.531  73.267 -75.397  1.00 42.10           O  
ATOM     46  CG  ARG A   3     -28.397  74.655 -79.880  1.00 42.10           C  
ATOM     47  HG2 ARG A   3     -28.330  73.759 -80.496  1.00 42.10           H  
ATOM     48  HG3 ARG A   3     -29.435  74.987 -79.901  1.00 42.10           H  
ATOM     49  CD  ARG A   3     -27.523  75.752 -80.494  1.00 42.10           C  
ATOM     50  HD2 ARG A   3     -26.489  75.408 -80.497  1.00 42.10           H  
ATOM     51  HD3 ARG A   3     -27.584  76.645 -79.872  1.00 42.10           H  
ATOM     52  NE  ARG A   3     -27.964  76.088 -81.865  1.00 42.10           N  
ATOM     53  HE  ARG A   3     -28.955  76.036 -82.056  1.00 42.10           H  
ATOM     54  NH1 ARG A   3     -25.921  76.715 -82.718  1.00 42.10           N  
ATOM     55 HH11 ARG A   3     -25.359  77.056 -83.484  1.00 42.10           H  
ATOM     56 HH12 ARG A   3     -25.490  76.533 -81.822  1.00 42.10           H  
ATOM     57  NH2 ARG A   3     -27.731  76.806 -84.013  1.00 42.10           N  
ATOM     58 HH21 ARG A   3     -28.720  76.675 -84.170  1.00 42.10           H  
ATOM     59 HH22 ARG A   3     -27.146  77.152 -84.760  1.00 42.10           H  
ATOM     60  CZ  ARG A   3     -27.205  76.532 -82.852  1.00 42.10           C  
ATOM     61  N   ILE A   4     -27.664  71.566 -76.436  1.00 49.99           N  
ATOM     62  H   ILE A   4     -27.377  71.362 -75.489  1.00 49.99           H  
ATOM     63  CA  ILE A   4     -27.078  70.591 -77.392  1.00 49.99           C  
ATOM     64  HA  ILE A   4     -27.825  70.216 -78.091  1.00 49.99           H  
ATOM     65  C   ILE A   4     -26.600  69.403 -76.494  1.00 49.99           C  
ATOM     66  CB  ILE A   4     -25.904  71.292 -78.149  1.00 49.99           C  
ATOM     67  HB  ILE A   4     -25.662  72.207 -77.609  1.00 49.99           H  
ATOM     68  O   ILE A   4     -26.118  69.659 -75.396  1.00 49.99           O  
ATOM     69  CG1 ILE A   4     -26.327  71.679 -79.580  1.00 49.99           C  
ATOM     70 HG12 ILE A   4     -27.365  72.012 -79.580  1.00 49.99           H  
ATOM     71 HG13 ILE A   4     -26.302  70.792 -80.213  1.00 49.99           H  
ATOM     72  CG2 ILE A   4     -24.583  70.523 -78.249  1.00 49.99           C  
ATOM     73 HG21 ILE A   4     -24.710  69.574 -78.770  1.00 49.99           H  
ATOM     74 HG22 ILE A   4     -23.824  71.110 -78.768  1.00 49.99           H  
ATOM     75 HG23 ILE A   4     -24.195  70.344 -77.246  1.00 49.99           H  
ATOM     76  CD1 ILE A   4     -25.434  72.760 -80.223  1.00 49.99           C  
ATOM     77 HD11 ILE A   4     -25.937  73.165 -81.101  1.00 49.99           H  
ATOM     78 HD12 ILE A   4     -25.200  73.563 -79.524  1.00 49.99           H  
ATOM     79 HD13 ILE A   4     -24.498  72.312 -80.556  1.00 49.99           H  
ATOM     80  N   THR A   5     -26.948  68.132 -76.759  1.00 44.70           N  
ATOM     81  H   THR A   5     -27.543  67.772 -76.027  1.00 44.70           H  
ATOM     82  CA  THR A   5     -26.074  67.051 -77.310  1.00 44.70           C  
ATOM     83  HA  THR A   5     -26.554  66.112 -77.035  1.00 44.70           H  
ATOM     84  C   THR A   5     -24.661  66.970 -76.681  1.00 44.70           C  
ATOM     85  CB  THR A   5     -26.003  67.081 -78.858  1.00 44.70           C  
ATOM     86  HB  THR A   5     -24.968  67.200 -79.178  1.00 44.70           H  
ATOM     87  O   THR A   5     -23.930  67.950 -76.696  1.00 44.70           O  
ATOM     88  CG2 THR A   5     -26.560  65.799 -79.472  1.00 44.70           C  
ATOM     89 HG21 THR A   5     -26.466  65.835 -80.557  1.00 44.70           H  
ATOM     90 HG22 THR A   5     -25.990  64.944 -79.106  1.00 44.70           H  
ATOM     91 HG23 THR A   5     -27.608  65.677 -79.200  1.00 44.70           H  
ATOM     92  OG1 THR A   5     -26.757  68.122 -79.450  1.00 44.70           O  
ATOM     93  HG1 THR A   5     -26.643  68.029 -80.398  1.00 44.70           H  
ATOM     94  N   THR A   6     -24.151  65.849 -76.147  1.00 48.16           N  
ATOM     95  H   THR A   6     -23.655  66.060 -75.293  1.00 48.16           H  
ATOM     96  CA  THR A   6     -23.409  64.773 -76.868  1.00 48.16           C  
ATOM     97  HA  THR A   6     -24.077  64.184 -77.495  1.00 48.16           H  
ATOM     98  C   THR A   6     -22.759  63.869 -75.785  1.00 48.16           C  
ATOM     99  CB  THR A   6     -22.255  65.365 -77.722  1.00 48.16           C  
ATOM    100  HB  THR A   6     -21.494  65.788 -77.066  1.00 48.16           H  
ATOM    101  O   THR A   6     -22.099  64.396 -74.899  1.00 48.16           O  
ATOM    102  CG2 THR A   6     -21.597  64.359 -78.657  1.00 48.16           C  
ATOM    103 HG21 THR A   6     -21.005  63.659 -78.068  1.00 48.16           H  
ATOM    104 HG22 THR A   6     -20.918  64.878 -79.334  1.00 48.16           H  
ATOM    105 HG23 THR A   6     -22.351  63.831 -79.239  1.00 48.16           H  
ATOM    106  OG1 THR A   6     -22.705  66.389 -78.577  1.00 48.16           O  
ATOM    107  HG1 THR A   6     -22.827  67.162 -78.021  1.00 48.16           H  
ATOM    108  N   THR A   7     -23.131  62.590 -75.648  1.00 45.68           N  
ATOM    109  H   THR A   7     -23.647  62.462 -74.789  1.00 45.68           H  
ATOM    110  CA  THR A   7     -22.371  61.360 -76.012  1.00 45.68           C  
ATOM    111  HA  THR A   7     -22.918  60.534 -75.559  1.00 45.68           H  
ATOM    112  C   THR A   7     -20.922  61.265 -75.487  1.00 45.68           C  
ATOM    113  CB  THR A   7     -22.377  61.093 -77.538  1.00 45.68           C  
ATOM    114  HB  THR A   7     -21.516  61.575 -78.000  1.00 45.68           H  
ATOM    115  O   THR A   7     -20.113  62.103 -75.858  1.00 45.68           O  
ATOM    116  CG2 THR A   7     -22.340  59.604 -77.881  1.00 45.68           C  
ATOM    117 HG21 THR A   7     -22.370  59.472 -78.963  1.00 45.68           H  
ATOM    118 HG22 THR A   7     -23.192  59.093 -77.432  1.00 45.68           H  
ATOM    119 HG23 THR A   7     -21.415  59.160 -77.513  1.00 45.68           H  
ATOM    120  OG1 THR A   7     -23.536  61.598 -78.162  1.00 45.68           O  
ATOM    121  HG1 THR A   7     -23.478  61.379 -79.095  1.00 45.68           H  
ATOM    122  N   PHE A   8     -20.571  60.207 -74.727  1.00 46.91           N  
ATOM    123  H   PHE A   8     -21.283  59.858 -74.101  1.00 46.91           H  
ATOM    124  CA  PHE A   8     -19.561  59.177 -75.090  1.00 46.91           C  
ATOM    125  HA  PHE A   8     -19.975  58.627 -75.935  1.00 46.91           H  
ATOM    126  C   PHE A   8     -19.321  58.122 -73.974  1.00 46.91           C  
ATOM    127  CB  PHE A   8     -18.206  59.746 -75.583  1.00 46.91           C  
ATOM    128  HB2 PHE A   8     -17.401  59.253 -75.038  1.00 46.91           H  
ATOM    129  HB3 PHE A   8     -18.109  60.804 -75.338  1.00 46.91           H  
ATOM    130  O   PHE A   8     -19.028  58.462 -72.836  1.00 46.91           O  
ATOM    131  CG  PHE A   8     -17.959  59.533 -77.078  1.00 46.91           C  
ATOM    132  CD1 PHE A   8     -16.972  58.630 -77.508  1.00 46.91           C  
ATOM    133  HD1 PHE A   8     -16.349  58.129 -76.782  1.00 46.91           H  
ATOM    134  CD2 PHE A   8     -18.705  60.218 -78.058  1.00 46.91           C  
ATOM    135  HD2 PHE A   8     -19.417  60.979 -77.772  1.00 46.91           H  
ATOM    136  CE1 PHE A   8     -16.797  58.355 -78.880  1.00 46.91           C  
ATOM    137  HE1 PHE A   8     -16.036  57.656 -79.194  1.00 46.91           H  
ATOM    138  CE2 PHE A   8     -18.535  59.946 -79.426  1.00 46.91           C  
ATOM    139  HE2 PHE A   8     -19.121  60.480 -80.160  1.00 46.91           H  
ATOM    140  CZ  PHE A   8     -17.596  58.991 -79.840  1.00 46.91           C  
ATOM    141  HZ  PHE A   8     -17.456  58.783 -80.890  1.00 46.91           H  
ATOM    142  N   LEU A   9     -19.452  56.853 -74.396  1.00 46.22           N  
ATOM    143  H   LEU A   9     -19.855  56.796 -75.320  1.00 46.22           H  
ATOM    144  CA  LEU A   9     -18.777  55.588 -74.030  1.00 46.22           C  
ATOM    145  HA  LEU A   9     -19.481  54.823 -74.358  1.00 46.22           H  
ATOM    146  C   LEU A   9     -18.515  55.190 -72.557  1.00 46.22           C  
ATOM    147  CB  LEU A   9     -17.514  55.444 -74.900  1.00 46.22           C  
ATOM    148  HB2 LEU A   9     -16.838  54.764 -74.382  1.00 46.22           H  
ATOM    149  HB3 LEU A   9     -16.993  56.397 -74.997  1.00 46.22           H  
ATOM    150  O   LEU A   9     -17.837  55.875 -71.809  1.00 46.22           O  
ATOM    151  CG  LEU A   9     -17.831  54.843 -76.285  1.00 46.22           C  
ATOM    152  HG  LEU A   9     -18.677  54.160 -76.201  1.00 46.22           H  
ATOM    153  CD1 LEU A   9     -18.177  55.848 -77.371  1.00 46.22           C  
ATOM    154 HD11 LEU A   9     -17.249  56.150 -77.858  1.00 46.22           H  
ATOM    155 HD12 LEU A   9     -18.791  55.357 -78.126  1.00 46.22           H  
ATOM    156 HD13 LEU A   9     -18.722  56.703 -76.971  1.00 46.22           H  
ATOM    157  CD2 LEU A   9     -16.650  54.021 -76.790  1.00 46.22           C  
ATOM    158 HD21 LEU A   9     -16.871  53.609 -77.774  1.00 46.22           H  
ATOM    159 HD22 LEU A   9     -16.461  53.193 -76.107  1.00 46.22           H  
ATOM    160 HD23 LEU A   9     -15.756  54.641 -76.847  1.00 46.22           H  
ATOM    161  N   LEU A  10     -19.094  54.069 -72.097  1.00 42.03           N  
ATOM    162  H   LEU A  10     -19.429  54.260 -71.163  1.00 42.03           H  
ATOM    163  CA  LEU A  10     -18.588  52.674 -72.173  1.00 42.03           C  
ATOM    164  HA  LEU A  10     -19.362  52.071 -71.697  1.00 42.03           H  
ATOM    165  C   LEU A  10     -17.308  52.423 -71.349  1.00 42.03           C  
ATOM    166  CB  LEU A  10     -18.423  52.108 -73.615  1.00 42.03           C  
ATOM    167  HB2 LEU A  10     -18.577  52.890 -74.358  1.00 42.03           H  
ATOM    168  HB3 LEU A  10     -17.390  51.786 -73.747  1.00 42.03           H  
ATOM    169  O   LEU A  10     -16.216  52.738 -71.802  1.00 42.03           O  
ATOM    170  CG  LEU A  10     -19.325  50.910 -73.970  1.00 42.03           C  
ATOM    171  HG  LEU A  10     -19.550  50.337 -73.070  1.00 42.03           H  
ATOM    172  CD1 LEU A  10     -20.628  51.404 -74.598  1.00 42.03           C  
ATOM    173 HD11 LEU A  10     -21.134  52.081 -73.909  1.00 42.03           H  
ATOM    174 HD12 LEU A  10     -21.282  50.556 -74.799  1.00 42.03           H  
ATOM    175 HD13 LEU A  10     -20.424  51.926 -75.533  1.00 42.03           H  
ATOM    176  CD2 LEU A  10     -18.642  49.973 -74.968  1.00 42.03           C  
ATOM    177 HD21 LEU A  10     -17.735  49.561 -74.525  1.00 42.03           H  
ATOM    178 HD22 LEU A  10     -19.310  49.150 -75.220  1.00 42.03           H  
ATOM    179 HD23 LEU A  10     -18.381  50.517 -75.876  1.00 42.03           H  
ATOM    180  N   SER A  11     -17.436  51.732 -70.211  1.00 45.41           N  
ATOM    181  H   SER A  11     -18.320  51.802 -69.728  1.00 45.41           H  
ATOM    182  CA  SER A  11     -16.720  50.466 -69.971  1.00 45.41           C  
ATOM    183  HA  SER A  11     -16.928  49.811 -70.817  1.00 45.41           H  
ATOM    184  C   SER A  11     -17.222  49.784 -68.693  1.00 45.41           C  
ATOM    185  CB  SER A  11     -15.197  50.603 -69.875  1.00 45.41           C  
ATOM    186  HB2 SER A  11     -14.800  51.254 -70.653  1.00 45.41           H  
ATOM    187  HB3 SER A  11     -14.916  50.998 -68.899  1.00 45.41           H  
ATOM    188  O   SER A  11     -17.372  50.410 -67.647  1.00 45.41           O  
ATOM    189  OG  SER A  11     -14.657  49.310 -70.067  1.00 45.41           O  
ATOM    190  HG  SER A  11     -13.744  49.309 -69.772  1.00 45.41           H  
ATOM    191  N   CYS A  12     -17.501  48.488 -68.814  1.00 40.12           N  
ATOM    192  H   CYS A  12     -17.212  48.052 -69.678  1.00 40.12           H  
ATOM    193  CA  CYS A  12     -17.898  47.584 -67.743  1.00 40.12           C  
ATOM    194  HA  CYS A  12     -18.752  47.991 -67.201  1.00 40.12           H  
ATOM    195  C   CYS A  12     -16.742  47.332 -66.768  1.00 40.12           C  
ATOM    196  CB  CYS A  12     -18.264  46.229 -68.375  1.00 40.12           C  
ATOM    197  HB2 CYS A  12     -18.383  45.492 -67.580  1.00 40.12           H  
ATOM    198  HB3 CYS A  12     -17.451  45.890 -69.017  1.00 40.12           H  
ATOM    199  O   CYS A  12     -15.644  47.028 -67.213  1.00 40.12           O  
ATOM    200  SG  CYS A  12     -19.812  46.289 -69.311  1.00 40.12           S  
ATOM    201  HG  CYS A  12     -19.430  47.194 -70.216  1.00 40.12           H  
ATOM    202  N   CYS A  13     -17.030  47.307 -65.467  1.00 46.30           N  
ATOM    203  H   CYS A  13     -17.904  47.713 -65.164  1.00 46.30           H  
ATOM    204  CA  CYS A  13     -16.341  46.444 -64.506  1.00 46.30           C  
ATOM    205  HA  CYS A  13     -16.099  45.497 -64.988  1.00 46.30           H  
ATOM    206  C   CYS A  13     -17.303  46.150 -63.350  1.00 46.30           C  
ATOM    207  CB  CYS A  13     -15.024  47.074 -64.023  1.00 46.30           C  
ATOM    208  HB2 CYS A  13     -15.053  48.154 -64.167  1.00 46.30           H  
ATOM    209  HB3 CYS A  13     -14.883  46.867 -62.963  1.00 46.30           H  
ATOM    210  O   CYS A  13     -17.583  47.007 -62.513  1.00 46.30           O  
ATOM    211  SG  CYS A  13     -13.635  46.349 -64.948  1.00 46.30           S  
ATOM    212  HG  CYS A  13     -12.669  47.118 -64.437  1.00 46.30           H  
ATOM    213  N   ALA A  14     -17.849  44.935 -63.348  1.00 49.72           N  
ATOM    214  H   ALA A  14     -17.558  44.278 -64.057  1.00 49.72           H  
ATOM    215  CA  ALA A  14     -18.655  44.404 -62.262  1.00 49.72           C  
ATOM    216  HA  ALA A  14     -19.437  45.120 -62.011  1.00 49.72           H  
ATOM    217  C   ALA A  14     -17.763  44.182 -61.030  1.00 49.72           C  
ATOM    218  CB  ALA A  14     -19.314  43.106 -62.747  1.00 49.72           C  
ATOM    219  HB1 ALA A  14     -18.552  42.377 -63.023  1.00 49.72           H  
ATOM    220  HB2 ALA A  14     -19.950  43.309 -63.609  1.00 49.72           H  
ATOM    221  HB3 ALA A  14     -19.927  42.688 -61.948  1.00 49.72           H  
ATOM    222  O   ALA A  14     -16.842  43.366 -61.053  1.00 49.72           O  
ATOM    223  N   VAL A  15     -18.040  44.918 -59.955  1.00 52.33           N  
ATOM    224  H   VAL A  15     -18.776  45.606 -60.024  1.00 52.33           H  
ATOM    225  CA  VAL A  15     -17.417  44.720 -58.644  1.00 52.33           C  
ATOM    226  HA  VAL A  15     -16.358  44.505 -58.781  1.00 52.33           H  
ATOM    227  C   VAL A  15     -18.080  43.509 -57.993  1.00 52.33           C  
ATOM    228  CB  VAL A  15     -17.530  45.993 -57.782  1.00 52.33           C  
ATOM    229  HB  VAL A  15     -18.579  46.275 -57.687  1.00 52.33           H  
ATOM    230  O   VAL A  15     -19.236  43.561 -57.582  1.00 52.33           O  
ATOM    231  CG1 VAL A  15     -16.948  45.791 -56.377  1.00 52.33           C  
ATOM    232 HG11 VAL A  15     -17.518  45.035 -55.837  1.00 52.33           H  
ATOM    233 HG12 VAL A  15     -15.906  45.479 -56.441  1.00 52.33           H  
ATOM    234 HG13 VAL A  15     -17.008  46.723 -55.815  1.00 52.33           H  
ATOM    235  CG2 VAL A  15     -16.771  47.153 -58.441  1.00 52.33           C  
ATOM    236 HG21 VAL A  15     -16.847  48.045 -57.819  1.00 52.33           H  
ATOM    237 HG22 VAL A  15     -15.719  46.893 -58.564  1.00 52.33           H  
ATOM    238 HG23 VAL A  15     -17.197  47.384 -59.418  1.00 52.33           H  
ATOM    239  N   SER A  16     -17.341  42.403 -57.933  1.00 52.59           N  
ATOM    240  H   SER A  16     -16.407  42.441 -58.316  1.00 52.59           H  
ATOM    241  CA  SER A  16     -17.710  41.224 -57.151  1.00 52.59           C  
ATOM    242  HA  SER A  16     -18.774  41.025 -57.272  1.00 52.59           H  
ATOM    243  C   SER A  16     -17.419  41.500 -55.676  1.00 52.59           C  
ATOM    244  CB  SER A  16     -16.938  39.996 -57.643  1.00 52.59           C  
ATOM    245  HB2 SER A  16     -17.186  39.136 -57.020  1.00 52.59           H  
ATOM    246  HB3 SER A  16     -15.866  40.182 -57.579  1.00 52.59           H  
ATOM    247  O   SER A  16     -16.276  41.759 -55.303  1.00 52.59           O  
ATOM    248  OG  SER A  16     -17.297  39.719 -58.983  1.00 52.59           O  
ATOM    249  HG  SER A  16     -17.166  40.509 -59.512  1.00 52.59           H  
ATOM    250  N   ALA A  17     -18.459  41.471 -54.845  1.00 52.06           N  
ATOM    251  H   ALA A  17     -19.376  41.287 -55.227  1.00 52.06           H  
ATOM    252  CA  ALA A  17     -18.347  41.585 -53.398  1.00 52.06           C  
ATOM    253  HA  ALA A  17     -17.704  42.431 -53.159  1.00 52.06           H  
ATOM    254  C   ALA A  17     -17.714  40.307 -52.821  1.00 52.06           C  
ATOM    255  CB  ALA A  17     -19.743  41.865 -52.824  1.00 52.06           C  
ATOM    256  HB1 ALA A  17     -19.679  41.970 -51.741  1.00 52.06           H  
ATOM    257  HB2 ALA A  17     -20.417  41.040 -53.057  1.00 52.06           H  
ATOM    258  HB3 ALA A  17     -20.142  42.787 -53.246  1.00 52.06           H  
ATOM    259  O   ALA A  17     -18.307  39.230 -52.868  1.00 52.06           O  
ATOM    260  N   LEU A  18     -16.499  40.433 -52.285  1.00 51.59           N  
ATOM    261  H   LEU A  18     -16.047  41.335 -52.340  1.00 51.59           H  
ATOM    262  CA  LEU A  18     -15.821  39.386 -51.527  1.00 51.59           C  
ATOM    263  HA  LEU A  18     -16.051  38.424 -51.985  1.00 51.59           H  
ATOM    264  C   LEU A  18     -16.369  39.387 -50.089  1.00 51.59           C  
ATOM    265  CB  LEU A  18     -14.288  39.616 -51.580  1.00 51.59           C  
ATOM    266  HB2 LEU A  18     -13.946  39.967 -50.607  1.00 51.59           H  
ATOM    267  HB3 LEU A  18     -14.047  40.406 -52.291  1.00 51.59           H  
ATOM    268  O   LEU A  18     -16.023  40.244 -49.279  1.00 51.59           O  
ATOM    269  CG  LEU A  18     -13.488  38.356 -51.954  1.00 51.59           C  
ATOM    270  HG  LEU A  18     -13.973  37.475 -51.534  1.00 51.59           H  
ATOM    271  CD1 LEU A  18     -13.394  38.210 -53.475  1.00 51.59           C  
ATOM    272 HD11 LEU A  18     -14.396  38.161 -53.901  1.00 51.59           H  
ATOM    273 HD12 LEU A  18     -12.861  37.292 -53.724  1.00 51.59           H  
ATOM    274 HD13 LEU A  18     -12.865  39.061 -53.904  1.00 51.59           H  
ATOM    275  CD2 LEU A  18     -12.068  38.430 -51.392  1.00 51.59           C  
ATOM    276 HD21 LEU A  18     -12.105  38.481 -50.304  1.00 51.59           H  
ATOM    277 HD22 LEU A  18     -11.512  37.537 -51.679  1.00 51.59           H  
ATOM    278 HD23 LEU A  18     -11.558  39.312 -51.778  1.00 51.59           H  
ATOM    279  N   THR A  19     -17.233  38.431 -49.758  1.00 53.89           N  
ATOM    280  H   THR A  19     -17.598  37.826 -50.479  1.00 53.89           H  
ATOM    281  CA  THR A  19     -17.564  38.095 -48.367  1.00 53.89           C  
ATOM    282  HA  THR A  19     -17.726  39.012 -47.801  1.00 53.89           H  
ATOM    283  C   THR A  19     -16.393  37.345 -47.739  1.00 53.89           C  
ATOM    284  CB  THR A  19     -18.841  37.243 -48.275  1.00 53.89           C  
ATOM    285  HB  THR A  19     -18.829  36.668 -47.349  1.00 53.89           H  
ATOM    286  O   THR A  19     -16.131  36.191 -48.081  1.00 53.89           O  
ATOM    287  CG2 THR A  19     -20.097  38.110 -48.275  1.00 53.89           C  
ATOM    288 HG21 THR A  19     -20.138  38.701 -49.190  1.00 53.89           H  
ATOM    289 HG22 THR A  19     -20.977  37.470 -48.223  1.00 53.89           H  
ATOM    290 HG23 THR A  19     -20.089  38.775 -47.411  1.00 53.89           H  
ATOM    291  OG1 THR A  19     -18.925  36.359 -49.371  1.00 53.89           O  
ATOM    292  HG1 THR A  19     -18.201  35.735 -49.278  1.00 53.89           H  
ATOM    293  N   ALA A  20     -15.686  38.000 -46.819  1.00 54.10           N  
ATOM    294  H   ALA A  20     -15.909  38.969 -46.640  1.00 54.10           H  
ATOM    295  CA  ALA A  20     -14.685  37.371 -45.970  1.00 54.10           C  
ATOM    296  HA  ALA A  20     -14.022  36.766 -46.590  1.00 54.10           H  
ATOM    297  C   ALA A  20     -15.374  36.452 -44.945  1.00 54.10           C  
ATOM    298  CB  ALA A  20     -13.844  38.470 -45.304  1.00 54.10           C  
ATOM    299  HB1 ALA A  20     -13.078  38.014 -44.677  1.00 54.10           H  
ATOM    300  HB2 ALA A  20     -14.478  39.102 -44.681  1.00 54.10           H  
ATOM    301  HB3 ALA A  20     -13.360  39.081 -46.065  1.00 54.10           H  
ATOM    302  O   ALA A  20     -16.026  36.919 -44.012  1.00 54.10           O  
ATOM    303  N   PHE A  21     -15.230  35.138 -45.122  1.00 56.09           N  
ATOM    304  H   PHE A  21     -14.743  34.815 -45.945  1.00 56.09           H  
ATOM    305  CA  PHE A  21     -15.525  34.159 -44.080  1.00 56.09           C  
ATOM    306  HA  PHE A  21     -16.488  34.392 -43.624  1.00 56.09           H  
ATOM    307  C   PHE A  21     -14.446  34.254 -42.996  1.00 56.09           C  
ATOM    308  CB  PHE A  21     -15.604  32.743 -44.679  1.00 56.09           C  
ATOM    309  HB2 PHE A  21     -14.984  32.679 -45.573  1.00 56.09           H  
ATOM    310  HB3 PHE A  21     -15.186  32.037 -43.962  1.00 56.09           H  
ATOM    311  O   PHE A  21     -13.290  33.894 -43.219  1.00 56.09           O  
ATOM    312  CG  PHE A  21     -17.013  32.283 -45.000  1.00 56.09           C  
ATOM    313  CD1 PHE A  21     -17.734  31.537 -44.047  1.00 56.09           C  
ATOM    314  HD1 PHE A  21     -17.288  31.298 -43.093  1.00 56.09           H  
ATOM    315  CD2 PHE A  21     -17.605  32.591 -46.239  1.00 56.09           C  
ATOM    316  HD2 PHE A  21     -17.059  33.167 -46.972  1.00 56.09           H  
ATOM    317  CE1 PHE A  21     -19.037  31.094 -44.334  1.00 56.09           C  
ATOM    318  HE1 PHE A  21     -19.586  30.520 -43.602  1.00 56.09           H  
ATOM    319  CE2 PHE A  21     -18.910  32.147 -46.525  1.00 56.09           C  
ATOM    320  HE2 PHE A  21     -19.363  32.381 -47.477  1.00 56.09           H  
ATOM    321  CZ  PHE A  21     -19.625  31.397 -45.574  1.00 56.09           C  
ATOM    322  HZ  PHE A  21     -20.625  31.056 -45.796  1.00 56.09           H  
ATOM    323  N   VAL A  22     -14.826  34.734 -41.813  1.00 54.40           N  
ATOM    324  H   VAL A  22     -15.770  35.080 -41.719  1.00 54.40           H  
ATOM    325  CA  VAL A  22     -14.022  34.599 -40.596  1.00 54.40           C  
ATOM    326  HA  VAL A  22     -12.981  34.830 -40.823  1.00 54.40           H  
ATOM    327  C   VAL A  22     -14.112  33.139 -40.153  1.00 54.40           C  
ATOM    328  CB  VAL A  22     -14.497  35.576 -39.500  1.00 54.40           C  
ATOM    329  HB  VAL A  22     -15.551  35.399 -39.287  1.00 54.40           H  
ATOM    330  O   VAL A  22     -15.117  32.707 -39.592  1.00 54.40           O  
ATOM    331  CG1 VAL A  22     -13.699  35.410 -38.200  1.00 54.40           C  
ATOM    332 HG11 VAL A  22     -14.034  36.142 -37.465  1.00 54.40           H  
ATOM    333 HG12 VAL A  22     -12.635  35.552 -38.388  1.00 54.40           H  
ATOM    334 HG13 VAL A  22     -13.860  34.417 -37.781  1.00 54.40           H  
ATOM    335  CG2 VAL A  22     -14.335  37.030 -39.967  1.00 54.40           C  
ATOM    336 HG21 VAL A  22     -14.662  37.709 -39.180  1.00 54.40           H  
ATOM    337 HG22 VAL A  22     -14.946  37.215 -40.851  1.00 54.40           H  
ATOM    338 HG23 VAL A  22     -13.291  37.234 -40.206  1.00 54.40           H  
ATOM    339  N   GLY A  23     -13.072  32.361 -40.448  1.00 46.53           N  
ATOM    340  H   GLY A  23     -12.323  32.752 -41.001  1.00 46.53           H  
ATOM    341  CA  GLY A  23     -12.898  31.027 -39.888  1.00 46.53           C  
ATOM    342  HA2 GLY A  23     -13.814  30.448 -40.003  1.00 46.53           H  
ATOM    343  HA3 GLY A  23     -12.090  30.511 -40.408  1.00 46.53           H  
ATOM    344  C   GLY A  23     -12.534  31.132 -38.411  1.00 46.53           C  
ATOM    345  O   GLY A  23     -11.394  31.438 -38.073  1.00 46.53           O  
ATOM    346  N   VAL A  24     -13.496  30.875 -37.524  1.00 52.43           N  
ATOM    347  H   VAL A  24     -14.433  30.714 -37.866  1.00 52.43           H  
ATOM    348  CA  VAL A  24     -13.211  30.598 -36.113  1.00 52.43           C  
ATOM    349  HA  VAL A  24     -12.476  31.315 -35.746  1.00 52.43           H  
ATOM    350  C   VAL A  24     -12.599  29.202 -36.055  1.00 52.43           C  
ATOM    351  CB  VAL A  24     -14.473  30.726 -35.235  1.00 52.43           C  
ATOM    352  HB  VAL A  24     -15.238  30.037 -35.591  1.00 52.43           H  
ATOM    353  O   VAL A  24     -13.298  28.196 -36.156  1.00 52.43           O  
ATOM    354  CG1 VAL A  24     -14.172  30.413 -33.762  1.00 52.43           C  
ATOM    355 HG11 VAL A  24     -13.858  29.375 -33.654  1.00 52.43           H  
ATOM    356 HG12 VAL A  24     -15.070  30.557 -33.163  1.00 52.43           H  
ATOM    357 HG13 VAL A  24     -13.383  31.067 -33.389  1.00 52.43           H  
ATOM    358  CG2 VAL A  24     -15.033  32.154 -35.306  1.00 52.43           C  
ATOM    359 HG21 VAL A  24     -14.280  32.870 -34.978  1.00 52.43           H  
ATOM    360 HG22 VAL A  24     -15.333  32.393 -36.326  1.00 52.43           H  
ATOM    361 HG23 VAL A  24     -15.911  32.238 -34.665  1.00 52.43           H  
ATOM    362  N   GLY A  25     -11.273  29.141 -35.955  1.00 43.21           N  
ATOM    363  H   GLY A  25     -10.749  30.004 -35.982  1.00 43.21           H  
ATOM    364  CA  GLY A  25     -10.563  27.904 -35.669  1.00 43.21           C  
ATOM    365  HA2 GLY A  25      -9.488  28.080 -35.694  1.00 43.21           H  
ATOM    366  HA3 GLY A  25     -10.816  27.147 -36.412  1.00 43.21           H  
ATOM    367  C   GLY A  25     -10.942  27.411 -34.276  1.00 43.21           C  
ATOM    368  O   GLY A  25     -10.488  27.962 -33.277  1.00 43.21           O  
ATOM    369  N   LEU A  26     -11.760  26.362 -34.209  1.00 45.96           N  
ATOM    370  H   LEU A  26     -12.190  26.041 -35.064  1.00 45.96           H  
ATOM    371  CA  LEU A  26     -11.837  25.499 -33.036  1.00 45.96           C  
ATOM    372  HA  LEU A  26     -11.960  26.100 -32.134  1.00 45.96           H  
ATOM    373  C   LEU A  26     -10.497  24.763 -32.944  1.00 45.96           C  
ATOM    374  CB  LEU A  26     -13.032  24.534 -33.175  1.00 45.96           C  
ATOM    375  HB2 LEU A  26     -13.037  24.138 -34.190  1.00 45.96           H  
ATOM    376  HB3 LEU A  26     -12.892  23.689 -32.502  1.00 45.96           H  
ATOM    377  O   LEU A  26     -10.323  23.691 -33.520  1.00 45.96           O  
ATOM    378  CG  LEU A  26     -14.394  25.183 -32.867  1.00 45.96           C  
ATOM    379  HG  LEU A  26     -14.418  26.197 -33.265  1.00 45.96           H  
ATOM    380  CD1 LEU A  26     -15.519  24.385 -33.526  1.00 45.96           C  
ATOM    381 HD11 LEU A  26     -15.383  24.385 -34.608  1.00 45.96           H  
ATOM    382 HD12 LEU A  26     -15.513  23.358 -33.161  1.00 45.96           H  
ATOM    383 HD13 LEU A  26     -16.480  24.845 -33.295  1.00 45.96           H  
ATOM    384  CD2 LEU A  26     -14.662  25.226 -31.360  1.00 45.96           C  
ATOM    385 HD21 LEU A  26     -14.676  24.216 -30.949  1.00 45.96           H  
ATOM    386 HD22 LEU A  26     -13.886  25.805 -30.860  1.00 45.96           H  
ATOM    387 HD23 LEU A  26     -15.625  25.701 -31.172  1.00 45.96           H  
ATOM    388  N   ALA A  27      -9.526  25.364 -32.257  1.00 45.83           N  
ATOM    389  H   ALA A  27      -9.691  26.297 -31.908  1.00 45.83           H  
ATOM    390  CA  ALA A  27      -8.401  24.616 -31.725  1.00 45.83           C  
ATOM    391  HA  ALA A  27      -7.902  24.075 -32.529  1.00 45.83           H  
ATOM    392  C   ALA A  27      -8.995  23.608 -30.735  1.00 45.83           C  
ATOM    393  CB  ALA A  27      -7.397  25.582 -31.080  1.00 45.83           C  
ATOM    394  HB1 ALA A  27      -7.012  26.272 -31.831  1.00 45.83           H  
ATOM    395  HB2 ALA A  27      -7.880  26.149 -30.284  1.00 45.83           H  
ATOM    396  HB3 ALA A  27      -6.568  25.016 -30.657  1.00 45.83           H  
ATOM    397  O   ALA A  27      -9.337  23.962 -29.608  1.00 45.83           O  
ATOM    398  N   GLY A  28      -9.210  22.371 -31.191  1.00 38.49           N  
ATOM    399  H   GLY A  28      -9.036  22.179 -32.167  1.00 38.49           H  
ATOM    400  CA  GLY A  28      -9.542  21.271 -30.302  1.00 38.49           C  
ATOM    401  HA2 GLY A  28      -9.558  20.328 -30.849  1.00 38.49           H  
ATOM    402  HA3 GLY A  28     -10.512  21.442 -29.836  1.00 38.49           H  
ATOM    403  C   GLY A  28      -8.450  21.216 -29.246  1.00 38.49           C  
ATOM    404  O   GLY A  28      -7.285  21.021 -29.588  1.00 38.49           O  
ATOM    405  N   ALA A  29      -8.807  21.475 -27.989  1.00 44.94           N  
ATOM    406  H   ALA A  29      -9.765  21.724 -27.788  1.00 44.94           H  
ATOM    407  CA  ALA A  29      -7.891  21.310 -26.879  1.00 44.94           C  
ATOM    408  HA  ALA A  29      -7.018  21.945 -27.028  1.00 44.94           H  
ATOM    409  C   ALA A  29      -7.453  19.844 -26.889  1.00 44.94           C  
ATOM    410  CB  ALA A  29      -8.593  21.726 -25.578  1.00 44.94           C  
ATOM    411  HB1 ALA A  29      -7.915  21.582 -24.737  1.00 44.94           H  
ATOM    412  HB2 ALA A  29      -9.483  21.116 -25.419  1.00 44.94           H  
ATOM    413  HB3 ALA A  29      -8.879  22.776 -25.629  1.00 44.94           H  
ATOM    414  O   ALA A  29      -8.217  18.957 -26.515  1.00 44.94           O  
ATOM    415  N   THR A  30      -6.250  19.580 -27.398  1.00 49.06           N  
ATOM    416  H   THR A  30      -5.720  20.327 -27.824  1.00 49.06           H  
ATOM    417  CA  THR A  30      -5.594  18.287 -27.246  1.00 49.06           C  
ATOM    418  HA  THR A  30      -6.193  17.501 -27.705  1.00 49.06           H  
ATOM    419  C   THR A  30      -5.507  18.045 -25.750  1.00 49.06           C  
ATOM    420  CB  THR A  30      -4.188  18.297 -27.872  1.00 49.06           C  
ATOM    421  HB  THR A  30      -3.622  17.446 -27.493  1.00 49.06           H  
ATOM    422  O   THR A  30      -4.757  18.751 -25.069  1.00 49.06           O  
ATOM    423  CG2 THR A  30      -4.248  18.203 -29.395  1.00 49.06           C  
ATOM    424 HG21 THR A  30      -4.793  19.056 -29.802  1.00 49.06           H  
ATOM    425 HG22 THR A  30      -4.748  17.280 -29.687  1.00 49.06           H  
ATOM    426 HG23 THR A  30      -3.235  18.200 -29.796  1.00 49.06           H  
ATOM    427  OG1 THR A  30      -3.512  19.492 -27.542  1.00 49.06           O  
ATOM    428  HG1 THR A  30      -3.537  19.543 -26.583  1.00 49.06           H  
ATOM    429  N   GLN A  31      -6.324  17.123 -25.234  1.00 59.37           N  
ATOM    430  H   GLN A  31      -6.997  16.664 -25.832  1.00 59.37           H  
ATOM    431  CA  GLN A  31      -6.232  16.699 -23.844  1.00 59.37           C  
ATOM    432  HA  GLN A  31      -6.482  17.536 -23.192  1.00 59.37           H  
ATOM    433  C   GLN A  31      -4.783  16.306 -23.591  1.00 59.37           C  
ATOM    434  CB  GLN A  31      -7.181  15.529 -23.548  1.00 59.37           C  
ATOM    435  HB2 GLN A  31      -6.777  14.951 -22.717  1.00 59.37           H  
ATOM    436  HB3 GLN A  31      -7.252  14.875 -24.416  1.00 59.37           H  
ATOM    437  O   GLN A  31      -4.230  15.446 -24.284  1.00 59.37           O  
ATOM    438  CG  GLN A  31      -8.572  16.026 -23.134  1.00 59.37           C  
ATOM    439  HG2 GLN A  31      -8.467  16.680 -22.268  1.00 59.37           H  
ATOM    440  HG3 GLN A  31      -9.019  16.599 -23.946  1.00 59.37           H  
ATOM    441  CD  GLN A  31      -9.511  14.879 -22.771  1.00 59.37           C  
ATOM    442  NE2 GLN A  31     -10.358  15.048 -21.782  1.00 59.37           N  
ATOM    443 HE21 GLN A  31     -10.243  15.834 -21.157  1.00 59.37           H  
ATOM    444 HE22 GLN A  31     -10.893  14.232 -21.520  1.00 59.37           H  
ATOM    445  OE1 GLN A  31      -9.518  13.822 -23.379  1.00 59.37           O  
ATOM    446  N   LYS A  32      -4.149  17.006 -22.650  1.00 76.54           N  
ATOM    447  H   LYS A  32      -4.684  17.656 -22.092  1.00 76.54           H  
ATOM    448  CA  LYS A  32      -2.813  16.634 -22.206  1.00 76.54           C  
ATOM    449  HA  LYS A  32      -2.148  16.633 -23.070  1.00 76.54           H  
ATOM    450  C   LYS A  32      -2.916  15.212 -21.651  1.00 76.54           C  
ATOM    451  CB  LYS A  32      -2.290  17.607 -21.146  1.00 76.54           C  
ATOM    452  HB2 LYS A  32      -3.017  17.677 -20.336  1.00 76.54           H  
ATOM    453  HB3 LYS A  32      -1.369  17.197 -20.731  1.00 76.54           H  
ATOM    454  O   LYS A  32      -3.900  14.897 -20.984  1.00 76.54           O  
ATOM    455  CG  LYS A  32      -1.995  19.010 -21.701  1.00 76.54           C  
ATOM    456  HG2 LYS A  32      -1.265  18.937 -22.508  1.00 76.54           H  
ATOM    457  HG3 LYS A  32      -2.911  19.461 -22.082  1.00 76.54           H  
ATOM    458  CD  LYS A  32      -1.427  19.875 -20.568  1.00 76.54           C  
ATOM    459  HD2 LYS A  32      -0.530  19.395 -20.177  1.00 76.54           H  
ATOM    460  HD3 LYS A  32      -2.163  19.921 -19.765  1.00 76.54           H  
ATOM    461  CE  LYS A  32      -1.079  21.299 -21.015  1.00 76.54           C  
ATOM    462  HE2 LYS A  32      -1.979  21.769 -21.411  1.00 76.54           H  
ATOM    463  HE3 LYS A  32      -0.340  21.242 -21.814  1.00 76.54           H  
ATOM    464  NZ  LYS A  32      -0.544  22.088 -19.869  1.00 76.54           N  
ATOM    465  HZ1 LYS A  32      -1.211  22.134 -19.112  1.00 76.54           H  
ATOM    466  HZ2 LYS A  32       0.281  21.659 -19.476  1.00 76.54           H  
ATOM    467  HZ3 LYS A  32      -0.306  23.035 -20.129  1.00 76.54           H  
ATOM    468  N   PRO A  33      -1.931  14.344 -21.907  1.00 87.82           N  
ATOM    469  CA  PRO A  33      -2.019  12.963 -21.455  1.00 87.82           C  
ATOM    470  HA  PRO A  33      -2.954  12.520 -21.799  1.00 87.82           H  
ATOM    471  C   PRO A  33      -1.980  12.842 -19.920  1.00 87.82           C  
ATOM    472  CB  PRO A  33      -0.853  12.274 -22.156  1.00 87.82           C  
ATOM    473  HB2 PRO A  33      -0.509  11.412 -21.584  1.00 87.82           H  
ATOM    474  HB3 PRO A  33      -1.172  11.949 -23.146  1.00 87.82           H  
ATOM    475  O   PRO A  33      -2.396  11.819 -19.381  1.00 87.82           O  
ATOM    476  CG  PRO A  33       0.192  13.385 -22.304  1.00 87.82           C  
ATOM    477  HG2 PRO A  33       0.715  13.539 -21.360  1.00 87.82           H  
ATOM    478  HG3 PRO A  33       0.899  13.179 -23.108  1.00 87.82           H  
ATOM    479  CD  PRO A  33      -0.682  14.598 -22.609  1.00 87.82           C  
ATOM    480  HD2 PRO A  33      -0.195  15.507 -22.256  1.00 87.82           H  
ATOM    481  HD3 PRO A  33      -0.872  14.658 -23.681  1.00 87.82           H  
ATOM    482  N   VAL A  34      -1.528  13.890 -19.217  1.00 94.64           N  
ATOM    483  H   VAL A  34      -1.225  14.709 -19.724  1.00 94.64           H  
ATOM    484  CA  VAL A  34      -1.568  14.019 -17.756  1.00 94.64           C  
ATOM    485  HA  VAL A  34      -2.260  13.276 -17.359  1.00 94.64           H  
ATOM    486  C   VAL A  34      -2.082  15.403 -17.363  1.00 94.64           C  
ATOM    487  CB  VAL A  34      -0.188  13.775 -17.118  1.00 94.64           C  
ATOM    488  HB  VAL A  34       0.492  14.579 -17.398  1.00 94.64           H  
ATOM    489  O   VAL A  34      -1.760  16.404 -18.008  1.00 94.64           O  
ATOM    490  CG1 VAL A  34      -0.329  13.756 -15.590  1.00 94.64           C  
ATOM    491 HG11 VAL A  34       0.556  13.321 -15.126  1.00 94.64           H  
ATOM    492 HG12 VAL A  34      -0.455  14.767 -15.203  1.00 94.64           H  
ATOM    493 HG13 VAL A  34      -1.183  13.148 -15.292  1.00 94.64           H  
ATOM    494  CG2 VAL A  34       0.427  12.450 -17.581  1.00 94.64           C  
ATOM    495 HG21 VAL A  34       1.400  12.312 -17.111  1.00 94.64           H  
ATOM    496 HG22 VAL A  34       0.590  12.484 -18.658  1.00 94.64           H  
ATOM    497 HG23 VAL A  34      -0.230  11.617 -17.333  1.00 94.64           H  
ATOM    498  N   GLU A  35      -2.851  15.449 -16.277  1.00 94.99           N  
ATOM    499  H   GLU A  35      -2.992  14.596 -15.755  1.00 94.99           H  
ATOM    500  CA  GLU A  35      -3.407  16.664 -15.680  1.00 94.99           C  
ATOM    501  HA  GLU A  35      -3.029  17.526 -16.228  1.00 94.99           H  
ATOM    502  C   GLU A  35      -2.979  16.783 -14.201  1.00 94.99           C  
ATOM    503  CB  GLU A  35      -4.940  16.664 -15.813  1.00 94.99           C  
ATOM    504  HB2 GLU A  35      -5.333  17.535 -15.289  1.00 94.99           H  
ATOM    505  HB3 GLU A  35      -5.337  15.765 -15.341  1.00 94.99           H  
ATOM    506  O   GLU A  35      -2.798  15.748 -13.544  1.00 94.99           O  
ATOM    507  CG  GLU A  35      -5.401  16.721 -17.284  1.00 94.99           C  
ATOM    508  HG2 GLU A  35      -4.997  17.627 -17.737  1.00 94.99           H  
ATOM    509  HG3 GLU A  35      -4.987  15.868 -17.821  1.00 94.99           H  
ATOM    510  CD  GLU A  35      -6.930  16.708 -17.462  1.00 94.99           C  
ATOM    511  OE1 GLU A  35      -7.368  16.684 -18.637  1.00 94.99           O  
ATOM    512  OE2 GLU A  35      -7.657  16.724 -16.444  1.00 94.99           O  
ATOM    513  N   PRO A  36      -2.814  18.011 -13.665  1.00 97.38           N  
ATOM    514  CA  PRO A  36      -2.562  18.236 -12.241  1.00 97.38           C  
ATOM    515  HA  PRO A  36      -1.612  17.768 -11.986  1.00 97.38           H  
ATOM    516  C   PRO A  36      -3.668  17.677 -11.341  1.00 97.38           C  
ATOM    517  CB  PRO A  36      -2.449  19.754 -12.058  1.00 97.38           C  
ATOM    518  HB2 PRO A  36      -3.414  20.175 -11.774  1.00 97.38           H  
ATOM    519  HB3 PRO A  36      -1.694  20.023 -11.320  1.00 97.38           H  
ATOM    520  O   PRO A  36      -4.839  17.669 -11.727  1.00 97.38           O  
ATOM    521  CG  PRO A  36      -2.080  20.259 -13.447  1.00 97.38           C  
ATOM    522  HG2 PRO A  36      -1.002  20.176 -13.582  1.00 97.38           H  
ATOM    523  HG3 PRO A  36      -2.414  21.284 -13.606  1.00 97.38           H  
ATOM    524  CD  PRO A  36      -2.799  19.283 -14.373  1.00 97.38           C  
ATOM    525  HD2 PRO A  36      -3.823  19.616 -14.539  1.00 97.38           H  
ATOM    526  HD3 PRO A  36      -2.257  19.222 -15.317  1.00 97.38           H  
ATOM    527  N   ILE A  37      -3.321  17.259 -10.121  1.00 97.22           N  
ATOM    528  H   ILE A  37      -2.356  17.323  -9.828  1.00 97.22           H  
ATOM    529  CA  ILE A  37      -4.313  16.883  -9.110  1.00 97.22           C  
ATOM    530  HA  ILE A  37      -5.093  16.291  -9.589  1.00 97.22           H  
ATOM    531  C   ILE A  37      -4.973  18.139  -8.546  1.00 97.22           C  
ATOM    532  CB  ILE A  37      -3.683  16.015  -8.001  1.00 97.22           C  
ATOM    533  HB  ILE A  37      -2.767  16.495  -7.657  1.00 97.22           H  
ATOM    534  O   ILE A  37      -4.336  18.942  -7.863  1.00 97.22           O  
ATOM    535  CG1 ILE A  37      -3.304  14.657  -8.623  1.00 97.22           C  
ATOM    536 HG12 ILE A  37      -4.189  14.188  -9.053  1.00 97.22           H  
ATOM    537 HG13 ILE A  37      -2.577  14.820  -9.419  1.00 97.22           H  
ATOM    538  CG2 ILE A  37      -4.625  15.884  -6.781  1.00 97.22           C  
ATOM    539 HG21 ILE A  37      -4.679  16.838  -6.256  1.00 97.22           H  
ATOM    540 HG22 ILE A  37      -5.637  15.618  -7.085  1.00 97.22           H  
ATOM    541 HG23 ILE A  37      -4.248  15.159  -6.058  1.00 97.22           H  
ATOM    542  CD1 ILE A  37      -2.690  13.680  -7.630  1.00 97.22           C  
ATOM    543 HD11 ILE A  37      -1.857  14.141  -7.100  1.00 97.22           H  
ATOM    544 HD12 ILE A  37      -3.454  13.343  -6.930  1.00 97.22           H  
ATOM    545 HD13 ILE A  37      -2.339  12.807  -8.180  1.00 97.22           H  
ATOM    546  N   ALA A  38      -6.278  18.272  -8.777  1.00 93.76           N  
ATOM    547  H   ALA A  38      -6.738  17.597  -9.370  1.00 93.76           H  
ATOM    548  CA  ALA A  38      -7.075  19.298  -8.121  1.00 93.76           C  
ATOM    549  HA  ALA A  38      -6.538  20.240  -8.224  1.00 93.76           H  
ATOM    550  C   ALA A  38      -7.265  18.974  -6.622  1.00 93.76           C  
ATOM    551  CB  ALA A  38      -8.416  19.441  -8.848  1.00 93.76           C  
ATOM    552  HB1 ALA A  38      -8.242  19.678  -9.898  1.00 93.76           H  
ATOM    553  HB2 ALA A  38      -8.996  20.242  -8.391  1.00 93.76           H  
ATOM    554  HB3 ALA A  38      -8.977  18.509  -8.774  1.00 93.76           H  
ATOM    555  O   ALA A  38      -7.403  17.801  -6.257  1.00 93.76           O  
ATOM    556  N   PRO A  39      -7.334  19.992  -5.741  1.00 93.85           N  
ATOM    557  CA  PRO A  39      -7.773  19.801  -4.362  1.00 93.85           C  
ATOM    558  HA  PRO A  39      -7.037  19.186  -3.845  1.00 93.85           H  
ATOM    559  C   PRO A  39      -9.152  19.130  -4.285  1.00 93.85           C  
ATOM    560  CB  PRO A  39      -7.801  21.202  -3.741  1.00 93.85           C  
ATOM    561  HB2 PRO A  39      -7.510  21.182  -2.690  1.00 93.85           H  
ATOM    562  HB3 PRO A  39      -8.792  21.643  -3.853  1.00 93.85           H  
ATOM    563  O   PRO A  39      -9.996  19.326  -5.164  1.00 93.85           O  
ATOM    564  CG  PRO A  39      -6.804  21.990  -4.590  1.00 93.85           C  
ATOM    565  HG2 PRO A  39      -5.791  21.797  -4.238  1.00 93.85           H  
ATOM    566  HG3 PRO A  39      -7.018  23.058  -4.584  1.00 93.85           H  
ATOM    567  CD  PRO A  39      -6.984  21.384  -5.979  1.00 93.85           C  
ATOM    568  HD2 PRO A  39      -6.055  21.475  -6.542  1.00 93.85           H  
ATOM    569  HD3 PRO A  39      -7.801  21.882  -6.502  1.00 93.85           H  
ATOM    570  N   ALA A  40      -9.401  18.373  -3.213  1.00 94.05           N  
ATOM    571  H   ALA A  40      -8.678  18.241  -2.520  1.00 94.05           H  
ATOM    572  CA  ALA A  40     -10.688  17.717  -3.006  1.00 94.05           C  
ATOM    573  HA  ALA A  40     -10.864  17.045  -3.846  1.00 94.05           H  
ATOM    574  C   ALA A  40     -11.823  18.754  -2.973  1.00 94.05           C  
ATOM    575  CB  ALA A  40     -10.655  16.877  -1.724  1.00 94.05           C  
ATOM    576  HB1 ALA A  40     -10.380  17.499  -0.871  1.00 94.05           H  
ATOM    577  HB2 ALA A  40     -11.640  16.444  -1.547  1.00 94.05           H  
ATOM    578  HB3 ALA A  40      -9.941  16.060  -1.830  1.00 94.05           H  
ATOM    579  O   ALA A  40     -11.749  19.760  -2.267  1.00 94.05           O  
ATOM    580  N   ALA A  41     -12.887  18.491  -3.729  1.00 93.66           N  
ATOM    581  H   ALA A  41     -12.899  17.634  -4.263  1.00 93.66           H  
ATOM    582  CA  ALA A  41     -14.048  19.364  -3.850  1.00 93.66           C  
ATOM    583  HA  ALA A  41     -14.037  20.093  -3.040  1.00 93.66           H  
ATOM    584  C   ALA A  41     -15.346  18.554  -3.731  1.00 93.66           C  
ATOM    585  CB  ALA A  41     -13.958  20.124  -5.180  1.00 93.66           C  
ATOM    586  HB1 ALA A  41     -13.973  19.419  -6.011  1.00 93.66           H  
ATOM    587  HB2 ALA A  41     -14.798  20.812  -5.275  1.00 93.66           H  
ATOM    588  HB3 ALA A  41     -13.028  20.691  -5.214  1.00 93.66           H  
ATOM    589  O   ALA A  41     -15.369  17.358  -4.013  1.00 93.66           O  
ATOM    590  N   GLY A  42     -16.436  19.211  -3.322  1.00 95.42           N  
ATOM    591  H   GLY A  42     -16.355  20.195  -3.109  1.00 95.42           H  
ATOM    592  CA  GLY A  42     -17.753  18.571  -3.200  1.00 95.42           C  
ATOM    593  HA2 GLY A  42     -18.507  19.343  -3.047  1.00 95.42           H  
ATOM    594  HA3 GLY A  42     -17.982  18.044  -4.126  1.00 95.42           H  
ATOM    595  C   GLY A  42     -17.878  17.567  -2.047  1.00 95.42           C  
ATOM    596  O   GLY A  42     -18.738  16.694  -2.111  1.00 95.42           O  
ATOM    597  N   ILE A  43     -17.033  17.684  -1.018  1.00 97.18           N  
ATOM    598  H   ILE A  43     -16.349  18.427  -1.045  1.00 97.18           H  
ATOM    599  CA  ILE A  43     -17.036  16.818   0.168  1.00 97.18           C  
ATOM    600  HA  ILE A  43     -17.245  15.794  -0.143  1.00 97.18           H  
ATOM    601  C   ILE A  43     -18.139  17.244   1.145  1.00 97.18           C  
ATOM    602  CB  ILE A  43     -15.650  16.846   0.854  1.00 97.18           C  
ATOM    603  HB  ILE A  43     -15.480  17.862   1.209  1.00 97.18           H  
ATOM    604  O   ILE A  43     -18.253  18.418   1.502  1.00 97.18           O  
ATOM    605  CG1 ILE A  43     -14.483  16.503  -0.104  1.00 97.18           C  
ATOM    606 HG12 ILE A  43     -13.556  16.477   0.468  1.00 97.18           H  
ATOM    607 HG13 ILE A  43     -14.376  17.304  -0.836  1.00 97.18           H  
ATOM    608  CG2 ILE A  43     -15.594  15.931   2.091  1.00 97.18           C  
ATOM    609 HG21 ILE A  43     -14.657  16.098   2.622  1.00 97.18           H  
ATOM    610 HG22 ILE A  43     -15.669  14.881   1.808  1.00 97.18           H  
ATOM    611 HG23 ILE A  43     -16.396  16.164   2.792  1.00 97.18           H  
ATOM    612  CD1 ILE A  43     -14.620  15.176  -0.865  1.00 97.18           C  
ATOM    613 HD11 ILE A  43     -14.726  14.343  -0.171  1.00 97.18           H  
ATOM    614 HD12 ILE A  43     -15.481  15.207  -1.532  1.00 97.18           H  
ATOM    615 HD13 ILE A  43     -13.725  15.019  -1.468  1.00 97.18           H  
ATOM    616  N   HIS A  44     -18.914  16.281   1.640  1.00 97.90           N  
ATOM    617  H   HIS A  44     -18.797  15.350   1.267  1.00 97.90           H  
ATOM    618  CA  HIS A  44     -19.792  16.458   2.791  1.00 97.90           C  
ATOM    619  HA  HIS A  44     -20.241  17.450   2.747  1.00 97.90           H  
ATOM    620  C   HIS A  44     -18.978  16.348   4.089  1.00 97.90           C  
ATOM    621  CB  HIS A  44     -20.926  15.430   2.721  1.00 97.90           C  
ATOM    622  HB2 HIS A  44     -20.515  14.425   2.815  1.00 97.90           H  
ATOM    623  HB3 HIS A  44     -21.387  15.500   1.735  1.00 97.90           H  
ATOM    624  O   HIS A  44     -18.741  15.254   4.601  1.00 97.90           O  
ATOM    625  CG  HIS A  44     -22.006  15.628   3.760  1.00 97.90           C  
ATOM    626  CD2 HIS A  44     -23.350  15.565   3.521  1.00 97.90           C  
ATOM    627  HD2 HIS A  44     -23.813  15.356   2.568  1.00 97.90           H  
ATOM    628  ND1 HIS A  44     -21.856  15.954   5.095  1.00 97.90           N  
ATOM    629  HD1 HIS A  44     -21.042  16.362   5.531  1.00 97.90           H  
ATOM    630  CE1 HIS A  44     -23.080  16.076   5.632  1.00 97.90           C  
ATOM    631  HE1 HIS A  44     -23.283  16.447   6.626  1.00 97.90           H  
ATOM    632  NE2 HIS A  44     -24.023  15.832   4.712  1.00 97.90           N  
ATOM    633  N   ASN A  45     -18.574  17.489   4.650  1.00 97.42           N  
ATOM    634  H   ASN A  45     -18.774  18.344   4.151  1.00 97.42           H  
ATOM    635  CA  ASN A  45     -17.610  17.558   5.757  1.00 97.42           C  
ATOM    636  HA  ASN A  45     -16.656  17.166   5.406  1.00 97.42           H  
ATOM    637  C   ASN A  45     -17.995  16.719   6.988  1.00 97.42           C  
ATOM    638  CB  ASN A  45     -17.414  19.030   6.148  1.00 97.42           C  
ATOM    639  HB2 ASN A  45     -16.806  19.082   7.051  1.00 97.42           H  
ATOM    640  HB3 ASN A  45     -18.382  19.482   6.364  1.00 97.42           H  
ATOM    641  O   ASN A  45     -17.162  15.983   7.503  1.00 97.42           O  
ATOM    642  CG  ASN A  45     -16.694  19.831   5.079  1.00 97.42           C  
ATOM    643  ND2 ASN A  45     -17.004  21.098   4.952  1.00 97.42           N  
ATOM    644 HD21 ASN A  45     -17.725  21.506   5.530  1.00 97.42           H  
ATOM    645 HD22 ASN A  45     -16.520  21.593   4.216  1.00 97.42           H  
ATOM    646  OD1 ASN A  45     -15.848  19.345   4.351  1.00 97.42           O  
ATOM    647  N   GLU A  46     -19.246  16.765   7.447  1.00 97.83           N  
ATOM    648  H   GLU A  46     -19.889  17.436   7.050  1.00 97.83           H  
ATOM    649  CA  GLU A  46     -19.692  16.003   8.625  1.00 97.83           C  
ATOM    650  HA  GLU A  46     -19.030  16.227   9.462  1.00 97.83           H  
ATOM    651  C   GLU A  46     -19.624  14.489   8.386  1.00 97.83           C  
ATOM    652  CB  GLU A  46     -21.132  16.376   9.028  1.00 97.83           C  
ATOM    653  HB2 GLU A  46     -21.378  15.790   9.914  1.00 97.83           H  
ATOM    654  HB3 GLU A  46     -21.826  16.067   8.246  1.00 97.83           H  
ATOM    655  O   GLU A  46     -19.243  13.727   9.275  1.00 97.83           O  
ATOM    656  CG  GLU A  46     -21.368  17.855   9.383  1.00 97.83           C  
ATOM    657  HG2 GLU A  46     -20.575  18.180  10.057  1.00 97.83           H  
ATOM    658  HG3 GLU A  46     -22.308  17.915   9.931  1.00 97.83           H  
ATOM    659  CD  GLU A  46     -21.452  18.811   8.179  1.00 97.83           C  
ATOM    660  OE1 GLU A  46     -21.506  20.034   8.425  1.00 97.83           O  
ATOM    661  OE2 GLU A  46     -21.424  18.326   7.020  1.00 97.83           O  
ATOM    662  N   LYS A  47     -19.950  14.051   7.164  1.00 98.60           N  
ATOM    663  H   LYS A  47     -20.157  14.742   6.457  1.00 98.60           H  
ATOM    664  CA  LYS A  47     -19.837  12.653   6.750  1.00 98.60           C  
ATOM    665  HA  LYS A  47     -20.289  12.023   7.516  1.00 98.60           H  
ATOM    666  C   LYS A  47     -18.371  12.229   6.648  1.00 98.60           C  
ATOM    667  CB  LYS A  47     -20.595  12.459   5.429  1.00 98.60           C  
ATOM    668  HB2 LYS A  47     -20.124  13.063   4.654  1.00 98.60           H  
ATOM    669  HB3 LYS A  47     -21.623  12.800   5.549  1.00 98.60           H  
ATOM    670  O   LYS A  47     -18.033  11.150   7.124  1.00 98.60           O  
ATOM    671  CG  LYS A  47     -20.585  10.987   5.001  1.00 98.60           C  
ATOM    672  HG2 LYS A  47     -21.115  10.383   5.737  1.00 98.60           H  
ATOM    673  HG3 LYS A  47     -19.549  10.650   4.956  1.00 98.60           H  
ATOM    674  CD  LYS A  47     -21.184  10.741   3.617  1.00 98.60           C  
ATOM    675  HD2 LYS A  47     -21.109   9.675   3.405  1.00 98.60           H  
ATOM    676  HD3 LYS A  47     -20.595  11.274   2.871  1.00 98.60           H  
ATOM    677  CE  LYS A  47     -22.638  11.184   3.495  1.00 98.60           C  
ATOM    678  HE2 LYS A  47     -23.223  10.685   4.267  1.00 98.60           H  
ATOM    679  HE3 LYS A  47     -22.701  12.262   3.644  1.00 98.60           H  
ATOM    680  NZ  LYS A  47     -23.134  10.806   2.156  1.00 98.60           N  
ATOM    681  HZ1 LYS A  47     -22.520  11.151   1.432  1.00 98.60           H  
ATOM    682  HZ2 LYS A  47     -24.089  11.098   2.006  1.00 98.60           H  
ATOM    683  HZ3 LYS A  47     -23.107   9.799   2.086  1.00 98.60           H  
ATOM    684  N   ALA A  48     -17.504  13.074   6.091  1.00 98.49           N  
ATOM    685  H   ALA A  48     -17.854  13.934   5.694  1.00 98.49           H  
ATOM    686  CA  ALA A  48     -16.066  12.818   6.031  1.00 98.49           C  
ATOM    687  HA  ALA A  48     -15.904  11.851   5.556  1.00 98.49           H  
ATOM    688  C   ALA A  48     -15.426  12.756   7.431  1.00 98.49           C  
ATOM    689  CB  ALA A  48     -15.409  13.894   5.162  1.00 98.49           C  
ATOM    690  HB1 ALA A  48     -14.337  13.707   5.101  1.00 98.49           H  
ATOM    691  HB2 ALA A  48     -15.828  13.863   4.156  1.00 98.49           H  
ATOM    692  HB3 ALA A  48     -15.572  14.883   5.592  1.00 98.49           H  
ATOM    693  O   ALA A  48     -14.572  11.911   7.674  1.00 98.49           O  
ATOM    694  N   GLU A  49     -15.860  13.582   8.387  1.00 98.39           N  
ATOM    695  H   GLU A  49     -16.495  14.324   8.131  1.00 98.39           H  
ATOM    696  CA  GLU A  49     -15.385  13.507   9.776  1.00 98.39           C  
ATOM    697  HA  GLU A  49     -14.295  13.509   9.774  1.00 98.39           H  
ATOM    698  C   GLU A  49     -15.807  12.203  10.471  1.00 98.39           C  
ATOM    699  CB  GLU A  49     -15.883  14.726  10.572  1.00 98.39           C  
ATOM    700  HB2 GLU A  49     -16.941  14.888  10.365  1.00 98.39           H  
ATOM    701  HB3 GLU A  49     -15.785  14.519  11.638  1.00 98.39           H  
ATOM    702  O   GLU A  49     -15.003  11.595  11.186  1.00 98.39           O  
ATOM    703  CG  GLU A  49     -15.103  16.013  10.255  1.00 98.39           C  
ATOM    704  HG2 GLU A  49     -15.199  16.248   9.195  1.00 98.39           H  
ATOM    705  HG3 GLU A  49     -15.545  16.833  10.821  1.00 98.39           H  
ATOM    706  CD  GLU A  49     -13.619  15.891  10.626  1.00 98.39           C  
ATOM    707  OE1 GLU A  49     -12.731  16.103   9.769  1.00 98.39           O  
ATOM    708  OE2 GLU A  49     -13.297  15.523  11.781  1.00 98.39           O  
ATOM    709  N   LEU A  50     -17.033  11.729  10.219  1.00 98.70           N  
ATOM    710  H   LEU A  50     -17.661  12.293   9.664  1.00 98.70           H  
ATOM    711  CA  LEU A  50     -17.482  10.405  10.656  1.00 98.70           C  
ATOM    712  HA  LEU A  50     -17.327  10.330  11.733  1.00 98.70           H  
ATOM    713  C   LEU A  50     -16.654   9.290   9.992  1.00 98.70           C  
ATOM    714  CB  LEU A  50     -18.989  10.277  10.366  1.00 98.70           C  
ATOM    715  HB2 LEU A  50     -19.516  11.036  10.944  1.00 98.70           H  
ATOM    716  HB3 LEU A  50     -19.166  10.481   9.310  1.00 98.70           H  
ATOM    717  O   LEU A  50     -16.152   8.398  10.674  1.00 98.70           O  
ATOM    718  CG  LEU A  50     -19.586   8.897  10.692  1.00 98.70           C  
ATOM    719  HG  LEU A  50     -19.112   8.137  10.070  1.00 98.70           H  
ATOM    720  CD1 LEU A  50     -19.396   8.520  12.161  1.00 98.70           C  
ATOM    721 HD11 LEU A  50     -18.338   8.360  12.371  1.00 98.70           H  
ATOM    722 HD12 LEU A  50     -19.771   9.315  12.806  1.00 98.70           H  
ATOM    723 HD13 LEU A  50     -19.929   7.594  12.374  1.00 98.70           H  
ATOM    724  CD2 LEU A  50     -21.081   8.906  10.368  1.00 98.70           C  
ATOM    725 HD21 LEU A  50     -21.224   9.180   9.323  1.00 98.70           H  
ATOM    726 HD22 LEU A  50     -21.494   7.912  10.534  1.00 98.70           H  
ATOM    727 HD23 LEU A  50     -21.596   9.625  11.005  1.00 98.70           H  
ATOM    728  N   GLY A  51     -16.449   9.372   8.676  1.00 98.77           N  
ATOM    729  H   GLY A  51     -16.902  10.121   8.172  1.00 98.77           H  
ATOM    730  CA  GLY A  51     -15.616   8.447   7.908  1.00 98.77           C  
ATOM    731  HA2 GLY A  51     -16.056   7.450   7.906  1.00 98.77           H  
ATOM    732  HA3 GLY A  51     -15.556   8.823   6.887  1.00 98.77           H  
ATOM    733  C   GLY A  51     -14.181   8.365   8.407  1.00 98.77           C  
ATOM    734  O   GLY A  51     -13.640   7.272   8.547  1.00 98.77           O  
ATOM    735  N   LYS A  52     -13.588   9.509   8.762  1.00 98.77           N  
ATOM    736  H   LYS A  52     -14.078  10.368   8.555  1.00 98.77           H  
ATOM    737  CA  LYS A  52     -12.247   9.597   9.343  1.00 98.77           C  
ATOM    738  HA  LYS A  52     -11.533   9.153   8.649  1.00 98.77           H  
ATOM    739  C   LYS A  52     -12.157   8.817  10.648  1.00 98.77           C  
ATOM    740  CB  LYS A  52     -11.890  11.073   9.556  1.00 98.77           C  
ATOM    741  HB2 LYS A  52     -12.590  11.502  10.272  1.00 98.77           H  
ATOM    742  HB3 LYS A  52     -12.006  11.607   8.613  1.00 98.77           H  
ATOM    743  O   LYS A  52     -11.198   8.081  10.847  1.00 98.77           O  
ATOM    744  CG  LYS A  52     -10.448  11.259  10.062  1.00 98.77           C  
ATOM    745  HG2 LYS A  52     -10.333  10.799  11.043  1.00 98.77           H  
ATOM    746  HG3 LYS A  52      -9.761  10.771   9.372  1.00 98.77           H  
ATOM    747  CD  LYS A  52     -10.075  12.743  10.163  1.00 98.77           C  
ATOM    748  HD2 LYS A  52      -9.013  12.825  10.395  1.00 98.77           H  
ATOM    749  HD3 LYS A  52     -10.260  13.220   9.200  1.00 98.77           H  
ATOM    750  CE  LYS A  52     -10.885  13.438  11.261  1.00 98.77           C  
ATOM    751  HE2 LYS A  52     -10.559  13.073  12.235  1.00 98.77           H  
ATOM    752  HE3 LYS A  52     -11.939  13.187  11.139  1.00 98.77           H  
ATOM    753  NZ  LYS A  52     -10.764  14.907  11.192  1.00 98.77           N  
ATOM    754  HZ1 LYS A  52     -11.463  15.317  11.794  1.00 98.77           H  
ATOM    755  HZ2 LYS A  52      -9.834  15.257  11.375  1.00 98.77           H  
ATOM    756  HZ3 LYS A  52     -11.126  15.250  10.314  1.00 98.77           H  
ATOM    757  N   LYS A  53     -13.146   8.941  11.540  1.00 98.82           N  
ATOM    758  H   LYS A  53     -13.926   9.539  11.308  1.00 98.82           H  
ATOM    759  CA  LYS A  53     -13.178   8.140  12.775  1.00 98.82           C  
ATOM    760  HA  LYS A  53     -12.255   8.291  13.334  1.00 98.82           H  
ATOM    761  C   LYS A  53     -13.221   6.651  12.456  1.00 98.82           C  
ATOM    762  CB  LYS A  53     -14.367   8.532  13.655  1.00 98.82           C  
ATOM    763  HB2 LYS A  53     -14.501   7.778  14.430  1.00 98.82           H  
ATOM    764  HB3 LYS A  53     -15.275   8.567  13.052  1.00 98.82           H  
ATOM    765  O   LYS A  53     -12.388   5.917  12.969  1.00 98.82           O  
ATOM    766  CG  LYS A  53     -14.139   9.881  14.336  1.00 98.82           C  
ATOM    767  HG2 LYS A  53     -13.355   9.777  15.086  1.00 98.82           H  
ATOM    768  HG3 LYS A  53     -13.849  10.632  13.601  1.00 98.82           H  
ATOM    769  CD  LYS A  53     -15.423  10.321  15.027  1.00 98.82           C  
ATOM    770  HD2 LYS A  53     -15.736   9.575  15.758  1.00 98.82           H  
ATOM    771  HD3 LYS A  53     -16.199  10.424  14.269  1.00 98.82           H  
ATOM    772  CE  LYS A  53     -15.196  11.663  15.715  1.00 98.82           C  
ATOM    773  HE2 LYS A  53     -14.541  11.528  16.575  1.00 98.82           H  
ATOM    774  HE3 LYS A  53     -14.717  12.334  15.001  1.00 98.82           H  
ATOM    775  NZ  LYS A  53     -16.495  12.222  16.121  1.00 98.82           N  
ATOM    776  HZ1 LYS A  53     -16.465  13.187  16.415  1.00 98.82           H  
ATOM    777  HZ2 LYS A  53     -16.977  11.666  16.813  1.00 98.82           H  
ATOM    778  HZ3 LYS A  53     -17.161  12.110  15.369  1.00 98.82           H  
ATOM    779  N   LEU A  54     -14.115   6.233  11.561  1.00 98.83           N  
ATOM    780  H   LEU A  54     -14.739   6.919  11.161  1.00 98.83           H  
ATOM    781  CA  LEU A  54     -14.281   4.830  11.173  1.00 98.83           C  
ATOM    782  HA  LEU A  54     -14.468   4.235  12.067  1.00 98.83           H  
ATOM    783  C   LEU A  54     -13.017   4.245  10.522  1.00 98.83           C  
ATOM    784  CB  LEU A  54     -15.494   4.719  10.235  1.00 98.83           C  
ATOM    785  HB2 LEU A  54     -15.326   5.376   9.382  1.00 98.83           H  
ATOM    786  HB3 LEU A  54     -15.557   3.698   9.857  1.00 98.83           H  
ATOM    787  O   LEU A  54     -12.600   3.152  10.889  1.00 98.83           O  
ATOM    788  CG  LEU A  54     -16.838   5.086  10.891  1.00 98.83           C  
ATOM    789  HG  LEU A  54     -16.749   6.032  11.426  1.00 98.83           H  
ATOM    790  CD1 LEU A  54     -17.898   5.259   9.807  1.00 98.83           C  
ATOM    791 HD11 LEU A  54     -18.841   5.564  10.262  1.00 98.83           H  
ATOM    792 HD12 LEU A  54     -18.028   4.333   9.246  1.00 98.83           H  
ATOM    793 HD13 LEU A  54     -17.582   6.045   9.121  1.00 98.83           H  
ATOM    794  CD2 LEU A  54     -17.307   4.027  11.888  1.00 98.83           C  
ATOM    795 HD21 LEU A  54     -16.592   3.939  12.705  1.00 98.83           H  
ATOM    796 HD22 LEU A  54     -18.270   4.319  12.307  1.00 98.83           H  
ATOM    797 HD23 LEU A  54     -17.408   3.062  11.390  1.00 98.83           H  
ATOM    798  N   PHE A  55     -12.347   4.993   9.639  1.00 98.84           N  
ATOM    799  H   PHE A  55     -12.760   5.868   9.348  1.00 98.84           H  
ATOM    800  CA  PHE A  55     -11.084   4.588   9.005  1.00 98.84           C  
ATOM    801  HA  PHE A  55     -11.256   3.680   8.428  1.00 98.84           H  
ATOM    802  C   PHE A  55      -9.975   4.294  10.032  1.00 98.84           C  
ATOM    803  CB  PHE A  55     -10.649   5.710   8.048  1.00 98.84           C  
ATOM    804  HB2 PHE A  55     -10.414   6.605   8.624  1.00 98.84           H  
ATOM    805  HB3 PHE A  55     -11.490   5.955   7.400  1.00 98.84           H  
ATOM    806  O   PHE A  55      -9.125   3.424   9.827  1.00 98.84           O  
ATOM    807  CG  PHE A  55      -9.461   5.367   7.169  1.00 98.84           C  
ATOM    808  CD1 PHE A  55      -8.143   5.512   7.648  1.00 98.84           C  
ATOM    809  HD1 PHE A  55      -7.968   5.869   8.652  1.00 98.84           H  
ATOM    810  CD2 PHE A  55      -9.673   4.913   5.854  1.00 98.84           C  
ATOM    811  HD2 PHE A  55     -10.675   4.801   5.465  1.00 98.84           H  
ATOM    812  CE1 PHE A  55      -7.050   5.195   6.821  1.00 98.84           C  
ATOM    813  HE1 PHE A  55      -6.038   5.322   7.175  1.00 98.84           H  
ATOM    814  CE2 PHE A  55      -8.582   4.595   5.028  1.00 98.84           C  
ATOM    815  HE2 PHE A  55      -8.761   4.253   4.020  1.00 98.84           H  
ATOM    816  CZ  PHE A  55      -7.270   4.730   5.514  1.00 98.84           C  
ATOM    817  HZ  PHE A  55      -6.430   4.495   4.878  1.00 98.84           H  
ATOM    818  N   PHE A  56      -9.987   5.014  11.156  1.00 98.83           N  
ATOM    819  H   PHE A  56     -10.719   5.700  11.268  1.00 98.83           H  
ATOM    820  CA  PHE A  56      -9.038   4.846  12.253  1.00 98.83           C  
ATOM    821  HA  PHE A  56      -8.140   4.359  11.873  1.00 98.83           H  
ATOM    822  C   PHE A  56      -9.552   3.945  13.385  1.00 98.83           C  
ATOM    823  CB  PHE A  56      -8.625   6.231  12.774  1.00 98.83           C  
ATOM    824  HB2 PHE A  56      -9.513   6.859  12.847  1.00 98.83           H  
ATOM    825  HB3 PHE A  56      -8.226   6.132  13.783  1.00 98.83           H  
ATOM    826  O   PHE A  56      -8.774   3.664  14.294  1.00 98.83           O  
ATOM    827  CG  PHE A  56      -7.573   6.925  11.927  1.00 98.83           C  
ATOM    828  CD1 PHE A  56      -6.216   6.854  12.294  1.00 98.83           C  
ATOM    829  HD1 PHE A  56      -5.925   6.300  13.174  1.00 98.83           H  
ATOM    830  CD2 PHE A  56      -7.934   7.634  10.767  1.00 98.83           C  
ATOM    831  HD2 PHE A  56      -8.964   7.658  10.442  1.00 98.83           H  
ATOM    832  CE1 PHE A  56      -5.239   7.500  11.516  1.00 98.83           C  
ATOM    833  HE1 PHE A  56      -4.197   7.436  11.792  1.00 98.83           H  
ATOM    834  CE2 PHE A  56      -6.963   8.286   9.992  1.00 98.83           C  
ATOM    835  HE2 PHE A  56      -7.256   8.814   9.097  1.00 98.83           H  
ATOM    836  CZ  PHE A  56      -5.611   8.219  10.368  1.00 98.83           C  
ATOM    837  HZ  PHE A  56      -4.854   8.703   9.770  1.00 98.83           H  
ATOM    838  N   ASP A  57     -10.806   3.478  13.358  1.00 98.74           N  
ATOM    839  H   ASP A  57     -11.395   3.690  12.565  1.00 98.74           H  
ATOM    840  CA  ASP A  57     -11.403   2.727  14.465  1.00 98.74           C  
ATOM    841  HA  ASP A  57     -10.977   3.127  15.385  1.00 98.74           H  
ATOM    842  C   ASP A  57     -11.076   1.229  14.374  1.00 98.74           C  
ATOM    843  CB  ASP A  57     -12.919   2.964  14.568  1.00 98.74           C  
ATOM    844  HB2 ASP A  57     -13.453   2.388  13.812  1.00 98.74           H  
ATOM    845  HB3 ASP A  57     -13.126   4.020  14.396  1.00 98.74           H  
ATOM    846  O   ASP A  57     -11.624   0.521  13.523  1.00 98.74           O  
ATOM    847  CG  ASP A  57     -13.443   2.612  15.964  1.00 98.74           C  
ATOM    848  OD1 ASP A  57     -12.939   1.671  16.618  1.00 98.74           O  
ATOM    849  OD2 ASP A  57     -14.304   3.360  16.483  1.00 98.74           O  
ATOM    850  N   PRO A  58     -10.213   0.694  15.256  1.00 98.56           N  
ATOM    851  CA  PRO A  58      -9.825  -0.706  15.182  1.00 98.56           C  
ATOM    852  HA  PRO A  58      -9.576  -0.955  14.151  1.00 98.56           H  
ATOM    853  C   PRO A  58     -10.937  -1.658  15.646  1.00 98.56           C  
ATOM    854  CB  PRO A  58      -8.569  -0.791  16.042  1.00 98.56           C  
ATOM    855  HB2 PRO A  58      -7.704  -0.479  15.458  1.00 98.56           H  
ATOM    856  HB3 PRO A  58      -8.415  -1.795  16.438  1.00 98.56           H  
ATOM    857  O   PRO A  58     -10.834  -2.868  15.437  1.00 98.56           O  
ATOM    858  CG  PRO A  58      -8.842   0.226  17.146  1.00 98.56           C  
ATOM    859  HG2 PRO A  58      -9.518  -0.202  17.887  1.00 98.56           H  
ATOM    860  HG3 PRO A  58      -7.920   0.572  17.615  1.00 98.56           H  
ATOM    861  CD  PRO A  58      -9.545   1.343  16.381  1.00 98.56           C  
ATOM    862  HD2 PRO A  58      -8.792   2.042  16.017  1.00 98.56           H  
ATOM    863  HD3 PRO A  58     -10.257   1.852  17.030  1.00 98.56           H  
ATOM    864  N   ARG A  59     -12.020  -1.142  16.251  1.00 98.56           N  
ATOM    865  H   ARG A  59     -12.083  -0.138  16.339  1.00 98.56           H  
ATOM    866  CA  ARG A  59     -13.183  -1.938  16.683  1.00 98.56           C  
ATOM    867  HA  ARG A  59     -12.833  -2.850  17.167  1.00 98.56           H  
ATOM    868  C   ARG A  59     -14.043  -2.424  15.513  1.00 98.56           C  
ATOM    869  CB  ARG A  59     -14.031  -1.149  17.690  1.00 98.56           C  
ATOM    870  HB2 ARG A  59     -14.434  -0.263  17.199  1.00 98.56           H  
ATOM    871  HB3 ARG A  59     -14.873  -1.769  17.998  1.00 98.56           H  
ATOM    872  O   ARG A  59     -14.951  -3.216  15.727  1.00 98.56           O  
ATOM    873  CG  ARG A  59     -13.255  -0.767  18.959  1.00 98.56           C  
ATOM    874  HG2 ARG A  59     -12.309  -0.289  18.706  1.00 98.56           H  
ATOM    875  HG3 ARG A  59     -13.043  -1.674  19.525  1.00 98.56           H  
ATOM    876  CD  ARG A  59     -14.067   0.194  19.833  1.00 98.56           C  
ATOM    877  HD2 ARG A  59     -13.583   0.258  20.807  1.00 98.56           H  
ATOM    878  HD3 ARG A  59     -15.074  -0.201  19.964  1.00 98.56           H  
ATOM    879  NE  ARG A  59     -14.125   1.535  19.232  1.00 98.56           N  
ATOM    880  HE  ARG A  59     -13.782   1.630  18.286  1.00 98.56           H  
ATOM    881  NH1 ARG A  59     -15.058   2.665  21.014  1.00 98.56           N  
ATOM    882 HH11 ARG A  59     -15.164   1.815  21.550  1.00 98.56           H  
ATOM    883 HH12 ARG A  59     -15.380   3.556  21.365  1.00 98.56           H  
ATOM    884  NH2 ARG A  59     -14.564   3.755  19.168  1.00 98.56           N  
ATOM    885 HH21 ARG A  59     -14.915   4.588  19.619  1.00 98.56           H  
ATOM    886 HH22 ARG A  59     -14.356   3.720  18.180  1.00 98.56           H  
ATOM    887  CZ  ARG A  59     -14.574   2.631  19.805  1.00 98.56           C  
ATOM    888  N   LEU A  60     -13.736  -1.994  14.286  1.00 98.58           N  
ATOM    889  H   LEU A  60     -13.016  -1.292  14.194  1.00 98.58           H  
ATOM    890  CA  LEU A  60     -14.265  -2.591  13.056  1.00 98.58           C  
ATOM    891  HA  LEU A  60     -15.308  -2.863  13.215  1.00 98.58           H  
ATOM    892  C   LEU A  60     -13.560  -3.904  12.668  1.00 98.58           C  
ATOM    893  CB  LEU A  60     -14.189  -1.556  11.919  1.00 98.58           C  
ATOM    894  HB2 LEU A  60     -14.495  -2.038  10.990  1.00 98.58           H  
ATOM    895  HB3 LEU A  60     -13.152  -1.238  11.813  1.00 98.58           H  
ATOM    896  O   LEU A  60     -13.920  -4.513  11.664  1.00 98.58           O  
ATOM    897  CG  LEU A  60     -15.052  -0.301  12.116  1.00 98.58           C  
ATOM    898  HG  LEU A  60     -14.694   0.258  12.980  1.00 98.58           H  
ATOM    899  CD1 LEU A  60     -14.938   0.588  10.878  1.00 98.58           C  
ATOM    900 HD11 LEU A  60     -13.890   0.835  10.706  1.00 98.58           H  
ATOM    901 HD12 LEU A  60     -15.331   0.074  10.001  1.00 98.58           H  
ATOM    902 HD13 LEU A  60     -15.487   1.516  11.037  1.00 98.58           H  
ATOM    903  CD2 LEU A  60     -16.531  -0.631  12.323  1.00 98.58           C  
ATOM    904 HD21 LEU A  60     -16.676  -1.159  13.265  1.00 98.58           H  
ATOM    905 HD22 LEU A  60     -17.096   0.300  12.368  1.00 98.58           H  
ATOM    906 HD23 LEU A  60     -16.897  -1.239  11.496  1.00 98.58           H  
ATOM    907  N   SER A  61     -12.563  -4.347  13.440  1.00 98.60           N  
ATOM    908  H   SER A  61     -12.305  -3.799  14.248  1.00 98.60           H  
ATOM    909  CA  SER A  61     -11.949  -5.669  13.308  1.00 98.60           C  
ATOM    910  HA  SER A  61     -12.316  -6.143  12.397  1.00 98.60           H  
ATOM    911  C   SER A  61     -12.331  -6.574  14.468  1.00 98.60           C  
ATOM    912  CB  SER A  61     -10.425  -5.573  13.192  1.00 98.60           C  
ATOM    913  HB2 SER A  61     -10.172  -4.883  12.387  1.00 98.60           H  
ATOM    914  HB3 SER A  61     -10.030  -6.554  12.928  1.00 98.60           H  
ATOM    915  O   SER A  61     -12.512  -6.115  15.598  1.00 98.60           O  
ATOM    916  OG  SER A  61      -9.824  -5.160  14.409  1.00 98.60           O  
ATOM    917  HG  SER A  61     -10.156  -4.280  14.604  1.00 98.60           H  
ATOM    918  N   LYS A  62     -12.348  -7.885  14.217  1.00 98.09           N  
ATOM    919  H   LYS A  62     -12.168  -8.192  13.272  1.00 98.09           H  
ATOM    920  CA  LYS A  62     -12.594  -8.890  15.258  1.00 98.09           C  
ATOM    921  HA  LYS A  62     -13.590  -8.728  15.671  1.00 98.09           H  
ATOM    922  C   LYS A  62     -11.613  -8.766  16.422  1.00 98.09           C  
ATOM    923  CB  LYS A  62     -12.538 -10.273  14.607  1.00 98.09           C  
ATOM    924  HB2 LYS A  62     -11.565 -10.423  14.138  1.00 98.09           H  
ATOM    925  HB3 LYS A  62     -13.310 -10.292  13.838  1.00 98.09           H  
ATOM    926  O   LYS A  62     -12.001  -8.942  17.572  1.00 98.09           O  
ATOM    927  CG  LYS A  62     -12.814 -11.414  15.592  1.00 98.09           C  
ATOM    928  HG2 LYS A  62     -12.051 -11.416  16.371  1.00 98.09           H  
ATOM    929  HG3 LYS A  62     -13.795 -11.273  16.046  1.00 98.09           H  
ATOM    930  CD  LYS A  62     -12.769 -12.763  14.874  1.00 98.09           C  
ATOM    931  HD2 LYS A  62     -11.770 -12.900  14.460  1.00 98.09           H  
ATOM    932  HD3 LYS A  62     -13.497 -12.776  14.062  1.00 98.09           H  
ATOM    933  CE  LYS A  62     -13.085 -13.887  15.861  1.00 98.09           C  
ATOM    934  HE2 LYS A  62     -14.152 -13.889  16.081  1.00 98.09           H  
ATOM    935  HE3 LYS A  62     -12.562 -13.686  16.796  1.00 98.09           H  
ATOM    936  NZ  LYS A  62     -12.637 -15.190  15.318  1.00 98.09           N  
ATOM    937  HZ1 LYS A  62     -11.627 -15.218  15.337  1.00 98.09           H  
ATOM    938  HZ2 LYS A  62     -12.930 -15.958  15.904  1.00 98.09           H  
ATOM    939  HZ3 LYS A  62     -12.942 -15.327  14.365  1.00 98.09           H  
ATOM    940  N   SER A  63     -10.354  -8.426  16.146  1.00 98.21           N  
ATOM    941  H   SER A  63     -10.109  -8.266  15.179  1.00 98.21           H  
ATOM    942  CA  SER A  63      -9.323  -8.257  17.177  1.00 98.21           C  
ATOM    943  HA  SER A  63      -9.422  -9.082  17.883  1.00 98.21           H  
ATOM    944  C   SER A  63      -9.442  -6.976  18.000  1.00 98.21           C  
ATOM    945  CB  SER A  63      -7.920  -8.306  16.561  1.00 98.21           C  
ATOM    946  HB2 SER A  63      -7.180  -8.160  17.348  1.00 98.21           H  
ATOM    947  HB3 SER A  63      -7.741  -9.284  16.114  1.00 98.21           H  
ATOM    948  O   SER A  63      -8.791  -6.879  19.038  1.00 98.21           O  
ATOM    949  OG  SER A  63      -7.758  -7.294  15.585  1.00 98.21           O  
ATOM    950  HG  SER A  63      -7.865  -7.693  14.719  1.00 98.21           H  
ATOM    951  N   GLY A  64     -10.210  -5.979  17.548  1.00 98.14           N  
ATOM    952  H   GLY A  64     -10.769  -6.119  16.719  1.00 98.14           H  
ATOM    953  CA  GLY A  64     -10.177  -4.637  18.131  1.00 98.14           C  
ATOM    954  HA2 GLY A  64     -10.942  -4.028  17.649  1.00 98.14           H  
ATOM    955  HA3 GLY A  64     -10.400  -4.693  19.197  1.00 98.14           H  
ATOM    956  C   GLY A  64      -8.825  -3.931  17.980  1.00 98.14           C  
ATOM    957  O   GLY A  64      -8.557  -2.988  18.724  1.00 98.14           O  
ATOM    958  N   PHE A  65      -7.963  -4.390  17.062  1.00 98.29           N  
ATOM    959  H   PHE A  65      -8.249  -5.188  16.513  1.00 98.29           H  
ATOM    960  CA  PHE A  65      -6.595  -3.884  16.882  1.00 98.29           C  
ATOM    961  HA  PHE A  65      -6.436  -3.033  17.544  1.00 98.29           H  
ATOM    962  C   PHE A  65      -6.298  -3.380  15.460  1.00 98.29           C  
ATOM    963  CB  PHE A  65      -5.615  -4.990  17.297  1.00 98.29           C  
ATOM    964  HB2 PHE A  65      -5.750  -5.850  16.642  1.00 98.29           H  
ATOM    965  HB3 PHE A  65      -5.852  -5.308  18.312  1.00 98.29           H  
ATOM    966  O   PHE A  65      -5.443  -2.513  15.284  1.00 98.29           O  
ATOM    967  CG  PHE A  65      -4.159  -4.564  17.261  1.00 98.29           C  
ATOM    968  CD1 PHE A  65      -3.293  -5.069  16.271  1.00 98.29           C  
ATOM    969  HD1 PHE A  65      -3.660  -5.771  15.538  1.00 98.29           H  
ATOM    970  CD2 PHE A  65      -3.678  -3.634  18.201  1.00 98.29           C  
ATOM    971  HD2 PHE A  65      -4.343  -3.238  18.954  1.00 98.29           H  
ATOM    972  CE1 PHE A  65      -1.953  -4.646  16.225  1.00 98.29           C  
ATOM    973  HE1 PHE A  65      -1.296  -5.029  15.459  1.00 98.29           H  
ATOM    974  CE2 PHE A  65      -2.338  -3.209  18.153  1.00 98.29           C  
ATOM    975  HE2 PHE A  65      -1.976  -2.488  18.871  1.00 98.29           H  
ATOM    976  CZ  PHE A  65      -1.476  -3.716  17.165  1.00 98.29           C  
ATOM    977  HZ  PHE A  65      -0.448  -3.385  17.122  1.00 98.29           H  
ATOM    978  N   ILE A  66      -7.006  -3.883  14.447  1.00 98.62           N  
ATOM    979  H   ILE A  66      -7.758  -4.527  14.649  1.00 98.62           H  
ATOM    980  CA  ILE A  66      -6.777  -3.545  13.035  1.00 98.62           C  
ATOM    981  HA  ILE A  66      -5.794  -3.088  12.926  1.00 98.62           H  
ATOM    982  C   ILE A  66      -7.824  -2.523  12.583  1.00 98.62           C  
ATOM    983  CB  ILE A  66      -6.786  -4.830  12.174  1.00 98.62           C  
ATOM    984  HB  ILE A  66      -7.740  -5.334  12.330  1.00 98.62           H  
ATOM    985  O   ILE A  66      -9.021  -2.765  12.713  1.00 98.62           O  
ATOM    986  CG1 ILE A  66      -5.650  -5.784  12.618  1.00 98.62           C  
ATOM    987 HG12 ILE A  66      -4.686  -5.354  12.347  1.00 98.62           H  
ATOM    988 HG13 ILE A  66      -5.666  -5.910  13.700  1.00 98.62           H  
ATOM    989  CG2 ILE A  66      -6.655  -4.515  10.671  1.00 98.62           C  
ATOM    990 HG21 ILE A  66      -6.825  -5.416  10.082  1.00 98.62           H  
ATOM    991 HG22 ILE A  66      -7.397  -3.783  10.352  1.00 98.62           H  
ATOM    992 HG23 ILE A  66      -5.661  -4.129  10.446  1.00 98.62           H  
ATOM    993  CD1 ILE A  66      -5.759  -7.186  12.012  1.00 98.62           C  
ATOM    994 HD11 ILE A  66      -5.642  -7.144  10.929  1.00 98.62           H  
ATOM    995 HD12 ILE A  66      -6.727  -7.623  12.258  1.00 98.62           H  
ATOM    996 HD13 ILE A  66      -4.968  -7.813  12.424  1.00 98.62           H  
ATOM    997  N   SER A  67      -7.384  -1.398  12.022  1.00 98.69           N  
ATOM    998  H   SER A  67      -6.386  -1.274  11.922  1.00 98.69           H  
ATOM    999  CA  SER A  67      -8.231  -0.425  11.317  1.00 98.69           C  
ATOM   1000  HA  SER A  67      -9.267  -0.766  11.321  1.00 98.69           H  
ATOM   1001  C   SER A  67      -7.797  -0.306   9.854  1.00 98.69           C  
ATOM   1002  CB  SER A  67      -8.200   0.929  12.035  1.00 98.69           C  
ATOM   1003  HB2 SER A  67      -8.972   1.574  11.617  1.00 98.69           H  
ATOM   1004  HB3 SER A  67      -8.427   0.773  13.089  1.00 98.69           H  
ATOM   1005  O   SER A  67      -6.794  -0.899   9.451  1.00 98.69           O  
ATOM   1006  OG  SER A  67      -6.942   1.572  11.926  1.00 98.69           O  
ATOM   1007  HG  SER A  67      -6.913   2.226  12.628  1.00 98.69           H  
ATOM   1008  N   CYS A  68      -8.502   0.486   9.043  1.00 98.72           N  
ATOM   1009  H   CYS A  68      -9.314   0.977   9.387  1.00 98.72           H  
ATOM   1010  CA  CYS A  68      -8.075   0.758   7.667  1.00 98.72           C  
ATOM   1011  HA  CYS A  68      -8.046  -0.179   7.111  1.00 98.72           H  
ATOM   1012  C   CYS A  68      -6.658   1.361   7.645  1.00 98.72           C  
ATOM   1013  CB  CYS A  68      -9.082   1.705   6.998  1.00 98.72           C  
ATOM   1014  HB2 CYS A  68      -8.855   1.793   5.936  1.00 98.72           H  
ATOM   1015  HB3 CYS A  68      -8.991   2.697   7.441  1.00 98.72           H  
ATOM   1016  O   CYS A  68      -5.814   0.950   6.850  1.00 98.72           O  
ATOM   1017  SG  CYS A  68     -10.792   1.126   7.208  1.00 98.72           S  
ATOM   1018  HG  CYS A  68     -10.708   0.046   6.426  1.00 98.72           H  
ATOM   1019  N   ASN A  69      -6.353   2.259   8.592  1.00 98.68           N  
ATOM   1020  H   ASN A  69      -7.094   2.547   9.215  1.00 98.68           H  
ATOM   1021  CA  ASN A  69      -5.032   2.879   8.728  1.00 98.68           C  
ATOM   1022  HA  ASN A  69      -4.759   3.289   7.756  1.00 98.68           H  
ATOM   1023  C   ASN A  69      -3.910   1.889   9.118  1.00 98.68           C  
ATOM   1024  CB  ASN A  69      -5.137   4.046   9.727  1.00 98.68           C  
ATOM   1025  HB2 ASN A  69      -5.987   4.679   9.472  1.00 98.68           H  
ATOM   1026  HB3 ASN A  69      -5.303   3.653  10.730  1.00 98.68           H  
ATOM   1027  O   ASN A  69      -2.736   2.230   8.981  1.00 98.68           O  
ATOM   1028  CG  ASN A  69      -3.893   4.921   9.712  1.00 98.68           C  
ATOM   1029  ND2 ASN A  69      -3.066   4.850  10.729  1.00 98.68           N  
ATOM   1030 HD21 ASN A  69      -3.218   4.155  11.446  1.00 98.68           H  
ATOM   1031 HD22 ASN A  69      -2.214   5.384  10.639  1.00 98.68           H  
ATOM   1032  OD1 ASN A  69      -3.625   5.669   8.786  1.00 98.68           O  
ATOM   1033  N   SER A  70      -4.225   0.677   9.592  1.00 98.53           N  
ATOM   1034  H   SER A  70      -5.195   0.424   9.708  1.00 98.53           H  
ATOM   1035  CA  SER A  70      -3.211  -0.359   9.850  1.00 98.53           C  
ATOM   1036  HA  SER A  70      -2.433   0.060  10.488  1.00 98.53           H  
ATOM   1037  C   SER A  70      -2.539  -0.829   8.554  1.00 98.53           C  
ATOM   1038  CB  SER A  70      -3.825  -1.565  10.571  1.00 98.53           C  
ATOM   1039  HB2 SER A  70      -3.053  -2.314  10.747  1.00 98.53           H  
ATOM   1040  HB3 SER A  70      -4.595  -2.011   9.941  1.00 98.53           H  
ATOM   1041  O   SER A  70      -1.320  -0.985   8.532  1.00 98.53           O  
ATOM   1042  OG  SER A  70      -4.395  -1.177  11.812  1.00 98.53           O  
ATOM   1043  HG  SER A  70      -3.794  -1.415  12.522  1.00 98.53           H  
ATOM   1044  N   CYS A  71      -3.319  -1.005   7.480  1.00 98.53           N  
ATOM   1045  H   CYS A  71      -4.314  -0.868   7.589  1.00 98.53           H  
ATOM   1046  CA  CYS A  71      -2.839  -1.449   6.163  1.00 98.53           C  
ATOM   1047  HA  CYS A  71      -1.876  -1.948   6.276  1.00 98.53           H  
ATOM   1048  C   CYS A  71      -2.638  -0.286   5.179  1.00 98.53           C  
ATOM   1049  CB  CYS A  71      -3.817  -2.484   5.596  1.00 98.53           C  
ATOM   1050  HB2 CYS A  71      -4.803  -2.038   5.466  1.00 98.53           H  
ATOM   1051  HB3 CYS A  71      -3.460  -2.823   4.623  1.00 98.53           H  
ATOM   1052  O   CYS A  71      -1.809  -0.365   4.280  1.00 98.53           O  
ATOM   1053  SG  CYS A  71      -3.931  -3.908   6.719  1.00 98.53           S  
ATOM   1054  HG  CYS A  71      -2.657  -4.295   6.599  1.00 98.53           H  
ATOM   1055  N   HIS A  72      -3.367   0.815   5.369  1.00 98.62           N  
ATOM   1056  H   HIS A  72      -4.091   0.782   6.071  1.00 98.62           H  
ATOM   1057  CA  HIS A  72      -3.316   2.014   4.534  1.00 98.62           C  
ATOM   1058  HA  HIS A  72      -2.599   1.851   3.730  1.00 98.62           H  
ATOM   1059  C   HIS A  72      -2.819   3.216   5.338  1.00 98.62           C  
ATOM   1060  CB  HIS A  72      -4.681   2.243   3.886  1.00 98.62           C  
ATOM   1061  HB2 HIS A  72      -5.439   2.371   4.658  1.00 98.62           H  
ATOM   1062  HB3 HIS A  72      -4.640   3.157   3.294  1.00 98.62           H  
ATOM   1063  O   HIS A  72      -3.506   4.227   5.488  1.00 98.62           O  
ATOM   1064  CG  HIS A  72      -5.080   1.114   2.981  1.00 98.62           C  
ATOM   1065  CD2 HIS A  72      -6.070   0.196   3.205  1.00 98.62           C  
ATOM   1066  HD2 HIS A  72      -6.711   0.155   4.073  1.00 98.62           H  
ATOM   1067  ND1 HIS A  72      -4.513   0.811   1.766  1.00 98.62           N  
ATOM   1068  HD1 HIS A  72      -3.763   1.298   1.297  1.00 98.62           H  
ATOM   1069  CE1 HIS A  72      -5.159  -0.249   1.263  1.00 98.62           C  
ATOM   1070  HE1 HIS A  72      -4.940  -0.705   0.309  1.00 98.62           H  
ATOM   1071  NE2 HIS A  72      -6.110  -0.671   2.108  1.00 98.62           N  
ATOM   1072  N   ASN A  73      -1.625   3.082   5.915  1.00 98.54           N  
ATOM   1073  H   ASN A  73      -1.096   2.240   5.736  1.00 98.54           H  
ATOM   1074  CA  ASN A  73      -1.105   4.031   6.889  1.00 98.54           C  
ATOM   1075  HA  ASN A  73      -1.865   4.165   7.659  1.00 98.54           H  
ATOM   1076  C   ASN A  73      -0.844   5.404   6.254  1.00 98.54           C  
ATOM   1077  CB  ASN A  73       0.130   3.409   7.552  1.00 98.54           C  
ATOM   1078  HB2 ASN A  73       0.936   3.316   6.824  1.00 98.54           H  
ATOM   1079  HB3 ASN A  73      -0.133   2.409   7.895  1.00 98.54           H  
ATOM   1080  O   ASN A  73       0.052   5.572   5.423  1.00 98.54           O  
ATOM   1081  CG  ASN A  73       0.650   4.206   8.730  1.00 98.54           C  
ATOM   1082  ND2 ASN A  73       1.137   3.529   9.743  1.00 98.54           N  
ATOM   1083 HD21 ASN A  73       1.036   2.524   9.744  1.00 98.54           H  
ATOM   1084 HD22 ASN A  73       1.425   4.062  10.551  1.00 98.54           H  
ATOM   1085  OD1 ASN A  73       0.649   5.426   8.773  1.00 98.54           O  
ATOM   1086  N   LEU A  74      -1.611   6.410   6.677  1.00 98.34           N  
ATOM   1087  H   LEU A  74      -2.360   6.195   7.319  1.00 98.34           H  
ATOM   1088  CA  LEU A  74      -1.556   7.756   6.101  1.00 98.34           C  
ATOM   1089  HA  LEU A  74      -1.553   7.662   5.015  1.00 98.34           H  
ATOM   1090  C   LEU A  74      -0.256   8.507   6.427  1.00 98.34           C  
ATOM   1091  CB  LEU A  74      -2.818   8.534   6.513  1.00 98.34           C  
ATOM   1092  HB2 LEU A  74      -2.745   9.551   6.129  1.00 98.34           H  
ATOM   1093  HB3 LEU A  74      -2.864   8.582   7.600  1.00 98.34           H  
ATOM   1094  O   LEU A  74       0.109   9.427   5.704  1.00 98.34           O  
ATOM   1095  CG  LEU A  74      -4.116   7.893   5.978  1.00 98.34           C  
ATOM   1096  HG  LEU A  74      -4.211   6.877   6.360  1.00 98.34           H  
ATOM   1097  CD1 LEU A  74      -5.333   8.680   6.436  1.00 98.34           C  
ATOM   1098 HD11 LEU A  74      -5.297   9.682   6.008  1.00 98.34           H  
ATOM   1099 HD12 LEU A  74      -6.239   8.178   6.097  1.00 98.34           H  
ATOM   1100 HD13 LEU A  74      -5.341   8.705   7.525  1.00 98.34           H  
ATOM   1101  CD2 LEU A  74      -4.172   7.857   4.454  1.00 98.34           C  
ATOM   1102 HD21 LEU A  74      -3.403   7.194   4.058  1.00 98.34           H  
ATOM   1103 HD22 LEU A  74      -4.056   8.858   4.038  1.00 98.34           H  
ATOM   1104 HD23 LEU A  74      -5.136   7.442   4.158  1.00 98.34           H  
ATOM   1105  N   SER A  75       0.509   8.056   7.426  1.00 97.35           N  
ATOM   1106  H   SER A  75       0.169   7.287   7.984  1.00 97.35           H  
ATOM   1107  CA  SER A  75       1.872   8.544   7.688  1.00 97.35           C  
ATOM   1108  HA  SER A  75       1.902   9.615   7.491  1.00 97.35           H  
ATOM   1109  C   SER A  75       2.935   7.888   6.793  1.00 97.35           C  
ATOM   1110  CB  SER A  75       2.246   8.331   9.158  1.00 97.35           C  
ATOM   1111  HB2 SER A  75       3.233   8.756   9.338  1.00 97.35           H  
ATOM   1112  HB3 SER A  75       2.282   7.263   9.374  1.00 97.35           H  
ATOM   1113  O   SER A  75       4.108   8.249   6.870  1.00 97.35           O  
ATOM   1114  OG  SER A  75       1.311   8.958  10.017  1.00 97.35           O  
ATOM   1115  HG  SER A  75       1.576   8.810  10.927  1.00 97.35           H  
ATOM   1116  N   ARG A  76       2.556   6.900   5.969  1.00 97.37           N  
ATOM   1117  H   ARG A  76       1.579   6.644   5.980  1.00 97.37           H  
ATOM   1118  CA  ARG A  76       3.440   6.101   5.101  1.00 97.37           C  
ATOM   1119  HA  ARG A  76       4.411   6.590   5.029  1.00 97.37           H  
ATOM   1120  C   ARG A  76       2.910   6.012   3.663  1.00 97.37           C  
ATOM   1121  CB  ARG A  76       3.651   4.705   5.703  1.00 97.37           C  
ATOM   1122  HB2 ARG A  76       2.693   4.187   5.742  1.00 97.37           H  
ATOM   1123  HB3 ARG A  76       4.300   4.149   5.026  1.00 97.37           H  
ATOM   1124  O   ARG A  76       2.863   4.944   3.055  1.00 97.37           O  
ATOM   1125  CG  ARG A  76       4.282   4.703   7.102  1.00 97.37           C  
ATOM   1126  HG2 ARG A  76       3.576   5.132   7.814  1.00 97.37           H  
ATOM   1127  HG3 ARG A  76       5.191   5.305   7.101  1.00 97.37           H  
ATOM   1128  CD  ARG A  76       4.611   3.270   7.539  1.00 97.37           C  
ATOM   1129  HD2 ARG A  76       3.724   2.650   7.407  1.00 97.37           H  
ATOM   1130  HD3 ARG A  76       4.876   3.285   8.597  1.00 97.37           H  
ATOM   1131  NE  ARG A  76       5.733   2.711   6.765  1.00 97.37           N  
ATOM   1132  HE  ARG A  76       5.944   3.156   5.883  1.00 97.37           H  
ATOM   1133  NH1 ARG A  76       5.837   0.648   7.756  1.00 97.37           N  
ATOM   1134 HH11 ARG A  76       4.894   0.813   8.076  1.00 97.37           H  
ATOM   1135 HH12 ARG A  76       6.094  -0.315   7.597  1.00 97.37           H  
ATOM   1136  NH2 ARG A  76       7.395   1.247   6.273  1.00 97.37           N  
ATOM   1137 HH21 ARG A  76       7.779   0.314   6.326  1.00 97.37           H  
ATOM   1138 HH22 ARG A  76       7.660   1.847   5.505  1.00 97.37           H  
ATOM   1139  CZ  ARG A  76       6.318   1.543   6.941  1.00 97.37           C  
ATOM   1140  N   GLY A  77       2.439   7.138   3.128  1.00 98.08           N  
ATOM   1141  H   GLY A  77       2.460   7.982   3.682  1.00 98.08           H  
ATOM   1142  CA  GLY A  77       1.943   7.214   1.750  1.00 98.08           C  
ATOM   1143  HA2 GLY A  77       1.760   8.259   1.499  1.00 98.08           H  
ATOM   1144  HA3 GLY A  77       2.703   6.827   1.072  1.00 98.08           H  
ATOM   1145  C   GLY A  77       0.650   6.428   1.501  1.00 98.08           C  
ATOM   1146  O   GLY A  77       0.364   6.088   0.356  1.00 98.08           O  
ATOM   1147  N   GLY A  78      -0.121   6.108   2.548  1.00 98.46           N  
ATOM   1148  H   GLY A  78       0.199   6.350   3.475  1.00 98.46           H  
ATOM   1149  CA  GLY A  78      -1.388   5.379   2.447  1.00 98.46           C  
ATOM   1150  HA2 GLY A  78      -1.950   5.533   3.368  1.00 98.46           H  
ATOM   1151  HA3 GLY A  78      -1.975   5.774   1.618  1.00 98.46           H  
ATOM   1152  C   GLY A  78      -1.241   3.869   2.253  1.00 98.46           C  
ATOM   1153  O   GLY A  78      -2.173   3.244   1.755  1.00 98.46           O  
ATOM   1154  N   THR A  79      -0.098   3.288   2.634  1.00 98.21           N  
ATOM   1155  H   THR A  79       0.596   3.867   3.085  1.00 98.21           H  
ATOM   1156  CA  THR A  79       0.199   1.841   2.564  1.00 98.21           C  
ATOM   1157  HA  THR A  79      -0.726   1.275   2.459  1.00 98.21           H  
ATOM   1158  C   THR A  79       0.887   1.369   3.848  1.00 98.21           C  
ATOM   1159  CB  THR A  79       1.093   1.495   1.359  1.00 98.21           C  
ATOM   1160  HB  THR A  79       1.188   0.410   1.300  1.00 98.21           H  
ATOM   1161  O   THR A  79       1.331   2.189   4.651  1.00 98.21           O  
ATOM   1162  CG2 THR A  79       0.522   1.988   0.034  1.00 98.21           C  
ATOM   1163 HG21 THR A  79       0.521   3.077  -0.002  1.00 98.21           H  
ATOM   1164 HG22 THR A  79       1.122   1.587  -0.783  1.00 98.21           H  
ATOM   1165 HG23 THR A  79      -0.494   1.607  -0.065  1.00 98.21           H  
ATOM   1166  OG1 THR A  79       2.385   2.047   1.496  1.00 98.21           O  
ATOM   1167  HG1 THR A  79       2.317   2.917   1.897  1.00 98.21           H  
ATOM   1168  N   ASP A  80       1.009   0.060   4.061  1.00 98.14           N  
ATOM   1169  H   ASP A  80       0.556  -0.581   3.426  1.00 98.14           H  
ATOM   1170  CA  ASP A  80       1.776  -0.517   5.179  1.00 98.14           C  
ATOM   1171  HA  ASP A  80       1.725   0.173   6.021  1.00 98.14           H  
ATOM   1172  C   ASP A  80       3.276  -0.691   4.865  1.00 98.14           C  
ATOM   1173  CB  ASP A  80       1.121  -1.826   5.652  1.00 98.14           C  
ATOM   1174  HB2 ASP A  80       1.727  -2.262   6.446  1.00 98.14           H  
ATOM   1175  HB3 ASP A  80       0.154  -1.575   6.086  1.00 98.14           H  
ATOM   1176  O   ASP A  80       4.080  -0.948   5.769  1.00 98.14           O  
ATOM   1177  CG  ASP A  80       0.928  -2.871   4.549  1.00 98.14           C  
ATOM   1178  OD1 ASP A  80       1.742  -2.892   3.603  1.00 98.14           O  
ATOM   1179  OD2 ASP A  80      -0.048  -3.652   4.628  1.00 98.14           O  
ATOM   1180  N   ASN A  81       3.658  -0.486   3.599  1.00 97.92           N  
ATOM   1181  H   ASN A  81       2.916  -0.263   2.951  1.00 97.92           H  
ATOM   1182  CA  ASN A  81       4.966  -0.773   3.012  1.00 97.92           C  
ATOM   1183  HA  ASN A  81       4.798  -0.731   1.936  1.00 97.92           H  
ATOM   1184  C   ASN A  81       5.490  -2.199   3.274  1.00 97.92           C  
ATOM   1185  CB  ASN A  81       6.019   0.279   3.391  1.00 97.92           C  
ATOM   1186  HB2 ASN A  81       6.170   0.178   4.466  1.00 97.92           H  
ATOM   1187  HB3 ASN A  81       6.949   0.026   2.882  1.00 97.92           H  
ATOM   1188  O   ASN A  81       6.690  -2.401   3.492  1.00 97.92           O  
ATOM   1189  CG  ASN A  81       5.736   1.726   3.060  1.00 97.92           C  
ATOM   1190  ND2 ASN A  81       5.523   2.039   1.811  1.00 97.92           N  
ATOM   1191 HD21 ASN A  81       5.348   3.005   1.576  1.00 97.92           H  
ATOM   1192 HD22 ASN A  81       5.515   1.300   1.121  1.00 97.92           H  
ATOM   1193  OD1 ASN A  81       5.844   2.593   3.919  1.00 97.92           O  
ATOM   1194  N   LEU A  82       4.609  -3.197   3.276  1.00 97.91           N  
ATOM   1195  H   LEU A  82       3.629  -2.981   3.158  1.00 97.91           H  
ATOM   1196  CA  LEU A  82       4.973  -4.610   3.345  1.00 97.91           C  
ATOM   1197  HA  LEU A  82       6.018  -4.706   3.639  1.00 97.91           H  
ATOM   1198  C   LEU A  82       4.839  -5.268   1.964  1.00 97.91           C  
ATOM   1199  CB  LEU A  82       4.107  -5.302   4.411  1.00 97.91           C  
ATOM   1200  HB2 LEU A  82       3.066  -5.247   4.092  1.00 97.91           H  
ATOM   1201  HB3 LEU A  82       4.383  -6.356   4.459  1.00 97.91           H  
ATOM   1202  O   LEU A  82       4.116  -4.780   1.096  1.00 97.91           O  
ATOM   1203  CG  LEU A  82       4.218  -4.696   5.823  1.00 97.91           C  
ATOM   1204  HG  LEU A  82       3.904  -3.652   5.809  1.00 97.91           H  
ATOM   1205  CD1 LEU A  82       3.292  -5.451   6.773  1.00 97.91           C  
ATOM   1206 HD11 LEU A  82       3.330  -5.005   7.767  1.00 97.91           H  
ATOM   1207 HD12 LEU A  82       3.588  -6.499   6.822  1.00 97.91           H  
ATOM   1208 HD13 LEU A  82       2.270  -5.386   6.401  1.00 97.91           H  
ATOM   1209  CD2 LEU A  82       5.643  -4.778   6.386  1.00 97.91           C  
ATOM   1210 HD21 LEU A  82       6.305  -4.147   5.793  1.00 97.91           H  
ATOM   1211 HD22 LEU A  82       5.994  -5.810   6.364  1.00 97.91           H  
ATOM   1212 HD23 LEU A  82       5.648  -4.411   7.412  1.00 97.91           H  
ATOM   1213  N   LYS A  83       5.521  -6.407   1.748  1.00 97.30           N  
ATOM   1214  H   LYS A  83       6.110  -6.759   2.489  1.00 97.30           H  
ATOM   1215  CA  LYS A  83       5.350  -7.199   0.511  1.00 97.30           C  
ATOM   1216  HA  LYS A  83       5.630  -6.586  -0.346  1.00 97.30           H  
ATOM   1217  C   LYS A  83       3.872  -7.534   0.300  1.00 97.30           C  
ATOM   1218  CB  LYS A  83       6.239  -8.461   0.523  1.00 97.30           C  
ATOM   1219  HB2 LYS A  83       5.913  -9.136   1.315  1.00 97.30           H  
ATOM   1220  HB3 LYS A  83       7.270  -8.164   0.715  1.00 97.30           H  
ATOM   1221  O   LYS A  83       3.327  -7.289  -0.769  1.00 97.30           O  
ATOM   1222  CG  LYS A  83       6.179  -9.191  -0.832  1.00 97.30           C  
ATOM   1223  HG2 LYS A  83       6.464  -8.483  -1.610  1.00 97.30           H  
ATOM   1224  HG3 LYS A  83       5.155  -9.517  -1.015  1.00 97.30           H  
ATOM   1225  CD  LYS A  83       7.101 -10.418  -0.951  1.00 97.30           C  
ATOM   1226  HD2 LYS A  83       6.817 -11.156  -0.201  1.00 97.30           H  
ATOM   1227  HD3 LYS A  83       8.132 -10.105  -0.787  1.00 97.30           H  
ATOM   1228  CE  LYS A  83       6.964 -11.026  -2.362  1.00 97.30           C  
ATOM   1229  HE2 LYS A  83       5.925 -11.317  -2.518  1.00 97.30           H  
ATOM   1230  HE3 LYS A  83       7.168 -10.246  -3.096  1.00 97.30           H  
ATOM   1231  NZ  LYS A  83       7.861 -12.189  -2.602  1.00 97.30           N  
ATOM   1232  HZ1 LYS A  83       7.744 -12.583  -3.525  1.00 97.30           H  
ATOM   1233  HZ2 LYS A  83       7.669 -12.964  -1.984  1.00 97.30           H  
ATOM   1234  HZ3 LYS A  83       8.838 -11.936  -2.562  1.00 97.30           H  
ATOM   1235  N   THR A  84       3.228  -8.015   1.358  1.00 97.62           N  
ATOM   1236  H   THR A  84       3.741  -8.131   2.220  1.00 97.62           H  
ATOM   1237  CA  THR A  84       1.779  -8.181   1.463  1.00 97.62           C  
ATOM   1238  HA  THR A  84       1.289  -7.471   0.797  1.00 97.62           H  
ATOM   1239  C   THR A  84       1.339  -7.852   2.891  1.00 97.62           C  
ATOM   1240  CB  THR A  84       1.330  -9.592   1.055  1.00 97.62           C  
ATOM   1241  HB  THR A  84       0.240  -9.613   1.074  1.00 97.62           H  
ATOM   1242  O   THR A  84       2.151  -7.915   3.820  1.00 97.62           O  
ATOM   1243  CG2 THR A  84       1.807 -10.042  -0.325  1.00 97.62           C  
ATOM   1244 HG21 THR A  84       1.345 -10.997  -0.572  1.00 97.62           H  
ATOM   1245 HG22 THR A  84       2.889 -10.168  -0.325  1.00 97.62           H  
ATOM   1246 HG23 THR A  84       1.533  -9.305  -1.080  1.00 97.62           H  
ATOM   1247  OG1 THR A  84       1.817 -10.583   1.923  1.00 97.62           O  
ATOM   1248  HG1 THR A  84       1.144 -11.266   1.874  1.00 97.62           H  
ATOM   1249  N   SER A  85       0.078  -7.459   3.069  1.00 98.09           N  
ATOM   1250  H   SER A  85      -0.531  -7.365   2.269  1.00 98.09           H  
ATOM   1251  CA  SER A  85      -0.434  -6.997   4.366  1.00 98.09           C  
ATOM   1252  HA  SER A  85       0.234  -6.218   4.733  1.00 98.09           H  
ATOM   1253  C   SER A  85      -0.486  -8.094   5.427  1.00 98.09           C  
ATOM   1254  CB  SER A  85      -1.823  -6.380   4.205  1.00 98.09           C  
ATOM   1255  HB2 SER A  85      -2.499  -7.094   3.736  1.00 98.09           H  
ATOM   1256  HB3 SER A  85      -2.221  -6.096   5.179  1.00 98.09           H  
ATOM   1257  O   SER A  85      -0.618  -9.278   5.118  1.00 98.09           O  
ATOM   1258  OG  SER A  85      -1.700  -5.231   3.406  1.00 98.09           O  
ATOM   1259  HG  SER A  85      -1.092  -4.637   3.852  1.00 98.09           H  
ATOM   1260  N   ILE A  86      -0.428  -7.681   6.693  1.00 98.34           N  
ATOM   1261  H   ILE A  86      -0.359  -6.687   6.863  1.00 98.34           H  
ATOM   1262  CA  ILE A  86      -0.634  -8.543   7.862  1.00 98.34           C  
ATOM   1263  HA  ILE A  86      -0.578  -9.589   7.561  1.00 98.34           H  
ATOM   1264  C   ILE A  86      -2.035  -8.267   8.408  1.00 98.34           C  
ATOM   1265  CB  ILE A  86       0.456  -8.294   8.927  1.00 98.34           C  
ATOM   1266  HB  ILE A  86       0.427  -7.242   9.209  1.00 98.34           H  
ATOM   1267  O   ILE A  86      -2.322  -7.144   8.819  1.00 98.34           O  
ATOM   1268  CG1 ILE A  86       1.859  -8.619   8.365  1.00 98.34           C  
ATOM   1269 HG12 ILE A  86       1.992  -8.124   7.403  1.00 98.34           H  
ATOM   1270 HG13 ILE A  86       1.945  -9.692   8.196  1.00 98.34           H  
ATOM   1271  CG2 ILE A  86       0.188  -9.143  10.183  1.00 98.34           C  
ATOM   1272 HG21 ILE A  86      -0.795  -8.920  10.598  1.00 98.34           H  
ATOM   1273 HG22 ILE A  86       0.242 -10.201   9.927  1.00 98.34           H  
ATOM   1274 HG23 ILE A  86       0.922  -8.920  10.957  1.00 98.34           H  
ATOM   1275  CD1 ILE A  86       3.008  -8.159   9.272  1.00 98.34           C  
ATOM   1276 HD11 ILE A  86       3.955  -8.310   8.754  1.00 98.34           H  
ATOM   1277 HD12 ILE A  86       2.896  -7.101   9.509  1.00 98.34           H  
ATOM   1278 HD13 ILE A  86       3.023  -8.741  10.194  1.00 98.34           H  
ATOM   1279  N   GLY A  87      -2.893  -9.283   8.417  1.00 97.83           N  
ATOM   1280  H   GLY A  87      -2.590 -10.170   8.041  1.00 97.83           H  
ATOM   1281  CA  GLY A  87      -4.251  -9.192   8.948  1.00 97.83           C  
ATOM   1282  HA2 GLY A  87      -4.562  -8.150   9.032  1.00 97.83           H  
ATOM   1283  HA3 GLY A  87      -4.933  -9.672   8.247  1.00 97.83           H  
ATOM   1284  C   GLY A  87      -4.433  -9.860  10.308  1.00 97.83           C  
ATOM   1285  O   GLY A  87      -3.490 -10.064  11.080  1.00 97.83           O  
ATOM   1286  N   HIS A  88      -5.686 -10.206  10.607  1.00 97.92           N  
ATOM   1287  H   HIS A  88      -6.410  -9.925   9.961  1.00 97.92           H  
ATOM   1288  CA  HIS A  88      -6.100 -10.858  11.849  1.00 97.92           C  
ATOM   1289  HA  HIS A  88      -5.917 -10.170  12.674  1.00 97.92           H  
ATOM   1290  C   HIS A  88      -5.309 -12.146  12.114  1.00 97.92           C  
ATOM   1291  CB  HIS A  88      -7.603 -11.140  11.789  1.00 97.92           C  
ATOM   1292  HB2 HIS A  88      -7.795 -11.870  11.003  1.00 97.92           H  
ATOM   1293  HB3 HIS A  88      -8.132 -10.219  11.541  1.00 97.92           H  
ATOM   1294  O   HIS A  88      -5.022 -12.912  11.194  1.00 97.92           O  
ATOM   1295  CG  HIS A  88      -8.146 -11.654  13.095  1.00 97.92           C  
ATOM   1296  CD2 HIS A  88      -8.497 -12.943  13.365  1.00 97.92           C  
ATOM   1297  HD2 HIS A  88      -8.461 -13.774  12.677  1.00 97.92           H  
ATOM   1298  ND1 HIS A  88      -8.302 -10.887  14.251  1.00 97.92           N  
ATOM   1299  CE1 HIS A  88      -8.748 -11.735  15.192  1.00 97.92           C  
ATOM   1300  HE1 HIS A  88      -8.968 -11.472  16.216  1.00 97.92           H  
ATOM   1301  NE2 HIS A  88      -8.874 -12.971  14.688  1.00 97.92           N  
ATOM   1302  HE2 HIS A  88      -9.166 -13.778  15.220  1.00 97.92           H  
ATOM   1303  N   ASN A  89      -4.957 -12.398  13.379  1.00 96.89           N  
ATOM   1304  H   ASN A  89      -5.338 -11.808  14.105  1.00 96.89           H  
ATOM   1305  CA  ASN A  89      -4.068 -13.495  13.793  1.00 96.89           C  
ATOM   1306  HA  ASN A  89      -3.805 -13.310  14.834  1.00 96.89           H  
ATOM   1307  C   ASN A  89      -2.710 -13.524  13.061  1.00 96.89           C  
ATOM   1308  CB  ASN A  89      -4.826 -14.840  13.753  1.00 96.89           C  
ATOM   1309  HB2 ASN A  89      -4.126 -15.661  13.914  1.00 96.89           H  
ATOM   1310  HB3 ASN A  89      -5.285 -14.982  12.774  1.00 96.89           H  
ATOM   1311  O   ASN A  89      -2.129 -14.590  12.869  1.00 96.89           O  
ATOM   1312  CG  ASN A  89      -5.881 -14.963  14.833  1.00 96.89           C  
ATOM   1313  ND2 ASN A  89      -6.826 -15.857  14.669  1.00 96.89           N  
ATOM   1314 HD21 ASN A  89      -7.563 -15.869  15.359  1.00 96.89           H  
ATOM   1315 HD22 ASN A  89      -6.867 -16.423  13.833  1.00 96.89           H  
ATOM   1316  OD1 ASN A  89      -5.856 -14.285  15.844  1.00 96.89           O  
ATOM   1317  N   TRP A  90      -2.193 -12.355  12.666  1.00 97.11           N  
ATOM   1318  H   TRP A  90      -2.765 -11.526  12.747  1.00 97.11           H  
ATOM   1319  CA  TRP A  90      -0.908 -12.212  11.972  1.00 97.11           C  
ATOM   1320  HA  TRP A  90      -0.821 -11.155  11.720  1.00 97.11           H  
ATOM   1321  C   TRP A  90      -0.841 -12.967  10.632  1.00 97.11           C  
ATOM   1322  CB  TRP A  90       0.247 -12.549  12.927  1.00 97.11           C  
ATOM   1323  HB2 TRP A  90       0.436 -13.622  12.905  1.00 97.11           H  
ATOM   1324  HB3 TRP A  90      -0.051 -12.297  13.945  1.00 97.11           H  
ATOM   1325  O   TRP A  90       0.231 -13.360  10.170  1.00 97.11           O  
ATOM   1326  CG  TRP A  90       1.521 -11.818  12.657  1.00 97.11           C  
ATOM   1327  CD1 TRP A  90       2.520 -12.223  11.841  1.00 97.11           C  
ATOM   1328  HD1 TRP A  90       2.502 -13.136  11.265  1.00 97.11           H  
ATOM   1329  CD2 TRP A  90       1.929 -10.521  13.177  1.00 97.11           C  
ATOM   1330  CE2 TRP A  90       3.213 -10.205  12.644  1.00 97.11           C  
ATOM   1331  CE3 TRP A  90       1.330  -9.574  14.034  1.00 97.11           C  
ATOM   1332  HE3 TRP A  90       0.349  -9.778  14.439  1.00 97.11           H  
ATOM   1333  NE1 TRP A  90       3.523 -11.274  11.830  1.00 97.11           N  
ATOM   1334  HE1 TRP A  90       4.342 -11.344  11.244  1.00 97.11           H  
ATOM   1335  CH2 TRP A  90       3.256  -8.088  13.816  1.00 97.11           C  
ATOM   1336  HH2 TRP A  90       3.746  -7.157  14.056  1.00 97.11           H  
ATOM   1337  CZ2 TRP A  90       3.878  -9.010  12.957  1.00 97.11           C  
ATOM   1338  HZ2 TRP A  90       4.845  -8.797  12.526  1.00 97.11           H  
ATOM   1339  CZ3 TRP A  90       1.985  -8.369  14.350  1.00 97.11           C  
ATOM   1340  HZ3 TRP A  90       1.505  -7.652  14.999  1.00 97.11           H  
ATOM   1341  N   GLN A  91      -1.995 -13.194  10.003  1.00 96.33           N  
ATOM   1342  H   GLN A  91      -2.852 -12.847  10.410  1.00 96.33           H  
ATOM   1343  CA  GLN A  91      -2.060 -13.852   8.704  1.00 96.33           C  
ATOM   1344  HA  GLN A  91      -1.486 -14.777   8.750  1.00 96.33           H  
ATOM   1345  C   GLN A  91      -1.437 -12.956   7.633  1.00 96.33           C  
ATOM   1346  CB  GLN A  91      -3.511 -14.195   8.358  1.00 96.33           C  
ATOM   1347  HB2 GLN A  91      -3.568 -14.482   7.308  1.00 96.33           H  
ATOM   1348  HB3 GLN A  91      -4.136 -13.314   8.503  1.00 96.33           H  
ATOM   1349  O   GLN A  91      -1.766 -11.776   7.529  1.00 96.33           O  
ATOM   1350  CG  GLN A  91      -4.042 -15.358   9.205  1.00 96.33           C  
ATOM   1351  HG2 GLN A  91      -3.500 -16.270   8.954  1.00 96.33           H  
ATOM   1352  HG3 GLN A  91      -3.896 -15.152  10.265  1.00 96.33           H  
ATOM   1353  CD  GLN A  91      -5.523 -15.570   8.931  1.00 96.33           C  
ATOM   1354  NE2 GLN A  91      -6.388 -15.011   9.743  1.00 96.33           N  
ATOM   1355 HE21 GLN A  91      -7.320 -14.911   9.368  1.00 96.33           H  
ATOM   1356 HE22 GLN A  91      -6.026 -14.320  10.385  1.00 96.33           H  
ATOM   1357  OE1 GLN A  91      -5.917 -16.186   7.957  1.00 96.33           O  
ATOM   1358  N   GLN A  92      -0.549 -13.529   6.823  1.00 96.51           N  
ATOM   1359  H   GLN A  92      -0.322 -14.504   6.957  1.00 96.51           H  
ATOM   1360  CA  GLN A  92       0.001 -12.852   5.657  1.00 96.51           C  
ATOM   1361  HA  GLN A  92       0.185 -11.808   5.909  1.00 96.51           H  
ATOM   1362  C   GLN A  92      -1.018 -12.903   4.510  1.00 96.51           C  
ATOM   1363  CB  GLN A  92       1.345 -13.500   5.292  1.00 96.51           C  
ATOM   1364  HB2 GLN A  92       2.007 -13.468   6.158  1.00 96.51           H  
ATOM   1365  HB3 GLN A  92       1.189 -14.539   5.003  1.00 96.51           H  
ATOM   1366  O   GLN A  92      -1.379 -13.984   4.044  1.00 96.51           O  
ATOM   1367  CG  GLN A  92       1.999 -12.739   4.136  1.00 96.51           C  
ATOM   1368  HG2 GLN A  92       1.346 -12.800   3.265  1.00 96.51           H  
ATOM   1369  HG3 GLN A  92       2.108 -11.692   4.419  1.00 96.51           H  
ATOM   1370  CD  GLN A  92       3.361 -13.266   3.712  1.00 96.51           C  
ATOM   1371  NE2 GLN A  92       3.981 -12.601   2.763  1.00 96.51           N  
ATOM   1372 HE21 GLN A  92       3.509 -11.811   2.346  1.00 96.51           H  
ATOM   1373 HE22 GLN A  92       4.848 -12.994   2.427  1.00 96.51           H  
ATOM   1374  OE1 GLN A  92       3.888 -14.256   4.193  1.00 96.51           O  
ATOM   1375  N   GLY A  93      -1.471 -11.739   4.047  1.00 95.16           N  
ATOM   1376  H   GLY A  93      -1.167 -10.891   4.505  1.00 95.16           H  
ATOM   1377  CA  GLY A  93      -2.369 -11.613   2.902  1.00 95.16           C  
ATOM   1378  HA2 GLY A  93      -2.728 -10.586   2.835  1.00 95.16           H  
ATOM   1379  HA3 GLY A  93      -3.227 -12.264   3.068  1.00 95.16           H  
ATOM   1380  C   GLY A  93      -1.695 -11.993   1.572  1.00 95.16           C  
ATOM   1381  O   GLY A  93      -0.464 -12.047   1.487  1.00 95.16           O  
ATOM   1382  N   PRO A  94      -2.475 -12.238   0.503  1.00 95.54           N  
ATOM   1383  CA  PRO A  94      -1.950 -12.749  -0.768  1.00 95.54           C  
ATOM   1384  HA  PRO A  94      -1.167 -13.484  -0.582  1.00 95.54           H  
ATOM   1385  C   PRO A  94      -1.376 -11.667  -1.697  1.00 95.54           C  
ATOM   1386  CB  PRO A  94      -3.154 -13.443  -1.413  1.00 95.54           C  
ATOM   1387  HB2 PRO A  94      -3.254 -14.449  -1.007  1.00 95.54           H  
ATOM   1388  HB3 PRO A  94      -3.083 -13.480  -2.500  1.00 95.54           H  
ATOM   1389  O   PRO A  94      -0.835 -11.995  -2.753  1.00 95.54           O  
ATOM   1390  CG  PRO A  94      -4.331 -12.583  -0.950  1.00 95.54           C  
ATOM   1391  HG2 PRO A  94      -5.270 -13.135  -0.974  1.00 95.54           H  
ATOM   1392  HG3 PRO A  94      -4.396 -11.685  -1.564  1.00 95.54           H  
ATOM   1393  CD  PRO A  94      -3.933 -12.203   0.477  1.00 95.54           C  
ATOM   1394  HD2 PRO A  94      -4.327 -12.945   1.172  1.00 95.54           H  
ATOM   1395  HD3 PRO A  94      -4.313 -11.213   0.729  1.00 95.54           H  
ATOM   1396  N   ILE A  95      -1.545 -10.385  -1.359  1.00 97.49           N  
ATOM   1397  H   ILE A  95      -1.938 -10.164  -0.456  1.00 97.49           H  
ATOM   1398  CA  ILE A  95      -1.310  -9.264  -2.274  1.00 97.49           C  
ATOM   1399  HA  ILE A  95      -0.494  -9.537  -2.942  1.00 97.49           H  
ATOM   1400  C   ILE A  95      -0.867  -8.006  -1.508  1.00 97.49           C  
ATOM   1401  CB  ILE A  95      -2.590  -9.061  -3.127  1.00 97.49           C  
ATOM   1402  HB  ILE A  95      -2.994 -10.052  -3.339  1.00 97.49           H  
ATOM   1403  O   ILE A  95      -1.177  -7.846  -0.325  1.00 97.49           O  
ATOM   1404  CG1 ILE A  95      -2.278  -8.439  -4.500  1.00 97.49           C  
ATOM   1405 HG12 ILE A  95      -1.955  -7.405  -4.380  1.00 97.49           H  
ATOM   1406 HG13 ILE A  95      -1.476  -9.018  -4.958  1.00 97.49           H  
ATOM   1407  CG2 ILE A  95      -3.682  -8.288  -2.366  1.00 97.49           C  
ATOM   1408 HG21 ILE A  95      -3.812  -8.708  -1.369  1.00 97.49           H  
ATOM   1409 HG22 ILE A  95      -3.405  -7.238  -2.270  1.00 97.49           H  
ATOM   1410 HG23 ILE A  95      -4.635  -8.363  -2.891  1.00 97.49           H  
ATOM   1411  CD1 ILE A  95      -3.460  -8.500  -5.475  1.00 97.49           C  
ATOM   1412 HD11 ILE A  95      -3.164  -8.110  -6.449  1.00 97.49           H  
ATOM   1413 HD12 ILE A  95      -4.295  -7.908  -5.101  1.00 97.49           H  
ATOM   1414 HD13 ILE A  95      -3.781  -9.534  -5.600  1.00 97.49           H  
ATOM   1415  N   ASN A  96      -0.119  -7.131  -2.174  1.00 98.26           N  
ATOM   1416  H   ASN A  96       0.139  -7.363  -3.122  1.00 98.26           H  
ATOM   1417  CA  ASN A  96       0.325  -5.833  -1.670  1.00 98.26           C  
ATOM   1418  HA  ASN A  96       0.806  -5.969  -0.701  1.00 98.26           H  
ATOM   1419  C   ASN A  96      -0.865  -4.871  -1.485  1.00 98.26           C  
ATOM   1420  CB  ASN A  96       1.370  -5.287  -2.657  1.00 98.26           C  
ATOM   1421  HB2 ASN A  96       2.233  -5.952  -2.696  1.00 98.26           H  
ATOM   1422  HB3 ASN A  96       0.936  -5.237  -3.655  1.00 98.26           H  
ATOM   1423  O   ASN A  96      -1.749  -4.806  -2.349  1.00 98.26           O  
ATOM   1424  CG  ASN A  96       1.840  -3.894  -2.294  1.00 98.26           C  
ATOM   1425  ND2 ASN A  96       2.700  -3.749  -1.314  1.00 98.26           N  
ATOM   1426 HD21 ASN A  96       2.983  -2.798  -1.122  1.00 98.26           H  
ATOM   1427 HD22 ASN A  96       3.058  -4.525  -0.776  1.00 98.26           H  
ATOM   1428  OD1 ASN A  96       1.390  -2.918  -2.870  1.00 98.26           O  
ATOM   1429  N   SER A  97      -0.883  -4.110  -0.384  1.00 98.18           N  
ATOM   1430  H   SER A  97      -0.104  -4.133   0.259  1.00 98.18           H  
ATOM   1431  CA  SER A  97      -1.903  -3.088  -0.123  1.00 98.18           C  
ATOM   1432  HA  SER A  97      -2.875  -3.522  -0.359  1.00 98.18           H  
ATOM   1433  C   SER A  97      -1.661  -1.844  -0.992  1.00 98.18           C  
ATOM   1434  CB  SER A  97      -1.955  -2.701   1.363  1.00 98.18           C  
ATOM   1435  HB2 SER A  97      -2.413  -3.518   1.921  1.00 98.18           H  
ATOM   1436  HB3 SER A  97      -2.588  -1.822   1.485  1.00 98.18           H  
ATOM   1437  O   SER A  97      -0.660  -1.147  -0.820  1.00 98.18           O  
ATOM   1438  OG  SER A  97      -0.666  -2.419   1.875  1.00 98.18           O  
ATOM   1439  HG  SER A  97      -0.509  -2.912   2.683  1.00 98.18           H  
ATOM   1440  N   PRO A  98      -2.566  -1.514  -1.936  1.00 98.37           N  
ATOM   1441  CA  PRO A  98      -2.422  -0.296  -2.724  1.00 98.37           C  
ATOM   1442  HA  PRO A  98      -1.422  -0.246  -3.155  1.00 98.37           H  
ATOM   1443  C   PRO A  98      -2.653   0.942  -1.850  1.00 98.37           C  
ATOM   1444  CB  PRO A  98      -3.461  -0.418  -3.839  1.00 98.37           C  
ATOM   1445  HB2 PRO A  98      -3.039  -0.992  -4.664  1.00 98.37           H  
ATOM   1446  HB3 PRO A  98      -3.812   0.553  -4.188  1.00 98.37           H  
ATOM   1447  O   PRO A  98      -3.319   0.877  -0.820  1.00 98.37           O  
ATOM   1448  CG  PRO A  98      -4.578  -1.224  -3.176  1.00 98.37           C  
ATOM   1449  HG2 PRO A  98      -5.200  -0.562  -2.573  1.00 98.37           H  
ATOM   1450  HG3 PRO A  98      -5.183  -1.758  -3.909  1.00 98.37           H  
ATOM   1451  CD  PRO A  98      -3.819  -2.186  -2.262  1.00 98.37           C  
ATOM   1452  HD2 PRO A  98      -3.609  -3.113  -2.796  1.00 98.37           H  
ATOM   1453  HD3 PRO A  98      -4.408  -2.388  -1.368  1.00 98.37           H  
ATOM   1454  N   THR A  99      -2.155   2.100  -2.281  1.00 98.75           N  
ATOM   1455  H   THR A  99      -1.601   2.122  -3.125  1.00 98.75           H  
ATOM   1456  CA  THR A  99      -2.424   3.350  -1.560  1.00 98.75           C  
ATOM   1457  HA  THR A  99      -2.207   3.152  -0.511  1.00 98.75           H  
ATOM   1458  C   THR A  99      -3.892   3.772  -1.643  1.00 98.75           C  
ATOM   1459  CB  THR A  99      -1.481   4.479  -1.981  1.00 98.75           C  
ATOM   1460  HB  THR A  99      -0.455   4.143  -1.831  1.00 98.75           H  
ATOM   1461  O   THR A  99      -4.518   3.666  -2.701  1.00 98.75           O  
ATOM   1462  CG2 THR A  99      -1.642   4.926  -3.434  1.00 98.75           C  
ATOM   1463 HG21 THR A  99      -1.513   4.079  -4.108  1.00 98.75           H  
ATOM   1464 HG22 THR A  99      -0.886   5.676  -3.665  1.00 98.75           H  
ATOM   1465 HG23 THR A  99      -2.629   5.364  -3.587  1.00 98.75           H  
ATOM   1466  OG1 THR A  99      -1.714   5.594  -1.160  1.00 98.75           O  
ATOM   1467  HG1 THR A  99      -0.899   5.773  -0.685  1.00 98.75           H  
ATOM   1468  N   VAL A 100      -4.426   4.305  -0.540  1.00 98.55           N  
ATOM   1469  H   VAL A 100      -3.885   4.271   0.311  1.00 98.55           H  
ATOM   1470  CA  VAL A 100      -5.712   5.032  -0.529  1.00 98.55           C  
ATOM   1471  HA  VAL A 100      -6.412   4.505  -1.177  1.00 98.55           H  
ATOM   1472  C   VAL A 100      -5.587   6.455  -1.081  1.00 98.55           C  
ATOM   1473  CB  VAL A 100      -6.348   5.074   0.873  1.00 98.55           C  
ATOM   1474  HB  VAL A 100      -7.238   5.702   0.835  1.00 98.55           H  
ATOM   1475  O   VAL A 100      -6.594   7.064  -1.441  1.00 98.55           O  
ATOM   1476  CG1 VAL A 100      -6.794   3.674   1.290  1.00 98.55           C  
ATOM   1477 HG11 VAL A 100      -7.183   3.689   2.309  1.00 98.55           H  
ATOM   1478 HG12 VAL A 100      -5.966   2.969   1.221  1.00 98.55           H  
ATOM   1479 HG13 VAL A 100      -7.600   3.340   0.636  1.00 98.55           H  
ATOM   1480  CG2 VAL A 100      -5.402   5.665   1.927  1.00 98.55           C  
ATOM   1481 HG21 VAL A 100      -5.127   6.684   1.654  1.00 98.55           H  
ATOM   1482 HG22 VAL A 100      -4.503   5.058   2.031  1.00 98.55           H  
ATOM   1483 HG23 VAL A 100      -5.923   5.690   2.884  1.00 98.55           H  
ATOM   1484  N   LEU A 101      -4.369   6.993  -1.196  1.00 98.69           N  
ATOM   1485  H   LEU A 101      -3.563   6.418  -0.998  1.00 98.69           H  
ATOM   1486  CA  LEU A 101      -4.142   8.345  -1.700  1.00 98.69           C  
ATOM   1487  HA  LEU A 101      -4.792   9.021  -1.145  1.00 98.69           H  
ATOM   1488  C   LEU A 101      -4.521   8.437  -3.184  1.00 98.69           C  
ATOM   1489  CB  LEU A 101      -2.683   8.774  -1.468  1.00 98.69           C  
ATOM   1490  HB2 LEU A 101      -2.033   8.129  -2.058  1.00 98.69           H  
ATOM   1491  HB3 LEU A 101      -2.567   9.791  -1.844  1.00 98.69           H  
ATOM   1492  O   LEU A 101      -4.034   7.668  -4.014  1.00 98.69           O  
ATOM   1493  CG  LEU A 101      -2.214   8.736  -0.001  1.00 98.69           C  
ATOM   1494  HG  LEU A 101      -2.246   7.713   0.372  1.00 98.69           H  
ATOM   1495  CD1 LEU A 101      -0.772   9.227   0.081  1.00 98.69           C  
ATOM   1496 HD11 LEU A 101      -0.132   8.618  -0.558  1.00 98.69           H  
ATOM   1497 HD12 LEU A 101      -0.419   9.158   1.109  1.00 98.69           H  
ATOM   1498 HD13 LEU A 101      -0.708  10.270  -0.231  1.00 98.69           H  
ATOM   1499  CD2 LEU A 101      -3.069   9.605   0.919  1.00 98.69           C  
ATOM   1500 HD21 LEU A 101      -3.157  10.610   0.506  1.00 98.69           H  
ATOM   1501 HD22 LEU A 101      -2.617   9.653   1.909  1.00 98.69           H  
ATOM   1502 HD23 LEU A 101      -4.060   9.161   1.017  1.00 98.69           H  
ATOM   1503  N   ASN A 102      -5.380   9.398  -3.527  1.00 98.53           N  
ATOM   1504  H   ASN A 102      -5.701  10.005  -2.785  1.00 98.53           H  
ATOM   1505  CA  ASN A 102      -5.971   9.580  -4.861  1.00 98.53           C  
ATOM   1506  HA  ASN A 102      -6.672  10.411  -4.776  1.00 98.53           H  
ATOM   1507  C   ASN A 102      -6.803   8.384  -5.365  1.00 98.53           C  
ATOM   1508  CB  ASN A 102      -4.895  10.001  -5.880  1.00 98.53           C  
ATOM   1509  HB2 ASN A 102      -5.379  10.361  -6.788  1.00 98.53           H  
ATOM   1510  HB3 ASN A 102      -4.291   9.134  -6.148  1.00 98.53           H  
ATOM   1511  O   ASN A 102      -7.122   8.307  -6.552  1.00 98.53           O  
ATOM   1512  CG  ASN A 102      -4.002  11.102  -5.362  1.00 98.53           C  
ATOM   1513  ND2 ASN A 102      -2.724  10.846  -5.230  1.00 98.53           N  
ATOM   1514 HD21 ASN A 102      -2.171  11.584  -4.818  1.00 98.53           H  
ATOM   1515 HD22 ASN A 102      -2.390   9.902  -5.357  1.00 98.53           H  
ATOM   1516  OD1 ASN A 102      -4.443  12.191  -5.045  1.00 98.53           O  
ATOM   1517  N   SER A 103      -7.181   7.445  -4.492  1.00 98.21           N  
ATOM   1518  H   SER A 103      -6.908   7.543  -3.525  1.00 98.21           H  
ATOM   1519  CA  SER A 103      -7.945   6.246  -4.873  1.00 98.21           C  
ATOM   1520  HA  SER A 103      -7.396   5.731  -5.661  1.00 98.21           H  
ATOM   1521  C   SER A 103      -9.346   6.559  -5.419  1.00 98.21           C  
ATOM   1522  CB  SER A 103      -8.057   5.304  -3.675  1.00 98.21           C  
ATOM   1523  HB2 SER A 103      -7.063   5.006  -3.343  1.00 98.21           H  
ATOM   1524  HB3 SER A 103      -8.614   4.412  -3.964  1.00 98.21           H  
ATOM   1525  O   SER A 103      -9.885   5.787  -6.216  1.00 98.21           O  
ATOM   1526  OG  SER A 103      -8.737   5.971  -2.634  1.00 98.21           O  
ATOM   1527  HG  SER A 103      -8.098   6.352  -2.028  1.00 98.21           H  
ATOM   1528  N   SER A 104      -9.896   7.728  -5.073  1.00 97.35           N  
ATOM   1529  H   SER A 104      -9.403   8.291  -4.394  1.00 97.35           H  
ATOM   1530  CA  SER A 104     -11.139   8.282  -5.624  1.00 97.35           C  
ATOM   1531  HA  SER A 104     -11.943   7.563  -5.463  1.00 97.35           H  
ATOM   1532  C   SER A 104     -11.078   8.559  -7.130  1.00 97.35           C  
ATOM   1533  CB  SER A 104     -11.489   9.576  -4.880  1.00 97.35           C  
ATOM   1534  HB2 SER A 104     -12.409   9.995  -5.287  1.00 97.35           H  
ATOM   1535  HB3 SER A 104     -11.643   9.345  -3.826  1.00 97.35           H  
ATOM   1536  O   SER A 104     -12.123   8.662  -7.767  1.00 97.35           O  
ATOM   1537  OG  SER A 104     -10.438  10.520  -5.002  1.00 97.35           O  
ATOM   1538  HG  SER A 104     -10.609  11.265  -4.421  1.00 97.35           H  
ATOM   1539  N   MET A 105      -9.876   8.647  -7.708  1.00 97.11           N  
ATOM   1540  H   MET A 105      -9.059   8.581  -7.118  1.00 97.11           H  
ATOM   1541  CA  MET A 105      -9.660   8.835  -9.146  1.00 97.11           C  
ATOM   1542  HA  MET A 105     -10.483   9.423  -9.553  1.00 97.11           H  
ATOM   1543  C   MET A 105      -9.618   7.516  -9.928  1.00 97.11           C  
ATOM   1544  CB  MET A 105      -8.356   9.608  -9.381  1.00 97.11           C  
ATOM   1545  HB2 MET A 105      -8.247   9.797 -10.449  1.00 97.11           H  
ATOM   1546  HB3 MET A 105      -7.515   8.994  -9.059  1.00 97.11           H  
ATOM   1547  O   MET A 105      -9.568   7.540 -11.158  1.00 97.11           O  
ATOM   1548  CG  MET A 105      -8.301  10.948  -8.648  1.00 97.11           C  
ATOM   1549  HG2 MET A 105      -9.154  11.555  -8.951  1.00 97.11           H  
ATOM   1550  HG3 MET A 105      -8.358  10.776  -7.573  1.00 97.11           H  
ATOM   1551  SD  MET A 105      -6.779  11.856  -8.999  1.00 97.11           S  
ATOM   1552  CE  MET A 105      -7.056  13.281  -7.926  1.00 97.11           C  
ATOM   1553  HE1 MET A 105      -8.063  13.670  -8.072  1.00 97.11           H  
ATOM   1554  HE2 MET A 105      -6.912  13.000  -6.882  1.00 97.11           H  
ATOM   1555  HE3 MET A 105      -6.338  14.052  -8.206  1.00 97.11           H  
ATOM   1556  N   ASN A 106      -9.609   6.363  -9.248  1.00 97.61           N  
ATOM   1557  H   ASN A 106      -9.723   6.386  -8.245  1.00 97.61           H  
ATOM   1558  CA  ASN A 106      -9.622   5.074  -9.931  1.00 97.61           C  
ATOM   1559  HA  ASN A 106      -8.887   5.120 -10.735  1.00 97.61           H  
ATOM   1560  C   ASN A 106     -11.008   4.786 -10.540  1.00 97.61           C  
ATOM   1561  CB  ASN A 106      -9.241   3.934  -8.977  1.00 97.61           C  
ATOM   1562  HB2 ASN A 106      -9.299   3.009  -9.550  1.00 97.61           H  
ATOM   1563  HB3 ASN A 106      -9.975   3.882  -8.173  1.00 97.61           H  
ATOM   1564  O   ASN A 106     -12.024   5.017  -9.889  1.00 97.61           O  
ATOM   1565  CG  ASN A 106      -7.848   3.972  -8.390  1.00 97.61           C  
ATOM   1566  ND2 ASN A 106      -7.692   3.525  -7.163  1.00 97.61           N  
ATOM   1567 HD21 ASN A 106      -6.821   3.756  -6.708  1.00 97.61           H  
ATOM   1568 HD22 ASN A 106      -8.517   3.339  -6.611  1.00 97.61           H  
ATOM   1569  OD1 ASN A 106      -6.854   4.211  -9.051  1.00 97.61           O  
ATOM   1570  N   PHE A 107     -11.065   4.180 -11.733  1.00 97.34           N  
ATOM   1571  H   PHE A 107     -10.204   4.046 -12.244  1.00 97.34           H  
ATOM   1572  CA  PHE A 107     -12.347   3.760 -12.335  1.00 97.34           C  
ATOM   1573  HA  PHE A 107     -13.052   4.581 -12.204  1.00 97.34           H  
ATOM   1574  C   PHE A 107     -12.983   2.537 -11.644  1.00 97.34           C  
ATOM   1575  CB  PHE A 107     -12.205   3.518 -13.852  1.00 97.34           C  
ATOM   1576  HB2 PHE A 107     -11.618   4.324 -14.292  1.00 97.34           H  
ATOM   1577  HB3 PHE A 107     -13.200   3.571 -14.293  1.00 97.34           H  
ATOM   1578  O   PHE A 107     -14.175   2.301 -11.812  1.00 97.34           O  
ATOM   1579  CG  PHE A 107     -11.593   2.178 -14.234  1.00 97.34           C  
ATOM   1580  CD1 PHE A 107     -10.210   2.018 -14.187  1.00 97.34           C  
ATOM   1581  HD1 PHE A 107      -9.620   2.905 -14.011  1.00 97.34           H  
ATOM   1582  CD2 PHE A 107     -12.380   1.081 -14.616  1.00 97.34           C  
ATOM   1583  HD2 PHE A 107     -13.454   1.183 -14.668  1.00 97.34           H  
ATOM   1584  CE1 PHE A 107      -9.587   0.788 -14.410  1.00 97.34           C  
ATOM   1585  HE1 PHE A 107      -8.515   0.689 -14.320  1.00 97.34           H  
ATOM   1586  CE2 PHE A 107     -11.767  -0.154 -14.903  1.00 97.34           C  
ATOM   1587  HE2 PHE A 107     -12.382  -0.995 -15.188  1.00 97.34           H  
ATOM   1588  CZ  PHE A 107     -10.372  -0.305 -14.782  1.00 97.34           C  
ATOM   1589  HZ  PHE A 107      -9.887  -1.251 -14.968  1.00 97.34           H  
ATOM   1590  N   VAL A 108     -12.182   1.758 -10.906  1.00 98.27           N  
ATOM   1591  H   VAL A 108     -11.221   2.060 -10.825  1.00 98.27           H  
ATOM   1592  CA  VAL A 108     -12.561   0.613 -10.052  1.00 98.27           C  
ATOM   1593  HA  VAL A 108     -13.532   0.813  -9.600  1.00 98.27           H  
ATOM   1594  C   VAL A 108     -11.537   0.455  -8.924  1.00 98.27           C  
ATOM   1595  CB  VAL A 108     -12.650  -0.725 -10.822  1.00 98.27           C  
ATOM   1596  HB  VAL A 108     -12.837  -1.519 -10.100  1.00 98.27           H  
ATOM   1597  O   VAL A 108     -10.420   0.967  -9.014  1.00 98.27           O  
ATOM   1598  CG1 VAL A 108     -13.815  -0.781 -11.810  1.00 98.27           C  
ATOM   1599 HG11 VAL A 108     -13.642  -0.102 -12.645  1.00 98.27           H  
ATOM   1600 HG12 VAL A 108     -14.731  -0.482 -11.300  1.00 98.27           H  
ATOM   1601 HG13 VAL A 108     -13.935  -1.799 -12.180  1.00 98.27           H  
ATOM   1602  CG2 VAL A 108     -11.347  -1.080 -11.545  1.00 98.27           C  
ATOM   1603 HG21 VAL A 108     -10.959  -0.217 -12.087  1.00 98.27           H  
ATOM   1604 HG22 VAL A 108     -11.533  -1.886 -12.255  1.00 98.27           H  
ATOM   1605 HG23 VAL A 108     -10.615  -1.422 -10.813  1.00 98.27           H  
ATOM   1606  N   GLN A 109     -11.875  -0.290  -7.877  1.00 98.52           N  
ATOM   1607  H   GLN A 109     -12.782  -0.736  -7.882  1.00 98.52           H  
ATOM   1608  CA  GLN A 109     -11.019  -0.522  -6.712  1.00 98.52           C  
ATOM   1609  HA  GLN A 109     -10.139   0.117  -6.781  1.00 98.52           H  
ATOM   1610  C   GLN A 109     -10.508  -1.967  -6.628  1.00 98.52           C  
ATOM   1611  CB  GLN A 109     -11.765  -0.127  -5.435  1.00 98.52           C  
ATOM   1612  HB2 GLN A 109     -12.585  -0.828  -5.283  1.00 98.52           H  
ATOM   1613  HB3 GLN A 109     -11.071  -0.214  -4.598  1.00 98.52           H  
ATOM   1614  O   GLN A 109     -11.068  -2.867  -7.247  1.00 98.52           O  
ATOM   1615  CG  GLN A 109     -12.350   1.292  -5.437  1.00 98.52           C  
ATOM   1616  HG2 GLN A 109     -12.807   1.474  -4.464  1.00 98.52           H  
ATOM   1617  HG3 GLN A 109     -13.135   1.357  -6.191  1.00 98.52           H  
ATOM   1618  CD  GLN A 109     -11.327   2.399  -5.674  1.00 98.52           C  
ATOM   1619  NE2 GLN A 109     -11.749   3.526  -6.201  1.00 98.52           N  
ATOM   1620 HE21 GLN A 109     -11.094   4.293  -6.251  1.00 98.52           H  
ATOM   1621 HE22 GLN A 109     -12.717   3.652  -6.460  1.00 98.52           H  
ATOM   1622  OE1 GLN A 109     -10.135   2.272  -5.423  1.00 98.52           O  
ATOM   1623  N   PHE A 110      -9.456  -2.178  -5.828  1.00 98.22           N  
ATOM   1624  H   PHE A 110      -9.161  -1.395  -5.262  1.00 98.22           H  
ATOM   1625  CA  PHE A 110      -8.603  -3.380  -5.796  1.00 98.22           C  
ATOM   1626  HA  PHE A 110      -7.889  -3.228  -4.986  1.00 98.22           H  
ATOM   1627  C   PHE A 110      -7.759  -3.596  -7.065  1.00 98.22           C  
ATOM   1628  CB  PHE A 110      -9.405  -4.639  -5.430  1.00 98.22           C  
ATOM   1629  HB2 PHE A 110      -8.712  -5.474  -5.333  1.00 98.22           H  
ATOM   1630  HB3 PHE A 110     -10.078  -4.896  -6.248  1.00 98.22           H  
ATOM   1631  O   PHE A 110      -7.968  -2.964  -8.100  1.00 98.22           O  
ATOM   1632  CG  PHE A 110     -10.194  -4.552  -4.141  1.00 98.22           C  
ATOM   1633  CD1 PHE A 110      -9.523  -4.604  -2.905  1.00 98.22           C  
ATOM   1634  HD1 PHE A 110      -8.445  -4.650  -2.870  1.00 98.22           H  
ATOM   1635  CD2 PHE A 110     -11.598  -4.479  -4.169  1.00 98.22           C  
ATOM   1636  HD2 PHE A 110     -12.115  -4.410  -5.115  1.00 98.22           H  
ATOM   1637  CE1 PHE A 110     -10.255  -4.623  -1.703  1.00 98.22           C  
ATOM   1638  HE1 PHE A 110      -9.740  -4.677  -0.756  1.00 98.22           H  
ATOM   1639  CE2 PHE A 110     -12.331  -4.521  -2.969  1.00 98.22           C  
ATOM   1640  HE2 PHE A 110     -13.410  -4.484  -2.984  1.00 98.22           H  
ATOM   1641  CZ  PHE A 110     -11.660  -4.599  -1.737  1.00 98.22           C  
ATOM   1642  HZ  PHE A 110     -12.226  -4.605  -0.817  1.00 98.22           H  
ATOM   1643  N   TRP A 111      -6.764  -4.482  -6.977  1.00 98.51           N  
ATOM   1644  H   TRP A 111      -6.616  -4.957  -6.098  1.00 98.51           H  
ATOM   1645  CA  TRP A 111      -5.875  -4.841  -8.090  1.00 98.51           C  
ATOM   1646  HA  TRP A 111      -5.409  -3.943  -8.495  1.00 98.51           H  
ATOM   1647  C   TRP A 111      -6.607  -5.530  -9.250  1.00 98.51           C  
ATOM   1648  CB  TRP A 111      -4.776  -5.761  -7.549  1.00 98.51           C  
ATOM   1649  HB2 TRP A 111      -4.294  -6.262  -8.388  1.00 98.51           H  
ATOM   1650  HB3 TRP A 111      -5.222  -6.539  -6.928  1.00 98.51           H  
ATOM   1651  O   TRP A 111      -6.289  -5.291 -10.411  1.00 98.51           O  
ATOM   1652  CG  TRP A 111      -3.686  -5.072  -6.795  1.00 98.51           C  
ATOM   1653  CD1 TRP A 111      -3.508  -5.063  -5.454  1.00 98.51           C  
ATOM   1654  HD1 TRP A 111      -4.136  -5.562  -4.731  1.00 98.51           H  
ATOM   1655  CD2 TRP A 111      -2.557  -4.332  -7.351  1.00 98.51           C  
ATOM   1656  CE2 TRP A 111      -1.724  -3.904  -6.275  1.00 98.51           C  
ATOM   1657  CE3 TRP A 111      -2.146  -4.002  -8.663  1.00 98.51           C  
ATOM   1658  HE3 TRP A 111      -2.750  -4.315  -9.501  1.00 98.51           H  
ATOM   1659  NE1 TRP A 111      -2.352  -4.378  -5.143  1.00 98.51           N  
ATOM   1660  HE1 TRP A 111      -1.982  -4.327  -4.204  1.00 98.51           H  
ATOM   1661  CH2 TRP A 111      -0.155  -2.876  -7.804  1.00 98.51           C  
ATOM   1662  HH2 TRP A 111       0.759  -2.327  -7.976  1.00 98.51           H  
ATOM   1663  CZ2 TRP A 111      -0.539  -3.188  -6.488  1.00 98.51           C  
ATOM   1664  HZ2 TRP A 111       0.075  -2.900  -5.647  1.00 98.51           H  
ATOM   1665  CZ3 TRP A 111      -0.956  -3.283  -8.888  1.00 98.51           C  
ATOM   1666  HZ3 TRP A 111      -0.658  -3.045  -9.898  1.00 98.51           H  
ATOM   1667  N   ASP A 112      -7.605  -6.351  -8.941  1.00 98.17           N  
ATOM   1668  H   ASP A 112      -7.845  -6.475  -7.968  1.00 98.17           H  
ATOM   1669  CA  ASP A 112      -8.455  -7.074  -9.894  1.00 98.17           C  
ATOM   1670  HA  ASP A 112      -7.881  -7.289 -10.796  1.00 98.17           H  
ATOM   1671  C   ASP A 112      -9.697  -6.267 -10.323  1.00 98.17           C  
ATOM   1672  CB  ASP A 112      -8.848  -8.415  -9.254  1.00 98.17           C  
ATOM   1673  HB2 ASP A 112      -7.941  -8.988  -9.062  1.00 98.17           H  
ATOM   1674  HB3 ASP A 112      -9.450  -8.978  -9.968  1.00 98.17           H  
ATOM   1675  O   ASP A 112     -10.437  -6.680 -11.216  1.00 98.17           O  
ATOM   1676  CG  ASP A 112      -9.624  -8.257  -7.933  1.00 98.17           C  
ATOM   1677  OD1 ASP A 112     -10.027  -7.122  -7.587  1.00 98.17           O  
ATOM   1678  OD2 ASP A 112      -9.771  -9.229  -7.171  1.00 98.17           O  
ATOM   1679  N   GLY A 113      -9.928  -5.100  -9.710  1.00 97.88           N  
ATOM   1680  H   GLY A 113      -9.314  -4.841  -8.950  1.00 97.88           H  
ATOM   1681  CA  GLY A 113     -11.055  -4.224 -10.002  1.00 97.88           C  
ATOM   1682  HA2 GLY A 113     -11.050  -3.994 -11.068  1.00 97.88           H  
ATOM   1683  HA3 GLY A 113     -10.915  -3.274  -9.487  1.00 97.88           H  
ATOM   1684  C   GLY A 113     -12.427  -4.790  -9.636  1.00 97.88           C  
ATOM   1685  O   GLY A 113     -13.407  -4.464 -10.309  1.00 97.88           O  
ATOM   1686  N   ARG A 114     -12.504  -5.677  -8.633  1.00 97.83           N  
ATOM   1687  H   ARG A 114     -11.641  -5.975  -8.201  1.00 97.83           H  
ATOM   1688  CA  ARG A 114     -13.763  -6.321  -8.217  1.00 97.83           C  
ATOM   1689  HA  ARG A 114     -14.247  -6.725  -9.106  1.00 97.83           H  
ATOM   1690  C   ARG A 114     -14.790  -5.374  -7.596  1.00 97.83           C  
ATOM   1691  CB  ARG A 114     -13.466  -7.497  -7.276  1.00 97.83           C  
ATOM   1692  HB2 ARG A 114     -12.728  -8.145  -7.749  1.00 97.83           H  
ATOM   1693  HB3 ARG A 114     -14.380  -8.071  -7.122  1.00 97.83           H  
ATOM   1694  O   ARG A 114     -15.973  -5.687  -7.648  1.00 97.83           O  
ATOM   1695  CG  ARG A 114     -12.907  -7.070  -5.916  1.00 97.83           C  
ATOM   1696  HG2 ARG A 114     -13.641  -6.473  -5.375  1.00 97.83           H  
ATOM   1697  HG3 ARG A 114     -12.003  -6.482  -6.072  1.00 97.83           H  
ATOM   1698  CD  ARG A 114     -12.555  -8.298  -5.082  1.00 97.83           C  
ATOM   1699  HD2 ARG A 114     -13.470  -8.839  -4.841  1.00 97.83           H  
ATOM   1700  HD3 ARG A 114     -11.919  -8.963  -5.667  1.00 97.83           H  
ATOM   1701  NE  ARG A 114     -11.878  -7.905  -3.837  1.00 97.83           N  
ATOM   1702  HE  ARG A 114     -12.462  -7.696  -3.040  1.00 97.83           H  
ATOM   1703  NH1 ARG A 114      -9.709  -8.045  -4.612  1.00 97.83           N  
ATOM   1704 HH11 ARG A 114     -10.019  -8.302  -5.538  1.00 97.83           H  
ATOM   1705 HH12 ARG A 114      -8.726  -8.169  -4.416  1.00 97.83           H  
ATOM   1706  NH2 ARG A 114     -10.102  -7.606  -2.462  1.00 97.83           N  
ATOM   1707 HH21 ARG A 114     -10.727  -7.385  -1.700  1.00 97.83           H  
ATOM   1708 HH22 ARG A 114      -9.106  -7.589  -2.296  1.00 97.83           H  
ATOM   1709  CZ  ARG A 114     -10.572  -7.846  -3.654  1.00 97.83           C  
ATOM   1710  N   ALA A 115     -14.352  -4.249  -7.029  1.00 98.13           N  
ATOM   1711  H   ALA A 115     -13.370  -4.026  -7.104  1.00 98.13           H  
ATOM   1712  CA  ALA A 115     -15.242  -3.247  -6.447  1.00 98.13           C  
ATOM   1713  HA  ALA A 115     -16.235  -3.681  -6.326  1.00 98.13           H  
ATOM   1714  C   ALA A 115     -15.381  -2.046  -7.381  1.00 98.13           C  
ATOM   1715  CB  ALA A 115     -14.760  -2.858  -5.050  1.00 98.13           C  
ATOM   1716  HB1 ALA A 115     -14.984  -3.672  -4.359  1.00 98.13           H  
ATOM   1717  HB2 ALA A 115     -15.291  -1.967  -4.713  1.00 98.13           H  
ATOM   1718  HB3 ALA A 115     -13.688  -2.661  -5.056  1.00 98.13           H  
ATOM   1719  O   ALA A 115     -14.391  -1.533  -7.907  1.00 98.13           O  
ATOM   1720  N   LYS A 116     -16.615  -1.589  -7.595  1.00 97.38           N  
ATOM   1721  H   LYS A 116     -17.365  -2.027  -7.080  1.00 97.38           H  
ATOM   1722  CA  LYS A 116     -16.908  -0.530  -8.579  1.00 97.38           C  
ATOM   1723  HA  LYS A 116     -16.324  -0.729  -9.478  1.00 97.38           H  
ATOM   1724  C   LYS A 116     -16.486   0.870  -8.117  1.00 97.38           C  
ATOM   1725  CB  LYS A 116     -18.394  -0.587  -8.958  1.00 97.38           C  
ATOM   1726  HB2 LYS A 116     -18.654  -1.610  -9.231  1.00 97.38           H  
ATOM   1727  HB3 LYS A 116     -18.570   0.061  -9.816  1.00 97.38           H  
ATOM   1728  O   LYS A 116     -16.226   1.729  -8.950  1.00 97.38           O  
ATOM   1729  CG  LYS A 116     -19.269  -0.122  -7.790  1.00 97.38           C  
ATOM   1730  HG2 LYS A 116     -19.109   0.946  -7.642  1.00 97.38           H  
ATOM   1731  HG3 LYS A 116     -18.978  -0.649  -6.881  1.00 97.38           H  
ATOM   1732  CD  LYS A 116     -20.756  -0.346  -8.025  1.00 97.38           C  
ATOM   1733  HD2 LYS A 116     -21.094   0.254  -8.870  1.00 97.38           H  
ATOM   1734  HD3 LYS A 116     -20.939  -1.406  -8.205  1.00 97.38           H  
ATOM   1735  CE  LYS A 116     -21.438   0.100  -6.732  1.00 97.38           C  
ATOM   1736  HE2 LYS A 116     -21.229   1.158  -6.572  1.00 97.38           H  
ATOM   1737  HE3 LYS A 116     -20.978  -0.437  -5.903  1.00 97.38           H  
ATOM   1738  NZ  LYS A 116     -22.891  -0.162  -6.762  1.00 97.38           N  
ATOM   1739  HZ1 LYS A 116     -23.048  -1.152  -6.879  1.00 97.38           H  
ATOM   1740  HZ2 LYS A 116     -23.281   0.126  -5.876  1.00 97.38           H  
ATOM   1741  HZ3 LYS A 116     -23.318   0.366  -7.510  1.00 97.38           H  
ATOM   1742  N   ASP A 117     -16.440   1.105  -6.809  1.00 98.13           N  
ATOM   1743  H   ASP A 117     -16.646   0.343  -6.179  1.00 98.13           H  
ATOM   1744  CA  ASP A 117     -16.125   2.391  -6.185  1.00 98.13           C  
ATOM   1745  HA  ASP A 117     -15.336   2.873  -6.763  1.00 98.13           H  
ATOM   1746  C   ASP A 117     -15.579   2.184  -4.756  1.00 98.13           C  
ATOM   1747  CB  ASP A 117     -17.364   3.316  -6.231  1.00 98.13           C  
ATOM   1748  HB2 ASP A 117     -17.112   4.270  -5.769  1.00 98.13           H  
ATOM   1749  HB3 ASP A 117     -17.602   3.521  -7.275  1.00 98.13           H  
ATOM   1750  O   ASP A 117     -15.445   1.051  -4.290  1.00 98.13           O  
ATOM   1751  CG  ASP A 117     -18.615   2.754  -5.542  1.00 98.13           C  
ATOM   1752  OD1 ASP A 117     -18.466   2.185  -4.442  1.00 98.13           O  
ATOM   1753  OD2 ASP A 117     -19.730   2.912  -6.095  1.00 98.13           O  
ATOM   1754  N   LEU A 118     -15.209   3.275  -4.073  1.00 98.24           N  
ATOM   1755  H   LEU A 118     -15.342   4.179  -4.504  1.00 98.24           H  
ATOM   1756  CA  LEU A 118     -14.654   3.238  -2.709  1.00 98.24           C  
ATOM   1757  HA  LEU A 118     -13.798   2.564  -2.678  1.00 98.24           H  
ATOM   1758  C   LEU A 118     -15.650   2.699  -1.674  1.00 98.24           C  
ATOM   1759  CB  LEU A 118     -14.203   4.652  -2.299  1.00 98.24           C  
ATOM   1760  HB2 LEU A 118     -13.954   4.640  -1.238  1.00 98.24           H  
ATOM   1761  HB3 LEU A 118     -15.038   5.339  -2.434  1.00 98.24           H  
ATOM   1762  O   LEU A 118     -15.265   1.979  -0.758  1.00 98.24           O  
ATOM   1763  CG  LEU A 118     -12.984   5.189  -3.064  1.00 98.24           C  
ATOM   1764  HG  LEU A 118     -13.168   5.117  -4.136  1.00 98.24           H  
ATOM   1765  CD1 LEU A 118     -12.772   6.662  -2.717  1.00 98.24           C  
ATOM   1766 HD11 LEU A 118     -11.824   7.007  -3.132  1.00 98.24           H  
ATOM   1767 HD12 LEU A 118     -13.595   7.264  -3.103  1.00 98.24           H  
ATOM   1768 HD13 LEU A 118     -12.726   6.770  -1.634  1.00 98.24           H  
ATOM   1769  CD2 LEU A 118     -11.711   4.416  -2.732  1.00 98.24           C  
ATOM   1770 HD21 LEU A 118     -11.829   3.351  -2.928  1.00 98.24           H  
ATOM   1771 HD22 LEU A 118     -10.892   4.789  -3.347  1.00 98.24           H  
ATOM   1772 HD23 LEU A 118     -11.461   4.545  -1.679  1.00 98.24           H  
ATOM   1773  N   LYS A 119     -16.943   2.991  -1.842  1.00 98.08           N  
ATOM   1774  H   LYS A 119     -17.227   3.420  -2.711  1.00 98.08           H  
ATOM   1775  CA  LYS A 119     -17.984   2.523  -0.922  1.00 98.08           C  
ATOM   1776  HA  LYS A 119     -17.693   2.762   0.101  1.00 98.08           H  
ATOM   1777  C   LYS A 119     -18.113   1.000  -0.985  1.00 98.08           C  
ATOM   1778  CB  LYS A 119     -19.293   3.250  -1.256  1.00 98.08           C  
ATOM   1779  HB2 LYS A 119     -19.138   4.323  -1.147  1.00 98.08           H  
ATOM   1780  HB3 LYS A 119     -19.581   3.040  -2.286  1.00 98.08           H  
ATOM   1781  O   LYS A 119     -18.139   0.336   0.045  1.00 98.08           O  
ATOM   1782  CG  LYS A 119     -20.425   2.813  -0.325  1.00 98.08           C  
ATOM   1783  HG2 LYS A 119     -20.130   3.005   0.707  1.00 98.08           H  
ATOM   1784  HG3 LYS A 119     -20.612   1.746  -0.446  1.00 98.08           H  
ATOM   1785  CD  LYS A 119     -21.713   3.575  -0.631  1.00 98.08           C  
ATOM   1786  HD2 LYS A 119     -21.554   4.639  -0.458  1.00 98.08           H  
ATOM   1787  HD3 LYS A 119     -22.005   3.405  -1.667  1.00 98.08           H  
ATOM   1788  CE  LYS A 119     -22.790   3.043   0.312  1.00 98.08           C  
ATOM   1789  HE2 LYS A 119     -22.967   1.987   0.109  1.00 98.08           H  
ATOM   1790  HE3 LYS A 119     -22.418   3.112   1.334  1.00 98.08           H  
ATOM   1791  NZ  LYS A 119     -24.053   3.799   0.188  1.00 98.08           N  
ATOM   1792  HZ1 LYS A 119     -24.445   3.695  -0.737  1.00 98.08           H  
ATOM   1793  HZ2 LYS A 119     -23.915   4.767   0.443  1.00 98.08           H  
ATOM   1794  HZ3 LYS A 119     -24.726   3.391   0.821  1.00 98.08           H  
ATOM   1795  N   ASP A 120     -18.142   0.448  -2.193  1.00 97.34           N  
ATOM   1796  H   ASP A 120     -18.144   1.063  -2.994  1.00 97.34           H  
ATOM   1797  CA  ASP A 120     -18.151  -0.998  -2.431  1.00 97.34           C  
ATOM   1798  HA  ASP A 120     -18.995  -1.445  -1.905  1.00 97.34           H  
ATOM   1799  C   ASP A 120     -16.863  -1.666  -1.908  1.00 97.34           C  
ATOM   1800  CB  ASP A 120     -18.347  -1.188  -3.942  1.00 97.34           C  
ATOM   1801  HB2 ASP A 120     -17.453  -0.848  -4.465  1.00 97.34           H  
ATOM   1802  HB3 ASP A 120     -19.174  -0.555  -4.265  1.00 97.34           H  
ATOM   1803  O   ASP A 120     -16.902  -2.723  -1.280  1.00 97.34           O  
ATOM   1804  CG  ASP A 120     -18.681  -2.609  -4.385  1.00 97.34           C  
ATOM   1805  OD1 ASP A 120     -19.326  -3.346  -3.611  1.00 97.34           O  
ATOM   1806  OD2 ASP A 120     -18.392  -2.887  -5.575  1.00 97.34           O  
ATOM   1807  N   GLN A 121     -15.711  -1.007  -2.086  1.00 97.45           N  
ATOM   1808  H   GLN A 121     -15.739  -0.132  -2.591  1.00 97.45           H  
ATOM   1809  CA  GLN A 121     -14.417  -1.481  -1.589  1.00 97.45           C  
ATOM   1810  HA  GLN A 121     -14.251  -2.482  -1.987  1.00 97.45           H  
ATOM   1811  C   GLN A 121     -14.384  -1.592  -0.061  1.00 97.45           C  
ATOM   1812  CB  GLN A 121     -13.311  -0.557  -2.125  1.00 97.45           C  
ATOM   1813  HB2 GLN A 121     -13.430  -0.511  -3.208  1.00 97.45           H  
ATOM   1814  HB3 GLN A 121     -13.452   0.452  -1.739  1.00 97.45           H  
ATOM   1815  O   GLN A 121     -13.975  -2.638   0.444  1.00 97.45           O  
ATOM   1816  CG  GLN A 121     -11.868  -1.005  -1.832  1.00 97.45           C  
ATOM   1817  HG2 GLN A 121     -11.739  -2.044  -2.136  1.00 97.45           H  
ATOM   1818  HG3 GLN A 121     -11.191  -0.398  -2.432  1.00 97.45           H  
ATOM   1819  CD  GLN A 121     -11.423  -0.813  -0.387  1.00 97.45           C  
ATOM   1820  NE2 GLN A 121     -10.623  -1.697   0.164  1.00 97.45           N  
ATOM   1821 HE21 GLN A 121     -10.318  -2.520  -0.336  1.00 97.45           H  
ATOM   1822 HE22 GLN A 121     -10.318  -1.465   1.098  1.00 97.45           H  
ATOM   1823  OE1 GLN A 121     -11.765   0.148   0.265  1.00 97.45           O  
ATOM   1824  N   ALA A 122     -14.837  -0.563   0.663  1.00 96.32           N  
ATOM   1825  H   ALA A 122     -15.103   0.279   0.172  1.00 96.32           H  
ATOM   1826  CA  ALA A 122     -14.708  -0.464   2.118  1.00 96.32           C  
ATOM   1827  HA  ALA A 122     -13.649  -0.525   2.372  1.00 96.32           H  
ATOM   1828  C   ALA A 122     -15.433  -1.591   2.879  1.00 96.32           C  
ATOM   1829  CB  ALA A 122     -15.221   0.919   2.540  1.00 96.32           C  
ATOM   1830  HB1 ALA A 122     -15.148   1.026   3.622  1.00 96.32           H  
ATOM   1831  HB2 ALA A 122     -14.611   1.691   2.071  1.00 96.32           H  
ATOM   1832  HB3 ALA A 122     -16.257   1.049   2.226  1.00 96.32           H  
ATOM   1833  O   ALA A 122     -15.041  -1.950   3.990  1.00 96.32           O  
ATOM   1834  N   GLY A 123     -16.468  -2.191   2.283  1.00 93.97           N  
ATOM   1835  H   GLY A 123     -16.749  -1.859   1.372  1.00 93.97           H  
ATOM   1836  CA  GLY A 123     -17.171  -3.332   2.875  1.00 93.97           C  
ATOM   1837  HA2 GLY A 123     -18.087  -3.503   2.310  1.00 93.97           H  
ATOM   1838  HA3 GLY A 123     -17.436  -3.098   3.906  1.00 93.97           H  
ATOM   1839  C   GLY A 123     -16.357  -4.632   2.865  1.00 93.97           C  
ATOM   1840  O   GLY A 123     -16.548  -5.476   3.742  1.00 93.97           O  
ATOM   1841  N   GLY A 124     -15.446  -4.802   1.902  1.00 95.46           N  
ATOM   1842  H   GLY A 124     -15.282  -4.034   1.267  1.00 95.46           H  
ATOM   1843  CA  GLY A 124     -14.655  -6.024   1.723  1.00 95.46           C  
ATOM   1844  HA2 GLY A 124     -15.331  -6.870   1.597  1.00 95.46           H  
ATOM   1845  HA3 GLY A 124     -14.056  -5.925   0.818  1.00 95.46           H  
ATOM   1846  C   GLY A 124     -13.714  -6.330   2.897  1.00 95.46           C  
ATOM   1847  O   GLY A 124     -13.858  -7.394   3.501  1.00 95.46           O  
ATOM   1848  N   PRO A 125     -12.791  -5.417   3.261  1.00 96.95           N  
ATOM   1849  CA  PRO A 125     -11.815  -5.626   4.332  1.00 96.95           C  
ATOM   1850  HA  PRO A 125     -11.141  -6.428   4.030  1.00 96.95           H  
ATOM   1851  C   PRO A 125     -12.422  -5.991   5.684  1.00 96.95           C  
ATOM   1852  CB  PRO A 125     -11.038  -4.308   4.429  1.00 96.95           C  
ATOM   1853  HB2 PRO A 125     -11.568  -3.602   5.070  1.00 96.95           H  
ATOM   1854  HB3 PRO A 125     -10.022  -4.451   4.798  1.00 96.95           H  
ATOM   1855  O   PRO A 125     -11.908  -6.881   6.363  1.00 96.95           O  
ATOM   1856  CG  PRO A 125     -11.066  -3.793   2.995  1.00 96.95           C  
ATOM   1857  HG2 PRO A 125     -10.919  -2.713   2.951  1.00 96.95           H  
ATOM   1858  HG3 PRO A 125     -10.318  -4.313   2.396  1.00 96.95           H  
ATOM   1859  CD  PRO A 125     -12.465  -4.192   2.542  1.00 96.95           C  
ATOM   1860  HD2 PRO A 125     -12.465  -4.350   1.464  1.00 96.95           H  
ATOM   1861  HD3 PRO A 125     -13.172  -3.410   2.817  1.00 96.95           H  
ATOM   1862  N   ILE A 126     -13.552  -5.362   6.040  1.00 97.67           N  
ATOM   1863  H   ILE A 126     -13.898  -4.638   5.427  1.00 97.67           H  
ATOM   1864  CA  ILE A 126     -14.276  -5.615   7.297  1.00 97.67           C  
ATOM   1865  HA  ILE A 126     -13.627  -5.366   8.136  1.00 97.67           H  
ATOM   1866  C   ILE A 126     -14.630  -7.103   7.417  1.00 97.67           C  
ATOM   1867  CB  ILE A 126     -15.535  -4.713   7.395  1.00 97.67           C  
ATOM   1868  HB  ILE A 126     -16.148  -4.877   6.508  1.00 97.67           H  
ATOM   1869  O   ILE A 126     -14.435  -7.702   8.472  1.00 97.67           O  
ATOM   1870  CG1 ILE A 126     -15.121  -3.221   7.442  1.00 97.67           C  
ATOM   1871 HG12 ILE A 126     -14.564  -3.030   8.359  1.00 97.67           H  
ATOM   1872 HG13 ILE A 126     -14.462  -3.002   6.602  1.00 97.67           H  
ATOM   1873  CG2 ILE A 126     -16.379  -5.069   8.637  1.00 97.67           C  
ATOM   1874 HG21 ILE A 126     -15.789  -4.916   9.541  1.00 97.67           H  
ATOM   1875 HG22 ILE A 126     -16.710  -6.107   8.605  1.00 97.67           H  
ATOM   1876 HG23 ILE A 126     -17.272  -4.446   8.687  1.00 97.67           H  
ATOM   1877  CD1 ILE A 126     -16.290  -2.230   7.357  1.00 97.67           C  
ATOM   1878 HD11 ILE A 126     -15.893  -1.218   7.282  1.00 97.67           H  
ATOM   1879 HD12 ILE A 126     -16.916  -2.289   8.247  1.00 97.67           H  
ATOM   1880 HD13 ILE A 126     -16.885  -2.438   6.467  1.00 97.67           H  
ATOM   1881  N   ALA A 127     -15.110  -7.711   6.329  1.00 97.27           N  
ATOM   1882  H   ALA A 127     -15.158  -7.185   5.468  1.00 97.27           H  
ATOM   1883  CA  ALA A 127     -15.555  -9.102   6.305  1.00 97.27           C  
ATOM   1884  HA  ALA A 127     -15.876  -9.377   7.310  1.00 97.27           H  
ATOM   1885  C   ALA A 127     -14.462 -10.113   5.909  1.00 97.27           C  
ATOM   1886  CB  ALA A 127     -16.786  -9.191   5.396  1.00 97.27           C  
ATOM   1887  HB1 ALA A 127     -17.168 -10.211   5.399  1.00 97.27           H  
ATOM   1888  HB2 ALA A 127     -16.517  -8.910   4.378  1.00 97.27           H  
ATOM   1889  HB3 ALA A 127     -17.565  -8.523   5.764  1.00 97.27           H  
ATOM   1890  O   ALA A 127     -14.687 -11.322   5.987  1.00 97.27           O  
ATOM   1891  N   ASN A 128     -13.287  -9.660   5.459  1.00 96.73           N  
ATOM   1892  H   ASN A 128     -13.127  -8.663   5.418  1.00 96.73           H  
ATOM   1893  CA  ASN A 128     -12.250 -10.560   4.963  1.00 96.73           C  
ATOM   1894  HA  ASN A 128     -12.757 -11.323   4.374  1.00 96.73           H  
ATOM   1895  C   ASN A 128     -11.498 -11.237   6.135  1.00 96.73           C  
ATOM   1896  CB  ASN A 128     -11.332  -9.808   3.983  1.00 96.73           C  
ATOM   1897  HB2 ASN A 128     -10.817  -8.996   4.496  1.00 96.73           H  
ATOM   1898  HB3 ASN A 128     -11.946  -9.363   3.200  1.00 96.73           H  
ATOM   1899  O   ASN A 128     -10.857 -10.539   6.927  1.00 96.73           O  
ATOM   1900  CG  ASN A 128     -10.302 -10.711   3.319  1.00 96.73           C  
ATOM   1901  ND2 ASN A 128      -9.805 -10.354   2.167  1.00 96.73           N  
ATOM   1902 HD21 ASN A 128      -9.705  -9.363   1.998  1.00 96.73           H  
ATOM   1903 HD22 ASN A 128      -9.067 -10.950   1.819  1.00 96.73           H  
ATOM   1904  OD1 ASN A 128      -9.930 -11.767   3.807  1.00 96.73           O  
ATOM   1905  N   PRO A 129     -11.510 -12.584   6.249  1.00 96.22           N  
ATOM   1906  CA  PRO A 129     -10.854 -13.319   7.339  1.00 96.22           C  
ATOM   1907  HA  PRO A 129     -11.239 -12.981   8.302  1.00 96.22           H  
ATOM   1908  C   PRO A 129      -9.324 -13.177   7.375  1.00 96.22           C  
ATOM   1909  CB  PRO A 129     -11.267 -14.781   7.144  1.00 96.22           C  
ATOM   1910  HB2 PRO A 129     -10.492 -15.478   7.464  1.00 96.22           H  
ATOM   1911  HB3 PRO A 129     -12.191 -14.970   7.691  1.00 96.22           H  
ATOM   1912  O   PRO A 129      -8.721 -13.398   8.426  1.00 96.22           O  
ATOM   1913  CG  PRO A 129     -11.536 -14.883   5.646  1.00 96.22           C  
ATOM   1914  HG2 PRO A 129     -10.595 -14.998   5.107  1.00 96.22           H  
ATOM   1915  HG3 PRO A 129     -12.220 -15.698   5.409  1.00 96.22           H  
ATOM   1916  CD  PRO A 129     -12.146 -13.523   5.331  1.00 96.22           C  
ATOM   1917  HD2 PRO A 129     -13.219 -13.544   5.522  1.00 96.22           H  
ATOM   1918  HD3 PRO A 129     -11.954 -13.273   4.288  1.00 96.22           H  
ATOM   1919  N   GLY A 130      -8.702 -12.814   6.250  1.00 94.50           N  
ATOM   1920  H   GLY A 130      -9.262 -12.636   5.428  1.00 94.50           H  
ATOM   1921  CA  GLY A 130      -7.273 -12.517   6.152  1.00 94.50           C  
ATOM   1922  HA2 GLY A 130      -6.719 -13.128   6.865  1.00 94.50           H  
ATOM   1923  HA3 GLY A 130      -6.931 -12.770   5.149  1.00 94.50           H  
ATOM   1924  C   GLY A 130      -6.924 -11.049   6.408  1.00 94.50           C  
ATOM   1925  O   GLY A 130      -5.748 -10.709   6.355  1.00 94.50           O  
ATOM   1926  N   GLU A 131      -7.913 -10.185   6.667  1.00 98.00           N  
ATOM   1927  H   GLU A 131      -8.858 -10.541   6.693  1.00 98.00           H  
ATOM   1928  CA  GLU A 131      -7.737  -8.749   6.924  1.00 98.00           C  
ATOM   1929  HA  GLU A 131      -6.672  -8.524   6.976  1.00 98.00           H  
ATOM   1930  C   GLU A 131      -8.312  -8.382   8.306  1.00 98.00           C  
ATOM   1931  CB  GLU A 131      -8.307  -7.890   5.777  1.00 98.00           C  
ATOM   1932  HB2 GLU A 131      -9.385  -8.043   5.729  1.00 98.00           H  
ATOM   1933  HB3 GLU A 131      -8.130  -6.842   6.021  1.00 98.00           H  
ATOM   1934  O   GLU A 131      -7.652  -8.626   9.314  1.00 98.00           O  
ATOM   1935  CG  GLU A 131      -7.693  -8.184   4.393  1.00 98.00           C  
ATOM   1936  HG2 GLU A 131      -6.632  -7.938   4.418  1.00 98.00           H  
ATOM   1937  HG3 GLU A 131      -7.786  -9.249   4.179  1.00 98.00           H  
ATOM   1938  CD  GLU A 131      -8.377  -7.394   3.260  1.00 98.00           C  
ATOM   1939  OE1 GLU A 131      -8.519  -7.946   2.141  1.00 98.00           O  
ATOM   1940  OE2 GLU A 131      -8.815  -6.255   3.507  1.00 98.00           O  
ATOM   1941  N   MET A 132      -9.534  -7.836   8.394  1.00 98.47           N  
ATOM   1942  H   MET A 132     -10.051  -7.661   7.544  1.00 98.47           H  
ATOM   1943  CA  MET A 132     -10.152  -7.420   9.668  1.00 98.47           C  
ATOM   1944  HA  MET A 132      -9.359  -7.140  10.361  1.00 98.47           H  
ATOM   1945  C   MET A 132     -10.963  -8.538  10.350  1.00 98.47           C  
ATOM   1946  CB  MET A 132     -11.029  -6.179   9.448  1.00 98.47           C  
ATOM   1947  HB2 MET A 132     -11.395  -5.828  10.413  1.00 98.47           H  
ATOM   1948  HB3 MET A 132     -11.895  -6.465   8.850  1.00 98.47           H  
ATOM   1949  O   MET A 132     -11.293  -8.426  11.534  1.00 98.47           O  
ATOM   1950  CG  MET A 132     -10.288  -5.026   8.756  1.00 98.47           C  
ATOM   1951  HG2 MET A 132      -9.411  -4.756   9.346  1.00 98.47           H  
ATOM   1952  HG3 MET A 132      -9.945  -5.367   7.780  1.00 98.47           H  
ATOM   1953  SD  MET A 132     -11.289  -3.542   8.477  1.00 98.47           S  
ATOM   1954  CE  MET A 132     -11.323  -2.862  10.150  1.00 98.47           C  
ATOM   1955  HE1 MET A 132     -11.741  -3.597  10.838  1.00 98.47           H  
ATOM   1956  HE2 MET A 132     -11.930  -1.956  10.151  1.00 98.47           H  
ATOM   1957  HE3 MET A 132     -10.308  -2.617  10.460  1.00 98.47           H  
ATOM   1958  N   ALA A 133     -11.254  -9.618   9.616  1.00 97.81           N  
ATOM   1959  H   ALA A 133     -10.957  -9.604   8.651  1.00 97.81           H  
ATOM   1960  CA  ALA A 133     -11.885 -10.858  10.072  1.00 97.81           C  
ATOM   1961  HA  ALA A 133     -12.188 -11.383   9.165  1.00 97.81           H  
ATOM   1962  C   ALA A 133     -13.188 -10.698  10.862  1.00 97.81           C  
ATOM   1963  CB  ALA A 133     -10.842 -11.726  10.784  1.00 97.81           C  
ATOM   1964  HB1 ALA A 133     -11.247 -12.721  10.970  1.00 97.81           H  
ATOM   1965  HB2 ALA A 133     -10.577 -11.264  11.736  1.00 97.81           H  
ATOM   1966  HB3 ALA A 133      -9.955 -11.816  10.158  1.00 97.81           H  
ATOM   1967  O   ALA A 133     -13.477 -11.500  11.754  1.00 97.81           O  
ATOM   1968  N   PHE A 134     -13.973  -9.672  10.543  1.00 97.29           N  
ATOM   1969  H   PHE A 134     -13.724  -9.079   9.764  1.00 97.29           H  
ATOM   1970  CA  PHE A 134     -15.224  -9.375  11.220  1.00 97.29           C  
ATOM   1971  HA  PHE A 134     -15.272 -10.018  12.100  1.00 97.29           H  
ATOM   1972  C   PHE A 134     -16.440  -9.762  10.371  1.00 97.29           C  
ATOM   1973  CB  PHE A 134     -15.191  -7.901  11.662  1.00 97.29           C  
ATOM   1974  HB2 PHE A 134     -15.552  -7.280  10.841  1.00 97.29           H  
ATOM   1975  HB3 PHE A 134     -14.156  -7.611  11.843  1.00 97.29           H  
ATOM   1976  O   PHE A 134     -16.317 -10.428   9.347  1.00 97.29           O  
ATOM   1977  CG  PHE A 134     -15.954  -7.546  12.925  1.00 97.29           C  
ATOM   1978  CD1 PHE A 134     -16.379  -6.217  13.103  1.00 97.29           C  
ATOM   1979  HD1 PHE A 134     -16.217  -5.488  12.323  1.00 97.29           H  
ATOM   1980  CD2 PHE A 134     -16.135  -8.475  13.973  1.00 97.29           C  
ATOM   1981  HD2 PHE A 134     -15.770  -9.490  13.917  1.00 97.29           H  
ATOM   1982  CE1 PHE A 134     -16.963  -5.818  14.316  1.00 97.29           C  
ATOM   1983  HE1 PHE A 134     -17.232  -4.785  14.480  1.00 97.29           H  
ATOM   1984  CE2 PHE A 134     -16.736  -8.078  15.174  1.00 97.29           C  
ATOM   1985  HE2 PHE A 134     -16.848  -8.780  15.987  1.00 97.29           H  
ATOM   1986  CZ  PHE A 134     -17.149  -6.750  15.345  1.00 97.29           C  
ATOM   1987  HZ  PHE A 134     -17.596  -6.443  16.279  1.00 97.29           H  
ATOM   1988  N   THR A 135     -17.639  -9.390  10.812  1.00 97.49           N  
ATOM   1989  H   THR A 135     -17.685  -8.786  11.620  1.00 97.49           H  
ATOM   1990  CA  THR A 135     -18.850  -9.473   9.983  1.00 97.49           C  
ATOM   1991  HA  THR A 135     -18.576  -9.738   8.963  1.00 97.49           H  
ATOM   1992  C   THR A 135     -19.504  -8.102   9.927  1.00 97.49           C  
ATOM   1993  CB  THR A 135     -19.858 -10.524  10.471  1.00 97.49           C  
ATOM   1994  HB  THR A 135     -20.649 -10.607   9.725  1.00 97.49           H  
ATOM   1995  O   THR A 135     -19.299  -7.279  10.821  1.00 97.49           O  
ATOM   1996  CG2 THR A 135     -19.249 -11.908  10.687  1.00 97.49           C  
ATOM   1997 HG21 THR A 135     -18.771 -12.238   9.765  1.00 97.49           H  
ATOM   1998 HG22 THR A 135     -18.504 -11.883  11.482  1.00 97.49           H  
ATOM   1999 HG23 THR A 135     -20.038 -12.614  10.948  1.00 97.49           H  
ATOM   2000  OG1 THR A 135     -20.444 -10.127  11.681  1.00 97.49           O  
ATOM   2001  HG1 THR A 135     -19.959 -10.554  12.391  1.00 97.49           H  
ATOM   2002  N   HIS A 136     -20.295  -7.844   8.886  1.00 97.83           N  
ATOM   2003  H   HIS A 136     -20.422  -8.536   8.160  1.00 97.83           H  
ATOM   2004  CA  HIS A 136     -21.038  -6.587   8.790  1.00 97.83           C  
ATOM   2005  HA  HIS A 136     -20.346  -5.751   8.890  1.00 97.83           H  
ATOM   2006  C   HIS A 136     -22.028  -6.434   9.948  1.00 97.83           C  
ATOM   2007  CB  HIS A 136     -21.720  -6.483   7.422  1.00 97.83           C  
ATOM   2008  HB2 HIS A 136     -22.387  -7.335   7.286  1.00 97.83           H  
ATOM   2009  HB3 HIS A 136     -22.333  -5.582   7.408  1.00 97.83           H  
ATOM   2010  O   HIS A 136     -22.051  -5.373  10.558  1.00 97.83           O  
ATOM   2011  CG  HIS A 136     -20.771  -6.416   6.245  1.00 97.83           C  
ATOM   2012  CD2 HIS A 136     -19.438  -6.110   6.277  1.00 97.83           C  
ATOM   2013  HD2 HIS A 136     -18.848  -5.884   7.153  1.00 97.83           H  
ATOM   2014  ND1 HIS A 136     -21.151  -6.602   4.916  1.00 97.83           N  
ATOM   2015  CE1 HIS A 136     -20.049  -6.403   4.181  1.00 97.83           C  
ATOM   2016  HE1 HIS A 136     -20.010  -6.472   3.104  1.00 97.83           H  
ATOM   2017  NE2 HIS A 136     -19.005  -6.113   4.971  1.00 97.83           N  
ATOM   2018  HE2 HIS A 136     -18.067  -5.926   4.646  1.00 97.83           H  
ATOM   2019  N   ASP A 137     -22.736  -7.499  10.333  1.00 97.81           N  
ATOM   2020  H   ASP A 137     -22.731  -8.327   9.754  1.00 97.81           H  
ATOM   2021  CA  ASP A 137     -23.666  -7.477  11.470  1.00 97.81           C  
ATOM   2022  HA  ASP A 137     -24.434  -6.725  11.288  1.00 97.81           H  
ATOM   2023  C   ASP A 137     -22.967  -7.114  12.790  1.00 97.81           C  
ATOM   2024  CB  ASP A 137     -24.349  -8.848  11.623  1.00 97.81           C  
ATOM   2025  HB2 ASP A 137     -24.905  -8.852  12.560  1.00 97.81           H  
ATOM   2026  HB3 ASP A 137     -23.581  -9.619  11.690  1.00 97.81           H  
ATOM   2027  O   ASP A 137     -23.466  -6.284  13.547  1.00 97.81           O  
ATOM   2028  CG  ASP A 137     -25.330  -9.210  10.501  1.00 97.81           C  
ATOM   2029  OD1 ASP A 137     -25.771  -8.303   9.765  1.00 97.81           O  
ATOM   2030  OD2 ASP A 137     -25.640 -10.417  10.389  1.00 97.81           O  
ATOM   2031  N   LEU A 138     -21.785  -7.683  13.058  1.00 97.13           N  
ATOM   2032  H   LEU A 138     -21.407  -8.352  12.403  1.00 97.13           H  
ATOM   2033  CA  LEU A 138     -21.028  -7.349  14.268  1.00 97.13           C  
ATOM   2034  HA  LEU A 138     -21.707  -7.379  15.121  1.00 97.13           H  
ATOM   2035  C   LEU A 138     -20.456  -5.923  14.214  1.00 97.13           C  
ATOM   2036  CB  LEU A 138     -19.904  -8.365  14.501  1.00 97.13           C  
ATOM   2037  HB2 LEU A 138     -19.333  -7.995  15.353  1.00 97.13           H  
ATOM   2038  HB3 LEU A 138     -19.261  -8.378  13.621  1.00 97.13           H  
ATOM   2039  O   LEU A 138     -20.412  -5.247  15.242  1.00 97.13           O  
ATOM   2040  CG  LEU A 138     -20.329  -9.793  14.868  1.00 97.13           C  
ATOM   2041  HG  LEU A 138     -21.085 -10.152  14.170  1.00 97.13           H  
ATOM   2042  CD1 LEU A 138     -19.114 -10.728  14.799  1.00 97.13           C  
ATOM   2043 HD11 LEU A 138     -18.618 -10.639  13.832  1.00 97.13           H  
ATOM   2044 HD12 LEU A 138     -19.443 -11.757  14.943  1.00 97.13           H  
ATOM   2045 HD13 LEU A 138     -18.406 -10.471  15.587  1.00 97.13           H  
ATOM   2046  CD2 LEU A 138     -20.896  -9.867  16.285  1.00 97.13           C  
ATOM   2047 HD21 LEU A 138     -20.173  -9.494  17.011  1.00 97.13           H  
ATOM   2048 HD22 LEU A 138     -21.159 -10.896  16.529  1.00 97.13           H  
ATOM   2049 HD23 LEU A 138     -21.802  -9.266  16.356  1.00 97.13           H  
ATOM   2050  N   ALA A 139     -20.051  -5.436  13.035  1.00 98.18           N  
ATOM   2051  H   ALA A 139     -20.093  -6.035  12.223  1.00 98.18           H  
ATOM   2052  CA  ALA A 139     -19.640  -4.043  12.857  1.00 98.18           C  
ATOM   2053  HA  ALA A 139     -18.857  -3.807  13.577  1.00 98.18           H  
ATOM   2054  C   ALA A 139     -20.800  -3.077  13.144  1.00 98.18           C  
ATOM   2055  CB  ALA A 139     -19.066  -3.857  11.446  1.00 98.18           C  
ATOM   2056  HB1 ALA A 139     -19.836  -4.043  10.697  1.00 98.18           H  
ATOM   2057  HB2 ALA A 139     -18.239  -4.550  11.288  1.00 98.18           H  
ATOM   2058  HB3 ALA A 139     -18.704  -2.835  11.332  1.00 98.18           H  
ATOM   2059  O   ALA A 139     -20.622  -2.095  13.865  1.00 98.18           O  
ATOM   2060  N   GLU A 140     -21.998  -3.381  12.640  1.00 98.29           N  
ATOM   2061  H   GLU A 140     -22.081  -4.198  12.053  1.00 98.29           H  
ATOM   2062  CA  GLU A 140     -23.218  -2.636  12.955  1.00 98.29           C  
ATOM   2063  HA  GLU A 140     -23.074  -1.589  12.689  1.00 98.29           H  
ATOM   2064  C   GLU A 140     -23.531  -2.678  14.456  1.00 98.29           C  
ATOM   2065  CB  GLU A 140     -24.411  -3.182  12.151  1.00 98.29           C  
ATOM   2066  HB2 GLU A 140     -25.314  -2.696  12.521  1.00 98.29           H  
ATOM   2067  HB3 GLU A 140     -24.508  -4.255  12.315  1.00 98.29           H  
ATOM   2068  O   GLU A 140     -23.787  -1.630  15.044  1.00 98.29           O  
ATOM   2069  CG  GLU A 140     -24.300  -2.905  10.646  1.00 98.29           C  
ATOM   2070  HG2 GLU A 140     -24.209  -1.827  10.513  1.00 98.29           H  
ATOM   2071  HG3 GLU A 140     -23.384  -3.341  10.246  1.00 98.29           H  
ATOM   2072  CD  GLU A 140     -25.505  -3.418   9.831  1.00 98.29           C  
ATOM   2073  OE1 GLU A 140     -25.412  -3.325   8.583  1.00 98.29           O  
ATOM   2074  OE2 GLU A 140     -26.582  -3.701  10.410  1.00 98.29           O  
ATOM   2075  N   GLU A 141     -23.459  -3.850  15.098  1.00 97.99           N  
ATOM   2076  H   GLU A 141     -23.279  -4.679  14.550  1.00 97.99           H  
ATOM   2077  CA  GLU A 141     -23.710  -4.021  16.535  1.00 97.99           C  
ATOM   2078  HA  GLU A 141     -24.719  -3.669  16.751  1.00 97.99           H  
ATOM   2079  C   GLU A 141     -22.745  -3.192  17.396  1.00 97.99           C  
ATOM   2080  CB  GLU A 141     -23.638  -5.516  16.900  1.00 97.99           C  
ATOM   2081  HB2 GLU A 141     -22.623  -5.880  16.735  1.00 97.99           H  
ATOM   2082  HB3 GLU A 141     -24.319  -6.064  16.249  1.00 97.99           H  
ATOM   2083  O   GLU A 141     -23.187  -2.462  18.289  1.00 97.99           O  
ATOM   2084  CG  GLU A 141     -24.036  -5.777  18.363  1.00 97.99           C  
ATOM   2085  HG2 GLU A 141     -25.047  -5.400  18.517  1.00 97.99           H  
ATOM   2086  HG3 GLU A 141     -23.369  -5.217  19.018  1.00 97.99           H  
ATOM   2087  CD  GLU A 141     -23.987  -7.259  18.774  1.00 97.99           C  
ATOM   2088  OE1 GLU A 141     -24.153  -7.509  19.991  1.00 97.99           O  
ATOM   2089  OE2 GLU A 141     -23.803  -8.133  17.899  1.00 97.99           O  
ATOM   2090  N   VAL A 142     -21.442  -3.247  17.095  1.00 98.50           N  
ATOM   2091  H   VAL A 142     -21.160  -3.868  16.350  1.00 98.50           H  
ATOM   2092  CA  VAL A 142     -20.406  -2.463  17.785  1.00 98.50           C  
ATOM   2093  HA  VAL A 142     -20.451  -2.676  18.852  1.00 98.50           H  
ATOM   2094  C   VAL A 142     -20.650  -0.966  17.634  1.00 98.50           C  
ATOM   2095  CB  VAL A 142     -19.003  -2.829  17.259  1.00 98.50           C  
ATOM   2096  HB  VAL A 142     -19.023  -2.852  16.170  1.00 98.50           H  
ATOM   2097  O   VAL A 142     -20.573  -0.225  18.611  1.00 98.50           O  
ATOM   2098  CG1 VAL A 142     -17.912  -1.838  17.691  1.00 98.50           C  
ATOM   2099 HG11 VAL A 142     -16.949  -2.204  17.335  1.00 98.50           H  
ATOM   2100 HG12 VAL A 142     -17.893  -1.745  18.777  1.00 98.50           H  
ATOM   2101 HG13 VAL A 142     -18.079  -0.861  17.238  1.00 98.50           H  
ATOM   2102  CG2 VAL A 142     -18.565  -4.203  17.777  1.00 98.50           C  
ATOM   2103 HG21 VAL A 142     -19.302  -4.961  17.515  1.00 98.50           H  
ATOM   2104 HG22 VAL A 142     -17.609  -4.466  17.323  1.00 98.50           H  
ATOM   2105 HG23 VAL A 142     -18.442  -4.178  18.860  1.00 98.50           H  
ATOM   2106  N   LEU A 143     -20.946  -0.481  16.428  1.00 98.54           N  
ATOM   2107  H   LEU A 143     -21.003  -1.114  15.643  1.00 98.54           H  
ATOM   2108  CA  LEU A 143     -21.189   0.948  16.231  1.00 98.54           C  
ATOM   2109  HA  LEU A 143     -20.398   1.514  16.721  1.00 98.54           H  
ATOM   2110  C   LEU A 143     -22.503   1.387  16.891  1.00 98.54           C  
ATOM   2111  CB  LEU A 143     -21.171   1.264  14.732  1.00 98.54           C  
ATOM   2112  HB2 LEU A 143     -21.904   0.627  14.237  1.00 98.54           H  
ATOM   2113  HB3 LEU A 143     -21.480   2.301  14.598  1.00 98.54           H  
ATOM   2114  O   LEU A 143     -22.563   2.456  17.504  1.00 98.54           O  
ATOM   2115  CG  LEU A 143     -19.801   1.078  14.053  1.00 98.54           C  
ATOM   2116  HG  LEU A 143     -19.434   0.060  14.190  1.00 98.54           H  
ATOM   2117  CD1 LEU A 143     -19.996   1.342  12.565  1.00 98.54           C  
ATOM   2118 HD11 LEU A 143     -19.054   1.227  12.029  1.00 98.54           H  
ATOM   2119 HD12 LEU A 143     -20.376   2.352  12.415  1.00 98.54           H  
ATOM   2120 HD13 LEU A 143     -20.707   0.616  12.171  1.00 98.54           H  
ATOM   2121  CD2 LEU A 143     -18.737   2.038  14.585  1.00 98.54           C  
ATOM   2122 HD21 LEU A 143     -17.817   1.918  14.013  1.00 98.54           H  
ATOM   2123 HD22 LEU A 143     -19.081   3.068  14.498  1.00 98.54           H  
ATOM   2124 HD23 LEU A 143     -18.513   1.807  15.627  1.00 98.54           H  
ATOM   2125  N   GLN A 144     -23.543   0.552  16.825  1.00 98.48           N  
ATOM   2126  H   GLN A 144     -23.427  -0.308  16.308  1.00 98.48           H  
ATOM   2127  CA  GLN A 144     -24.852   0.812  17.423  1.00 98.48           C  
ATOM   2128  HA  GLN A 144     -25.196   1.786  17.074  1.00 98.48           H  
ATOM   2129  C   GLN A 144     -24.800   0.856  18.956  1.00 98.48           C  
ATOM   2130  CB  GLN A 144     -25.832  -0.268  16.938  1.00 98.48           C  
ATOM   2131  HB2 GLN A 144     -25.780  -0.326  15.851  1.00 98.48           H  
ATOM   2132  HB3 GLN A 144     -25.530  -1.233  17.345  1.00 98.48           H  
ATOM   2133  O   GLN A 144     -25.600   1.565  19.575  1.00 98.48           O  
ATOM   2134  CG  GLN A 144     -27.295  -0.006  17.315  1.00 98.48           C  
ATOM   2135  HG2 GLN A 144     -27.399   0.110  18.394  1.00 98.48           H  
ATOM   2136  HG3 GLN A 144     -27.884  -0.874  17.019  1.00 98.48           H  
ATOM   2137  CD  GLN A 144     -27.857   1.209  16.590  1.00 98.48           C  
ATOM   2138  NE2 GLN A 144     -28.138   2.301  17.265  1.00 98.48           N  
ATOM   2139 HE21 GLN A 144     -27.824   2.393  18.220  1.00 98.48           H  
ATOM   2140 HE22 GLN A 144     -28.476   3.077  16.714  1.00 98.48           H  
ATOM   2141  OE1 GLN A 144     -28.063   1.196  15.390  1.00 98.48           O  
ATOM   2142  N   SER A 145     -23.873   0.128  19.586  1.00 98.44           N  
ATOM   2143  H   SER A 145     -23.286  -0.490  19.043  1.00 98.44           H  
ATOM   2144  CA  SER A 145     -23.701   0.126  21.040  1.00 98.44           C  
ATOM   2145  HA  SER A 145     -24.691   0.105  21.495  1.00 98.44           H  
ATOM   2146  C   SER A 145     -22.984   1.370  21.573  1.00 98.44           C  
ATOM   2147  CB  SER A 145     -22.965  -1.140  21.485  1.00 98.44           C  
ATOM   2148  HB2 SER A 145     -23.051  -1.254  22.565  1.00 98.44           H  
ATOM   2149  HB3 SER A 145     -23.410  -2.011  21.003  1.00 98.44           H  
ATOM   2150  O   SER A 145     -22.966   1.575  22.789  1.00 98.44           O  
ATOM   2151  OG  SER A 145     -21.606  -1.050  21.136  1.00 98.44           O  
ATOM   2152  HG  SER A 145     -21.073  -0.713  21.860  1.00 98.44           H  
ATOM   2153  N   ILE A 146     -22.399   2.207  20.711  1.00 98.45           N  
ATOM   2154  H   ILE A 146     -22.442   1.974  19.729  1.00 98.45           H  
ATOM   2155  CA  ILE A 146     -21.592   3.369  21.097  1.00 98.45           C  
ATOM   2156  HA  ILE A 146     -21.287   3.257  22.137  1.00 98.45           H  
ATOM   2157  C   ILE A 146     -22.420   4.661  20.942  1.00 98.45           C  
ATOM   2158  CB  ILE A 146     -20.282   3.388  20.281  1.00 98.45           C  
ATOM   2159  HB  ILE A 146     -20.533   3.374  19.220  1.00 98.45           H  
ATOM   2160  O   ILE A 146     -22.652   5.110  19.816  1.00 98.45           O  
ATOM   2161  CG1 ILE A 146     -19.403   2.156  20.603  1.00 98.45           C  
ATOM   2162 HG12 ILE A 146     -18.983   2.273  21.602  1.00 98.45           H  
ATOM   2163 HG13 ILE A 146     -20.015   1.254  20.617  1.00 98.45           H  
ATOM   2164  CG2 ILE A 146     -19.503   4.675  20.608  1.00 98.45           C  
ATOM   2165 HG21 ILE A 146     -18.491   4.608  20.208  1.00 98.45           H  
ATOM   2166 HG22 ILE A 146     -19.990   5.537  20.154  1.00 98.45           H  
ATOM   2167 HG23 ILE A 146     -19.435   4.809  21.688  1.00 98.45           H  
ATOM   2168  CD1 ILE A 146     -18.264   1.910  19.603  1.00 98.45           C  
ATOM   2169 HD11 ILE A 146     -17.725   1.007  19.889  1.00 98.45           H  
ATOM   2170 HD12 ILE A 146     -17.562   2.745  19.591  1.00 98.45           H  
ATOM   2171 HD13 ILE A 146     -18.673   1.768  18.603  1.00 98.45           H  
ATOM   2172  N   PRO A 147     -22.836   5.332  22.042  1.00 97.50           N  
ATOM   2173  CA  PRO A 147     -23.733   6.495  21.970  1.00 97.50           C  
ATOM   2174  HA  PRO A 147     -24.689   6.167  21.561  1.00 97.50           H  
ATOM   2175  C   PRO A 147     -23.212   7.660  21.116  1.00 97.50           C  
ATOM   2176  CB  PRO A 147     -23.934   6.942  23.423  1.00 97.50           C  
ATOM   2177  HB2 PRO A 147     -23.168   7.664  23.706  1.00 97.50           H  
ATOM   2178  HB3 PRO A 147     -24.927   7.362  23.580  1.00 97.50           H  
ATOM   2179  O   PRO A 147     -24.000   8.357  20.472  1.00 97.50           O  
ATOM   2180  CG  PRO A 147     -23.731   5.658  24.223  1.00 97.50           C  
ATOM   2181  HG2 PRO A 147     -23.423   5.861  25.249  1.00 97.50           H  
ATOM   2182  HG3 PRO A 147     -24.645   5.065  24.204  1.00 97.50           H  
ATOM   2183  CD  PRO A 147     -22.640   4.941  23.434  1.00 97.50           C  
ATOM   2184  HD2 PRO A 147     -22.742   3.866  23.579  1.00 97.50           H  
ATOM   2185  HD3 PRO A 147     -21.657   5.273  23.770  1.00 97.50           H  
ATOM   2186  N   GLY A 148     -21.889   7.863  21.094  1.00 97.66           N  
ATOM   2187  H   GLY A 148     -21.302   7.244  21.636  1.00 97.66           H  
ATOM   2188  CA  GLY A 148     -21.251   8.879  20.254  1.00 97.66           C  
ATOM   2189  HA2 GLY A 148     -21.654   9.862  20.495  1.00 97.66           H  
ATOM   2190  HA3 GLY A 148     -20.177   8.887  20.441  1.00 97.66           H  
ATOM   2191  C   GLY A 148     -21.477   8.616  18.766  1.00 97.66           C  
ATOM   2192  O   GLY A 148     -21.951   9.502  18.060  1.00 97.66           O  
ATOM   2193  N   TYR A 149     -21.261   7.377  18.309  1.00 98.38           N  
ATOM   2194  H   TYR A 149     -20.981   6.645  18.946  1.00 98.38           H  
ATOM   2195  CA  TYR A 149     -21.534   7.009  16.921  1.00 98.38           C  
ATOM   2196  HA  TYR A 149     -21.045   7.742  16.280  1.00 98.38           H  
ATOM   2197  C   TYR A 149     -23.019   7.102  16.590  1.00 98.38           C  
ATOM   2198  CB  TYR A 149     -20.983   5.616  16.586  1.00 98.38           C  
ATOM   2199  HB2 TYR A 149     -21.482   5.248  15.690  1.00 98.38           H  
ATOM   2200  HB3 TYR A 149     -21.227   4.926  17.394  1.00 98.38           H  
ATOM   2201  O   TYR A 149     -23.353   7.715  15.586  1.00 98.38           O  
ATOM   2202  CG  TYR A 149     -19.495   5.588  16.298  1.00 98.38           C  
ATOM   2203  CD1 TYR A 149     -18.936   6.489  15.367  1.00 98.38           C  
ATOM   2204  HD1 TYR A 149     -19.552   7.215  14.857  1.00 98.38           H  
ATOM   2205  CD2 TYR A 149     -18.678   4.616  16.904  1.00 98.38           C  
ATOM   2206  HD2 TYR A 149     -19.110   3.880  17.565  1.00 98.38           H  
ATOM   2207  CE1 TYR A 149     -17.564   6.438  15.068  1.00 98.38           C  
ATOM   2208  HE1 TYR A 149     -17.134   7.119  14.348  1.00 98.38           H  
ATOM   2209  CE2 TYR A 149     -17.307   4.552  16.594  1.00 98.38           C  
ATOM   2210  HE2 TYR A 149     -16.689   3.778  17.026  1.00 98.38           H  
ATOM   2211  OH  TYR A 149     -15.430   5.418  15.370  1.00 98.38           O  
ATOM   2212  HH  TYR A 149     -15.011   4.644  15.754  1.00 98.38           H  
ATOM   2213  CZ  TYR A 149     -16.748   5.466  15.676  1.00 98.38           C  
ATOM   2214  N   VAL A 150     -23.925   6.609  17.438  1.00 98.16           N  
ATOM   2215  H   VAL A 150     -23.602   6.073  18.231  1.00 98.16           H  
ATOM   2216  CA  VAL A 150     -25.376   6.747  17.191  1.00 98.16           C  
ATOM   2217  HA  VAL A 150     -25.627   6.215  16.273  1.00 98.16           H  
ATOM   2218  C   VAL A 150     -25.773   8.212  16.972  1.00 98.16           C  
ATOM   2219  CB  VAL A 150     -26.192   6.128  18.341  1.00 98.16           C  
ATOM   2220  HB  VAL A 150     -25.910   6.599  19.282  1.00 98.16           H  
ATOM   2221  O   VAL A 150     -26.535   8.521  16.057  1.00 98.16           O  
ATOM   2222  CG1 VAL A 150     -27.704   6.305  18.143  1.00 98.16           C  
ATOM   2223 HG11 VAL A 150     -28.002   5.898  17.177  1.00 98.16           H  
ATOM   2224 HG12 VAL A 150     -28.247   5.785  18.932  1.00 98.16           H  
ATOM   2225 HG13 VAL A 150     -27.975   7.361  18.183  1.00 98.16           H  
ATOM   2226  CG2 VAL A 150     -25.912   4.625  18.441  1.00 98.16           C  
ATOM   2227 HG21 VAL A 150     -26.513   4.180  19.234  1.00 98.16           H  
ATOM   2228 HG22 VAL A 150     -24.862   4.439  18.670  1.00 98.16           H  
ATOM   2229 HG23 VAL A 150     -26.142   4.143  17.491  1.00 98.16           H  
ATOM   2230  N   THR A 151     -25.214   9.130  17.766  1.00 97.68           N  
ATOM   2231  H   THR A 151     -24.561   8.814  18.469  1.00 97.68           H  
ATOM   2232  CA  THR A 151     -25.454  10.574  17.619  1.00 97.68           C  
ATOM   2233  HA  THR A 151     -26.529  10.751  17.624  1.00 97.68           H  
ATOM   2234  C   THR A 151     -24.912  11.109  16.291  1.00 97.68           C  
ATOM   2235  CB  THR A 151     -24.837  11.347  18.795  1.00 97.68           C  
ATOM   2236  HB  THR A 151     -23.755  11.217  18.796  1.00 97.68           H  
ATOM   2237  O   THR A 151     -25.618  11.821  15.577  1.00 97.68           O  
ATOM   2238  CG2 THR A 151     -25.153  12.842  18.746  1.00 97.68           C  
ATOM   2239 HG21 THR A 151     -26.232  12.993  18.696  1.00 97.68           H  
ATOM   2240 HG22 THR A 151     -24.764  13.325  19.642  1.00 97.68           H  
ATOM   2241 HG23 THR A 151     -24.682  13.298  17.875  1.00 97.68           H  
ATOM   2242  OG1 THR A 151     -25.354  10.850  20.012  1.00 97.68           O  
ATOM   2243  HG1 THR A 151     -24.937   9.999  20.170  1.00 97.68           H  
ATOM   2244  N   GLU A 152     -23.681  10.747  15.930  1.00 97.96           N  
ATOM   2245  H   GLU A 152     -23.149  10.150  16.547  1.00 97.96           H  
ATOM   2246  CA  GLU A 152     -23.031  11.199  14.695  1.00 97.96           C  
ATOM   2247  HA  GLU A 152     -23.106  12.284  14.627  1.00 97.96           H  
ATOM   2248  C   GLU A 152     -23.710  10.635  13.437  1.00 97.96           C  
ATOM   2249  CB  GLU A 152     -21.541  10.829  14.736  1.00 97.96           C  
ATOM   2250  HB2 GLU A 152     -21.108  11.026  13.755  1.00 97.96           H  
ATOM   2251  HB3 GLU A 152     -21.430   9.769  14.963  1.00 97.96           H  
ATOM   2252  O   GLU A 152     -24.025  11.390  12.517  1.00 97.96           O  
ATOM   2253  CG  GLU A 152     -20.789  11.668  15.780  1.00 97.96           C  
ATOM   2254  HG2 GLU A 152     -20.827  12.714  15.478  1.00 97.96           H  
ATOM   2255  HG3 GLU A 152     -21.286  11.595  16.747  1.00 97.96           H  
ATOM   2256  CD  GLU A 152     -19.324  11.252  15.933  1.00 97.96           C  
ATOM   2257  OE1 GLU A 152     -18.783  11.328  17.062  1.00 97.96           O  
ATOM   2258  OE2 GLU A 152     -18.639  11.003  14.919  1.00 97.96           O  
ATOM   2259  N   PHE A 153     -24.039   9.341  13.417  1.00 98.55           N  
ATOM   2260  H   PHE A 153     -23.775   8.769  14.207  1.00 98.55           H  
ATOM   2261  CA  PHE A 153     -24.781   8.712  12.322  1.00 98.55           C  
ATOM   2262  HA  PHE A 153     -24.247   8.893  11.389  1.00 98.55           H  
ATOM   2263  C   PHE A 153     -26.178   9.314  12.164  1.00 98.55           C  
ATOM   2264  CB  PHE A 153     -24.880   7.196  12.539  1.00 98.55           C  
ATOM   2265  HB2 PHE A 153     -25.775   6.830  12.035  1.00 98.55           H  
ATOM   2266  HB3 PHE A 153     -25.009   6.978  13.599  1.00 98.55           H  
ATOM   2267  O   PHE A 153     -26.606   9.573  11.038  1.00 98.55           O  
ATOM   2268  CG  PHE A 153     -23.702   6.415  11.992  1.00 98.55           C  
ATOM   2269  CD1 PHE A 153     -23.756   5.891  10.686  1.00 98.55           C  
ATOM   2270  HD1 PHE A 153     -24.631   6.046  10.073  1.00 98.55           H  
ATOM   2271  CD2 PHE A 153     -22.560   6.181  12.780  1.00 98.55           C  
ATOM   2272  HD2 PHE A 153     -22.493   6.572  13.784  1.00 98.55           H  
ATOM   2273  CE1 PHE A 153     -22.672   5.153  10.180  1.00 98.55           C  
ATOM   2274  HE1 PHE A 153     -22.704   4.752   9.178  1.00 98.55           H  
ATOM   2275  CE2 PHE A 153     -21.491   5.419  12.286  1.00 98.55           C  
ATOM   2276  HE2 PHE A 153     -20.626   5.229  12.904  1.00 98.55           H  
ATOM   2277  CZ  PHE A 153     -21.545   4.913  10.980  1.00 98.55           C  
ATOM   2278  HZ  PHE A 153     -20.718   4.337  10.592  1.00 98.55           H  
ATOM   2279  N   LYS A 154     -26.878   9.608  13.267  1.00 98.26           N  
ATOM   2280  H   LYS A 154     -26.510   9.328  14.165  1.00 98.26           H  
ATOM   2281  CA  LYS A 154     -28.163  10.314  13.214  1.00 98.26           C  
ATOM   2282  HA  LYS A 154     -28.833   9.756  12.559  1.00 98.26           H  
ATOM   2283  C   LYS A 154     -28.012  11.713  12.623  1.00 98.26           C  
ATOM   2284  CB  LYS A 154     -28.777  10.362  14.614  1.00 98.26           C  
ATOM   2285  HB2 LYS A 154     -28.853   9.342  14.993  1.00 98.26           H  
ATOM   2286  HB3 LYS A 154     -28.133  10.936  15.280  1.00 98.26           H  
ATOM   2287  O   LYS A 154     -28.842  12.110  11.811  1.00 98.26           O  
ATOM   2288  CG  LYS A 154     -30.179  10.983  14.589  1.00 98.26           C  
ATOM   2289  HG2 LYS A 154     -30.142  12.006  14.215  1.00 98.26           H  
ATOM   2290  HG3 LYS A 154     -30.816  10.383  13.939  1.00 98.26           H  
ATOM   2291  CD  LYS A 154     -30.758  10.999  16.002  1.00 98.26           C  
ATOM   2292  HD2 LYS A 154     -30.214  11.714  16.620  1.00 98.26           H  
ATOM   2293  HD3 LYS A 154     -30.627  10.006  16.434  1.00 98.26           H  
ATOM   2294  CE  LYS A 154     -32.243  11.367  15.950  1.00 98.26           C  
ATOM   2295  HE2 LYS A 154     -32.358  12.443  16.077  1.00 98.26           H  
ATOM   2296  HE3 LYS A 154     -32.625  11.091  14.967  1.00 98.26           H  
ATOM   2297  NZ  LYS A 154     -32.991  10.608  16.974  1.00 98.26           N  
ATOM   2298  HZ1 LYS A 154     -32.654  10.792  17.909  1.00 98.26           H  
ATOM   2299  HZ2 LYS A 154     -32.826   9.628  16.793  1.00 98.26           H  
ATOM   2300  HZ3 LYS A 154     -33.989  10.737  16.897  1.00 98.26           H  
ATOM   2301  N   SER A 155     -26.959  12.437  12.998  1.00 97.89           N  
ATOM   2302  H   SER A 155     -26.332  12.046  13.686  1.00 97.89           H  
ATOM   2303  CA  SER A 155     -26.675  13.773  12.467  1.00 97.89           C  
ATOM   2304  HA  SER A 155     -27.543  14.411  12.635  1.00 97.89           H  
ATOM   2305  C   SER A 155     -26.394  13.755  10.962  1.00 97.89           C  
ATOM   2306  CB  SER A 155     -25.485  14.384  13.211  1.00 97.89           C  
ATOM   2307  HB2 SER A 155     -24.574  13.832  12.979  1.00 97.89           H  
ATOM   2308  HB3 SER A 155     -25.663  14.328  14.285  1.00 97.89           H  
ATOM   2309  O   SER A 155     -26.863  14.636  10.250  1.00 97.89           O  
ATOM   2310  OG  SER A 155     -25.325  15.739  12.845  1.00 97.89           O  
ATOM   2311  HG  SER A 155     -25.173  15.801  11.899  1.00 97.89           H  
ATOM   2312  N   VAL A 156     -25.644  12.762  10.471  1.00 98.25           N  
ATOM   2313  H   VAL A 156     -25.226  12.117  11.125  1.00 98.25           H  
ATOM   2314  CA  VAL A 156     -25.238  12.673   9.056  1.00 98.25           C  
ATOM   2315  HA  VAL A 156     -25.060  13.678   8.674  1.00 98.25           H  
ATOM   2316  C   VAL A 156     -26.330  12.062   8.171  1.00 98.25           C  
ATOM   2317  CB  VAL A 156     -23.914  11.888   8.942  1.00 98.25           C  
ATOM   2318  HB  VAL A 156     -24.023  10.928   9.447  1.00 98.25           H  
ATOM   2319  O   VAL A 156     -26.555  12.526   7.057  1.00 98.25           O  
ATOM   2320  CG1 VAL A 156     -23.510  11.624   7.488  1.00 98.25           C  
ATOM   2321 HG11 VAL A 156     -22.541  11.125   7.466  1.00 98.25           H  
ATOM   2322 HG12 VAL A 156     -23.456  12.566   6.944  1.00 98.25           H  
ATOM   2323 HG13 VAL A 156     -24.232  10.969   7.001  1.00 98.25           H  
ATOM   2324  CG2 VAL A 156     -22.760  12.663   9.595  1.00 98.25           C  
ATOM   2325 HG21 VAL A 156     -22.608  13.612   9.081  1.00 98.25           H  
ATOM   2326 HG22 VAL A 156     -21.841  12.079   9.541  1.00 98.25           H  
ATOM   2327 HG23 VAL A 156     -22.972  12.859  10.646  1.00 98.25           H  
ATOM   2328  N   PHE A 157     -27.017  11.019   8.643  1.00 98.26           N  
ATOM   2329  H   PHE A 157     -26.771  10.671   9.558  1.00 98.26           H  
ATOM   2330  CA  PHE A 157     -27.929  10.210   7.822  1.00 98.26           C  
ATOM   2331  HA  PHE A 157     -27.878  10.552   6.788  1.00 98.26           H  
ATOM   2332  C   PHE A 157     -29.406  10.306   8.222  1.00 98.26           C  
ATOM   2333  CB  PHE A 157     -27.464   8.749   7.845  1.00 98.26           C  
ATOM   2334  HB2 PHE A 157     -27.493   8.378   8.870  1.00 98.26           H  
ATOM   2335  HB3 PHE A 157     -28.173   8.158   7.265  1.00 98.26           H  
ATOM   2336  O   PHE A 157     -30.255   9.720   7.547  1.00 98.26           O  
ATOM   2337  CG  PHE A 157     -26.089   8.512   7.258  1.00 98.26           C  
ATOM   2338  CD1 PHE A 157     -25.926   8.488   5.861  1.00 98.26           C  
ATOM   2339  HD1 PHE A 157     -26.770   8.662   5.209  1.00 98.26           H  
ATOM   2340  CD2 PHE A 157     -24.980   8.290   8.095  1.00 98.26           C  
ATOM   2341  HD2 PHE A 157     -25.095   8.312   9.169  1.00 98.26           H  
ATOM   2342  CE1 PHE A 157     -24.664   8.224   5.304  1.00 98.26           C  
ATOM   2343  HE1 PHE A 157     -24.544   8.173   4.232  1.00 98.26           H  
ATOM   2344  CE2 PHE A 157     -23.715   8.032   7.535  1.00 98.26           C  
ATOM   2345  HE2 PHE A 157     -22.866   7.837   8.174  1.00 98.26           H  
ATOM   2346  CZ  PHE A 157     -23.558   7.996   6.139  1.00 98.26           C  
ATOM   2347  HZ  PHE A 157     -22.593   7.772   5.709  1.00 98.26           H  
ATOM   2348  N   GLY A 158     -29.736  10.988   9.322  1.00 97.45           N  
ATOM   2349  H   GLY A 158     -29.009  11.464   9.837  1.00 97.45           H  
ATOM   2350  CA  GLY A 158     -31.114  11.147   9.797  1.00 97.45           C  
ATOM   2351  HA2 GLY A 158     -31.122  11.873  10.610  1.00 97.45           H  
ATOM   2352  HA3 GLY A 158     -31.727  11.539   8.985  1.00 97.45           H  
ATOM   2353  C   GLY A 158     -31.769   9.858  10.308  1.00 97.45           C  
ATOM   2354  O   GLY A 158     -32.995   9.787  10.373  1.00 97.45           O  
ATOM   2355  N   LYS A 159     -30.985   8.823  10.641  1.00 93.28           N  
ATOM   2356  H   LYS A 159     -29.986   8.963  10.606  1.00 93.28           H  
ATOM   2357  CA  LYS A 159     -31.480   7.508  11.085  1.00 93.28           C  
ATOM   2358  HA  LYS A 159     -32.554   7.571  11.262  1.00 93.28           H  
ATOM   2359  C   LYS A 159     -30.826   7.091  12.400  1.00 93.28           C  
ATOM   2360  CB  LYS A 159     -31.223   6.445  10.003  1.00 93.28           C  
ATOM   2361  HB2 LYS A 159     -31.521   5.471  10.390  1.00 93.28           H  
ATOM   2362  HB3 LYS A 159     -30.153   6.412   9.796  1.00 93.28           H  
ATOM   2363  O   LYS A 159     -29.632   7.292  12.576  1.00 93.28           O  
ATOM   2364  CG  LYS A 159     -31.988   6.713   8.697  1.00 93.28           C  
ATOM   2365  HG2 LYS A 159     -33.057   6.746   8.904  1.00 93.28           H  
ATOM   2366  HG3 LYS A 159     -31.681   7.673   8.283  1.00 93.28           H  
ATOM   2367  CD  LYS A 159     -31.703   5.616   7.664  1.00 93.28           C  
ATOM   2368  HD2 LYS A 159     -30.626   5.544   7.514  1.00 93.28           H  
ATOM   2369  HD3 LYS A 159     -32.073   4.662   8.039  1.00 93.28           H  
ATOM   2370  CE  LYS A 159     -32.375   5.956   6.331  1.00 93.28           C  
ATOM   2371  HE2 LYS A 159     -32.044   6.950   6.029  1.00 93.28           H  
ATOM   2372  HE3 LYS A 159     -33.454   5.995   6.480  1.00 93.28           H  
ATOM   2373  NZ  LYS A 159     -32.022   4.964   5.284  1.00 93.28           N  
ATOM   2374  HZ1 LYS A 159     -32.445   5.210   4.400  1.00 93.28           H  
ATOM   2375  HZ2 LYS A 159     -32.324   4.037   5.550  1.00 93.28           H  
ATOM   2376  HZ3 LYS A 159     -31.021   4.944   5.153  1.00 93.28           H  
ATOM   2377  N   ASP A 160     -31.609   6.473  13.286  1.00 89.66           N  
ATOM   2378  H   ASP A 160     -32.602   6.431  13.107  1.00 89.66           H  
ATOM   2379  CA  ASP A 160     -31.119   5.964  14.579  1.00 89.66           C  
ATOM   2380  HA  ASP A 160     -30.410   6.674  15.006  1.00 89.66           H  
ATOM   2381  C   ASP A 160     -30.395   4.614  14.456  1.00 89.66           C  
ATOM   2382  CB  ASP A 160     -32.302   5.807  15.550  1.00 89.66           C  
ATOM   2383  HB2 ASP A 160     -31.946   5.324  16.460  1.00 89.66           H  
ATOM   2384  HB3 ASP A 160     -33.048   5.154  15.097  1.00 89.66           H  
ATOM   2385  O   ASP A 160     -29.499   4.313  15.247  1.00 89.66           O  
ATOM   2386  CG  ASP A 160     -32.954   7.133  15.948  1.00 89.66           C  
ATOM   2387  OD1 ASP A 160     -32.233   8.118  16.221  1.00 89.66           O  
ATOM   2388  OD2 ASP A 160     -34.198   7.200  15.996  1.00 89.66           O  
ATOM   2389  N   LYS A 161     -30.803   3.793  13.477  1.00 97.23           N  
ATOM   2390  H   LYS A 161     -31.503   4.137  12.835  1.00 97.23           H  
ATOM   2391  CA  LYS A 161     -30.176   2.501  13.200  1.00 97.23           C  
ATOM   2392  HA  LYS A 161     -29.777   2.124  14.142  1.00 97.23           H  
ATOM   2393  C   LYS A 161     -29.000   2.688  12.244  1.00 97.23           C  
ATOM   2394  CB  LYS A 161     -31.198   1.466  12.694  1.00 97.23           C  
ATOM   2395  HB2 LYS A 161     -31.547   1.744  11.700  1.00 97.23           H  
ATOM   2396  HB3 LYS A 161     -32.046   1.435  13.378  1.00 97.23           H  
ATOM   2397  O   LYS A 161     -29.211   3.168  11.128  1.00 97.23           O  
ATOM   2398  CG  LYS A 161     -30.537   0.079  12.649  1.00 97.23           C  
ATOM   2399  HG2 LYS A 161     -30.168  -0.162  13.646  1.00 97.23           H  
ATOM   2400  HG3 LYS A 161     -29.686   0.118  11.971  1.00 97.23           H  
ATOM   2401  CD  LYS A 161     -31.458  -1.056  12.180  1.00 97.23           C  
ATOM   2402  HD2 LYS A 161     -31.809  -0.842  11.171  1.00 97.23           H  
ATOM   2403  HD3 LYS A 161     -32.301  -1.159  12.863  1.00 97.23           H  
ATOM   2404  CE  LYS A 161     -30.596  -2.329  12.188  1.00 97.23           C  
ATOM   2405  HE2 LYS A 161     -30.271  -2.527  13.209  1.00 97.23           H  
ATOM   2406  HE3 LYS A 161     -29.688  -2.132  11.619  1.00 97.23           H  
ATOM   2407  NZ  LYS A 161     -31.271  -3.525  11.628  1.00 97.23           N  
ATOM   2408  HZ1 LYS A 161     -31.523  -3.370  10.662  1.00 97.23           H  
ATOM   2409  HZ2 LYS A 161     -30.600  -4.280  11.625  1.00 97.23           H  
ATOM   2410  HZ3 LYS A 161     -32.069  -3.802  12.181  1.00 97.23           H  
ATOM   2411  N   ILE A 162     -27.816   2.275  12.685  1.00 98.39           N  
ATOM   2412  H   ILE A 162     -27.777   1.873  13.611  1.00 98.39           H  
ATOM   2413  CA  ILE A 162     -26.593   2.215  11.879  1.00 98.39           C  
ATOM   2414  HA  ILE A 162     -26.567   3.080  11.217  1.00 98.39           H  
ATOM   2415  C   ILE A 162     -26.635   0.949  11.017  1.00 98.39           C  
ATOM   2416  CB  ILE A 162     -25.337   2.272  12.782  1.00 98.39           C  
ATOM   2417  HB  ILE A 162     -25.363   1.428  13.471  1.00 98.39           H  
ATOM   2418  O   ILE A 162     -27.057  -0.104  11.492  1.00 98.39           O  
ATOM   2419  CG1 ILE A 162     -25.354   3.582  13.607  1.00 98.39           C  
ATOM   2420 HG12 ILE A 162     -25.341   4.431  12.924  1.00 98.39           H  
ATOM   2421 HG13 ILE A 162     -26.276   3.636  14.187  1.00 98.39           H  
ATOM   2422  CG2 ILE A 162     -24.055   2.163  11.932  1.00 98.39           C  
ATOM   2423 HG21 ILE A 162     -24.008   1.195  11.433  1.00 98.39           H  
ATOM   2424 HG22 ILE A 162     -23.166   2.231  12.560  1.00 98.39           H  
ATOM   2425 HG23 ILE A 162     -24.027   2.955  11.184  1.00 98.39           H  
ATOM   2426  CD1 ILE A 162     -24.206   3.727  14.610  1.00 98.39           C  
ATOM   2427 HD11 ILE A 162     -24.362   4.622  15.213  1.00 98.39           H  
ATOM   2428 HD12 ILE A 162     -23.250   3.822  14.096  1.00 98.39           H  
ATOM   2429 HD13 ILE A 162     -24.187   2.856  15.265  1.00 98.39           H  
ATOM   2430  N   ASN A 163     -26.219   1.052   9.756  1.00 98.14           N  
ATOM   2431  H   ASN A 163     -25.942   1.961   9.413  1.00 98.14           H  
ATOM   2432  CA  ASN A 163     -26.008  -0.094   8.875  1.00 98.14           C  
ATOM   2433  HA  ASN A 163     -25.910  -0.982   9.501  1.00 98.14           H  
ATOM   2434  C   ASN A 163     -24.704   0.027   8.070  1.00 98.14           C  
ATOM   2435  CB  ASN A 163     -27.246  -0.314   7.997  1.00 98.14           C  
ATOM   2436  HB2 ASN A 163     -27.124  -1.244   7.441  1.00 98.14           H  
ATOM   2437  HB3 ASN A 163     -28.110  -0.433   8.651  1.00 98.14           H  
ATOM   2438  O   ASN A 163     -24.137   1.115   7.946  1.00 98.14           O  
ATOM   2439  CG  ASN A 163     -27.498   0.805   7.007  1.00 98.14           C  
ATOM   2440  ND2 ASN A 163     -28.732   1.207   6.828  1.00 98.14           N  
ATOM   2441 HD21 ASN A 163     -28.833   1.933   6.134  1.00 98.14           H  
ATOM   2442 HD22 ASN A 163     -29.464   0.810   7.400  1.00 98.14           H  
ATOM   2443  OD1 ASN A 163     -26.624   1.327   6.344  1.00 98.14           O  
ATOM   2444  N   ILE A 164     -24.244  -1.079   7.487  1.00 98.18           N  
ATOM   2445  H   ILE A 164     -24.708  -1.951   7.697  1.00 98.18           H  
ATOM   2446  CA  ILE A 164     -22.975  -1.147   6.757  1.00 98.18           C  
ATOM   2447  HA  ILE A 164     -22.206  -0.793   7.444  1.00 98.18           H  
ATOM   2448  C   ILE A 164     -22.934  -0.230   5.525  1.00 98.18           C  
ATOM   2449  CB  ILE A 164     -22.662  -2.618   6.405  1.00 98.18           C  
ATOM   2450  HB  ILE A 164     -22.836  -3.218   7.298  1.00 98.18           H  
ATOM   2451  O   ILE A 164     -21.875   0.291   5.176  1.00 98.18           O  
ATOM   2452  CG1 ILE A 164     -21.189  -2.820   5.997  1.00 98.18           C  
ATOM   2453 HG12 ILE A 164     -20.927  -2.153   5.175  1.00 98.18           H  
ATOM   2454 HG13 ILE A 164     -21.067  -3.839   5.630  1.00 98.18           H  
ATOM   2455  CG2 ILE A 164     -23.582  -3.168   5.300  1.00 98.18           C  
ATOM   2456 HG21 ILE A 164     -24.626  -3.052   5.593  1.00 98.18           H  
ATOM   2457 HG22 ILE A 164     -23.389  -4.233   5.172  1.00 98.18           H  
ATOM   2458 HG23 ILE A 164     -23.399  -2.665   4.351  1.00 98.18           H  
ATOM   2459  CD1 ILE A 164     -20.202  -2.618   7.154  1.00 98.18           C  
ATOM   2460 HD11 ILE A 164     -19.207  -2.916   6.825  1.00 98.18           H  
ATOM   2461 HD12 ILE A 164     -20.169  -1.572   7.457  1.00 98.18           H  
ATOM   2462 HD13 ILE A 164     -20.490  -3.238   8.003  1.00 98.18           H  
ATOM   2463  N   ASP A 165     -24.081   0.041   4.894  1.00 98.30           N  
ATOM   2464  H   ASP A 165     -24.930  -0.365   5.261  1.00 98.30           H  
ATOM   2465  CA  ASP A 165     -24.173   0.981   3.770  1.00 98.30           C  
ATOM   2466  HA  ASP A 165     -23.461   0.679   3.003  1.00 98.30           H  
ATOM   2467  C   ASP A 165     -23.800   2.407   4.208  1.00 98.30           C  
ATOM   2468  CB  ASP A 165     -25.581   0.930   3.154  1.00 98.30           C  
ATOM   2469  HB2 ASP A 165     -26.328   1.230   3.889  1.00 98.30           H  
ATOM   2470  HB3 ASP A 165     -25.801  -0.093   2.849  1.00 98.30           H  
ATOM   2471  O   ASP A 165     -23.048   3.086   3.516  1.00 98.30           O  
ATOM   2472  CG  ASP A 165     -25.696   1.848   1.937  1.00 98.30           C  
ATOM   2473  OD1 ASP A 165     -25.296   1.437   0.829  1.00 98.30           O  
ATOM   2474  OD2 ASP A 165     -26.132   3.014   2.070  1.00 98.30           O  
ATOM   2475  N   GLN A 166     -24.248   2.843   5.388  1.00 98.49           N  
ATOM   2476  H   GLN A 166     -24.833   2.223   5.929  1.00 98.49           H  
ATOM   2477  CA  GLN A 166     -23.876   4.142   5.959  1.00 98.49           C  
ATOM   2478  HA  GLN A 166     -24.012   4.923   5.211  1.00 98.49           H  
ATOM   2479  C   GLN A 166     -22.412   4.178   6.409  1.00 98.49           C  
ATOM   2480  CB  GLN A 166     -24.766   4.443   7.167  1.00 98.49           C  
ATOM   2481  HB2 GLN A 166     -24.408   5.350   7.655  1.00 98.49           H  
ATOM   2482  HB3 GLN A 166     -24.672   3.623   7.878  1.00 98.49           H  
ATOM   2483  O   GLN A 166     -21.746   5.198   6.243  1.00 98.49           O  
ATOM   2484  CG  GLN A 166     -26.238   4.655   6.803  1.00 98.49           C  
ATOM   2485  HG2 GLN A 166     -26.344   5.619   6.306  1.00 98.49           H  
ATOM   2486  HG3 GLN A 166     -26.582   3.883   6.115  1.00 98.49           H  
ATOM   2487  CD  GLN A 166     -27.109   4.608   8.048  1.00 98.49           C  
ATOM   2488  NE2 GLN A 166     -28.050   5.506   8.212  1.00 98.49           N  
ATOM   2489 HE21 GLN A 166     -28.440   5.468   9.143  1.00 98.49           H  
ATOM   2490 HE22 GLN A 166     -28.011   6.347   7.655  1.00 98.49           H  
ATOM   2491  OE1 GLN A 166     -26.969   3.778   8.924  1.00 98.49           O  
ATOM   2492  N   VAL A 167     -21.910   3.078   6.982  1.00 98.72           N  
ATOM   2493  H   VAL A 167     -22.528   2.288   7.105  1.00 98.72           H  
ATOM   2494  CA  VAL A 167     -20.510   2.952   7.426  1.00 98.72           C  
ATOM   2495  HA  VAL A 167     -20.283   3.744   8.139  1.00 98.72           H  
ATOM   2496  C   VAL A 167     -19.566   3.121   6.240  1.00 98.72           C  
ATOM   2497  CB  VAL A 167     -20.274   1.587   8.104  1.00 98.72           C  
ATOM   2498  HB  VAL A 167     -20.590   0.797   7.422  1.00 98.72           H  
ATOM   2499  O   VAL A 167     -18.676   3.968   6.265  1.00 98.72           O  
ATOM   2500  CG1 VAL A 167     -18.807   1.333   8.473  1.00 98.72           C  
ATOM   2501 HG11 VAL A 167     -18.185   1.304   7.578  1.00 98.72           H  
ATOM   2502 HG12 VAL A 167     -18.440   2.109   9.144  1.00 98.72           H  
ATOM   2503 HG13 VAL A 167     -18.715   0.367   8.970  1.00 98.72           H  
ATOM   2504  CG2 VAL A 167     -21.090   1.465   9.392  1.00 98.72           C  
ATOM   2505 HG21 VAL A 167     -20.713   2.177  10.126  1.00 98.72           H  
ATOM   2506 HG22 VAL A 167     -22.144   1.679   9.217  1.00 98.72           H  
ATOM   2507 HG23 VAL A 167     -21.004   0.452   9.785  1.00 98.72           H  
ATOM   2508  N   THR A 168     -19.795   2.349   5.179  1.00 98.60           N  
ATOM   2509  H   THR A 168     -20.565   1.696   5.217  1.00 98.60           H  
ATOM   2510  CA  THR A 168     -18.981   2.390   3.960  1.00 98.60           C  
ATOM   2511  HA  THR A 168     -17.929   2.318   4.236  1.00 98.60           H  
ATOM   2512  C   THR A 168     -19.141   3.704   3.196  1.00 98.60           C  
ATOM   2513  CB  THR A 168     -19.302   1.208   3.039  1.00 98.60           C  
ATOM   2514  HB  THR A 168     -18.763   1.359   2.104  1.00 98.60           H  
ATOM   2515  O   THR A 168     -18.159   4.211   2.663  1.00 98.60           O  
ATOM   2516  CG2 THR A 168     -18.872  -0.124   3.652  1.00 98.60           C  
ATOM   2517 HG21 THR A 168     -19.419  -0.327   4.573  1.00 98.60           H  
ATOM   2518 HG22 THR A 168     -17.806  -0.093   3.878  1.00 98.60           H  
ATOM   2519 HG23 THR A 168     -19.057  -0.922   2.933  1.00 98.60           H  
ATOM   2520  OG1 THR A 168     -20.686   1.130   2.776  1.00 98.60           O  
ATOM   2521  HG1 THR A 168     -21.099   0.739   3.550  1.00 98.60           H  
ATOM   2522  N   ASP A 169     -20.336   4.311   3.192  1.00 98.67           N  
ATOM   2523  H   ASP A 169     -21.129   3.816   3.575  1.00 98.67           H  
ATOM   2524  CA  ASP A 169     -20.559   5.639   2.602  1.00 98.67           C  
ATOM   2525  HA  ASP A 169     -20.216   5.624   1.567  1.00 98.67           H  
ATOM   2526  C   ASP A 169     -19.772   6.733   3.335  1.00 98.67           C  
ATOM   2527  CB  ASP A 169     -22.062   5.965   2.615  1.00 98.67           C  
ATOM   2528  HB2 ASP A 169     -22.398   6.111   3.642  1.00 98.67           H  
ATOM   2529  HB3 ASP A 169     -22.610   5.122   2.194  1.00 98.67           H  
ATOM   2530  O   ASP A 169     -19.186   7.607   2.700  1.00 98.67           O  
ATOM   2531  CG  ASP A 169     -22.423   7.185   1.768  1.00 98.67           C  
ATOM   2532  OD1 ASP A 169     -22.151   7.155   0.551  1.00 98.67           O  
ATOM   2533  OD2 ASP A 169     -23.082   8.116   2.289  1.00 98.67           O  
ATOM   2534  N   ALA A 170     -19.722   6.674   4.670  1.00 98.78           N  
ATOM   2535  H   ALA A 170     -20.223   5.938   5.146  1.00 98.78           H  
ATOM   2536  CA  ALA A 170     -18.938   7.610   5.465  1.00 98.78           C  
ATOM   2537  HA  ALA A 170     -19.190   8.619   5.141  1.00 98.78           H  
ATOM   2538  C   ALA A 170     -17.431   7.442   5.222  1.00 98.78           C  
ATOM   2539  CB  ALA A 170     -19.330   7.474   6.940  1.00 98.78           C  
ATOM   2540  HB1 ALA A 170     -19.101   6.469   7.296  1.00 98.78           H  
ATOM   2541  HB2 ALA A 170     -18.778   8.204   7.532  1.00 98.78           H  
ATOM   2542  HB3 ALA A 170     -20.398   7.657   7.057  1.00 98.78           H  
ATOM   2543  O   ALA A 170     -16.753   8.434   4.953  1.00 98.78           O  
ATOM   2544  N   ILE A 171     -16.915   6.206   5.258  1.00 98.84           N  
ATOM   2545  H   ILE A 171     -17.535   5.437   5.470  1.00 98.84           H  
ATOM   2546  CA  ILE A 171     -15.500   5.904   4.970  1.00 98.84           C  
ATOM   2547  HA  ILE A 171     -14.873   6.444   5.679  1.00 98.84           H  
ATOM   2548  C   ILE A 171     -15.114   6.406   3.573  1.00 98.84           C  
ATOM   2549  CB  ILE A 171     -15.214   4.392   5.137  1.00 98.84           C  
ATOM   2550  HB  ILE A 171     -15.955   3.834   4.564  1.00 98.84           H  
ATOM   2551  O   ILE A 171     -14.152   7.161   3.448  1.00 98.84           O  
ATOM   2552  CG1 ILE A 171     -15.323   3.990   6.627  1.00 98.84           C  
ATOM   2553 HG12 ILE A 171     -16.233   4.409   7.055  1.00 98.84           H  
ATOM   2554 HG13 ILE A 171     -14.479   4.407   7.177  1.00 98.84           H  
ATOM   2555  CG2 ILE A 171     -13.816   4.026   4.602  1.00 98.84           C  
ATOM   2556 HG21 ILE A 171     -13.754   4.191   3.526  1.00 98.84           H  
ATOM   2557 HG22 ILE A 171     -13.052   4.628   5.094  1.00 98.84           H  
ATOM   2558 HG23 ILE A 171     -13.598   2.970   4.762  1.00 98.84           H  
ATOM   2559  CD1 ILE A 171     -15.367   2.472   6.856  1.00 98.84           C  
ATOM   2560 HD11 ILE A 171     -15.580   2.270   7.905  1.00 98.84           H  
ATOM   2561 HD12 ILE A 171     -14.408   2.016   6.608  1.00 98.84           H  
ATOM   2562 HD13 ILE A 171     -16.151   2.027   6.244  1.00 98.84           H  
ATOM   2563  N   ALA A 172     -15.907   6.088   2.547  1.00 98.70           N  
ATOM   2564  H   ALA A 172     -16.679   5.455   2.701  1.00 98.70           H  
ATOM   2565  CA  ALA A 172     -15.644   6.527   1.180  1.00 98.70           C  
ATOM   2566  HA  ALA A 172     -14.662   6.160   0.881  1.00 98.70           H  
ATOM   2567  C   ALA A 172     -15.644   8.059   1.041  1.00 98.70           C  
ATOM   2568  CB  ALA A 172     -16.703   5.897   0.272  1.00 98.70           C  
ATOM   2569  HB1 ALA A 172     -16.532   6.203  -0.761  1.00 98.70           H  
ATOM   2570  HB2 ALA A 172     -17.699   6.209   0.584  1.00 98.70           H  
ATOM   2571  HB3 ALA A 172     -16.626   4.812   0.342  1.00 98.70           H  
ATOM   2572  O   ALA A 172     -14.866   8.613   0.263  1.00 98.70           O  
ATOM   2573  N   GLU A 173     -16.497   8.771   1.786  1.00 98.63           N  
ATOM   2574  H   GLU A 173     -17.149   8.281   2.381  1.00 98.63           H  
ATOM   2575  CA  GLU A 173     -16.499  10.238   1.791  1.00 98.63           C  
ATOM   2576  HA  GLU A 173     -16.551  10.579   0.758  1.00 98.63           H  
ATOM   2577  C   GLU A 173     -15.215  10.819   2.395  1.00 98.63           C  
ATOM   2578  CB  GLU A 173     -17.725  10.761   2.547  1.00 98.63           C  
ATOM   2579  HB2 GLU A 173     -17.568  10.630   3.618  1.00 98.63           H  
ATOM   2580  HB3 GLU A 173     -18.606  10.187   2.259  1.00 98.63           H  
ATOM   2581  O   GLU A 173     -14.679  11.796   1.872  1.00 98.63           O  
ATOM   2582  CG  GLU A 173     -17.986  12.249   2.268  1.00 98.63           C  
ATOM   2583  HG2 GLU A 173     -18.741  12.600   2.972  1.00 98.63           H  
ATOM   2584  HG3 GLU A 173     -17.082  12.824   2.468  1.00 98.63           H  
ATOM   2585  CD  GLU A 173     -18.478  12.547   0.843  1.00 98.63           C  
ATOM   2586  OE1 GLU A 173     -18.630  13.745   0.538  1.00 98.63           O  
ATOM   2587  OE2 GLU A 173     -18.750  11.610   0.047  1.00 98.63           O  
ATOM   2588  N   PHE A 174     -14.689  10.200   3.455  1.00 98.72           N  
ATOM   2589  H   PHE A 174     -15.156   9.380   3.815  1.00 98.72           H  
ATOM   2590  CA  PHE A 174     -13.376  10.552   3.989  1.00 98.72           C  
ATOM   2591  HA  PHE A 174     -13.356  11.622   4.197  1.00 98.72           H  
ATOM   2592  C   PHE A 174     -12.265  10.271   2.972  1.00 98.72           C  
ATOM   2593  CB  PHE A 174     -13.127   9.803   5.300  1.00 98.72           C  
ATOM   2594  HB2 PHE A 174     -13.380   8.750   5.177  1.00 98.72           H  
ATOM   2595  HB3 PHE A 174     -13.799  10.206   6.058  1.00 98.72           H  
ATOM   2596  O   PHE A 174     -11.431  11.140   2.724  1.00 98.72           O  
ATOM   2597  CG  PHE A 174     -11.699   9.902   5.797  1.00 98.72           C  
ATOM   2598  CD1 PHE A 174     -10.905   8.743   5.879  1.00 98.72           C  
ATOM   2599  HD1 PHE A 174     -11.312   7.784   5.596  1.00 98.72           H  
ATOM   2600  CD2 PHE A 174     -11.144  11.155   6.117  1.00 98.72           C  
ATOM   2601  HD2 PHE A 174     -11.741  12.050   6.024  1.00 98.72           H  
ATOM   2602  CE1 PHE A 174      -9.570   8.834   6.308  1.00 98.72           C  
ATOM   2603  HE1 PHE A 174      -8.957   7.946   6.347  1.00 98.72           H  
ATOM   2604  CE2 PHE A 174      -9.807  11.246   6.541  1.00 98.72           C  
ATOM   2605  HE2 PHE A 174      -9.374  12.211   6.762  1.00 98.72           H  
ATOM   2606  CZ  PHE A 174      -9.027  10.083   6.649  1.00 98.72           C  
ATOM   2607  HZ  PHE A 174      -7.994  10.150   6.960  1.00 98.72           H  
ATOM   2608  N   GLU A 175     -12.271   9.108   2.325  1.00 98.70           N  
ATOM   2609  H   GLU A 175     -12.957   8.413   2.585  1.00 98.70           H  
ATOM   2610  CA  GLU A 175     -11.243   8.733   1.349  1.00 98.70           C  
ATOM   2611  HA  GLU A 175     -10.266   8.796   1.828  1.00 98.70           H  
ATOM   2612  C   GLU A 175     -11.198   9.661   0.126  1.00 98.70           C  
ATOM   2613  CB  GLU A 175     -11.456   7.286   0.907  1.00 98.70           C  
ATOM   2614  HB2 GLU A 175     -12.494   7.160   0.600  1.00 98.70           H  
ATOM   2615  HB3 GLU A 175     -10.808   7.079   0.056  1.00 98.70           H  
ATOM   2616  O   GLU A 175     -10.119   9.935  -0.398  1.00 98.70           O  
ATOM   2617  CG  GLU A 175     -11.119   6.295   2.025  1.00 98.70           C  
ATOM   2618  HG2 GLU A 175     -11.751   6.472   2.895  1.00 98.70           H  
ATOM   2619  HG3 GLU A 175     -10.085   6.450   2.332  1.00 98.70           H  
ATOM   2620  CD  GLU A 175     -11.314   4.863   1.531  1.00 98.70           C  
ATOM   2621  OE1 GLU A 175     -10.311   4.117   1.565  1.00 98.70           O  
ATOM   2622  OE2 GLU A 175     -12.452   4.554   1.107  1.00 98.70           O  
ATOM   2623  N   LYS A 176     -12.330  10.248  -0.287  1.00 98.23           N  
ATOM   2624  H   LYS A 176     -13.192   9.962   0.155  1.00 98.23           H  
ATOM   2625  CA  LYS A 176     -12.351  11.303  -1.320  1.00 98.23           C  
ATOM   2626  HA  LYS A 176     -11.907  10.913  -2.236  1.00 98.23           H  
ATOM   2627  C   LYS A 176     -11.530  12.537  -0.942  1.00 98.23           C  
ATOM   2628  CB  LYS A 176     -13.786  11.755  -1.595  1.00 98.23           C  
ATOM   2629  HB2 LYS A 176     -13.763  12.663  -2.197  1.00 98.23           H  
ATOM   2630  HB3 LYS A 176     -14.253  11.997  -0.640  1.00 98.23           H  
ATOM   2631  O   LYS A 176     -11.086  13.252  -1.837  1.00 98.23           O  
ATOM   2632  CG  LYS A 176     -14.633  10.724  -2.346  1.00 98.23           C  
ATOM   2633  HG2 LYS A 176     -14.290  10.641  -3.377  1.00 98.23           H  
ATOM   2634  HG3 LYS A 176     -14.551   9.747  -1.871  1.00 98.23           H  
ATOM   2635  CD  LYS A 176     -16.088  11.202  -2.315  1.00 98.23           C  
ATOM   2636  HD2 LYS A 176     -16.339  11.484  -1.293  1.00 98.23           H  
ATOM   2637  HD3 LYS A 176     -16.201  12.083  -2.947  1.00 98.23           H  
ATOM   2638  CE  LYS A 176     -17.053  10.105  -2.754  1.00 98.23           C  
ATOM   2639  HE2 LYS A 176     -16.803   9.200  -2.201  1.00 98.23           H  
ATOM   2640  HE3 LYS A 176     -16.931   9.910  -3.820  1.00 98.23           H  
ATOM   2641  NZ  LYS A 176     -18.439  10.516  -2.429  1.00 98.23           N  
ATOM   2642  HZ1 LYS A 176     -18.482  10.835  -1.472  1.00 98.23           H  
ATOM   2643  HZ2 LYS A 176     -19.092   9.748  -2.498  1.00 98.23           H  
ATOM   2644  HZ3 LYS A 176     -18.739  11.309  -2.977  1.00 98.23           H  
ATOM   2645  N   THR A 177     -11.329  12.797   0.352  1.00 98.21           N  
ATOM   2646  H   THR A 177     -11.712  12.158   1.034  1.00 98.21           H  
ATOM   2647  CA  THR A 177     -10.502  13.918   0.828  1.00 98.21           C  
ATOM   2648  HA  THR A 177     -10.704  14.781   0.193  1.00 98.21           H  
ATOM   2649  C   THR A 177      -9.004  13.631   0.718  1.00 98.21           C  
ATOM   2650  CB  THR A 177     -10.834  14.335   2.272  1.00 98.21           C  
ATOM   2651  HB  THR A 177     -10.372  15.308   2.437  1.00 98.21           H  
ATOM   2652  O   THR A 177      -8.204  14.564   0.719  1.00 98.21           O  
ATOM   2653  CG2 THR A 177     -12.332  14.477   2.562  1.00 98.21           C  
ATOM   2654 HG21 THR A 177     -12.506  15.459   3.003  1.00 98.21           H  
ATOM   2655 HG22 THR A 177     -12.926  14.396   1.651  1.00 98.21           H  
ATOM   2656 HG23 THR A 177     -12.665  13.716   3.266  1.00 98.21           H  
ATOM   2657  OG1 THR A 177     -10.284  13.446   3.217  1.00 98.21           O  
ATOM   2658  HG1 THR A 177     -10.675  12.581   3.077  1.00 98.21           H  
ATOM   2659  N   LEU A 178      -8.615  12.357   0.585  1.00 98.45           N  
ATOM   2660  H   LEU A 178      -9.329  11.646   0.514  1.00 98.45           H  
ATOM   2661  CA  LEU A 178      -7.227  11.890   0.580  1.00 98.45           C  
ATOM   2662  HA  LEU A 178      -6.657  12.522   1.261  1.00 98.45           H  
ATOM   2663  C   LEU A 178      -6.564  12.055  -0.795  1.00 98.45           C  
ATOM   2664  CB  LEU A 178      -7.159  10.442   1.101  1.00 98.45           C  
ATOM   2665  HB2 LEU A 178      -6.110  10.146   1.139  1.00 98.45           H  
ATOM   2666  HB3 LEU A 178      -7.654   9.789   0.382  1.00 98.45           H  
ATOM   2667  O   LEU A 178      -5.940  11.133  -1.321  1.00 98.45           O  
ATOM   2668  CG  LEU A 178      -7.775  10.204   2.489  1.00 98.45           C  
ATOM   2669  HG  LEU A 178      -8.836  10.454   2.474  1.00 98.45           H  
ATOM   2670  CD1 LEU A 178      -7.625   8.724   2.837  1.00 98.45           C  
ATOM   2671 HD11 LEU A 178      -8.123   8.113   2.084  1.00 98.45           H  
ATOM   2672 HD12 LEU A 178      -8.079   8.520   3.807  1.00 98.45           H  
ATOM   2673 HD13 LEU A 178      -6.569   8.457   2.855  1.00 98.45           H  
ATOM   2674  CD2 LEU A 178      -7.088  11.032   3.578  1.00 98.45           C  
ATOM   2675 HD21 LEU A 178      -7.254  12.093   3.396  1.00 98.45           H  
ATOM   2676 HD22 LEU A 178      -7.528  10.783   4.544  1.00 98.45           H  
ATOM   2677 HD23 LEU A 178      -6.021  10.812   3.600  1.00 98.45           H  
ATOM   2678  N   VAL A 179      -6.703  13.236  -1.395  1.00 98.20           N  
ATOM   2679  H   VAL A 179      -7.176  13.961  -0.875  1.00 98.20           H  
ATOM   2680  CA  VAL A 179      -5.964  13.621  -2.603  1.00 98.20           C  
ATOM   2681  HA  VAL A 179      -5.715  12.707  -3.143  1.00 98.20           H  
ATOM   2682  C   VAL A 179      -4.645  14.298  -2.239  1.00 98.20           C  
ATOM   2683  CB  VAL A 179      -6.796  14.483  -3.565  1.00 98.20           C  
ATOM   2684  HB  VAL A 179      -6.192  14.681  -4.451  1.00 98.20           H  
ATOM   2685  O   VAL A 179      -4.520  14.885  -1.165  1.00 98.20           O  
ATOM   2686  CG1 VAL A 179      -8.057  13.742  -4.025  1.00 98.20           C  
ATOM   2687 HG11 VAL A 179      -8.572  14.332  -4.782  1.00 98.20           H  
ATOM   2688 HG12 VAL A 179      -7.780  12.779  -4.455  1.00 98.20           H  
ATOM   2689 HG13 VAL A 179      -8.729  13.579  -3.182  1.00 98.20           H  
ATOM   2690  CG2 VAL A 179      -7.200  15.828  -2.960  1.00 98.20           C  
ATOM   2691 HG21 VAL A 179      -7.778  15.674  -2.049  1.00 98.20           H  
ATOM   2692 HG22 VAL A 179      -7.787  16.374  -3.699  1.00 98.20           H  
ATOM   2693 HG23 VAL A 179      -6.314  16.416  -2.720  1.00 98.20           H  
ATOM   2694  N   THR A 180      -3.662  14.237  -3.136  1.00 98.56           N  
ATOM   2695  H   THR A 180      -3.820  13.693  -3.973  1.00 98.56           H  
ATOM   2696  CA  THR A 180      -2.320  14.801  -2.911  1.00 98.56           C  
ATOM   2697  HA  THR A 180      -2.298  15.311  -1.948  1.00 98.56           H  
ATOM   2698  C   THR A 180      -1.960  15.843  -3.978  1.00 98.56           C  
ATOM   2699  CB  THR A 180      -1.256  13.697  -2.822  1.00 98.56           C  
ATOM   2700  HB  THR A 180      -0.287  14.161  -2.637  1.00 98.56           H  
ATOM   2701  O   THR A 180      -1.246  15.505  -4.929  1.00 98.56           O  
ATOM   2702  CG2 THR A 180      -1.536  12.712  -1.693  1.00 98.56           C  
ATOM   2703 HG21 THR A 180      -0.667  12.068  -1.558  1.00 98.56           H  
ATOM   2704 HG22 THR A 180      -2.421  12.116  -1.915  1.00 98.56           H  
ATOM   2705 HG23 THR A 180      -1.702  13.269  -0.772  1.00 98.56           H  
ATOM   2706  OG1 THR A 180      -1.195  12.975  -4.038  1.00 98.56           O  
ATOM   2707  HG1 THR A 180      -1.091  13.670  -4.692  1.00 98.56           H  
ATOM   2708  N   PRO A 181      -2.469  17.085  -3.878  1.00 97.76           N  
ATOM   2709  CA  PRO A 181      -2.183  18.149  -4.843  1.00 97.76           C  
ATOM   2710  HA  PRO A 181      -2.341  17.798  -5.863  1.00 97.76           H  
ATOM   2711  C   PRO A 181      -0.732  18.651  -4.724  1.00 97.76           C  
ATOM   2712  CB  PRO A 181      -3.215  19.238  -4.521  1.00 97.76           C  
ATOM   2713  HB2 PRO A 181      -2.887  20.236  -4.811  1.00 97.76           H  
ATOM   2714  HB3 PRO A 181      -4.159  18.999  -5.011  1.00 97.76           H  
ATOM   2715  O   PRO A 181       0.037  18.186  -3.884  1.00 97.76           O  
ATOM   2716  CG  PRO A 181      -3.383  19.112  -3.008  1.00 97.76           C  
ATOM   2717  HG2 PRO A 181      -4.342  19.507  -2.672  1.00 97.76           H  
ATOM   2718  HG3 PRO A 181      -2.559  19.615  -2.503  1.00 97.76           H  
ATOM   2719  CD  PRO A 181      -3.282  17.604  -2.782  1.00 97.76           C  
ATOM   2720  HD2 PRO A 181      -4.275  17.158  -2.828  1.00 97.76           H  
ATOM   2721  HD3 PRO A 181      -2.823  17.405  -1.814  1.00 97.76           H  
ATOM   2722  N   ASN A 182      -0.361  19.641  -5.542  1.00 97.48           N  
ATOM   2723  H   ASN A 182      -1.038  19.965  -6.217  1.00 97.48           H  
ATOM   2724  CA  ASN A 182       0.889  20.410  -5.424  1.00 97.48           C  
ATOM   2725  HA  ASN A 182       0.902  21.106  -6.263  1.00 97.48           H  
ATOM   2726  C   ASN A 182       2.197  19.604  -5.534  1.00 97.48           C  
ATOM   2727  CB  ASN A 182       0.876  21.247  -4.133  1.00 97.48           C  
ATOM   2728  HB2 ASN A 182       0.932  20.563  -3.287  1.00 97.48           H  
ATOM   2729  HB3 ASN A 182       1.758  21.887  -4.088  1.00 97.48           H  
ATOM   2730  O   ASN A 182       3.247  20.073  -5.073  1.00 97.48           O  
ATOM   2731  CG  ASN A 182      -0.328  22.142  -3.977  1.00 97.48           C  
ATOM   2732  ND2 ASN A 182      -0.836  22.263  -2.777  1.00 97.48           N  
ATOM   2733 HD21 ASN A 182      -1.640  22.863  -2.659  1.00 97.48           H  
ATOM   2734 HD22 ASN A 182      -0.390  21.776  -2.012  1.00 97.48           H  
ATOM   2735  OD1 ASN A 182      -0.792  22.768  -4.910  1.00 97.48           O  
ATOM   2736  N   SER A 183       2.178  18.428  -6.171  1.00 98.68           N  
ATOM   2737  H   SER A 183       1.307  18.095  -6.559  1.00 98.68           H  
ATOM   2738  CA  SER A 183       3.427  17.738  -6.502  1.00 98.68           C  
ATOM   2739  HA  SER A 183       3.957  17.562  -5.566  1.00 98.68           H  
ATOM   2740  C   SER A 183       4.312  18.643  -7.372  1.00 98.68           C  
ATOM   2741  CB  SER A 183       3.158  16.365  -7.135  1.00 98.68           C  
ATOM   2742  HB2 SER A 183       3.948  15.681  -6.824  1.00 98.68           H  
ATOM   2743  HB3 SER A 183       2.211  15.969  -6.769  1.00 98.68           H  
ATOM   2744  O   SER A 183       3.820  19.528  -8.079  1.00 98.68           O  
ATOM   2745  OG  SER A 183       3.149  16.393  -8.548  1.00 98.68           O  
ATOM   2746  HG  SER A 183       3.950  15.948  -8.833  1.00 98.68           H  
ATOM   2747  N   ARG A 184       5.637  18.450  -7.351  1.00 98.49           N  
ATOM   2748  H   ARG A 184       6.005  17.702  -6.780  1.00 98.49           H  
ATOM   2749  CA  ARG A 184       6.534  19.261  -8.200  1.00 98.49           C  
ATOM   2750  HA  ARG A 184       6.376  20.316  -7.979  1.00 98.49           H  
ATOM   2751  C   ARG A 184       6.189  19.120  -9.684  1.00 98.49           C  
ATOM   2752  CB  ARG A 184       8.004  18.912  -7.951  1.00 98.49           C  
ATOM   2753  HB2 ARG A 184       8.155  17.838  -8.054  1.00 98.49           H  
ATOM   2754  HB3 ARG A 184       8.603  19.419  -8.708  1.00 98.49           H  
ATOM   2755  O   ARG A 184       6.254  20.097 -10.423  1.00 98.49           O  
ATOM   2756  CG  ARG A 184       8.477  19.389  -6.571  1.00 98.49           C  
ATOM   2757  HG2 ARG A 184       8.192  20.433  -6.440  1.00 98.49           H  
ATOM   2758  HG3 ARG A 184       8.001  18.796  -5.791  1.00 98.49           H  
ATOM   2759  CD  ARG A 184      10.000  19.294  -6.437  1.00 98.49           C  
ATOM   2760  HD2 ARG A 184      10.291  19.725  -5.479  1.00 98.49           H  
ATOM   2761  HD3 ARG A 184      10.452  19.899  -7.222  1.00 98.49           H  
ATOM   2762  NE  ARG A 184      10.477  17.898  -6.493  1.00 98.49           N  
ATOM   2763  HE  ARG A 184      10.019  17.232  -5.887  1.00 98.49           H  
ATOM   2764  NH1 ARG A 184      12.152  18.178  -8.048  1.00 98.49           N  
ATOM   2765 HH11 ARG A 184      11.845  19.114  -8.271  1.00 98.49           H  
ATOM   2766 HH12 ARG A 184      12.759  17.712  -8.707  1.00 98.49           H  
ATOM   2767  NH2 ARG A 184      11.772  16.174  -7.179  1.00 98.49           N  
ATOM   2768 HH21 ARG A 184      12.454  15.868  -7.858  1.00 98.49           H  
ATOM   2769 HH22 ARG A 184      11.282  15.511  -6.595  1.00 98.49           H  
ATOM   2770  CZ  ARG A 184      11.466  17.434  -7.232  1.00 98.49           C  
ATOM   2771  N   PHE A 185       5.763  17.926 -10.094  1.00 98.55           N  
ATOM   2772  H   PHE A 185       5.756  17.164  -9.432  1.00 98.55           H  
ATOM   2773  CA  PHE A 185       5.249  17.695 -11.440  1.00 98.55           C  
ATOM   2774  HA  PHE A 185       6.011  18.004 -12.155  1.00 98.55           H  
ATOM   2775  C   PHE A 185       3.987  18.507 -11.747  1.00 98.55           C  
ATOM   2776  CB  PHE A 185       4.968  16.205 -11.622  1.00 98.55           C  
ATOM   2777  HB2 PHE A 185       4.130  15.913 -10.988  1.00 98.55           H  
ATOM   2778  HB3 PHE A 185       5.840  15.638 -11.297  1.00 98.55           H  
ATOM   2779  O   PHE A 185       3.904  19.108 -12.814  1.00 98.55           O  
ATOM   2780  CG  PHE A 185       4.669  15.833 -13.053  1.00 98.55           C  
ATOM   2781  CD1 PHE A 185       3.440  15.244 -13.388  1.00 98.55           C  
ATOM   2782  HD1 PHE A 185       2.704  15.033 -12.627  1.00 98.55           H  
ATOM   2783  CD2 PHE A 185       5.609  16.110 -14.062  1.00 98.55           C  
ATOM   2784  HD2 PHE A 185       6.575  16.513 -13.795  1.00 98.55           H  
ATOM   2785  CE1 PHE A 185       3.163  14.948 -14.730  1.00 98.55           C  
ATOM   2786  HE1 PHE A 185       2.217  14.500 -14.997  1.00 98.55           H  
ATOM   2787  CE2 PHE A 185       5.306  15.861 -15.410  1.00 98.55           C  
ATOM   2788  HE2 PHE A 185       6.019  16.098 -16.186  1.00 98.55           H  
ATOM   2789  CZ  PHE A 185       4.075  15.278 -15.742  1.00 98.55           C  
ATOM   2790  HZ  PHE A 185       3.823  15.088 -16.775  1.00 98.55           H  
ATOM   2791  N   ASP A 186       3.039  18.582 -10.812  1.00 98.30           N  
ATOM   2792  H   ASP A 186       3.148  18.078  -9.944  1.00 98.30           H  
ATOM   2793  CA  ASP A 186       1.809  19.358 -10.995  1.00 98.30           C  
ATOM   2794  HA  ASP A 186       1.336  19.056 -11.929  1.00 98.30           H  
ATOM   2795  C   ASP A 186       2.102  20.853 -11.131  1.00 98.30           C  
ATOM   2796  CB  ASP A 186       0.831  19.069  -9.847  1.00 98.30           C  
ATOM   2797  HB2 ASP A 186       1.348  19.140  -8.890  1.00 98.30           H  
ATOM   2798  HB3 ASP A 186       0.043  19.823  -9.855  1.00 98.30           H  
ATOM   2799  O   ASP A 186       1.636  21.477 -12.081  1.00 98.30           O  
ATOM   2800  CG  ASP A 186       0.178  17.692  -9.976  1.00 98.30           C  
ATOM   2801  OD1 ASP A 186       0.417  16.991 -10.989  1.00 98.30           O  
ATOM   2802  OD2 ASP A 186      -0.588  17.302  -9.074  1.00 98.30           O  
ATOM   2803  N   LYS A 187       2.982  21.400 -10.283  1.00 98.15           N  
ATOM   2804  H   LYS A 187       3.325  20.822  -9.530  1.00 98.15           H  
ATOM   2805  CA  LYS A 187       3.440  22.798 -10.395  1.00 98.15           C  
ATOM   2806  HA  LYS A 187       2.577  23.458 -10.306  1.00 98.15           H  
ATOM   2807  C   LYS A 187       4.062  23.087 -11.764  1.00 98.15           C  
ATOM   2808  CB  LYS A 187       4.445  23.112  -9.278  1.00 98.15           C  
ATOM   2809  HB2 LYS A 187       4.866  24.103  -9.448  1.00 98.15           H  
ATOM   2810  HB3 LYS A 187       5.255  22.383  -9.302  1.00 98.15           H  
ATOM   2811  O   LYS A 187       3.795  24.125 -12.370  1.00 98.15           O  
ATOM   2812  CG  LYS A 187       3.775  23.097  -7.900  1.00 98.15           C  
ATOM   2813  HG2 LYS A 187       3.303  22.130  -7.727  1.00 98.15           H  
ATOM   2814  HG3 LYS A 187       3.005  23.868  -7.870  1.00 98.15           H  
ATOM   2815  CD  LYS A 187       4.795  23.347  -6.786  1.00 98.15           C  
ATOM   2816  HD2 LYS A 187       5.553  22.566  -6.822  1.00 98.15           H  
ATOM   2817  HD3 LYS A 187       5.260  24.323  -6.921  1.00 98.15           H  
ATOM   2818  CE  LYS A 187       4.039  23.285  -5.457  1.00 98.15           C  
ATOM   2819  HE2 LYS A 187       3.473  22.354  -5.439  1.00 98.15           H  
ATOM   2820  HE3 LYS A 187       3.323  24.106  -5.420  1.00 98.15           H  
ATOM   2821  NZ  LYS A 187       4.947  23.327  -4.291  1.00 98.15           N  
ATOM   2822  HZ1 LYS A 187       5.554  22.520  -4.317  1.00 98.15           H  
ATOM   2823  HZ2 LYS A 187       4.401  23.261  -3.443  1.00 98.15           H  
ATOM   2824  HZ3 LYS A 187       5.488  24.179  -4.294  1.00 98.15           H  
ATOM   2825  N   TRP A 188       4.851  22.149 -12.287  1.00 98.18           N  
ATOM   2826  H   TRP A 188       5.040  21.324 -11.735  1.00 98.18           H  
ATOM   2827  CA  TRP A 188       5.440  22.260 -13.622  1.00 98.18           C  
ATOM   2828  HA  TRP A 188       5.923  23.233 -13.708  1.00 98.18           H  
ATOM   2829  C   TRP A 188       4.396  22.196 -14.744  1.00 98.18           C  
ATOM   2830  CB  TRP A 188       6.511  21.187 -13.776  1.00 98.18           C  
ATOM   2831  HB2 TRP A 188       7.233  21.345 -12.975  1.00 98.18           H  
ATOM   2832  HB3 TRP A 188       6.067  20.201 -13.634  1.00 98.18           H  
ATOM   2833  O   TRP A 188       4.452  23.004 -15.673  1.00 98.18           O  
ATOM   2834  CG  TRP A 188       7.237  21.192 -15.082  1.00 98.18           C  
ATOM   2835  CD1 TRP A 188       8.320  21.944 -15.379  1.00 98.18           C  
ATOM   2836  HD1 TRP A 188       8.789  22.635 -14.695  1.00 98.18           H  
ATOM   2837  CD2 TRP A 188       6.934  20.421 -16.282  1.00 98.18           C  
ATOM   2838  CE2 TRP A 188       7.885  20.769 -17.288  1.00 98.18           C  
ATOM   2839  CE3 TRP A 188       5.957  19.458 -16.618  1.00 98.18           C  
ATOM   2840  HE3 TRP A 188       5.235  19.160 -15.873  1.00 98.18           H  
ATOM   2841  NE1 TRP A 188       8.719  21.685 -16.676  1.00 98.18           N  
ATOM   2842  HE1 TRP A 188       9.539  22.103 -17.092  1.00 98.18           H  
ATOM   2843  CH2 TRP A 188       6.870  19.247 -18.875  1.00 98.18           C  
ATOM   2844  HH2 TRP A 188       6.843  18.783 -19.850  1.00 98.18           H  
ATOM   2845  CZ2 TRP A 188       7.861  20.199 -18.570  1.00 98.18           C  
ATOM   2846  HZ2 TRP A 188       8.606  20.475 -19.300  1.00 98.18           H  
ATOM   2847  CZ3 TRP A 188       5.926  18.875 -17.900  1.00 98.18           C  
ATOM   2848  HZ3 TRP A 188       5.183  18.126 -18.129  1.00 98.18           H  
ATOM   2849  N   LEU A 189       3.402  21.305 -14.643  1.00 96.78           N  
ATOM   2850  H   LEU A 189       3.403  20.682 -13.848  1.00 96.78           H  
ATOM   2851  CA  LEU A 189       2.273  21.234 -15.582  1.00 96.78           C  
ATOM   2852  HA  LEU A 189       2.665  21.106 -16.591  1.00 96.78           H  
ATOM   2853  C   LEU A 189       1.431  22.522 -15.596  1.00 96.78           C  
ATOM   2854  CB  LEU A 189       1.368  20.044 -15.214  1.00 96.78           C  
ATOM   2855  HB2 LEU A 189       1.168  20.088 -14.143  1.00 96.78           H  
ATOM   2856  HB3 LEU A 189       0.415  20.169 -15.728  1.00 96.78           H  
ATOM   2857  O   LEU A 189       0.887  22.885 -16.647  1.00 96.78           O  
ATOM   2858  CG  LEU A 189       1.897  18.639 -15.540  1.00 96.78           C  
ATOM   2859  HG  LEU A 189       2.847  18.461 -15.037  1.00 96.78           H  
ATOM   2860  CD1 LEU A 189       0.864  17.620 -15.052  1.00 96.78           C  
ATOM   2861 HD11 LEU A 189       1.186  16.614 -15.320  1.00 96.78           H  
ATOM   2862 HD12 LEU A 189       0.778  17.679 -13.967  1.00 96.78           H  
ATOM   2863 HD13 LEU A 189      -0.108  17.810 -15.505  1.00 96.78           H  
ATOM   2864  CD2 LEU A 189       2.093  18.433 -17.045  1.00 96.78           C  
ATOM   2865 HD21 LEU A 189       2.873  19.099 -17.415  1.00 96.78           H  
ATOM   2866 HD22 LEU A 189       1.156  18.611 -17.573  1.00 96.78           H  
ATOM   2867 HD23 LEU A 189       2.414  17.406 -17.225  1.00 96.78           H  
ATOM   2868  N   GLU A 190       1.344  23.200 -14.451  1.00 96.14           N  
ATOM   2869  H   GLU A 190       1.713  22.756 -13.622  1.00 96.14           H  
ATOM   2870  CA  GLU A 190       0.667  24.488 -14.248  1.00 96.14           C  
ATOM   2871  HA  GLU A 190      -0.237  24.511 -14.856  1.00 96.14           H  
ATOM   2872  C   GLU A 190       1.509  25.702 -14.684  1.00 96.14           C  
ATOM   2873  CB  GLU A 190       0.242  24.611 -12.777  1.00 96.14           C  
ATOM   2874  HB2 GLU A 190       1.111  24.436 -12.143  1.00 96.14           H  
ATOM   2875  HB3 GLU A 190      -0.126  25.620 -12.591  1.00 96.14           H  
ATOM   2876  O   GLU A 190       0.989  26.815 -14.761  1.00 96.14           O  
ATOM   2877  CG  GLU A 190      -0.879  23.619 -12.431  1.00 96.14           C  
ATOM   2878  HG2 GLU A 190      -1.747  23.863 -13.043  1.00 96.14           H  
ATOM   2879  HG3 GLU A 190      -0.571  22.607 -12.693  1.00 96.14           H  
ATOM   2880  CD  GLU A 190      -1.275  23.645 -10.948  1.00 96.14           C  
ATOM   2881  OE1 GLU A 190      -2.435  23.260 -10.678  1.00 96.14           O  
ATOM   2882  OE2 GLU A 190      -0.440  24.052 -10.107  1.00 96.14           O  
ATOM   2883  N   GLY A 191       2.778  25.499 -15.055  1.00 96.48           N  
ATOM   2884  H   GLY A 191       3.151  24.566 -14.947  1.00 96.48           H  
ATOM   2885  CA  GLY A 191       3.628  26.511 -15.688  1.00 96.48           C  
ATOM   2886  HA2 GLY A 191       3.041  27.400 -15.919  1.00 96.48           H  
ATOM   2887  HA3 GLY A 191       3.999  26.095 -16.626  1.00 96.48           H  
ATOM   2888  C   GLY A 191       4.845  26.963 -14.879  1.00 96.48           C  
ATOM   2889  O   GLY A 191       5.611  27.788 -15.385  1.00 96.48           O  
ATOM   2890  N   ASP A 192       5.070  26.427 -13.677  1.00 97.77           N  
ATOM   2891  H   ASP A 192       4.420  25.747 -13.308  1.00 97.77           H  
ATOM   2892  CA  ASP A 192       6.303  26.661 -12.921  1.00 97.77           C  
ATOM   2893  HA  ASP A 192       6.548  27.722 -12.981  1.00 97.77           H  
ATOM   2894  C   ASP A 192       7.470  25.877 -13.542  1.00 97.77           C  
ATOM   2895  CB  ASP A 192       6.116  26.341 -11.431  1.00 97.77           C  
ATOM   2896  HB2 ASP A 192       5.912  25.277 -11.311  1.00 97.77           H  
ATOM   2897  HB3 ASP A 192       5.262  26.902 -11.053  1.00 97.77           H  
ATOM   2898  O   ASP A 192       7.739  24.717 -13.220  1.00 97.77           O  
ATOM   2899  CG  ASP A 192       7.353  26.702 -10.596  1.00 97.77           C  
ATOM   2900  OD1 ASP A 192       8.348  27.192 -11.186  1.00 97.77           O  
ATOM   2901  OD2 ASP A 192       7.287  26.483  -9.366  1.00 97.77           O  
ATOM   2902  N   LYS A 193       8.175  26.521 -14.475  1.00 93.41           N  
ATOM   2903  H   LYS A 193       7.868  27.456 -14.706  1.00 93.41           H  
ATOM   2904  CA  LYS A 193       9.281  25.909 -15.226  1.00 93.41           C  
ATOM   2905  HA  LYS A 193       8.917  24.993 -15.692  1.00 93.41           H  
ATOM   2906  C   LYS A 193      10.456  25.480 -14.346  1.00 93.41           C  
ATOM   2907  CB  LYS A 193       9.777  26.871 -16.309  1.00 93.41           C  
ATOM   2908  HB2 LYS A 193      10.654  26.434 -16.786  1.00 93.41           H  
ATOM   2909  HB3 LYS A 193      10.074  27.813 -15.848  1.00 93.41           H  
ATOM   2910  O   LYS A 193      11.214  24.612 -14.771  1.00 93.41           O  
ATOM   2911  CG  LYS A 193       8.705  27.120 -17.374  1.00 93.41           C  
ATOM   2912  HG2 LYS A 193       7.846  27.619 -16.925  1.00 93.41           H  
ATOM   2913  HG3 LYS A 193       8.386  26.167 -17.795  1.00 93.41           H  
ATOM   2914  CD  LYS A 193       9.274  28.003 -18.483  1.00 93.41           C  
ATOM   2915  HD2 LYS A 193       9.596  28.951 -18.051  1.00 93.41           H  
ATOM   2916  HD3 LYS A 193      10.130  27.503 -18.935  1.00 93.41           H  
ATOM   2917  CE  LYS A 193       8.189  28.243 -19.531  1.00 93.41           C  
ATOM   2918  HE2 LYS A 193       7.870  27.279 -19.925  1.00 93.41           H  
ATOM   2919  HE3 LYS A 193       7.332  28.702 -19.038  1.00 93.41           H  
ATOM   2920  NZ  LYS A 193       8.696  29.113 -20.616  1.00 93.41           N  
ATOM   2921  HZ1 LYS A 193       8.986  29.999 -20.228  1.00 93.41           H  
ATOM   2922  HZ2 LYS A 193       7.974  29.271 -21.304  1.00 93.41           H  
ATOM   2923  HZ3 LYS A 193       9.495  28.678 -21.057  1.00 93.41           H  
ATOM   2924  N   GLU A 194      10.586  26.054 -13.152  1.00 96.35           N  
ATOM   2925  H   GLU A 194       9.861  26.678 -12.829  1.00 96.35           H  
ATOM   2926  CA  GLU A 194      11.678  25.775 -12.216  1.00 96.35           C  
ATOM   2927  HA  GLU A 194      12.553  25.435 -12.769  1.00 96.35           H  
ATOM   2928  C   GLU A 194      11.327  24.653 -11.223  1.00 96.35           C  
ATOM   2929  CB  GLU A 194      12.068  27.069 -11.479  1.00 96.35           C  
ATOM   2930  HB2 GLU A 194      12.895  26.855 -10.803  1.00 96.35           H  
ATOM   2931  HB3 GLU A 194      11.223  27.394 -10.872  1.00 96.35           H  
ATOM   2932  O   GLU A 194      12.189  24.200 -10.470  1.00 96.35           O  
ATOM   2933  CG  GLU A 194      12.477  28.233 -12.402  1.00 96.35           C  
ATOM   2934  HG2 GLU A 194      12.734  29.087 -11.776  1.00 96.35           H  
ATOM   2935  HG3 GLU A 194      11.620  28.529 -13.007  1.00 96.35           H  
ATOM   2936  CD  GLU A 194      13.674  27.912 -13.312  1.00 96.35           C  
ATOM   2937  OE1 GLU A 194      13.588  28.241 -14.521  1.00 96.35           O  
ATOM   2938  OE2 GLU A 194      14.682  27.377 -12.798  1.00 96.35           O  
ATOM   2939  N   ALA A 195      10.083  24.153 -11.225  1.00 98.22           N  
ATOM   2940  H   ALA A 195       9.382  24.597 -11.801  1.00 98.22           H  
ATOM   2941  CA  ALA A 195       9.658  23.090 -10.312  1.00 98.22           C  
ATOM   2942  HA  ALA A 195       9.916  23.396  -9.298  1.00 98.22           H  
ATOM   2943  C   ALA A 195      10.363  21.741 -10.569  1.00 98.22           C  
ATOM   2944  CB  ALA A 195       8.134  22.960 -10.392  1.00 98.22           C  
ATOM   2945  HB1 ALA A 195       7.828  22.738 -11.415  1.00 98.22           H  
ATOM   2946  HB2 ALA A 195       7.798  22.162  -9.730  1.00 98.22           H  
ATOM   2947  HB3 ALA A 195       7.670  23.895 -10.080  1.00 98.22           H  
ATOM   2948  O   ALA A 195      10.491  20.929  -9.643  1.00 98.22           O  
ATOM   2949  N   LEU A 196      10.839  21.506 -11.800  1.00 98.46           N  
ATOM   2950  H   LEU A 196      10.774  22.261 -12.468  1.00 98.46           H  
ATOM   2951  CA  LEU A 196      11.574  20.303 -12.201  1.00 98.46           C  
ATOM   2952  HA  LEU A 196      11.676  19.639 -11.342  1.00 98.46           H  
ATOM   2953  C   LEU A 196      12.980  20.629 -12.699  1.00 98.46           C  
ATOM   2954  CB  LEU A 196      10.838  19.540 -13.312  1.00 98.46           C  
ATOM   2955  HB2 LEU A 196      10.789  20.181 -14.193  1.00 98.46           H  
ATOM   2956  HB3 LEU A 196      11.429  18.661 -13.568  1.00 98.46           H  
ATOM   2957  O   LEU A 196      13.176  21.503 -13.543  1.00 98.46           O  
ATOM   2958  CG  LEU A 196       9.416  19.085 -12.983  1.00 98.46           C  
ATOM   2959  HG  LEU A 196       8.787  19.971 -12.894  1.00 98.46           H  
ATOM   2960  CD1 LEU A 196       8.896  18.225 -14.132  1.00 98.46           C  
ATOM   2961 HD11 LEU A 196       9.333  17.227 -14.096  1.00 98.46           H  
ATOM   2962 HD12 LEU A 196       7.810  18.174 -14.055  1.00 98.46           H  
ATOM   2963 HD13 LEU A 196       9.130  18.695 -15.087  1.00 98.46           H  
ATOM   2964  CD2 LEU A 196       9.321  18.305 -11.679  1.00 98.46           C  
ATOM   2965 HD21 LEU A 196       8.390  17.740 -11.650  1.00 98.46           H  
ATOM   2966 HD22 LEU A 196      10.181  17.640 -11.604  1.00 98.46           H  
ATOM   2967 HD23 LEU A 196       9.338  19.004 -10.842  1.00 98.46           H  
ATOM   2968  N   THR A 197      13.945  19.823 -12.273  1.00 98.44           N  
ATOM   2969  H   THR A 197      13.678  19.087 -11.636  1.00 98.44           H  
ATOM   2970  CA  THR A 197      15.310  19.823 -12.809  1.00 98.44           C  
ATOM   2971  HA  THR A 197      15.676  20.850 -12.807  1.00 98.44           H  
ATOM   2972  C   THR A 197      15.356  19.309 -14.253  1.00 98.44           C  
ATOM   2973  CB  THR A 197      16.246  18.974 -11.938  1.00 98.44           C  
ATOM   2974  HB  THR A 197      17.257  19.047 -12.339  1.00 98.44           H  
ATOM   2975  O   THR A 197      14.430  18.656 -14.739  1.00 98.44           O  
ATOM   2976  CG2 THR A 197      16.277  19.405 -10.472  1.00 98.44           C  
ATOM   2977 HG21 THR A 197      15.297  19.287 -10.012  1.00 98.44           H  
ATOM   2978 HG22 THR A 197      16.580  20.449 -10.404  1.00 98.44           H  
ATOM   2979 HG23 THR A 197      16.998  18.790  -9.932  1.00 98.44           H  
ATOM   2980  OG1 THR A 197      15.843  17.631 -11.981  1.00 98.44           O  
ATOM   2981  HG1 THR A 197      15.017  17.591 -11.494  1.00 98.44           H  
ATOM   2982  N   ALA A 198      16.473  19.551 -14.948  1.00 97.85           N  
ATOM   2983  H   ALA A 198      17.202  20.108 -14.526  1.00 97.85           H  
ATOM   2984  CA  ALA A 198      16.671  19.066 -16.315  1.00 97.85           C  
ATOM   2985  HA  ALA A 198      15.883  19.479 -16.945  1.00 97.85           H  
ATOM   2986  C   ALA A 198      16.586  17.529 -16.429  1.00 97.85           C  
ATOM   2987  CB  ALA A 198      18.021  19.589 -16.822  1.00 97.85           C  
ATOM   2988  HB1 ALA A 198      18.036  20.678 -16.781  1.00 97.85           H  
ATOM   2989  HB2 ALA A 198      18.831  19.189 -16.212  1.00 97.85           H  
ATOM   2990  HB3 ALA A 198      18.166  19.272 -17.854  1.00 97.85           H  
ATOM   2991  O   ALA A 198      16.006  17.026 -17.391  1.00 97.85           O  
ATOM   2992  N   ASP A 199      17.107  16.787 -15.445  1.00 98.06           N  
ATOM   2993  H   ASP A 199      17.561  17.245 -14.668  1.00 98.06           H  
ATOM   2994  CA  ASP A 199      17.034  15.319 -15.427  1.00 98.06           C  
ATOM   2995  HA  ASP A 199      17.342  14.939 -16.402  1.00 98.06           H  
ATOM   2996  C   ASP A 199      15.608  14.803 -15.200  1.00 98.06           C  
ATOM   2997  CB  ASP A 199      17.978  14.748 -14.355  1.00 98.06           C  
ATOM   2998  HB2 ASP A 199      17.918  15.359 -13.453  1.00 98.06           H  
ATOM   2999  HB3 ASP A 199      17.646  13.743 -14.096  1.00 98.06           H  
ATOM   3000  O   ASP A 199      15.204  13.818 -15.813  1.00 98.06           O  
ATOM   3001  CG  ASP A 199      19.432  14.635 -14.825  1.00 98.06           C  
ATOM   3002  OD1 ASP A 199      19.639  14.350 -16.031  1.00 98.06           O  
ATOM   3003  OD2 ASP A 199      20.325  14.787 -13.964  1.00 98.06           O  
ATOM   3004  N   GLU A 200      14.812  15.485 -14.375  1.00 98.67           N  
ATOM   3005  H   GLU A 200      15.189  16.288 -13.893  1.00 98.67           H  
ATOM   3006  CA  GLU A 200      13.401  15.140 -14.156  1.00 98.67           C  
ATOM   3007  HA  GLU A 200      13.315  14.077 -13.930  1.00 98.67           H  
ATOM   3008  C   GLU A 200      12.554  15.406 -15.406  1.00 98.67           C  
ATOM   3009  CB  GLU A 200      12.865  15.944 -12.968  1.00 98.67           C  
ATOM   3010  HB2 GLU A 200      11.780  15.853 -12.929  1.00 98.67           H  
ATOM   3011  HB3 GLU A 200      13.117  16.994 -13.121  1.00 98.67           H  
ATOM   3012  O   GLU A 200      11.725  14.577 -15.781  1.00 98.67           O  
ATOM   3013  CG  GLU A 200      13.459  15.430 -11.649  1.00 98.67           C  
ATOM   3014  HG2 GLU A 200      12.971  14.488 -11.402  1.00 98.67           H  
ATOM   3015  HG3 GLU A 200      14.523  15.228 -11.774  1.00 98.67           H  
ATOM   3016  CD  GLU A 200      13.305  16.410 -10.487  1.00 98.67           C  
ATOM   3017  OE1 GLU A 200      13.335  15.971  -9.321  1.00 98.67           O  
ATOM   3018  OE2 GLU A 200      13.233  17.639 -10.704  1.00 98.67           O  
ATOM   3019  N   GLN A 201      12.804  16.517 -16.106  1.00 98.22           N  
ATOM   3020  H   GLN A 201      13.482  17.170 -15.739  1.00 98.22           H  
ATOM   3021  CA  GLN A 201      12.159  16.810 -17.390  1.00 98.22           C  
ATOM   3022  HA  GLN A 201      11.078  16.737 -17.267  1.00 98.22           H  
ATOM   3023  C   GLN A 201      12.565  15.796 -18.472  1.00 98.22           C  
ATOM   3024  CB  GLN A 201      12.507  18.237 -17.840  1.00 98.22           C  
ATOM   3025  HB2 GLN A 201      12.122  18.382 -18.850  1.00 98.22           H  
ATOM   3026  HB3 GLN A 201      13.589  18.358 -17.866  1.00 98.22           H  
ATOM   3027  O   GLN A 201      11.720  15.335 -19.243  1.00 98.22           O  
ATOM   3028  CG  GLN A 201      11.898  19.313 -16.928  1.00 98.22           C  
ATOM   3029  HG2 GLN A 201      10.813  19.213 -16.922  1.00 98.22           H  
ATOM   3030  HG3 GLN A 201      12.254  19.175 -15.907  1.00 98.22           H  
ATOM   3031  CD  GLN A 201      12.246  20.724 -17.390  1.00 98.22           C  
ATOM   3032  NE2 GLN A 201      12.645  21.609 -16.501  1.00 98.22           N  
ATOM   3033 HE21 GLN A 201      12.736  21.386 -15.520  1.00 98.22           H  
ATOM   3034 HE22 GLN A 201      12.806  22.558 -16.805  1.00 98.22           H  
ATOM   3035  OE1 GLN A 201      12.136  21.064 -18.561  1.00 98.22           O  
ATOM   3036  N   ALA A 202      13.846  15.407 -18.518  1.00 98.21           N  
ATOM   3037  H   ALA A 202      14.508  15.835 -17.886  1.00 98.21           H  
ATOM   3038  CA  ALA A 202      14.320  14.339 -19.395  1.00 98.21           C  
ATOM   3039  HA  ALA A 202      14.054  14.589 -20.422  1.00 98.21           H  
ATOM   3040  C   ALA A 202      13.648  12.996 -19.062  1.00 98.21           C  
ATOM   3041  CB  ALA A 202      15.847  14.249 -19.301  1.00 98.21           C  
ATOM   3042  HB1 ALA A 202      16.295  15.205 -19.575  1.00 98.21           H  
ATOM   3043  HB2 ALA A 202      16.147  13.996 -18.284  1.00 98.21           H  
ATOM   3044  HB3 ALA A 202      16.212  13.474 -19.975  1.00 98.21           H  
ATOM   3045  O   ALA A 202      13.240  12.279 -19.975  1.00 98.21           O  
ATOM   3046  N   GLY A 203      13.460  12.699 -17.773  1.00 98.58           N  
ATOM   3047  H   GLY A 203      13.876  13.307 -17.082  1.00 98.58           H  
ATOM   3048  CA  GLY A 203      12.723  11.538 -17.281  1.00 98.58           C  
ATOM   3049  HA2 GLY A 203      12.724  11.575 -16.192  1.00 98.58           H  
ATOM   3050  HA3 GLY A 203      13.215  10.621 -17.608  1.00 98.58           H  
ATOM   3051  C   GLY A 203      11.267  11.510 -17.736  1.00 98.58           C  
ATOM   3052  O   GLY A 203      10.823  10.493 -18.264  1.00 98.58           O  
ATOM   3053  N   TYR A 204      10.541  12.627 -17.619  1.00 98.02           N  
ATOM   3054  H   TYR A 204      10.943  13.416 -17.131  1.00 98.02           H  
ATOM   3055  CA  TYR A 204       9.165  12.733 -18.119  1.00 98.02           C  
ATOM   3056  HA  TYR A 204       8.568  11.949 -17.654  1.00 98.02           H  
ATOM   3057  C   TYR A 204       9.097  12.525 -19.638  1.00 98.02           C  
ATOM   3058  CB  TYR A 204       8.559  14.093 -17.745  1.00 98.02           C  
ATOM   3059  HB2 TYR A 204       8.522  14.189 -16.660  1.00 98.02           H  
ATOM   3060  HB3 TYR A 204       9.205  14.886 -18.120  1.00 98.02           H  
ATOM   3061  O   TYR A 204       8.322  11.706 -20.130  1.00 98.02           O  
ATOM   3062  CG  TYR A 204       7.157  14.288 -18.298  1.00 98.02           C  
ATOM   3063  CD1 TYR A 204       6.877  15.361 -19.166  1.00 98.02           C  
ATOM   3064  HD1 TYR A 204       7.650  16.071 -19.422  1.00 98.02           H  
ATOM   3065  CD2 TYR A 204       6.150  13.349 -18.004  1.00 98.02           C  
ATOM   3066  HD2 TYR A 204       6.368  12.504 -17.368  1.00 98.02           H  
ATOM   3067  CE1 TYR A 204       5.600  15.478 -19.750  1.00 98.02           C  
ATOM   3068  HE1 TYR A 204       5.393  16.257 -20.469  1.00 98.02           H  
ATOM   3069  CE2 TYR A 204       4.864  13.481 -18.559  1.00 98.02           C  
ATOM   3070  HE2 TYR A 204       4.095  12.753 -18.348  1.00 98.02           H  
ATOM   3071  OH  TYR A 204       3.384  14.603 -20.059  1.00 98.02           O  
ATOM   3072  HH  TYR A 204       3.537  14.635 -21.006  1.00 98.02           H  
ATOM   3073  CZ  TYR A 204       4.590  14.543 -19.440  1.00 98.02           C  
ATOM   3074  N   LYS A 205       9.984  13.180 -20.395  1.00 97.66           N  
ATOM   3075  H   LYS A 205      10.593  13.846 -19.942  1.00 97.66           H  
ATOM   3076  CA  LYS A 205      10.061  13.001 -21.851  1.00 97.66           C  
ATOM   3077  HA  LYS A 205       9.083  13.235 -22.272  1.00 97.66           H  
ATOM   3078  C   LYS A 205      10.376  11.551 -22.234  1.00 97.66           C  
ATOM   3079  CB  LYS A 205      11.100  13.984 -22.400  1.00 97.66           C  
ATOM   3080  HB2 LYS A 205      12.072  13.779 -21.951  1.00 97.66           H  
ATOM   3081  HB3 LYS A 205      10.798  14.995 -22.127  1.00 97.66           H  
ATOM   3082  O   LYS A 205       9.846  11.036 -23.220  1.00 97.66           O  
ATOM   3083  CG  LYS A 205      11.211  13.884 -23.923  1.00 97.66           C  
ATOM   3084  HG2 LYS A 205      10.221  14.004 -24.365  1.00 97.66           H  
ATOM   3085  HG3 LYS A 205      11.615  12.906 -24.184  1.00 97.66           H  
ATOM   3086  CD  LYS A 205      12.152  14.947 -24.483  1.00 97.66           C  
ATOM   3087  HD2 LYS A 205      11.794  15.933 -24.187  1.00 97.66           H  
ATOM   3088  HD3 LYS A 205      13.150  14.788 -24.075  1.00 97.66           H  
ATOM   3089  CE  LYS A 205      12.175  14.834 -26.008  1.00 97.66           C  
ATOM   3090  HE2 LYS A 205      11.166  15.013 -26.381  1.00 97.66           H  
ATOM   3091  HE3 LYS A 205      12.458  13.817 -26.280  1.00 97.66           H  
ATOM   3092  NZ  LYS A 205      13.122  15.810 -26.595  1.00 97.66           N  
ATOM   3093  HZ1 LYS A 205      14.056  15.633 -26.255  1.00 97.66           H  
ATOM   3094  HZ2 LYS A 205      12.857  16.747 -26.327  1.00 97.66           H  
ATOM   3095  HZ3 LYS A 205      13.118  15.744 -27.603  1.00 97.66           H  
ATOM   3096  N   LEU A 206      11.254  10.881 -21.490  1.00 98.26           N  
ATOM   3097  H   LEU A 206      11.703  11.362 -20.724  1.00 98.26           H  
ATOM   3098  CA  LEU A 206      11.553   9.468 -21.698  1.00 98.26           C  
ATOM   3099  HA  LEU A 206      11.775   9.322 -22.755  1.00 98.26           H  
ATOM   3100  C   LEU A 206      10.347   8.583 -21.358  1.00 98.26           C  
ATOM   3101  CB  LEU A 206      12.800   9.093 -20.883  1.00 98.26           C  
ATOM   3102  HB2 LEU A 206      13.630   9.726 -21.195  1.00 98.26           H  
ATOM   3103  HB3 LEU A 206      12.605   9.292 -19.829  1.00 98.26           H  
ATOM   3104  O   LEU A 206      10.087   7.629 -22.089  1.00 98.26           O  
ATOM   3105  CG  LEU A 206      13.215   7.620 -21.030  1.00 98.26           C  
ATOM   3106  HG  LEU A 206      12.416   6.976 -20.661  1.00 98.26           H  
ATOM   3107  CD1 LEU A 206      13.545   7.234 -22.475  1.00 98.26           C  
ATOM   3108 HD11 LEU A 206      14.329   7.884 -22.864  1.00 98.26           H  
ATOM   3109 HD12 LEU A 206      12.661   7.308 -23.109  1.00 98.26           H  
ATOM   3110 HD13 LEU A 206      13.905   6.206 -22.501  1.00 98.26           H  
ATOM   3111  CD2 LEU A 206      14.459   7.363 -20.196  1.00 98.26           C  
ATOM   3112 HD21 LEU A 206      15.329   7.813 -20.675  1.00 98.26           H  
ATOM   3113 HD22 LEU A 206      14.590   6.285 -20.099  1.00 98.26           H  
ATOM   3114 HD23 LEU A 206      14.361   7.806 -19.205  1.00 98.26           H  
ATOM   3115  N   PHE A 207       9.591   8.910 -20.309  1.00 98.40           N  
ATOM   3116  H   PHE A 207       9.883   9.689 -19.736  1.00 98.40           H  
ATOM   3117  CA  PHE A 207       8.357   8.224 -19.925  1.00 98.40           C  
ATOM   3118  HA  PHE A 207       8.580   7.171 -19.753  1.00 98.40           H  
ATOM   3119  C   PHE A 207       7.295   8.298 -21.035  1.00 98.40           C  
ATOM   3120  CB  PHE A 207       7.855   8.836 -18.609  1.00 98.40           C  
ATOM   3121  HB2 PHE A 207       7.560   9.873 -18.766  1.00 98.40           H  
ATOM   3122  HB3 PHE A 207       8.672   8.843 -17.887  1.00 98.40           H  
ATOM   3123  O   PHE A 207       6.729   7.270 -21.417  1.00 98.40           O  
ATOM   3124  CG  PHE A 207       6.681   8.119 -17.991  1.00 98.40           C  
ATOM   3125  CD1 PHE A 207       5.366   8.473 -18.350  1.00 98.40           C  
ATOM   3126  HD1 PHE A 207       5.190   9.253 -19.076  1.00 98.40           H  
ATOM   3127  CD2 PHE A 207       6.909   7.127 -17.020  1.00 98.40           C  
ATOM   3128  HD2 PHE A 207       7.917   6.875 -16.726  1.00 98.40           H  
ATOM   3129  CE1 PHE A 207       4.277   7.831 -17.737  1.00 98.40           C  
ATOM   3130  HE1 PHE A 207       3.265   8.114 -17.985  1.00 98.40           H  
ATOM   3131  CE2 PHE A 207       5.821   6.494 -16.400  1.00 98.40           C  
ATOM   3132  HE2 PHE A 207       5.986   5.752 -15.632  1.00 98.40           H  
ATOM   3133  CZ  PHE A 207       4.511   6.850 -16.759  1.00 98.40           C  
ATOM   3134  HZ  PHE A 207       3.677   6.386 -16.252  1.00 98.40           H  
ATOM   3135  N   GLU A 208       7.088   9.486 -21.615  1.00 96.63           N  
ATOM   3136  H   GLU A 208       7.538  10.295 -21.211  1.00 96.63           H  
ATOM   3137  CA  GLU A 208       6.193   9.702 -22.760  1.00 96.63           C  
ATOM   3138  HA  GLU A 208       5.187   9.366 -22.505  1.00 96.63           H  
ATOM   3139  C   GLU A 208       6.645   8.897 -23.987  1.00 96.63           C  
ATOM   3140  CB  GLU A 208       6.133  11.198 -23.121  1.00 96.63           C  
ATOM   3141  HB2 GLU A 208       7.147  11.582 -23.234  1.00 96.63           H  
ATOM   3142  HB3 GLU A 208       5.623  11.300 -24.079  1.00 96.63           H  
ATOM   3143  O   GLU A 208       5.894   8.079 -24.520  1.00 96.63           O  
ATOM   3144  CG  GLU A 208       5.377  12.044 -22.089  1.00 96.63           C  
ATOM   3145  HG2 GLU A 208       4.380  11.618 -21.974  1.00 96.63           H  
ATOM   3146  HG3 GLU A 208       5.880  11.988 -21.124  1.00 96.63           H  
ATOM   3147  CD  GLU A 208       5.258  13.512 -22.528  1.00 96.63           C  
ATOM   3148  OE1 GLU A 208       4.115  14.035 -22.532  1.00 96.63           O  
ATOM   3149  OE2 GLU A 208       6.303  14.118 -22.861  1.00 96.63           O  
ATOM   3150  N   ASN A 209       7.902   9.071 -24.404  1.00 96.78           N  
ATOM   3151  H   ASN A 209       8.469   9.748 -23.912  1.00 96.78           H  
ATOM   3152  CA  ASN A 209       8.422   8.468 -25.635  1.00 96.78           C  
ATOM   3153  HA  ASN A 209       7.697   8.625 -26.434  1.00 96.78           H  
ATOM   3154  C   ASN A 209       8.636   6.954 -25.529  1.00 96.78           C  
ATOM   3155  CB  ASN A 209       9.735   9.166 -26.010  1.00 96.78           C  
ATOM   3156  HB2 ASN A 209      10.426   9.112 -25.170  1.00 96.78           H  
ATOM   3157  HB3 ASN A 209      10.186   8.653 -26.860  1.00 96.78           H  
ATOM   3158  O   ASN A 209       8.720   6.258 -26.544  1.00 96.78           O  
ATOM   3159  CG  ASN A 209       9.522  10.609 -26.417  1.00 96.78           C  
ATOM   3160  ND2 ASN A 209      10.408  11.492 -26.046  1.00 96.78           N  
ATOM   3161 HD21 ASN A 209      10.964  11.221 -25.248  1.00 96.78           H  
ATOM   3162 HD22 ASN A 209      10.035  12.427 -26.134  1.00 96.78           H  
ATOM   3163  OD1 ASN A 209       8.570  10.984 -27.072  1.00 96.78           O  
ATOM   3164  N   SER A 210       8.751   6.420 -24.311  1.00 96.67           N  
ATOM   3165  H   SER A 210       8.740   7.033 -23.508  1.00 96.67           H  
ATOM   3166  CA  SER A 210       8.940   4.987 -24.111  1.00 96.67           C  
ATOM   3167  HA  SER A 210       9.602   4.645 -24.907  1.00 96.67           H  
ATOM   3168  C   SER A 210       7.649   4.187 -24.217  1.00 96.67           C  
ATOM   3169  CB  SER A 210       9.645   4.680 -22.795  1.00 96.67           C  
ATOM   3170  HB2 SER A 210       9.682   3.601 -22.643  1.00 96.67           H  
ATOM   3171  HB3 SER A 210       9.118   5.143 -21.960  1.00 96.67           H  
ATOM   3172  O   SER A 210       7.740   2.980 -24.441  1.00 96.67           O  
ATOM   3173  OG  SER A 210      10.957   5.177 -22.893  1.00 96.67           O  
ATOM   3174  HG  SER A 210      10.907   6.091 -22.604  1.00 96.67           H  
ATOM   3175  N   GLY A 211       6.491   4.841 -24.111  1.00 95.66           N  
ATOM   3176  H   GLY A 211       6.515   5.846 -24.013  1.00 95.66           H  
ATOM   3177  CA  GLY A 211       5.176   4.203 -24.124  1.00 95.66           C  
ATOM   3178  HA2 GLY A 211       5.233   3.232 -24.616  1.00 95.66           H  
ATOM   3179  HA3 GLY A 211       4.491   4.832 -24.692  1.00 95.66           H  
ATOM   3180  C   GLY A 211       4.571   3.991 -22.737  1.00 95.66           C  
ATOM   3181  O   GLY A 211       3.465   3.483 -22.651  1.00 95.66           O  
ATOM   3182  N   CYS A 212       5.223   4.409 -21.645  1.00 97.95           N  
ATOM   3183  H   CYS A 212       6.109   4.884 -21.738  1.00 97.95           H  
ATOM   3184  CA  CYS A 212       4.675   4.239 -20.291  1.00 97.95           C  
ATOM   3185  HA  CYS A 212       4.540   3.176 -20.089  1.00 97.95           H  
ATOM   3186  C   CYS A 212       3.302   4.923 -20.140  1.00 97.95           C  
ATOM   3187  CB  CYS A 212       5.668   4.822 -19.279  1.00 97.95           C  
ATOM   3188  HB2 CYS A 212       5.314   4.595 -18.273  1.00 97.95           H  
ATOM   3189  HB3 CYS A 212       5.705   5.906 -19.395  1.00 97.95           H  
ATOM   3190  O   CYS A 212       2.393   4.403 -19.489  1.00 97.95           O  
ATOM   3191  SG  CYS A 212       7.343   4.148 -19.492  1.00 97.95           S  
ATOM   3192  HG  CYS A 212       7.887   4.784 -18.451  1.00 97.95           H  
ATOM   3193  N   ILE A 213       3.139   6.062 -20.817  1.00 96.09           N  
ATOM   3194  H   ILE A 213       3.938   6.421 -21.320  1.00 96.09           H  
ATOM   3195  CA  ILE A 213       1.923   6.874 -20.806  1.00 96.09           C  
ATOM   3196  HA  ILE A 213       1.634   6.994 -19.762  1.00 96.09           H  
ATOM   3197  C   ILE A 213       0.725   6.219 -21.512  1.00 96.09           C  
ATOM   3198  CB  ILE A 213       2.269   8.269 -21.365  1.00 96.09           C  
ATOM   3199  HB  ILE A 213       3.262   8.517 -20.990  1.00 96.09           H  
ATOM   3200  O   ILE A 213      -0.396   6.676 -21.335  1.00 96.09           O  
ATOM   3201  CG1 ILE A 213       1.309   9.340 -20.818  1.00 96.09           C  
ATOM   3202 HG12 ILE A 213       0.364   9.313 -21.361  1.00 96.09           H  
ATOM   3203 HG13 ILE A 213       1.106   9.146 -19.765  1.00 96.09           H  
ATOM   3204  CG2 ILE A 213       2.341   8.285 -22.905  1.00 96.09           C  
ATOM   3205 HG21 ILE A 213       2.726   9.244 -23.250  1.00 96.09           H  
ATOM   3206 HG22 ILE A 213       3.013   7.504 -23.260  1.00 96.09           H  
ATOM   3207 HG23 ILE A 213       1.350   8.136 -23.334  1.00 96.09           H  
ATOM   3208  CD1 ILE A 213       1.942  10.732 -20.912  1.00 96.09           C  
ATOM   3209 HD11 ILE A 213       1.319  11.453 -20.382  1.00 96.09           H  
ATOM   3210 HD12 ILE A 213       2.918  10.729 -20.428  1.00 96.09           H  
ATOM   3211 HD13 ILE A 213       2.044  11.039 -21.953  1.00 96.09           H  
ATOM   3212  N   SER A 214       0.905   5.127 -22.271  1.00 95.23           N  
ATOM   3213  H   SER A 214       1.825   4.720 -22.366  1.00 95.23           H  
ATOM   3214  CA  SER A 214      -0.235   4.398 -22.856  1.00 95.23           C  
ATOM   3215  HA  SER A 214      -0.891   5.120 -23.344  1.00 95.23           H  
ATOM   3216  C   SER A 214      -1.076   3.672 -21.801  1.00 95.23           C  
ATOM   3217  CB  SER A 214       0.230   3.399 -23.919  1.00 95.23           C  
ATOM   3218  HB2 SER A 214       0.863   3.914 -24.641  1.00 95.23           H  
ATOM   3219  HB3 SER A 214      -0.641   3.006 -24.443  1.00 95.23           H  
ATOM   3220  O   SER A 214      -2.251   3.388 -22.033  1.00 95.23           O  
ATOM   3221  OG  SER A 214       0.951   2.319 -23.359  1.00 95.23           O  
ATOM   3222  HG  SER A 214       0.369   1.766 -22.831  1.00 95.23           H  
ATOM   3223  N   CYS A 215      -0.474   3.366 -20.648  1.00 97.40           N  
ATOM   3224  H   CYS A 215       0.507   3.591 -20.564  1.00 97.40           H  
ATOM   3225  CA  CYS A 215      -1.129   2.698 -19.523  1.00 97.40           C  
ATOM   3226  HA  CYS A 215      -2.135   2.389 -19.808  1.00 97.40           H  
ATOM   3227  C   CYS A 215      -1.271   3.643 -18.320  1.00 97.40           C  
ATOM   3228  CB  CYS A 215      -0.330   1.435 -19.164  1.00 97.40           C  
ATOM   3229  HB2 CYS A 215       0.656   1.714 -18.794  1.00 97.40           H  
ATOM   3230  HB3 CYS A 215      -0.856   0.892 -18.379  1.00 97.40           H  
ATOM   3231  O   CYS A 215      -2.305   3.651 -17.652  1.00 97.40           O  
ATOM   3232  SG  CYS A 215      -0.148   0.357 -20.619  1.00 97.40           S  
ATOM   3233  HG  CYS A 215       0.347  -0.713 -19.991  1.00 97.40           H  
ATOM   3234  N   HIS A 216      -0.249   4.463 -18.065  1.00 97.97           N  
ATOM   3235  H   HIS A 216       0.567   4.410 -18.658  1.00 97.97           H  
ATOM   3236  CA  HIS A 216      -0.177   5.398 -16.944  1.00 97.97           C  
ATOM   3237  HA  HIS A 216      -0.918   5.130 -16.190  1.00 97.97           H  
ATOM   3238  C   HIS A 216      -0.476   6.835 -17.395  1.00 97.97           C  
ATOM   3239  CB  HIS A 216       1.204   5.268 -16.302  1.00 97.97           C  
ATOM   3240  HB2 HIS A 216       1.959   5.390 -17.079  1.00 97.97           H  
ATOM   3241  HB3 HIS A 216       1.335   6.066 -15.571  1.00 97.97           H  
ATOM   3242  O   HIS A 216       0.432   7.648 -17.558  1.00 97.97           O  
ATOM   3243  CG  HIS A 216       1.421   3.954 -15.608  1.00 97.97           C  
ATOM   3244  CD2 HIS A 216       2.143   2.889 -16.071  1.00 97.97           C  
ATOM   3245  HD2 HIS A 216       2.646   2.832 -17.026  1.00 97.97           H  
ATOM   3246  ND1 HIS A 216       0.975   3.630 -14.350  1.00 97.97           N  
ATOM   3247  HD1 HIS A 216       0.461   4.235 -13.726  1.00 97.97           H  
ATOM   3248  CE1 HIS A 216       1.444   2.411 -14.047  1.00 97.97           C  
ATOM   3249  HE1 HIS A 216       1.277   1.907 -13.106  1.00 97.97           H  
ATOM   3250  NE2 HIS A 216       2.146   1.906 -15.075  1.00 97.97           N  
ATOM   3251  N   TYR A 217      -1.757   7.136 -17.604  1.00 95.95           N  
ATOM   3252  H   TYR A 217      -2.446   6.411 -17.462  1.00 95.95           H  
ATOM   3253  CA  TYR A 217      -2.256   8.438 -18.067  1.00 95.95           C  
ATOM   3254  HA  TYR A 217      -1.430   9.148 -18.130  1.00 95.95           H  
ATOM   3255  C   TYR A 217      -3.296   9.037 -17.110  1.00 95.95           C  
ATOM   3256  CB  TYR A 217      -2.846   8.287 -19.478  1.00 95.95           C  
ATOM   3257  HB2 TYR A 217      -2.066   7.924 -20.147  1.00 95.95           H  
ATOM   3258  HB3 TYR A 217      -3.137   9.266 -19.858  1.00 95.95           H  
ATOM   3259  O   TYR A 217      -3.706   8.409 -16.130  1.00 95.95           O  
ATOM   3260  CG  TYR A 217      -4.044   7.359 -19.558  1.00 95.95           C  
ATOM   3261  CD1 TYR A 217      -3.853   5.991 -19.827  1.00 95.95           C  
ATOM   3262  HD1 TYR A 217      -2.859   5.615 -20.018  1.00 95.95           H  
ATOM   3263  CD2 TYR A 217      -5.345   7.860 -19.349  1.00 95.95           C  
ATOM   3264  HD2 TYR A 217      -5.495   8.913 -19.159  1.00 95.95           H  
ATOM   3265  CE1 TYR A 217      -4.956   5.120 -19.863  1.00 95.95           C  
ATOM   3266  HE1 TYR A 217      -4.813   4.071 -20.080  1.00 95.95           H  
ATOM   3267  CE2 TYR A 217      -6.452   6.991 -19.379  1.00 95.95           C  
ATOM   3268  HE2 TYR A 217      -7.446   7.377 -19.207  1.00 95.95           H  
ATOM   3269  OH  TYR A 217      -7.308   4.755 -19.643  1.00 95.95           O  
ATOM   3270  HH  TYR A 217      -8.140   5.182 -19.427  1.00 95.95           H  
ATOM   3271  CZ  TYR A 217      -6.256   5.615 -19.631  1.00 95.95           C  
ATOM   3272  N   GLY A 218      -3.745  10.252 -17.422  1.00 95.51           N  
ATOM   3273  H   GLY A 218      -3.314  10.729 -18.201  1.00 95.51           H  
ATOM   3274  CA  GLY A 218      -4.763  10.977 -16.670  1.00 95.51           C  
ATOM   3275  HA2 GLY A 218      -5.593  10.306 -16.448  1.00 95.51           H  
ATOM   3276  HA3 GLY A 218      -5.138  11.800 -17.277  1.00 95.51           H  
ATOM   3277  C   GLY A 218      -4.233  11.550 -15.358  1.00 95.51           C  
ATOM   3278  O   GLY A 218      -3.040  11.499 -15.069  1.00 95.51           O  
ATOM   3279  N   MET A 219      -5.136  12.096 -14.546  1.00 95.75           N  
ATOM   3280  H   MET A 219      -6.096  12.131 -14.857  1.00 95.75           H  
ATOM   3281  CA  MET A 219      -4.799  12.837 -13.324  1.00 95.75           C  
ATOM   3282  HA  MET A 219      -4.189  13.697 -13.601  1.00 95.75           H  
ATOM   3283  C   MET A 219      -3.998  12.008 -12.303  1.00 95.75           C  
ATOM   3284  CB  MET A 219      -6.116  13.350 -12.733  1.00 95.75           C  
ATOM   3285  HB2 MET A 219      -6.688  12.519 -12.322  1.00 95.75           H  
ATOM   3286  HB3 MET A 219      -6.693  13.804 -13.538  1.00 95.75           H  
ATOM   3287  O   MET A 219      -3.030  12.495 -11.718  1.00 95.75           O  
ATOM   3288  CG  MET A 219      -5.903  14.402 -11.646  1.00 95.75           C  
ATOM   3289  HG2 MET A 219      -5.323  15.224 -12.065  1.00 95.75           H  
ATOM   3290  HG3 MET A 219      -5.325  13.952 -10.839  1.00 95.75           H  
ATOM   3291  SD  MET A 219      -7.438  15.067 -10.941  1.00 95.75           S  
ATOM   3292  CE  MET A 219      -8.202  15.789 -12.420  1.00 95.75           C  
ATOM   3293  HE1 MET A 219      -9.076  16.373 -12.127  1.00 95.75           H  
ATOM   3294  HE2 MET A 219      -7.489  16.446 -12.918  1.00 95.75           H  
ATOM   3295  HE3 MET A 219      -8.517  15.005 -13.109  1.00 95.75           H  
ATOM   3296  N   ALA A 220      -4.342  10.726 -12.146  1.00 96.26           N  
ATOM   3297  H   ALA A 220      -5.150  10.384 -12.646  1.00 96.26           H  
ATOM   3298  CA  ALA A 220      -3.634   9.787 -11.275  1.00 96.26           C  
ATOM   3299  HA  ALA A 220      -3.224  10.342 -10.432  1.00 96.26           H  
ATOM   3300  C   ALA A 220      -2.444   9.077 -11.960  1.00 96.26           C  
ATOM   3301  CB  ALA A 220      -4.664   8.803 -10.708  1.00 96.26           C  
ATOM   3302  HB1 ALA A 220      -4.171   8.089 -10.048  1.00 96.26           H  
ATOM   3303  HB2 ALA A 220      -5.155   8.261 -11.516  1.00 96.26           H  
ATOM   3304  HB3 ALA A 220      -5.413   9.349 -10.134  1.00 96.26           H  
ATOM   3305  O   ALA A 220      -1.737   8.304 -11.316  1.00 96.26           O  
ATOM   3306  N   MET A 221      -2.199   9.323 -13.254  1.00 97.77           N  
ATOM   3307  H   MET A 221      -2.750  10.028 -13.724  1.00 97.77           H  
ATOM   3308  CA  MET A 221      -1.196   8.613 -14.063  1.00 97.77           C  
ATOM   3309  HA  MET A 221      -1.419   8.817 -15.110  1.00 97.77           H  
ATOM   3310  C   MET A 221      -1.273   7.091 -13.909  1.00 97.77           C  
ATOM   3311  CB  MET A 221       0.204   9.154 -13.809  1.00 97.77           C  
ATOM   3312  HB2 MET A 221       0.901   8.577 -14.417  1.00 97.77           H  
ATOM   3313  HB3 MET A 221       0.468   9.039 -12.758  1.00 97.77           H  
ATOM   3314  O   MET A 221      -0.317   6.408 -13.538  1.00 97.77           O  
ATOM   3315  CG  MET A 221       0.307  10.620 -14.221  1.00 97.77           C  
ATOM   3316  HG2 MET A 221      -0.051  11.252 -13.409  1.00 97.77           H  
ATOM   3317  HG3 MET A 221      -0.323  10.794 -15.093  1.00 97.77           H  
ATOM   3318  SD  MET A 221       1.989  11.091 -14.663  1.00 97.77           S  
ATOM   3319  CE  MET A 221       2.805  10.518 -13.191  1.00 97.77           C  
ATOM   3320  HE1 MET A 221       3.849  10.819 -13.282  1.00 97.77           H  
ATOM   3321  HE2 MET A 221       2.332  10.954 -12.311  1.00 97.77           H  
ATOM   3322  HE3 MET A 221       2.768   9.430 -13.138  1.00 97.77           H  
ATOM   3323  N   GLY A 222      -2.465   6.568 -14.162  1.00 97.85           N  
ATOM   3324  H   GLY A 222      -3.190   7.199 -14.473  1.00 97.85           H  
ATOM   3325  CA  GLY A 222      -2.865   5.214 -13.822  1.00 97.85           C  
ATOM   3326  HA2 GLY A 222      -2.168   4.786 -13.101  1.00 97.85           H  
ATOM   3327  HA3 GLY A 222      -2.868   4.593 -14.718  1.00 97.85           H  
ATOM   3328  C   GLY A 222      -4.255   5.212 -13.206  1.00 97.85           C  
ATOM   3329  O   GLY A 222      -4.931   6.234 -13.133  1.00 97.85           O  
ATOM   3330  N   GLY A 223      -4.713   4.037 -12.801  1.00 97.26           N  
ATOM   3331  H   GLY A 223      -4.102   3.234 -12.832  1.00 97.26           H  
ATOM   3332  CA  GLY A 223      -6.023   3.859 -12.189  1.00 97.26           C  
ATOM   3333  HA2 GLY A 223      -6.065   2.880 -11.712  1.00 97.26           H  
ATOM   3334  HA3 GLY A 223      -6.158   4.624 -11.425  1.00 97.26           H  
ATOM   3335  C   GLY A 223      -7.190   3.969 -13.162  1.00 97.26           C  
ATOM   3336  O   GLY A 223      -8.311   3.965 -12.677  1.00 97.26           O  
ATOM   3337  N   GLY A 224      -6.943   4.061 -14.481  1.00 95.91           N  
ATOM   3338  H   GLY A 224      -5.970   4.140 -14.740  1.00 95.91           H  
ATOM   3339  CA  GLY A 224      -7.936   4.290 -15.548  1.00 95.91           C  
ATOM   3340  HA2 GLY A 224      -8.891   4.586 -15.115  1.00 95.91           H  
ATOM   3341  HA3 GLY A 224      -7.589   5.131 -16.149  1.00 95.91           H  
ATOM   3342  C   GLY A 224      -8.175   3.115 -16.511  1.00 95.91           C  
ATOM   3343  O   GLY A 224      -9.027   3.213 -17.390  1.00 95.91           O  
ATOM   3344  N   SER A 225      -7.423   2.016 -16.386  1.00 97.34           N  
ATOM   3345  H   SER A 225      -6.748   1.969 -15.636  1.00 97.34           H  
ATOM   3346  CA  SER A 225      -7.505   0.854 -17.285  1.00 97.34           C  
ATOM   3347  HA  SER A 225      -8.541   0.720 -17.596  1.00 97.34           H  
ATOM   3348  C   SER A 225      -7.045  -0.452 -16.618  1.00 97.34           C  
ATOM   3349  CB  SER A 225      -6.661   1.126 -18.539  1.00 97.34           C  
ATOM   3350  HB2 SER A 225      -6.686   0.255 -19.194  1.00 97.34           H  
ATOM   3351  HB3 SER A 225      -7.073   1.977 -19.080  1.00 97.34           H  
ATOM   3352  O   SER A 225      -6.409  -0.432 -15.560  1.00 97.34           O  
ATOM   3353  OG  SER A 225      -5.320   1.402 -18.182  1.00 97.34           O  
ATOM   3354  HG  SER A 225      -5.221   2.349 -18.058  1.00 97.34           H  
ATOM   3355  N   PHE A 226      -7.354  -1.590 -17.249  1.00 98.22           N  
ATOM   3356  H   PHE A 226      -7.842  -1.524 -18.131  1.00 98.22           H  
ATOM   3357  CA  PHE A 226      -6.709  -2.877 -16.970  1.00 98.22           C  
ATOM   3358  HA  PHE A 226      -6.188  -2.825 -16.014  1.00 98.22           H  
ATOM   3359  C   PHE A 226      -5.698  -3.197 -18.065  1.00 98.22           C  
ATOM   3360  CB  PHE A 226      -7.722  -4.027 -16.914  1.00 98.22           C  
ATOM   3361  HB2 PHE A 226      -8.255  -4.077 -17.863  1.00 98.22           H  
ATOM   3362  HB3 PHE A 226      -7.168  -4.960 -16.807  1.00 98.22           H  
ATOM   3363  O   PHE A 226      -6.021  -3.070 -19.244  1.00 98.22           O  
ATOM   3364  CG  PHE A 226      -8.719  -3.963 -15.786  1.00 98.22           C  
ATOM   3365  CD1 PHE A 226      -8.337  -4.345 -14.491  1.00 98.22           C  
ATOM   3366  HD1 PHE A 226      -7.336  -4.713 -14.317  1.00 98.22           H  
ATOM   3367  CD2 PHE A 226     -10.044  -3.580 -16.044  1.00 98.22           C  
ATOM   3368  HD2 PHE A 226     -10.338  -3.285 -17.040  1.00 98.22           H  
ATOM   3369  CE1 PHE A 226      -9.264  -4.310 -13.439  1.00 98.22           C  
ATOM   3370  HE1 PHE A 226      -8.970  -4.612 -12.445  1.00 98.22           H  
ATOM   3371  CE2 PHE A 226     -10.983  -3.576 -15.003  1.00 98.22           C  
ATOM   3372  HE2 PHE A 226     -11.998  -3.260 -15.191  1.00 98.22           H  
ATOM   3373  CZ  PHE A 226     -10.594  -3.945 -13.711  1.00 98.22           C  
ATOM   3374  HZ  PHE A 226     -11.356  -3.978 -12.947  1.00 98.22           H  
ATOM   3375  N   TYR A 227      -4.530  -3.704 -17.684  1.00 97.84           N  
ATOM   3376  H   TYR A 227      -4.341  -3.810 -16.698  1.00 97.84           H  
ATOM   3377  CA  TYR A 227      -3.552  -4.256 -18.620  1.00 97.84           C  
ATOM   3378  HA  TYR A 227      -4.055  -4.525 -19.549  1.00 97.84           H  
ATOM   3379  C   TYR A 227      -2.935  -5.531 -18.063  1.00 97.84           C  
ATOM   3380  CB  TYR A 227      -2.472  -3.221 -18.954  1.00 97.84           C  
ATOM   3381  HB2 TYR A 227      -2.191  -2.678 -18.051  1.00 97.84           H  
ATOM   3382  HB3 TYR A 227      -1.578  -3.737 -19.304  1.00 97.84           H  
ATOM   3383  O   TYR A 227      -2.881  -5.734 -16.850  1.00 97.84           O  
ATOM   3384  CG  TYR A 227      -2.886  -2.243 -20.035  1.00 97.84           C  
ATOM   3385  CD1 TYR A 227      -2.678  -2.566 -21.390  1.00 97.84           C  
ATOM   3386  HD1 TYR A 227      -2.232  -3.512 -21.661  1.00 97.84           H  
ATOM   3387  CD2 TYR A 227      -3.478  -1.013 -19.697  1.00 97.84           C  
ATOM   3388  HD2 TYR A 227      -3.696  -0.782 -18.665  1.00 97.84           H  
ATOM   3389  CE1 TYR A 227      -3.029  -1.648 -22.397  1.00 97.84           C  
ATOM   3390  HE1 TYR A 227      -2.857  -1.877 -23.438  1.00 97.84           H  
ATOM   3391  CE2 TYR A 227      -3.799  -0.078 -20.697  1.00 97.84           C  
ATOM   3392  HE2 TYR A 227      -4.223   0.879 -20.433  1.00 97.84           H  
ATOM   3393  OH  TYR A 227      -3.847   0.520 -23.017  1.00 97.84           O  
ATOM   3394  HH  TYR A 227      -4.016   1.388 -22.643  1.00 97.84           H  
ATOM   3395  CZ  TYR A 227      -3.568  -0.392 -22.050  1.00 97.84           C  
ATOM   3396  N   LYS A 228      -2.464  -6.394 -18.965  1.00 97.94           N  
ATOM   3397  H   LYS A 228      -2.498  -6.137 -19.941  1.00 97.94           H  
ATOM   3398  CA  LYS A 228      -1.726  -7.598 -18.589  1.00 97.94           C  
ATOM   3399  HA  LYS A 228      -2.298  -8.133 -17.831  1.00 97.94           H  
ATOM   3400  C   LYS A 228      -0.384  -7.216 -17.956  1.00 97.94           C  
ATOM   3401  CB  LYS A 228      -1.594  -8.526 -19.803  1.00 97.94           C  
ATOM   3402  HB2 LYS A 228      -2.592  -8.740 -20.187  1.00 97.94           H  
ATOM   3403  HB3 LYS A 228      -1.012  -8.036 -20.584  1.00 97.94           H  
ATOM   3404  O   LYS A 228       0.352  -6.396 -18.499  1.00 97.94           O  
ATOM   3405  CG  LYS A 228      -0.918  -9.846 -19.416  1.00 97.94           C  
ATOM   3406  HG2 LYS A 228      -1.421 -10.264 -18.544  1.00 97.94           H  
ATOM   3407  HG3 LYS A 228       0.126  -9.658 -19.167  1.00 97.94           H  
ATOM   3408  CD  LYS A 228      -0.981 -10.863 -20.558  1.00 97.94           C  
ATOM   3409  HD2 LYS A 228      -0.475 -10.464 -21.437  1.00 97.94           H  
ATOM   3410  HD3 LYS A 228      -2.025 -11.071 -20.791  1.00 97.94           H  
ATOM   3411  CE  LYS A 228      -0.286 -12.142 -20.088  1.00 97.94           C  
ATOM   3412  HE2 LYS A 228       0.771 -11.928 -19.931  1.00 97.94           H  
ATOM   3413  HE3 LYS A 228      -0.709 -12.426 -19.124  1.00 97.94           H  
ATOM   3414  NZ  LYS A 228      -0.458 -13.249 -21.055  1.00 97.94           N  
ATOM   3415  HZ1 LYS A 228       0.003 -14.076 -20.703  1.00 97.94           H  
ATOM   3416  HZ2 LYS A 228      -1.440 -13.458 -21.167  1.00 97.94           H  
ATOM   3417  HZ3 LYS A 228      -0.050 -13.003 -21.946  1.00 97.94           H  
ATOM   3418  N   MET A 229      -0.047  -7.814 -16.822  1.00 98.11           N  
ATOM   3419  H   MET A 229      -0.712  -8.446 -16.399  1.00 98.11           H  
ATOM   3420  CA  MET A 229       1.305  -7.775 -16.274  1.00 98.11           C  
ATOM   3421  HA  MET A 229       1.726  -6.779 -16.417  1.00 98.11           H  
ATOM   3422  C   MET A 229       2.171  -8.790 -17.030  1.00 98.11           C  
ATOM   3423  CB  MET A 229       1.249  -8.034 -14.766  1.00 98.11           C  
ATOM   3424  HB2 MET A 229       0.833  -9.024 -14.582  1.00 98.11           H  
ATOM   3425  HB3 MET A 229       0.601  -7.291 -14.300  1.00 98.11           H  
ATOM   3426  O   MET A 229       1.891  -9.986 -16.998  1.00 98.11           O  
ATOM   3427  CG  MET A 229       2.627  -7.944 -14.109  1.00 98.11           C  
ATOM   3428  HG2 MET A 229       3.291  -8.670 -14.579  1.00 98.11           H  
ATOM   3429  HG3 MET A 229       2.518  -8.225 -13.062  1.00 98.11           H  
ATOM   3430  SD  MET A 229       3.414  -6.314 -14.174  1.00 98.11           S  
ATOM   3431  CE  MET A 229       4.929  -6.725 -13.260  1.00 98.11           C  
ATOM   3432  HE1 MET A 229       5.437  -5.833 -12.894  1.00 98.11           H  
ATOM   3433  HE2 MET A 229       5.606  -7.279 -13.910  1.00 98.11           H  
ATOM   3434  HE3 MET A 229       4.674  -7.332 -12.391  1.00 98.11           H  
ATOM   3435  N   GLY A 230       3.192  -8.314 -17.744  1.00 97.65           N  
ATOM   3436  H   GLY A 230       3.326  -7.314 -17.794  1.00 97.65           H  
ATOM   3437  CA  GLY A 230       3.992  -9.141 -18.651  1.00 97.65           C  
ATOM   3438  HA2 GLY A 230       4.121 -10.142 -18.240  1.00 97.65           H  
ATOM   3439  HA3 GLY A 230       4.976  -8.684 -18.762  1.00 97.65           H  
ATOM   3440  C   GLY A 230       3.393  -9.256 -20.053  1.00 97.65           C  
ATOM   3441  O   GLY A 230       3.112 -10.356 -20.529  1.00 97.65           O  
ATOM   3442  N   MET A 231       3.152  -8.114 -20.708  1.00 96.37           N  
ATOM   3443  H   MET A 231       3.386  -7.252 -20.237  1.00 96.37           H  
ATOM   3444  CA  MET A 231       2.632  -8.042 -22.080  1.00 96.37           C  
ATOM   3445  HA  MET A 231       1.739  -8.663 -22.158  1.00 96.37           H  
ATOM   3446  C   MET A 231       3.620  -8.541 -23.140  1.00 96.37           C  
ATOM   3447  CB  MET A 231       2.273  -6.595 -22.438  1.00 96.37           C  
ATOM   3448  HB2 MET A 231       3.076  -5.923 -22.135  1.00 96.37           H  
ATOM   3449  HB3 MET A 231       2.169  -6.540 -23.522  1.00 96.37           H  
ATOM   3450  O   MET A 231       3.192  -9.142 -24.122  1.00 96.37           O  
ATOM   3451  CG  MET A 231       0.954  -6.141 -21.816  1.00 96.37           C  
ATOM   3452  HG2 MET A 231       1.042  -6.241 -20.735  1.00 96.37           H  
ATOM   3453  HG3 MET A 231       0.168  -6.812 -22.162  1.00 96.37           H  
ATOM   3454  SD  MET A 231       0.433  -4.437 -22.177  1.00 96.37           S  
ATOM   3455  CE  MET A 231       1.079  -4.164 -23.852  1.00 96.37           C  
ATOM   3456  HE1 MET A 231       2.169  -4.177 -23.834  1.00 96.37           H  
ATOM   3457  HE2 MET A 231       0.708  -4.936 -24.526  1.00 96.37           H  
ATOM   3458  HE3 MET A 231       0.749  -3.188 -24.208  1.00 96.37           H  
ATOM   3459  N   VAL A 232       4.913  -8.253 -22.970  1.00 97.46           N  
ATOM   3460  H   VAL A 232       5.181  -7.780 -22.119  1.00 97.46           H  
ATOM   3461  CA  VAL A 232       5.977  -8.604 -23.926  1.00 97.46           C  
ATOM   3462  HA  VAL A 232       5.530  -8.884 -24.880  1.00 97.46           H  
ATOM   3463  C   VAL A 232       6.755  -9.817 -23.435  1.00 97.46           C  
ATOM   3464  CB  VAL A 232       6.920  -7.411 -24.181  1.00 97.46           C  
ATOM   3465  HB  VAL A 232       7.350  -7.073 -23.238  1.00 97.46           H  
ATOM   3466  O   VAL A 232       6.889 -10.801 -24.159  1.00 97.46           O  
ATOM   3467  CG1 VAL A 232       8.061  -7.790 -25.132  1.00 97.46           C  
ATOM   3468 HG11 VAL A 232       8.629  -6.901 -25.407  1.00 97.46           H  
ATOM   3469 HG12 VAL A 232       7.657  -8.247 -26.036  1.00 97.46           H  
ATOM   3470 HG13 VAL A 232       8.739  -8.492 -24.648  1.00 97.46           H  
ATOM   3471  CG2 VAL A 232       6.160  -6.240 -24.815  1.00 97.46           C  
ATOM   3472 HG21 VAL A 232       5.343  -5.927 -24.164  1.00 97.46           H  
ATOM   3473 HG22 VAL A 232       6.830  -5.392 -24.957  1.00 97.46           H  
ATOM   3474 HG23 VAL A 232       5.746  -6.541 -25.777  1.00 97.46           H  
ATOM   3475  N   GLU A 233       7.233  -9.764 -22.193  1.00 97.00           N  
ATOM   3476  H   GLU A 233       7.019  -8.950 -21.634  1.00 97.00           H  
ATOM   3477  CA  GLU A 233       7.853 -10.901 -21.511  1.00 97.00           C  
ATOM   3478  HA  GLU A 233       7.858 -11.767 -22.173  1.00 97.00           H  
ATOM   3479  C   GLU A 233       7.026 -11.268 -20.281  1.00 97.00           C  
ATOM   3480  CB  GLU A 233       9.311 -10.611 -21.112  1.00 97.00           C  
ATOM   3481  HB2 GLU A 233       9.637 -11.427 -20.468  1.00 97.00           H  
ATOM   3482  HB3 GLU A 233       9.364  -9.686 -20.537  1.00 97.00           H  
ATOM   3483  O   GLU A 233       6.640 -10.393 -19.507  1.00 97.00           O  
ATOM   3484  CG  GLU A 233      10.273 -10.521 -22.307  1.00 97.00           C  
ATOM   3485  HG2 GLU A 233      10.154 -11.415 -22.920  1.00 97.00           H  
ATOM   3486  HG3 GLU A 233      10.003  -9.655 -22.911  1.00 97.00           H  
ATOM   3487  CD  GLU A 233      11.751 -10.410 -21.882  1.00 97.00           C  
ATOM   3488  OE1 GLU A 233      12.560  -9.873 -22.665  1.00 97.00           O  
ATOM   3489  OE2 GLU A 233      12.124 -10.881 -20.775  1.00 97.00           O  
ATOM   3490  N   GLU A 234       6.792 -12.564 -20.069  1.00 96.74           N  
ATOM   3491  H   GLU A 234       7.161 -13.240 -20.723  1.00 96.74           H  
ATOM   3492  CA  GLU A 234       6.036 -13.078 -18.923  1.00 96.74           C  
ATOM   3493  HA  GLU A 234       5.007 -12.726 -18.995  1.00 96.74           H  
ATOM   3494  C   GLU A 234       6.632 -12.588 -17.595  1.00 96.74           C  
ATOM   3495  CB  GLU A 234       6.034 -14.614 -18.980  1.00 96.74           C  
ATOM   3496  HB2 GLU A 234       7.067 -14.957 -18.932  1.00 96.74           H  
ATOM   3497  HB3 GLU A 234       5.610 -14.931 -19.933  1.00 96.74           H  
ATOM   3498  O   GLU A 234       7.827 -12.758 -17.342  1.00 96.74           O  
ATOM   3499  CG  GLU A 234       5.224 -15.260 -17.843  1.00 96.74           C  
ATOM   3500  HG2 GLU A 234       4.184 -14.951 -17.943  1.00 96.74           H  
ATOM   3501  HG3 GLU A 234       5.595 -14.902 -16.883  1.00 96.74           H  
ATOM   3502  CD  GLU A 234       5.323 -16.794 -17.846  1.00 96.74           C  
ATOM   3503  OE1 GLU A 234       4.351 -17.439 -17.405  1.00 96.74           O  
ATOM   3504  OE2 GLU A 234       6.391 -17.327 -18.238  1.00 96.74           O  
ATOM   3505  N   TYR A 235       5.795 -11.991 -16.744  1.00 97.26           N  
ATOM   3506  H   TYR A 235       4.816 -11.926 -16.987  1.00 97.26           H  
ATOM   3507  CA  TYR A 235       6.159 -11.651 -15.374  1.00 97.26           C  
ATOM   3508  HA  TYR A 235       7.235 -11.490 -15.311  1.00 97.26           H  
ATOM   3509  C   TYR A 235       5.779 -12.799 -14.441  1.00 97.26           C  
ATOM   3510  CB  TYR A 235       5.467 -10.357 -14.950  1.00 97.26           C  
ATOM   3511  HB2 TYR A 235       5.738  -9.563 -15.646  1.00 97.26           H  
ATOM   3512  HB3 TYR A 235       4.389 -10.504 -15.007  1.00 97.26           H  
ATOM   3513  O   TYR A 235       4.615 -13.189 -14.382  1.00 97.26           O  
ATOM   3514  CG  TYR A 235       5.852  -9.929 -13.548  1.00 97.26           C  
ATOM   3515  CD1 TYR A 235       4.949 -10.080 -12.474  1.00 97.26           C  
ATOM   3516  HD1 TYR A 235       3.979 -10.527 -12.635  1.00 97.26           H  
ATOM   3517  CD2 TYR A 235       7.140  -9.406 -13.319  1.00 97.26           C  
ATOM   3518  HD2 TYR A 235       7.843  -9.316 -14.134  1.00 97.26           H  
ATOM   3519  CE1 TYR A 235       5.322  -9.660 -11.180  1.00 97.26           C  
ATOM   3520  HE1 TYR A 235       4.663  -9.770 -10.331  1.00 97.26           H  
ATOM   3521  CE2 TYR A 235       7.520  -9.011 -12.024  1.00 97.26           C  
ATOM   3522  HE2 TYR A 235       8.512  -8.626 -11.838  1.00 97.26           H  
ATOM   3523  OH  TYR A 235       6.964  -8.707  -9.721  1.00 97.26           O  
ATOM   3524  HH  TYR A 235       7.910  -8.577  -9.621  1.00 97.26           H  
ATOM   3525  CZ  TYR A 235       6.606  -9.124 -10.956  1.00 97.26           C  
ATOM   3526  N   LYS A 236       6.756 -13.330 -13.706  1.00 94.93           N  
ATOM   3527  H   LYS A 236       7.668 -12.896 -13.738  1.00 94.93           H  
ATOM   3528  CA  LYS A 236       6.539 -14.403 -12.731  1.00 94.93           C  
ATOM   3529  HA  LYS A 236       5.613 -14.929 -12.962  1.00 94.93           H  
ATOM   3530  C   LYS A 236       6.384 -13.786 -11.349  1.00 94.93           C  
ATOM   3531  CB  LYS A 236       7.689 -15.416 -12.783  1.00 94.93           C  
ATOM   3532  HB2 LYS A 236       7.526 -16.165 -12.009  1.00 94.93           H  
ATOM   3533  HB3 LYS A 236       8.635 -14.912 -12.588  1.00 94.93           H  
ATOM   3534  O   LYS A 236       7.370 -13.306 -10.799  1.00 94.93           O  
ATOM   3535  CG  LYS A 236       7.741 -16.104 -14.151  1.00 94.93           C  
ATOM   3536  HG2 LYS A 236       6.769 -16.550 -14.363  1.00 94.93           H  
ATOM   3537  HG3 LYS A 236       7.965 -15.369 -14.924  1.00 94.93           H  
ATOM   3538  CD  LYS A 236       8.809 -17.194 -14.178  1.00 94.93           C  
ATOM   3539  HD2 LYS A 236       9.786 -16.757 -13.971  1.00 94.93           H  
ATOM   3540  HD3 LYS A 236       8.570 -17.947 -13.428  1.00 94.93           H  
ATOM   3541  CE  LYS A 236       8.782 -17.809 -15.577  1.00 94.93           C  
ATOM   3542  HE2 LYS A 236       9.032 -17.041 -16.309  1.00 94.93           H  
ATOM   3543  HE3 LYS A 236       7.762 -18.123 -15.801  1.00 94.93           H  
ATOM   3544  NZ  LYS A 236       9.705 -18.959 -15.680  1.00 94.93           N  
ATOM   3545  HZ1 LYS A 236       9.626 -19.344 -16.611  1.00 94.93           H  
ATOM   3546  HZ2 LYS A 236       9.426 -19.666 -15.015  1.00 94.93           H  
ATOM   3547  HZ3 LYS A 236      10.655 -18.665 -15.501  1.00 94.93           H  
ATOM   3548  N   ALA A 237       5.158 -13.790 -10.840  1.00 94.58           N  
ATOM   3549  H   ALA A 237       4.414 -14.231 -11.361  1.00 94.58           H  
ATOM   3550  CA  ALA A 237       4.825 -13.273  -9.520  1.00 94.58           C  
ATOM   3551  HA  ALA A 237       5.567 -12.531  -9.226  1.00 94.58           H  
ATOM   3552  C   ALA A 237       4.825 -14.394  -8.471  1.00 94.58           C  
ATOM   3553  CB  ALA A 237       3.461 -12.579  -9.602  1.00 94.58           C  
ATOM   3554  HB1 ALA A 237       3.240 -12.096  -8.650  1.00 94.58           H  
ATOM   3555  HB2 ALA A 237       3.469 -11.823 -10.386  1.00 94.58           H  
ATOM   3556  HB3 ALA A 237       2.679 -13.309  -9.812  1.00 94.58           H  
ATOM   3557  O   ALA A 237       4.464 -15.531  -8.778  1.00 94.58           O  
ATOM   3558  N   ASP A 238       5.168 -14.058  -7.227  1.00 90.92           N  
ATOM   3559  H   ASP A 238       5.500 -13.117  -7.068  1.00 90.92           H  
ATOM   3560  CA  ASP A 238       5.005 -14.978  -6.086  1.00 90.92           C  
ATOM   3561  HA  ASP A 238       5.249 -15.993  -6.399  1.00 90.92           H  
ATOM   3562  C   ASP A 238       3.558 -14.991  -5.550  1.00 90.92           C  
ATOM   3563  CB  ASP A 238       5.949 -14.582  -4.941  1.00 90.92           C  
ATOM   3564  HB2 ASP A 238       5.777 -13.534  -4.696  1.00 90.92           H  
ATOM   3565  HB3 ASP A 238       5.687 -15.166  -4.059  1.00 90.92           H  
ATOM   3566  O   ASP A 238       3.181 -15.874  -4.778  1.00 90.92           O  
ATOM   3567  CG  ASP A 238       7.443 -14.801  -5.191  1.00 90.92           C  
ATOM   3568  OD1 ASP A 238       7.823 -15.695  -5.977  1.00 90.92           O  
ATOM   3569  OD2 ASP A 238       8.203 -14.085  -4.487  1.00 90.92           O  
ATOM   3570  N   SER A 239       2.751 -13.986  -5.914  1.00 93.41           N  
ATOM   3571  H   SER A 239       3.101 -13.339  -6.606  1.00 93.41           H  
ATOM   3572  CA  SER A 239       1.345 -13.884  -5.509  1.00 93.41           C  
ATOM   3573  HA  SER A 239       1.301 -14.042  -4.431  1.00 93.41           H  
ATOM   3574  C   SER A 239       0.491 -14.936  -6.227  1.00 93.41           C  
ATOM   3575  CB  SER A 239       0.791 -12.488  -5.811  1.00 93.41           C  
ATOM   3576  HB2 SER A 239       0.866 -12.301  -6.882  1.00 93.41           H  
ATOM   3577  HB3 SER A 239       1.379 -11.740  -5.278  1.00 93.41           H  
ATOM   3578  O   SER A 239       0.665 -15.138  -7.428  1.00 93.41           O  
ATOM   3579  OG  SER A 239      -0.567 -12.375  -5.414  1.00 93.41           O  
ATOM   3580  HG  SER A 239      -0.597 -12.213  -4.469  1.00 93.41           H  
ATOM   3581  N   PRO A 240      -0.482 -15.567  -5.540  1.00 95.32           N  
ATOM   3582  CA  PRO A 240      -1.407 -16.502  -6.174  1.00 95.32           C  
ATOM   3583  HA  PRO A 240      -0.863 -17.172  -6.840  1.00 95.32           H  
ATOM   3584  C   PRO A 240      -2.512 -15.817  -6.998  1.00 95.32           C  
ATOM   3585  CB  PRO A 240      -1.992 -17.307  -5.008  1.00 95.32           C  
ATOM   3586  HB2 PRO A 240      -2.981 -17.709  -5.227  1.00 95.32           H  
ATOM   3587  HB3 PRO A 240      -1.308 -18.115  -4.746  1.00 95.32           H  
ATOM   3588  O   PRO A 240      -3.349 -16.521  -7.553  1.00 95.32           O  
ATOM   3589  CG  PRO A 240      -2.031 -16.283  -3.876  1.00 95.32           C  
ATOM   3590  HG2 PRO A 240      -2.899 -15.635  -3.996  1.00 95.32           H  
ATOM   3591  HG3 PRO A 240      -2.036 -16.759  -2.896  1.00 95.32           H  
ATOM   3592  CD  PRO A 240      -0.752 -15.479  -4.109  1.00 95.32           C  
ATOM   3593  HD2 PRO A 240       0.074 -15.933  -3.560  1.00 95.32           H  
ATOM   3594  HD3 PRO A 240      -0.896 -14.448  -3.788  1.00 95.32           H  
ATOM   3595  N   SER A 241      -2.580 -14.479  -7.041  1.00 96.46           N  
ATOM   3596  H   SER A 241      -1.824 -13.936  -6.648  1.00 96.46           H  
ATOM   3597  CA  SER A 241      -3.661 -13.779  -7.745  1.00 96.46           C  
ATOM   3598  HA  SER A 241      -4.608 -14.216  -7.430  1.00 96.46           H  
ATOM   3599  C   SER A 241      -3.552 -13.943  -9.260  1.00 96.46           C  
ATOM   3600  CB  SER A 241      -3.691 -12.293  -7.380  1.00 96.46           C  
ATOM   3601  HB2 SER A 241      -2.764 -11.817  -7.702  1.00 96.46           H  
ATOM   3602  HB3 SER A 241      -3.780 -12.192  -6.299  1.00 96.46           H  
ATOM   3603  O   SER A 241      -2.529 -13.618  -9.860  1.00 96.46           O  
ATOM   3604  OG  SER A 241      -4.798 -11.653  -8.002  1.00 96.46           O  
ATOM   3605  HG  SER A 241      -5.559 -12.237  -7.968  1.00 96.46           H  
ATOM   3606  N   GLU A 242      -4.651 -14.351  -9.895  1.00 97.41           N  
ATOM   3607  H   GLU A 242      -5.475 -14.574  -9.356  1.00 97.41           H  
ATOM   3608  CA  GLU A 242      -4.769 -14.407 -11.356  1.00 97.41           C  
ATOM   3609  HA  GLU A 242      -3.785 -14.615 -11.774  1.00 97.41           H  
ATOM   3610  C   GLU A 242      -5.229 -13.059 -11.955  1.00 97.41           C  
ATOM   3611  CB  GLU A 242      -5.699 -15.560 -11.771  1.00 97.41           C  
ATOM   3612  HB2 GLU A 242      -6.703 -15.381 -11.386  1.00 97.41           H  
ATOM   3613  HB3 GLU A 242      -5.777 -15.550 -12.858  1.00 97.41           H  
ATOM   3614  O   GLU A 242      -5.455 -12.938 -13.166  1.00 97.41           O  
ATOM   3615  CG  GLU A 242      -5.214 -16.957 -11.346  1.00 97.41           C  
ATOM   3616  HG2 GLU A 242      -5.376 -17.095 -10.277  1.00 97.41           H  
ATOM   3617  HG3 GLU A 242      -4.144 -17.031 -11.541  1.00 97.41           H  
ATOM   3618  CD  GLU A 242      -5.950 -18.050 -12.143  1.00 97.41           C  
ATOM   3619  OE1 GLU A 242      -5.384 -18.559 -13.143  1.00 97.41           O  
ATOM   3620  OE2 GLU A 242      -7.136 -18.341 -11.876  1.00 97.41           O  
ATOM   3621  N   GLY A 243      -5.377 -12.030 -11.114  1.00 97.96           N  
ATOM   3622  H   GLY A 243      -5.221 -12.220 -10.135  1.00 97.96           H  
ATOM   3623  CA  GLY A 243      -5.846 -10.699 -11.477  1.00 97.96           C  
ATOM   3624  HA2 GLY A 243      -5.256 -10.325 -12.314  1.00 97.96           H  
ATOM   3625  HA3 GLY A 243      -5.709 -10.029 -10.628  1.00 97.96           H  
ATOM   3626  C   GLY A 243      -7.327 -10.693 -11.839  1.00 97.96           C  
ATOM   3627  O   GLY A 243      -8.169 -11.284 -11.172  1.00 97.96           O  
ATOM   3628  N   ARG A 244      -7.686 -10.018 -12.929  1.00 98.01           N  
ATOM   3629  H   ARG A 244      -6.955  -9.531 -13.429  1.00 98.01           H  
ATOM   3630  CA  ARG A 244      -9.077  -9.871 -13.379  1.00 98.01           C  
ATOM   3631  HA  ARG A 244      -9.639  -9.431 -12.555  1.00 98.01           H  
ATOM   3632  C   ARG A 244      -9.770 -11.199 -13.692  1.00 98.01           C  
ATOM   3633  CB  ARG A 244      -9.103  -8.946 -14.605  1.00 98.01           C  
ATOM   3634  HB2 ARG A 244      -9.690  -9.401 -15.403  1.00 98.01           H  
ATOM   3635  HB3 ARG A 244      -8.096  -8.792 -14.992  1.00 98.01           H  
ATOM   3636  O   ARG A 244     -11.006 -11.243 -13.709  1.00 98.01           O  
ATOM   3637  CG  ARG A 244      -9.736  -7.591 -14.325  1.00 98.01           C  
ATOM   3638  HG2 ARG A 244      -9.231  -7.104 -13.491  1.00 98.01           H  
ATOM   3639  HG3 ARG A 244      -9.625  -6.979 -15.219  1.00 98.01           H  
ATOM   3640  CD  ARG A 244     -11.223  -7.801 -14.021  1.00 98.01           C  
ATOM   3641  HD2 ARG A 244     -11.577  -8.672 -14.572  1.00 98.01           H  
ATOM   3642  HD3 ARG A 244     -11.361  -8.001 -12.958  1.00 98.01           H  
ATOM   3643  NE  ARG A 244     -12.021  -6.648 -14.444  1.00 98.01           N  
ATOM   3644  HE  ARG A 244     -11.505  -5.827 -14.728  1.00 98.01           H  
ATOM   3645  NH1 ARG A 244     -14.050  -7.533 -13.876  1.00 98.01           N  
ATOM   3646 HH11 ARG A 244     -15.044  -7.417 -13.737  1.00 98.01           H  
ATOM   3647 HH12 ARG A 244     -13.552  -8.238 -13.351  1.00 98.01           H  
ATOM   3648  NH2 ARG A 244     -13.960  -5.581 -14.952  1.00 98.01           N  
ATOM   3649 HH21 ARG A 244     -13.418  -4.828 -15.351  1.00 98.01           H  
ATOM   3650 HH22 ARG A 244     -14.959  -5.492 -14.838  1.00 98.01           H  
ATOM   3651  CZ  ARG A 244     -13.335  -6.592 -14.423  1.00 98.01           C  
ATOM   3652  N   LYS A 245      -9.016 -12.270 -13.947  1.00 98.38           N  
ATOM   3653  H   LYS A 245      -8.013 -12.159 -13.922  1.00 98.38           H  
ATOM   3654  CA  LYS A 245      -9.565 -13.621 -14.098  1.00 98.38           C  
ATOM   3655  HA  LYS A 245     -10.316 -13.618 -14.888  1.00 98.38           H  
ATOM   3656  C   LYS A 245     -10.264 -14.100 -12.822  1.00 98.38           C  
ATOM   3657  CB  LYS A 245      -8.448 -14.566 -14.542  1.00 98.38           C  
ATOM   3658  HB2 LYS A 245      -8.078 -14.230 -15.510  1.00 98.38           H  
ATOM   3659  HB3 LYS A 245      -7.635 -14.521 -13.817  1.00 98.38           H  
ATOM   3660  O   LYS A 245     -11.365 -14.624 -12.957  1.00 98.38           O  
ATOM   3661  CG  LYS A 245      -8.925 -16.018 -14.672  1.00 98.38           C  
ATOM   3662  HG2 LYS A 245      -9.208 -16.395 -13.689  1.00 98.38           H  
ATOM   3663  HG3 LYS A 245      -9.784 -16.078 -15.341  1.00 98.38           H  
ATOM   3664  CD  LYS A 245      -7.787 -16.877 -15.218  1.00 98.38           C  
ATOM   3665  HD2 LYS A 245      -6.875 -16.649 -14.666  1.00 98.38           H  
ATOM   3666  HD3 LYS A 245      -7.631 -16.655 -16.274  1.00 98.38           H  
ATOM   3667  CE  LYS A 245      -8.090 -18.361 -15.043  1.00 98.38           C  
ATOM   3668  HE2 LYS A 245      -8.919 -18.649 -15.690  1.00 98.38           H  
ATOM   3669  HE3 LYS A 245      -8.359 -18.531 -14.000  1.00 98.38           H  
ATOM   3670  NZ  LYS A 245      -6.883 -19.151 -15.353  1.00 98.38           N  
ATOM   3671  HZ1 LYS A 245      -7.032 -20.133 -15.171  1.00 98.38           H  
ATOM   3672  HZ2 LYS A 245      -6.620 -19.030 -16.321  1.00 98.38           H  
ATOM   3673  HZ3 LYS A 245      -6.140 -18.867 -14.732  1.00 98.38           H  
ATOM   3674  N   ASP A 246      -9.743 -13.790 -11.630  1.00 97.65           N  
ATOM   3675  H   ASP A 246      -8.840 -13.341 -11.587  1.00 97.65           H  
ATOM   3676  CA  ASP A 246     -10.371 -14.134 -10.337  1.00 97.65           C  
ATOM   3677  HA  ASP A 246     -10.427 -15.218 -10.242  1.00 97.65           H  
ATOM   3678  C   ASP A 246     -11.807 -13.580 -10.224  1.00 97.65           C  
ATOM   3679  CB  ASP A 246      -9.519 -13.588  -9.164  1.00 97.65           C  
ATOM   3680  HB2 ASP A 246     -10.071 -13.752  -8.239  1.00 97.65           H  
ATOM   3681  HB3 ASP A 246      -9.395 -12.511  -9.277  1.00 97.65           H  
ATOM   3682  O   ASP A 246     -12.675 -14.164  -9.580  1.00 97.65           O  
ATOM   3683  CG  ASP A 246      -8.146 -14.260  -9.004  1.00 97.65           C  
ATOM   3684  OD1 ASP A 246      -8.078 -15.468  -9.295  1.00 97.65           O  
ATOM   3685  OD2 ASP A 246      -7.170 -13.580  -8.591  1.00 97.65           O  
ATOM   3686  N   VAL A 247     -12.083 -12.463 -10.907  1.00 97.84           N  
ATOM   3687  H   VAL A 247     -11.298 -12.021 -11.366  1.00 97.84           H  
ATOM   3688  CA  VAL A 247     -13.389 -11.781 -10.908  1.00 97.84           C  
ATOM   3689  HA  VAL A 247     -13.906 -12.011  -9.976  1.00 97.84           H  
ATOM   3690  C   VAL A 247     -14.292 -12.236 -12.055  1.00 97.84           C  
ATOM   3691  CB  VAL A 247     -13.174 -10.256 -10.980  1.00 97.84           C  
ATOM   3692  HB  VAL A 247     -12.694 -10.008 -11.927  1.00 97.84           H  
ATOM   3693  O   VAL A 247     -15.514 -12.201 -11.947  1.00 97.84           O  
ATOM   3694  CG1 VAL A 247     -14.479  -9.452 -10.892  1.00 97.84           C  
ATOM   3695 HG11 VAL A 247     -14.258  -8.385 -10.871  1.00 97.84           H  
ATOM   3696 HG12 VAL A 247     -15.122  -9.663 -11.747  1.00 97.84           H  
ATOM   3697 HG13 VAL A 247     -15.009  -9.718  -9.978  1.00 97.84           H  
ATOM   3698  CG2 VAL A 247     -12.262  -9.779  -9.850  1.00 97.84           C  
ATOM   3699 HG21 VAL A 247     -12.120  -8.700  -9.906  1.00 97.84           H  
ATOM   3700 HG22 VAL A 247     -11.282 -10.250  -9.920  1.00 97.84           H  
ATOM   3701 HG23 VAL A 247     -12.695 -10.054  -8.888  1.00 97.84           H  
ATOM   3702  N   THR A 248     -13.713 -12.594 -13.200  1.00 97.94           N  
ATOM   3703  H   THR A 248     -12.709 -12.709 -13.193  1.00 97.94           H  
ATOM   3704  CA  THR A 248     -14.465 -12.771 -14.457  1.00 97.94           C  
ATOM   3705  HA  THR A 248     -15.500 -12.462 -14.307  1.00 97.94           H  
ATOM   3706  C   THR A 248     -14.541 -14.211 -14.944  1.00 97.94           C  
ATOM   3707  CB  THR A 248     -13.891 -11.895 -15.575  1.00 97.94           C  
ATOM   3708  HB  THR A 248     -14.458 -12.069 -16.489  1.00 97.94           H  
ATOM   3709  O   THR A 248     -15.365 -14.499 -15.810  1.00 97.94           O  
ATOM   3710  CG2 THR A 248     -13.954 -10.405 -15.248  1.00 97.94           C  
ATOM   3711 HG21 THR A 248     -13.406 -10.204 -14.328  1.00 97.94           H  
ATOM   3712 HG22 THR A 248     -14.996 -10.114 -15.112  1.00 97.94           H  
ATOM   3713 HG23 THR A 248     -13.524  -9.816 -16.058  1.00 97.94           H  
ATOM   3714  OG1 THR A 248     -12.542 -12.205 -15.815  1.00 97.94           O  
ATOM   3715  HG1 THR A 248     -12.042 -11.979 -15.028  1.00 97.94           H  
ATOM   3716  N   GLY A 249     -13.673 -15.095 -14.447  1.00 98.09           N  
ATOM   3717  H   GLY A 249     -13.048 -14.798 -13.712  1.00 98.09           H  
ATOM   3718  CA  GLY A 249     -13.509 -16.475 -14.913  1.00 98.09           C  
ATOM   3719  HA2 GLY A 249     -14.473 -16.982 -14.878  1.00 98.09           H  
ATOM   3720  HA3 GLY A 249     -12.825 -16.988 -14.237  1.00 98.09           H  
ATOM   3721  C   GLY A 249     -12.949 -16.611 -16.334  1.00 98.09           C  
ATOM   3722  O   GLY A 249     -12.910 -17.714 -16.871  1.00 98.09           O  
ATOM   3723  N   LYS A 250     -12.549 -15.504 -16.968  1.00 98.29           N  
ATOM   3724  H   LYS A 250     -12.545 -14.643 -16.441  1.00 98.29           H  
ATOM   3725  CA  LYS A 250     -12.123 -15.451 -18.370  1.00 98.29           C  
ATOM   3726  HA  LYS A 250     -12.576 -16.271 -18.926  1.00 98.29           H  
ATOM   3727  C   LYS A 250     -10.613 -15.596 -18.493  1.00 98.29           C  
ATOM   3728  CB  LYS A 250     -12.592 -14.129 -18.974  1.00 98.29           C  
ATOM   3729  HB2 LYS A 250     -12.068 -13.964 -19.916  1.00 98.29           H  
ATOM   3730  HB3 LYS A 250     -12.323 -13.313 -18.304  1.00 98.29           H  
ATOM   3731  O   LYS A 250      -9.870 -14.833 -17.879  1.00 98.29           O  
ATOM   3732  CG  LYS A 250     -14.101 -14.124 -19.228  1.00 98.29           C  
ATOM   3733  HG2 LYS A 250     -14.644 -14.303 -18.299  1.00 98.29           H  
ATOM   3734  HG3 LYS A 250     -14.347 -14.906 -19.946  1.00 98.29           H  
ATOM   3735  CD  LYS A 250     -14.500 -12.765 -19.792  1.00 98.29           C  
ATOM   3736  HD2 LYS A 250     -14.314 -11.993 -19.045  1.00 98.29           H  
ATOM   3737  HD3 LYS A 250     -13.885 -12.559 -20.668  1.00 98.29           H  
ATOM   3738  CE  LYS A 250     -15.974 -12.764 -20.179  1.00 98.29           C  
ATOM   3739  HE2 LYS A 250     -16.194 -13.717 -20.660  1.00 98.29           H  
ATOM   3740  HE3 LYS A 250     -16.584 -12.681 -19.280  1.00 98.29           H  
ATOM   3741  NZ  LYS A 250     -16.226 -11.657 -21.127  1.00 98.29           N  
ATOM   3742  HZ1 LYS A 250     -15.617 -11.793 -21.921  1.00 98.29           H  
ATOM   3743  HZ2 LYS A 250     -17.185 -11.660 -21.443  1.00 98.29           H  
ATOM   3744  HZ3 LYS A 250     -15.987 -10.769 -20.710  1.00 98.29           H  
ATOM   3745  N   GLU A 251     -10.160 -16.527 -19.324  1.00 97.84           N  
ATOM   3746  H   GLU A 251     -10.826 -17.075 -19.851  1.00 97.84           H  
ATOM   3747  CA  GLU A 251      -8.729 -16.776 -19.528  1.00 97.84           C  
ATOM   3748  HA  GLU A 251      -8.257 -16.890 -18.552  1.00 97.84           H  
ATOM   3749  C   GLU A 251      -8.036 -15.600 -20.227  1.00 97.84           C  
ATOM   3750  CB  GLU A 251      -8.550 -18.084 -20.315  1.00 97.84           C  
ATOM   3751  HB2 GLU A 251      -8.957 -17.955 -21.318  1.00 97.84           H  
ATOM   3752  HB3 GLU A 251      -9.121 -18.872 -19.825  1.00 97.84           H  
ATOM   3753  O   GLU A 251      -6.897 -15.271 -19.909  1.00 97.84           O  
ATOM   3754  CG  GLU A 251      -7.085 -18.539 -20.432  1.00 97.84           C  
ATOM   3755  HG2 GLU A 251      -6.538 -17.816 -21.037  1.00 97.84           H  
ATOM   3756  HG3 GLU A 251      -7.067 -19.487 -20.969  1.00 97.84           H  
ATOM   3757  CD  GLU A 251      -6.384 -18.723 -19.074  1.00 97.84           C  
ATOM   3758  OE1 GLU A 251      -5.149 -18.547 -19.026  1.00 97.84           O  
ATOM   3759  OE2 GLU A 251      -7.074 -19.044 -18.075  1.00 97.84           O  
ATOM   3760  N   GLU A 252      -8.738 -14.878 -21.106  1.00 97.10           N  
ATOM   3761  H   GLU A 252      -9.675 -15.165 -21.350  1.00 97.10           H  
ATOM   3762  CA  GLU A 252      -8.214 -13.656 -21.724  1.00 97.10           C  
ATOM   3763  HA  GLU A 252      -7.257 -13.902 -22.186  1.00 97.10           H  
ATOM   3764  C   GLU A 252      -7.916 -12.534 -20.712  1.00 97.10           C  
ATOM   3765  CB  GLU A 252      -9.156 -13.169 -22.842  1.00 97.10           C  
ATOM   3766  HB2 GLU A 252      -9.257 -13.949 -23.597  1.00 97.10           H  
ATOM   3767  HB3 GLU A 252      -8.665 -12.327 -23.330  1.00 97.10           H  
ATOM   3768  O   GLU A 252      -7.209 -11.584 -21.039  1.00 97.10           O  
ATOM   3769  CG  GLU A 252     -10.557 -12.697 -22.398  1.00 97.10           C  
ATOM   3770  HG2 GLU A 252     -10.851 -11.884 -23.061  1.00 97.10           H  
ATOM   3771  HG3 GLU A 252     -10.511 -12.283 -21.391  1.00 97.10           H  
ATOM   3772  CD  GLU A 252     -11.652 -13.776 -22.452  1.00 97.10           C  
ATOM   3773  OE1 GLU A 252     -12.819 -13.402 -22.732  1.00 97.10           O  
ATOM   3774  OE2 GLU A 252     -11.354 -14.950 -22.127  1.00 97.10           O  
ATOM   3775  N   HIS A 253      -8.432 -12.649 -19.485  1.00 97.99           N  
ATOM   3776  H   HIS A 253      -8.965 -13.482 -19.277  1.00 97.99           H  
ATOM   3777  CA  HIS A 253      -8.185 -11.723 -18.384  1.00 97.99           C  
ATOM   3778  HA  HIS A 253      -7.821 -10.779 -18.788  1.00 97.99           H  
ATOM   3779  C   HIS A 253      -7.108 -12.204 -17.399  1.00 97.99           C  
ATOM   3780  CB  HIS A 253      -9.504 -11.453 -17.667  1.00 97.99           C  
ATOM   3781  HB2 HIS A 253      -9.925 -12.395 -17.315  1.00 97.99           H  
ATOM   3782  HB3 HIS A 253      -9.280 -10.859 -16.781  1.00 97.99           H  
ATOM   3783  O   HIS A 253      -6.864 -11.538 -16.387  1.00 97.99           O  
ATOM   3784  CG  HIS A 253     -10.555 -10.714 -18.454  1.00 97.99           C  
ATOM   3785  CD2 HIS A 253     -10.444 -10.048 -19.647  1.00 97.99           C  
ATOM   3786  HD2 HIS A 253      -9.552  -9.963 -20.250  1.00 97.99           H  
ATOM   3787  ND1 HIS A 253     -11.847 -10.567 -18.032  1.00 97.99           N  
ATOM   3788  HD1 HIS A 253     -12.225 -11.030 -17.217  1.00 97.99           H  
ATOM   3789  CE1 HIS A 253     -12.506  -9.823 -18.928  1.00 97.99           C  
ATOM   3790  HE1 HIS A 253     -13.546  -9.542 -18.858  1.00 97.99           H  
ATOM   3791  NE2 HIS A 253     -11.698  -9.484 -19.938  1.00 97.99           N  
ATOM   3792  N   HIS A 254      -6.464 -13.340 -17.671  1.00 97.67           N  
ATOM   3793  H   HIS A 254      -6.693 -13.848 -18.513  1.00 97.67           H  
ATOM   3794  CA  HIS A 254      -5.389 -13.869 -16.840  1.00 97.67           C  
ATOM   3795  HA  HIS A 254      -5.777 -14.032 -15.834  1.00 97.67           H  
ATOM   3796  C   HIS A 254      -4.228 -12.865 -16.745  1.00 97.67           C  
ATOM   3797  CB  HIS A 254      -4.944 -15.223 -17.407  1.00 97.67           C  
ATOM   3798  HB2 HIS A 254      -4.583 -15.080 -18.425  1.00 97.67           H  
ATOM   3799  HB3 HIS A 254      -5.799 -15.898 -17.449  1.00 97.67           H  
ATOM   3800  O   HIS A 254      -3.720 -12.375 -17.761  1.00 97.67           O  
ATOM   3801  CG  HIS A 254      -3.862 -15.890 -16.604  1.00 97.67           C  
ATOM   3802  CD2 HIS A 254      -3.833 -16.079 -15.249  1.00 97.67           C  
ATOM   3803  HD2 HIS A 254      -4.592 -15.776 -14.544  1.00 97.67           H  
ATOM   3804  ND1 HIS A 254      -2.716 -16.451 -17.114  1.00 97.67           N  
ATOM   3805  HD1 HIS A 254      -2.577 -16.692 -18.084  1.00 97.67           H  
ATOM   3806  CE1 HIS A 254      -1.995 -16.930 -16.086  1.00 97.67           C  
ATOM   3807  HE1 HIS A 254      -1.066 -17.473 -16.171  1.00 97.67           H  
ATOM   3808  NE2 HIS A 254      -2.635 -16.717 -14.931  1.00 97.67           N  
ATOM   3809  N   PHE A 255      -3.823 -12.541 -15.512  1.00 97.57           N  
ATOM   3810  H   PHE A 255      -4.322 -12.943 -14.731  1.00 97.57           H  
ATOM   3811  CA  PHE A 255      -2.783 -11.556 -15.187  1.00 97.57           C  
ATOM   3812  HA  PHE A 255      -2.763 -11.483 -14.100  1.00 97.57           H  
ATOM   3813  C   PHE A 255      -3.090 -10.124 -15.649  1.00 97.57           C  
ATOM   3814  CB  PHE A 255      -1.395 -12.072 -15.622  1.00 97.57           C  
ATOM   3815  HB2 PHE A 255      -0.777 -11.243 -15.966  1.00 97.57           H  
ATOM   3816  HB3 PHE A 255      -1.487 -12.753 -16.467  1.00 97.57           H  
ATOM   3817  O   PHE A 255      -2.195  -9.280 -15.712  1.00 97.57           O  
ATOM   3818  CG  PHE A 255      -0.641 -12.786 -14.523  1.00 97.57           C  
ATOM   3819  CD1 PHE A 255       0.650 -12.356 -14.160  1.00 97.57           C  
ATOM   3820  HD1 PHE A 255       1.118 -11.531 -14.677  1.00 97.57           H  
ATOM   3821  CD2 PHE A 255      -1.224 -13.880 -13.858  1.00 97.57           C  
ATOM   3822  HD2 PHE A 255      -2.214 -14.220 -14.121  1.00 97.57           H  
ATOM   3823  CE1 PHE A 255       1.347 -13.016 -13.133  1.00 97.57           C  
ATOM   3824  HE1 PHE A 255       2.342 -12.697 -12.858  1.00 97.57           H  
ATOM   3825  CE2 PHE A 255      -0.527 -14.539 -12.834  1.00 97.57           C  
ATOM   3826  HE2 PHE A 255      -0.987 -15.367 -12.316  1.00 97.57           H  
ATOM   3827  CZ  PHE A 255       0.757 -14.105 -12.468  1.00 97.57           C  
ATOM   3828  HZ  PHE A 255       1.281 -14.606 -11.668  1.00 97.57           H  
ATOM   3829  N   MET A 256      -4.351  -9.809 -15.961  1.00 98.46           N  
ATOM   3830  H   MET A 256      -5.058 -10.528 -15.911  1.00 98.46           H  
ATOM   3831  CA  MET A 256      -4.770  -8.423 -16.148  1.00 98.46           C  
ATOM   3832  HA  MET A 256      -3.958  -7.870 -16.621  1.00 98.46           H  
ATOM   3833  C   MET A 256      -5.031  -7.768 -14.794  1.00 98.46           C  
ATOM   3834  CB  MET A 256      -5.981  -8.314 -17.077  1.00 98.46           C  
ATOM   3835  HB2 MET A 256      -6.790  -8.951 -16.718  1.00 98.46           H  
ATOM   3836  HB3 MET A 256      -6.324  -7.280 -17.070  1.00 98.46           H  
ATOM   3837  O   MET A 256      -5.860  -8.237 -14.022  1.00 98.46           O  
ATOM   3838  CG  MET A 256      -5.646  -8.715 -18.515  1.00 98.46           C  
ATOM   3839  HG2 MET A 256      -5.425  -9.782 -18.537  1.00 98.46           H  
ATOM   3840  HG3 MET A 256      -4.756  -8.177 -18.842  1.00 98.46           H  
ATOM   3841  SD  MET A 256      -6.986  -8.383 -19.692  1.00 98.46           S  
ATOM   3842  CE  MET A 256      -6.910  -6.579 -19.827  1.00 98.46           C  
ATOM   3843  HE1 MET A 256      -7.139  -6.123 -18.864  1.00 98.46           H  
ATOM   3844  HE2 MET A 256      -5.914  -6.274 -20.149  1.00 98.46           H  
ATOM   3845  HE3 MET A 256      -7.641  -6.242 -20.561  1.00 98.46           H  
ATOM   3846  N   PHE A 257      -4.369  -6.651 -14.521  1.00 98.68           N  
ATOM   3847  H   PHE A 257      -3.712  -6.300 -15.203  1.00 98.68           H  
ATOM   3848  CA  PHE A 257      -4.531  -5.892 -13.284  1.00 98.68           C  
ATOM   3849  HA  PHE A 257      -5.336  -6.318 -12.685  1.00 98.68           H  
ATOM   3850  C   PHE A 257      -4.908  -4.450 -13.597  1.00 98.68           C  
ATOM   3851  CB  PHE A 257      -3.248  -5.967 -12.451  1.00 98.68           C  
ATOM   3852  HB2 PHE A 257      -2.418  -5.573 -13.037  1.00 98.68           H  
ATOM   3853  HB3 PHE A 257      -3.363  -5.327 -11.577  1.00 98.68           H  
ATOM   3854  O   PHE A 257      -4.578  -3.926 -14.666  1.00 98.68           O  
ATOM   3855  CG  PHE A 257      -2.907  -7.365 -11.974  1.00 98.68           C  
ATOM   3856  CD1 PHE A 257      -3.493  -7.872 -10.800  1.00 98.68           C  
ATOM   3857  HD1 PHE A 257      -4.218  -7.281 -10.261  1.00 98.68           H  
ATOM   3858  CD2 PHE A 257      -2.012  -8.167 -12.705  1.00 98.68           C  
ATOM   3859  HD2 PHE A 257      -1.580  -7.797 -13.622  1.00 98.68           H  
ATOM   3860  CE1 PHE A 257      -3.149  -9.152 -10.332  1.00 98.68           C  
ATOM   3861  HE1 PHE A 257      -3.585  -9.542  -9.424  1.00 98.68           H  
ATOM   3862  CE2 PHE A 257      -1.686  -9.458 -12.251  1.00 98.68           C  
ATOM   3863  HE2 PHE A 257      -0.999 -10.079 -12.805  1.00 98.68           H  
ATOM   3864  CZ  PHE A 257      -2.248  -9.947 -11.059  1.00 98.68           C  
ATOM   3865  HZ  PHE A 257      -1.987 -10.933 -10.702  1.00 98.68           H  
ATOM   3866  N   LYS A 258      -5.616  -3.797 -12.670  1.00 98.59           N  
ATOM   3867  H   LYS A 258      -5.853  -4.289 -11.820  1.00 98.59           H  
ATOM   3868  CA  LYS A 258      -5.828  -2.352 -12.723  1.00 98.59           C  
ATOM   3869  HA  LYS A 258      -6.320  -2.094 -13.660  1.00 98.59           H  
ATOM   3870  C   LYS A 258      -4.455  -1.702 -12.694  1.00 98.59           C  
ATOM   3871  CB  LYS A 258      -6.705  -1.882 -11.551  1.00 98.59           C  
ATOM   3872  HB2 LYS A 258      -7.698  -2.319 -11.656  1.00 98.59           H  
ATOM   3873  HB3 LYS A 258      -6.271  -2.227 -10.613  1.00 98.59           H  
ATOM   3874  O   LYS A 258      -3.688  -1.931 -11.760  1.00 98.59           O  
ATOM   3875  CG  LYS A 258      -6.818  -0.344 -11.535  1.00 98.59           C  
ATOM   3876  HG2 LYS A 258      -5.847   0.097 -11.310  1.00 98.59           H  
ATOM   3877  HG3 LYS A 258      -7.127  -0.005 -12.524  1.00 98.59           H  
ATOM   3878  CD  LYS A 258      -7.834   0.174 -10.514  1.00 98.59           C  
ATOM   3879  HD2 LYS A 258      -7.975   1.246 -10.654  1.00 98.59           H  
ATOM   3880  HD3 LYS A 258      -8.790  -0.306 -10.723  1.00 98.59           H  
ATOM   3881  CE  LYS A 258      -7.458  -0.114  -9.057  1.00 98.59           C  
ATOM   3882  HE2 LYS A 258      -7.105  -1.143  -8.981  1.00 98.59           H  
ATOM   3883  HE3 LYS A 258      -8.361  -0.029  -8.453  1.00 98.59           H  
ATOM   3884  NZ  LYS A 258      -6.431   0.829  -8.552  1.00 98.59           N  
ATOM   3885  HZ1 LYS A 258      -5.604   0.794  -9.131  1.00 98.59           H  
ATOM   3886  HZ2 LYS A 258      -6.791   1.772  -8.559  1.00 98.59           H  
ATOM   3887  HZ3 LYS A 258      -6.187   0.603  -7.599  1.00 98.59           H  
ATOM   3888  N   VAL A 259      -4.159  -0.878 -13.695  1.00 98.62           N  
ATOM   3889  H   VAL A 259      -4.842  -0.737 -14.425  1.00 98.62           H  
ATOM   3890  CA  VAL A 259      -2.903  -0.127 -13.730  1.00 98.62           C  
ATOM   3891  HA  VAL A 259      -2.078  -0.839 -13.711  1.00 98.62           H  
ATOM   3892  C   VAL A 259      -2.856   0.765 -12.485  1.00 98.62           C  
ATOM   3893  CB  VAL A 259      -2.789   0.705 -15.015  1.00 98.62           C  
ATOM   3894  HB  VAL A 259      -3.621   1.406 -15.079  1.00 98.62           H  
ATOM   3895  O   VAL A 259      -3.794   1.537 -12.285  1.00 98.62           O  
ATOM   3896  CG1 VAL A 259      -1.475   1.482 -15.033  1.00 98.62           C  
ATOM   3897 HG11 VAL A 259      -1.362   2.012 -15.979  1.00 98.62           H  
ATOM   3898 HG12 VAL A 259      -1.462   2.221 -14.232  1.00 98.62           H  
ATOM   3899 HG13 VAL A 259      -0.634   0.799 -14.918  1.00 98.62           H  
ATOM   3900  CG2 VAL A 259      -2.804  -0.198 -16.248  1.00 98.62           C  
ATOM   3901 HG21 VAL A 259      -2.708   0.429 -17.135  1.00 98.62           H  
ATOM   3902 HG22 VAL A 259      -3.747  -0.742 -16.310  1.00 98.62           H  
ATOM   3903 HG23 VAL A 259      -1.977  -0.907 -16.210  1.00 98.62           H  
ATOM   3904  N   PRO A 260      -1.845   0.661 -11.608  1.00 98.55           N  
ATOM   3905  CA  PRO A 260      -1.806   1.453 -10.385  1.00 98.55           C  
ATOM   3906  HA  PRO A 260      -2.762   1.377  -9.865  1.00 98.55           H  
ATOM   3907  C   PRO A 260      -1.532   2.931 -10.693  1.00 98.55           C  
ATOM   3908  CB  PRO A 260      -0.720   0.811  -9.518  1.00 98.55           C  
ATOM   3909  HB2 PRO A 260      -0.216   1.536  -8.878  1.00 98.55           H  
ATOM   3910  HB3 PRO A 260      -1.158   0.014  -8.917  1.00 98.55           H  
ATOM   3911  O   PRO A 260      -0.905   3.261 -11.701  1.00 98.55           O  
ATOM   3912  CG  PRO A 260       0.232   0.203 -10.547  1.00 98.55           C  
ATOM   3913  HG2 PRO A 260       0.915   0.972 -10.908  1.00 98.55           H  
ATOM   3914  HG3 PRO A 260       0.789  -0.639 -10.137  1.00 98.55           H  
ATOM   3915  CD  PRO A 260      -0.698  -0.231 -11.680  1.00 98.55           C  
ATOM   3916  HD2 PRO A 260      -1.028  -1.257 -11.515  1.00 98.55           H  
ATOM   3917  HD3 PRO A 260      -0.185  -0.146 -12.638  1.00 98.55           H  
ATOM   3918  N   THR A 261      -1.999   3.817  -9.811  1.00 98.51           N  
ATOM   3919  H   THR A 261      -2.463   3.470  -8.984  1.00 98.51           H  
ATOM   3920  CA  THR A 261      -1.564   5.221  -9.792  1.00 98.51           C  
ATOM   3921  HA  THR A 261      -1.795   5.680 -10.754  1.00 98.51           H  
ATOM   3922  C   THR A 261      -0.052   5.289  -9.584  1.00 98.51           C  
ATOM   3923  CB  THR A 261      -2.309   6.018  -8.703  1.00 98.51           C  
ATOM   3924  HB  THR A 261      -3.368   6.040  -8.962  1.00 98.51           H  
ATOM   3925  O   THR A 261       0.499   4.513  -8.803  1.00 98.51           O  
ATOM   3926  CG2 THR A 261      -2.174   5.470  -7.281  1.00 98.51           C  
ATOM   3927 HG21 THR A 261      -2.533   4.442  -7.230  1.00 98.51           H  
ATOM   3928 HG22 THR A 261      -1.134   5.503  -6.956  1.00 98.51           H  
ATOM   3929 HG23 THR A 261      -2.771   6.072  -6.595  1.00 98.51           H  
ATOM   3930  OG1 THR A 261      -1.840   7.338  -8.634  1.00 98.51           O  
ATOM   3931  HG1 THR A 261      -2.376   7.780  -7.971  1.00 98.51           H  
ATOM   3932  N   LEU A 262       0.622   6.207 -10.279  1.00 98.78           N  
ATOM   3933  H   LEU A 262       0.108   6.779 -10.933  1.00 98.78           H  
ATOM   3934  CA  LEU A 262       2.037   6.512 -10.022  1.00 98.78           C  
ATOM   3935  HA  LEU A 262       2.486   5.684  -9.474  1.00 98.78           H  
ATOM   3936  C   LEU A 262       2.216   7.732  -9.109  1.00 98.78           C  
ATOM   3937  CB  LEU A 262       2.804   6.667 -11.343  1.00 98.78           C  
ATOM   3938  HB2 LEU A 262       2.352   7.480 -11.913  1.00 98.78           H  
ATOM   3939  HB3 LEU A 262       3.833   6.944 -11.115  1.00 98.78           H  
ATOM   3940  O   LEU A 262       3.340   8.099  -8.767  1.00 98.78           O  
ATOM   3941  CG  LEU A 262       2.825   5.403 -12.215  1.00 98.78           C  
ATOM   3942  HG  LEU A 262       1.802   5.173 -12.512  1.00 98.78           H  
ATOM   3943  CD1 LEU A 262       3.657   5.686 -13.463  1.00 98.78           C  
ATOM   3944 HD11 LEU A 262       3.230   6.540 -13.990  1.00 98.78           H  
ATOM   3945 HD12 LEU A 262       4.686   5.912 -13.182  1.00 98.78           H  
ATOM   3946 HD13 LEU A 262       3.646   4.816 -14.119  1.00 98.78           H  
ATOM   3947  CD2 LEU A 262       3.417   4.180 -11.511  1.00 98.78           C  
ATOM   3948 HD21 LEU A 262       4.398   4.422 -11.104  1.00 98.78           H  
ATOM   3949 HD22 LEU A 262       2.755   3.860 -10.706  1.00 98.78           H  
ATOM   3950 HD23 LEU A 262       3.512   3.357 -12.220  1.00 98.78           H  
ATOM   3951  N   ARG A 263       1.122   8.372  -8.691  1.00 98.67           N  
ATOM   3952  H   ARG A 263       0.223   7.985  -8.943  1.00 98.67           H  
ATOM   3953  CA  ARG A 263       1.161   9.461  -7.710  1.00 98.67           C  
ATOM   3954  HA  ARG A 263       1.884  10.210  -8.033  1.00 98.67           H  
ATOM   3955  C   ARG A 263       1.639   8.916  -6.371  1.00 98.67           C  
ATOM   3956  CB  ARG A 263      -0.222  10.109  -7.587  1.00 98.67           C  
ATOM   3957  HB2 ARG A 263      -0.190  10.890  -6.827  1.00 98.67           H  
ATOM   3958  HB3 ARG A 263      -0.937   9.358  -7.252  1.00 98.67           H  
ATOM   3959  O   ARG A 263       1.150   7.888  -5.914  1.00 98.67           O  
ATOM   3960  CG  ARG A 263      -0.711  10.711  -8.912  1.00 98.67           C  
ATOM   3961  HG2 ARG A 263      -0.591  10.002  -9.731  1.00 98.67           H  
ATOM   3962  HG3 ARG A 263      -1.777  10.916  -8.818  1.00 98.67           H  
ATOM   3963  CD  ARG A 263       0.058  11.994  -9.239  1.00 98.67           C  
ATOM   3964  HD2 ARG A 263       0.075  12.630  -8.354  1.00 98.67           H  
ATOM   3965  HD3 ARG A 263       1.085  11.733  -9.496  1.00 98.67           H  
ATOM   3966  NE  ARG A 263      -0.541  12.746 -10.355  1.00 98.67           N  
ATOM   3967  HE  ARG A 263      -1.419  12.439 -10.750  1.00 98.67           H  
ATOM   3968  NH1 ARG A 263       0.961  14.465 -10.301  1.00 98.67           N  
ATOM   3969 HH11 ARG A 263       1.325  14.129  -9.420  1.00 98.67           H  
ATOM   3970 HH12 ARG A 263       1.035  15.451 -10.506  1.00 98.67           H  
ATOM   3971  NH2 ARG A 263      -0.735  14.577 -11.706  1.00 98.67           N  
ATOM   3972 HH21 ARG A 263      -0.463  15.545 -11.799  1.00 98.67           H  
ATOM   3973 HH22 ARG A 263      -1.634  14.282 -12.058  1.00 98.67           H  
ATOM   3974  CZ  ARG A 263      -0.106  13.909 -10.791  1.00 98.67           C  
ATOM   3975  N   ASN A 264       2.583   9.617  -5.745  1.00 98.77           N  
ATOM   3976  H   ASN A 264       2.860  10.500  -6.151  1.00 98.77           H  
ATOM   3977  CA  ASN A 264       3.236   9.195  -4.500  1.00 98.77           C  
ATOM   3978  HA  ASN A 264       4.019   9.925  -4.293  1.00 98.77           H  
ATOM   3979  C   ASN A 264       3.964   7.840  -4.574  1.00 98.77           C  
ATOM   3980  CB  ASN A 264       2.247   9.252  -3.319  1.00 98.77           C  
ATOM   3981  HB2 ASN A 264       1.571   8.398  -3.364  1.00 98.77           H  
ATOM   3982  HB3 ASN A 264       2.800   9.180  -2.382  1.00 98.77           H  
ATOM   3983  O   ASN A 264       4.256   7.266  -3.530  1.00 98.77           O  
ATOM   3984  CG  ASN A 264       1.447  10.531  -3.290  1.00 98.77           C  
ATOM   3985  ND2 ASN A 264       0.189  10.472  -3.651  1.00 98.77           N  
ATOM   3986 HD21 ASN A 264      -0.328  11.339  -3.632  1.00 98.77           H  
ATOM   3987 HD22 ASN A 264      -0.229   9.576  -3.857  1.00 98.77           H  
ATOM   3988  OD1 ASN A 264       1.954  11.598  -2.986  1.00 98.77           O  
ATOM   3989  N   VAL A 265       4.310   7.334  -5.766  1.00 98.73           N  
ATOM   3990  H   VAL A 265       4.019   7.814  -6.606  1.00 98.73           H  
ATOM   3991  CA  VAL A 265       4.985   6.027  -5.915  1.00 98.73           C  
ATOM   3992  HA  VAL A 265       4.347   5.281  -5.441  1.00 98.73           H  
ATOM   3993  C   VAL A 265       6.345   5.964  -5.197  1.00 98.73           C  
ATOM   3994  CB  VAL A 265       5.093   5.661  -7.407  1.00 98.73           C  
ATOM   3995  HB  VAL A 265       4.111   5.819  -7.852  1.00 98.73           H  
ATOM   3996  O   VAL A 265       6.835   4.896  -4.845  1.00 98.73           O  
ATOM   3997  CG1 VAL A 265       6.101   6.540  -8.162  1.00 98.73           C  
ATOM   3998 HG11 VAL A 265       6.090   6.272  -9.219  1.00 98.73           H  
ATOM   3999 HG12 VAL A 265       7.109   6.411  -7.766  1.00 98.73           H  
ATOM   4000 HG13 VAL A 265       5.824   7.590  -8.073  1.00 98.73           H  
ATOM   4001  CG2 VAL A 265       5.411   4.180  -7.627  1.00 98.73           C  
ATOM   4002 HG21 VAL A 265       6.394   3.932  -7.225  1.00 98.73           H  
ATOM   4003 HG22 VAL A 265       5.394   3.951  -8.692  1.00 98.73           H  
ATOM   4004 HG23 VAL A 265       4.662   3.570  -7.123  1.00 98.73           H  
ATOM   4005  N   GLU A 266       6.960   7.108  -4.899  1.00 98.62           N  
ATOM   4006  H   GLU A 266       6.531   7.974  -5.191  1.00 98.62           H  
ATOM   4007  CA  GLU A 266       8.139   7.172  -4.029  1.00 98.62           C  
ATOM   4008  HA  GLU A 266       8.937   6.566  -4.456  1.00 98.62           H  
ATOM   4009  C   GLU A 266       7.874   6.635  -2.609  1.00 98.62           C  
ATOM   4010  CB  GLU A 266       8.596   8.632  -3.972  1.00 98.62           C  
ATOM   4011  HB2 GLU A 266       7.798   9.222  -3.522  1.00 98.62           H  
ATOM   4012  HB3 GLU A 266       8.768   8.981  -4.990  1.00 98.62           H  
ATOM   4013  O   GLU A 266       8.776   6.079  -1.986  1.00 98.62           O  
ATOM   4014  CG  GLU A 266       9.879   8.828  -3.154  1.00 98.62           C  
ATOM   4015  HG2 GLU A 266      10.632   8.130  -3.520  1.00 98.62           H  
ATOM   4016  HG3 GLU A 266       9.684   8.604  -2.105  1.00 98.62           H  
ATOM   4017  CD  GLU A 266      10.417  10.258  -3.254  1.00 98.62           C  
ATOM   4018  OE1 GLU A 266      11.670  10.381  -3.288  1.00 98.62           O  
ATOM   4019  OE2 GLU A 266       9.589  11.193  -3.351  1.00 98.62           O  
ATOM   4020  N   LEU A 267       6.646   6.776  -2.104  1.00 98.58           N  
ATOM   4021  H   LEU A 267       5.929   7.162  -2.702  1.00 98.58           H  
ATOM   4022  CA  LEU A 267       6.266   6.473  -0.723  1.00 98.58           C  
ATOM   4023  HA  LEU A 267       7.157   6.498  -0.096  1.00 98.58           H  
ATOM   4024  C   LEU A 267       5.650   5.077  -0.548  1.00 98.58           C  
ATOM   4025  CB  LEU A 267       5.289   7.555  -0.222  1.00 98.58           C  
ATOM   4026  HB2 LEU A 267       5.101   7.370   0.836  1.00 98.58           H  
ATOM   4027  HB3 LEU A 267       4.342   7.434  -0.750  1.00 98.58           H  
ATOM   4028  O   LEU A 267       5.496   4.622   0.582  1.00 98.58           O  
ATOM   4029  CG  LEU A 267       5.745   9.017  -0.389  1.00 98.58           C  
ATOM   4030  HG  LEU A 267       5.810   9.264  -1.449  1.00 98.58           H  
ATOM   4031  CD1 LEU A 267       4.709   9.937   0.257  1.00 98.58           C  
ATOM   4032 HD11 LEU A 267       4.604   9.706   1.317  1.00 98.58           H  
ATOM   4033 HD12 LEU A 267       3.742   9.806  -0.229  1.00 98.58           H  
ATOM   4034 HD13 LEU A 267       5.013  10.978   0.150  1.00 98.58           H  
ATOM   4035  CD2 LEU A 267       7.101   9.289   0.267  1.00 98.58           C  
ATOM   4036 HD21 LEU A 267       7.064   9.026   1.324  1.00 98.58           H  
ATOM   4037 HD22 LEU A 267       7.351  10.344   0.161  1.00 98.58           H  
ATOM   4038 HD23 LEU A 267       7.877   8.707  -0.230  1.00 98.58           H  
ATOM   4039  N   THR A 268       5.290   4.397  -1.639  1.00 98.70           N  
ATOM   4040  H   THR A 268       5.435   4.839  -2.535  1.00 98.70           H  
ATOM   4041  CA  THR A 268       4.447   3.186  -1.625  1.00 98.70           C  
ATOM   4042  HA  THR A 268       4.085   3.012  -0.612  1.00 98.70           H  
ATOM   4043  C   THR A 268       5.215   1.924  -2.022  1.00 98.70           C  
ATOM   4044  CB  THR A 268       3.203   3.364  -2.507  1.00 98.70           C  
ATOM   4045  HB  THR A 268       2.559   2.492  -2.392  1.00 98.70           H  
ATOM   4046  O   THR A 268       4.689   1.070  -2.729  1.00 98.70           O  
ATOM   4047  CG2 THR A 268       2.385   4.604  -2.150  1.00 98.70           C  
ATOM   4048 HG21 THR A 268       2.065   4.543  -1.110  1.00 98.70           H  
ATOM   4049 HG22 THR A 268       2.975   5.510  -2.288  1.00 98.70           H  
ATOM   4050 HG23 THR A 268       1.513   4.657  -2.801  1.00 98.70           H  
ATOM   4051  OG1 THR A 268       3.594   3.453  -3.858  1.00 98.70           O  
ATOM   4052  HG1 THR A 268       3.903   2.570  -4.075  1.00 98.70           H  
ATOM   4053  N   TYR A 269       6.487   1.826  -1.638  1.00 98.43           N  
ATOM   4054  H   TYR A 269       6.859   2.548  -1.037  1.00 98.43           H  
ATOM   4055  CA  TYR A 269       7.259   0.589  -1.791  1.00 98.43           C  
ATOM   4056  HA  TYR A 269       7.159   0.249  -2.822  1.00 98.43           H  
ATOM   4057  C   TYR A 269       6.715  -0.503  -0.847  1.00 98.43           C  
ATOM   4058  CB  TYR A 269       8.743   0.875  -1.506  1.00 98.43           C  
ATOM   4059  HB2 TYR A 269       9.091   1.644  -2.195  1.00 98.43           H  
ATOM   4060  HB3 TYR A 269       9.326  -0.023  -1.712  1.00 98.43           H  
ATOM   4061  O   TYR A 269       6.145  -0.155   0.187  1.00 98.43           O  
ATOM   4062  CG  TYR A 269       9.030   1.327  -0.084  1.00 98.43           C  
ATOM   4063  CD1 TYR A 269       8.973   2.696   0.244  1.00 98.43           C  
ATOM   4064  HD1 TYR A 269       8.764   3.430  -0.520  1.00 98.43           H  
ATOM   4065  CD2 TYR A 269       9.316   0.376   0.917  1.00 98.43           C  
ATOM   4066  HD2 TYR A 269       9.354  -0.674   0.669  1.00 98.43           H  
ATOM   4067  CE1 TYR A 269       9.169   3.112   1.574  1.00 98.43           C  
ATOM   4068  HE1 TYR A 269       9.090   4.161   1.820  1.00 98.43           H  
ATOM   4069  CE2 TYR A 269       9.524   0.790   2.247  1.00 98.43           C  
ATOM   4070  HE2 TYR A 269       9.723   0.060   3.018  1.00 98.43           H  
ATOM   4071  OH  TYR A 269       9.597   2.563   3.868  1.00 98.43           O  
ATOM   4072  HH  TYR A 269       9.512   3.518   3.916  1.00 98.43           H  
ATOM   4073  CZ  TYR A 269       9.436   2.157   2.579  1.00 98.43           C  
ATOM   4074  N   PRO A 270       6.936  -1.802  -1.112  1.00 98.44           N  
ATOM   4075  CA  PRO A 270       7.471  -2.375  -2.347  1.00 98.44           C  
ATOM   4076  HA  PRO A 270       8.375  -1.854  -2.662  1.00 98.44           H  
ATOM   4077  C   PRO A 270       6.454  -2.324  -3.499  1.00 98.44           C  
ATOM   4078  CB  PRO A 270       7.840  -3.809  -1.974  1.00 98.44           C  
ATOM   4079  HB2 PRO A 270       8.829  -3.814  -1.516  1.00 98.44           H  
ATOM   4080  HB3 PRO A 270       7.813  -4.484  -2.829  1.00 98.44           H  
ATOM   4081  O   PRO A 270       5.273  -2.069  -3.297  1.00 98.44           O  
ATOM   4082  CG  PRO A 270       6.792  -4.172  -0.926  1.00 98.44           C  
ATOM   4083  HG2 PRO A 270       7.159  -4.947  -0.254  1.00 98.44           H  
ATOM   4084  HG3 PRO A 270       5.869  -4.479  -1.418  1.00 98.44           H  
ATOM   4085  CD  PRO A 270       6.562  -2.859  -0.184  1.00 98.44           C  
ATOM   4086  HD2 PRO A 270       5.516  -2.768   0.109  1.00 98.44           H  
ATOM   4087  HD3 PRO A 270       7.204  -2.811   0.696  1.00 98.44           H  
ATOM   4088  N   TYR A 271       6.929  -2.542  -4.721  1.00 98.59           N  
ATOM   4089  H   TYR A 271       7.896  -2.819  -4.810  1.00 98.59           H  
ATOM   4090  CA  TYR A 271       6.166  -2.335  -5.951  1.00 98.59           C  
ATOM   4091  HA  TYR A 271       5.332  -1.670  -5.724  1.00 98.59           H  
ATOM   4092  C   TYR A 271       5.577  -3.628  -6.512  1.00 98.59           C  
ATOM   4093  CB  TYR A 271       7.054  -1.637  -6.990  1.00 98.59           C  
ATOM   4094  HB2 TYR A 271       7.844  -2.323  -7.295  1.00 98.59           H  
ATOM   4095  HB3 TYR A 271       6.461  -1.401  -7.873  1.00 98.59           H  
ATOM   4096  O   TYR A 271       6.123  -4.709  -6.299  1.00 98.59           O  
ATOM   4097  CG  TYR A 271       7.672  -0.364  -6.463  1.00 98.59           C  
ATOM   4098  CD1 TYR A 271       6.832   0.732  -6.223  1.00 98.59           C  
ATOM   4099  HD1 TYR A 271       5.782   0.678  -6.469  1.00 98.59           H  
ATOM   4100  CD2 TYR A 271       9.025  -0.320  -6.070  1.00 98.59           C  
ATOM   4101  HD2 TYR A 271       9.658  -1.185  -6.203  1.00 98.59           H  
ATOM   4102  CE1 TYR A 271       7.332   1.868  -5.580  1.00 98.59           C  
ATOM   4103  HE1 TYR A 271       6.643   2.662  -5.331  1.00 98.59           H  
ATOM   4104  CE2 TYR A 271       9.525   0.826  -5.420  1.00 98.59           C  
ATOM   4105  HE2 TYR A 271      10.525   0.843  -5.014  1.00 98.59           H  
ATOM   4106  OH  TYR A 271       9.137   3.028  -4.535  1.00 98.59           O  
ATOM   4107  HH  TYR A 271       8.426   3.665  -4.430  1.00 98.59           H  
ATOM   4108  CZ  TYR A 271       8.681   1.930  -5.187  1.00 98.59           C  
ATOM   4109  N   PHE A 272       4.524  -3.454  -7.321  1.00 98.53           N  
ATOM   4110  H   PHE A 272       4.184  -2.506  -7.391  1.00 98.53           H  
ATOM   4111  CA  PHE A 272       3.688  -4.495  -7.933  1.00 98.53           C  
ATOM   4112  HA  PHE A 272       3.036  -3.983  -8.640  1.00 98.53           H  
ATOM   4113  C   PHE A 272       2.743  -5.192  -6.952  1.00 98.53           C  
ATOM   4114  CB  PHE A 272       4.524  -5.492  -8.756  1.00 98.53           C  
ATOM   4115  HB2 PHE A 272       3.861  -6.083  -9.388  1.00 98.53           H  
ATOM   4116  HB3 PHE A 272       5.010  -6.186  -8.070  1.00 98.53           H  
ATOM   4117  O   PHE A 272       2.853  -5.057  -5.738  1.00 98.53           O  
ATOM   4118  CG  PHE A 272       5.578  -4.857  -9.638  1.00 98.53           C  
ATOM   4119  CD1 PHE A 272       5.237  -3.786 -10.483  1.00 98.53           C  
ATOM   4120  HD1 PHE A 272       4.221  -3.424 -10.525  1.00 98.53           H  
ATOM   4121  CD2 PHE A 272       6.907  -5.315  -9.586  1.00 98.53           C  
ATOM   4122  HD2 PHE A 272       7.170  -6.125  -8.921  1.00 98.53           H  
ATOM   4123  CE1 PHE A 272       6.222  -3.171 -11.270  1.00 98.53           C  
ATOM   4124  HE1 PHE A 272       5.963  -2.335 -11.903  1.00 98.53           H  
ATOM   4125  CE2 PHE A 272       7.887  -4.718 -10.396  1.00 98.53           C  
ATOM   4126  HE2 PHE A 272       8.905  -5.077 -10.359  1.00 98.53           H  
ATOM   4127  CZ  PHE A 272       7.538  -3.654 -11.244  1.00 98.53           C  
ATOM   4128  HZ  PHE A 272       8.280  -3.194 -11.879  1.00 98.53           H  
ATOM   4129  N   HIS A 273       1.772  -5.919  -7.503  1.00 98.22           N  
ATOM   4130  H   HIS A 273       1.754  -6.035  -8.506  1.00 98.22           H  
ATOM   4131  CA  HIS A 273       0.732  -6.590  -6.724  1.00 98.22           C  
ATOM   4132  HA  HIS A 273       0.224  -5.847  -6.110  1.00 98.22           H  
ATOM   4133  C   HIS A 273       1.298  -7.648  -5.765  1.00 98.22           C  
ATOM   4134  CB  HIS A 273      -0.288  -7.202  -7.694  1.00 98.22           C  
ATOM   4135  HB2 HIS A 273      -1.145  -7.546  -7.114  1.00 98.22           H  
ATOM   4136  HB3 HIS A 273      -0.644  -6.436  -8.382  1.00 98.22           H  
ATOM   4137  O   HIS A 273       0.707  -7.914  -4.728  1.00 98.22           O  
ATOM   4138  CG  HIS A 273       0.247  -8.368  -8.487  1.00 98.22           C  
ATOM   4139  CD2 HIS A 273       0.118  -9.693  -8.165  1.00 98.22           C  
ATOM   4140  HD2 HIS A 273      -0.403 -10.095  -7.309  1.00 98.22           H  
ATOM   4141  ND1 HIS A 273       0.998  -8.303  -9.642  1.00 98.22           N  
ATOM   4142  HD1 HIS A 273       1.212  -7.475 -10.180  1.00 98.22           H  
ATOM   4143  CE1 HIS A 273       1.322  -9.557  -9.995  1.00 98.22           C  
ATOM   4144  HE1 HIS A 273       1.897  -9.835 -10.866  1.00 98.22           H  
ATOM   4145  NE2 HIS A 273       0.809 -10.433  -9.125  1.00 98.22           N  
ATOM   4146  N   ASP A 274       2.451  -8.231  -6.075  1.00 98.06           N  
ATOM   4147  H   ASP A 274       2.929  -7.980  -6.928  1.00 98.06           H  
ATOM   4148  CA  ASP A 274       3.142  -9.212  -5.244  1.00 98.06           C  
ATOM   4149  HA  ASP A 274       2.425  -9.674  -4.565  1.00 98.06           H  
ATOM   4150  C   ASP A 274       4.250  -8.601  -4.368  1.00 98.06           C  
ATOM   4151  CB  ASP A 274       3.687 -10.313  -6.164  1.00 98.06           C  
ATOM   4152  HB2 ASP A 274       2.877 -10.682  -6.793  1.00 98.06           H  
ATOM   4153  HB3 ASP A 274       4.032 -11.144  -5.548  1.00 98.06           H  
ATOM   4154  O   ASP A 274       4.937  -9.339  -3.661  1.00 98.06           O  
ATOM   4155  CG  ASP A 274       4.836  -9.851  -7.065  1.00 98.06           C  
ATOM   4156  OD1 ASP A 274       4.950  -8.623  -7.306  1.00 98.06           O  
ATOM   4157  OD2 ASP A 274       5.582 -10.752  -7.501  1.00 98.06           O  
ATOM   4158  N   GLY A 275       4.460  -7.278  -4.421  1.00 97.88           N  
ATOM   4159  H   GLY A 275       3.853  -6.719  -5.003  1.00 97.88           H  
ATOM   4160  CA  GLY A 275       5.573  -6.602  -3.752  1.00 97.88           C  
ATOM   4161  HA2 GLY A 275       5.503  -6.774  -2.678  1.00 97.88           H  
ATOM   4162  HA3 GLY A 275       5.485  -5.530  -3.933  1.00 97.88           H  
ATOM   4163  C   GLY A 275       6.951  -7.062  -4.251  1.00 97.88           C  
ATOM   4164  O   GLY A 275       7.912  -7.087  -3.473  1.00 97.88           O  
ATOM   4165  N   GLY A 276       7.044  -7.492  -5.514  1.00 97.12           N  
ATOM   4166  H   GLY A 276       6.199  -7.517  -6.068  1.00 97.12           H  
ATOM   4167  CA  GLY A 276       8.218  -8.133  -6.102  1.00 97.12           C  
ATOM   4168  HA2 GLY A 276       8.518  -8.969  -5.470  1.00 97.12           H  
ATOM   4169  HA3 GLY A 276       7.927  -8.538  -7.071  1.00 97.12           H  
ATOM   4170  C   GLY A 276       9.439  -7.232  -6.312  1.00 97.12           C  
ATOM   4171  O   GLY A 276      10.536  -7.764  -6.452  1.00 97.12           O  
ATOM   4172  N   ALA A 277       9.295  -5.901  -6.297  1.00 97.90           N  
ATOM   4173  H   ALA A 277       8.368  -5.527  -6.154  1.00 97.90           H  
ATOM   4174  CA  ALA A 277      10.424  -4.970  -6.431  1.00 97.90           C  
ATOM   4175  HA  ALA A 277      11.351  -5.543  -6.482  1.00 97.90           H  
ATOM   4176  C   ALA A 277      10.560  -4.037  -5.219  1.00 97.90           C  
ATOM   4177  CB  ALA A 277      10.305  -4.210  -7.756  1.00 97.90           C  
ATOM   4178  HB1 ALA A 277      11.071  -3.436  -7.809  1.00 97.90           H  
ATOM   4179  HB2 ALA A 277      10.451  -4.910  -8.579  1.00 97.90           H  
ATOM   4180  HB3 ALA A 277       9.318  -3.758  -7.846  1.00 97.90           H  
ATOM   4181  O   ALA A 277       9.590  -3.426  -4.777  1.00 97.90           O  
ATOM   4182  N   GLN A 278      11.777  -3.879  -4.695  1.00 97.31           N  
ATOM   4183  H   GLN A 278      12.546  -4.342  -5.158  1.00 97.31           H  
ATOM   4184  CA  GLN A 278      12.046  -3.092  -3.480  1.00 97.31           C  
ATOM   4185  HA  GLN A 278      11.154  -3.075  -2.854  1.00 97.31           H  
ATOM   4186  C   GLN A 278      12.392  -1.630  -3.770  1.00 97.31           C  
ATOM   4187  CB  GLN A 278      13.187  -3.749  -2.685  1.00 97.31           C  
ATOM   4188  HB2 GLN A 278      13.432  -3.120  -1.829  1.00 97.31           H  
ATOM   4189  HB3 GLN A 278      14.072  -3.818  -3.318  1.00 97.31           H  
ATOM   4190  O   GLN A 278      12.290  -0.774  -2.894  1.00 97.31           O  
ATOM   4191  CG  GLN A 278      12.830  -5.151  -2.173  1.00 97.31           C  
ATOM   4192  HG2 GLN A 278      13.677  -5.554  -1.618  1.00 97.31           H  
ATOM   4193  HG3 GLN A 278      12.645  -5.813  -3.019  1.00 97.31           H  
ATOM   4194  CD  GLN A 278      11.616  -5.144  -1.249  1.00 97.31           C  
ATOM   4195  NE2 GLN A 278      10.647  -6.006  -1.467  1.00 97.31           N  
ATOM   4196 HE21 GLN A 278      10.638  -6.577  -2.300  1.00 97.31           H  
ATOM   4197 HE22 GLN A 278       9.822  -5.908  -0.894  1.00 97.31           H  
ATOM   4198  OE1 GLN A 278      11.510  -4.357  -0.324  1.00 97.31           O  
ATOM   4199  N   THR A 279      12.825  -1.326  -4.995  1.00 98.53           N  
ATOM   4200  H   THR A 279      12.841  -2.062  -5.685  1.00 98.53           H  
ATOM   4201  CA  THR A 279      13.248   0.026  -5.384  1.00 98.53           C  
ATOM   4202  HA  THR A 279      12.969   0.726  -4.596  1.00 98.53           H  
ATOM   4203  C   THR A 279      12.548   0.485  -6.652  1.00 98.53           C  
ATOM   4204  CB  THR A 279      14.770   0.133  -5.562  1.00 98.53           C  
ATOM   4205  HB  THR A 279      15.016   1.184  -5.715  1.00 98.53           H  
ATOM   4206  O   THR A 279      12.213  -0.325  -7.515  1.00 98.53           O  
ATOM   4207  CG2 THR A 279      15.563  -0.365  -4.354  1.00 98.53           C  
ATOM   4208 HG21 THR A 279      15.220   0.146  -3.455  1.00 98.53           H  
ATOM   4209 HG22 THR A 279      16.622  -0.156  -4.503  1.00 98.53           H  
ATOM   4210 HG23 THR A 279      15.428  -1.439  -4.225  1.00 98.53           H  
ATOM   4211  OG1 THR A 279      15.204  -0.583  -6.694  1.00 98.53           O  
ATOM   4212  HG1 THR A 279      15.066  -1.515  -6.512  1.00 98.53           H  
ATOM   4213  N   LEU A 280      12.376   1.804  -6.800  1.00 98.65           N  
ATOM   4214  H   LEU A 280      12.562   2.417  -6.019  1.00 98.65           H  
ATOM   4215  CA  LEU A 280      11.850   2.380  -8.039  1.00 98.65           C  
ATOM   4216  HA  LEU A 280      10.862   1.960  -8.226  1.00 98.65           H  
ATOM   4217  C   LEU A 280      12.707   2.003  -9.250  1.00 98.65           C  
ATOM   4218  CB  LEU A 280      11.765   3.913  -7.928  1.00 98.65           C  
ATOM   4219  HB2 LEU A 280      12.647   4.287  -7.407  1.00 98.65           H  
ATOM   4220  HB3 LEU A 280      11.773   4.332  -8.934  1.00 98.65           H  
ATOM   4221  O   LEU A 280      12.158   1.738 -10.311  1.00 98.65           O  
ATOM   4222  CG  LEU A 280      10.504   4.444  -7.240  1.00 98.65           C  
ATOM   4223  HG  LEU A 280      10.483   4.058  -6.221  1.00 98.65           H  
ATOM   4224  CD1 LEU A 280      10.549   5.971  -7.165  1.00 98.65           C  
ATOM   4225 HD11 LEU A 280      10.617   6.396  -8.166  1.00 98.65           H  
ATOM   4226 HD12 LEU A 280      11.404   6.290  -6.569  1.00 98.65           H  
ATOM   4227 HD13 LEU A 280       9.639   6.340  -6.691  1.00 98.65           H  
ATOM   4228  CD2 LEU A 280       9.240   4.045  -8.001  1.00 98.65           C  
ATOM   4229 HD21 LEU A 280       9.028   2.983  -7.876  1.00 98.65           H  
ATOM   4230 HD22 LEU A 280       9.349   4.272  -9.062  1.00 98.65           H  
ATOM   4231 HD23 LEU A 280       8.394   4.603  -7.600  1.00 98.65           H  
ATOM   4232  N   SER A 281      14.034   1.940  -9.098  1.00 98.71           N  
ATOM   4233  H   SER A 281      14.439   2.174  -8.203  1.00 98.71           H  
ATOM   4234  CA  SER A 281      14.930   1.528 -10.184  1.00 98.71           C  
ATOM   4235  HA  SER A 281      14.778   2.190 -11.037  1.00 98.71           H  
ATOM   4236  C   SER A 281      14.635   0.109 -10.663  1.00 98.71           C  
ATOM   4237  CB  SER A 281      16.392   1.623  -9.745  1.00 98.71           C  
ATOM   4238  HB2 SER A 281      16.521   1.146  -8.773  1.00 98.71           H  
ATOM   4239  HB3 SER A 281      17.022   1.116 -10.475  1.00 98.71           H  
ATOM   4240  O   SER A 281      14.512  -0.107 -11.866  1.00 98.71           O  
ATOM   4241  OG  SER A 281      16.778   2.980  -9.678  1.00 98.71           O  
ATOM   4242  HG  SER A 281      16.756   3.300 -10.582  1.00 98.71           H  
ATOM   4243  N   GLU A 282      14.463  -0.833  -9.735  1.00 98.46           N  
ATOM   4244  H   GLU A 282      14.539  -0.580  -8.760  1.00 98.46           H  
ATOM   4245  CA  GLU A 282      14.089  -2.215 -10.048  1.00 98.46           C  
ATOM   4246  HA  GLU A 282      14.800  -2.633 -10.761  1.00 98.46           H  
ATOM   4247  C   GLU A 282      12.694  -2.297 -10.678  1.00 98.46           C  
ATOM   4248  CB  GLU A 282      14.153  -3.024  -8.750  1.00 98.46           C  
ATOM   4249  HB2 GLU A 282      15.160  -2.942  -8.339  1.00 98.46           H  
ATOM   4250  HB3 GLU A 282      13.455  -2.586  -8.037  1.00 98.46           H  
ATOM   4251  O   GLU A 282      12.502  -3.006 -11.667  1.00 98.46           O  
ATOM   4252  CG  GLU A 282      13.821  -4.510  -8.930  1.00 98.46           C  
ATOM   4253  HG2 GLU A 282      12.824  -4.613  -9.358  1.00 98.46           H  
ATOM   4254  HG3 GLU A 282      14.539  -4.944  -9.626  1.00 98.46           H  
ATOM   4255  CD  GLU A 282      13.866  -5.262  -7.594  1.00 98.46           C  
ATOM   4256  OE1 GLU A 282      13.973  -6.502  -7.645  1.00 98.46           O  
ATOM   4257  OE2 GLU A 282      13.801  -4.593  -6.528  1.00 98.46           O  
ATOM   4258  N   ALA A 283      11.728  -1.537 -10.154  1.00 98.72           N  
ATOM   4259  H   ALA A 283      11.927  -1.001  -9.321  1.00 98.72           H  
ATOM   4260  CA  ALA A 283      10.378  -1.495 -10.703  1.00 98.72           C  
ATOM   4261  HA  ALA A 283      10.004  -2.518 -10.735  1.00 98.72           H  
ATOM   4262  C   ALA A 283      10.358  -0.935 -12.138  1.00 98.72           C  
ATOM   4263  CB  ALA A 283       9.485  -0.688  -9.756  1.00 98.72           C  
ATOM   4264  HB1 ALA A 283       9.528  -1.123  -8.758  1.00 98.72           H  
ATOM   4265  HB2 ALA A 283       9.819   0.349  -9.710  1.00 98.72           H  
ATOM   4266  HB3 ALA A 283       8.454  -0.718 -10.109  1.00 98.72           H  
ATOM   4267  O   ALA A 283       9.707  -1.503 -13.015  1.00 98.72           O  
ATOM   4268  N   VAL A 284      11.113   0.136 -12.405  1.00 98.74           N  
ATOM   4269  H   VAL A 284      11.616   0.560 -11.638  1.00 98.74           H  
ATOM   4270  CA  VAL A 284      11.259   0.735 -13.741  1.00 98.74           C  
ATOM   4271  HA  VAL A 284      10.266   0.961 -14.131  1.00 98.74           H  
ATOM   4272  C   VAL A 284      11.897  -0.250 -14.718  1.00 98.74           C  
ATOM   4273  CB  VAL A 284      12.058   2.054 -13.671  1.00 98.74           C  
ATOM   4274  HB  VAL A 284      12.943   1.909 -13.052  1.00 98.74           H  
ATOM   4275  O   VAL A 284      11.359  -0.440 -15.808  1.00 98.74           O  
ATOM   4276  CG1 VAL A 284      12.512   2.555 -15.049  1.00 98.74           C  
ATOM   4277 HG11 VAL A 284      13.254   1.877 -15.470  1.00 98.74           H  
ATOM   4278 HG12 VAL A 284      11.657   2.624 -15.722  1.00 98.74           H  
ATOM   4279 HG13 VAL A 284      12.981   3.533 -14.947  1.00 98.74           H  
ATOM   4280  CG2 VAL A 284      11.199   3.169 -13.058  1.00 98.74           C  
ATOM   4281 HG21 VAL A 284      10.796   2.856 -12.094  1.00 98.74           H  
ATOM   4282 HG22 VAL A 284      11.808   4.061 -12.907  1.00 98.74           H  
ATOM   4283 HG23 VAL A 284      10.368   3.406 -13.720  1.00 98.74           H  
ATOM   4284  N   ASP A 285      12.993  -0.912 -14.340  1.00 98.53           N  
ATOM   4285  H   ASP A 285      13.401  -0.717 -13.437  1.00 98.53           H  
ATOM   4286  CA  ASP A 285      13.650  -1.900 -15.207  1.00 98.53           C  
ATOM   4287  HA  ASP A 285      13.861  -1.440 -16.173  1.00 98.53           H  
ATOM   4288  C   ASP A 285      12.741  -3.106 -15.484  1.00 98.53           C  
ATOM   4289  CB  ASP A 285      14.978  -2.363 -14.580  1.00 98.53           C  
ATOM   4290  HB2 ASP A 285      15.285  -3.287 -15.069  1.00 98.53           H  
ATOM   4291  HB3 ASP A 285      14.824  -2.582 -13.524  1.00 98.53           H  
ATOM   4292  O   ASP A 285      12.656  -3.581 -16.620  1.00 98.53           O  
ATOM   4293  CG  ASP A 285      16.127  -1.360 -14.741  1.00 98.53           C  
ATOM   4294  OD1 ASP A 285      16.036  -0.466 -15.619  1.00 98.53           O  
ATOM   4295  OD2 ASP A 285      17.128  -1.500 -14.005  1.00 98.53           O  
ATOM   4296  N   THR A 286      12.005  -3.564 -14.469  1.00 98.40           N  
ATOM   4297  H   THR A 286      12.143  -3.147 -13.560  1.00 98.40           H  
ATOM   4298  CA  THR A 286      11.028  -4.653 -14.601  1.00 98.40           C  
ATOM   4299  HA  THR A 286      11.531  -5.526 -15.017  1.00 98.40           H  
ATOM   4300  C   THR A 286       9.903  -4.263 -15.560  1.00 98.40           C  
ATOM   4301  CB  THR A 286      10.466  -5.045 -13.227  1.00 98.40           C  
ATOM   4302  HB  THR A 286       9.977  -4.182 -12.776  1.00 98.40           H  
ATOM   4303  O   THR A 286       9.599  -5.018 -16.482  1.00 98.40           O  
ATOM   4304  CG2 THR A 286       9.479  -6.210 -13.283  1.00 98.40           C  
ATOM   4305 HG21 THR A 286       9.990  -7.113 -13.620  1.00 98.40           H  
ATOM   4306 HG22 THR A 286       8.638  -5.983 -13.938  1.00 98.40           H  
ATOM   4307 HG23 THR A 286       9.092  -6.395 -12.281  1.00 98.40           H  
ATOM   4308  OG1 THR A 286      11.518  -5.462 -12.392  1.00 98.40           O  
ATOM   4309  HG1 THR A 286      11.956  -4.676 -12.056  1.00 98.40           H  
ATOM   4310  N   MET A 287       9.319  -3.067 -15.417  1.00 98.59           N  
ATOM   4311  H   MET A 287       9.616  -2.474 -14.655  1.00 98.59           H  
ATOM   4312  CA  MET A 287       8.295  -2.559 -16.339  1.00 98.59           C  
ATOM   4313  HA  MET A 287       7.471  -3.271 -16.386  1.00 98.59           H  
ATOM   4314  C   MET A 287       8.829  -2.414 -17.766  1.00 98.59           C  
ATOM   4315  CB  MET A 287       7.765  -1.201 -15.853  1.00 98.59           C  
ATOM   4316  HB2 MET A 287       7.242  -0.710 -16.674  1.00 98.59           H  
ATOM   4317  HB3 MET A 287       8.601  -0.565 -15.563  1.00 98.59           H  
ATOM   4318  O   MET A 287       8.177  -2.854 -18.713  1.00 98.59           O  
ATOM   4319  CG  MET A 287       6.785  -1.303 -14.682  1.00 98.59           C  
ATOM   4320  HG2 MET A 287       6.544  -0.289 -14.362  1.00 98.59           H  
ATOM   4321  HG3 MET A 287       7.263  -1.809 -13.843  1.00 98.59           H  
ATOM   4322  SD  MET A 287       5.230  -2.132 -15.105  1.00 98.59           S  
ATOM   4323  CE  MET A 287       5.554  -3.768 -14.427  1.00 98.59           C  
ATOM   4324  HE1 MET A 287       6.611  -3.894 -14.193  1.00 98.59           H  
ATOM   4325  HE2 MET A 287       4.958  -3.888 -13.522  1.00 98.59           H  
ATOM   4326  HE3 MET A 287       5.262  -4.519 -15.162  1.00 98.59           H  
ATOM   4327  N   ALA A 288      10.028  -1.847 -17.929  1.00 98.38           N  
ATOM   4328  H   ALA A 288      10.521  -1.512 -17.114  1.00 98.38           H  
ATOM   4329  CA  ALA A 288      10.662  -1.676 -19.232  1.00 98.38           C  
ATOM   4330  HA  ALA A 288      10.045  -1.014 -19.839  1.00 98.38           H  
ATOM   4331  C   ALA A 288      10.797  -3.014 -19.965  1.00 98.38           C  
ATOM   4332  CB  ALA A 288      12.036  -1.032 -19.028  1.00 98.38           C  
ATOM   4333  HB1 ALA A 288      12.449  -0.723 -19.988  1.00 98.38           H  
ATOM   4334  HB2 ALA A 288      11.939  -0.167 -18.371  1.00 98.38           H  
ATOM   4335  HB3 ALA A 288      12.722  -1.738 -18.558  1.00 98.38           H  
ATOM   4336  O   ALA A 288      10.413  -3.128 -21.130  1.00 98.38           O  
ATOM   4337  N   ARG A 289      11.273  -4.041 -19.260  1.00 98.29           N  
ATOM   4338  H   ARG A 289      11.585  -3.859 -18.317  1.00 98.29           H  
ATOM   4339  CA  ARG A 289      11.451  -5.384 -19.805  1.00 98.29           C  
ATOM   4340  HA  ARG A 289      11.995  -5.315 -20.747  1.00 98.29           H  
ATOM   4341  C   ARG A 289      10.116  -6.057 -20.115  1.00 98.29           C  
ATOM   4342  CB  ARG A 289      12.295  -6.178 -18.804  1.00 98.29           C  
ATOM   4343  HB2 ARG A 289      11.781  -6.224 -17.844  1.00 98.29           H  
ATOM   4344  HB3 ARG A 289      13.248  -5.670 -18.661  1.00 98.29           H  
ATOM   4345  O   ARG A 289       9.863  -6.422 -21.259  1.00 98.29           O  
ATOM   4346  CG  ARG A 289      12.553  -7.594 -19.308  1.00 98.29           C  
ATOM   4347  HG2 ARG A 289      13.090  -7.554 -20.256  1.00 98.29           H  
ATOM   4348  HG3 ARG A 289      11.608  -8.117 -19.457  1.00 98.29           H  
ATOM   4349  CD  ARG A 289      13.373  -8.365 -18.284  1.00 98.29           C  
ATOM   4350  HD2 ARG A 289      12.832  -8.387 -17.337  1.00 98.29           H  
ATOM   4351  HD3 ARG A 289      14.340  -7.881 -18.148  1.00 98.29           H  
ATOM   4352  NE  ARG A 289      13.548  -9.722 -18.782  1.00 98.29           N  
ATOM   4353  HE  ARG A 289      13.061  -9.942 -19.639  1.00 98.29           H  
ATOM   4354  NH1 ARG A 289      14.687 -10.670 -17.039  1.00 98.29           N  
ATOM   4355 HH11 ARG A 289      14.608  -9.790 -16.549  1.00 98.29           H  
ATOM   4356 HH12 ARG A 289      14.979 -11.507 -16.556  1.00 98.29           H  
ATOM   4357  NH2 ARG A 289      13.978 -11.894 -18.807  1.00 98.29           N  
ATOM   4358 HH21 ARG A 289      13.395 -11.860 -19.631  1.00 98.29           H  
ATOM   4359 HH22 ARG A 289      14.266 -12.769 -18.393  1.00 98.29           H  
ATOM   4360  CZ  ARG A 289      14.085 -10.755 -18.194  1.00 98.29           C  
ATOM   4361  N   HIS A 290       9.260  -6.203 -19.106  1.00 98.30           N  
ATOM   4362  H   HIS A 290       9.517  -5.826 -18.205  1.00 98.30           H  
ATOM   4363  CA  HIS A 290       8.067  -7.046 -19.187  1.00 98.30           C  
ATOM   4364  HA  HIS A 290       8.325  -7.968 -19.708  1.00 98.30           H  
ATOM   4365  C   HIS A 290       6.930  -6.417 -19.992  1.00 98.30           C  
ATOM   4366  CB  HIS A 290       7.633  -7.427 -17.766  1.00 98.30           C  
ATOM   4367  HB2 HIS A 290       7.586  -6.542 -17.131  1.00 98.30           H  
ATOM   4368  HB3 HIS A 290       6.634  -7.861 -17.795  1.00 98.30           H  
ATOM   4369  O   HIS A 290       6.188  -7.140 -20.657  1.00 98.30           O  
ATOM   4370  CG  HIS A 290       8.554  -8.454 -17.165  1.00 98.30           C  
ATOM   4371  CD2 HIS A 290       9.551  -8.254 -16.252  1.00 98.30           C  
ATOM   4372  HD2 HIS A 290       9.818  -7.309 -15.802  1.00 98.30           H  
ATOM   4373  ND1 HIS A 290       8.590  -9.782 -17.506  1.00 98.30           N  
ATOM   4374  HD1 HIS A 290       7.946 -10.249 -18.128  1.00 98.30           H  
ATOM   4375  CE1 HIS A 290       9.580 -10.368 -16.817  1.00 98.30           C  
ATOM   4376  HE1 HIS A 290       9.829 -11.418 -16.872  1.00 98.30           H  
ATOM   4377  NE2 HIS A 290      10.204  -9.472 -16.037  1.00 98.30           N  
ATOM   4378  N   GLN A 291       6.812  -5.087 -19.982  1.00 98.32           N  
ATOM   4379  H   GLN A 291       7.448  -4.541 -19.418  1.00 98.32           H  
ATOM   4380  CA  GLN A 291       5.726  -4.383 -20.668  1.00 98.32           C  
ATOM   4381  HA  GLN A 291       4.933  -5.091 -20.911  1.00 98.32           H  
ATOM   4382  C   GLN A 291       6.136  -3.790 -22.011  1.00 98.32           C  
ATOM   4383  CB  GLN A 291       5.128  -3.298 -19.753  1.00 98.32           C  
ATOM   4384  HB2 GLN A 291       5.849  -2.488 -19.640  1.00 98.32           H  
ATOM   4385  HB3 GLN A 291       4.251  -2.879 -20.247  1.00 98.32           H  
ATOM   4386  O   GLN A 291       5.292  -3.679 -22.895  1.00 98.32           O  
ATOM   4387  CG  GLN A 291       4.708  -3.777 -18.352  1.00 98.32           C  
ATOM   4388  HG2 GLN A 291       5.564  -4.181 -17.810  1.00 98.32           H  
ATOM   4389  HG3 GLN A 291       4.352  -2.907 -17.800  1.00 98.32           H  
ATOM   4390  CD  GLN A 291       3.598  -4.824 -18.384  1.00 98.32           C  
ATOM   4391  NE2 GLN A 291       2.559  -4.681 -17.599  1.00 98.32           N  
ATOM   4392 HE21 GLN A 291       2.494  -3.896 -16.966  1.00 98.32           H  
ATOM   4393 HE22 GLN A 291       1.766  -5.270 -17.810  1.00 98.32           H  
ATOM   4394  OE1 GLN A 291       3.630  -5.803 -19.108  1.00 98.32           O  
ATOM   4395  N   LEU A 292       7.409  -3.412 -22.179  1.00 97.57           N  
ATOM   4396  H   LEU A 292       8.047  -3.515 -21.403  1.00 97.57           H  
ATOM   4397  CA  LEU A 292       7.868  -2.680 -23.364  1.00 97.57           C  
ATOM   4398  HA  LEU A 292       7.038  -2.573 -24.063  1.00 97.57           H  
ATOM   4399  C   LEU A 292       8.960  -3.410 -24.161  1.00 97.57           C  
ATOM   4400  CB  LEU A 292       8.310  -1.258 -22.953  1.00 97.57           C  
ATOM   4401  HB2 LEU A 292       8.590  -0.715 -23.856  1.00 97.57           H  
ATOM   4402  HB3 LEU A 292       9.202  -1.336 -22.331  1.00 97.57           H  
ATOM   4403  O   LEU A 292       9.306  -2.943 -25.246  1.00 97.57           O  
ATOM   4404  CG  LEU A 292       7.260  -0.423 -22.192  1.00 97.57           C  
ATOM   4405  HG  LEU A 292       6.912  -0.968 -21.315  1.00 97.57           H  
ATOM   4406  CD1 LEU A 292       7.903   0.876 -21.706  1.00 97.57           C  
ATOM   4407 HD11 LEU A 292       8.696   0.648 -20.993  1.00 97.57           H  
ATOM   4408 HD12 LEU A 292       7.154   1.488 -21.203  1.00 97.57           H  
ATOM   4409 HD13 LEU A 292       8.319   1.430 -22.547  1.00 97.57           H  
ATOM   4410  CD2 LEU A 292       6.058  -0.073 -23.071  1.00 97.57           C  
ATOM   4411 HD21 LEU A 292       5.540  -0.983 -23.374  1.00 97.57           H  
ATOM   4412 HD22 LEU A 292       6.380   0.476 -23.956  1.00 97.57           H  
ATOM   4413 HD23 LEU A 292       5.356   0.540 -22.506  1.00 97.57           H  
ATOM   4414  N   GLY A 293       9.521  -4.518 -23.657  1.00 97.61           N  
ATOM   4415  H   GLY A 293       9.206  -4.868 -22.764  1.00 97.61           H  
ATOM   4416  CA  GLY A 293      10.651  -5.208 -24.294  1.00 97.61           C  
ATOM   4417  HA2 GLY A 293      10.382  -5.484 -25.314  1.00 97.61           H  
ATOM   4418  HA3 GLY A 293      10.874  -6.115 -23.733  1.00 97.61           H  
ATOM   4419  C   GLY A 293      11.924  -4.357 -24.358  1.00 97.61           C  
ATOM   4420  O   GLY A 293      12.730  -4.499 -25.277  1.00 97.61           O  
ATOM   4421  N   LYS A 294      12.083  -3.415 -23.423  1.00 97.50           N  
ATOM   4422  H   LYS A 294      11.401  -3.392 -22.677  1.00 97.50           H  
ATOM   4423  CA  LYS A 294      13.168  -2.429 -23.390  1.00 97.50           C  
ATOM   4424  HA  LYS A 294      13.744  -2.514 -24.311  1.00 97.50           H  
ATOM   4425  C   LYS A 294      14.129  -2.699 -22.243  1.00 97.50           C  
ATOM   4426  CB  LYS A 294      12.590  -1.006 -23.308  1.00 97.50           C  
ATOM   4427  HB2 LYS A 294      13.391  -0.299 -23.092  1.00 97.50           H  
ATOM   4428  HB3 LYS A 294      11.860  -0.956 -22.500  1.00 97.50           H  
ATOM   4429  O   LYS A 294      13.766  -3.246 -21.207  1.00 97.50           O  
ATOM   4430  CG  LYS A 294      11.932  -0.604 -24.631  1.00 97.50           C  
ATOM   4431  HG2 LYS A 294      11.142  -1.315 -24.874  1.00 97.50           H  
ATOM   4432  HG3 LYS A 294      12.680  -0.633 -25.423  1.00 97.50           H  
ATOM   4433  CD  LYS A 294      11.325   0.799 -24.566  1.00 97.50           C  
ATOM   4434  HD2 LYS A 294      12.107   1.528 -24.355  1.00 97.50           H  
ATOM   4435  HD3 LYS A 294      10.574   0.834 -23.776  1.00 97.50           H  
ATOM   4436  CE  LYS A 294      10.676   1.092 -25.921  1.00 97.50           C  
ATOM   4437  HE2 LYS A 294       9.936   0.318 -26.124  1.00 97.50           H  
ATOM   4438  HE3 LYS A 294      11.444   1.032 -26.692  1.00 97.50           H  
ATOM   4439  NZ  LYS A 294      10.035   2.424 -25.941  1.00 97.50           N  
ATOM   4440  HZ1 LYS A 294      10.683   3.145 -25.659  1.00 97.50           H  
ATOM   4441  HZ2 LYS A 294       9.248   2.436 -25.308  1.00 97.50           H  
ATOM   4442  HZ3 LYS A 294       9.669   2.644 -26.856  1.00 97.50           H  
ATOM   4443  N   LYS A 295      15.363  -2.233 -22.422  1.00 98.06           N  
ATOM   4444  H   LYS A 295      15.571  -1.789 -23.305  1.00 98.06           H  
ATOM   4445  CA  LYS A 295      16.379  -2.166 -21.375  1.00 98.06           C  
ATOM   4446  HA  LYS A 295      15.923  -2.371 -20.407  1.00 98.06           H  
ATOM   4447  C   LYS A 295      16.944  -0.755 -21.346  1.00 98.06           C  
ATOM   4448  CB  LYS A 295      17.450  -3.227 -21.647  1.00 98.06           C  
ATOM   4449  HB2 LYS A 295      17.942  -3.021 -22.598  1.00 98.06           H  
ATOM   4450  HB3 LYS A 295      16.967  -4.202 -21.709  1.00 98.06           H  
ATOM   4451  O   LYS A 295      17.639  -0.361 -22.279  1.00 98.06           O  
ATOM   4452  CG  LYS A 295      18.490  -3.253 -20.522  1.00 98.06           C  
ATOM   4453  HG2 LYS A 295      19.011  -2.297 -20.473  1.00 98.06           H  
ATOM   4454  HG3 LYS A 295      17.984  -3.430 -19.572  1.00 98.06           H  
ATOM   4455  CD  LYS A 295      19.507  -4.367 -20.770  1.00 98.06           C  
ATOM   4456  HD2 LYS A 295      20.044  -4.166 -21.697  1.00 98.06           H  
ATOM   4457  HD3 LYS A 295      18.981  -5.317 -20.853  1.00 98.06           H  
ATOM   4458  CE  LYS A 295      20.483  -4.415 -19.594  1.00 98.06           C  
ATOM   4459  HE2 LYS A 295      19.906  -4.528 -18.676  1.00 98.06           H  
ATOM   4460  HE3 LYS A 295      21.006  -3.461 -19.536  1.00 98.06           H  
ATOM   4461  NZ  LYS A 295      21.441  -5.536 -19.741  1.00 98.06           N  
ATOM   4462  HZ1 LYS A 295      21.982  -5.426 -20.586  1.00 98.06           H  
ATOM   4463  HZ2 LYS A 295      22.063  -5.566 -18.946  1.00 98.06           H  
ATOM   4464  HZ3 LYS A 295      20.937  -6.410 -19.787  1.00 98.06           H  
ATOM   4465  N   PHE A 296      16.636  -0.013 -20.293  1.00 98.15           N  
ATOM   4466  H   PHE A 296      16.074  -0.403 -19.549  1.00 98.15           H  
ATOM   4467  CA  PHE A 296      17.176   1.326 -20.105  1.00 98.15           C  
ATOM   4468  HA  PHE A 296      17.165   1.848 -21.062  1.00 98.15           H  
ATOM   4469  C   PHE A 296      18.638   1.263 -19.658  1.00 98.15           C  
ATOM   4470  CB  PHE A 296      16.281   2.103 -19.130  1.00 98.15           C  
ATOM   4471  HB2 PHE A 296      16.215   1.551 -18.193  1.00 98.15           H  
ATOM   4472  HB3 PHE A 296      16.747   3.062 -18.905  1.00 98.15           H  
ATOM   4473  O   PHE A 296      19.072   0.345 -18.956  1.00 98.15           O  
ATOM   4474  CG  PHE A 296      14.885   2.376 -19.668  1.00 98.15           C  
ATOM   4475  CD1 PHE A 296      14.716   3.035 -20.903  1.00 98.15           C  
ATOM   4476  HD1 PHE A 296      15.575   3.372 -21.465  1.00 98.15           H  
ATOM   4477  CD2 PHE A 296      13.751   1.988 -18.929  1.00 98.15           C  
ATOM   4478  HD2 PHE A 296      13.868   1.504 -17.971  1.00 98.15           H  
ATOM   4479  CE1 PHE A 296      13.427   3.279 -21.406  1.00 98.15           C  
ATOM   4480  HE1 PHE A 296      13.305   3.801 -22.344  1.00 98.15           H  
ATOM   4481  CE2 PHE A 296      12.461   2.254 -19.425  1.00 98.15           C  
ATOM   4482  HE2 PHE A 296      11.593   1.994 -18.838  1.00 98.15           H  
ATOM   4483  CZ  PHE A 296      12.299   2.888 -20.666  1.00 98.15           C  
ATOM   4484  HZ  PHE A 296      11.306   3.106 -21.031  1.00 98.15           H  
ATOM   4485  N   SER A 297      19.424   2.248 -20.078  1.00 98.50           N  
ATOM   4486  H   SER A 297      19.030   2.935 -20.704  1.00 98.50           H  
ATOM   4487  CA  SER A 297      20.728   2.519 -19.486  1.00 98.50           C  
ATOM   4488  HA  SER A 297      21.300   1.591 -19.476  1.00 98.50           H  
ATOM   4489  C   SER A 297      20.572   3.005 -18.041  1.00 98.50           C  
ATOM   4490  CB  SER A 297      21.490   3.545 -20.329  1.00 98.50           C  
ATOM   4491  HB2 SER A 297      22.505   3.648 -19.945  1.00 98.50           H  
ATOM   4492  HB3 SER A 297      21.539   3.206 -21.364  1.00 98.50           H  
ATOM   4493  O   SER A 297      19.511   3.465 -17.619  1.00 98.50           O  
ATOM   4494  OG  SER A 297      20.847   4.796 -20.275  1.00 98.50           O  
ATOM   4495  HG  SER A 297      20.083   4.722 -20.853  1.00 98.50           H  
ATOM   4496  N   ARG A 298      21.665   2.972 -17.270  1.00 98.36           N  
ATOM   4497  H   ARG A 298      22.503   2.553 -17.649  1.00 98.36           H  
ATOM   4498  CA  ARG A 298      21.673   3.486 -15.891  1.00 98.36           C  
ATOM   4499  HA  ARG A 298      20.937   2.928 -15.312  1.00 98.36           H  
ATOM   4500  C   ARG A 298      21.243   4.958 -15.810  1.00 98.36           C  
ATOM   4501  CB  ARG A 298      23.069   3.271 -15.288  1.00 98.36           C  
ATOM   4502  HB2 ARG A 298      23.798   3.852 -15.852  1.00 98.36           H  
ATOM   4503  HB3 ARG A 298      23.327   2.215 -15.371  1.00 98.36           H  
ATOM   4504  O   ARG A 298      20.588   5.339 -14.846  1.00 98.36           O  
ATOM   4505  CG  ARG A 298      23.131   3.676 -13.809  1.00 98.36           C  
ATOM   4506  HG2 ARG A 298      22.401   3.097 -13.244  1.00 98.36           H  
ATOM   4507  HG3 ARG A 298      22.902   4.737 -13.703  1.00 98.36           H  
ATOM   4508  CD  ARG A 298      24.531   3.427 -13.248  1.00 98.36           C  
ATOM   4509  HD2 ARG A 298      24.762   2.365 -13.329  1.00 98.36           H  
ATOM   4510  HD3 ARG A 298      25.246   3.995 -13.843  1.00 98.36           H  
ATOM   4511  NE  ARG A 298      24.613   3.843 -11.838  1.00 98.36           N  
ATOM   4512  HE  ARG A 298      23.734   3.993 -11.364  1.00 98.36           H  
ATOM   4513  NH1 ARG A 298      26.903   3.878 -11.655  1.00 98.36           N  
ATOM   4514 HH11 ARG A 298      26.973   3.586 -12.619  1.00 98.36           H  
ATOM   4515 HH12 ARG A 298      27.732   4.043 -11.103  1.00 98.36           H  
ATOM   4516  NH2 ARG A 298      25.643   4.418  -9.893  1.00 98.36           N  
ATOM   4517 HH21 ARG A 298      26.481   4.578  -9.353  1.00 98.36           H  
ATOM   4518 HH22 ARG A 298      24.740   4.559  -9.462  1.00 98.36           H  
ATOM   4519  CZ  ARG A 298      25.715   4.044 -11.138  1.00 98.36           C  
ATOM   4520  N   ALA A 299      21.622   5.769 -16.800  1.00 98.48           N  
ATOM   4521  H   ALA A 299      22.077   5.364 -17.607  1.00 98.48           H  
ATOM   4522  CA  ALA A 299      21.251   7.180 -16.863  1.00 98.48           C  
ATOM   4523  HA  ALA A 299      21.466   7.652 -15.904  1.00 98.48           H  
ATOM   4524  C   ALA A 299      19.747   7.351 -17.125  1.00 98.48           C  
ATOM   4525  CB  ALA A 299      22.103   7.864 -17.939  1.00 98.48           C  
ATOM   4526  HB1 ALA A 299      21.842   8.921 -17.986  1.00 98.48           H  
ATOM   4527  HB2 ALA A 299      23.161   7.773 -17.694  1.00 98.48           H  
ATOM   4528  HB3 ALA A 299      21.913   7.414 -18.914  1.00 98.48           H  
ATOM   4529  O   ALA A 299      19.080   8.065 -16.386  1.00 98.48           O  
ATOM   4530  N   GLU A 300      19.208   6.629 -18.109  1.00 98.67           N  
ATOM   4531  H   GLU A 300      19.809   6.052 -18.680  1.00 98.67           H  
ATOM   4532  CA  GLU A 300      17.778   6.637 -18.440  1.00 98.67           C  
ATOM   4533  HA  GLU A 300      17.458   7.647 -18.693  1.00 98.67           H  
ATOM   4534  C   GLU A 300      16.907   6.157 -17.270  1.00 98.67           C  
ATOM   4535  CB  GLU A 300      17.566   5.720 -19.649  1.00 98.67           C  
ATOM   4536  HB2 GLU A 300      18.118   4.798 -19.466  1.00 98.67           H  
ATOM   4537  HB3 GLU A 300      16.514   5.450 -19.735  1.00 98.67           H  
ATOM   4538  O   GLU A 300      15.926   6.815 -16.925  1.00 98.67           O  
ATOM   4539  CG  GLU A 300      18.032   6.347 -20.971  1.00 98.67           C  
ATOM   4540  HG2 GLU A 300      19.044   6.736 -20.854  1.00 98.67           H  
ATOM   4541  HG3 GLU A 300      17.384   7.183 -21.231  1.00 98.67           H  
ATOM   4542  CD  GLU A 300      18.034   5.301 -22.088  1.00 98.67           C  
ATOM   4543  OE1 GLU A 300      17.480   5.565 -23.173  1.00 98.67           O  
ATOM   4544  OE2 GLU A 300      18.644   4.232 -21.839  1.00 98.67           O  
ATOM   4545  N   ASN A 301      17.288   5.058 -16.604  1.00 98.69           N  
ATOM   4546  H   ASN A 301      18.080   4.534 -16.949  1.00 98.69           H  
ATOM   4547  CA  ASN A 301      16.606   4.590 -15.394  1.00 98.69           C  
ATOM   4548  HA  ASN A 301      15.559   4.399 -15.631  1.00 98.69           H  
ATOM   4549  C   ASN A 301      16.637   5.668 -14.300  1.00 98.69           C  
ATOM   4550  CB  ASN A 301      17.247   3.276 -14.910  1.00 98.69           C  
ATOM   4551  HB2 ASN A 301      17.199   2.537 -15.710  1.00 98.69           H  
ATOM   4552  HB3 ASN A 301      18.295   3.440 -14.661  1.00 98.69           H  
ATOM   4553  O   ASN A 301      15.598   6.003 -13.739  1.00 98.69           O  
ATOM   4554  CG  ASN A 301      16.548   2.715 -13.676  1.00 98.69           C  
ATOM   4555  ND2 ASN A 301      15.834   1.628 -13.821  1.00 98.69           N  
ATOM   4556 HD21 ASN A 301      15.922   1.064 -14.654  1.00 98.69           H  
ATOM   4557 HD22 ASN A 301      15.430   1.179 -13.011  1.00 98.69           H  
ATOM   4558  OD1 ASN A 301      16.648   3.245 -12.575  1.00 98.69           O  
ATOM   4559  N   GLY A 302      17.807   6.264 -14.045  1.00 98.75           N  
ATOM   4560  H   GLY A 302      18.624   5.966 -14.560  1.00 98.75           H  
ATOM   4561  CA  GLY A 302      17.956   7.339 -13.065  1.00 98.75           C  
ATOM   4562  HA2 GLY A 302      18.989   7.686 -13.077  1.00 98.75           H  
ATOM   4563  HA3 GLY A 302      17.720   6.956 -12.072  1.00 98.75           H  
ATOM   4564  C   GLY A 302      17.049   8.539 -13.351  1.00 98.75           C  
ATOM   4565  O   GLY A 302      16.421   9.054 -12.430  1.00 98.75           O  
ATOM   4566  N   GLN A 303      16.922   8.937 -14.618  1.00 98.81           N  
ATOM   4567  H   GLN A 303      17.477   8.475 -15.324  1.00 98.81           H  
ATOM   4568  CA  GLN A 303      16.034  10.020 -15.050  1.00 98.81           C  
ATOM   4569  HA  GLN A 303      16.220  10.902 -14.437  1.00 98.81           H  
ATOM   4570  C   GLN A 303      14.555   9.659 -14.870  1.00 98.81           C  
ATOM   4571  CB  GLN A 303      16.344  10.372 -16.511  1.00 98.81           C  
ATOM   4572  HB2 GLN A 303      15.559  11.020 -16.901  1.00 98.81           H  
ATOM   4573  HB3 GLN A 303      16.372   9.462 -17.110  1.00 98.81           H  
ATOM   4574  O   GLN A 303      13.793  10.463 -14.336  1.00 98.81           O  
ATOM   4575  CG  GLN A 303      17.677  11.123 -16.622  1.00 98.81           C  
ATOM   4576  HG2 GLN A 303      17.576  12.081 -16.112  1.00 98.81           H  
ATOM   4577  HG3 GLN A 303      18.474  10.568 -16.126  1.00 98.81           H  
ATOM   4578  CD  GLN A 303      18.109  11.377 -18.058  1.00 98.81           C  
ATOM   4579  NE2 GLN A 303      18.862  12.434 -18.283  1.00 98.81           N  
ATOM   4580 HE21 GLN A 303      19.149  12.605 -19.236  1.00 98.81           H  
ATOM   4581 HE22 GLN A 303      19.125  13.045 -17.524  1.00 98.81           H  
ATOM   4582  OE1 GLN A 303      17.808  10.642 -18.989  1.00 98.81           O  
ATOM   4583  N   LEU A 304      14.142   8.441 -15.239  1.00 98.80           N  
ATOM   4584  H   LEU A 304      14.806   7.822 -15.681  1.00 98.80           H  
ATOM   4585  CA  LEU A 304      12.777   7.955 -14.998  1.00 98.80           C  
ATOM   4586  HA  LEU A 304      12.068   8.633 -15.473  1.00 98.80           H  
ATOM   4587  C   LEU A 304      12.442   7.942 -13.506  1.00 98.80           C  
ATOM   4588  CB  LEU A 304      12.611   6.541 -15.579  1.00 98.80           C  
ATOM   4589  HB2 LEU A 304      11.727   6.071 -15.148  1.00 98.80           H  
ATOM   4590  HB3 LEU A 304      13.476   5.943 -15.291  1.00 98.80           H  
ATOM   4591  O   LEU A 304      11.392   8.437 -13.110  1.00 98.80           O  
ATOM   4592  CG  LEU A 304      12.475   6.532 -17.106  1.00 98.80           C  
ATOM   4593  HG  LEU A 304      13.218   7.207 -17.530  1.00 98.80           H  
ATOM   4594  CD1 LEU A 304      12.715   5.128 -17.652  1.00 98.80           C  
ATOM   4595 HD11 LEU A 304      11.966   4.438 -17.264  1.00 98.80           H  
ATOM   4596 HD12 LEU A 304      13.711   4.789 -17.367  1.00 98.80           H  
ATOM   4597 HD13 LEU A 304      12.661   5.145 -18.741  1.00 98.80           H  
ATOM   4598  CD2 LEU A 304      11.084   6.983 -17.558  1.00 98.80           C  
ATOM   4599 HD21 LEU A 304      11.024   6.944 -18.646  1.00 98.80           H  
ATOM   4600 HD22 LEU A 304      10.322   6.331 -17.130  1.00 98.80           H  
ATOM   4601 HD23 LEU A 304      10.904   8.010 -17.242  1.00 98.80           H  
ATOM   4602  N   VAL A 305      13.341   7.427 -12.667  1.00 98.84           N  
ATOM   4603  H   VAL A 305      14.181   7.023 -13.056  1.00 98.84           H  
ATOM   4604  CA  VAL A 305      13.155   7.417 -11.211  1.00 98.84           C  
ATOM   4605  HA  VAL A 305      12.195   6.952 -10.987  1.00 98.84           H  
ATOM   4606  C   VAL A 305      13.094   8.838 -10.657  1.00 98.84           C  
ATOM   4607  CB  VAL A 305      14.260   6.596 -10.524  1.00 98.84           C  
ATOM   4608  HB  VAL A 305      15.237   6.941 -10.861  1.00 98.84           H  
ATOM   4609  O   VAL A 305      12.236   9.115  -9.822  1.00 98.84           O  
ATOM   4610  CG1 VAL A 305      14.209   6.714  -8.993  1.00 98.84           C  
ATOM   4611 HG11 VAL A 305      14.476   7.727  -8.690  1.00 98.84           H  
ATOM   4612 HG12 VAL A 305      14.922   6.022  -8.547  1.00 98.84           H  
ATOM   4613 HG13 VAL A 305      13.204   6.483  -8.638  1.00 98.84           H  
ATOM   4614  CG2 VAL A 305      14.105   5.115 -10.884  1.00 98.84           C  
ATOM   4615 HG21 VAL A 305      13.106   4.760 -10.630  1.00 98.84           H  
ATOM   4616 HG22 VAL A 305      14.850   4.527 -10.347  1.00 98.84           H  
ATOM   4617 HG23 VAL A 305      14.255   4.957 -11.952  1.00 98.84           H  
ATOM   4618  N   ALA A 306      13.956   9.746 -11.124  1.00 98.82           N  
ATOM   4619  H   ALA A 306      14.653   9.464 -11.798  1.00 98.82           H  
ATOM   4620  CA  ALA A 306      13.908  11.151 -10.732  1.00 98.82           C  
ATOM   4621  HA  ALA A 306      14.032  11.215  -9.651  1.00 98.82           H  
ATOM   4622  C   ALA A 306      12.542  11.763 -11.069  1.00 98.82           C  
ATOM   4623  CB  ALA A 306      15.066  11.910 -11.391  1.00 98.82           C  
ATOM   4624  HB1 ALA A 306      15.074  12.940 -11.033  1.00 98.82           H  
ATOM   4625  HB2 ALA A 306      16.015  11.442 -11.131  1.00 98.82           H  
ATOM   4626  HB3 ALA A 306      14.953  11.916 -12.475  1.00 98.82           H  
ATOM   4627  O   ALA A 306      11.909  12.335 -10.187  1.00 98.82           O  
ATOM   4628  N   PHE A 307      12.040  11.549 -12.290  1.00 98.74           N  
ATOM   4629  H   PHE A 307      12.611  11.064 -12.967  1.00 98.74           H  
ATOM   4630  CA  PHE A 307      10.692  11.954 -12.684  1.00 98.74           C  
ATOM   4631  HA  PHE A 307      10.614  13.037 -12.590  1.00 98.74           H  
ATOM   4632  C   PHE A 307       9.612  11.355 -11.771  1.00 98.74           C  
ATOM   4633  CB  PHE A 307      10.442  11.590 -14.155  1.00 98.74           C  
ATOM   4634  HB2 PHE A 307      10.861  10.606 -14.364  1.00 98.74           H  
ATOM   4635  HB3 PHE A 307      10.967  12.310 -14.783  1.00 98.74           H  
ATOM   4636  O   PHE A 307       8.793  12.101 -11.244  1.00 98.74           O  
ATOM   4637  CG  PHE A 307       8.973  11.584 -14.530  1.00 98.74           C  
ATOM   4638  CD1 PHE A 307       8.343  10.384 -14.916  1.00 98.74           C  
ATOM   4639  HD1 PHE A 307       8.918   9.474 -15.002  1.00 98.74           H  
ATOM   4640  CD2 PHE A 307       8.210  12.758 -14.392  1.00 98.74           C  
ATOM   4641  HD2 PHE A 307       8.676  13.680 -14.075  1.00 98.74           H  
ATOM   4642  CE1 PHE A 307       6.958  10.360 -15.162  1.00 98.74           C  
ATOM   4643  HE1 PHE A 307       6.470   9.440 -15.447  1.00 98.74           H  
ATOM   4644  CE2 PHE A 307       6.827  12.725 -14.629  1.00 98.74           C  
ATOM   4645  HE2 PHE A 307       6.233  13.617 -14.495  1.00 98.74           H  
ATOM   4646  CZ  PHE A 307       6.199  11.530 -15.012  1.00 98.74           C  
ATOM   4647  HZ  PHE A 307       5.134  11.516 -15.191  1.00 98.74           H  
ATOM   4648  N   LEU A 308       9.614  10.046 -11.507  1.00 98.81           N  
ATOM   4649  H   LEU A 308      10.305   9.467 -11.963  1.00 98.81           H  
ATOM   4650  CA  LEU A 308       8.582   9.409 -10.675  1.00 98.81           C  
ATOM   4651  HA  LEU A 308       7.611   9.596 -11.133  1.00 98.81           H  
ATOM   4652  C   LEU A 308       8.503   9.996  -9.254  1.00 98.81           C  
ATOM   4653  CB  LEU A 308       8.829   7.894 -10.614  1.00 98.81           C  
ATOM   4654  HB2 LEU A 308       8.184   7.474  -9.842  1.00 98.81           H  
ATOM   4655  HB3 LEU A 308       9.861   7.723 -10.306  1.00 98.81           H  
ATOM   4656  O   LEU A 308       7.420  10.091  -8.681  1.00 98.81           O  
ATOM   4657  CG  LEU A 308       8.563   7.130 -11.923  1.00 98.81           C  
ATOM   4658  HG  LEU A 308       9.188   7.522 -12.725  1.00 98.81           H  
ATOM   4659  CD1 LEU A 308       8.912   5.657 -11.718  1.00 98.81           C  
ATOM   4660 HD11 LEU A 308       8.264   5.225 -10.955  1.00 98.81           H  
ATOM   4661 HD12 LEU A 308       8.774   5.113 -12.653  1.00 98.81           H  
ATOM   4662 HD13 LEU A 308       9.953   5.564 -11.411  1.00 98.81           H  
ATOM   4663  CD2 LEU A 308       7.111   7.218 -12.391  1.00 98.81           C  
ATOM   4664 HD21 LEU A 308       6.437   6.916 -11.589  1.00 98.81           H  
ATOM   4665 HD22 LEU A 308       6.883   8.239 -12.698  1.00 98.81           H  
ATOM   4666 HD23 LEU A 308       6.968   6.570 -13.255  1.00 98.81           H  
ATOM   4667  N   LYS A 309       9.624  10.458  -8.693  1.00 98.79           N  
ATOM   4668  H   LYS A 309      10.487  10.349  -9.206  1.00 98.79           H  
ATOM   4669  CA  LYS A 309       9.656  11.133  -7.383  1.00 98.79           C  
ATOM   4670  HA  LYS A 309       9.081  10.556  -6.658  1.00 98.79           H  
ATOM   4671  C   LYS A 309       9.024  12.526  -7.391  1.00 98.79           C  
ATOM   4672  CB  LYS A 309      11.103  11.216  -6.903  1.00 98.79           C  
ATOM   4673  HB2 LYS A 309      11.715  11.707  -7.659  1.00 98.79           H  
ATOM   4674  HB3 LYS A 309      11.134  11.811  -5.990  1.00 98.79           H  
ATOM   4675  O   LYS A 309       8.593  13.028  -6.359  1.00 98.79           O  
ATOM   4676  CG  LYS A 309      11.665   9.826  -6.594  1.00 98.79           C  
ATOM   4677  HG2 LYS A 309      11.083   9.381  -5.787  1.00 98.79           H  
ATOM   4678  HG3 LYS A 309      11.600   9.165  -7.458  1.00 98.79           H  
ATOM   4679  CD  LYS A 309      13.121   9.970  -6.168  1.00 98.79           C  
ATOM   4680  HD2 LYS A 309      13.182  10.751  -5.409  1.00 98.79           H  
ATOM   4681  HD3 LYS A 309      13.735  10.249  -7.024  1.00 98.79           H  
ATOM   4682  CE  LYS A 309      13.589   8.647  -5.575  1.00 98.79           C  
ATOM   4683  HE2 LYS A 309      13.788   7.938  -6.378  1.00 98.79           H  
ATOM   4684  HE3 LYS A 309      12.780   8.259  -4.957  1.00 98.79           H  
ATOM   4685  NZ  LYS A 309      14.773   8.879  -4.727  1.00 98.79           N  
ATOM   4686  HZ1 LYS A 309      15.518   9.305  -5.260  1.00 98.79           H  
ATOM   4687  HZ2 LYS A 309      14.486   9.513  -3.995  1.00 98.79           H  
ATOM   4688  HZ3 LYS A 309      15.076   8.017  -4.295  1.00 98.79           H  
ATOM   4689  N   THR A 310       8.910  13.166  -8.554  1.00 98.80           N  
ATOM   4690  H   THR A 310       9.261  12.709  -9.384  1.00 98.80           H  
ATOM   4691  CA  THR A 310       8.232  14.471  -8.693  1.00 98.80           C  
ATOM   4692  HA  THR A 310       8.583  15.124  -7.893  1.00 98.80           H  
ATOM   4693  C   THR A 310       6.708  14.373  -8.542  1.00 98.80           C  
ATOM   4694  CB  THR A 310       8.567  15.156 -10.025  1.00 98.80           C  
ATOM   4695  HB  THR A 310       8.180  16.174  -9.982  1.00 98.80           H  
ATOM   4696  O   THR A 310       6.020  15.394  -8.440  1.00 98.80           O  
ATOM   4697  CG2 THR A 310      10.057  15.234 -10.330  1.00 98.80           C  
ATOM   4698 HG21 THR A 310      10.196  15.479 -11.384  1.00 98.80           H  
ATOM   4699 HG22 THR A 310      10.516  16.009  -9.715  1.00 98.80           H  
ATOM   4700 HG23 THR A 310      10.554  14.283 -10.141  1.00 98.80           H  
ATOM   4701  OG1 THR A 310       7.949  14.523 -11.111  1.00 98.80           O  
ATOM   4702  HG1 THR A 310       8.262  13.618 -11.173  1.00 98.80           H  
ATOM   4703  N   LEU A 311       6.180  13.145  -8.515  1.00 98.78           N  
ATOM   4704  H   LEU A 311       6.813  12.364  -8.620  1.00 98.78           H  
ATOM   4705  CA  LEU A 311       4.758  12.815  -8.429  1.00 98.78           C  
ATOM   4706  HA  LEU A 311       4.178  13.597  -8.920  1.00 98.78           H  
ATOM   4707  C   LEU A 311       4.244  12.706  -6.993  1.00 98.78           C  
ATOM   4708  CB  LEU A 311       4.512  11.486  -9.153  1.00 98.78           C  
ATOM   4709  HB2 LEU A 311       3.436  11.333  -9.239  1.00 98.78           H  
ATOM   4710  HB3 LEU A 311       4.909  10.679  -8.537  1.00 98.78           H  
ATOM   4711  O   LEU A 311       3.049  12.484  -6.794  1.00 98.78           O  
ATOM   4712  CG  LEU A 311       5.131  11.389 -10.552  1.00 98.78           C  
ATOM   4713  HG  LEU A 311       6.211  11.522 -10.498  1.00 98.78           H  
ATOM   4714  CD1 LEU A 311       4.889   9.966 -11.048  1.00 98.78           C  
ATOM   4715 HD11 LEU A 311       3.830   9.713 -10.994  1.00 98.78           H  
ATOM   4716 HD12 LEU A 311       5.285   9.851 -12.057  1.00 98.78           H  
ATOM   4717 HD13 LEU A 311       5.416   9.269 -10.397  1.00 98.78           H  
ATOM   4718  CD2 LEU A 311       4.585  12.503 -11.448  1.00 98.78           C  
ATOM   4719 HD21 LEU A 311       4.971  12.390 -12.461  1.00 98.78           H  
ATOM   4720 HD22 LEU A 311       3.495  12.527 -11.442  1.00 98.78           H  
ATOM   4721 HD23 LEU A 311       4.955  13.463 -11.088  1.00 98.78           H  
ATOM   4722  N   THR A 312       5.130  12.821  -6.004  1.00 98.81           N  
ATOM   4723  H   THR A 312       6.110  12.914  -6.230  1.00 98.81           H  
ATOM   4724  CA  THR A 312       4.764  12.911  -4.590  1.00 98.81           C  
ATOM   4725  HA  THR A 312       4.014  12.153  -4.363  1.00 98.81           H  
ATOM   4726  C   THR A 312       4.161  14.288  -4.323  1.00 98.81           C  
ATOM   4727  CB  THR A 312       5.985  12.651  -3.696  1.00 98.81           C  
ATOM   4728  HB  THR A 312       6.728  13.433  -3.851  1.00 98.81           H  
ATOM   4729  O   THR A 312       4.837  15.307  -4.491  1.00 98.81           O  
ATOM   4730  CG2 THR A 312       5.591  12.599  -2.223  1.00 98.81           C  
ATOM   4731 HG21 THR A 312       5.239  13.576  -1.892  1.00 98.81           H  
ATOM   4732 HG22 THR A 312       6.459  12.319  -1.625  1.00 98.81           H  
ATOM   4733 HG23 THR A 312       4.799  11.864  -2.079  1.00 98.81           H  
ATOM   4734  OG1 THR A 312       6.557  11.403  -4.025  1.00 98.81           O  
ATOM   4735  HG1 THR A 312       7.482  11.437  -3.771  1.00 98.81           H  
ATOM   4736  N   GLY A 313       2.875  14.317  -3.975  1.00 98.49           N  
ATOM   4737  H   GLY A 313       2.410  13.437  -3.802  1.00 98.49           H  
ATOM   4738  CA  GLY A 313       2.144  15.542  -3.651  1.00 98.49           C  
ATOM   4739  HA2 GLY A 313       2.575  16.396  -4.173  1.00 98.49           H  
ATOM   4740  HA3 GLY A 313       1.109  15.445  -3.978  1.00 98.49           H  
ATOM   4741  C   GLY A 313       2.152  15.857  -2.159  1.00 98.49           C  
ATOM   4742  O   GLY A 313       2.733  15.127  -1.350  1.00 98.49           O  
ATOM   4743  N   ASP A 314       1.458  16.928  -1.792  1.00 98.17           N  
ATOM   4744  H   ASP A 314       1.005  17.486  -2.502  1.00 98.17           H  
ATOM   4745  CA  ASP A 314       1.203  17.272  -0.398  1.00 98.17           C  
ATOM   4746  HA  ASP A 314       2.157  17.382   0.118  1.00 98.17           H  
ATOM   4747  C   ASP A 314       0.412  16.134   0.257  1.00 98.17           C  
ATOM   4748  CB  ASP A 314       0.441  18.603  -0.291  1.00 98.17           C  
ATOM   4749  HB2 ASP A 314      -0.447  18.558  -0.921  1.00 98.17           H  
ATOM   4750  HB3 ASP A 314       0.112  18.726   0.741  1.00 98.17           H  
ATOM   4751  O   ASP A 314      -0.667  15.757  -0.203  1.00 98.17           O  
ATOM   4752  CG  ASP A 314       1.266  19.841  -0.666  1.00 98.17           C  
ATOM   4753  OD1 ASP A 314       2.510  19.748  -0.768  1.00 98.17           O  
ATOM   4754  OD2 ASP A 314       0.636  20.914  -0.832  1.00 98.17           O  
ATOM   4755  N   GLN A 315       0.969  15.548   1.317  1.00 98.34           N  
ATOM   4756  H   GLN A 315       1.845  15.905   1.668  1.00 98.34           H  
ATOM   4757  CA  GLN A 315       0.301  14.464   2.034  1.00 98.34           C  
ATOM   4758  HA  GLN A 315      -0.098  13.778   1.288  1.00 98.34           H  
ATOM   4759  C   GLN A 315      -0.867  15.019   2.869  1.00 98.34           C  
ATOM   4760  CB  GLN A 315       1.298  13.687   2.908  1.00 98.34           C  
ATOM   4761  HB2 GLN A 315       1.697  14.354   3.673  1.00 98.34           H  
ATOM   4762  HB3 GLN A 315       0.765  12.880   3.411  1.00 98.34           H  
ATOM   4763  O   GLN A 315      -0.754  16.134   3.392  1.00 98.34           O  
ATOM   4764  CG  GLN A 315       2.473  13.080   2.123  1.00 98.34           C  
ATOM   4765  HG2 GLN A 315       3.100  12.515   2.812  1.00 98.34           H  
ATOM   4766  HG3 GLN A 315       3.084  13.878   1.702  1.00 98.34           H  
ATOM   4767  CD  GLN A 315       2.028  12.140   1.006  1.00 98.34           C  
ATOM   4768  NE2 GLN A 315       2.100  12.567  -0.237  1.00 98.34           N  
ATOM   4769 HE21 GLN A 315       2.398  13.508  -0.453  1.00 98.34           H  
ATOM   4770 HE22 GLN A 315       1.843  11.944  -0.989  1.00 98.34           H  
ATOM   4771  OE1 GLN A 315       1.616  11.016   1.242  1.00 98.34           O  
ATOM   4772  N   PRO A 316      -1.970  14.263   3.043  1.00 96.69           N  
ATOM   4773  CA  PRO A 316      -3.089  14.702   3.870  1.00 96.69           C  
ATOM   4774  HA  PRO A 316      -3.536  15.578   3.399  1.00 96.69           H  
ATOM   4775  C   PRO A 316      -2.641  15.052   5.294  1.00 96.69           C  
ATOM   4776  CB  PRO A 316      -4.101  13.552   3.855  1.00 96.69           C  
ATOM   4777  HB2 PRO A 316      -3.913  12.872   4.687  1.00 96.69           H  
ATOM   4778  HB3 PRO A 316      -5.128  13.916   3.883  1.00 96.69           H  
ATOM   4779  O   PRO A 316      -1.875  14.316   5.915  1.00 96.69           O  
ATOM   4780  CG  PRO A 316      -3.793  12.833   2.544  1.00 96.69           C  
ATOM   4781  HG2 PRO A 316      -4.100  11.788   2.573  1.00 96.69           H  
ATOM   4782  HG3 PRO A 316      -4.273  13.354   1.716  1.00 96.69           H  
ATOM   4783  CD  PRO A 316      -2.278  12.977   2.431  1.00 96.69           C  
ATOM   4784  HD2 PRO A 316      -1.785  12.181   2.989  1.00 96.69           H  
ATOM   4785  HD3 PRO A 316      -1.989  12.939   1.381  1.00 96.69           H  
ATOM   4786  N   SER A 317      -3.143  16.168   5.823  1.00 95.11           N  
ATOM   4787  H   SER A 317      -3.769  16.728   5.262  1.00 95.11           H  
ATOM   4788  CA  SER A 317      -2.814  16.650   7.167  1.00 95.11           C  
ATOM   4789  HA  SER A 317      -2.296  15.866   7.719  1.00 95.11           H  
ATOM   4790  C   SER A 317      -4.083  17.012   7.928  1.00 95.11           C  
ATOM   4791  CB  SER A 317      -1.868  17.845   7.078  1.00 95.11           C  
ATOM   4792  HB2 SER A 317      -2.361  18.665   6.556  1.00 95.11           H  
ATOM   4793  HB3 SER A 317      -0.979  17.553   6.518  1.00 95.11           H  
ATOM   4794  O   SER A 317      -4.866  17.858   7.498  1.00 95.11           O  
ATOM   4795  OG  SER A 317      -1.487  18.267   8.375  1.00 95.11           O  
ATOM   4796  HG  SER A 317      -0.820  18.951   8.272  1.00 95.11           H  
ATOM   4797  N   PHE A 318      -4.296  16.349   9.061  1.00 95.23           N  
ATOM   4798  H   PHE A 318      -3.624  15.647   9.337  1.00 95.23           H  
ATOM   4799  CA  PHE A 318      -5.432  16.551   9.955  1.00 95.23           C  
ATOM   4800  HA  PHE A 318      -5.628  17.621  10.030  1.00 95.23           H  
ATOM   4801  C   PHE A 318      -5.092  16.015  11.356  1.00 95.23           C  
ATOM   4802  CB  PHE A 318      -6.681  15.862   9.371  1.00 95.23           C  
ATOM   4803  HB2 PHE A 318      -7.484  15.864  10.109  1.00 95.23           H  
ATOM   4804  HB3 PHE A 318      -7.031  16.453   8.525  1.00 95.23           H  
ATOM   4805  O   PHE A 318      -4.210  15.163  11.495  1.00 95.23           O  
ATOM   4806  CG  PHE A 318      -6.468  14.436   8.907  1.00 95.23           C  
ATOM   4807  CD1 PHE A 318      -6.328  14.155   7.535  1.00 95.23           C  
ATOM   4808  HD1 PHE A 318      -6.381  14.951   6.806  1.00 95.23           H  
ATOM   4809  CD2 PHE A 318      -6.391  13.394   9.849  1.00 95.23           C  
ATOM   4810  HD2 PHE A 318      -6.480  13.602  10.905  1.00 95.23           H  
ATOM   4811  CE1 PHE A 318      -6.114  12.834   7.110  1.00 95.23           C  
ATOM   4812  HE1 PHE A 318      -6.012  12.609   6.059  1.00 95.23           H  
ATOM   4813  CE2 PHE A 318      -6.179  12.075   9.428  1.00 95.23           C  
ATOM   4814  HE2 PHE A 318      -6.111  11.275  10.151  1.00 95.23           H  
ATOM   4815  CZ  PHE A 318      -6.038  11.805   8.062  1.00 95.23           C  
ATOM   4816  HZ  PHE A 318      -5.870  10.785   7.748  1.00 95.23           H  
ATOM   4817  N   PRO A 319      -5.775  16.477  12.419  1.00 96.39           N  
ATOM   4818  CA  PRO A 319      -5.621  15.885  13.743  1.00 96.39           C  
ATOM   4819  HA  PRO A 319      -4.571  15.897  14.036  1.00 96.39           H  
ATOM   4820  C   PRO A 319      -6.130  14.437  13.756  1.00 96.39           C  
ATOM   4821  CB  PRO A 319      -6.425  16.784  14.686  1.00 96.39           C  
ATOM   4822  HB2 PRO A 319      -5.786  17.585  15.055  1.00 96.39           H  
ATOM   4823  HB3 PRO A 319      -6.857  16.229  15.518  1.00 96.39           H  
ATOM   4824  O   PRO A 319      -7.174  14.138  13.170  1.00 96.39           O  
ATOM   4825  CG  PRO A 319      -7.504  17.374  13.776  1.00 96.39           C  
ATOM   4826  HG2 PRO A 319      -8.324  16.664  13.670  1.00 96.39           H  
ATOM   4827  HG3 PRO A 319      -7.871  18.330  14.149  1.00 96.39           H  
ATOM   4828  CD  PRO A 319      -6.782  17.529  12.439  1.00 96.39           C  
ATOM   4829  HD2 PRO A 319      -6.287  18.500  12.398  1.00 96.39           H  
ATOM   4830  HD3 PRO A 319      -7.495  17.440  11.619  1.00 96.39           H  
ATOM   4831  N   ILE A 320      -5.419  13.555  14.467  1.00 96.69           N  
ATOM   4832  H   ILE A 320      -4.565  13.869  14.906  1.00 96.69           H  
ATOM   4833  CA  ILE A 320      -5.859  12.173  14.713  1.00 96.69           C  
ATOM   4834  HA  ILE A 320      -5.894  11.662  13.751  1.00 96.69           H  
ATOM   4835  C   ILE A 320      -7.272  12.206  15.328  1.00 96.69           C  
ATOM   4836  CB  ILE A 320      -4.857  11.425  15.627  1.00 96.69           C  
ATOM   4837  HB  ILE A 320      -4.706  12.022  16.527  1.00 96.69           H  
ATOM   4838  O   ILE A 320      -7.494  12.962  16.280  1.00 96.69           O  
ATOM   4839  CG1 ILE A 320      -3.499  11.272  14.901  1.00 96.69           C  
ATOM   4840 HG12 ILE A 320      -3.633  10.663  14.008  1.00 96.69           H  
ATOM   4841 HG13 ILE A 320      -3.148  12.254  14.584  1.00 96.69           H  
ATOM   4842  CG2 ILE A 320      -5.387  10.043  16.061  1.00 96.69           C  
ATOM   4843 HG21 ILE A 320      -4.701   9.578  16.769  1.00 96.69           H  
ATOM   4844 HG22 ILE A 320      -6.346  10.132  16.572  1.00 96.69           H  
ATOM   4845 HG23 ILE A 320      -5.499   9.389  15.196  1.00 96.69           H  
ATOM   4846  CD1 ILE A 320      -2.386  10.652  15.758  1.00 96.69           C  
ATOM   4847 HD11 ILE A 320      -1.442  10.716  15.217  1.00 96.69           H  
ATOM   4848 HD12 ILE A 320      -2.293  11.196  16.698  1.00 96.69           H  
ATOM   4849 HD13 ILE A 320      -2.596   9.602  15.958  1.00 96.69           H  
ATOM   4850  N   PRO A 321      -8.235  11.423  14.804  1.00 97.95           N  
ATOM   4851  CA  PRO A 321      -9.600  11.442  15.312  1.00 97.95           C  
ATOM   4852  HA  PRO A 321      -9.984  12.462  15.286  1.00 97.95           H  
ATOM   4853  C   PRO A 321      -9.671  10.916  16.750  1.00 97.95           C  
ATOM   4854  CB  PRO A 321     -10.411  10.573  14.348  1.00 97.95           C  
ATOM   4855  HB2 PRO A 321     -10.824  11.190  13.550  1.00 97.95           H  
ATOM   4856  HB3 PRO A 321     -11.201  10.027  14.862  1.00 97.95           H  
ATOM   4857  O   PRO A 321      -9.088   9.886  17.084  1.00 97.95           O  
ATOM   4858  CG  PRO A 321      -9.375   9.612  13.772  1.00 97.95           C  
ATOM   4859  HG2 PRO A 321      -9.222   8.781  14.461  1.00 97.95           H  
ATOM   4860  HG3 PRO A 321      -9.665   9.247  12.786  1.00 97.95           H  
ATOM   4861  CD  PRO A 321      -8.113  10.466  13.709  1.00 97.95           C  
ATOM   4862  HD2 PRO A 321      -8.077  11.001  12.761  1.00 97.95           H  
ATOM   4863  HD3 PRO A 321      -7.234   9.830  13.814  1.00 97.95           H  
ATOM   4864  N   ILE A 322     -10.447  11.597  17.596  1.00 98.30           N  
ATOM   4865  H   ILE A 322     -10.891  12.443  17.270  1.00 98.30           H  
ATOM   4866  CA  ILE A 322     -10.804  11.090  18.924  1.00 98.30           C  
ATOM   4867  HA  ILE A 322      -9.994  10.460  19.291  1.00 98.30           H  
ATOM   4868  C   ILE A 322     -12.048  10.215  18.778  1.00 98.30           C  
ATOM   4869  CB  ILE A 322     -10.995  12.236  19.940  1.00 98.30           C  
ATOM   4870  HB  ILE A 322     -11.856  12.829  19.632  1.00 98.30           H  
ATOM   4871  O   ILE A 322     -13.126  10.705  18.430  1.00 98.30           O  
ATOM   4872  CG1 ILE A 322      -9.780  13.192  20.001  1.00 98.30           C  
ATOM   4873 HG12 ILE A 322      -9.978  13.959  20.750  1.00 98.30           H  
ATOM   4874 HG13 ILE A 322      -9.683  13.704  19.044  1.00 98.30           H  
ATOM   4875  CG2 ILE A 322     -11.298  11.662  21.337  1.00 98.30           C  
ATOM   4876 HG21 ILE A 322     -12.248  11.128  21.326  1.00 98.30           H  
ATOM   4877 HG22 ILE A 322     -11.371  12.472  22.063  1.00 98.30           H  
ATOM   4878 HG23 ILE A 322     -10.514  10.972  21.647  1.00 98.30           H  
ATOM   4879  CD1 ILE A 322      -8.430  12.535  20.329  1.00 98.30           C  
ATOM   4880 HD11 ILE A 322      -8.466  12.055  21.307  1.00 98.30           H  
ATOM   4881 HD12 ILE A 322      -8.167  11.801  19.568  1.00 98.30           H  
ATOM   4882 HD13 ILE A 322      -7.656  13.302  20.346  1.00 98.30           H  
ATOM   4883  N   LEU A 323     -11.885   8.915  19.014  1.00 98.62           N  
ATOM   4884  H   LEU A 323     -10.964   8.583  19.264  1.00 98.62           H  
ATOM   4885  CA  LEU A 323     -12.961   7.935  18.893  1.00 98.62           C  
ATOM   4886  HA  LEU A 323     -13.548   8.194  18.013  1.00 98.62           H  
ATOM   4887  C   LEU A 323     -13.877   7.977  20.131  1.00 98.62           C  
ATOM   4888  CB  LEU A 323     -12.375   6.528  18.682  1.00 98.62           C  
ATOM   4889  HB2 LEU A 323     -13.206   5.848  18.496  1.00 98.62           H  
ATOM   4890  HB3 LEU A 323     -11.882   6.216  19.603  1.00 98.62           H  
ATOM   4891  O   LEU A 323     -13.380   8.128  21.251  1.00 98.62           O  
ATOM   4892  CG  LEU A 323     -11.376   6.384  17.519  1.00 98.62           C  
ATOM   4893  HG  LEU A 323     -10.518   7.033  17.693  1.00 98.62           H  
ATOM   4894  CD1 LEU A 323     -10.874   4.944  17.469  1.00 98.62           C  
ATOM   4895 HD11 LEU A 323     -10.157   4.837  16.655  1.00 98.62           H  
ATOM   4896 HD12 LEU A 323     -11.709   4.261  17.309  1.00 98.62           H  
ATOM   4897 HD13 LEU A 323     -10.376   4.689  18.405  1.00 98.62           H  
ATOM   4898  CD2 LEU A 323     -11.998   6.745  16.171  1.00 98.62           C  
ATOM   4899 HD21 LEU A 323     -12.282   7.797  16.152  1.00 98.62           H  
ATOM   4900 HD22 LEU A 323     -11.271   6.571  15.378  1.00 98.62           H  
ATOM   4901 HD23 LEU A 323     -12.871   6.121  15.979  1.00 98.62           H  
ATOM   4902  N   PRO A 324     -15.204   7.813  19.976  1.00 98.27           N  
ATOM   4903  CA  PRO A 324     -16.112   7.754  21.117  1.00 98.27           C  
ATOM   4904  HA  PRO A 324     -15.976   8.655  21.716  1.00 98.27           H  
ATOM   4905  C   PRO A 324     -15.837   6.509  21.982  1.00 98.27           C  
ATOM   4906  CB  PRO A 324     -17.519   7.761  20.515  1.00 98.27           C  
ATOM   4907  HB2 PRO A 324     -18.227   7.187  21.114  1.00 98.27           H  
ATOM   4908  HB3 PRO A 324     -17.856   8.792  20.413  1.00 98.27           H  
ATOM   4909  O   PRO A 324     -15.532   5.439  21.434  1.00 98.27           O  
ATOM   4910  CG  PRO A 324     -17.320   7.160  19.121  1.00 98.27           C  
ATOM   4911  HG2 PRO A 324     -17.297   6.072  19.177  1.00 98.27           H  
ATOM   4912  HG3 PRO A 324     -18.083   7.494  18.419  1.00 98.27           H  
ATOM   4913  CD  PRO A 324     -15.932   7.649  18.724  1.00 98.27           C  
ATOM   4914  HD2 PRO A 324     -15.455   6.919  18.069  1.00 98.27           H  
ATOM   4915  HD3 PRO A 324     -16.011   8.612  18.219  1.00 98.27           H  
ATOM   4916  N   PRO A 325     -15.948   6.608  23.322  1.00 98.27           N  
ATOM   4917  CA  PRO A 325     -15.692   5.484  24.215  1.00 98.27           C  
ATOM   4918  HA  PRO A 325     -14.690   5.093  24.037  1.00 98.27           H  
ATOM   4919  C   PRO A 325     -16.713   4.365  23.993  1.00 98.27           C  
ATOM   4920  CB  PRO A 325     -15.769   6.054  25.635  1.00 98.27           C  
ATOM   4921  HB2 PRO A 325     -14.789   6.430  25.928  1.00 98.27           H  
ATOM   4922  HB3 PRO A 325     -16.128   5.322  26.358  1.00 98.27           H  
ATOM   4923  O   PRO A 325     -17.884   4.621  23.708  1.00 98.27           O  
ATOM   4924  CG  PRO A 325     -16.739   7.226  25.483  1.00 98.27           C  
ATOM   4925  HG2 PRO A 325     -17.765   6.859  25.502  1.00 98.27           H  
ATOM   4926  HG3 PRO A 325     -16.586   7.981  26.253  1.00 98.27           H  
ATOM   4927  CD  PRO A 325     -16.407   7.761  24.088  1.00 98.27           C  
ATOM   4928  HD2 PRO A 325     -17.293   8.212  23.641  1.00 98.27           H  
ATOM   4929  HD3 PRO A 325     -15.602   8.492  24.155  1.00 98.27           H  
ATOM   4930  N   SER A 326     -16.267   3.119  24.147  1.00 98.14           N  
ATOM   4931  H   SER A 326     -15.296   2.966  24.381  1.00 98.14           H  
ATOM   4932  CA  SER A 326     -17.170   1.969  24.204  1.00 98.14           C  
ATOM   4933  HA  SER A 326     -17.762   1.939  23.289  1.00 98.14           H  
ATOM   4934  C   SER A 326     -18.138   2.097  25.389  1.00 98.14           C  
ATOM   4935  CB  SER A 326     -16.376   0.661  24.284  1.00 98.14           C  
ATOM   4936  HB2 SER A 326     -15.765   0.656  25.187  1.00 98.14           H  
ATOM   4937  HB3 SER A 326     -17.070  -0.178  24.328  1.00 98.14           H  
ATOM   4938  O   SER A 326     -17.830   2.738  26.393  1.00 98.14           O
[truncated: 14,508 more chars]
