# Supplementary material for: Comparison of cable bacteria genera reveals details of their conduction machinery
Source: EMBO Rep. 2025 Feb 17;26(7):1749–67. doi: 10.1038/s44319-025-00387-8 (PMC11976967; doi:10.1038/s44319-025-00387-8)
Supplement: Supplementary file 4 — Dataset EV2 [file 44319_2025_387_MOESM4_ESM.zip › DatasetEV2/WLE97999.pdb]

ATOM      1  N   MET A   1      24.063  64.521 -75.664  1.00 44.77           N  
ATOM      2  H   MET A   1      23.866  63.561 -75.906  1.00 44.77           H  
ATOM      3  H2  MET A   1      23.997  64.602 -74.659  1.00 44.77           H  
ATOM      4  H3  MET A   1      23.371  65.125 -76.084  1.00 44.77           H  
ATOM      5  CA  MET A   1      25.436  64.906 -76.081  1.00 44.77           C  
ATOM      6  HA  MET A   1      25.571  64.732 -77.149  1.00 44.77           H  
ATOM      7  C   MET A   1      26.444  64.059 -75.308  1.00 44.77           C  
ATOM      8  CB  MET A   1      25.697  66.398 -75.763  1.00 44.77           C  
ATOM      9  HB2 MET A   1      25.231  66.644 -74.809  1.00 44.77           H  
ATOM     10  HB3 MET A   1      26.769  66.569 -75.662  1.00 44.77           H  
ATOM     11  O   MET A   1      26.294  64.056 -74.103  1.00 44.77           O  
ATOM     12  CG  MET A   1      25.176  67.352 -76.846  1.00 44.77           C  
ATOM     13  HG2 MET A   1      24.294  66.910 -77.307  1.00 44.77           H  
ATOM     14  HG3 MET A   1      25.936  67.455 -77.621  1.00 44.77           H  
ATOM     15  SD  MET A   1      24.691  69.007 -76.277  1.00 44.77           S  
ATOM     16  CE  MET A   1      26.179  69.646 -75.458  1.00 44.77           C  
ATOM     17  HE1 MET A   1      27.011  69.665 -76.162  1.00 44.77           H  
ATOM     18  HE2 MET A   1      25.985  70.660 -75.108  1.00 44.77           H  
ATOM     19  HE3 MET A   1      26.430  69.021 -74.600  1.00 44.77           H  
ATOM     20  N   LYS A   2      27.431  63.424 -75.986  1.00 42.03           N  
ATOM     21  H   LYS A   2      27.291  63.327 -76.982  1.00 42.03           H  
ATOM     22  CA  LYS A   2      28.836  63.141 -75.546  1.00 42.03           C  
ATOM     23  HA  LYS A   2      29.287  62.441 -76.250  1.00 42.03           H  
ATOM     24  C   LYS A   2      29.036  62.487 -74.144  1.00 42.03           C  
ATOM     25  CB  LYS A   2      29.580  64.502 -75.654  1.00 42.03           C  
ATOM     26  HB2 LYS A   2      29.029  65.249 -75.083  1.00 42.03           H  
ATOM     27  HB3 LYS A   2      30.564  64.436 -75.191  1.00 42.03           H  
ATOM     28  O   LYS A   2      28.659  63.108 -73.167  1.00 42.03           O  
ATOM     29  CG  LYS A   2      29.725  64.990 -77.114  1.00 42.03           C  
ATOM     30  HG2 LYS A   2      30.348  64.281 -77.659  1.00 42.03           H  
ATOM     31  HG3 LYS A   2      28.743  65.016 -77.587  1.00 42.03           H  
ATOM     32  CD  LYS A   2      30.340  66.396 -77.238  1.00 42.03           C  
ATOM     33  HD2 LYS A   2      29.727  67.102 -76.677  1.00 42.03           H  
ATOM     34  HD3 LYS A   2      31.345  66.387 -76.816  1.00 42.03           H  
ATOM     35  CE  LYS A   2      30.400  66.822 -78.719  1.00 42.03           C  
ATOM     36  HE2 LYS A   2      31.016  66.105 -79.261  1.00 42.03           H  
ATOM     37  HE3 LYS A   2      29.395  66.768 -79.139  1.00 42.03           H  
ATOM     38  NZ  LYS A   2      30.944  68.195 -78.911  1.00 42.03           N  
ATOM     39  HZ1 LYS A   2      30.379  68.886 -78.439  1.00 42.03           H  
ATOM     40  HZ2 LYS A   2      30.955  68.438 -79.891  1.00 42.03           H  
ATOM     41  HZ3 LYS A   2      31.891  68.272 -78.568  1.00 42.03           H  
ATOM     42  N   LYS A   3      29.701  61.338 -73.905  1.00 45.69           N  
ATOM     43  H   LYS A   3      29.575  61.068 -72.941  1.00 45.69           H  
ATOM     44  CA  LYS A   3      30.727  60.473 -74.577  1.00 45.69           C  
ATOM     45  HA  LYS A   3      30.546  60.319 -75.641  1.00 45.69           H  
ATOM     46  C   LYS A   3      30.710  59.081 -73.854  1.00 45.69           C  
ATOM     47  CB  LYS A   3      32.095  61.146 -74.314  1.00 45.69           C  
ATOM     48  HB2 LYS A   3      32.873  60.387 -74.225  1.00 45.69           H  
ATOM     49  HB3 LYS A   3      32.058  61.639 -73.343  1.00 45.69           H  
ATOM     50  O   LYS A   3      30.384  59.081 -72.676  1.00 45.69           O  
ATOM     51  CG  LYS A   3      32.557  62.150 -75.384  1.00 45.69           C  
ATOM     52  HG2 LYS A   3      31.719  62.759 -75.722  1.00 45.69           H  
ATOM     53  HG3 LYS A   3      32.945  61.608 -76.247  1.00 45.69           H  
ATOM     54  CD  LYS A   3      33.662  63.046 -74.802  1.00 45.69           C  
ATOM     55  HD2 LYS A   3      33.256  63.617 -73.967  1.00 45.69           H  
ATOM     56  HD3 LYS A   3      34.454  62.401 -74.423  1.00 45.69           H  
ATOM     57  CE  LYS A   3      34.255  64.008 -75.839  1.00 45.69           C  
ATOM     58  HE2 LYS A   3      33.489  64.724 -76.138  1.00 45.69           H  
ATOM     59  HE3 LYS A   3      34.544  63.428 -76.715  1.00 45.69           H  
ATOM     60  NZ  LYS A   3      35.445  64.711 -75.289  1.00 45.69           N  
ATOM     61  HZ1 LYS A   3      35.210  65.246 -74.465  1.00 45.69           H  
ATOM     62  HZ2 LYS A   3      36.147  64.039 -75.013  1.00 45.69           H  
ATOM     63  HZ3 LYS A   3      35.870  65.324 -75.970  1.00 45.69           H  
ATOM     64  N   THR A   4      30.837  57.876 -74.450  1.00 43.89           N  
ATOM     65  H   THR A   4      30.233  57.237 -73.953  1.00 43.89           H  
ATOM     66  CA  THR A   4      32.039  57.126 -74.956  1.00 43.89           C  
ATOM     67  HA  THR A   4      31.718  56.091 -75.074  1.00 43.89           H  
ATOM     68  C   THR A   4      33.254  57.068 -73.999  1.00 43.89           C  
ATOM     69  CB  THR A   4      32.512  57.589 -76.348  1.00 43.89           C  
ATOM     70  HB  THR A   4      33.402  57.024 -76.624  1.00 43.89           H  
ATOM     71  O   THR A   4      33.607  58.126 -73.495  1.00 43.89           O  
ATOM     72  CG2 THR A   4      31.465  57.376 -77.438  1.00 43.89           C  
ATOM     73 HG21 THR A   4      30.573  57.965 -77.226  1.00 43.89           H  
ATOM     74 HG22 THR A   4      31.198  56.321 -77.491  1.00 43.89           H  
ATOM     75 HG23 THR A   4      31.878  57.682 -78.400  1.00 43.89           H  
ATOM     76  OG1 THR A   4      32.859  58.949 -76.337  1.00 43.89           O  
ATOM     77  HG1 THR A   4      33.511  59.041 -75.638  1.00 43.89           H  
ATOM     78  N   ALA A   5      34.030  55.978 -73.794  1.00 47.78           N  
ATOM     79  H   ALA A   5      34.799  56.168 -73.167  1.00 47.78           H  
ATOM     80  CA  ALA A   5      34.011  54.546 -74.206  1.00 47.78           C  
ATOM     81  HA  ALA A   5      33.077  54.075 -73.902  1.00 47.78           H  
ATOM     82  C   ALA A   5      35.206  53.763 -73.540  1.00 47.78           C  
ATOM     83  CB  ALA A   5      34.171  54.467 -75.735  1.00 47.78           C  
ATOM     84  HB1 ALA A   5      35.046  55.035 -76.051  1.00 47.78           H  
ATOM     85  HB2 ALA A   5      33.279  54.847 -76.234  1.00 47.78           H  
ATOM     86  HB3 ALA A   5      34.298  53.431 -76.048  1.00 47.78           H  
ATOM     87  O   ALA A   5      36.020  54.407 -72.887  1.00 47.78           O  
ATOM     88  N   GLY A   6      35.368  52.437 -73.781  1.00 47.71           N  
ATOM     89  H   GLY A   6      34.629  51.968 -74.284  1.00 47.71           H  
ATOM     90  CA  GLY A   6      36.597  51.619 -73.509  1.00 47.71           C  
ATOM     91  HA2 GLY A   6      37.452  52.293 -73.460  1.00 47.71           H  
ATOM     92  HA3 GLY A   6      36.794  50.947 -74.344  1.00 47.71           H  
ATOM     93  C   GLY A   6      36.595  50.828 -72.176  1.00 47.71           C  
ATOM     94  O   GLY A   6      36.570  51.485 -71.147  1.00 47.71           O  
ATOM     95  N   ILE A   7      36.532  49.485 -72.016  1.00 49.48           N  
ATOM     96  H   ILE A   7      36.422  49.322 -71.026  1.00 49.48           H  
ATOM     97  CA  ILE A   7      36.919  48.211 -72.713  1.00 49.48           C  
ATOM     98  HA  ILE A   7      36.115  47.528 -72.439  1.00 49.48           H  
ATOM     99  C   ILE A   7      38.203  47.539 -72.127  1.00 49.48           C  
ATOM    100  CB  ILE A   7      36.894  48.206 -74.272  1.00 49.48           C  
ATOM    101  HB  ILE A   7      37.700  48.850 -74.624  1.00 49.48           H  
ATOM    102  O   ILE A   7      39.195  48.224 -71.909  1.00 49.48           O  
ATOM    103  CG1 ILE A   7      35.551  48.669 -74.886  1.00 49.48           C  
ATOM    104 HG12 ILE A   7      34.801  47.886 -74.776  1.00 49.48           H  
ATOM    105 HG13 ILE A   7      35.163  49.533 -74.346  1.00 49.48           H  
ATOM    106  CG2 ILE A   7      37.108  46.780 -74.839  1.00 49.48           C  
ATOM    107 HG21 ILE A   7      38.053  46.350 -74.509  1.00 49.48           H  
ATOM    108 HG22 ILE A   7      37.161  46.796 -75.928  1.00 49.48           H  
ATOM    109 HG23 ILE A   7      36.300  46.116 -74.533  1.00 49.48           H  
ATOM    110  CD1 ILE A   7      35.667  49.048 -76.373  1.00 49.48           C  
ATOM    111 HD11 ILE A   7      35.854  48.170 -76.991  1.00 49.48           H  
ATOM    112 HD12 ILE A   7      34.729  49.497 -76.699  1.00 49.48           H  
ATOM    113 HD13 ILE A   7      36.470  49.772 -76.514  1.00 49.48           H  
ATOM    114  N   PHE A   8      38.147  46.191 -71.998  1.00 46.84           N  
ATOM    115  H   PHE A   8      37.237  45.808 -72.214  1.00 46.84           H  
ATOM    116  CA  PHE A   8      39.152  45.135 -71.661  1.00 46.84           C  
ATOM    117  HA  PHE A   8      38.798  44.275 -72.230  1.00 46.84           H  
ATOM    118  C   PHE A   8      39.135  44.629 -70.188  1.00 46.84           C  
ATOM    119  CB  PHE A   8      40.556  45.417 -72.246  1.00 46.84           C  
ATOM    120  HB2 PHE A   8      40.931  46.371 -71.874  1.00 46.84           H  
ATOM    121  HB3 PHE A   8      41.237  44.652 -71.874  1.00 46.84           H  
ATOM    122  O   PHE A   8      39.345  45.417 -69.277  1.00 46.84           O  
ATOM    123  CG  PHE A   8      40.608  45.388 -73.771  1.00 46.84           C  
ATOM    124  CD1 PHE A   8      40.674  44.153 -74.444  1.00 46.84           C  
ATOM    125  HD1 PHE A   8      40.795  43.236 -73.887  1.00 46.84           H  
ATOM    126  CD2 PHE A   8      40.549  46.576 -74.527  1.00 46.84           C  
ATOM    127  HD2 PHE A   8      40.540  47.532 -74.024  1.00 46.84           H  
ATOM    128  CE1 PHE A   8      40.580  44.092 -75.845  1.00 46.84           C  
ATOM    129  HE1 PHE A   8      40.618  43.137 -76.349  1.00 46.84           H  
ATOM    130  CE2 PHE A   8      40.459  46.518 -75.932  1.00 46.84           C  
ATOM    131  HE2 PHE A   8      40.396  47.432 -76.504  1.00 46.84           H  
ATOM    132  CZ  PHE A   8      40.453  45.276 -76.590  1.00 46.84           C  
ATOM    133  HZ  PHE A   8      40.388  45.233 -77.667  1.00 46.84           H  
ATOM    134  N   LEU A   9      38.686  43.390 -69.859  1.00 44.22           N  
ATOM    135  H   LEU A   9      38.335  43.437 -68.914  1.00 44.22           H  
ATOM    136  CA  LEU A   9      39.242  42.023 -70.131  1.00 44.22           C  
ATOM    137  HA  LEU A   9      38.579  41.297 -69.661  1.00 44.22           H  
ATOM    138  C   LEU A   9      40.626  41.839 -69.458  1.00 44.22           C  
ATOM    139  CB  LEU A   9      39.304  41.692 -71.641  1.00 44.22           C  
ATOM    140  HB2 LEU A   9      39.892  40.786 -71.785  1.00 44.22           H  
ATOM    141  HB3 LEU A   9      39.884  42.480 -72.122  1.00 44.22           H  
ATOM    142  O   LEU A   9      41.467  42.701 -69.656  1.00 44.22           O  
ATOM    143  CG  LEU A   9      37.954  41.516 -72.369  1.00 44.22           C  
ATOM    144  HG  LEU A   9      37.254  42.279 -72.029  1.00 44.22           H  
ATOM    145  CD1 LEU A   9      38.131  41.668 -73.881  1.00 44.22           C  
ATOM    146 HD11 LEU A   9      38.420  42.692 -74.117  1.00 44.22           H  
ATOM    147 HD12 LEU A   9      37.189  41.459 -74.388  1.00 44.22           H  
ATOM    148 HD13 LEU A   9      38.894  40.979 -74.243  1.00 44.22           H  
ATOM    149  CD2 LEU A   9      37.344  40.134 -72.128  1.00 44.22           C  
ATOM    150 HD21 LEU A   9      37.194  39.974 -71.061  1.00 44.22           H  
ATOM    151 HD22 LEU A   9      37.994  39.358 -72.531  1.00 44.22           H  
ATOM    152 HD23 LEU A   9      36.374  40.071 -72.621  1.00 44.22           H  
ATOM    153  N   LEU A  10      41.004  40.798 -68.694  1.00 44.20           N  
ATOM    154  H   LEU A  10      41.911  40.977 -68.288  1.00 44.20           H  
ATOM    155  CA  LEU A  10      40.498  39.455 -68.300  1.00 44.20           C  
ATOM    156  HA  LEU A  10      39.415  39.441 -68.182  1.00 44.20           H  
ATOM    157  C   LEU A  10      41.177  39.083 -66.943  1.00 44.20           C  
ATOM    158  CB  LEU A  10      40.981  38.456 -69.380  1.00 44.20           C  
ATOM    159  HB2 LEU A  10      41.309  37.525 -68.919  1.00 44.20           H  
ATOM    160  HB3 LEU A  10      41.867  38.867 -69.863  1.00 44.20           H  
ATOM    161  O   LEU A  10      42.194  39.690 -66.626  1.00 44.20           O  
ATOM    162  CG  LEU A  10      39.930  38.129 -70.446  1.00 44.20           C  
ATOM    163  HG  LEU A  10      39.314  39.013 -70.609  1.00 44.20           H  
ATOM    164  CD1 LEU A  10      40.598  37.742 -71.766  1.00 44.20           C  
ATOM    165 HD11 LEU A  10      39.840  37.517 -72.517  1.00 44.20           H  
ATOM    166 HD12 LEU A  10      41.208  38.571 -72.126  1.00 44.20           H  
ATOM    167 HD13 LEU A  10      41.235  36.869 -71.623  1.00 44.20           H  
ATOM    168  CD2 LEU A  10      39.015  36.986 -70.006  1.00 44.20           C  
ATOM    169 HD21 LEU A  10      38.257  36.813 -70.770  1.00 44.20           H  
ATOM    170 HD22 LEU A  10      38.520  37.243 -69.070  1.00 44.20           H  
ATOM    171 HD23 LEU A  10      39.597  36.074 -69.873  1.00 44.20           H  
ATOM    172  N   ALA A  11      40.780  38.120 -66.095  1.00 45.94           N  
ATOM    173  H   ALA A  11      41.351  38.131 -65.262  1.00 45.94           H  
ATOM    174  CA  ALA A  11      39.669  37.145 -66.018  1.00 45.94           C  
ATOM    175  HA  ALA A  11      38.830  37.491 -66.621  1.00 45.94           H  
ATOM    176  C   ALA A  11      39.203  37.067 -64.519  1.00 45.94           C  
ATOM    177  CB  ALA A  11      40.188  35.813 -66.585  1.00 45.94           C  
ATOM    178  HB1 ALA A  11      40.881  35.352 -65.881  1.00 45.94           H  
ATOM    179  HB2 ALA A  11      39.351  35.142 -66.782  1.00 45.94           H  
ATOM    180  HB3 ALA A  11      40.712  35.970 -67.527  1.00 45.94           H  
ATOM    181  O   ALA A  11      39.336  38.074 -63.835  1.00 45.94           O  
ATOM    182  N   GLY A  12      38.666  36.012 -63.873  1.00 42.14           N  
ATOM    183  H   GLY A  12      38.529  36.236 -62.898  1.00 42.14           H  
ATOM    184  CA  GLY A  12      38.293  34.629 -64.219  1.00 42.14           C  
ATOM    185  HA2 GLY A  12      37.325  34.623 -64.719  1.00 42.14           H  
ATOM    186  HA3 GLY A  12      39.039  34.188 -64.880  1.00 42.14           H  
ATOM    187  C   GLY A  12      38.232  33.723 -62.969  1.00 42.14           C  
ATOM    188  O   GLY A  12      39.277  33.298 -62.492  1.00 42.14           O  
ATOM    189  N   MET A  13      37.037  33.388 -62.462  1.00 50.37           N  
ATOM    190  H   MET A  13      36.212  33.857 -62.809  1.00 50.37           H  
ATOM    191  CA  MET A  13      36.781  32.202 -61.618  1.00 50.37           C  
ATOM    192  HA  MET A  13      37.252  31.353 -62.114  1.00 50.37           H  
ATOM    193  C   MET A  13      35.274  31.895 -61.556  1.00 50.37           C  
ATOM    194  CB  MET A  13      37.385  32.332 -60.200  1.00 50.37           C  
ATOM    195  HB2 MET A  13      36.611  32.201 -59.444  1.00 50.37           H  
ATOM    196  HB3 MET A  13      37.832  33.317 -60.063  1.00 50.37           H  
ATOM    197  O   MET A  13      34.450  32.799 -61.671  1.00 50.37           O  
ATOM    198  CG  MET A  13      38.463  31.255 -59.999  1.00 50.37           C  
ATOM    199  HG2 MET A  13      39.230  31.382 -60.763  1.00 50.37           H  
ATOM    200  HG3 MET A  13      38.004  30.277 -60.140  1.00 50.37           H  
ATOM    201  SD  MET A  13      39.283  31.259 -58.385  1.00 50.37           S  
ATOM    202  CE  MET A  13      40.392  29.842 -58.612  1.00 50.37           C  
ATOM    203  HE1 MET A  13      40.982  29.698 -57.707  1.00 50.37           H  
ATOM    204  HE2 MET A  13      39.806  28.944 -58.807  1.00 50.37           H  
ATOM    205  HE3 MET A  13      41.061  30.031 -59.452  1.00 50.37           H  
ATOM    206  N   VAL A  14      34.923  30.612 -61.428  1.00 48.12           N  
ATOM    207  H   VAL A  14      35.650  29.938 -61.234  1.00 48.12           H  
ATOM    208  CA  VAL A  14      33.556  30.077 -61.565  1.00 48.12           C  
ATOM    209  HA  VAL A  14      32.879  30.858 -61.910  1.00 48.12           H  
ATOM    210  C   VAL A  14      33.050  29.552 -60.223  1.00 48.12           C  
ATOM    211  CB  VAL A  14      33.547  28.917 -62.593  1.00 48.12           C  
ATOM    212  HB  VAL A  14      34.312  28.193 -62.310  1.00 48.12           H  
ATOM    213  O   VAL A  14      33.702  28.691 -59.640  1.00 48.12           O  
ATOM    214  CG1 VAL A  14      32.205  28.170 -62.669  1.00 48.12           C  
ATOM    215 HG11 VAL A  14      32.243  27.420 -63.459  1.00 48.12           H  
ATOM    216 HG12 VAL A  14      31.397  28.871 -62.878  1.00 48.12           H  
ATOM    217 HG13 VAL A  14      32.005  27.650 -61.732  1.00 48.12           H  
ATOM    218  CG2 VAL A  14      33.878  29.417 -64.005  1.00 48.12           C  
ATOM    219 HG21 VAL A  14      34.864  29.883 -64.018  1.00 48.12           H  
ATOM    220 HG22 VAL A  14      33.887  28.580 -64.702  1.00 48.12           H  
ATOM    221 HG23 VAL A  14      33.134  30.145 -64.326  1.00 48.12           H  
ATOM    222  N   SER A  15      31.845  29.952 -59.806  1.00 48.40           N  
ATOM    223  H   SER A  15      31.420  30.769 -60.221  1.00 48.40           H  
ATOM    224  CA  SER A  15      30.978  29.124 -58.951  1.00 48.40           C  
ATOM    225  HA  SER A  15      30.999  28.115 -59.363  1.00 48.40           H  
ATOM    226  C   SER A  15      29.512  29.583 -58.989  1.00 48.40           C  
ATOM    227  CB  SER A  15      31.496  29.004 -57.510  1.00 48.40           C  
ATOM    228  HB2 SER A  15      32.350  28.326 -57.495  1.00 48.40           H  
ATOM    229  HB3 SER A  15      30.716  28.580 -56.877  1.00 48.40           H  
ATOM    230  O   SER A  15      29.202  30.762 -59.127  1.00 48.40           O  
ATOM    231  OG  SER A  15      31.906  30.247 -56.986  1.00 48.40           O  
ATOM    232  HG  SER A  15      32.235  30.120 -56.094  1.00 48.40           H  
ATOM    233  N   LEU A  16      28.618  28.592 -58.953  1.00 47.03           N  
ATOM    234  H   LEU A  16      28.980  27.669 -58.759  1.00 47.03           H  
ATOM    235  CA  LEU A  16      27.188  28.647 -59.274  1.00 47.03           C  
ATOM    236  HA  LEU A  16      27.080  28.980 -60.307  1.00 47.03           H  
ATOM    237  C   LEU A  16      26.332  29.584 -58.403  1.00 47.03           C  
ATOM    238  CB  LEU A  16      26.627  27.215 -59.144  1.00 47.03           C  
ATOM    239  HB2 LEU A  16      25.569  27.281 -58.889  1.00 47.03           H  
ATOM    240  HB3 LEU A  16      27.113  26.712 -58.308  1.00 47.03           H  
ATOM    241  O   LEU A  16      26.524  29.718 -57.198  1.00 47.03           O  
ATOM    242  CG  LEU A  16      26.712  26.332 -60.400  1.00 47.03           C  
ATOM    243  HG  LEU A  16      26.068  26.758 -61.170  1.00 47.03           H  
ATOM    244  CD1 LEU A  16      28.121  26.188 -60.979  1.00 47.03           C  
ATOM    245 HD11 LEU A  16      28.487  27.156 -61.322  1.00 47.03           H  
ATOM    246 HD12 LEU A  16      28.095  25.513 -61.835  1.00 47.03           H  
ATOM    247 HD13 LEU A  16      28.796  25.781 -60.226  1.00 47.03           H  
ATOM    248  CD2 LEU A  16      26.199  24.936 -60.047  1.00 47.03           C  
ATOM    249 HD21 LEU A  16      26.193  24.308 -60.938  1.00 47.03           H  
ATOM    250 HD22 LEU A  16      25.180  25.003 -59.666  1.00 47.03           H  
ATOM    251 HD23 LEU A  16      26.834  24.478 -59.289  1.00 47.03           H  
ATOM    252  N   SER A  17      25.276  30.102 -59.030  1.00 40.26           N  
ATOM    253  H   SER A  17      25.185  29.930 -60.021  1.00 40.26           H  
ATOM    254  CA  SER A  17      24.111  30.722 -58.397  1.00 40.26           C  
ATOM    255  HA  SER A  17      24.442  31.440 -57.647  1.00 40.26           H  
ATOM    256  C   SER A  17      23.174  29.696 -57.744  1.00 40.26           C  
ATOM    257  CB  SER A  17      23.315  31.450 -59.488  1.00 40.26           C  
ATOM    258  HB2 SER A  17      22.374  31.817 -59.077  1.00 40.26           H  
ATOM    259  HB3 SER A  17      23.894  32.298 -59.853  1.00 40.26           H  
ATOM    260  O   SER A  17      22.827  28.700 -58.380  1.00 40.26           O  
ATOM    261  OG  SER A  17      23.058  30.562 -60.567  1.00 40.26           O  
ATOM    262  HG  SER A  17      22.684  29.758 -60.200  1.00 40.26           H  
ATOM    263  N   ALA A  18      22.647  30.014 -56.559  1.00 49.28           N  
ATOM    264  H   ALA A  18      23.005  30.819 -56.064  1.00 49.28           H  
ATOM    265  CA  ALA A  18      21.468  29.367 -55.985  1.00 49.28           C  
ATOM    266  HA  ALA A  18      20.985  28.752 -56.745  1.00 49.28           H  
ATOM    267  C   ALA A  18      20.460  30.433 -55.528  1.00 49.28           C  
ATOM    268  CB  ALA A  18      21.895  28.435 -54.845  1.00 49.28           C  
ATOM    269  HB1 ALA A  18      21.018  27.940 -54.429  1.00 49.28           H  
ATOM    270  HB2 ALA A  18      22.386  29.007 -54.058  1.00 49.28           H  
ATOM    271  HB3 ALA A  18      22.584  27.679 -55.224  1.00 49.28           H  
ATOM    272  O   ALA A  18      20.763  31.278 -54.688  1.00 49.28           O  
ATOM    273  N   SER A  19      19.265  30.408 -56.111  1.00 42.87           N  
ATOM    274  H   SER A  19      19.078  29.678 -56.783  1.00 42.87           H  
ATOM    275  CA  SER A  19      18.102  31.186 -55.671  1.00 42.87           C  
ATOM    276  HA  SER A  19      18.418  32.094 -55.157  1.00 42.87           H  
ATOM    277  C   SER A  19      17.255  30.325 -54.739  1.00 42.87           C  
ATOM    278  CB  SER A  19      17.216  31.546 -56.878  1.00 42.87           C  
ATOM    279  HB2 SER A  19      16.622  30.679 -57.163  1.00 42.87           H  
ATOM    280  HB3 SER A  19      16.535  32.350 -56.597  1.00 42.87           H  
ATOM    281  O   SER A  19      17.083  29.162 -55.078  1.00 42.87           O  
ATOM    282  OG  SER A  19      17.975  31.934 -58.007  1.00 42.87           O  
ATOM    283  HG  SER A  19      18.590  32.622 -57.743  1.00 42.87           H  
ATOM    284  N   THR A  20      16.680  30.891 -53.666  1.00 43.30           N  
ATOM    285  H   THR A  20      17.149  31.702 -53.289  1.00 43.30           H  
ATOM    286  CA  THR A  20      15.253  30.754 -53.261  1.00 43.30           C  
ATOM    287  HA  THR A  20      14.653  31.386 -53.915  1.00 43.30           H  
ATOM    288  C   THR A  20      15.008  31.211 -51.819  1.00 43.30           C  
ATOM    289  CB  THR A  20      14.653  29.328 -53.306  1.00 43.30           C  
ATOM    290  HB  THR A  20      13.827  29.285 -52.596  1.00 43.30           H  
ATOM    291  O   THR A  20      15.770  30.818 -50.950  1.00 43.30           O  
ATOM    292  CG2 THR A  20      14.021  28.999 -54.663  1.00 43.30           C  
ATOM    293 HG21 THR A  20      13.131  29.611 -54.808  1.00 43.30           H  
ATOM    294 HG22 THR A  20      13.729  27.949 -54.673  1.00 43.30           H  
ATOM    295 HG23 THR A  20      14.710  29.181 -55.488  1.00 43.30           H  
ATOM    296  OG1 THR A  20      15.534  28.320 -52.886  1.00 43.30           O  
ATOM    297  HG1 THR A  20      15.987  28.637 -52.101  1.00 43.30           H  
ATOM    298  N   VAL A  21      13.869  31.899 -51.608  1.00 53.48           N  
ATOM    299  H   VAL A  21      13.402  32.232 -52.439  1.00 53.48           H  
ATOM    300  CA  VAL A  21      13.003  31.884 -50.397  1.00 53.48           C  
ATOM    301  HA  VAL A  21      12.212  32.610 -50.587  1.00 53.48           H  
ATOM    302  C   VAL A  21      13.673  32.328 -49.074  1.00 53.48           C  
ATOM    303  CB  VAL A  21      12.303  30.505 -50.305  1.00 53.48           C  
ATOM    304  HB  VAL A  21      13.063  29.726 -50.252  1.00 53.48           H  
ATOM    305  O   VAL A  21      14.657  31.769 -48.624  1.00 53.48           O  
ATOM    306  CG1 VAL A  21      11.376  30.348 -49.098  1.00 53.48           C  
ATOM    307 HG11 VAL A  21      10.932  29.352 -49.099  1.00 53.48           H  
ATOM    308 HG12 VAL A  21      10.576  31.088 -49.118  1.00 53.48           H  
ATOM    309 HG13 VAL A  21      11.942  30.453 -48.172  1.00 53.48           H  
ATOM    310  CG2 VAL A  21      11.421  30.252 -51.544  1.00 53.48           C  
ATOM    311 HG21 VAL A  21      10.591  30.958 -51.562  1.00 53.48           H  
ATOM    312 HG22 VAL A  21      11.981  30.349 -52.474  1.00 53.48           H  
ATOM    313 HG23 VAL A  21      11.017  29.240 -51.498  1.00 53.48           H  
ATOM    314  N   GLY A  22      13.197  33.346 -48.354  1.00 41.49           N  
ATOM    315  H   GLY A  22      13.815  33.573 -47.588  1.00 41.49           H  
ATOM    316  CA  GLY A  22      11.807  33.774 -48.180  1.00 41.49           C  
ATOM    317  HA2 GLY A  22      11.730  34.854 -48.312  1.00 41.49           H  
ATOM    318  HA3 GLY A  22      11.136  33.282 -48.884  1.00 41.49           H  
ATOM    319  C   GLY A  22      11.372  33.408 -46.760  1.00 41.49           C  
ATOM    320  O   GLY A  22      10.745  32.375 -46.557  1.00 41.49           O  
ATOM    321  N   ALA A  23      11.778  34.215 -45.778  1.00 41.74           N  
ATOM    322  H   ALA A  23      12.253  35.077 -46.003  1.00 41.74           H  
ATOM    323  CA  ALA A  23      11.488  33.957 -44.372  1.00 41.74           C  
ATOM    324  HA  ALA A  23      11.676  32.905 -44.161  1.00 41.74           H  
ATOM    325  C   ALA A  23      10.012  34.254 -44.066  1.00 41.74           C  
ATOM    326  CB  ALA A  23      12.443  34.788 -43.504  1.00 41.74           C  
ATOM    327  HB1 ALA A  23      12.245  34.584 -42.451  1.00 41.74           H  
ATOM    328  HB2 ALA A  23      12.289  35.852 -43.688  1.00 41.74           H  
ATOM    329  HB3 ALA A  23      13.477  34.524 -43.726  1.00 41.74           H  
ATOM    330  O   ALA A  23       9.575  35.397 -44.179  1.00 41.74           O  
ATOM    331  N   ALA A  24       9.273  33.218 -43.675  1.00 44.71           N  
ATOM    332  H   ALA A  24       9.709  32.309 -43.617  1.00 44.71           H  
ATOM    333  CA  ALA A  24       7.947  33.318 -43.082  1.00 44.71           C  
ATOM    334  HA  ALA A  24       7.653  34.366 -43.014  1.00 44.71           H  
ATOM    335  C   ALA A  24       8.010  32.750 -41.660  1.00 44.71           C  
ATOM    336  CB  ALA A  24       6.929  32.593 -43.968  1.00 44.71           C  
ATOM    337  HB1 ALA A  24       6.915  33.044 -44.961  1.00 44.71           H  
ATOM    338  HB2 ALA A  24       5.937  32.676 -43.524  1.00 44.71           H  
ATOM    339  HB3 ALA A  24       7.193  31.538 -44.050  1.00 44.71           H  
ATOM    340  O   ALA A  24       8.685  31.747 -41.415  1.00 44.71           O  
ATOM    341  N   GLU A  25       7.343  33.421 -40.729  1.00 37.90           N  
ATOM    342  H   GLU A  25       6.786  34.220 -40.998  1.00 37.90           H  
ATOM    343  CA  GLU A  25       7.309  33.055 -39.315  1.00 37.90           C  
ATOM    344  HA  GLU A  25       8.330  32.918 -38.958  1.00 37.90           H  
ATOM    345  C   GLU A  25       6.552  31.733 -39.124  1.00 37.90           C  
ATOM    346  CB  GLU A  25       6.668  34.206 -38.517  1.00 37.90           C  
ATOM    347  HB2 GLU A  25       6.547  33.903 -37.477  1.00 37.90           H  
ATOM    348  HB3 GLU A  25       5.683  34.407 -38.937  1.00 37.90           H  
ATOM    349  O   GLU A  25       5.494  31.519 -39.715  1.00 37.90           O  
ATOM    350  CG  GLU A  25       7.541  35.477 -38.568  1.00 37.90           C  
ATOM    351  HG2 GLU A  25       8.422  35.311 -37.949  1.00 37.90           H  
ATOM    352  HG3 GLU A  25       7.892  35.647 -39.586  1.00 37.90           H  
ATOM    353  CD  GLU A  25       6.806  36.750 -38.122  1.00 37.90           C  
ATOM    354  OE1 GLU A  25       7.430  37.539 -37.377  1.00 37.90           O  
ATOM    355  OE2 GLU A  25       5.673  36.967 -38.605  1.00 37.90           O  
ATOM    356  N   VAL A  26       7.095  30.835 -38.298  1.00 40.19           N  
ATOM    357  H   VAL A  26       7.955  31.069 -37.823  1.00 40.19           H  
ATOM    358  CA  VAL A  26       6.427  29.581 -37.924  1.00 40.19           C  
ATOM    359  HA  VAL A  26       5.589  29.402 -38.598  1.00 40.19           H  
ATOM    360  C   VAL A  26       5.853  29.743 -36.523  1.00 40.19           C  
ATOM    361  CB  VAL A  26       7.362  28.359 -38.049  1.00 40.19           C  
ATOM    362  HB  VAL A  26       8.230  28.495 -37.404  1.00 40.19           H  
ATOM    363  O   VAL A  26       6.548  29.544 -35.527  1.00 40.19           O  
ATOM    364  CG1 VAL A  26       6.649  27.056 -37.655  1.00 40.19           C  
ATOM    365 HG11 VAL A  26       7.319  26.208 -37.794  1.00 40.19           H  
ATOM    366 HG12 VAL A  26       5.756  26.917 -38.265  1.00 40.19           H  
ATOM    367 HG13 VAL A  26       6.357  27.088 -36.605  1.00 40.19           H  
ATOM    368  CG2 VAL A  26       7.854  28.186 -39.494  1.00 40.19           C  
ATOM    369 HG21 VAL A  26       7.003  28.067 -40.165  1.00 40.19           H  
ATOM    370 HG22 VAL A  26       8.500  27.311 -39.566  1.00 40.19           H  
ATOM    371 HG23 VAL A  26       8.423  29.062 -39.803  1.00 40.19           H  
ATOM    372  N   GLU A  27       4.569  30.090 -36.445  1.00 35.31           N  
ATOM    373  H   GLU A  27       4.070  30.321 -37.293  1.00 35.31           H  
ATOM    374  CA  GLU A  27       3.798  29.951 -35.210  1.00 35.31           C  
ATOM    375  HA  GLU A  27       4.310  30.476 -34.403  1.00 35.31           H  
ATOM    376  C   GLU A  27       3.681  28.465 -34.843  1.00 35.31           C  
ATOM    377  CB  GLU A  27       2.389  30.544 -35.356  1.00 35.31           C  
ATOM    378  HB2 GLU A  27       1.913  30.116 -36.239  1.00 35.31           H  
ATOM    379  HB3 GLU A  27       1.810  30.249 -34.481  1.00 35.31           H  
ATOM    380  O   GLU A  27       3.119  27.663 -35.595  1.00 35.31           O  
ATOM    381  CG  GLU A  27       2.361  32.075 -35.448  1.00 35.31           C  
ATOM    382  HG2 GLU A  27       2.833  32.388 -36.379  1.00 35.31           H  
ATOM    383  HG3 GLU A  27       2.938  32.483 -34.618  1.00 35.31           H  
ATOM    384  CD  GLU A  27       0.917  32.601 -35.393  1.00 35.31           C  
ATOM    385  OE1 GLU A  27       0.680  33.581 -34.652  1.00 35.31           O  
ATOM    386  OE2 GLU A  27       0.050  31.994 -36.064  1.00 35.31           O  
ATOM    387  N   VAL A  28       4.176  28.081 -33.663  1.00 39.30           N  
ATOM    388  H   VAL A  28       4.655  28.769 -33.099  1.00 39.30           H  
ATOM    389  CA  VAL A  28       4.067  26.705 -33.152  1.00 39.30           C  
ATOM    390  HA  VAL A  28       4.171  26.028 -34.000  1.00 39.30           H  
ATOM    391  C   VAL A  28       2.663  26.471 -32.577  1.00 39.30           C  
ATOM    392  CB  VAL A  28       5.212  26.357 -32.176  1.00 39.30           C  
ATOM    393  HB  VAL A  28       5.153  26.999 -31.296  1.00 39.30           H  
ATOM    394  O   VAL A  28       2.450  26.395 -31.369  1.00 39.30           O  
ATOM    395  CG1 VAL A  28       5.164  24.885 -31.732  1.00 39.30           C  
ATOM    396 HG11 VAL A  28       4.262  24.685 -31.154  1.00 39.30           H  
ATOM    397 HG12 VAL A  28       5.191  24.229 -32.601  1.00 39.30           H  
ATOM    398 HG13 VAL A  28       6.019  24.668 -31.091  1.00 39.30           H  
ATOM    399  CG2 VAL A  28       6.581  26.562 -32.845  1.00 39.30           C  
ATOM    400 HG21 VAL A  28       7.378  26.288 -32.154  1.00 39.30           H  
ATOM    401 HG22 VAL A  28       6.717  27.609 -33.117  1.00 39.30           H  
ATOM    402 HG23 VAL A  28       6.656  25.953 -33.745  1.00 39.30           H  
ATOM    403  N   SER A  29       1.679  26.329 -33.463  1.00 32.32           N  
ATOM    404  H   SER A  29       1.907  26.471 -34.436  1.00 32.32           H  
ATOM    405  CA  SER A  29       0.303  25.936 -33.133  1.00 32.32           C  
ATOM    406  HA  SER A  29       0.078  26.284 -32.125  1.00 32.32           H  
ATOM    407  C   SER A  29       0.160  24.403 -33.107  1.00 32.32           C  
ATOM    408  CB  SER A  29      -0.699  26.650 -34.057  1.00 32.32           C  
ATOM    409  HB2 SER A  29      -0.763  27.698 -33.764  1.00 32.32           H  
ATOM    410  HB3 SER A  29      -1.684  26.200 -33.935  1.00 32.32           H  
ATOM    411  O   SER A  29      -0.447  23.789 -33.979  1.00 32.32           O  
ATOM    412  OG  SER A  29      -0.320  26.589 -35.419  1.00 32.32           O  
ATOM    413  HG  SER A  29       0.209  27.360 -35.634  1.00 32.32           H  
ATOM    414  N   GLY A  30       0.769  23.759 -32.100  1.00 32.29           N  
ATOM    415  H   GLY A  30       1.311  24.327 -31.464  1.00 32.29           H  
ATOM    416  CA  GLY A  30       0.915  22.291 -32.033  1.00 32.29           C  
ATOM    417  HA2 GLY A  30       0.599  21.844 -32.976  1.00 32.29           H  
ATOM    418  HA3 GLY A  30       1.975  22.067 -31.915  1.00 32.29           H  
ATOM    419  C   GLY A  30       0.171  21.552 -30.908  1.00 32.29           C  
ATOM    420  O   GLY A  30       0.168  20.325 -30.896  1.00 32.29           O  
ATOM    421  N   ALA A  31      -0.459  22.251 -29.959  1.00 37.23           N  
ATOM    422  H   ALA A  31      -0.444  23.258 -30.025  1.00 37.23           H  
ATOM    423  CA  ALA A  31      -0.985  21.649 -28.720  1.00 37.23           C  
ATOM    424  HA  ALA A  31      -0.417  20.741 -28.521  1.00 37.23           H  
ATOM    425  C   ALA A  31      -2.469  21.205 -28.776  1.00 37.23           C  
ATOM    426  CB  ALA A  31      -0.690  22.614 -27.562  1.00 37.23           C  
ATOM    427  HB1 ALA A  31       0.374  22.847 -27.533  1.00 37.23           H  
ATOM    428  HB2 ALA A  31      -1.260  23.535 -27.688  1.00 37.23           H  
ATOM    429  HB3 ALA A  31      -0.970  22.150 -26.617  1.00 37.23           H  
ATOM    430  O   ALA A  31      -3.093  21.017 -27.735  1.00 37.23           O  
ATOM    431  N   GLY A  32      -3.058  21.072 -29.971  1.00 33.10           N  
ATOM    432  H   GLY A  32      -2.480  21.194 -30.790  1.00 33.10           H  
ATOM    433  CA  GLY A  32      -4.514  20.978 -30.161  1.00 33.10           C  
ATOM    434  HA2 GLY A  32      -5.015  20.926 -29.194  1.00 33.10           H  
ATOM    435  HA3 GLY A  32      -4.855  21.890 -30.651  1.00 33.10           H  
ATOM    436  C   GLY A  32      -5.007  19.790 -30.991  1.00 33.10           C  
ATOM    437  O   GLY A  32      -5.711  20.014 -31.968  1.00 33.10           O  
ATOM    438  N   ALA A  33      -4.651  18.552 -30.622  1.00 36.32           N  
ATOM    439  H   ALA A  33      -4.064  18.488 -29.803  1.00 36.32           H  
ATOM    440  CA  ALA A  33      -5.332  17.316 -31.074  1.00 36.32           C  
ATOM    441  HA  ALA A  33      -6.396  17.391 -30.849  1.00 36.32           H  
ATOM    442  C   ALA A  33      -4.795  16.043 -30.391  1.00 36.32           C  
ATOM    443  CB  ALA A  33      -5.160  17.120 -32.592  1.00 36.32           C  
ATOM    444  HB1 ALA A  33      -5.703  17.881 -33.152  1.00 36.32           H  
ATOM    445  HB2 ALA A  33      -5.559  16.148 -32.884  1.00 36.32           H  
ATOM    446  HB3 ALA A  33      -4.104  17.163 -32.859  1.00 36.32           H  
ATOM    447  O   ALA A  33      -5.529  15.070 -30.222  1.00 36.32           O  
ATOM    448  N   ALA A  34      -3.509  16.039 -30.034  1.00 34.33           N  
ATOM    449  H   ALA A  34      -2.957  16.866 -30.211  1.00 34.33           H  
ATOM    450  CA  ALA A  34      -2.781  14.857 -29.588  1.00 34.33           C  
ATOM    451  HA  ALA A  34      -3.319  13.967 -29.914  1.00 34.33           H  
ATOM    452  C   ALA A  34      -2.679  14.763 -28.058  1.00 34.33           C  
ATOM    453  CB  ALA A  34      -1.419  14.841 -30.300  1.00 34.33           C  
ATOM    454  HB1 ALA A  34      -0.873  13.941 -30.018  1.00 34.33           H  
ATOM    455  HB2 ALA A  34      -1.560  14.847 -31.381  1.00 34.33           H  
ATOM    456  HB3 ALA A  34      -0.832  15.711 -30.004  1.00 34.33           H  
ATOM    457  O   ALA A  34      -1.583  14.851 -27.521  1.00 34.33           O  
ATOM    458  N   ASP A  35      -3.816  14.584 -27.376  1.00 52.58           N  
ATOM    459  H   ASP A  35      -4.683  14.685 -27.883  1.00 52.58           H  
ATOM    460  CA  ASP A  35      -3.873  13.824 -26.118  1.00 52.58           C  
ATOM    461  HA  ASP A  35      -3.430  12.853 -26.338  1.00 52.58           H  
ATOM    462  C   ASP A  35      -5.321  13.570 -25.668  1.00 52.58           C  
ATOM    463  CB  ASP A  35      -3.069  14.485 -24.974  1.00 52.58           C  
ATOM    464  HB2 ASP A  35      -2.722  15.477 -25.265  1.00 52.58           H  
ATOM    465  HB3 ASP A  35      -3.701  14.613 -24.095  1.00 52.58           H  
ATOM    466  O   ASP A  35      -6.041  14.479 -25.263  1.00 52.58           O  
ATOM    467  CG  ASP A  35      -1.887  13.607 -24.563  1.00 52.58           C  
ATOM    468  OD1 ASP A  35      -2.084  12.368 -24.541  1.00 52.58           O  
ATOM    469  OD2 ASP A  35      -0.829  14.171 -24.203  1.00 52.58           O  
ATOM    470  N   LYS A  36      -5.762  12.312 -25.757  1.00 64.11           N  
ATOM    471  H   LYS A  36      -5.111  11.636 -26.129  1.00 64.11           H  
ATOM    472  CA  LYS A  36      -7.020  11.818 -25.156  1.00 64.11           C  
ATOM    473  HA  LYS A  36      -7.379  12.555 -24.437  1.00 64.11           H  
ATOM    474  C   LYS A  36      -6.803  10.555 -24.318  1.00 64.11           C  
ATOM    475  CB  LYS A  36      -8.110  11.606 -26.224  1.00 64.11           C  
ATOM    476  HB2 LYS A  36      -7.692  11.080 -27.082  1.00 64.11           H  
ATOM    477  HB3 LYS A  36      -8.901  10.985 -25.803  1.00 64.11           H  
ATOM    478  O   LYS A  36      -7.756   9.851 -24.005  1.00 64.11           O  
ATOM    479  CG  LYS A  36      -8.762  12.917 -26.674  1.00 64.11           C  
ATOM    480  HG2 LYS A  36      -9.014  13.511 -25.796  1.00 64.11           H  
ATOM    481  HG3 LYS A  36      -8.071  13.481 -27.301  1.00 64.11           H  
ATOM    482  CD  LYS A  36     -10.049  12.607 -27.449  1.00 64.11           C  
ATOM    483  HD2 LYS A  36     -10.694  11.988 -26.826  1.00 64.11           H  
ATOM    484  HD3 LYS A  36      -9.801  12.065 -28.362  1.00 64.11           H  
ATOM    485  CE  LYS A  36     -10.774  13.909 -27.788  1.00 64.11           C  
ATOM    486  HE2 LYS A  36     -10.157  14.483 -28.479  1.00 64.11           H  
ATOM    487  HE3 LYS A  36     -10.873  14.490 -26.871  1.00 64.11           H  
ATOM    488  NZ  LYS A  36     -12.112  13.637 -28.364  1.00 64.11           N  
ATOM    489  HZ1 LYS A  36     -12.024  13.098 -29.213  1.00 64.11           H  
ATOM    490  HZ2 LYS A  36     -12.587  14.506 -28.565  1.00 64.11           H  
ATOM    491  HZ3 LYS A  36     -12.665  13.116 -27.699  1.00 64.11           H  
ATOM    492  N   GLN A  37      -5.546  10.217 -24.029  1.00 83.71           N  
ATOM    493  H   GLN A  37      -4.802  10.858 -24.265  1.00 83.71           H  
ATOM    494  CA  GLN A  37      -5.217   9.034 -23.237  1.00 83.71           C  
ATOM    495  HA  GLN A  37      -6.055   8.337 -23.263  1.00 83.71           H  
ATOM    496  C   GLN A  37      -5.038   9.382 -21.761  1.00 83.71           C  
ATOM    497  CB  GLN A  37      -4.011   8.300 -23.847  1.00 83.71           C  
ATOM    498  HB2 GLN A  37      -3.171   8.985 -23.964  1.00 83.71           H  
ATOM    499  HB3 GLN A  37      -3.716   7.491 -23.179  1.00 83.71           H  
ATOM    500  O   GLN A  37      -5.353   8.541 -20.927  1.00 83.71           O  
ATOM    501  CG  GLN A  37      -4.405   7.700 -25.210  1.00 83.71           C  
ATOM    502  HG2 GLN A  37      -4.638   8.505 -25.907  1.00 83.71           H  
ATOM    503  HG3 GLN A  37      -5.301   7.094 -25.081  1.00 83.71           H  
ATOM    504  CD  GLN A  37      -3.338   6.820 -25.855  1.00 83.71           C  
ATOM    505  NE2 GLN A  37      -3.632   6.211 -26.981  1.00 83.71           N  
ATOM    506 HE21 GLN A  37      -4.547   6.308 -27.399  1.00 83.71           H  
ATOM    507 HE22 GLN A  37      -2.890   5.642 -27.361  1.00 83.71           H  
ATOM    508  OE1 GLN A  37      -2.229   6.643 -25.393  1.00 83.71           O  
ATOM    509  N   LEU A  38      -4.617  10.605 -21.423  1.00 92.80           N  
ATOM    510  H   LEU A  38      -4.389  11.268 -22.151  1.00 92.80           H  
ATOM    511  CA  LEU A  38      -4.565  11.099 -20.047  1.00 92.80           C  
ATOM    512  HA  LEU A  38      -4.892  10.308 -19.371  1.00 92.80           H  
ATOM    513  C   LEU A  38      -5.546  12.245 -19.819  1.00 92.80           C  
ATOM    514  CB  LEU A  38      -3.129  11.486 -19.663  1.00 92.80           C  
ATOM    515  HB2 LEU A  38      -3.148  11.886 -18.649  1.00 92.80           H  
ATOM    516  HB3 LEU A  38      -2.775  12.270 -20.332  1.00 92.80           H  
ATOM    517  O   LEU A  38      -5.775  13.079 -20.692  1.00 92.80           O  
ATOM    518  CG  LEU A  38      -2.146  10.305 -19.708  1.00 92.80           C  
ATOM    519  HG  LEU A  38      -2.038   9.972 -20.740  1.00 92.80           H  
ATOM    520  CD1 LEU A  38      -0.776  10.705 -19.184  1.00 92.80           C  
ATOM    521 HD11 LEU A  38      -0.060   9.906 -19.381  1.00 92.80           H  
ATOM    522 HD12 LEU A  38      -0.815  10.900 -18.112  1.00 92.80           H  
ATOM    523 HD13 LEU A  38      -0.462  11.607 -19.708  1.00 92.80           H  
ATOM    524  CD2 LEU A  38      -2.615   9.150 -18.829  1.00 92.80           C  
ATOM    525 HD21 LEU A  38      -3.488   8.676 -19.278  1.00 92.80           H  
ATOM    526 HD22 LEU A  38      -2.893   9.541 -17.851  1.00 92.80           H  
ATOM    527 HD23 LEU A  38      -1.828   8.401 -18.734  1.00 92.80           H  
ATOM    528  N   GLU A  39      -6.115  12.266 -18.619  1.00 94.72           N  
ATOM    529  H   GLU A  39      -5.818  11.588 -17.931  1.00 94.72           H  
ATOM    530  CA  GLU A  39      -7.153  13.201 -18.196  1.00 94.72           C  
ATOM    531  HA  GLU A  39      -7.194  14.034 -18.897  1.00 94.72           H  
ATOM    532  C   GLU A  39      -6.807  13.735 -16.794  1.00 94.72           C  
ATOM    533  CB  GLU A  39      -8.524  12.497 -18.191  1.00 94.72           C  
ATOM    534  HB2 GLU A  39      -8.461  11.625 -17.540  1.00 94.72           H  
ATOM    535  HB3 GLU A  39      -9.266  13.182 -17.782  1.00 94.72           H  
ATOM    536  O   GLU A  39      -6.237  12.992 -15.985  1.00 94.72           O  
ATOM    537  CG  GLU A  39      -8.982  12.050 -19.594  1.00 94.72           C  
ATOM    538  HG2 GLU A  39      -8.226  11.395 -20.025  1.00 94.72           H  
ATOM    539  HG3 GLU A  39      -9.064  12.934 -20.227  1.00 94.72           H  
ATOM    540  CD  GLU A  39     -10.322  11.293 -19.599  1.00 94.72           C  
ATOM    541  OE1 GLU A  39     -10.805  10.995 -20.716  1.00 94.72           O  
ATOM    542  OE2 GLU A  39     -10.844  10.986 -18.503  1.00 94.72           O  
ATOM    543  N   PRO A  40      -7.122  15.004 -16.477  1.00 97.09           N  
ATOM    544  CA  PRO A  40      -6.925  15.535 -15.135  1.00 97.09           C  
ATOM    545  HA  PRO A  40      -5.905  15.325 -14.813  1.00 97.09           H  
ATOM    546  C   PRO A  40      -7.901  14.898 -14.137  1.00 97.09           C  
ATOM    547  CB  PRO A  40      -7.124  17.046 -15.264  1.00 97.09           C  
ATOM    548  HB2 PRO A  40      -6.184  17.514 -15.557  1.00 97.09           H  
ATOM    549  HB3 PRO A  40      -7.501  17.493 -14.344  1.00 97.09           H  
ATOM    550  O   PRO A  40      -9.031  14.560 -14.494  1.00 97.09           O  
ATOM    551  CG  PRO A  40      -8.127  17.159 -16.412  1.00 97.09           C  
ATOM    552  HG2 PRO A  40      -9.137  16.994 -16.035  1.00 97.09           H  
ATOM    553  HG3 PRO A  40      -8.059  18.122 -16.918  1.00 97.09           H  
ATOM    554  CD  PRO A  40      -7.731  16.007 -17.337  1.00 97.09           C  
ATOM    555  HD2 PRO A  40      -8.613  15.614 -17.844  1.00 97.09           H  
ATOM    556  HD3 PRO A  40      -6.998  16.353 -18.064  1.00 97.09           H  
ATOM    557  N   ILE A  41      -7.504  14.778 -12.869  1.00 97.25           N  
ATOM    558  H   ILE A  41      -6.593  15.114 -12.589  1.00 97.25           H  
ATOM    559  CA  ILE A  41      -8.412  14.309 -11.819  1.00 97.25           C  
ATOM    560  HA  ILE A  41      -9.004  13.489 -12.225  1.00 97.25           H  
ATOM    561  C   ILE A  41      -9.397  15.421 -11.459  1.00 97.25           C  
ATOM    562  CB  ILE A  41      -7.622  13.744 -10.620  1.00 97.25           C  
ATOM    563  HB  ILE A  41      -6.771  14.393 -10.414  1.00 97.25           H  
ATOM    564  O   ILE A  41      -9.018  16.503 -11.006  1.00 97.25           O  
ATOM    565  CG1 ILE A  41      -7.103  12.359 -11.060  1.00 97.25           C  
ATOM    566 HG12 ILE A  41      -6.567  12.454 -12.005  1.00 97.25           H  
ATOM    567 HG13 ILE A  41      -7.951  11.694 -11.224  1.00 97.25           H  
ATOM    568  CG2 ILE A  41      -8.475  13.650  -9.336  1.00 97.25           C  
ATOM    569 HG21 ILE A  41      -8.805  14.641  -9.024  1.00 97.25           H  
ATOM    570 HG22 ILE A  41      -9.356  13.029  -9.497  1.00 97.25           H  
ATOM    571 HG23 ILE A  41      -7.890  13.240  -8.512  1.00 97.25           H  
ATOM    572  CD1 ILE A  41      -6.157  11.695 -10.070  1.00 97.25           C  
ATOM    573 HD11 ILE A  41      -5.944  10.694 -10.445  1.00 97.25           H  
ATOM    574 HD12 ILE A  41      -5.241  12.278  -9.974  1.00 97.25           H  
ATOM    575 HD13 ILE A  41      -6.631  11.594  -9.093  1.00 97.25           H  
ATOM    576  N   ALA A  42     -10.685  15.137 -11.649  1.00 95.60           N  
ATOM    577  H   ALA A  42     -10.926  14.247 -12.061  1.00 95.60           H  
ATOM    578  CA  ALA A  42     -11.762  15.986 -11.163  1.00 95.60           C  
ATOM    579  HA  ALA A  42     -11.502  17.017 -11.404  1.00 95.60           H  
ATOM    580  C   ALA A  42     -11.931  15.836  -9.634  1.00 95.60           C  
ATOM    581  CB  ALA A  42     -13.049  15.638 -11.919  1.00 95.60           C  
ATOM    582  HB1 ALA A  42     -12.898  15.771 -12.990  1.00 95.60           H  
ATOM    583  HB2 ALA A  42     -13.329  14.604 -11.718  1.00 95.60           H  
ATOM    584  HB3 ALA A  42     -13.856  16.291 -11.587  1.00 95.60           H  
ATOM    585  O   ALA A  42     -11.767  14.731  -9.109  1.00 95.60           O  
ATOM    586  N   PRO A  43     -12.302  16.910  -8.910  1.00 95.03           N  
ATOM    587  CA  PRO A  43     -12.749  16.809  -7.522  1.00 95.03           C  
ATOM    588  HA  PRO A  43     -11.916  16.463  -6.911  1.00 95.03           H  
ATOM    589  C   PRO A  43     -13.937  15.848  -7.368  1.00 95.03           C  
ATOM    590  CB  PRO A  43     -13.137  18.233  -7.106  1.00 95.03           C  
ATOM    591  HB2 PRO A  43     -12.885  18.429  -6.064  1.00 95.03           H  
ATOM    592  HB3 PRO A  43     -14.201  18.397  -7.277  1.00 95.03           H  
ATOM    593  O   PRO A  43     -14.752  15.708  -8.281  1.00 95.03           O  
ATOM    594  CG  PRO A  43     -12.331  19.116  -8.058  1.00 95.03           C  
ATOM    595  HG2 PRO A  43     -12.796  20.091  -8.203  1.00 95.03           H  
ATOM    596  HG3 PRO A  43     -11.314  19.225  -7.682  1.00 95.03           H  
ATOM    597  CD  PRO A  43     -12.313  18.297  -9.346  1.00 95.03           C  
ATOM    598  HD2 PRO A  43     -13.215  18.489  -9.927  1.00 95.03           H  
ATOM    599  HD3 PRO A  43     -11.424  18.547  -9.924  1.00 95.03           H  
ATOM    600  N   ALA A  44     -14.069  15.219  -6.198  1.00 94.88           N  
ATOM    601  H   ALA A  44     -13.380  15.368  -5.475  1.00 94.88           H  
ATOM    602  CA  ALA A  44     -15.177  14.310  -5.917  1.00 94.88           C  
ATOM    603  HA  ALA A  44     -15.194  13.549  -6.698  1.00 94.88           H  
ATOM    604  C   ALA A  44     -16.529  15.047  -5.940  1.00 94.88           C  
ATOM    605  CB  ALA A  44     -14.932  13.604  -4.578  1.00 94.88           C  
ATOM    606  HB1 ALA A  44     -14.010  13.024  -4.625  1.00 94.88           H  
ATOM    607  HB2 ALA A  44     -15.753  12.919  -4.369  1.00 94.88           H  
ATOM    608  HB3 ALA A  44     -14.863  14.335  -3.773  1.00 94.88           H  
ATOM    609  O   ALA A  44     -16.680  16.128  -5.369  1.00 94.88           O  
ATOM    610  N   THR A  45     -17.534  14.436  -6.569  1.00 94.51           N  
ATOM    611  H   THR A  45     -17.347  13.546  -7.009  1.00 94.51           H  
ATOM    612  CA  THR A  45     -18.896  14.980  -6.695  1.00 94.51           C  
ATOM    613  HA  THR A  45     -19.004  15.838  -6.031  1.00 94.51           H  
ATOM    614  C   THR A  45     -19.937  13.944  -6.289  1.00 94.51           C  
ATOM    615  CB  THR A  45     -19.200  15.453  -8.126  1.00 94.51           C  
ATOM    616  HB  THR A  45     -20.229  15.812  -8.153  1.00 94.51           H  
ATOM    617  O   THR A  45     -19.693  12.749  -6.417  1.00 94.51           O  
ATOM    618  CG2 THR A  45     -18.294  16.593  -8.587  1.00 94.51           C  
ATOM    619 HG21 THR A  45     -18.326  17.410  -7.867  1.00 94.51           H  
ATOM    620 HG22 THR A  45     -18.631  16.953  -9.559  1.00 94.51           H  
ATOM    621 HG23 THR A  45     -17.267  16.239  -8.681  1.00 94.51           H  
ATOM    622  OG1 THR A  45     -19.076  14.396  -9.050  1.00 94.51           O  
ATOM    623  HG1 THR A  45     -19.271  13.567  -8.606  1.00 94.51           H  
ATOM    624  N   GLY A  46     -21.120  14.390  -5.854  1.00 95.51           N  
ATOM    625  H   GLY A  46     -21.274  15.386  -5.786  1.00 95.51           H  
ATOM    626  CA  GLY A  46     -22.229  13.491  -5.501  1.00 95.51           C  
ATOM    627  HA2 GLY A  46     -22.329  12.723  -6.269  1.00 95.51           H  
ATOM    628  HA3 GLY A  46     -23.155  14.065  -5.472  1.00 95.51           H  
ATOM    629  C   GLY A  46     -22.085  12.778  -4.151  1.00 95.51           C  
ATOM    630  O   GLY A  46     -22.826  11.838  -3.895  1.00 95.51           O  
ATOM    631  N   ILE A  47     -21.155  13.227  -3.302  1.00 97.12           N  
ATOM    632  H   ILE A  47     -20.576  13.998  -3.601  1.00 97.12           H  
ATOM    633  CA  ILE A  47     -20.858  12.625  -1.997  1.00 97.12           C  
ATOM    634  HA  ILE A  47     -20.836  11.542  -2.115  1.00 97.12           H  
ATOM    635  C   ILE A  47     -21.934  12.969  -0.957  1.00 97.12           C  
ATOM    636  CB  ILE A  47     -19.469  13.090  -1.505  1.00 97.12           C  
ATOM    637  HB  ILE A  47     -19.513  14.174  -1.401  1.00 97.12           H  
ATOM    638  O   ILE A  47     -22.163  14.151  -0.665  1.00 97.12           O  
ATOM    639  CG1 ILE A  47     -18.325  12.818  -2.508  1.00 97.12           C  
ATOM    640 HG12 ILE A  47     -17.399  13.226  -2.102  1.00 97.12           H  
ATOM    641 HG13 ILE A  47     -18.521  13.353  -3.437  1.00 97.12           H  
ATOM    642  CG2 ILE A  47     -19.141  12.508  -0.118  1.00 97.12           C  
ATOM    643 HG21 ILE A  47     -18.169  12.867   0.223  1.00 97.12           H  
ATOM    644 HG22 ILE A  47     -19.872  12.823   0.627  1.00 97.12           H  
ATOM    645 HG23 ILE A  47     -19.134  11.418  -0.151  1.00 97.12           H  
ATOM    646  CD1 ILE A  47     -18.095  11.342  -2.845  1.00 97.12           C  
ATOM    647 HD11 ILE A  47     -17.277  11.269  -3.562  1.00 97.12           H  
ATOM    648 HD12 ILE A  47     -17.826  10.789  -1.945  1.00 97.12           H  
ATOM    649 HD13 ILE A  47     -18.989  10.906  -3.290  1.00 97.12           H  
ATOM    650  N   ASN A  48     -22.505  11.950  -0.314  1.00 97.82           N  
ATOM    651  H   ASN A  48     -22.214  11.021  -0.584  1.00 97.82           H  
ATOM    652  CA  ASN A  48     -23.278  12.084   0.917  1.00 97.82           C  
ATOM    653  HA  ASN A  48     -23.999  12.891   0.794  1.00 97.82           H  
ATOM    654  C   ASN A  48     -22.335  12.454   2.074  1.00 97.82           C  
ATOM    655  CB  ASN A  48     -24.065  10.785   1.172  1.00 97.82           C  
ATOM    656  HB2 ASN A  48     -24.728  10.603   0.326  1.00 97.82           H  
ATOM    657  HB3 ASN A  48     -23.372   9.946   1.236  1.00 97.82           H  
ATOM    658  O   ASN A  48     -21.667  11.603   2.658  1.00 97.82           O  
ATOM    659  CG  ASN A  48     -24.898  10.822   2.447  1.00 97.82           C  
ATOM    660  ND2 ASN A  48     -25.800   9.885   2.610  1.00 97.82           N  
ATOM    661 HD21 ASN A  48     -26.337   9.906   3.465  1.00 97.82           H  
ATOM    662 HD22 ASN A  48     -25.870   9.129   1.944  1.00 97.82           H  
ATOM    663  OD1 ASN A  48     -24.764  11.680   3.309  1.00 97.82           O  
ATOM    664  N   GLN A  49     -22.297  13.745   2.413  1.00 97.46           N  
ATOM    665  H   GLN A  49     -22.844  14.388   1.859  1.00 97.46           H  
ATOM    666  CA  GLN A  49     -21.385  14.290   3.423  1.00 97.46           C  
ATOM    667  HA  GLN A  49     -20.358  14.097   3.113  1.00 97.46           H  
ATOM    668  C   GLN A  49     -21.558  13.648   4.806  1.00 97.46           C  
ATOM    669  CB  GLN A  49     -21.596  15.810   3.544  1.00 97.46           C  
ATOM    670  HB2 GLN A  49     -22.620  16.004   3.862  1.00 97.46           H  
ATOM    671  HB3 GLN A  49     -20.929  16.192   4.317  1.00 97.46           H  
ATOM    672  O   GLN A  49     -20.577  13.452   5.513  1.00 97.46           O  
ATOM    673  CG  GLN A  49     -21.329  16.588   2.248  1.00 97.46           C  
ATOM    674  HG2 GLN A  49     -21.484  17.650   2.436  1.00 97.46           H  
ATOM    675  HG3 GLN A  49     -22.040  16.281   1.480  1.00 97.46           H  
ATOM    676  CD  GLN A  49     -19.907  16.399   1.739  1.00 97.46           C  
ATOM    677  NE2 GLN A  49     -19.730  15.844   0.563  1.00 97.46           N  
ATOM    678 HE21 GLN A  49     -20.514  15.454   0.060  1.00 97.46           H  
ATOM    679 HE22 GLN A  49     -18.768  15.683   0.301  1.00 97.46           H  
ATOM    680  OE1 GLN A  49     -18.935  16.736   2.387  1.00 97.46           O  
ATOM    681  N   GLU A  50     -22.783  13.297   5.206  1.00 97.42           N  
ATOM    682  H   GLU A  50     -23.555  13.359   4.559  1.00 97.42           H  
ATOM    683  CA  GLU A  50     -23.027  12.738   6.543  1.00 97.42           C  
ATOM    684  HA  GLU A  50     -22.462  13.317   7.273  1.00 97.42           H  
ATOM    685  C   GLU A  50     -22.521  11.295   6.644  1.00 97.42           C  
ATOM    686  CB  GLU A  50     -24.517  12.838   6.908  1.00 97.42           C  
ATOM    687  HB2 GLU A  50     -24.612  12.591   7.965  1.00 97.42           H  
ATOM    688  HB3 GLU A  50     -25.093  12.117   6.327  1.00 97.42           H  
ATOM    689  O   GLU A  50     -21.910  10.912   7.641  1.00 97.42           O  
ATOM    690  CG  GLU A  50     -25.081  14.248   6.656  1.00 97.42           C  
ATOM    691  HG2 GLU A  50     -25.320  14.360   5.598  1.00 97.42           H  
ATOM    692  HG3 GLU A  50     -24.308  14.976   6.904  1.00 97.42           H  
ATOM    693  CD  GLU A  50     -26.319  14.566   7.498  1.00 97.42           C  
ATOM    694  OE1 GLU A  50     -26.452  15.751   7.892  1.00 97.42           O  
ATOM    695  OE2 GLU A  50     -27.036  13.647   7.935  1.00 97.42           O  
ATOM    696  N   MET A  51     -22.708  10.526   5.570  1.00 98.30           N  
ATOM    697  H   MET A  51     -23.188  10.934   4.780  1.00 98.30           H  
ATOM    698  CA  MET A  51     -22.178   9.173   5.426  1.00 98.30           C  
ATOM    699  HA  MET A  51     -22.436   8.594   6.312  1.00 98.30           H  
ATOM    700  C   MET A  51     -20.645   9.170   5.304  1.00 98.30           C  
ATOM    701  CB  MET A  51     -22.864   8.542   4.211  1.00 98.30           C  
ATOM    702  HB2 MET A  51     -22.612   9.122   3.323  1.00 98.30           H  
ATOM    703  HB3 MET A  51     -23.944   8.602   4.349  1.00 98.30           H  
ATOM    704  O   MET A  51     -19.991   8.354   5.948  1.00 98.30           O  
ATOM    705  CG  MET A  51     -22.484   7.082   3.978  1.00 98.30           C  
ATOM    706  HG2 MET A  51     -21.408   7.037   3.807  1.00 98.30           H  
ATOM    707  HG3 MET A  51     -22.713   6.495   4.868  1.00 98.30           H  
ATOM    708  SD  MET A  51     -23.304   6.332   2.547  1.00 98.30           S  
ATOM    709  CE  MET A  51     -24.986   6.145   3.185  1.00 98.30           C  
ATOM    710  HE1 MET A  51     -25.578   5.558   2.482  1.00 98.30           H  
ATOM    711  HE2 MET A  51     -25.448   7.122   3.327  1.00 98.30           H  
ATOM    712  HE3 MET A  51     -24.951   5.624   4.142  1.00 98.30           H  
ATOM    713  N   ALA A  52     -20.061  10.117   4.562  1.00 98.41           N  
ATOM    714  H   ALA A  52     -20.646  10.732   4.015  1.00 98.41           H  
ATOM    715  CA  ALA A  52     -18.609  10.274   4.454  1.00 98.41           C  
ATOM    716  HA  ALA A  52     -18.181   9.313   4.171  1.00 98.41           H  
ATOM    717  C   ALA A  52     -17.952  10.697   5.784  1.00 98.41           C  
ATOM    718  CB  ALA A  52     -18.309  11.281   3.338  1.00 98.41           C  
ATOM    719  HB1 ALA A  52     -18.730  12.255   3.588  1.00 98.41           H  
ATOM    720  HB2 ALA A  52     -17.230  11.378   3.215  1.00 98.41           H  
ATOM    721  HB3 ALA A  52     -18.738  10.932   2.399  1.00 98.41           H  
ATOM    722  O   ALA A  52     -16.869  10.216   6.111  1.00 98.41           O  
ATOM    723  N   GLU A  53     -18.594  11.547   6.593  1.00 98.34           N  
ATOM    724  H   GLU A  53     -19.442  11.986   6.262  1.00 98.34           H  
ATOM    725  CA  GLU A  53     -18.093  11.900   7.931  1.00 98.34           C  
ATOM    726  HA  GLU A  53     -17.045  12.186   7.845  1.00 98.34           H  
ATOM    727  C   GLU A  53     -18.134  10.711   8.909  1.00 98.34           C  
ATOM    728  CB  GLU A  53     -18.880  13.093   8.505  1.00 98.34           C  
ATOM    729  HB2 GLU A  53     -18.712  13.143   9.581  1.00 98.34           H  
ATOM    730  HB3 GLU A  53     -19.946  12.929   8.351  1.00 98.34           H  
ATOM    731  O   GLU A  53     -17.202  10.541   9.701  1.00 98.34           O  
ATOM    732  CG  GLU A  53     -18.486  14.451   7.898  1.00 98.34           C  
ATOM    733  HG2 GLU A  53     -18.634  14.429   6.819  1.00 98.34           H  
ATOM    734  HG3 GLU A  53     -19.143  15.217   8.309  1.00 98.34           H  
ATOM    735  CD  GLU A  53     -17.031  14.830   8.202  1.00 98.34           C  
ATOM    736  OE1 GLU A  53     -16.230  15.030   7.261  1.00 98.34           O  
ATOM    737  OE2 GLU A  53     -16.631  14.890   9.391  1.00 98.34           O  
ATOM    738  N   LEU A  54     -19.162   9.857   8.824  1.00 98.56           N  
ATOM    739  H   LEU A  54     -19.913  10.072   8.183  1.00 98.56           H  
ATOM    740  CA  LEU A  54     -19.225   8.588   9.559  1.00 98.56           C  
ATOM    741  HA  LEU A  54     -19.037   8.792  10.613  1.00 98.56           H  
ATOM    742  C   LEU A  54     -18.130   7.618   9.077  1.00 98.56           C  
ATOM    743  CB  LEU A  54     -20.650   8.013   9.423  1.00 98.56           C  
ATOM    744  HB2 LEU A  54     -21.342   8.707   9.900  1.00 98.56           H  
ATOM    745  HB3 LEU A  54     -20.910   7.962   8.366  1.00 98.56           H  
ATOM    746  O   LEU A  54     -17.362   7.098   9.888  1.00 98.56           O  
ATOM    747  CG  LEU A  54     -20.860   6.611  10.028  1.00 98.56           C  
ATOM    748  HG  LEU A  54     -20.239   5.893   9.493  1.00 98.56           H  
ATOM    749  CD1 LEU A  54     -20.513   6.543  11.516  1.00 98.56           C  
ATOM    750 HD11 LEU A  54     -19.457   6.766  11.666  1.00 98.56           H  
ATOM    751 HD12 LEU A  54     -20.705   5.535  11.882  1.00 98.56           H  
ATOM    752 HD13 LEU A  54     -21.118   7.257  12.076  1.00 98.56           H  
ATOM    753  CD2 LEU A  54     -22.323   6.204   9.855  1.00 98.56           C  
ATOM    754 HD21 LEU A  54     -22.579   6.205   8.795  1.00 98.56           H  
ATOM    755 HD22 LEU A  54     -22.473   5.200  10.250  1.00 98.56           H  
ATOM    756 HD23 LEU A  54     -22.975   6.898  10.385  1.00 98.56           H  
ATOM    757  N   GLY A  55     -17.986   7.444   7.762  1.00 98.67           N  
ATOM    758  H   GLY A  55     -18.659   7.882   7.148  1.00 98.67           H  
ATOM    759  CA  GLY A  55     -16.939   6.629   7.143  1.00 98.67           C  
ATOM    760  HA2 GLY A  55     -17.006   6.764   6.064  1.00 98.67           H  
ATOM    761  HA3 GLY A  55     -17.082   5.577   7.388  1.00 98.67           H  
ATOM    762  C   GLY A  55     -15.527   7.052   7.532  1.00 98.67           C  
ATOM    763  O   GLY A  55     -14.695   6.208   7.851  1.00 98.67           O  
ATOM    764  N   LYS A  56     -15.273   8.363   7.599  1.00 98.75           N  
ATOM    765  H   LYS A  56     -15.985   8.992   7.257  1.00 98.75           H  
ATOM    766  CA  LYS A  56     -14.001   8.931   8.059  1.00 98.75           C  
ATOM    767  HA  LYS A  56     -13.198   8.548   7.430  1.00 98.75           H  
ATOM    768  C   LYS A  56     -13.682   8.535   9.498  1.00 98.75           C  
ATOM    769  CB  LYS A  56     -14.067  10.455   7.919  1.00 98.75           C  
ATOM    770  HB2 LYS A  56     -14.342  10.707   6.895  1.00 98.75           H  
ATOM    771  HB3 LYS A  56     -14.851  10.826   8.578  1.00 98.75           H  
ATOM    772  O   LYS A  56     -12.528   8.256   9.802  1.00 98.75           O  
ATOM    773  CG  LYS A  56     -12.728  11.136   8.255  1.00 98.75           C  
ATOM    774  HG2 LYS A  56     -12.465  10.957   9.298  1.00 98.75           H  
ATOM    775  HG3 LYS A  56     -11.943  10.717   7.627  1.00 98.75           H  
ATOM    776  CD  LYS A  56     -12.801  12.647   8.016  1.00 98.75           C  
ATOM    777  HD2 LYS A  56     -11.806  13.074   8.143  1.00 98.75           H  
ATOM    778  HD3 LYS A  56     -13.134  12.831   6.994  1.00 98.75           H  
ATOM    779  CE  LYS A  56     -13.765  13.295   9.012  1.00 98.75           C  
ATOM    780  HE2 LYS A  56     -14.712  12.757   8.995  1.00 98.75           H  
ATOM    781  HE3 LYS A  56     -13.350  13.218  10.017  1.00 98.75           H  
ATOM    782  NZ  LYS A  56     -14.041  14.701   8.675  1.00 98.75           N  
ATOM    783  HZ1 LYS A  56     -14.810  15.031   9.241  1.00 98.75           H  
ATOM    784  HZ2 LYS A  56     -14.504  14.764   7.779  1.00 98.75           H  
ATOM    785  HZ3 LYS A  56     -13.236  15.309   8.723  1.00 98.75           H  
ATOM    786  N   LYS A  57     -14.671   8.501  10.398  1.00 98.79           N  
ATOM    787  H   LYS A  57     -15.609   8.708  10.086  1.00 98.79           H  
ATOM    788  CA  LYS A  57     -14.454   8.010  11.770  1.00 98.79           C  
ATOM    789  HA  LYS A  57     -13.591   8.515  12.204  1.00 98.79           H  
ATOM    790  C   LYS A  57     -14.096   6.530  11.758  1.00 98.79           C  
ATOM    791  CB  LYS A  57     -15.676   8.271  12.653  1.00 98.79           C  
ATOM    792  HB2 LYS A  57     -15.577   7.708  13.581  1.00 98.79           H  
ATOM    793  HB3 LYS A  57     -16.579   7.932  12.144  1.00 98.79           H  
ATOM    794  O   LYS A  57     -13.065   6.173  12.312  1.00 98.79           O  
ATOM    795  CG  LYS A  57     -15.795   9.755  13.002  1.00 98.79           C  
ATOM    796  HG2 LYS A  57     -15.727  10.359  12.097  1.00 98.79           H  
ATOM    797  HG3 LYS A  57     -14.993  10.033  13.685  1.00 98.79           H  
ATOM    798  CD  LYS A  57     -17.138  10.012  13.672  1.00 98.79           C  
ATOM    799  HD2 LYS A  57     -17.928   9.738  12.973  1.00 98.79           H  
ATOM    800  HD3 LYS A  57     -17.238   9.410  14.575  1.00 98.79           H  
ATOM    801  CE  LYS A  57     -17.246  11.494  14.015  1.00 98.79           C  
ATOM    802  HE2 LYS A  57     -16.919  12.068  13.147  1.00 98.79           H  
ATOM    803  HE3 LYS A  57     -16.597  11.721  14.861  1.00 98.79           H  
ATOM    804  NZ  LYS A  57     -18.647  11.823  14.318  1.00 98.79           N  
ATOM    805  HZ1 LYS A  57     -19.252  11.414  13.620  1.00 98.79           H  
ATOM    806  HZ2 LYS A  57     -18.842  12.809  14.411  1.00 98.79           H  
ATOM    807  HZ3 LYS A  57     -19.011  11.320  15.114  1.00 98.79           H  
ATOM    808  N   LEU A  58     -14.879   5.710  11.058  1.00 98.76           N  
ATOM    809  H   LEU A  58     -15.687   6.109  10.602  1.00 98.76           H  
ATOM    810  CA  LEU A  58     -14.676   4.261  10.958  1.00 98.76           C  
ATOM    811  HA  LEU A  58     -14.695   3.834  11.961  1.00 98.76           H  
ATOM    812  C   LEU A  58     -13.301   3.903  10.361  1.00 98.76           C  
ATOM    813  CB  LEU A  58     -15.837   3.663  10.141  1.00 98.76           C  
ATOM    814  HB2 LEU A  58     -15.860   4.153   9.167  1.00 98.76           H  
ATOM    815  HB3 LEU A  58     -15.644   2.604   9.970  1.00 98.76           H  
ATOM    816  O   LEU A  58     -12.588   3.082  10.927  1.00 98.76           O  
ATOM    817  CG  LEU A  58     -17.222   3.811  10.805  1.00 98.76           C  
ATOM    818  HG  LEU A  58     -17.369   4.839  11.139  1.00 98.76           H  
ATOM    819  CD1 LEU A  58     -18.320   3.489   9.794  1.00 98.76           C  
ATOM    820 HD11 LEU A  58     -19.299   3.611  10.258  1.00 98.76           H  
ATOM    821 HD12 LEU A  58     -18.212   2.469   9.425  1.00 98.76           H  
ATOM    822 HD13 LEU A  58     -18.251   4.179   8.954  1.00 98.76           H  
ATOM    823  CD2 LEU A  58     -17.387   2.896  12.018  1.00 98.76           C  
ATOM    824 HD21 LEU A  58     -17.242   1.857  11.723  1.00 98.76           H  
ATOM    825 HD22 LEU A  58     -16.664   3.161  12.790  1.00 98.76           H  
ATOM    826 HD23 LEU A  58     -18.388   3.014  12.431  1.00 98.76           H  
ATOM    827  N   PHE A  59     -12.864   4.590   9.301  1.00 98.79           N  
ATOM    828  H   PHE A  59     -13.509   5.228   8.856  1.00 98.79           H  
ATOM    829  CA  PHE A  59     -11.539   4.417   8.682  1.00 98.79           C  
ATOM    830  HA  PHE A  59     -11.450   3.389   8.333  1.00 98.79           H  
ATOM    831  C   PHE A  59     -10.373   4.685   9.657  1.00 98.79           C  
ATOM    832  CB  PHE A  59     -11.461   5.361   7.470  1.00 98.79           C  
ATOM    833  HB2 PHE A  59     -11.504   6.394   7.818  1.00 98.79           H  
ATOM    834  HB3 PHE A  59     -12.342   5.196   6.850  1.00 98.79           H  
ATOM    835  O   PHE A  59      -9.296   4.094   9.542  1.00 98.79           O  
ATOM    836  CG  PHE A  59     -10.232   5.192   6.594  1.00 98.79           C  
ATOM    837  CD1 PHE A  59      -9.012   5.806   6.941  1.00 98.79           C  
ATOM    838  HD1 PHE A  59      -8.942   6.397   7.842  1.00 98.79           H  
ATOM    839  CD2 PHE A  59     -10.312   4.434   5.410  1.00 98.79           C  
ATOM    840  HD2 PHE A  59     -11.242   3.965   5.123  1.00 98.79           H  
ATOM    841  CE1 PHE A  59      -7.878   5.642   6.125  1.00 98.79           C  
ATOM    842  HE1 PHE A  59      -6.941   6.110   6.390  1.00 98.79           H  
ATOM    843  CE2 PHE A  59      -9.181   4.277   4.590  1.00 98.79           C  
ATOM    844  HE2 PHE A  59      -9.258   3.699   3.681  1.00 98.79           H  
ATOM    845  CZ  PHE A  59      -7.962   4.875   4.953  1.00 98.79           C  
ATOM    846  HZ  PHE A  59      -7.090   4.755   4.326  1.00 98.79           H  
ATOM    847  N   PHE A  60     -10.579   5.576  10.630  1.00 98.84           N  
ATOM    848  H   PHE A  60     -11.492   6.004  10.695  1.00 98.84           H  
ATOM    849  CA  PHE A  60      -9.605   5.898  11.673  1.00 98.84           C  
ATOM    850  HA  PHE A  60      -8.610   5.620  11.325  1.00 98.84           H  
ATOM    851  C   PHE A  60      -9.821   5.118  12.979  1.00 98.84           C  
ATOM    852  CB  PHE A  60      -9.598   7.416  11.912  1.00 98.84           C  
ATOM    853  HB2 PHE A  60     -10.624   7.784  11.911  1.00 98.84           H  
ATOM    854  HB3 PHE A  60      -9.193   7.616  12.905  1.00 98.84           H  
ATOM    855  O   PHE A  60      -8.947   5.189  13.843  1.00 98.84           O  
ATOM    856  CG  PHE A  60      -8.774   8.202  10.905  1.00 98.84           C  
ATOM    857  CD1 PHE A  60      -7.486   8.660  11.246  1.00 98.84           C  
ATOM    858  HD1 PHE A  60      -7.081   8.446  12.224  1.00 98.84           H  
ATOM    859  CD2 PHE A  60      -9.281   8.473   9.623  1.00 98.84           C  
ATOM    860  HD2 PHE A  60     -10.249   8.092   9.331  1.00 98.84           H  
ATOM    861  CE1 PHE A  60      -6.724   9.386  10.313  1.00 98.84           C  
ATOM    862  HE1 PHE A  60      -5.731   9.723  10.571  1.00 98.84           H  
ATOM    863  CE2 PHE A  60      -8.530   9.211   8.696  1.00 98.84           C  
ATOM    864  HE2 PHE A  60      -8.942   9.405   7.717  1.00 98.84           H  
ATOM    865  CZ  PHE A  60      -7.246   9.665   9.038  1.00 98.84           C  
ATOM    866  HZ  PHE A  60      -6.654  10.212   8.319  1.00 98.84           H  
ATOM    867  N   ASP A  61     -10.919   4.373  13.143  1.00 98.75           N  
ATOM    868  H   ASP A  61     -11.582   4.299  12.385  1.00 98.75           H  
ATOM    869  CA  ASP A  61     -11.270   3.721  14.407  1.00 98.75           C  
ATOM    870  HA  ASP A  61     -10.943   4.386  15.205  1.00 98.75           H  
ATOM    871  C   ASP A  61     -10.567   2.364  14.566  1.00 98.75           C  
ATOM    872  CB  ASP A  61     -12.791   3.580  14.569  1.00 98.75           C  
ATOM    873  HB2 ASP A  61     -13.164   2.736  13.990  1.00 98.75           H  
ATOM    874  HB3 ASP A  61     -13.272   4.484  14.196  1.00 98.75           H  
ATOM    875  O   ASP A  61     -10.882   1.408  13.852  1.00 98.75           O  
ATOM    876  CG  ASP A  61     -13.173   3.418  16.042  1.00 98.75           C  
ATOM    877  OD1 ASP A  61     -12.459   2.741  16.817  1.00 98.75           O  
ATOM    878  OD2 ASP A  61     -14.150   4.071  16.473  1.00 98.75           O  
ATOM    879  N   PRO A  62      -9.618   2.227  15.509  1.00 98.58           N  
ATOM    880  CA  PRO A  62      -8.874   0.988  15.658  1.00 98.58           C  
ATOM    881  HA  PRO A  62      -8.592   0.609  14.676  1.00 98.58           H  
ATOM    882  C   PRO A  62      -9.683  -0.111  16.364  1.00 98.58           C  
ATOM    883  CB  PRO A  62      -7.619   1.406  16.413  1.00 98.58           C  
ATOM    884  HB2 PRO A  62      -7.171   0.571  16.951  1.00 98.58           H  
ATOM    885  HB3 PRO A  62      -6.900   1.833  15.713  1.00 98.58           H  
ATOM    886  O   PRO A  62      -9.244  -1.260  16.402  1.00 98.58           O  
ATOM    887  CG  PRO A  62      -8.135   2.491  17.354  1.00 98.58           C  
ATOM    888  HG2 PRO A  62      -7.336   3.153  17.687  1.00 98.58           H  
ATOM    889  HG3 PRO A  62      -8.642   2.036  18.205  1.00 98.58           H  
ATOM    890  CD  PRO A  62      -9.150   3.217  16.475  1.00 98.58           C  
ATOM    891  HD2 PRO A  62      -9.970   3.598  17.084  1.00 98.58           H  
ATOM    892  HD3 PRO A  62      -8.651   4.037  15.958  1.00 98.58           H  
ATOM    893  N   ARG A  63     -10.871   0.205  16.905  1.00 98.55           N  
ATOM    894  H   ARG A  63     -11.205   1.151  16.792  1.00 98.55           H  
ATOM    895  CA  ARG A  63     -11.773  -0.757  17.569  1.00 98.55           C  
ATOM    896  HA  ARG A  63     -11.183  -1.433  18.187  1.00 98.55           H  
ATOM    897  C   ARG A  63     -12.513  -1.673  16.589  1.00 98.55           C  
ATOM    898  CB  ARG A  63     -12.765  -0.017  18.478  1.00 98.55           C  
ATOM    899  HB2 ARG A  63     -13.392  -0.752  18.982  1.00 98.55           H  
ATOM    900  HB3 ARG A  63     -13.411   0.609  17.863  1.00 98.55           H  
ATOM    901  O   ARG A  63     -13.181  -2.600  17.026  1.00 98.55           O  
ATOM    902  CG  ARG A  63     -12.074   0.822  19.564  1.00 98.55           C  
ATOM    903  HG2 ARG A  63     -11.594   0.148  20.274  1.00 98.55           H  
ATOM    904  HG3 ARG A  63     -11.311   1.470  19.132  1.00 98.55           H  
ATOM    905  CD  ARG A  63     -13.090   1.695  20.303  1.00 98.55           C  
ATOM    906  HD2 ARG A  63     -13.943   1.084  20.598  1.00 98.55           H  
ATOM    907  HD3 ARG A  63     -12.611   2.091  21.198  1.00 98.55           H  
ATOM    908  NE  ARG A  63     -13.543   2.813  19.460  1.00 98.55           N  
ATOM    909  HE  ARG A  63     -13.267   2.799  18.489  1.00 98.55           H  
ATOM    910  NH1 ARG A  63     -14.680   4.002  21.071  1.00 98.55           N  
ATOM    911 HH11 ARG A  63     -15.261   4.807  21.256  1.00 98.55           H  
ATOM    912 HH12 ARG A  63     -14.569   3.258  21.745  1.00 98.55           H  
ATOM    913  NH2 ARG A  63     -14.566   4.795  19.032  1.00 98.55           N  
ATOM    914 HH21 ARG A  63     -14.362   4.645  18.055  1.00 98.55           H  
ATOM    915 HH22 ARG A  63     -15.118   5.575  19.359  1.00 98.55           H  
ATOM    916  CZ  ARG A  63     -14.250   3.850  19.854  1.00 98.55           C  
ATOM    917  N   LEU A  64     -12.352  -1.451  15.282  1.00 98.48           N  
ATOM    918  H   LEU A  64     -11.844  -0.625  15.001  1.00 98.48           H  
ATOM    919  CA  LEU A  64     -12.726  -2.407  14.234  1.00 98.48           C  
ATOM    920  HA  LEU A  64     -13.665  -2.887  14.511  1.00 98.48           H  
ATOM    921  C   LEU A  64     -11.710  -3.558  14.080  1.00 98.48           C  
ATOM    922  CB  LEU A  64     -12.929  -1.645  12.910  1.00 98.48           C  
ATOM    923  HB2 LEU A  64     -13.164  -2.367  12.128  1.00 98.48           H  
ATOM    924  HB3 LEU A  64     -11.991  -1.156  12.648  1.00 98.48           H  
ATOM    925  O   LEU A  64     -11.914  -4.446  13.257  1.00 98.48           O  
ATOM    926  CG  LEU A  64     -14.035  -0.575  12.927  1.00 98.48           C  
ATOM    927  HG  LEU A  64     -13.780   0.204  13.645  1.00 98.48           H  
ATOM    928  CD1 LEU A  64     -14.146   0.062  11.542  1.00 98.48           C  
ATOM    929 HD11 LEU A  64     -14.888   0.860  11.561  1.00 98.48           H  
ATOM    930 HD12 LEU A  64     -14.434  -0.686  10.802  1.00 98.48           H  
ATOM    931 HD13 LEU A  64     -13.184   0.491  11.262  1.00 98.48           H  
ATOM    932  CD2 LEU A  64     -15.404  -1.148  13.290  1.00 98.48           C  
ATOM    933 HD21 LEU A  64     -15.402  -1.527  14.312  1.00 98.48           H  
ATOM    934 HD22 LEU A  64     -15.670  -1.950  12.601  1.00 98.48           H  
ATOM    935 HD23 LEU A  64     -16.149  -0.354  13.225  1.00 98.48           H  
ATOM    936  N   SER A  65     -10.614  -3.548  14.849  1.00 98.51           N  
ATOM    937  H   SER A  65     -10.507  -2.793  15.511  1.00 98.51           H  
ATOM    938  CA  SER A  65      -9.669  -4.664  14.959  1.00 98.51           C  
ATOM    939  HA  SER A  65      -9.914  -5.412  14.205  1.00 98.51           H  
ATOM    940  C   SER A  65      -9.762  -5.345  16.317  1.00 98.51           C  
ATOM    941  CB  SER A  65      -8.228  -4.209  14.703  1.00 98.51           C  
ATOM    942  HB2 SER A  65      -7.590  -5.090  14.632  1.00 98.51           H  
ATOM    943  HB3 SER A  65      -8.190  -3.690  13.745  1.00 98.51           H  
ATOM    944  O   SER A  65      -9.980  -4.687  17.337  1.00 98.51           O  
ATOM    945  OG  SER A  65      -7.723  -3.377  15.738  1.00 98.51           O  
ATOM    946  HG  SER A  65      -8.312  -2.622  15.813  1.00 98.51           H  
ATOM    947  N   LYS A  66      -9.472  -6.650  16.351  1.00 98.11           N  
ATOM    948  H   LYS A  66      -9.281  -7.113  15.474  1.00 98.11           H  
ATOM    949  CA  LYS A  66      -9.417  -7.439  17.589  1.00 98.11           C  
ATOM    950  HA  LYS A  66     -10.406  -7.445  18.048  1.00 98.11           H  
ATOM    951  C   LYS A  66      -8.464  -6.838  18.625  1.00 98.11           C  
ATOM    952  CB  LYS A  66      -9.034  -8.878  17.215  1.00 98.11           C  
ATOM    953  HB2 LYS A  66      -9.826  -9.283  16.586  1.00 98.11           H  
ATOM    954  HB3 LYS A  66      -8.107  -8.866  16.642  1.00 98.11           H  
ATOM    955  O   LYS A  66      -8.775  -6.827  19.811  1.00 98.11           O  
ATOM    956  CG  LYS A  66      -8.860  -9.803  18.427  1.00 98.11           C  
ATOM    957  HG2 LYS A  66      -8.075  -9.400  19.067  1.00 98.11           H  
ATOM    958  HG3 LYS A  66      -9.790  -9.857  18.993  1.00 98.11           H  
ATOM    959  CD  LYS A  66      -8.443 -11.208  17.984  1.00 98.11           C  
ATOM    960  HD2 LYS A  66      -9.293 -11.731  17.546  1.00 98.11           H  
ATOM    961  HD3 LYS A  66      -7.666 -11.121  17.225  1.00 98.11           H  
ATOM    962  CE  LYS A  66      -7.908 -11.984  19.193  1.00 98.11           C  
ATOM    963  HE2 LYS A  66      -7.620 -11.276  19.969  1.00 98.11           H  
ATOM    964  HE3 LYS A  66      -8.690 -12.621  19.605  1.00 98.11           H  
ATOM    965  NZ  LYS A  66      -6.710 -12.771  18.827  1.00 98.11           N  
ATOM    966  HZ1 LYS A  66      -6.310 -13.206  19.647  1.00 98.11           H  
ATOM    967  HZ2 LYS A  66      -6.886 -13.495  18.146  1.00 98.11           H  
ATOM    968  HZ3 LYS A  66      -5.965 -12.170  18.504  1.00 98.11           H  
ATOM    969  N   SER A  67      -7.327  -6.284  18.197  1.00 98.23           N  
ATOM    970  H   SER A  67      -7.166  -6.234  17.201  1.00 98.23           H  
ATOM    971  CA  SER A  67      -6.355  -5.648  19.097  1.00 98.23           C  
ATOM    972  HA  SER A  67      -6.267  -6.269  19.989  1.00 98.23           H  
ATOM    973  C   SER A  67      -6.759  -4.256  19.586  1.00 98.23           C  
ATOM    974  CB  SER A  67      -4.972  -5.575  18.439  1.00 98.23           C  
ATOM    975  HB2 SER A  67      -4.569  -6.583  18.337  1.00 98.23           H  
ATOM    976  HB3 SER A  67      -4.292  -5.004  19.071  1.00 98.23           H  
ATOM    977  O   SER A  67      -6.099  -3.721  20.475  1.00 98.23           O  
ATOM    978  OG  SER A  67      -5.051  -4.970  17.160  1.00 98.23           O  
ATOM    979  HG  SER A  67      -4.166  -4.917  16.791  1.00 98.23           H  
ATOM    980  N   GLY A  68      -7.799  -3.632  19.019  1.00 98.16           N  
ATOM    981  H   GLY A  68      -8.353  -4.120  18.330  1.00 98.16           H  
ATOM    982  CA  GLY A  68      -8.148  -2.239  19.312  1.00 98.16           C  
ATOM    983  HA2 GLY A  68      -8.331  -2.123  20.380  1.00 98.16           H  
ATOM    984  HA3 GLY A  68      -9.064  -1.990  18.776  1.00 98.16           H  
ATOM    985  C   GLY A  68      -7.059  -1.236  18.911  1.00 98.16           C  
ATOM    986  O   GLY A  68      -7.053  -0.114  19.417  1.00 98.16           O  
ATOM    987  N   PHE A  69      -6.122  -1.641  18.042  1.00 98.32           N  
ATOM    988  H   PHE A  69      -6.217  -2.580  17.682  1.00 98.32           H  
ATOM    989  CA  PHE A  69      -4.924  -0.874  17.670  1.00 98.32           C  
ATOM    990  HA  PHE A  69      -4.972   0.113  18.130  1.00 98.32           H  
ATOM    991  C   PHE A  69      -4.780  -0.640  16.155  1.00 98.32           C  
ATOM    992  CB  PHE A  69      -3.697  -1.603  18.242  1.00 98.32           C  
ATOM    993  HB2 PHE A  69      -3.646  -2.601  17.806  1.00 98.32           H  
ATOM    994  HB3 PHE A  69      -3.831  -1.722  19.317  1.00 98.32           H  
ATOM    995  O   PHE A  69      -4.118   0.309  15.737  1.00 98.32           O  
ATOM    996  CG  PHE A  69      -2.379  -0.888  18.003  1.00 98.32           C  
ATOM    997  CD1 PHE A  69      -1.451  -1.392  17.070  1.00 98.32           C  
ATOM    998  HD1 PHE A  69      -1.666  -2.300  16.525  1.00 98.32           H  
ATOM    999  CD2 PHE A  69      -2.092   0.303  18.695  1.00 98.32           C  
ATOM   1000  HD2 PHE A  69      -2.805   0.696  19.405  1.00 98.32           H  
ATOM   1001  CE1 PHE A  69      -0.246  -0.707  16.831  1.00 98.32           C  
ATOM   1002  HE1 PHE A  69       0.458  -1.095  16.109  1.00 98.32           H  
ATOM   1003  CE2 PHE A  69      -0.888   0.990  18.455  1.00 98.32           C  
ATOM   1004  HE2 PHE A  69      -0.677   1.908  18.983  1.00 98.32           H  
ATOM   1005  CZ  PHE A  69       0.035   0.485  17.522  1.00 98.32           C  
ATOM   1006  HZ  PHE A  69       0.958   1.013  17.332  1.00 98.32           H  
ATOM   1007  N   ILE A  70      -5.408  -1.471  15.318  1.00 98.52           N  
ATOM   1008  H   ILE A  70      -6.020  -2.182  15.694  1.00 98.52           H  
ATOM   1009  CA  ILE A  70      -5.302  -1.396  13.855  1.00 98.52           C  
ATOM   1010  HA  ILE A  70      -4.471  -0.745  13.585  1.00 98.52           H  
ATOM   1011  C   ILE A  70      -6.584  -0.776  13.291  1.00 98.52           C  
ATOM   1012  CB  ILE A  70      -4.991  -2.793  13.261  1.00 98.52           C  
ATOM   1013  HB  ILE A  70      -5.808  -3.468  13.517  1.00 98.52           H  
ATOM   1014  O   ILE A  70      -7.670  -1.309  13.493  1.00 98.52           O  
ATOM   1015  CG1 ILE A  70      -3.683  -3.361  13.865  1.00 98.52           C  
ATOM   1016 HG12 ILE A  70      -3.747  -3.354  14.953  1.00 98.52           H  
ATOM   1017 HG13 ILE A  70      -2.844  -2.728  13.575  1.00 98.52           H  
ATOM   1018  CG2 ILE A  70      -4.891  -2.725  11.725  1.00 98.52           C  
ATOM   1019 HG21 ILE A  70      -4.037  -2.117  11.425  1.00 98.52           H  
ATOM   1020 HG22 ILE A  70      -5.799  -2.304  11.293  1.00 98.52           H  
ATOM   1021 HG23 ILE A  70      -4.774  -3.726  11.310  1.00 98.52           H  
ATOM   1022  CD1 ILE A  70      -3.378  -4.806  13.459  1.00 98.52           C  
ATOM   1023 HD11 ILE A  70      -2.516  -5.159  14.024  1.00 98.52           H  
ATOM   1024 HD12 ILE A  70      -3.142  -4.862  12.397  1.00 98.52           H  
ATOM   1025 HD13 ILE A  70      -4.234  -5.444  13.679  1.00 98.52           H  
ATOM   1026  N   SER A  71      -6.461   0.334  12.565  1.00 98.59           N  
ATOM   1027  H   SER A  71      -5.543   0.737  12.442  1.00 98.59           H  
ATOM   1028  CA  SER A  71      -7.529   0.900  11.728  1.00 98.59           C  
ATOM   1029  HA  SER A  71      -8.432   0.298  11.827  1.00 98.59           H  
ATOM   1030  C   SER A  71      -7.119   0.867  10.255  1.00 98.59           C  
ATOM   1031  CB  SER A  71      -7.884   2.317  12.192  1.00 98.59           C  
ATOM   1032  HB2 SER A  71      -8.109   2.289  13.258  1.00 98.59           H  
ATOM   1033  HB3 SER A  71      -8.778   2.654  11.668  1.00 98.59           H  
ATOM   1034  O   SER A  71      -5.973   0.535   9.932  1.00 98.59           O  
ATOM   1035  OG  SER A  71      -6.836   3.247  11.980  1.00 98.59           O  
ATOM   1036  HG  SER A  71      -7.019   3.989  12.561  1.00 98.59           H  
ATOM   1037  N   CYS A  72      -8.015   1.244   9.340  1.00 98.59           N  
ATOM   1038  H   CYS A  72      -8.946   1.514   9.624  1.00 98.59           H  
ATOM   1039  CA  CYS A  72      -7.676   1.356   7.919  1.00 98.59           C  
ATOM   1040  HA  CYS A  72      -7.377   0.375   7.550  1.00 98.59           H  
ATOM   1041  C   CYS A  72      -6.486   2.314   7.718  1.00 98.59           C  
ATOM   1042  CB  CYS A  72      -8.908   1.823   7.133  1.00 98.59           C  
ATOM   1043  HB2 CYS A  72      -9.122   2.862   7.384  1.00 98.59           H  
ATOM   1044  HB3 CYS A  72      -8.704   1.772   6.063  1.00 98.59           H  
ATOM   1045  O   CYS A  72      -5.546   1.989   6.994  1.00 98.59           O  
ATOM   1046  SG  CYS A  72     -10.370   0.814   7.521  1.00 98.59           S  
ATOM   1047  HG  CYS A  72      -9.950  -0.338   6.990  1.00 98.59           H  
ATOM   1048  N   ASN A  73      -6.449   3.435   8.451  1.00 98.66           N  
ATOM   1049  H   ASN A  73      -7.255   3.643   9.023  1.00 98.66           H  
ATOM   1050  CA  ASN A  73      -5.339   4.395   8.417  1.00 98.66           C  
ATOM   1051  HA  ASN A  73      -5.166   4.656   7.373  1.00 98.66           H  
ATOM   1052  C   ASN A  73      -3.996   3.839   8.953  1.00 98.66           C  
ATOM   1053  CB  ASN A  73      -5.775   5.675   9.154  1.00 98.66           C  
ATOM   1054  HB2 ASN A  73      -6.748   6.003   8.788  1.00 98.66           H  
ATOM   1055  HB3 ASN A  73      -5.876   5.464  10.219  1.00 98.66           H  
ATOM   1056  O   ASN A  73      -2.954   4.445   8.699  1.00 98.66           O  
ATOM   1057  CG  ASN A  73      -4.796   6.821   8.944  1.00 98.66           C  
ATOM   1058  ND2 ASN A  73      -3.991   7.141   9.931  1.00 98.66           N  
ATOM   1059 HD21 ASN A  73      -3.308   7.856   9.728  1.00 98.66           H  
ATOM   1060 HD22 ASN A  73      -3.981   6.575  10.767  1.00 98.66           H  
ATOM   1061  OD1 ASN A  73      -4.709   7.433   7.891  1.00 98.66           O  
ATOM   1062  N   SER A  74      -3.974   2.701   9.660  1.00 98.41           N  
ATOM   1063  H   SER A  74      -4.842   2.235   9.882  1.00 98.41           H  
ATOM   1064  CA  SER A  74      -2.717   2.041  10.060  1.00 98.41           C  
ATOM   1065  HA  SER A  74      -2.062   2.787  10.510  1.00 98.41           H  
ATOM   1066  C   SER A  74      -1.971   1.449   8.856  1.00 98.41           C  
ATOM   1067  CB  SER A  74      -2.954   0.944  11.109  1.00 98.41           C  
ATOM   1068  HB2 SER A  74      -1.993   0.512  11.387  1.00 98.41           H  
ATOM   1069  HB3 SER A  74      -3.578   0.155  10.687  1.00 98.41           H  
ATOM   1070  O   SER A  74      -0.747   1.556   8.797  1.00 98.41           O  
ATOM   1071  OG  SER A  74      -3.576   1.474  12.270  1.00 98.41           O  
ATOM   1072  HG  SER A  74      -3.256   1.012  13.048  1.00 98.41           H  
ATOM   1073  N   CYS A  75      -2.698   0.876   7.887  1.00 98.31           N  
ATOM   1074  H   CYS A  75      -3.701   0.854   7.997  1.00 98.31           H  
ATOM   1075  CA  CYS A  75      -2.131   0.295   6.656  1.00 98.31           C  
ATOM   1076  HA  CYS A  75      -1.070   0.095   6.808  1.00 98.31           H  
ATOM   1077  C   CYS A  75      -2.237   1.234   5.438  1.00 98.31           C  
ATOM   1078  CB  CYS A  75      -2.797  -1.058   6.374  1.00 98.31           C  
ATOM   1079  HB2 CYS A  75      -3.870  -0.934   6.226  1.00 98.31           H  
ATOM   1080  HB3 CYS A  75      -2.369  -1.476   5.462  1.00 98.31           H  
ATOM   1081  O   CYS A  75      -1.461   1.126   4.493  1.00 98.31           O  
ATOM   1082  SG  CYS A  75      -2.479  -2.209   7.745  1.00 98.31           S  
ATOM   1083  HG  CYS A  75      -3.292  -1.639   8.639  1.00 98.31           H  
ATOM   1084  N   HIS A  76      -3.174   2.183   5.470  1.00 98.54           N  
ATOM   1085  H   HIS A  76      -3.838   2.154   6.231  1.00 98.54           H  
ATOM   1086  CA  HIS A  76      -3.448   3.148   4.407  1.00 98.54           C  
ATOM   1087  HA  HIS A  76      -2.703   3.024   3.620  1.00 98.54           H  
ATOM   1088  C   HIS A  76      -3.309   4.582   4.927  1.00 98.54           C  
ATOM   1089  CB  HIS A  76      -4.819   2.855   3.791  1.00 98.54           C  
ATOM   1090  HB2 HIS A  76      -5.591   2.917   4.558  1.00 98.54           H  
ATOM   1091  HB3 HIS A  76      -5.035   3.608   3.034  1.00 98.54           H  
ATOM   1092  O   HIS A  76      -4.263   5.359   4.952  1.00 98.54           O  
ATOM   1093  CG  HIS A  76      -4.876   1.504   3.135  1.00 98.54           C  
ATOM   1094  CD2 HIS A  76      -5.582   0.413   3.565  1.00 98.54           C  
ATOM   1095  HD2 HIS A  76      -6.210   0.370   4.443  1.00 98.54           H  
ATOM   1096  ND1 HIS A  76      -4.213   1.135   1.989  1.00 98.54           N  
ATOM   1097  HD1 HIS A  76      -3.627   1.721   1.411  1.00 98.54           H  
ATOM   1098  CE1 HIS A  76      -4.524  -0.143   1.728  1.00 98.54           C  
ATOM   1099  HE1 HIS A  76      -4.165  -0.701   0.876  1.00 98.54           H  
ATOM   1100  NE2 HIS A  76      -5.349  -0.633   2.665  1.00 98.54           N  
ATOM   1101  N   ASN A  77      -2.110   4.926   5.399  1.00 98.63           N  
ATOM   1102  H   ASN A  77      -1.350   4.267   5.315  1.00 98.63           H  
ATOM   1103  CA  ASN A  77      -1.869   6.161   6.136  1.00 98.63           C  
ATOM   1104  HA  ASN A  77      -2.612   6.225   6.931  1.00 98.63           H  
ATOM   1105  C   ASN A  77      -2.042   7.397   5.237  1.00 98.63           C  
ATOM   1106  CB  ASN A  77      -0.486   6.051   6.793  1.00 98.63           C  
ATOM   1107  HB2 ASN A  77       0.288   6.044   6.025  1.00 98.63           H  
ATOM   1108  HB3 ASN A  77      -0.438   5.105   7.331  1.00 98.63           H  
ATOM   1109  O   ASN A  77      -1.241   7.655   4.333  1.00 98.63           O  
ATOM   1110  CG  ASN A  77      -0.180   7.178   7.757  1.00 98.63           C  
ATOM   1111  ND2 ASN A  77       0.429   6.867   8.876  1.00 98.63           N  
ATOM   1112 HD21 ASN A  77       0.557   7.614   9.544  1.00 98.63           H  
ATOM   1113 HD22 ASN A  77       0.538   5.891   9.111  1.00 98.63           H  
ATOM   1114  OD1 ASN A  77      -0.453   8.346   7.532  1.00 98.63           O  
ATOM   1115  N   LEU A  78      -3.083   8.189   5.498  1.00 98.61           N  
ATOM   1116  H   LEU A  78      -3.726   7.901   6.222  1.00 98.61           H  
ATOM   1117  CA  LEU A  78      -3.446   9.342   4.667  1.00 98.61           C  
ATOM   1118  HA  LEU A  78      -3.402   9.033   3.622  1.00 98.61           H  
ATOM   1119  C   LEU A  78      -2.453  10.511   4.777  1.00 98.61           C  
ATOM   1120  CB  LEU A  78      -4.895   9.757   4.977  1.00 98.61           C  
ATOM   1121  HB2 LEU A  78      -5.141  10.634   4.378  1.00 98.61           H  
ATOM   1122  HB3 LEU A  78      -4.963  10.036   6.029  1.00 98.61           H  
ATOM   1123  O   LEU A  78      -2.390  11.338   3.873  1.00 98.61           O  
ATOM   1124  CG  LEU A  78      -5.931   8.652   4.683  1.00 98.61           C  
ATOM   1125  HG  LEU A  78      -5.718   7.778   5.298  1.00 98.61           H  
ATOM   1126  CD1 LEU A  78      -7.330   9.146   5.032  1.00 98.61           C  
ATOM   1127 HD11 LEU A  78      -7.355   9.375   6.097  1.00 98.61           H  
ATOM   1128 HD12 LEU A  78      -8.057   8.359   4.831  1.00 98.61           H  
ATOM   1129 HD13 LEU A  78      -7.577  10.027   4.441  1.00 98.61           H  
ATOM   1130  CD2 LEU A  78      -5.951   8.225   3.217  1.00 98.61           C  
ATOM   1131 HD21 LEU A  78      -5.015   7.733   2.954  1.00 98.61           H  
ATOM   1132 HD22 LEU A  78      -6.122   9.084   2.569  1.00 98.61           H  
ATOM   1133 HD23 LEU A  78      -6.752   7.498   3.080  1.00 98.61           H  
ATOM   1134  N   SER A  79      -1.596  10.525   5.803  1.00 97.98           N  
ATOM   1135  H   SER A  79      -1.687   9.812   6.512  1.00 97.98           H  
ATOM   1136  CA  SER A  79      -0.450  11.443   5.905  1.00 97.98           C  
ATOM   1137  HA  SER A  79      -0.736  12.403   5.477  1.00 97.98           H  
ATOM   1138  C   SER A  79       0.789  10.954   5.134  1.00 97.98           C  
ATOM   1139  CB  SER A  79      -0.079  11.682   7.374  1.00 97.98           C  
ATOM   1140  HB2 SER A  79       0.312  10.760   7.805  1.00 97.98           H  
ATOM   1141  HB3 SER A  79       0.696  12.446   7.424  1.00 97.98           H  
ATOM   1142  O   SER A  79       1.825  11.618   5.157  1.00 97.98           O  
ATOM   1143  OG  SER A  79      -1.201  12.112   8.124  1.00 97.98           O  
ATOM   1144  HG  SER A  79      -0.923  12.291   9.025  1.00 97.98           H  
ATOM   1145  N   ARG A  80       0.720   9.781   4.484  1.00 97.62           N  
ATOM   1146  H   ARG A  80      -0.148   9.270   4.557  1.00 97.62           H  
ATOM   1147  CA  ARG A  80       1.821   9.122   3.753  1.00 97.62           C  
ATOM   1148  HA  ARG A  80       2.574   9.869   3.505  1.00 97.62           H  
ATOM   1149  C   ARG A  80       1.363   8.533   2.408  1.00 97.62           C  
ATOM   1150  CB  ARG A  80       2.484   8.048   4.634  1.00 97.62           C  
ATOM   1151  HB2 ARG A  80       1.771   7.243   4.812  1.00 97.62           H  
ATOM   1152  HB3 ARG A  80       3.320   7.635   4.069  1.00 97.62           H  
ATOM   1153  O   ARG A  80       1.723   7.419   2.035  1.00 97.62           O  
ATOM   1154  CG  ARG A  80       3.011   8.566   5.982  1.00 97.62           C  
ATOM   1155  HG2 ARG A  80       3.671   9.418   5.819  1.00 97.62           H  
ATOM   1156  HG3 ARG A  80       2.171   8.887   6.599  1.00 97.62           H  
ATOM   1157  CD  ARG A  80       3.768   7.466   6.736  1.00 97.62           C  
ATOM   1158  HD2 ARG A  80       3.978   7.818   7.746  1.00 97.62           H  
ATOM   1159  HD3 ARG A  80       3.127   6.587   6.797  1.00 97.62           H  
ATOM   1160  NE  ARG A  80       5.037   7.128   6.066  1.00 97.62           N  
ATOM   1161  HE  ARG A  80       5.274   7.677   5.253  1.00 97.62           H  
ATOM   1162  NH1 ARG A  80       5.425   5.096   7.064  1.00 97.62           N  
ATOM   1163 HH11 ARG A  80       5.700   4.150   6.840  1.00 97.62           H  
ATOM   1164 HH12 ARG A  80       4.525   5.188   7.513  1.00 97.62           H  
ATOM   1165  NH2 ARG A  80       6.855   5.883   5.545  1.00 97.62           N  
ATOM   1166 HH21 ARG A  80       6.918   6.415   4.688  1.00 97.62           H  
ATOM   1167 HH22 ARG A  80       7.345   5.004   5.626  1.00 97.62           H  
ATOM   1168  CZ  ARG A  80       5.766   6.043   6.238  1.00 97.62           C  
ATOM   1169  N   GLY A  81       0.515   9.264   1.684  1.00 98.12           N  
ATOM   1170  H   GLY A  81       0.222  10.162   2.044  1.00 98.12           H  
ATOM   1171  CA  GLY A  81       0.059   8.855   0.352  1.00 98.12           C  
ATOM   1172  HA2 GLY A  81       0.924   8.588  -0.255  1.00 98.12           H  
ATOM   1173  HA3 GLY A  81      -0.435   9.703  -0.122  1.00 98.12           H  
ATOM   1174  C   GLY A  81      -0.906   7.661   0.335  1.00 98.12           C  
ATOM   1175  O   GLY A  81      -1.058   7.028  -0.706  1.00 98.12           O  
ATOM   1176  N   GLY A  82      -1.550   7.326   1.459  1.00 98.50           N  
ATOM   1177  H   GLY A  82      -1.332   7.825   2.310  1.00 98.50           H  
ATOM   1178  CA  GLY A  82      -2.567   6.269   1.545  1.00 98.50           C  
ATOM   1179  HA2 GLY A  82      -3.240   6.338   0.690  1.00 98.50           H  
ATOM   1180  HA3 GLY A  82      -3.154   6.430   2.449  1.00 98.50           H  
ATOM   1181  C   GLY A  82      -2.022   4.838   1.610  1.00 98.50           C  
ATOM   1182  O   GLY A  82      -2.757   3.906   1.292  1.00 98.50           O  
ATOM   1183  N   THR A  83      -0.761   4.658   2.019  1.00 98.53           N  
ATOM   1184  H   THR A  83      -0.250   5.473   2.325  1.00 98.53           H  
ATOM   1185  CA  THR A  83      -0.096   3.351   2.231  1.00 98.53           C  
ATOM   1186  HA  THR A  83      -0.842   2.557   2.275  1.00 98.53           H  
ATOM   1187  C   THR A  83       0.656   3.343   3.569  1.00 98.53           C  
ATOM   1188  CB  THR A  83       0.881   3.004   1.089  1.00 98.53           C  
ATOM   1189  HB  THR A  83       1.240   1.986   1.240  1.00 98.53           H  
ATOM   1190  O   THR A  83       0.772   4.383   4.217  1.00 98.53           O  
ATOM   1191  CG2 THR A  83       0.243   3.073  -0.295  1.00 98.53           C  
ATOM   1192 HG21 THR A  83      -0.037   4.098  -0.539  1.00 98.53           H  
ATOM   1193 HG22 THR A  83       0.951   2.697  -1.034  1.00 98.53           H  
ATOM   1194 HG23 THR A  83      -0.641   2.435  -0.303  1.00 98.53           H  
ATOM   1195  OG1 THR A  83       1.998   3.868   1.082  1.00 98.53           O  
ATOM   1196  HG1 THR A  83       1.694   4.772   1.196  1.00 98.53           H  
ATOM   1197  N   ASP A  84       1.195   2.201   3.997  1.00 98.03           N  
ATOM   1198  H   ASP A  84       0.988   1.351   3.494  1.00 98.03           H  
ATOM   1199  CA  ASP A  84       2.078   2.098   5.176  1.00 98.03           C  
ATOM   1200  HA  ASP A  84       1.783   2.862   5.895  1.00 98.03           H  
ATOM   1201  C   ASP A  84       3.567   2.372   4.850  1.00 98.03           C  
ATOM   1202  CB  ASP A  84       1.859   0.740   5.871  1.00 98.03           C  
ATOM   1203  HB2 ASP A  84       0.869   0.753   6.328  1.00 98.03           H  
ATOM   1204  HB3 ASP A  84       2.585   0.626   6.675  1.00 98.03           H  
ATOM   1205  O   ASP A  84       4.390   2.586   5.751  1.00 98.03           O  
ATOM   1206  CG  ASP A  84       1.961  -0.462   4.928  1.00 98.03           C  
ATOM   1207  OD1 ASP A  84       2.869  -0.454   4.075  1.00 98.03           O  
ATOM   1208  OD2 ASP A  84       1.111  -1.381   5.006  1.00 98.03           O  
ATOM   1209  N   ASN A  85       3.901   2.430   3.555  1.00 98.20           N  
ATOM   1210  H   ASN A  85       3.141   2.299   2.903  1.00 98.20           H  
ATOM   1211  CA  ASN A  85       5.251   2.421   2.988  1.00 98.20           C  
ATOM   1212  HA  ASN A  85       5.100   2.247   1.922  1.00 98.20           H  
ATOM   1213  C   ASN A  85       6.140   1.249   3.454  1.00 98.20           C  
ATOM   1214  CB  ASN A  85       5.964   3.772   3.157  1.00 98.20           C  
ATOM   1215  HB2 ASN A  85       6.933   3.716   2.662  1.00 98.20           H  
ATOM   1216  HB3 ASN A  85       6.126   3.906   4.226  1.00 98.20           H  
ATOM   1217  O   ASN A  85       7.358   1.398   3.609  1.00 98.20           O  
ATOM   1218  CG  ASN A  85       5.263   4.991   2.598  1.00 98.20           C  
ATOM   1219  ND2 ASN A  85       5.058   5.037   1.310  1.00 98.20           N  
ATOM   1220 HD21 ASN A  85       5.328   4.244   0.745  1.00 98.20           H  
ATOM   1221 HD22 ASN A  85       4.621   5.858   0.916  1.00 98.20           H  
ATOM   1222  OD1 ASN A  85       5.023   5.956   3.309  1.00 98.20           O  
ATOM   1223  N   LEU A  86       5.551   0.080   3.695  1.00 96.97           N  
ATOM   1224  H   LEU A  86       4.547   0.017   3.608  1.00 96.97           H  
ATOM   1225  CA  LEU A  86       6.253  -1.157   4.010  1.00 96.97           C  
ATOM   1226  HA  LEU A  86       7.288  -0.927   4.262  1.00 96.97           H  
ATOM   1227  C   LEU A  86       6.288  -2.086   2.794  1.00 96.97           C  
ATOM   1228  CB  LEU A  86       5.605  -1.835   5.233  1.00 96.97           C  
ATOM   1229  HB2 LEU A  86       6.157  -2.745   5.469  1.00 96.97           H  
ATOM   1230  HB3 LEU A  86       4.591  -2.133   4.967  1.00 96.97           H  
ATOM   1231  O   LEU A  86       5.533  -1.959   1.828  1.00 96.97           O  
ATOM   1232  CG  LEU A  86       5.545  -0.959   6.499  1.00 96.97           C  
ATOM   1233  HG  LEU A  86       4.971  -0.053   6.303  1.00 96.97           H  
ATOM   1234  CD1 LEU A  86       4.847  -1.732   7.614  1.00 96.97           C  
ATOM   1235 HD11 LEU A  86       3.843  -2.005   7.289  1.00 96.97           H  
ATOM   1236 HD12 LEU A  86       5.407  -2.639   7.844  1.00 96.97           H  
ATOM   1237 HD13 LEU A  86       4.764  -1.110   8.505  1.00 96.97           H  
ATOM   1238  CD2 LEU A  86       6.940  -0.565   6.999  1.00 96.97           C  
ATOM   1239 HD21 LEU A  86       6.844  -0.011   7.933  1.00 96.97           H  
ATOM   1240 HD22 LEU A  86       7.422   0.083   6.267  1.00 96.97           H  
ATOM   1241 HD23 LEU A  86       7.545  -1.457   7.166  1.00 96.97           H  
ATOM   1242  N   LYS A  87       7.188  -3.072   2.845  1.00 95.58           N  
ATOM   1243  H   LYS A  87       7.774  -3.129   3.666  1.00 95.58           H  
ATOM   1244  CA  LYS A  87       7.265  -4.122   1.822  1.00 95.58           C  
ATOM   1245  HA  LYS A  87       7.433  -3.655   0.851  1.00 95.58           H  
ATOM   1246  C   LYS A  87       5.946  -4.892   1.710  1.00 95.58           C  
ATOM   1247  CB  LYS A  87       8.433  -5.051   2.162  1.00 95.58           C  
ATOM   1248  HB2 LYS A  87       8.226  -5.602   3.079  1.00 95.58           H  
ATOM   1249  HB3 LYS A  87       9.329  -4.446   2.303  1.00 95.58           H  
ATOM   1250  O   LYS A  87       5.479  -5.185   0.618  1.00 95.58           O  
ATOM   1251  CG  LYS A  87       8.667  -6.028   1.011  1.00 95.58           C  
ATOM   1252  HG2 LYS A  87       7.817  -6.702   0.904  1.00 95.58           H  
ATOM   1253  HG3 LYS A  87       8.770  -5.449   0.094  1.00 95.58           H  
ATOM   1254  CD  LYS A  87       9.932  -6.853   1.225  1.00 95.58           C  
ATOM   1255  HD2 LYS A  87      10.731  -6.223   1.615  1.00 95.58           H  
ATOM   1256  HD3 LYS A  87       9.717  -7.658   1.927  1.00 95.58           H  
ATOM   1257  CE  LYS A  87      10.339  -7.400  -0.139  1.00 95.58           C  
ATOM   1258  HE2 LYS A  87       9.457  -7.842  -0.602  1.00 95.58           H  
ATOM   1259  HE3 LYS A  87      10.635  -6.565  -0.774  1.00 95.58           H  
ATOM   1260  NZ  LYS A  87      11.442  -8.379  -0.010  1.00 95.58           N  
ATOM   1261  HZ1 LYS A  87      12.266  -7.934   0.366  1.00 95.58           H  
ATOM   1262  HZ2 LYS A  87      11.175  -9.142   0.596  1.00 95.58           H  
ATOM   1263  HZ3 LYS A  87      11.691  -8.763  -0.911  1.00 95.58           H  
ATOM   1264  N   THR A  88       5.374  -5.192   2.865  1.00 95.72           N  
ATOM   1265  H   THR A  88       5.830  -4.873   3.708  1.00 95.72           H  
ATOM   1266  CA  THR A  88       4.084  -5.839   3.081  1.00 95.72           C  
ATOM   1267  HA  THR A  88       3.385  -5.563   2.291  1.00 95.72           H  
ATOM   1268  C   THR A  88       3.551  -5.330   4.419  1.00 95.72           C  
ATOM   1269  CB  THR A  88       4.227  -7.368   3.140  1.00 95.72           C  
ATOM   1270  HB  THR A  88       3.252  -7.779   3.403  1.00 95.72           H  
ATOM   1271  O   THR A  88       4.359  -5.062   5.314  1.00 95.72           O  
ATOM   1272  CG2 THR A  88       4.698  -8.004   1.830  1.00 95.72           C  
ATOM   1273 HG21 THR A  88       5.750  -7.776   1.654  1.00 95.72           H  
ATOM   1274 HG22 THR A  88       4.572  -9.085   1.891  1.00 95.72           H  
ATOM   1275 HG23 THR A  88       4.110  -7.623   0.996  1.00 95.72           H  
ATOM   1276  OG1 THR A  88       5.189  -7.729   4.115  1.00 95.72           O  
ATOM   1277  HG1 THR A  88       4.836  -7.419   4.952  1.00 95.72           H  
ATOM   1278  N   SER A  89       2.234  -5.208   4.573  1.00 97.00           N  
ATOM   1279  H   SER A  89       1.615  -5.382   3.795  1.00 97.00           H  
ATOM   1280  CA  SER A  89       1.630  -4.664   5.798  1.00 97.00           C  
ATOM   1281  HA  SER A  89       2.056  -3.676   5.973  1.00 97.00           H  
ATOM   1282  C   SER A  89       1.909  -5.510   7.045  1.00 97.00           C  
ATOM   1283  CB  SER A  89       0.123  -4.485   5.608  1.00 97.00           C  
ATOM   1284  HB2 SER A  89      -0.316  -4.029   6.496  1.00 97.00           H  
ATOM   1285  HB3 SER A  89      -0.348  -5.452   5.431  1.00 97.00           H  
ATOM   1286  O   SER A  89       2.242  -6.694   6.951  1.00 97.00           O  
ATOM   1287  OG  SER A  89      -0.080  -3.643   4.498  1.00 97.00           O  
ATOM   1288  HG  SER A  89       0.322  -2.796   4.704  1.00 97.00           H  
ATOM   1289  N   ILE A  90       1.762  -4.886   8.216  1.00 97.59           N  
ATOM   1290  H   ILE A  90       1.428  -3.933   8.205  1.00 97.59           H  
ATOM   1291  CA  ILE A  90       1.851  -5.531   9.532  1.00 97.59           C  
ATOM   1292  HA  ILE A  90       2.246  -6.541   9.423  1.00 97.59           H  
ATOM   1293  C   ILE A  90       0.432  -5.624  10.098  1.00 97.59           C  
ATOM   1294  CB  ILE A  90       2.801  -4.744  10.465  1.00 97.59           C  
ATOM   1295  HB  ILE A  90       2.430  -3.724  10.552  1.00 97.59           H  
ATOM   1296  O   ILE A  90      -0.213  -4.596  10.303  1.00 97.59           O  
ATOM   1297  CG1 ILE A  90       4.235  -4.703   9.886  1.00 97.59           C  
ATOM   1298 HG12 ILE A  90       4.198  -4.384   8.844  1.00 97.59           H  
ATOM   1299 HG13 ILE A  90       4.664  -5.705   9.907  1.00 97.59           H  
ATOM   1300  CG2 ILE A  90       2.829  -5.374  11.869  1.00 97.59           C  
ATOM   1301 HG21 ILE A  90       3.432  -4.771  12.547  1.00 97.59           H  
ATOM   1302 HG22 ILE A  90       3.244  -6.380  11.813  1.00 97.59           H  
ATOM   1303 HG23 ILE A  90       1.825  -5.422  12.291  1.00 97.59           H  
ATOM   1304  CD1 ILE A  90       5.175  -3.739  10.622  1.00 97.59           C  
ATOM   1305 HD11 ILE A  90       6.125  -3.687  10.091  1.00 97.59           H  
ATOM   1306 HD12 ILE A  90       4.732  -2.744  10.659  1.00 97.59           H  
ATOM   1307 HD13 ILE A  90       5.364  -4.092  11.635  1.00 97.59           H  
ATOM   1308  N   GLY A  91      -0.047  -6.845  10.328  1.00 97.16           N  
ATOM   1309  H   GLY A  91       0.548  -7.636  10.126  1.00 97.16           H  
ATOM   1310  CA  GLY A  91      -1.365  -7.121  10.898  1.00 97.16           C  
ATOM   1311  HA2 GLY A  91      -1.768  -8.011  10.415  1.00 97.16           H  
ATOM   1312  HA3 GLY A  91      -2.048  -6.296  10.694  1.00 97.16           H  
ATOM   1313  C   GLY A  91      -1.349  -7.379  12.405  1.00 97.16           C  
ATOM   1314  O   GLY A  91      -0.379  -7.088  13.112  1.00 97.16           O  
ATOM   1315  N   HIS A  92      -2.446  -7.961  12.894  1.00 97.30           N  
ATOM   1316  H   HIS A  92      -3.232  -8.075  12.269  1.00 97.30           H  
ATOM   1317  CA  HIS A  92      -2.591  -8.468  14.261  1.00 97.30           C  
ATOM   1318  HA  HIS A  92      -2.598  -7.618  14.943  1.00 97.30           H  
ATOM   1319  C   HIS A  92      -1.423  -9.393  14.652  1.00 97.30           C  
ATOM   1320  CB  HIS A  92      -3.937  -9.192  14.358  1.00 97.30           C  
ATOM   1321  HB2 HIS A  92      -3.889 -10.111  13.775  1.00 97.30           H  
ATOM   1322  HB3 HIS A  92      -4.709  -8.560  13.918  1.00 97.30           H  
ATOM   1323  O   HIS A  92      -0.892 -10.113  13.806  1.00 97.30           O  
ATOM   1324  CG  HIS A  92      -4.366  -9.521  15.764  1.00 97.30           C  
ATOM   1325  CD2 HIS A  92      -4.394 -10.762  16.347  1.00 97.30           C  
ATOM   1326  HD2 HIS A  92      -4.048 -11.685  15.907  1.00 97.30           H  
ATOM   1327  ND1 HIS A  92      -4.903  -8.635  16.670  1.00 97.30           N  
ATOM   1328  HD1 HIS A  92      -5.065  -7.650  16.514  1.00 97.30           H  
ATOM   1329  CE1 HIS A  92      -5.237  -9.323  17.776  1.00 97.30           C  
ATOM   1330  HE1 HIS A  92      -5.687  -8.903  18.663  1.00 97.30           H  
ATOM   1331  NE2 HIS A  92      -4.996 -10.628  17.603  1.00 97.30           N  
ATOM   1332  N   ASP A  93      -0.996  -9.351  15.916  1.00 96.11           N  
ATOM   1333  H   ASP A  93      -1.587  -8.922  16.614  1.00 96.11           H  
ATOM   1334  CA  ASP A  93       0.194 -10.053  16.436  1.00 96.11           C  
ATOM   1335  HA  ASP A  93       0.409  -9.606  17.407  1.00 96.11           H  
ATOM   1336  C   ASP A  93       1.488  -9.834  15.633  1.00 96.11           C  
ATOM   1337  CB  ASP A  93      -0.121 -11.529  16.712  1.00 96.11           C  
ATOM   1338  HB2 ASP A  93      -0.408 -12.021  15.783  1.00 96.11           H  
ATOM   1339  HB3 ASP A  93       0.769 -12.024  17.102  1.00 96.11           H  
ATOM   1340  O   ASP A  93       2.374 -10.687  15.582  1.00 96.11           O  
ATOM   1341  CG  ASP A  93      -1.229 -11.678  17.751  1.00 96.11           C  
ATOM   1342  OD1 ASP A  93      -1.288 -10.809  18.650  1.00 96.11           O  
ATOM   1343  OD2 ASP A  93      -2.006 -12.643  17.601  1.00 96.11           O  
ATOM   1344  N   TRP A  94       1.612  -8.663  14.998  1.00 96.50           N  
ATOM   1345  H   TRP A  94       0.811  -8.048  14.999  1.00 96.50           H  
ATOM   1346  CA  TRP A  94       2.750  -8.297  14.150  1.00 96.50           C  
ATOM   1347  HA  TRP A  94       2.499  -7.323  13.732  1.00 96.50           H  
ATOM   1348  C   TRP A  94       2.950  -9.233  12.941  1.00 96.50           C  
ATOM   1349  CB  TRP A  94       4.009  -8.111  15.016  1.00 96.50           C  
ATOM   1350  HB2 TRP A  94       3.705  -7.814  16.020  1.00 96.50           H  
ATOM   1351  HB3 TRP A  94       4.525  -9.066  15.111  1.00 96.50           H  
ATOM   1352  O   TRP A  94       4.047  -9.320  12.382  1.00 96.50           O  
ATOM   1353  CG  TRP A  94       4.972  -7.074  14.534  1.00 96.50           C  
ATOM   1354  CD1 TRP A  94       6.003  -7.279  13.686  1.00 96.50           C  
ATOM   1355  HD1 TRP A  94       6.236  -8.234  13.240  1.00 96.50           H  
ATOM   1356  CD2 TRP A  94       4.984  -5.650  14.844  1.00 96.50           C  
ATOM   1357  CE2 TRP A  94       6.082  -5.048  14.162  1.00 96.50           C  
ATOM   1358  CE3 TRP A  94       4.161  -4.803  15.618  1.00 96.50           C  
ATOM   1359  HE3 TRP A  94       3.313  -5.229  16.133  1.00 96.50           H  
ATOM   1360  NE1 TRP A  94       6.666  -6.086  13.467  1.00 96.50           N  
ATOM   1361  HE1 TRP A  94       7.445  -5.999  12.830  1.00 96.50           H  
ATOM   1362  CH2 TRP A  94       5.520  -2.859  15.033  1.00 96.50           C  
ATOM   1363  HH2 TRP A  94       5.708  -1.798  15.105  1.00 96.50           H  
ATOM   1364  CZ2 TRP A  94       6.359  -3.675  14.253  1.00 96.50           C  
ATOM   1365  HZ2 TRP A  94       7.193  -3.250  13.714  1.00 96.50           H  
ATOM   1366  CZ3 TRP A  94       4.424  -3.423  15.711  1.00 96.50           C  
ATOM   1367  HZ3 TRP A  94       3.774  -2.794  16.302  1.00 96.50           H  
ATOM   1368  N   GLN A  95       1.892  -9.936  12.521  1.00 95.28           N  
ATOM   1369  H   GLN A  95       1.024  -9.851  13.031  1.00 95.28           H  
ATOM   1370  CA  GLN A  95       1.926 -10.824  11.363  1.00 95.28           C  
ATOM   1371  HA  GLN A  95       2.661 -11.607  11.549  1.00 95.28           H  
ATOM   1372  C   GLN A  95       2.346 -10.061  10.104  1.00 95.28           C  
ATOM   1373  CB  GLN A  95       0.556 -11.478  11.143  1.00 95.28           C  
ATOM   1374  HB2 GLN A  95      -0.221 -10.717  11.212  1.00 95.28           H  
ATOM   1375  HB3 GLN A  95       0.521 -11.898  10.138  1.00 95.28           H  
ATOM   1376  O   GLN A  95       1.807  -9.000   9.786  1.00 95.28           O  
ATOM   1377  CG  GLN A  95       0.272 -12.612  12.136  1.00 95.28           C  
ATOM   1378  HG2 GLN A  95       0.412 -12.265  13.160  1.00 95.28           H  
ATOM   1379  HG3 GLN A  95       0.958 -13.439  11.957  1.00 95.28           H  
ATOM   1380  CD  GLN A  95      -1.157 -13.100  11.954  1.00 95.28           C  
ATOM   1381  NE2 GLN A  95      -2.094 -12.534  12.675  1.00 95.28           N  
ATOM   1382 HE21 GLN A  95      -3.056 -12.710  12.421  1.00 95.28           H  
ATOM   1383 HE22 GLN A  95      -1.834 -11.793  13.310  1.00 95.28           H  
ATOM   1384  OE1 GLN A  95      -1.444 -13.934  11.108  1.00 95.28           O  
ATOM   1385  N   GLN A  96       3.299 -10.626   9.363  1.00 94.54           N  
ATOM   1386  H   GLN A  96       3.696 -11.503   9.666  1.00 94.54           H  
ATOM   1387  CA  GLN A  96       3.706 -10.081   8.077  1.00 94.54           C  
ATOM   1388  HA  GLN A  96       3.716  -8.994   8.155  1.00 94.54           H  
ATOM   1389  C   GLN A  96       2.685 -10.476   7.002  1.00 94.54           C  
ATOM   1390  CB  GLN A  96       5.134 -10.545   7.743  1.00 94.54           C  
ATOM   1391  HB2 GLN A  96       5.150 -11.624   7.587  1.00 94.54           H  
ATOM   1392  HB3 GLN A  96       5.802 -10.291   8.566  1.00 94.54           H  
ATOM   1393  O   GLN A  96       2.541 -11.656   6.680  1.00 94.54           O  
ATOM   1394  CG  GLN A  96       5.605  -9.832   6.472  1.00 94.54           C  
ATOM   1395  HG2 GLN A  96       4.920 -10.070   5.658  1.00 94.54           H  
ATOM   1396  HG3 GLN A  96       5.571  -8.756   6.641  1.00 94.54           H  
ATOM   1397  CD  GLN A  96       7.003 -10.193   5.993  1.00 94.54           C  
ATOM   1398  NE2 GLN A  96       7.377  -9.675   4.845  1.00 94.54           N  
ATOM   1399 HE21 GLN A  96       6.708  -9.110   4.342  1.00 94.54           H  
ATOM   1400 HE22 GLN A  96       8.280  -9.969   4.499  1.00 94.54           H  
ATOM   1401  OE1 GLN A  96       7.785 -10.906   6.600  1.00 94.54           O  
ATOM   1402  N   GLY A  97       2.009  -9.487   6.416  1.00 93.30           N  
ATOM   1403  H   GLY A  97       2.125  -8.547   6.768  1.00 93.30           H  
ATOM   1404  CA  GLY A  97       1.080  -9.695   5.308  1.00 93.30           C  
ATOM   1405  HA2 GLY A  97       0.599  -8.750   5.057  1.00 93.30           H  
ATOM   1406  HA3 GLY A  97       0.310 -10.390   5.642  1.00 93.30           H  
ATOM   1407  C   GLY A  97       1.763 -10.256   4.046  1.00 93.30           C  
ATOM   1408  O   GLY A  97       2.974 -10.119   3.870  1.00 93.30           O  
ATOM   1409  N   PRO A  98       1.006 -10.868   3.118  1.00 92.68           N  
ATOM   1410  CA  PRO A  98       1.573 -11.527   1.937  1.00 92.68           C  
ATOM   1411  HA  PRO A  98       2.473 -12.076   2.214  1.00 92.68           H  
ATOM   1412  C   PRO A  98       1.932 -10.567   0.790  1.00 92.68           C  
ATOM   1413  CB  PRO A  98       0.486 -12.519   1.508  1.00 92.68           C  
ATOM   1414  HB2 PRO A  98       0.587 -13.442   2.080  1.00 92.68           H  
ATOM   1415  HB3 PRO A  98       0.508 -12.732   0.439  1.00 92.68           H  
ATOM   1416  O   PRO A  98       2.533 -10.998  -0.194  1.00 92.68           O  
ATOM   1417  CG  PRO A  98      -0.810 -11.811   1.906  1.00 92.68           C  
ATOM   1418  HG2 PRO A  98      -1.071 -11.069   1.151  1.00 92.68           H  
ATOM   1419  HG3 PRO A  98      -1.629 -12.515   2.052  1.00 92.68           H  
ATOM   1420  CD  PRO A  98      -0.427 -11.110   3.207  1.00 92.68           C  
ATOM   1421  HD2 PRO A  98      -0.983 -10.178   3.316  1.00 92.68           H  
ATOM   1422  HD3 PRO A  98      -0.631 -11.770   4.050  1.00 92.68           H  
ATOM   1423  N   ILE A  99       1.513  -9.299   0.856  1.00 95.09           N  
ATOM   1424  H   ILE A  99       1.089  -8.976   1.714  1.00 95.09           H  
ATOM   1425  CA  ILE A  99       1.486  -8.367  -0.281  1.00 95.09           C  
ATOM   1426  HA  ILE A  99       2.334  -8.591  -0.929  1.00 95.09           H  
ATOM   1427  C   ILE A  99       1.644  -6.911   0.198  1.00 95.09           C  
ATOM   1428  CB  ILE A  99       0.177  -8.624  -1.077  1.00 95.09           C  
ATOM   1429  HB  ILE A  99       0.001  -9.699  -1.061  1.00 95.09           H  
ATOM   1430  O   ILE A  99       1.345  -6.598   1.352  1.00 95.09           O  
ATOM   1431  CG1 ILE A  99       0.308  -8.252  -2.567  1.00 95.09           C  
ATOM   1432 HG12 ILE A  99       0.390  -7.171  -2.676  1.00 95.09           H  
ATOM   1433 HG13 ILE A  99       1.213  -8.720  -2.956  1.00 95.09           H  
ATOM   1434  CG2 ILE A  99      -1.047  -7.964  -0.416  1.00 95.09           C  
ATOM   1435 HG21 ILE A  99      -1.969  -8.344  -0.856  1.00 95.09           H  
ATOM   1436 HG22 ILE A  99      -1.010  -6.882  -0.540  1.00 95.09           H  
ATOM   1437 HG23 ILE A  99      -1.065  -8.192   0.650  1.00 95.09           H  
ATOM   1438  CD1 ILE A  99      -0.856  -8.765  -3.425  1.00 95.09           C  
ATOM   1439 HD11 ILE A  99      -1.790  -8.286  -3.131  1.00 95.09           H  
ATOM   1440 HD12 ILE A  99      -0.662  -8.543  -4.474  1.00 95.09           H  
ATOM   1441 HD13 ILE A  99      -0.956  -9.844  -3.307  1.00 95.09           H  
ATOM   1442  N   ASN A 100       2.133  -6.027  -0.671  1.00 97.04           N  
ATOM   1443  H   ASN A 100       2.404  -6.364  -1.584  1.00 97.04           H  
ATOM   1444  CA  ASN A 100       2.208  -4.581  -0.446  1.00 97.04           C  
ATOM   1445  HA  ASN A 100       2.671  -4.389   0.522  1.00 97.04           H  
ATOM   1446  C   ASN A 100       0.799  -3.954  -0.427  1.00 97.04           C  
ATOM   1447  CB  ASN A 100       3.109  -3.983  -1.542  1.00 97.04           C  
ATOM   1448  HB2 ASN A 100       4.138  -4.313  -1.401  1.00 97.04           H  
ATOM   1449  HB3 ASN A 100       2.771  -4.335  -2.517  1.00 97.04           H  
ATOM   1450  O   ASN A 100      -0.048  -4.304  -1.256  1.00 97.04           O  
ATOM   1451  CG  ASN A 100       3.083  -2.468  -1.585  1.00 97.04           C  
ATOM   1452  ND2 ASN A 100       3.740  -1.786  -0.675  1.00 97.04           N  
ATOM   1453 HD21 ASN A 100       3.669  -0.781  -0.758  1.00 97.04           H  
ATOM   1454 HD22 ASN A 100       4.259  -2.213   0.079  1.00 97.04           H  
ATOM   1455  OD1 ASN A 100       2.433  -1.888  -2.439  1.00 97.04           O  
ATOM   1456  N   SER A 101       0.549  -3.019   0.493  1.00 97.30           N  
ATOM   1457  H   SER A 101       1.281  -2.710   1.116  1.00 97.30           H  
ATOM   1458  CA  SER A 101      -0.710  -2.273   0.596  1.00 97.30           C  
ATOM   1459  HA  SER A 101      -1.532  -2.985   0.518  1.00 97.30           H  
ATOM   1460  C   SER A 101      -0.815  -1.226  -0.528  1.00 97.30           C  
ATOM   1461  CB  SER A 101      -0.832  -1.612   1.979  1.00 97.30           C  
ATOM   1462  HB2 SER A 101      -1.604  -0.844   1.958  1.00 97.30           H  
ATOM   1463  HB3 SER A 101      -1.130  -2.371   2.702  1.00 97.30           H  
ATOM   1464  O   SER A 101      -0.035  -0.273  -0.562  1.00 97.30           O  
ATOM   1465  OG  SER A 101       0.401  -1.041   2.374  1.00 97.30           O  
ATOM   1466  HG  SER A 101       0.553  -1.195   3.310  1.00 97.30           H  
ATOM   1467  N   PRO A 102      -1.769  -1.359  -1.473  1.00 97.70           N  
ATOM   1468  CA  PRO A 102      -1.976  -0.341  -2.497  1.00 97.70           C  
ATOM   1469  HA  PRO A 102      -1.030  -0.095  -2.979  1.00 97.70           H  
ATOM   1470  C   PRO A 102      -2.567   0.930  -1.873  1.00 97.70           C  
ATOM   1471  CB  PRO A 102      -2.925  -0.983  -3.512  1.00 97.70           C  
ATOM   1472  HB2 PRO A 102      -2.349  -1.581  -4.218  1.00 97.70           H  
ATOM   1473  HB3 PRO A 102      -3.530  -0.245  -4.038  1.00 97.70           H  
ATOM   1474  O   PRO A 102      -3.203   0.878  -0.821  1.00 97.70           O  
ATOM   1475  CG  PRO A 102      -3.778  -1.902  -2.638  1.00 97.70           C  
ATOM   1476  HG2 PRO A 102      -4.197  -2.730  -3.210  1.00 97.70           H  
ATOM   1477  HG3 PRO A 102      -4.571  -1.325  -2.162  1.00 97.70           H  
ATOM   1478  CD  PRO A 102      -2.793  -2.391  -1.576  1.00 97.70           C  
ATOM   1479  HD2 PRO A 102      -2.338  -3.328  -1.897  1.00 97.70           H  
ATOM   1480  HD3 PRO A 102      -3.313  -2.529  -0.628  1.00 97.70           H  
ATOM   1481  N   THR A 103      -2.411   2.077  -2.535  1.00 98.55           N  
ATOM   1482  H   THR A 103      -1.879   2.093  -3.394  1.00 98.55           H  
ATOM   1483  CA  THR A 103      -3.011   3.320  -2.034  1.00 98.55           C  
ATOM   1484  HA  THR A 103      -2.771   3.369  -0.971  1.00 98.55           H  
ATOM   1485  C   THR A 103      -4.539   3.323  -2.140  1.00 98.55           C  
ATOM   1486  CB  THR A 103      -2.384   4.572  -2.657  1.00 98.55           C  
ATOM   1487  HB  THR A 103      -1.310   4.543  -2.475  1.00 98.55           H  
ATOM   1488  O   THR A 103      -5.103   2.887  -3.148  1.00 98.55           O  
ATOM   1489  CG2 THR A 103      -2.621   4.733  -4.159  1.00 98.55           C  
ATOM   1490 HG21 THR A 103      -3.686   4.830  -4.366  1.00 98.55           H  
ATOM   1491 HG22 THR A 103      -2.111   5.630  -4.509  1.00 98.55           H  
ATOM   1492 HG23 THR A 103      -2.222   3.872  -4.696  1.00 98.55           H  
ATOM   1493  OG1 THR A 103      -2.914   5.704  -2.018  1.00 98.55           O  
ATOM   1494  HG1 THR A 103      -2.180   6.184  -1.628  1.00 98.55           H  
ATOM   1495  N   VAL A 104      -5.202   3.869  -1.115  1.00 98.47           N  
ATOM   1496  H   VAL A 104      -4.674   4.118  -0.291  1.00 98.47           H  
ATOM   1497  CA  VAL A 104      -6.628   4.248  -1.163  1.00 98.47           C  
ATOM   1498  HA  VAL A 104      -7.173   3.463  -1.687  1.00 98.47           H  
ATOM   1499  C   VAL A 104      -6.866   5.549  -1.941  1.00 98.47           C  
ATOM   1500  CB  VAL A 104      -7.250   4.356   0.243  1.00 98.47           C  
ATOM   1501  HB  VAL A 104      -8.279   4.702   0.143  1.00 98.47           H  
ATOM   1502  O   VAL A 104      -7.995   5.854  -2.311  1.00 98.47           O  
ATOM   1503  CG1 VAL A 104      -7.288   2.986   0.921  1.00 98.47           C  
ATOM   1504 HG11 VAL A 104      -7.923   2.312   0.345  1.00 98.47           H  
ATOM   1505 HG12 VAL A 104      -7.723   3.074   1.916  1.00 98.47           H  
ATOM   1506 HG13 VAL A 104      -6.287   2.560   0.994  1.00 98.47           H  
ATOM   1507  CG2 VAL A 104      -6.500   5.353   1.136  1.00 98.47           C  
ATOM   1508 HG21 VAL A 104      -7.014   5.413   2.095  1.00 98.47           H  
ATOM   1509 HG22 VAL A 104      -5.472   5.031   1.302  1.00 98.47           H  
ATOM   1510 HG23 VAL A 104      -6.505   6.343   0.679  1.00 98.47           H  
ATOM   1511  N   LEU A 105      -5.819   6.328  -2.235  1.00 98.56           N  
ATOM   1512  H   LEU A 105      -4.890   6.012  -1.998  1.00 98.56           H  
ATOM   1513  CA  LEU A 105      -5.962   7.583  -2.972  1.00 98.56           C  
ATOM   1514  HA  LEU A 105      -6.773   8.147  -2.511  1.00 98.56           H  
ATOM   1515  C   LEU A 105      -6.360   7.310  -4.428  1.00 98.56           C  
ATOM   1516  CB  LEU A 105      -4.680   8.428  -2.876  1.00 98.56           C  
ATOM   1517  HB2 LEU A 105      -4.844   9.350  -3.434  1.00 98.56           H  
ATOM   1518  HB3 LEU A 105      -3.867   7.886  -3.360  1.00 98.56           H  
ATOM   1519  O   LEU A 105      -5.657   6.619  -5.168  1.00 98.56           O  
ATOM   1520  CG  LEU A 105      -4.247   8.792  -1.443  1.00 98.56           C  
ATOM   1521  HG  LEU A 105      -3.989   7.886  -0.895  1.00 98.56           H  
ATOM   1522  CD1 LEU A 105      -3.008   9.680  -1.501  1.00 98.56           C  
ATOM   1523 HD11 LEU A 105      -2.203   9.165  -2.025  1.00 98.56           H  
ATOM   1524 HD12 LEU A 105      -3.233  10.615  -2.016  1.00 98.56           H  
ATOM   1525 HD13 LEU A 105      -2.682   9.922  -0.489  1.00 98.56           H  
ATOM   1526  CD2 LEU A 105      -5.322   9.534  -0.653  1.00 98.56           C  
ATOM   1527 HD21 LEU A 105      -4.911   9.857   0.304  1.00 98.56           H  
ATOM   1528 HD22 LEU A 105      -6.157   8.862  -0.453  1.00 98.56           H  
ATOM   1529 HD23 LEU A 105      -5.674  10.399  -1.215  1.00 98.56           H  
ATOM   1530  N   ASN A 106      -7.478   7.895  -4.855  1.00 98.19           N  
ATOM   1531  H   ASN A 106      -7.956   8.490  -4.193  1.00 98.19           H  
ATOM   1532  CA  ASN A 106      -8.139   7.641  -6.141  1.00 98.19           C  
ATOM   1533  HA  ASN A 106      -9.052   8.236  -6.130  1.00 98.19           H  
ATOM   1534  C   ASN A 106      -8.606   6.182  -6.335  1.00 98.19           C  
ATOM   1535  CB  ASN A 106      -7.282   8.161  -7.316  1.00 98.19           C  
ATOM   1536  HB2 ASN A 106      -6.487   7.446  -7.528  1.00 98.19           H  
ATOM   1537  HB3 ASN A 106      -7.904   8.240  -8.208  1.00 98.19           H  
ATOM   1538  O   ASN A 106      -8.852   5.764  -7.468  1.00 98.19           O  
ATOM   1539  CG  ASN A 106      -6.674   9.519  -7.045  1.00 98.19           C  
ATOM   1540  ND2 ASN A 106      -5.394   9.581  -6.763  1.00 98.19           N  
ATOM   1541 HD21 ASN A 106      -4.893   8.721  -6.590  1.00 98.19           H  
ATOM   1542 HD22 ASN A 106      -5.041  10.494  -6.516  1.00 98.19           H  
ATOM   1543  OD1 ASN A 106      -7.346  10.534  -7.045  1.00 98.19           O  
ATOM   1544  N   SER A 107      -8.759   5.392  -5.263  1.00 97.58           N  
ATOM   1545  H   SER A 107      -8.579   5.760  -4.340  1.00 97.58           H  
ATOM   1546  CA  SER A 107      -9.222   3.995  -5.348  1.00 97.58           C  
ATOM   1547  HA  SER A 107      -8.542   3.456  -6.007  1.00 97.58           H  
ATOM   1548  C   SER A 107     -10.636   3.864  -5.929  1.00 97.58           C  
ATOM   1549  CB  SER A 107      -9.174   3.340  -3.965  1.00 97.58           C  
ATOM   1550  HB2 SER A 107      -9.454   2.289  -4.043  1.00 97.58           H  
ATOM   1551  HB3 SER A 107      -8.160   3.412  -3.571  1.00 97.58           H  
ATOM   1552  O   SER A 107     -10.945   2.870  -6.590  1.00 97.58           O  
ATOM   1553  OG  SER A 107     -10.078   4.012  -3.116  1.00 97.58           O  
ATOM   1554  HG  SER A 107     -10.000   3.685  -2.216  1.00 97.58           H  
ATOM   1555  N   SER A 108     -11.459   4.905  -5.779  1.00 96.51           N  
ATOM   1556  H   SER A 108     -11.141   5.652  -5.178  1.00 96.51           H  
ATOM   1557  CA  SER A 108     -12.771   5.076  -6.418  1.00 96.51           C  
ATOM   1558  HA  SER A 108     -13.416   4.250  -6.120  1.00 96.51           H  
ATOM   1559  C   SER A 108     -12.732   5.086  -7.953  1.00 96.51           C  
ATOM   1560  CB  SER A 108     -13.391   6.381  -5.906  1.00 96.51           C  
ATOM   1561  HB2 SER A 108     -13.539   6.293  -4.830  1.00 96.51           H  
ATOM   1562  HB3 SER A 108     -14.357   6.541  -6.384  1.00 96.51           H  
ATOM   1563  O   SER A 108     -13.758   4.848  -8.584  1.00 96.51           O  
ATOM   1564  OG  SER A 108     -12.534   7.481  -6.170  1.00 96.51           O  
ATOM   1565  HG  SER A 108     -12.839   8.239  -5.665  1.00 96.51           H  
ATOM   1566  N   MET A 109     -11.559   5.310  -8.557  1.00 96.29           N  
ATOM   1567  H   MET A 109     -10.766   5.527  -7.971  1.00 96.29           H  
ATOM   1568  CA  MET A 109     -11.323   5.237 -10.006  1.00 96.29           C  
ATOM   1569  HA  MET A 109     -12.271   5.389 -10.521  1.00 96.29           H  
ATOM   1570  C   MET A 109     -10.782   3.870 -10.464  1.00 96.29           C  
ATOM   1571  CB  MET A 109     -10.366   6.357 -10.442  1.00 96.29           C  
ATOM   1572  HB2 MET A 109     -10.293   6.349 -11.529  1.00 96.29           H  
ATOM   1573  HB3 MET A 109      -9.376   6.162 -10.032  1.00 96.29           H  
ATOM   1574  O   MET A 109     -10.486   3.681 -11.645  1.00 96.29           O  
ATOM   1575  CG  MET A 109     -10.814   7.753 -10.003  1.00 96.29           C  
ATOM   1576  HG2 MET A 109     -11.848   7.904 -10.312  1.00 96.29           H  
ATOM   1577  HG3 MET A 109     -10.764   7.821  -8.916  1.00 96.29           H  
ATOM   1578  SD  MET A 109      -9.801   9.075 -10.713  1.00 96.29           S  
ATOM   1579  CE  MET A 109     -10.612  10.496  -9.942  1.00 96.29           C  
ATOM   1580  HE1 MET A 109     -11.695  10.381  -9.995  1.00 96.29           H  
ATOM   1581  HE2 MET A 109     -10.303  10.577  -8.900  1.00 96.29           H  
ATOM   1582  HE3 MET A 109     -10.330  11.400 -10.481  1.00 96.29           H  
ATOM   1583  N   ASN A 110     -10.606   2.902  -9.559  1.00 96.43           N  
ATOM   1584  H   ASN A 110     -10.888   3.076  -8.605  1.00 96.43           H  
ATOM   1585  CA  ASN A 110     -10.315   1.526  -9.954  1.00 96.43           C  
ATOM   1586  HA  ASN A 110      -9.601   1.532 -10.777  1.00 96.43           H  
ATOM   1587  C   ASN A 110     -11.598   0.824 -10.428  1.00 96.43           C  
ATOM   1588  CB  ASN A 110      -9.709   0.729  -8.793  1.00 96.43           C  
ATOM   1589  HB2 ASN A 110     -10.426   0.697  -7.973  1.00 96.43           H  
ATOM   1590  HB3 ASN A 110      -9.563  -0.290  -9.151  1.00 96.43           H  
ATOM   1591  O   ASN A 110     -12.644   0.931  -9.797  1.00 96.43           O  
ATOM   1592  CG  ASN A 110      -8.363   1.181  -8.277  1.00 96.43           C  
ATOM   1593  ND2 ASN A 110      -8.147   1.086  -6.987  1.00 96.43           N  
ATOM   1594 HD21 ASN A 110      -7.346   1.560  -6.595  1.00 96.43           H  
ATOM   1595 HD22 ASN A 110      -8.905   0.786  -6.391  1.00 96.43           H  
ATOM   1596  OD1 ASN A 110      -7.419   1.422  -9.020  1.00 96.43           O  
ATOM   1597  N   PHE A 111     -11.492   0.013 -11.482  1.00 94.93           N  
ATOM   1598  H   PHE A 111     -10.621  -0.001 -11.993  1.00 94.93           H  
ATOM   1599  CA  PHE A 111     -12.602  -0.818 -11.976  1.00 94.93           C  
ATOM   1600  HA  PHE A 111     -13.507  -0.210 -11.978  1.00 94.93           H  
ATOM   1601  C   PHE A 111     -12.903  -2.058 -11.104  1.00 94.93           C  
ATOM   1602  CB  PHE A 111     -12.296  -1.224 -13.423  1.00 94.93           C  
ATOM   1603  HB2 PHE A 111     -11.969  -0.345 -13.980  1.00 94.93           H  
ATOM   1604  HB3 PHE A 111     -13.224  -1.565 -13.882  1.00 94.93           H  
ATOM   1605  O   PHE A 111     -13.962  -2.661 -11.250  1.00 94.93           O  
ATOM   1606  CG  PHE A 111     -11.253  -2.321 -13.558  1.00 94.93           C  
ATOM   1607  CD1 PHE A 111      -9.885  -2.038 -13.390  1.00 94.93           C  
ATOM   1608  HD1 PHE A 111      -9.550  -1.028 -13.204  1.00 94.93           H  
ATOM   1609  CD2 PHE A 111     -11.660  -3.640 -13.832  1.00 94.93           C  
ATOM   1610  HD2 PHE A 111     -12.709  -3.865 -13.950  1.00 94.93           H  
ATOM   1611  CE1 PHE A 111      -8.935  -3.064 -13.511  1.00 94.93           C  
ATOM   1612  HE1 PHE A 111      -7.883  -2.828 -13.453  1.00 94.93           H  
ATOM   1613  CE2 PHE A 111     -10.708  -4.671 -13.931  1.00 94.93           C  
ATOM   1614  HE2 PHE A 111     -11.029  -5.682 -14.133  1.00 94.93           H  
ATOM   1615  CZ  PHE A 111      -9.344  -4.384 -13.765  1.00 94.93           C  
ATOM   1616  HZ  PHE A 111      -8.609  -5.171 -13.842  1.00 94.93           H  
ATOM   1617  N   VAL A 112     -11.954  -2.449 -10.245  1.00 97.13           N  
ATOM   1618  H   VAL A 112     -11.124  -1.875 -10.210  1.00 97.13           H  
ATOM   1619  CA  VAL A 112     -12.019  -3.500  -9.207  1.00 97.13           C  
ATOM   1620  HA  VAL A 112     -13.007  -3.492  -8.746  1.00 97.13           H  
ATOM   1621  C   VAL A 112     -10.979  -3.177  -8.126  1.00 97.13           C  
ATOM   1622  CB  VAL A 112     -11.733  -4.922  -9.747  1.00 97.13           C  
ATOM   1623  HB  VAL A 112     -11.704  -5.605  -8.898  1.00 97.13           H  
ATOM   1624  O   VAL A 112     -10.009  -2.472  -8.401  1.00 97.13           O  
ATOM   1625  CG1 VAL A 112     -12.821  -5.455 -10.682  1.00 97.13           C  
ATOM   1626 HG11 VAL A 112     -12.787  -4.933 -11.638  1.00 97.13           H  
ATOM   1627 HG12 VAL A 112     -13.798  -5.296 -10.225  1.00 97.13           H  
ATOM   1628 HG13 VAL A 112     -12.673  -6.523 -10.845  1.00 97.13           H  
ATOM   1629  CG2 VAL A 112     -10.376  -5.033 -10.451  1.00 97.13           C  
ATOM   1630 HG21 VAL A 112      -9.579  -4.975  -9.710  1.00 97.13           H  
ATOM   1631 HG22 VAL A 112     -10.301  -5.990 -10.968  1.00 97.13           H  
ATOM   1632 HG23 VAL A 112     -10.259  -4.229 -11.178  1.00 97.13           H  
ATOM   1633  N   GLN A 113     -11.122  -3.709  -6.916  1.00 97.11           N  
ATOM   1634  H   GLN A 113     -11.892  -4.343  -6.760  1.00 97.11           H  
ATOM   1635  CA  GLN A 113     -10.201  -3.466  -5.799  1.00 97.11           C  
ATOM   1636  HA  GLN A 113      -9.525  -2.656  -6.072  1.00 97.11           H  
ATOM   1637  C   GLN A 113      -9.301  -4.675  -5.490  1.00 97.11           C  
ATOM   1638  CB  GLN A 113     -10.981  -2.991  -4.565  1.00 97.11           C  
ATOM   1639  HB2 GLN A 113     -10.269  -2.692  -3.796  1.00 97.11           H  
ATOM   1640  HB3 GLN A 113     -11.563  -3.831  -4.185  1.00 97.11           H  
ATOM   1641  O   GLN A 113      -9.558  -5.792  -5.940  1.00 97.11           O  
ATOM   1642  CG  GLN A 113     -11.949  -1.821  -4.812  1.00 97.11           C  
ATOM   1643  HG2 GLN A 113     -12.406  -1.551  -3.860  1.00 97.11           H  
ATOM   1644  HG3 GLN A 113     -12.752  -2.153  -5.470  1.00 97.11           H  
ATOM   1645  CD  GLN A 113     -11.313  -0.561  -5.401  1.00 97.11           C  
ATOM   1646  NE2 GLN A 113     -12.116   0.323  -5.948  1.00 97.11           N  
ATOM   1647 HE21 GLN A 113     -11.715   1.199  -6.252  1.00 97.11           H  
ATOM   1648 HE22 GLN A 113     -13.114   0.174  -5.964  1.00 97.11           H  
ATOM   1649  OE1 GLN A 113     -10.105  -0.351  -5.409  1.00 97.11           O  
ATOM   1650  N   PHE A 114      -8.239  -4.432  -4.709  1.00 95.91           N  
ATOM   1651  H   PHE A 114      -8.193  -3.511  -4.297  1.00 95.91           H  
ATOM   1652  CA  PHE A 114      -7.063  -5.302  -4.519  1.00 95.91           C  
ATOM   1653  HA  PHE A 114      -6.416  -4.786  -3.810  1.00 95.91           H  
ATOM   1654  C   PHE A 114      -6.206  -5.515  -5.789  1.00 95.91           C  
ATOM   1655  CB  PHE A 114      -7.447  -6.635  -3.849  1.00 95.91           C  
ATOM   1656  HB2 PHE A 114      -8.046  -7.223  -4.545  1.00 95.91           H  
ATOM   1657  HB3 PHE A 114      -6.539  -7.210  -3.669  1.00 95.91           H  
ATOM   1658  O   PHE A 114      -6.597  -5.184  -6.909  1.00 95.91           O  
ATOM   1659  CG  PHE A 114      -8.186  -6.533  -2.526  1.00 95.91           C  
ATOM   1660  CD1 PHE A 114      -7.494  -6.175  -1.353  1.00 95.91           C  
ATOM   1661  HD1 PHE A 114      -6.448  -5.908  -1.394  1.00 95.91           H  
ATOM   1662  CD2 PHE A 114      -9.551  -6.866  -2.452  1.00 95.91           C  
ATOM   1663  HD2 PHE A 114     -10.094  -7.115  -3.352  1.00 95.91           H  
ATOM   1664  CE1 PHE A 114      -8.155  -6.187  -0.110  1.00 95.91           C  
ATOM   1665  HE1 PHE A 114      -7.625  -5.916   0.791  1.00 95.91           H  
ATOM   1666  CE2 PHE A 114     -10.208  -6.895  -1.208  1.00 95.91           C  
ATOM   1667  HE2 PHE A 114     -11.255  -7.152  -1.150  1.00 95.91           H  
ATOM   1668  CZ  PHE A 114      -9.507  -6.564  -0.036  1.00 95.91           C  
ATOM   1669  HZ  PHE A 114     -10.019  -6.560   0.915  1.00 95.91           H  
ATOM   1670  N   TRP A 115      -4.994  -6.054  -5.607  1.00 97.05           N  
ATOM   1671  H   TRP A 115      -4.707  -6.274  -4.664  1.00 97.05           H  
ATOM   1672  CA  TRP A 115      -4.041  -6.364  -6.688  1.00 97.05           C  
ATOM   1673  HA  TRP A 115      -3.846  -5.469  -7.278  1.00 97.05           H  
ATOM   1674  C   TRP A 115      -4.541  -7.448  -7.651  1.00 97.05           C  
ATOM   1675  CB  TRP A 115      -2.726  -6.838  -6.055  1.00 97.05           C  
ATOM   1676  HB2 TRP A 115      -2.124  -7.316  -6.828  1.00 97.05           H  
ATOM   1677  HB3 TRP A 115      -2.938  -7.598  -5.303  1.00 97.05           H  
ATOM   1678  O   TRP A 115      -4.258  -7.405  -8.846  1.00 97.05           O  
ATOM   1679  CG  TRP A 115      -1.869  -5.769  -5.458  1.00 97.05           C  
ATOM   1680  CD1 TRP A 115      -1.725  -5.493  -4.142  1.00 97.05           C  
ATOM   1681  HD1 TRP A 115      -2.217  -6.007  -3.330  1.00 97.05           H  
ATOM   1682  CD2 TRP A 115      -0.965  -4.859  -6.157  1.00 97.05           C  
ATOM   1683  CE2 TRP A 115      -0.291  -4.058  -5.187  1.00 97.05           C  
ATOM   1684  CE3 TRP A 115      -0.633  -4.644  -7.515  1.00 97.05           C  
ATOM   1685  HE3 TRP A 115      -1.125  -5.229  -8.277  1.00 97.05           H  
ATOM   1686  NE1 TRP A 115      -0.791  -4.491  -3.979  1.00 97.05           N  
ATOM   1687  HE1 TRP A 115      -0.468  -4.186  -3.072  1.00 97.05           H  
ATOM   1688  CH2 TRP A 115       0.968  -2.902  -6.900  1.00 97.05           C  
ATOM   1689  HH2 TRP A 115       1.691  -2.152  -7.184  1.00 97.05           H  
ATOM   1690  CZ2 TRP A 115       0.665  -3.097  -5.541  1.00 97.05           C  
ATOM   1691  HZ2 TRP A 115       1.159  -2.519  -4.774  1.00 97.05           H  
ATOM   1692  CZ3 TRP A 115       0.321  -3.675  -7.883  1.00 97.05           C  
ATOM   1693  HZ3 TRP A 115       0.549  -3.518  -8.927  1.00 97.05           H  
ATOM   1694  N   ASP A 116      -5.293  -8.413  -7.133  1.00 96.22           N  
ATOM   1695  H   ASP A 116      -5.534  -8.363  -6.153  1.00 96.22           H  
ATOM   1696  CA  ASP A 116      -5.889  -9.528  -7.870  1.00 96.22           C  
ATOM   1697  HA  ASP A 116      -5.264  -9.761  -8.732  1.00 96.22           H  
ATOM   1698  C   ASP A 116      -7.300  -9.211  -8.398  1.00 96.22           C  
ATOM   1699  CB  ASP A 116      -5.902 -10.761  -6.949  1.00 96.22           C  
ATOM   1700  HB2 ASP A 116      -6.270 -11.616  -7.516  1.00 96.22           H  
ATOM   1701  HB3 ASP A 116      -4.878 -10.983  -6.648  1.00 96.22           H  
ATOM   1702  O   ASP A 116      -7.881 -10.029  -9.111  1.00 96.22           O  
ATOM   1703  CG  ASP A 116      -6.762 -10.570  -5.687  1.00 96.22           C  
ATOM   1704  OD1 ASP A 116      -7.438  -9.524  -5.562  1.00 96.22           O  
ATOM   1705  OD2 ASP A 116      -6.715 -11.422  -4.781  1.00 96.22           O  
ATOM   1706  N   GLY A 117      -7.870  -8.045  -8.067  1.00 95.93           N  
ATOM   1707  H   GLY A 117      -7.362  -7.437  -7.441  1.00 95.93           H  
ATOM   1708  CA  GLY A 117      -9.222  -7.639  -8.447  1.00 95.93           C  
ATOM   1709  HA2 GLY A 117      -9.321  -7.696  -9.531  1.00 95.93           H  
ATOM   1710  HA3 GLY A 117      -9.366  -6.598  -8.158  1.00 95.93           H  
ATOM   1711  C   GLY A 117     -10.353  -8.465  -7.824  1.00 95.93           C  
ATOM   1712  O   GLY A 117     -11.381  -8.649  -8.482  1.00 95.93           O  
ATOM   1713  N   ARG A 118     -10.158  -9.082  -6.648  1.00 95.78           N  
ATOM   1714  H   ARG A 118      -9.255  -8.992  -6.205  1.00 95.78           H  
ATOM   1715  CA  ARG A 118     -11.164  -9.973  -6.026  1.00 95.78           C  
ATOM   1716  HA  ARG A 118     -11.523 -10.670  -6.783  1.00 95.78           H  
ATOM   1717  C   ARG A 118     -12.428  -9.268  -5.521  1.00 95.78           C  
ATOM   1718  CB  ARG A 118     -10.520 -10.816  -4.913  1.00 95.78           C  
ATOM   1719  HB2 ARG A 118      -9.637 -11.311  -5.316  1.00 95.78           H  
ATOM   1720  HB3 ARG A 118     -11.227 -11.584  -4.599  1.00 95.78           H  
ATOM   1721  O   ARG A 118     -13.459  -9.918  -5.415  1.00 95.78           O  
ATOM   1722  CG  ARG A 118     -10.090 -10.005  -3.686  1.00 95.78           C  
ATOM   1723  HG2 ARG A 118     -10.958  -9.546  -3.213  1.00 95.78           H  
ATOM   1724  HG3 ARG A 118      -9.397  -9.224  -3.998  1.00 95.78           H  
ATOM   1725  CD  ARG A 118      -9.392 -10.909  -2.670  1.00 95.78           C  
ATOM   1726  HD2 ARG A 118      -8.637 -11.511  -3.175  1.00 95.78           H  
ATOM   1727  HD3 ARG A 118     -10.127 -11.593  -2.244  1.00 95.78           H  
ATOM   1728  NE  ARG A 118      -8.782 -10.118  -1.588  1.00 95.78           N  
ATOM   1729  HE  ARG A 118      -9.393  -9.803  -0.848  1.00 95.78           H  
ATOM   1730  NH1 ARG A 118      -6.611 -10.098  -2.372  1.00 95.78           N  
ATOM   1731 HH11 ARG A 118      -5.624  -9.969  -2.201  1.00 95.78           H  
ATOM   1732 HH12 ARG A 118      -6.886 -10.570  -3.222  1.00 95.78           H  
ATOM   1733  NH2 ARG A 118      -7.084  -9.212  -0.387  1.00 95.78           N  
ATOM   1734 HH21 ARG A 118      -7.742  -8.922   0.322  1.00 95.78           H  
ATOM   1735 HH22 ARG A 118      -6.104  -9.011  -0.246  1.00 95.78           H  
ATOM   1736  CZ  ARG A 118      -7.502  -9.812  -1.466  1.00 95.78           C  
ATOM   1737  N   ALA A 119     -12.352  -7.969  -5.236  1.00 95.59           N  
ATOM   1738  H   ALA A 119     -11.478  -7.498  -5.424  1.00 95.59           H  
ATOM   1739  CA  ALA A 119     -13.486  -7.137  -4.832  1.00 95.59           C  
ATOM   1740  HA  ALA A 119     -14.330  -7.764  -4.544  1.00 95.59           H  
ATOM   1741  C   ALA A 119     -13.934  -6.260  -6.011  1.00 95.59           C  
ATOM   1742  CB  ALA A 119     -13.066  -6.321  -3.604  1.00 95.59           C  
ATOM   1743  HB1 ALA A 119     -13.078  -6.957  -2.719  1.00 95.59           H  
ATOM   1744  HB2 ALA A 119     -13.751  -5.487  -3.451  1.00 95.59           H  
ATOM   1745  HB3 ALA A 119     -12.064  -5.918  -3.745  1.00 95.59           H  
ATOM   1746  O   ALA A 119     -13.089  -5.700  -6.712  1.00 95.59           O  
ATOM   1747  N   HIS A 120     -15.240  -6.132  -6.252  1.00 93.83           N  
ATOM   1748  H   HIS A 120     -15.914  -6.518  -5.607  1.00 93.83           H  
ATOM   1749  CA  HIS A 120     -15.756  -5.366  -7.393  1.00 93.83           C  
ATOM   1750  HA  HIS A 120     -15.053  -5.445  -8.222  1.00 93.83           H  
ATOM   1751  C   HIS A 120     -15.882  -3.870  -7.083  1.00 93.83           C  
ATOM   1752  CB  HIS A 120     -17.086  -5.976  -7.854  1.00 93.83           C  
ATOM   1753  HB2 HIS A 120     -17.780  -6.041  -7.016  1.00 93.83           H  
ATOM   1754  HB3 HIS A 120     -17.531  -5.320  -8.602  1.00 93.83           H  
ATOM   1755  O   HIS A 120     -15.687  -3.038  -7.965  1.00 93.83           O  
ATOM   1756  CG  HIS A 120     -16.912  -7.341  -8.470  1.00 93.83           C  
ATOM   1757  CD2 HIS A 120     -17.271  -8.550  -7.934  1.00 93.83           C  
ATOM   1758  HD2 HIS A 120     -17.742  -8.701  -6.974  1.00 93.83           H  
ATOM   1759  ND1 HIS A 120     -16.339  -7.591  -9.694  1.00 93.83           N  
ATOM   1760  HD1 HIS A 120     -15.986  -6.886 -10.326  1.00 93.83           H  
ATOM   1761  CE1 HIS A 120     -16.360  -8.917  -9.898  1.00 93.83           C  
ATOM   1762  HE1 HIS A 120     -15.995  -9.414 -10.784  1.00 93.83           H  
ATOM   1763  NE2 HIS A 120     -16.916  -9.548  -8.855  1.00 93.83           N  
ATOM   1764  N   THR A 121     -16.153  -3.527  -5.828  1.00 93.93           N  
ATOM   1765  H   THR A 121     -16.400  -4.275  -5.194  1.00 93.93           H  
ATOM   1766  CA  THR A 121     -16.372  -2.165  -5.338  1.00 93.93           C  
ATOM   1767  HA  THR A 121     -16.082  -1.451  -6.109  1.00 93.93           H  
ATOM   1768  C   THR A 121     -15.527  -1.872  -4.093  1.00 93.93           C  
ATOM   1769  CB  THR A 121     -17.862  -1.944  -5.028  1.00 93.93           C  
ATOM   1770  HB  THR A 121     -18.002  -0.893  -4.775  1.00 93.93           H  
ATOM   1771  O   THR A 121     -14.901  -2.766  -3.523  1.00 93.93           O  
ATOM   1772  CG2 THR A 121     -18.796  -2.274  -6.193  1.00 93.93           C  
ATOM   1773 HG21 THR A 121     -18.475  -1.739  -7.086  1.00 93.93           H  
ATOM   1774 HG22 THR A 121     -19.810  -1.968  -5.935  1.00 93.93           H  
ATOM   1775 HG23 THR A 121     -18.794  -3.346  -6.390  1.00 93.93           H  
ATOM   1776  OG1 THR A 121     -18.252  -2.716  -3.923  1.00 93.93           O  
ATOM   1777  HG1 THR A 121     -18.333  -3.629  -4.207  1.00 93.93           H  
ATOM   1778  N   LEU A 122     -15.506  -0.605  -3.660  1.00 94.76           N  
ATOM   1779  H   LEU A 122     -16.024   0.095  -4.171  1.00 94.76           H  
ATOM   1780  CA  LEU A 122     -14.915  -0.211  -2.372  1.00 94.76           C  
ATOM   1781  HA  LEU A 122     -13.888  -0.571  -2.311  1.00 94.76           H  
ATOM   1782  C   LEU A 122     -15.653  -0.857  -1.187  1.00 94.76           C  
ATOM   1783  CB  LEU A 122     -14.918   1.325  -2.252  1.00 94.76           C  
ATOM   1784  HB2 LEU A 122     -14.629   1.593  -1.236  1.00 94.76           H  
ATOM   1785  HB3 LEU A 122     -15.933   1.686  -2.415  1.00 94.76           H  
ATOM   1786  O   LEU A 122     -15.011  -1.330  -0.258  1.00 94.76           O  
ATOM   1787  CG  LEU A 122     -13.969   2.043  -3.227  1.00 94.76           C  
ATOM   1788  HG  LEU A 122     -14.163   1.694  -4.241  1.00 94.76           H  
ATOM   1789  CD1 LEU A 122     -14.228   3.549  -3.194  1.00 94.76           C  
ATOM   1790 HD11 LEU A 122     -13.469   4.072  -3.776  1.00 94.76           H  
ATOM   1791 HD12 LEU A 122     -14.172   3.899  -2.163  1.00 94.76           H  
ATOM   1792 HD13 LEU A 122     -15.220   3.770  -3.587  1.00 94.76           H  
ATOM   1793  CD2 LEU A 122     -12.499   1.794  -2.903  1.00 94.76           C  
ATOM   1794 HD21 LEU A 122     -11.878   2.260  -3.667  1.00 94.76           H  
ATOM   1795 HD22 LEU A 122     -12.276   0.727  -2.872  1.00 94.76           H  
ATOM   1796 HD23 LEU A 122     -12.261   2.216  -1.926  1.00 94.76           H  
ATOM   1797  N   LYS A 123     -16.985  -0.989  -1.267  1.00 93.98           N  
ATOM   1798  H   LYS A 123     -17.456  -0.636  -2.088  1.00 93.98           H  
ATOM   1799  CA  LYS A 123     -17.802  -1.666  -0.248  1.00 93.98           C  
ATOM   1800  HA  LYS A 123     -17.670  -1.156   0.706  1.00 93.98           H  
ATOM   1801  C   LYS A 123     -17.356  -3.118  -0.039  1.00 93.98           C  
ATOM   1802  CB  LYS A 123     -19.283  -1.583  -0.656  1.00 93.98           C  
ATOM   1803  HB2 LYS A 123     -19.534  -0.548  -0.887  1.00 93.98           H  
ATOM   1804  HB3 LYS A 123     -19.460  -2.194  -1.541  1.00 93.98           H  
ATOM   1805  O   LYS A 123     -17.065  -3.521   1.085  1.00 93.98           O  
ATOM   1806  CG  LYS A 123     -20.197  -2.059   0.479  1.00 93.98           C  
ATOM   1807  HG2 LYS A 123     -20.083  -1.367   1.313  1.00 93.98           H  
ATOM   1808  HG3 LYS A 123     -19.911  -3.059   0.806  1.00 93.98           H  
ATOM   1809  CD  LYS A 123     -21.666  -2.086   0.052  1.00 93.98           C  
ATOM   1810  HD2 LYS A 123     -21.836  -2.895  -0.658  1.00 93.98           H  
ATOM   1811  HD3 LYS A 123     -21.913  -1.137  -0.424  1.00 93.98           H  
ATOM   1812  CE  LYS A 123     -22.528  -2.296   1.302  1.00 93.98           C  
ATOM   1813  HE2 LYS A 123     -22.100  -1.727   2.128  1.00 93.98           H  
ATOM   1814  HE3 LYS A 123     -22.506  -3.348   1.586  1.00 93.98           H  
ATOM   1815  NZ  LYS A 123     -23.924  -1.848   1.105  1.00 93.98           N  
ATOM   1816  HZ1 LYS A 123     -24.479  -2.064   1.921  1.00 93.98           H  
ATOM   1817  HZ2 LYS A 123     -23.979  -0.843   1.016  1.00 93.98           H  
ATOM   1818  HZ3 LYS A 123     -24.384  -2.329   0.346  1.00 93.98           H  
ATOM   1819  N   ASP A 124     -17.214  -3.871  -1.135  1.00 91.97           N  
ATOM   1820  H   ASP A 124     -17.536  -3.486  -2.012  1.00 91.97           H  
ATOM   1821  CA  ASP A 124     -16.745  -5.266  -1.097  1.00 91.97           C  
ATOM   1822  HA  ASP A 124     -17.419  -5.851  -0.470  1.00 91.97           H  
ATOM   1823  C   ASP A 124     -15.319  -5.382  -0.531  1.00 91.97           C  
ATOM   1824  CB  ASP A 124     -16.708  -5.886  -2.504  1.00 91.97           C  
ATOM   1825  HB2 ASP A 124     -16.497  -6.952  -2.415  1.00 91.97           H  
ATOM   1826  HB3 ASP A 124     -15.881  -5.431  -3.049  1.00 91.97           H  
ATOM   1827  O   ASP A 124     -14.957  -6.393   0.070  1.00 91.97           O  
ATOM   1828  CG  ASP A 124     -17.957  -5.708  -3.357  1.00 91.97           C  
ATOM   1829  OD1 ASP A 124     -19.083  -5.835  -2.848  1.00 91.97           O  
ATOM   1830  OD2 ASP A 124     -17.755  -5.391  -4.553  1.00 91.97           O  
ATOM   1831  N   GLN A 125     -14.486  -4.359  -0.756  1.00 92.19           N  
ATOM   1832  H   GLN A 125     -14.848  -3.547  -1.235  1.00 92.19           H  
ATOM   1833  CA  GLN A 125     -13.117  -4.309  -0.254  1.00 92.19           C  
ATOM   1834  HA  GLN A 125     -12.665  -5.288  -0.409  1.00 92.19           H  
ATOM   1835  C   GLN A 125     -13.090  -4.045   1.254  1.00 92.19           C  
ATOM   1836  CB  GLN A 125     -12.313  -3.286  -1.075  1.00 92.19           C  
ATOM   1837  HB2 GLN A 125     -12.765  -2.297  -0.997  1.00 92.19           H  
ATOM   1838  HB3 GLN A 125     -12.378  -3.590  -2.119  1.00 92.19           H  
ATOM   1839  O   GLN A 125     -12.402  -4.781   1.958  1.00 92.19           O  
ATOM   1840  CG  GLN A 125     -10.822  -3.196  -0.697  1.00 92.19           C  
ATOM   1841  HG2 GLN A 125     -10.287  -2.689  -1.499  1.00 92.19           H  
ATOM   1842  HG3 GLN A 125     -10.412  -4.201  -0.605  1.00 92.19           H  
ATOM   1843  CD  GLN A 125     -10.547  -2.409   0.581  1.00 92.19           C  
ATOM   1844  NE2 GLN A 125      -9.525  -2.736   1.338  1.00 92.19           N  
ATOM   1845 HE21 GLN A 125      -8.936  -3.532   1.138  1.00 92.19           H  
ATOM   1846 HE22 GLN A 125      -9.394  -2.139   2.142  1.00 92.19           H  
ATOM   1847  OE1 GLN A 125     -11.236  -1.472   0.916  1.00 92.19           O  
ATOM   1848  N   ALA A 126     -13.851  -3.065   1.750  1.00 90.33           N  
ATOM   1849  H   ALA A 126     -14.360  -2.485   1.098  1.00 90.33           H  
ATOM   1850  CA  ALA A 126     -13.818  -2.615   3.142  1.00 90.33           C  
ATOM   1851  HA  ALA A 126     -12.803  -2.292   3.374  1.00 90.33           H  
ATOM   1852  C   ALA A 126     -14.196  -3.716   4.152  1.00 90.33           C  
ATOM   1853  CB  ALA A 126     -14.745  -1.397   3.259  1.00 90.33           C  
ATOM   1854  HB1 ALA A 126     -15.760  -1.665   2.965  1.00 90.33           H  
ATOM   1855  HB2 ALA A 126     -14.748  -1.035   4.287  1.00 90.33           H  
ATOM   1856  HB3 ALA A 126     -14.387  -0.601   2.607  1.00 90.33           H  
ATOM   1857  O   ALA A 126     -13.636  -3.774   5.247  1.00 90.33           O  
ATOM   1858  N   GLY A 127     -15.097  -4.633   3.780  1.00 87.66           N  
ATOM   1859  H   GLY A 127     -15.555  -4.513   2.888  1.00 87.66           H  
ATOM   1860  CA  GLY A 127     -15.478  -5.765   4.634  1.00 87.66           C  
ATOM   1861  HA2 GLY A 127     -16.348  -6.252   4.194  1.00 87.66           H  
ATOM   1862  HA3 GLY A 127     -15.756  -5.392   5.619  1.00 87.66           H  
ATOM   1863  C   GLY A 127     -14.378  -6.824   4.811  1.00 87.66           C  
ATOM   1864  O   GLY A 127     -14.391  -7.558   5.799  1.00 87.66           O  
ATOM   1865  N   GLY A 128     -13.418  -6.907   3.883  1.00 93.13           N  
ATOM   1866  H   GLY A 128     -13.418  -6.221   3.141  1.00 93.13           H  
ATOM   1867  CA  GLY A 128     -12.356  -7.919   3.885  1.00 93.13           C  
ATOM   1868  HA2 GLY A 128     -12.810  -8.908   3.953  1.00 93.13           H  
ATOM   1869  HA3 GLY A 128     -11.811  -7.857   2.943  1.00 93.13           H  
ATOM   1870  C   GLY A 128     -11.350  -7.775   5.038  1.00 93.13           C  
ATOM   1871  O   GLY A 128     -11.215  -8.719   5.818  1.00 93.13           O  
ATOM   1872  N   PRO A 129     -10.660  -6.624   5.181  1.00 95.58           N  
ATOM   1873  CA  PRO A 129      -9.648  -6.393   6.215  1.00 95.58           C  
ATOM   1874  HA  PRO A 129      -8.799  -7.048   6.019  1.00 95.58           H  
ATOM   1875  C   PRO A 129     -10.130  -6.641   7.644  1.00 95.58           C  
ATOM   1876  CB  PRO A 129      -9.210  -4.935   6.033  1.00 95.58           C  
ATOM   1877  HB2 PRO A 129      -8.186  -4.771   6.367  1.00 95.58           H  
ATOM   1878  HB3 PRO A 129      -9.890  -4.264   6.557  1.00 95.58           H  
ATOM   1879  O   PRO A 129      -9.407  -7.262   8.424  1.00 95.58           O  
ATOM   1880  CG  PRO A 129      -9.363  -4.728   4.530  1.00 95.58           C  
ATOM   1881  HG2 PRO A 129      -8.514  -5.162   4.003  1.00 95.58           H  
ATOM   1882  HG3 PRO A 129      -9.482  -3.674   4.276  1.00 95.58           H  
ATOM   1883  CD  PRO A 129     -10.626  -5.528   4.226  1.00 95.58           C  
ATOM   1884  HD2 PRO A 129     -10.582  -5.898   3.202  1.00 95.58           H  
ATOM   1885  HD3 PRO A 129     -11.499  -4.893   4.371  1.00 95.58           H  
ATOM   1886  N   ILE A 130     -11.366  -6.223   7.959  1.00 96.96           N  
ATOM   1887  H   ILE A 130     -11.879  -5.716   7.253  1.00 96.96           H  
ATOM   1888  CA  ILE A 130     -12.001  -6.392   9.279  1.00 96.96           C  
ATOM   1889  HA  ILE A 130     -11.427  -5.842  10.024  1.00 96.96           H  
ATOM   1890  C   ILE A 130     -11.990  -7.872   9.692  1.00 96.96           C  
ATOM   1891  CB  ILE A 130     -13.436  -5.801   9.270  1.00 96.96           C  
ATOM   1892  HB  ILE A 130     -14.001  -6.276   8.467  1.00 96.96           H  
ATOM   1893  O   ILE A 130     -11.595  -8.203  10.808  1.00 96.96           O  
ATOM   1894  CG1 ILE A 130     -13.388  -4.275   9.002  1.00 96.96           C  
ATOM   1895 HG12 ILE A 130     -12.882  -3.780   9.831  1.00 96.96           H  
ATOM   1896 HG13 ILE A 130     -12.807  -4.083   8.099  1.00 96.96           H  
ATOM   1897  CG2 ILE A 130     -14.164  -6.082  10.601  1.00 96.96           C  
ATOM   1898 HG21 ILE A 130     -13.621  -5.622  11.427  1.00 96.96           H  
ATOM   1899 HG22 ILE A 130     -15.179  -5.686  10.579  1.00 96.96           H  
ATOM   1900 HG23 ILE A 130     -14.242  -7.153  10.788  1.00 96.96           H  
ATOM   1901  CD1 ILE A 130     -14.758  -3.614   8.793  1.00 96.96           C  
ATOM   1902 HD11 ILE A 130     -14.613  -2.575   8.499  1.00 96.96           H  
ATOM   1903 HD12 ILE A 130     -15.299  -4.130   8.000  1.00 96.96           H  
ATOM   1904 HD13 ILE A 130     -15.342  -3.632   9.713  1.00 96.96           H  
ATOM   1905  N   ALA A 131     -12.362  -8.763   8.769  1.00 96.61           N  
ATOM   1906  H   ALA A 131     -12.590  -8.426   7.845  1.00 96.61           H  
ATOM   1907  CA  ALA A 131     -12.464 -10.201   9.008  1.00 96.61           C  
ATOM   1908  HA  ALA A 131     -12.668 -10.358  10.067  1.00 96.61           H  
ATOM   1909  C   ALA A 131     -11.178 -10.998   8.695  1.00 96.61           C  
ATOM   1910  CB  ALA A 131     -13.679 -10.721   8.230  1.00 96.61           C  
ATOM   1911  HB1 ALA A 131     -14.577 -10.195   8.555  1.00 96.61           H  
ATOM   1912  HB2 ALA A 131     -13.532 -10.565   7.161  1.00 96.61           H  
ATOM   1913  HB3 ALA A 131     -13.810 -11.785   8.423  1.00 96.61           H  
ATOM   1914  O   ALA A 131     -11.152 -12.215   8.885  1.00 96.61           O  
ATOM   1915  N   ASN A 132     -10.111 -10.364   8.191  1.00 95.62           N  
ATOM   1916  H   ASN A 132     -10.151  -9.363   8.063  1.00 95.62           H  
ATOM   1917  CA  ASN A 132      -8.891 -11.080   7.813  1.00 95.62           C  
ATOM   1918  HA  ASN A 132      -9.202 -12.042   7.407  1.00 95.62           H  
ATOM   1919  C   ASN A 132      -7.987 -11.322   9.048  1.00 95.62           C  
ATOM   1920  CB  ASN A 132      -8.182 -10.347   6.656  1.00 95.62           C  
ATOM   1921  HB2 ASN A 132      -7.895  -9.345   6.974  1.00 95.62           H  
ATOM   1922  HB3 ASN A 132      -8.879 -10.241   5.824  1.00 95.62           H  
ATOM   1923  O   ASN A 132      -7.497 -10.349   9.631  1.00 95.62           O  
ATOM   1924  CG  ASN A 132      -6.948 -11.083   6.147  1.00 95.62           C  
ATOM   1925  ND2 ASN A 132      -6.376 -10.691   5.040  1.00 95.62           N  
ATOM   1926 HD21 ASN A 132      -5.503 -11.150   4.821  1.00 95.62           H  
ATOM   1927 HD22 ASN A 132      -6.520  -9.757   4.684  1.00 95.62           H  
ATOM   1928  OD1 ASN A 132      -6.461 -12.045   6.719  1.00 95.62           O  
ATOM   1929  N   PRO A 133      -7.692 -12.586   9.432  1.00 95.15           N  
ATOM   1930  CA  PRO A 133      -6.840 -12.917  10.583  1.00 95.15           C  
ATOM   1931  HA  PRO A 133      -7.259 -12.490  11.495  1.00 95.15           H  
ATOM   1932  C   PRO A 133      -5.392 -12.417  10.467  1.00 95.15           C  
ATOM   1933  CB  PRO A 133      -6.895 -14.443  10.711  1.00 95.15           C  
ATOM   1934  HB2 PRO A 133      -7.720 -14.720  11.367  1.00 95.15           H  
ATOM   1935  HB3 PRO A 133      -5.961 -14.864  11.084  1.00 95.15           H  
ATOM   1936  O   PRO A 133      -4.725 -12.267  11.488  1.00 95.15           O  
ATOM   1937  CG  PRO A 133      -7.199 -14.910   9.291  1.00 95.15           C  
ATOM   1938  HG2 PRO A 133      -6.284 -14.914   8.698  1.00 95.15           H  
ATOM   1939  HG3 PRO A 133      -7.676 -15.890   9.277  1.00 95.15           H  
ATOM   1940  CD  PRO A 133      -8.136 -13.817   8.787  1.00 95.15           C  
ATOM   1941  HD2 PRO A 133      -9.159 -14.036   9.094  1.00 95.15           H  
ATOM   1942  HD3 PRO A 133      -8.072 -13.764   7.700  1.00 95.15           H  
ATOM   1943  N   GLY A 134      -4.911 -12.139   9.250  1.00 93.26           N  
ATOM   1944  H   GLY A 134      -5.518 -12.281   8.455  1.00 93.26           H  
ATOM   1945  CA  GLY A 134      -3.599 -11.536   8.996  1.00 93.26           C  
ATOM   1946  HA2 GLY A 134      -3.214 -11.922   8.053  1.00 93.26           H  
ATOM   1947  HA3 GLY A 134      -2.905 -11.825   9.786  1.00 93.26           H  
ATOM   1948  C   GLY A 134      -3.604 -10.004   8.909  1.00 93.26           C  
ATOM   1949  O   GLY A 134      -2.560  -9.426   8.625  1.00 93.26           O  
ATOM   1950  N   GLU A 135      -4.751  -9.344   9.112  1.00 97.20           N  
ATOM   1951  H   GLU A 135      -5.573  -9.883   9.343  1.00 97.20           H  
ATOM   1952  CA  GLU A 135      -4.897  -7.880   9.071  1.00 97.20           C  
ATOM   1953  HA  GLU A 135      -3.906  -7.428   9.026  1.00 97.20           H  
ATOM   1954  C   GLU A 135      -5.521  -7.369  10.385  1.00 97.20           C  
ATOM   1955  CB  GLU A 135      -5.645  -7.409   7.804  1.00 97.20           C  
ATOM   1956  HB2 GLU A 135      -6.647  -7.838   7.808  1.00 97.20           H  
ATOM   1957  HB3 GLU A 135      -5.747  -6.324   7.853  1.00 97.20           H  
ATOM   1958  O   GLU A 135      -4.795  -7.194  11.363  1.00 97.20           O  
ATOM   1959  CG  GLU A 135      -4.938  -7.772   6.480  1.00 97.20           C  
ATOM   1960  HG2 GLU A 135      -3.987  -7.242   6.434  1.00 97.20           H  
ATOM   1961  HG3 GLU A 135      -4.723  -8.841   6.474  1.00 97.20           H  
ATOM   1962  CD  GLU A 135      -5.772  -7.434   5.227  1.00 97.20           C  
ATOM   1963  OE1 GLU A 135      -5.697  -8.200   4.233  1.00 97.20           O  
ATOM   1964  OE2 GLU A 135      -6.525  -6.443   5.250  1.00 97.20           O  
ATOM   1965  N   MET A 136      -6.843  -7.150  10.447  1.00 98.19           N  
ATOM   1966  H   MET A 136      -7.405  -7.327   9.627  1.00 98.19           H  
ATOM   1967  CA  MET A 136      -7.531  -6.627  11.645  1.00 98.19           C  
ATOM   1968  HA  MET A 136      -6.828  -6.012  12.206  1.00 98.19           H  
ATOM   1969  C   MET A 136      -8.010  -7.736  12.605  1.00 98.19           C  
ATOM   1970  CB  MET A 136      -8.699  -5.720  11.223  1.00 98.19           C  
ATOM   1971  HB2 MET A 136      -9.136  -5.261  12.110  1.00 98.19           H  
ATOM   1972  HB3 MET A 136      -9.467  -6.338  10.758  1.00 98.19           H  
ATOM   1973  O   MET A 136      -8.300  -7.456  13.771  1.00 98.19           O  
ATOM   1974  CG  MET A 136      -8.272  -4.608  10.250  1.00 98.19           C  
ATOM   1975  HG2 MET A 136      -7.835  -5.069   9.364  1.00 98.19           H  
ATOM   1976  HG3 MET A 136      -7.501  -4.000  10.724  1.00 98.19           H  
ATOM   1977  SD  MET A 136      -9.596  -3.515   9.665  1.00 98.19           S  
ATOM   1978  CE  MET A 136      -9.858  -2.496  11.133  1.00 98.19           C  
ATOM   1979  HE1 MET A 136     -10.149  -3.128  11.971  1.00 98.19           H  
ATOM   1980  HE2 MET A 136     -10.647  -1.771  10.928  1.00 98.19           H  
ATOM   1981  HE3 MET A 136      -8.937  -1.968  11.380  1.00 98.19           H  
ATOM   1982  N   ALA A 137      -8.044  -8.985  12.126  1.00 97.67           N  
ATOM   1983  H   ALA A 137      -7.804  -9.105  11.153  1.00 97.67           H  
ATOM   1984  CA  ALA A 137      -8.300 -10.221  12.872  1.00 97.67           C  
ATOM   1985  HA  ALA A 137      -8.454 -10.986  12.111  1.00 97.67           H  
ATOM   1986  C   ALA A 137      -9.598 -10.271  13.696  1.00 97.67           C  
ATOM   1987  CB  ALA A 137      -7.041 -10.607  13.659  1.00 97.67           C  
ATOM   1988  HB1 ALA A 137      -6.896  -9.907  14.482  1.00 97.67           H  
ATOM   1989  HB2 ALA A 137      -6.172 -10.584  13.001  1.00 97.67           H  
ATOM   1990  HB3 ALA A 137      -7.149 -11.613  14.065  1.00 97.67           H  
ATOM   1991  O   ALA A 137      -9.643 -10.919  14.742  1.00 97.67           O  
ATOM   1992  N   PHE A 138     -10.647  -9.594  13.231  1.00 96.88           N  
ATOM   1993  H   PHE A 138     -10.578  -9.133  12.335  1.00 96.88           H  
ATOM   1994  CA  PHE A 138     -11.927  -9.478  13.923  1.00 96.88           C  
ATOM   1995  HA  PHE A 138     -11.823  -9.921  14.914  1.00 96.88           H  
ATOM   1996  C   PHE A 138     -13.032 -10.284  13.219  1.00 96.88           C  
ATOM   1997  CB  PHE A 138     -12.231  -7.973  14.061  1.00 96.88           C  
ATOM   1998  HB2 PHE A 138     -11.289  -7.425  14.093  1.00 96.88           H  
ATOM   1999  HB3 PHE A 138     -12.752  -7.639  13.163  1.00 96.88           H  
ATOM   2000  O   PHE A 138     -12.758 -11.101  12.340  1.00 96.88           O  
ATOM   2001  CG  PHE A 138     -13.008  -7.524  15.285  1.00 96.88           C  
ATOM   2002  CD1 PHE A 138     -13.852  -6.403  15.180  1.00 96.88           C  
ATOM   2003  HD1 PHE A 138     -13.997  -5.922  14.224  1.00 96.88           H  
ATOM   2004  CD2 PHE A 138     -12.802  -8.118  16.549  1.00 96.88           C  
ATOM   2005  HD2 PHE A 138     -12.136  -8.959  16.675  1.00 96.88           H  
ATOM   2006  CE1 PHE A 138     -14.465  -5.872  16.327  1.00 96.88           C  
ATOM   2007  HE1 PHE A 138     -15.081  -4.987  16.258  1.00 96.88           H  
ATOM   2008  CE2 PHE A 138     -13.431  -7.598  17.690  1.00 96.88           C  
ATOM   2009  HE2 PHE A 138     -13.270  -8.053  18.655  1.00 96.88           H  
ATOM   2010  CZ  PHE A 138     -14.256  -6.469  17.579  1.00 96.88           C  
ATOM   2011  HZ  PHE A 138     -14.739  -6.068  18.458  1.00 96.88           H  
ATOM   2012  N   THR A 139     -14.291 -10.076  13.603  1.00 97.03           N  
ATOM   2013  H   THR A 139     -14.475  -9.380  14.312  1.00 97.03           H  
ATOM   2014  CA  THR A 139     -15.457 -10.573  12.855  1.00 97.03           C  
ATOM   2015  HA  THR A 139     -15.124 -10.952  11.889  1.00 97.03           H  
ATOM   2016  C   THR A 139     -16.418  -9.425  12.571  1.00 97.03           C  
ATOM   2017  CB  THR A 139     -16.198 -11.724  13.560  1.00 97.03           C  
ATOM   2018  HB  THR A 139     -16.923 -12.136  12.859  1.00 97.03           H  
ATOM   2019  O   THR A 139     -16.358  -8.378  13.218  1.00 97.03           O  
ATOM   2020  CG2 THR A 139     -15.282 -12.859  14.017  1.00 97.03           C  
ATOM   2021 HG21 THR A 139     -14.616 -12.510  14.807  1.00 97.03           H  
ATOM   2022 HG22 THR A 139     -15.884 -13.684  14.396  1.00 97.03           H  
ATOM   2023 HG23 THR A 139     -14.686 -13.208  13.175  1.00 97.03           H  
ATOM   2024  OG1 THR A 139     -16.900 -11.260  14.684  1.00 97.03           O  
ATOM   2025  HG1 THR A 139     -17.464 -11.970  14.998  1.00 97.03           H  
ATOM   2026  N   HIS A 140     -17.314  -9.611  11.599  1.00 97.28           N  
ATOM   2027  H   HIS A 140     -17.320 -10.478  11.080  1.00 97.28           H  
ATOM   2028  CA  HIS A 140     -18.364  -8.632  11.312  1.00 97.28           C  
ATOM   2029  HA  HIS A 140     -17.912  -7.648  11.185  1.00 97.28           H  
ATOM   2030  C   HIS A 140     -19.318  -8.481  12.502  1.00 97.28           C  
ATOM   2031  CB  HIS A 140     -19.068  -9.007  10.002  1.00 97.28           C  
ATOM   2032  HB2 HIS A 140     -19.882  -8.304   9.832  1.00 97.28           H  
ATOM   2033  HB3 HIS A 140     -19.507 -10.000  10.100  1.00 97.28           H  
ATOM   2034  O   HIS A 140     -19.518  -7.360  12.950  1.00 97.28           O  
ATOM   2035  CG  HIS A 140     -18.164  -8.990   8.785  1.00 97.28           C  
ATOM   2036  CD2 HIS A 140     -16.985  -8.307   8.651  1.00 97.28           C  
ATOM   2037  HD2 HIS A 140     -16.512  -7.690   9.401  1.00 97.28           H  
ATOM   2038  ND1 HIS A 140     -18.445  -9.624   7.573  1.00 97.28           N  
ATOM   2039  CE1 HIS A 140     -17.448  -9.299   6.740  1.00 97.28           C  
ATOM   2040  HE1 HIS A 140     -17.379  -9.624   5.713  1.00 97.28           H  
ATOM   2041  NE2 HIS A 140     -16.551  -8.517   7.362  1.00 97.28           N  
ATOM   2042  HE2 HIS A 140     -15.715  -8.142   6.937  1.00 97.28           H  
ATOM   2043  N   ASP A 141     -19.770  -9.587  13.102  1.00 97.61           N  
ATOM   2044  H   ASP A 141     -19.727 -10.458  12.594  1.00 97.61           H  
ATOM   2045  CA  ASP A 141     -20.620  -9.582  14.304  1.00 97.61           C  
ATOM   2046  HA  ASP A 141     -21.581  -9.133  14.053  1.00 97.61           H  
ATOM   2047  C   ASP A 141     -20.005  -8.779  15.470  1.00 97.61           C  
ATOM   2048  CB  ASP A 141     -20.864 -11.028  14.783  1.00 97.61           C  
ATOM   2049  HB2 ASP A 141     -19.913 -11.449  15.109  1.00 97.61           H  
ATOM   2050  HB3 ASP A 141     -21.522 -10.993  15.651  1.00 97.61           H  
ATOM   2051  O   ASP A 141     -20.691  -7.986  16.113  1.00 97.61           O  
ATOM   2052  CG  ASP A 141     -21.481 -11.991  13.757  1.00 97.61           C  
ATOM   2053  OD1 ASP A 141     -21.912 -11.540  12.675  1.00 97.61           O  
ATOM   2054  OD2 ASP A 141     -21.452 -13.209  14.044  1.00 97.61           O  
ATOM   2055  N   LEU A 142     -18.699  -8.936  15.730  1.00 97.14           N  
ATOM   2056  H   LEU A 142     -18.165  -9.578  15.161  1.00 97.14           H  
ATOM   2057  CA  LEU A 142     -18.011  -8.199  16.797  1.00 97.14           C  
ATOM   2058  HA  LEU A 142     -18.632  -8.221  17.693  1.00 97.14           H  
ATOM   2059  C   LEU A 142     -17.812  -6.715  16.442  1.00 97.14           C  
ATOM   2060  CB  LEU A 142     -16.663  -8.866  17.112  1.00 97.14           C  
ATOM   2061  HB2 LEU A 142     -16.088  -8.939  16.189  1.00 97.14           H  
ATOM   2062  HB3 LEU A 142     -16.127  -8.208  17.796  1.00 97.14           H  
ATOM   2063  O   LEU A 142     -17.857  -5.863  17.329  1.00 97.14           O  
ATOM   2064  CG  LEU A 142     -16.734 -10.247  17.788  1.00 97.14           C  
ATOM   2065  HG  LEU A 142     -17.407 -10.903  17.237  1.00 97.14           H  
ATOM   2066  CD1 LEU A 142     -15.337 -10.876  17.804  1.00 97.14           C  
ATOM   2067 HD11 LEU A 142     -14.970 -10.974  16.782  1.00 97.14           H  
ATOM   2068 HD12 LEU A 142     -15.386 -11.866  18.258  1.00 97.14           H  
ATOM   2069 HD13 LEU A 142     -14.652 -10.250  18.376  1.00 97.14           H  
ATOM   2070  CD2 LEU A 142     -17.217 -10.152  19.237  1.00 97.14           C  
ATOM   2071 HD21 LEU A 142     -16.572  -9.489  19.813  1.00 97.14           H  
ATOM   2072 HD22 LEU A 142     -17.221 -11.142  19.694  1.00 97.14           H  
ATOM   2073 HD23 LEU A 142     -18.236  -9.766  19.268  1.00 97.14           H  
ATOM   2074  N   ALA A 143     -17.629  -6.381  15.159  1.00 98.07           N  
ATOM   2075  H   ALA A 143     -17.603  -7.117  14.469  1.00 98.07           H  
ATOM   2076  CA  ALA A 143     -17.609  -4.993  14.697  1.00 98.07           C  
ATOM   2077  HA  ALA A 143     -16.907  -4.427  15.309  1.00 98.07           H  
ATOM   2078  C   ALA A 143     -18.982  -4.321  14.875  1.00 98.07           C  
ATOM   2079  CB  ALA A 143     -17.116  -4.950  13.244  1.00 98.07           C  
ATOM   2080  HB1 ALA A 143     -16.135  -5.420  13.172  1.00 98.07           H  
ATOM   2081  HB2 ALA A 143     -17.813  -5.477  12.593  1.00 98.07           H  
ATOM   2082  HB3 ALA A 143     -17.044  -3.913  12.916  1.00 98.07           H  
ATOM   2083  O   ALA A 143     -19.049  -3.191  15.365  1.00 98.07           O  
ATOM   2084  N   GLU A 144     -20.069  -5.029  14.553  1.00 98.19           N  
ATOM   2085  H   GLU A 144     -19.944  -5.943  14.144  1.00 98.19           H  
ATOM   2086  CA  GLU A 144     -21.439  -4.587  14.830  1.00 98.19           C  
ATOM   2087  HA  GLU A 144     -21.599  -3.621  14.353  1.00 98.19           H  
ATOM   2088  C   GLU A 144     -21.652  -4.375  16.339  1.00 98.19           C  
ATOM   2089  CB  GLU A 144     -22.471  -5.578  14.249  1.00 98.19           C  
ATOM   2090  HB2 GLU A 144     -23.460  -5.265  14.583  1.00 98.19           H  
ATOM   2091  HB3 GLU A 144     -22.280  -6.581  14.630  1.00 98.19           H  
ATOM   2092  O   GLU A 144     -22.073  -3.292  16.739  1.00 98.19           O  
ATOM   2093  CG  GLU A 144     -22.464  -5.608  12.711  1.00 98.19           C  
ATOM   2094  HG2 GLU A 144     -21.483  -5.925  12.356  1.00 98.19           H  
ATOM   2095  HG3 GLU A 144     -22.605  -4.586  12.358  1.00 98.19           H  
ATOM   2096  CD  GLU A 144     -23.540  -6.516  12.077  1.00 98.19           C  
ATOM   2097  OE1 GLU A 144     -23.464  -6.687  10.837  1.00 98.19           O  
ATOM   2098  OE2 GLU A 144     -24.513  -6.922  12.757  1.00 98.19           O  
ATOM   2099  N   GLU A 145     -21.283  -5.338  17.193  1.00 97.99           N  
ATOM   2100  H   GLU A 145     -20.964  -6.215  16.807  1.00 97.99           H  
ATOM   2101  CA  GLU A 145     -21.424  -5.242  18.657  1.00 97.99           C  
ATOM   2102  HA  GLU A 145     -22.477  -5.083  18.888  1.00 97.99           H  
ATOM   2103  C   GLU A 145     -20.638  -4.057  19.257  1.00 97.99           C  
ATOM   2104  CB  GLU A 145     -20.989  -6.577  19.293  1.00 97.99           C  
ATOM   2105  HB2 GLU A 145     -21.497  -7.393  18.779  1.00 97.99           H  
ATOM   2106  HB3 GLU A 145     -19.913  -6.700  19.169  1.00 97.99           H  
ATOM   2107  O   GLU A 145     -21.162  -3.282  20.071  1.00 97.99           O  
ATOM   2108  CG  GLU A 145     -21.346  -6.646  20.788  1.00 97.99           C  
ATOM   2109  HG2 GLU A 145     -20.902  -5.791  21.297  1.00 97.99           H  
ATOM   2110  HG3 GLU A 145     -22.429  -6.562  20.887  1.00 97.99           H  
ATOM   2111  CD  GLU A 145     -20.875  -7.929  21.498  1.00 97.99           C  
ATOM   2112  OE1 GLU A 145     -21.008  -7.959  22.744  1.00 97.99           O  
ATOM   2113  OE2 GLU A 145     -20.375  -8.857  20.825  1.00 97.99           O  
ATOM   2114  N   VAL A 146     -19.390  -3.854  18.817  1.00 98.59           N  
ATOM   2115  H   VAL A 146     -19.011  -4.514  18.153  1.00 98.59           H  
ATOM   2116  CA  VAL A 146     -18.559  -2.716  19.239  1.00 98.59           C  
ATOM   2117  HA  VAL A 146     -18.488  -2.727  20.326  1.00 98.59           H  
ATOM   2118  C   VAL A 146     -19.213  -1.389  18.874  1.00 98.59           C  
ATOM   2119  CB  VAL A 146     -17.132  -2.825  18.666  1.00 98.59           C  
ATOM   2120  HB  VAL A 146     -17.181  -3.137  17.623  1.00 98.59           H  
ATOM   2121  O   VAL A 146     -19.335  -0.523  19.738  1.00 98.59           O  
ATOM   2122  CG1 VAL A 146     -16.342  -1.510  18.730  1.00 98.59           C  
ATOM   2123 HG11 VAL A 146     -16.299  -1.141  19.755  1.00 98.59           H  
ATOM   2124 HG12 VAL A 146     -15.334  -1.691  18.358  1.00 98.59           H  
ATOM   2125 HG13 VAL A 146     -16.798  -0.760  18.084  1.00 98.59           H  
ATOM   2126  CG2 VAL A 146     -16.328  -3.854  19.468  1.00 98.59           C  
ATOM   2127 HG21 VAL A 146     -16.219  -3.530  20.503  1.00 98.59           H  
ATOM   2128 HG22 VAL A 146     -15.339  -3.965  19.024  1.00 98.59           H  
ATOM   2129 HG23 VAL A 146     -16.832  -4.820  19.446  1.00 98.59           H  
ATOM   2130  N   LEU A 147     -19.671  -1.213  17.635  1.00 98.57           N  
ATOM   2131  H   LEU A 147     -19.597  -1.975  16.976  1.00 98.57           H  
ATOM   2132  CA  LEU A 147     -20.275   0.048  17.199  1.00 98.57           C  
ATOM   2133  HA  LEU A 147     -19.647   0.876  17.528  1.00 98.57           H  
ATOM   2134  C   LEU A 147     -21.660   0.275  17.828  1.00 98.57           C  
ATOM   2135  CB  LEU A 147     -20.346   0.050  15.669  1.00 98.57           C  
ATOM   2136  HB2 LEU A 147     -20.889  -0.844  15.363  1.00 98.57           H  
ATOM   2137  HB3 LEU A 147     -20.917   0.922  15.350  1.00 98.57           H  
ATOM   2138  O   LEU A 147     -21.966   1.387  18.263  1.00 98.57           O  
ATOM   2139  CG  LEU A 147     -18.984   0.066  14.949  1.00 98.57           C  
ATOM   2140  HG  LEU A 147     -18.367  -0.772  15.274  1.00 98.57           H  
ATOM   2141  CD1 LEU A 147     -19.247  -0.061  13.453  1.00 98.57           C  
ATOM   2142 HD11 LEU A 147     -19.747  -1.010  13.261  1.00 98.57           H  
ATOM   2143 HD12 LEU A 147     -19.879   0.758  13.111  1.00 98.57           H  
ATOM   2144 HD13 LEU A 147     -18.309  -0.053  12.896  1.00 98.57           H  
ATOM   2145  CD2 LEU A 147     -18.197   1.353  15.195  1.00 98.57           C  
ATOM   2146 HD21 LEU A 147     -17.275   1.334  14.614  1.00 98.57           H  
ATOM   2147 HD22 LEU A 147     -18.791   2.217  14.897  1.00 98.57           H  
ATOM   2148 HD23 LEU A 147     -17.931   1.430  16.249  1.00 98.57           H  
ATOM   2149  N   GLN A 148     -22.471  -0.778  17.946  1.00 98.53           N  
ATOM   2150  H   GLN A 148     -22.158  -1.657  17.559  1.00 98.53           H  
ATOM   2151  CA  GLN A 148     -23.812  -0.748  18.537  1.00 98.53           C  
ATOM   2152  HA  GLN A 148     -24.397   0.009  18.014  1.00 98.53           H  
ATOM   2153  C   GLN A 148     -23.790  -0.388  20.032  1.00 98.53           C  
ATOM   2154  CB  GLN A 148     -24.455  -2.127  18.312  1.00 98.53           C  
ATOM   2155  HB2 GLN A 148     -23.894  -2.874  18.875  1.00 98.53           H  
ATOM   2156  HB3 GLN A 148     -24.387  -2.379  17.254  1.00 98.53           H  
ATOM   2157  O   GLN A 148     -24.727   0.235  20.534  1.00 98.53           O  
ATOM   2158  CG  GLN A 148     -25.932  -2.225  18.709  1.00 98.53           C  
ATOM   2159  HG2 GLN A 148     -26.070  -1.932  19.750  1.00 98.53           H  
ATOM   2160  HG3 GLN A 148     -26.246  -3.264  18.613  1.00 98.53           H  
ATOM   2161  CD  GLN A 148     -26.816  -1.383  17.800  1.00 98.53           C  
ATOM   2162  NE2 GLN A 148     -27.265  -0.226  18.229  1.00 98.53           N  
ATOM   2163 HE21 GLN A 148     -27.834   0.287  17.570  1.00 98.53           H  
ATOM   2164 HE22 GLN A 148     -26.959   0.146  19.116  1.00 98.53           H  
ATOM   2165  OE1 GLN A 148     -27.105  -1.744  16.674  1.00 98.53           O  
ATOM   2166  N   SER A 149     -22.717  -0.740  20.749  1.00 98.57           N  
ATOM   2167  H   SER A 149     -22.014  -1.300  20.288  1.00 98.57           H  
ATOM   2168  CA  SER A 149     -22.537  -0.415  22.173  1.00 98.57           C  
ATOM   2169  HA  SER A 149     -23.505  -0.524  22.662  1.00 98.57           H  
ATOM   2170  C   SER A 149     -22.073   1.028  22.442  1.00 98.57           C  
ATOM   2171  CB  SER A 149     -21.587  -1.420  22.826  1.00 98.57           C  
ATOM   2172  HB2 SER A 149     -21.935  -2.435  22.634  1.00 98.57           H  
ATOM   2173  HB3 SER A 149     -21.568  -1.259  23.904  1.00 98.57           H  
ATOM   2174  O   SER A 149     -21.929   1.420  23.605  1.00 98.57           O  
ATOM   2175  OG  SER A 149     -20.288  -1.235  22.309  1.00 98.57           O  
ATOM   2176  HG  SER A 149     -20.280  -1.638  21.437  1.00 98.57           H  
ATOM   2177  N   ILE A 150     -21.846   1.834  21.395  1.00 98.62           N  
ATOM   2178  H   ILE A 150     -21.971   1.446  20.471  1.00 98.62           H  
ATOM   2179  CA  ILE A 150     -21.347   3.212  21.481  1.00 98.62           C  
ATOM   2180  HA  ILE A 150     -21.055   3.423  22.510  1.00 98.62           H  
ATOM   2181  C   ILE A 150     -22.458   4.196  21.060  1.00 98.62           C  
ATOM   2182  CB  ILE A 150     -20.057   3.361  20.641  1.00 98.62           C  
ATOM   2183  HB  ILE A 150     -20.267   3.050  19.617  1.00 98.62           H  
ATOM   2184  O   ILE A 150     -22.707   4.370  19.865  1.00 98.62           O  
ATOM   2185  CG1 ILE A 150     -18.926   2.472  21.211  1.00 98.62           C  
ATOM   2186 HG12 ILE A 150     -19.304   1.467  21.399  1.00 98.62           H  
ATOM   2187 HG13 ILE A 150     -18.607   2.881  22.169  1.00 98.62           H  
ATOM   2188  CG2 ILE A 150     -19.604   4.834  20.641  1.00 98.62           C  
ATOM   2189 HG21 ILE A 150     -19.535   5.205  21.664  1.00 98.62           H  
ATOM   2190 HG22 ILE A 150     -20.300   5.447  20.069  1.00 98.62           H  
ATOM   2191 HG23 ILE A 150     -18.624   4.924  20.173  1.00 98.62           H  
ATOM   2192  CD1 ILE A 150     -17.708   2.323  20.288  1.00 98.62           C  
ATOM   2193 HD11 ILE A 150     -17.207   3.280  20.142  1.00 98.62           H  
ATOM   2194 HD12 ILE A 150     -17.001   1.626  20.739  1.00 98.62           H  
ATOM   2195 HD13 ILE A 150     -18.021   1.926  19.322  1.00 98.62           H  
ATOM   2196  N   PRO A 151     -23.102   4.921  22.003  1.00 98.21           N  
ATOM   2197  CA  PRO A 151     -24.243   5.795  21.703  1.00 98.21           C  
ATOM   2198  HA  PRO A 151     -25.065   5.173  21.350  1.00 98.21           H  
ATOM   2199  C   PRO A 151     -23.971   6.882  20.655  1.00 98.21           C  
ATOM   2200  CB  PRO A 151     -24.634   6.428  23.043  1.00 98.21           C  
ATOM   2201  HB2 PRO A 151     -24.064   7.341  23.212  1.00 98.21           H  
ATOM   2202  HB3 PRO A 151     -25.704   6.632  23.093  1.00 98.21           H  
ATOM   2203  O   PRO A 151     -24.885   7.275  19.934  1.00 98.21           O  
ATOM   2204  CG  PRO A 151     -24.212   5.375  24.062  1.00 98.21           C  
ATOM   2205  HG2 PRO A 151     -24.974   4.598  24.124  1.00 98.21           H  
ATOM   2206  HG3 PRO A 151     -24.023   5.810  25.044  1.00 98.21           H  
ATOM   2207  CD  PRO A 151     -22.942   4.797  23.444  1.00 98.21           C  
ATOM   2208  HD2 PRO A 151     -22.843   3.754  23.741  1.00 98.21           H  
ATOM   2209  HD3 PRO A 151     -22.074   5.371  23.766  1.00 98.21           H  
ATOM   2210  N   GLY A 152     -22.723   7.355  20.553  1.00 98.02           N  
ATOM   2211  H   GLY A 152     -22.018   6.969  21.165  1.00 98.02           H  
ATOM   2212  CA  GLY A 152     -22.315   8.305  19.516  1.00 98.02           C  
ATOM   2213  HA2 GLY A 152     -22.948   9.191  19.562  1.00 98.02           H  
ATOM   2214  HA3 GLY A 152     -21.281   8.604  19.682  1.00 98.02           H  
ATOM   2215  C   GLY A 152     -22.423   7.713  18.110  1.00 98.02           C  
ATOM   2216  O   GLY A 152     -23.017   8.339  17.239  1.00 98.02           O  
ATOM   2217  N   TYR A 153     -21.947   6.479  17.907  1.00 98.47           N  
ATOM   2218  H   TYR A 153     -21.603   5.936  18.686  1.00 98.47           H  
ATOM   2219  CA  TYR A 153     -22.115   5.795  16.626  1.00 98.47           C  
ATOM   2220  HA  TYR A 153     -21.809   6.480  15.837  1.00 98.47           H  
ATOM   2221  C   TYR A 153     -23.584   5.488  16.354  1.00 98.47           C  
ATOM   2222  CB  TYR A 153     -21.246   4.530  16.543  1.00 98.47           C  
ATOM   2223  HB2 TYR A 153     -21.302   3.987  17.486  1.00 98.47           H  
ATOM   2224  HB3 TYR A 153     -21.654   3.876  15.773  1.00 98.47           H  
ATOM   2225  O   TYR A 153     -24.064   5.843  15.287  1.00 98.47           O  
ATOM   2226  CG  TYR A 153     -19.798   4.795  16.175  1.00 98.47           C  
ATOM   2227  CD1 TYR A 153     -19.494   5.552  15.024  1.00 98.47           C  
ATOM   2228  HD1 TYR A 153     -20.284   5.948  14.402  1.00 98.47           H  
ATOM   2229  CD2 TYR A 153     -18.755   4.236  16.937  1.00 98.47           C  
ATOM   2230  HD2 TYR A 153     -18.984   3.605  17.784  1.00 98.47           H  
ATOM   2231  CE1 TYR A 153     -18.156   5.778  14.656  1.00 98.47           C  
ATOM   2232  HE1 TYR A 153     -17.922   6.347  13.768  1.00 98.47           H  
ATOM   2233  CE2 TYR A 153     -17.414   4.441  16.559  1.00 98.47           C  
ATOM   2234  HE2 TYR A 153     -16.614   3.976  17.115  1.00 98.47           H  
ATOM   2235  OH  TYR A 153     -15.829   5.440  15.048  1.00 98.47           O  
ATOM   2236  HH  TYR A 153     -15.216   4.910  15.562  1.00 98.47           H  
ATOM   2237  CZ  TYR A 153     -17.114   5.219  15.419  1.00 98.47           C  
ATOM   2238  N   VAL A 154     -24.333   4.942  17.317  1.00 98.43           N  
ATOM   2239  H   VAL A 154     -23.876   4.639  18.165  1.00 98.43           H  
ATOM   2240  CA  VAL A 154     -25.775   4.669  17.142  1.00 98.43           C  
ATOM   2241  HA  VAL A 154     -25.893   3.924  16.355  1.00 98.43           H  
ATOM   2242  C   VAL A 154     -26.552   5.916  16.694  1.00 98.43           C  
ATOM   2243  CB  VAL A 154     -26.371   4.092  18.439  1.00 98.43           C  
ATOM   2244  HB  VAL A 154     -26.196   4.790  19.259  1.00 98.43           H  
ATOM   2245  O   VAL A 154     -27.406   5.830  15.813  1.00 98.43           O  
ATOM   2246  CG1 VAL A 154     -27.880   3.847  18.329  1.00 98.43           C  
ATOM   2247 HG11 VAL A 154     -28.080   3.217  17.462  1.00 98.43           H  
ATOM   2248 HG12 VAL A 154     -28.417   4.789  18.219  1.00 98.43           H  
ATOM   2249 HG13 VAL A 154     -28.246   3.344  19.225  1.00 98.43           H  
ATOM   2250  CG2 VAL A 154     -25.710   2.754  18.782  1.00 98.43           C  
ATOM   2251 HG21 VAL A 154     -26.162   2.332  19.680  1.00 98.43           H  
ATOM   2252 HG22 VAL A 154     -24.643   2.878  18.969  1.00 98.43           H  
ATOM   2253 HG23 VAL A 154     -25.833   2.060  17.951  1.00 98.43           H  
ATOM   2254  N   ALA A 155     -26.235   7.094  17.242  1.00 98.04           N  
ATOM   2255  H   ALA A 155     -25.532   7.121  17.966  1.00 98.04           H  
ATOM   2256  CA  ALA A 155     -26.838   8.356  16.812  1.00 98.04           C  
ATOM   2257  HA  ALA A 155     -27.922   8.241  16.824  1.00 98.04           H  
ATOM   2258  C   ALA A 155     -26.442   8.761  15.377  1.00 98.04           C  
ATOM   2259  CB  ALA A 155     -26.457   9.439  17.828  1.00 98.04           C  
ATOM   2260  HB1 ALA A 155     -25.375   9.575  17.837  1.00 98.04           H  
ATOM   2261  HB2 ALA A 155     -26.789   9.145  18.823  1.00 98.04           H  
ATOM   2262  HB3 ALA A 155     -26.932  10.380  17.553  1.00 98.04           H  
ATOM   2263  O   ALA A 155     -27.275   9.293  14.642  1.00 98.04           O  
ATOM   2264  N   GLU A 156     -25.200   8.504  14.963  1.00 97.85           N  
ATOM   2265  H   GLU A 156     -24.565   8.053  15.605  1.00 97.85           H  
ATOM   2266  CA  GLU A 156     -24.700   8.804  13.616  1.00 97.85           C  
ATOM   2267  HA  GLU A 156     -25.064   9.787  13.319  1.00 97.85           H  
ATOM   2268  C   GLU A 156     -25.233   7.823  12.558  1.00 97.85           C  
ATOM   2269  CB  GLU A 156     -23.163   8.866  13.631  1.00 97.85           C  
ATOM   2270  HB2 GLU A 156     -22.807   8.937  12.604  1.00 97.85           H  
ATOM   2271  HB3 GLU A 156     -22.757   7.961  14.083  1.00 97.85           H  
ATOM   2272  O   GLU A 156     -25.726   8.270  11.524  1.00 97.85           O  
ATOM   2273  CG  GLU A 156     -22.680  10.103  14.407  1.00 97.85           C  
ATOM   2274  HG2 GLU A 156     -23.046  10.994  13.897  1.00 97.85           H  
ATOM   2275  HG3 GLU A 156     -23.109  10.110  15.408  1.00 97.85           H  
ATOM   2276  CD  GLU A 156     -21.155  10.189  14.505  1.00 97.85           C  
ATOM   2277  OE1 GLU A 156     -20.618  10.556  15.580  1.00 97.85           O  
ATOM   2278  OE2 GLU A 156     -20.470  10.089  13.463  1.00 97.85           O  
ATOM   2279  N   PHE A 157     -25.259   6.516  12.840  1.00 98.37           N  
ATOM   2280  H   PHE A 157     -24.842   6.203  13.705  1.00 98.37           H  
ATOM   2281  CA  PHE A 157     -25.914   5.514  11.989  1.00 98.37           C  
ATOM   2282  HA  PHE A 157     -25.478   5.566  10.992  1.00 98.37           H  
ATOM   2283  C   PHE A 157     -27.412   5.820  11.833  1.00 98.37           C  
ATOM   2284  CB  PHE A 157     -25.672   4.097  12.540  1.00 98.37           C  
ATOM   2285  HB2 PHE A 157     -26.445   3.437  12.146  1.00 98.37           H  
ATOM   2286  HB3 PHE A 157     -25.776   4.098  13.625  1.00 98.37           H  
ATOM   2287  O   PHE A 157     -27.913   5.867  10.711  1.00 98.37           O  
ATOM   2288  CG  PHE A 157     -24.325   3.509  12.147  1.00 98.37           C  
ATOM   2289  CD1 PHE A 157     -24.186   2.846  10.914  1.00 98.37           C  
ATOM   2290  HD1 PHE A 157     -25.039   2.735  10.260  1.00 98.37           H  
ATOM   2291  CD2 PHE A 157     -23.209   3.606  12.998  1.00 98.37           C  
ATOM   2292  HD2 PHE A 157     -23.309   4.066  13.970  1.00 98.37           H  
ATOM   2293  CE1 PHE A 157     -22.942   2.321  10.524  1.00 98.37           C  
ATOM   2294  HE1 PHE A 157     -22.842   1.816   9.574  1.00 98.37           H  
ATOM   2295  CE2 PHE A 157     -21.963   3.081  12.614  1.00 98.37           C  
ATOM   2296  HE2 PHE A 157     -21.112   3.157  13.276  1.00 98.37           H  
ATOM   2297  CZ  PHE A 157     -21.829   2.448  11.369  1.00 98.37           C  
ATOM   2298  HZ  PHE A 157     -20.873   2.047  11.065  1.00 98.37           H  
ATOM   2299  N   LYS A 158     -28.109   6.189  12.917  1.00 98.15           N  
ATOM   2300  H   LYS A 158     -27.668   6.089  13.821  1.00 98.15           H  
ATOM   2301  CA  LYS A 158     -29.512   6.636  12.855  1.00 98.15           C  
ATOM   2302  HA  LYS A 158     -30.093   5.857  12.361  1.00 98.15           H  
ATOM   2303  C   LYS A 158     -29.721   7.881  12.004  1.00 98.15           C  
ATOM   2304  CB  LYS A 158     -30.037   6.820  14.280  1.00 98.15           C  
ATOM   2305  HB2 LYS A 158     -29.495   7.628  14.772  1.00 98.15           H  
ATOM   2306  HB3 LYS A 158     -29.849   5.893  14.823  1.00 98.15           H  
ATOM   2307  O   LYS A 158     -30.759   8.001  11.355  1.00 98.15           O  
ATOM   2308  CG  LYS A 158     -31.543   7.111  14.313  1.00 98.15           C  
ATOM   2309  HG2 LYS A 158     -31.756   8.087  13.878  1.00 98.15           H  
ATOM   2310  HG3 LYS A 158     -32.060   6.339  13.742  1.00 98.15           H  
ATOM   2311  CD  LYS A 158     -32.032   7.083  15.763  1.00 98.15           C  
ATOM   2312  HD2 LYS A 158     -31.612   6.200  16.244  1.00 98.15           H  
ATOM   2313  HD3 LYS A 158     -31.677   7.966  16.294  1.00 98.15           H  
ATOM   2314  CE  LYS A 158     -33.558   6.998  15.819  1.00 98.15           C  
ATOM   2315  HE2 LYS A 158     -33.979   8.003  15.839  1.00 98.15           H  
ATOM   2316  HE3 LYS A 158     -33.904   6.502  14.912  1.00 98.15           H  
ATOM   2317  NZ  LYS A 158     -33.988   6.197  16.995  1.00 98.15           N  
ATOM   2318  HZ1 LYS A 158     -33.658   6.582  17.869  1.00 98.15           H  
ATOM   2319  HZ2 LYS A 158     -33.608   5.261  16.963  1.00 98.15           H  
ATOM   2320  HZ3 LYS A 158     -34.989   6.061  17.022  1.00 98.15           H  
ATOM   2321  N   LYS A 159     -28.753   8.797  11.990  1.00 97.72           N  
ATOM   2322  H   LYS A 159     -27.935   8.625  12.558  1.00 97.72           H  
ATOM   2323  CA  LYS A 159     -28.793   9.996  11.150  1.00 97.72           C  
ATOM   2324  HA  LYS A 159     -29.773  10.462  11.251  1.00 97.72           H  
ATOM   2325  C   LYS A 159     -28.627   9.652   9.665  1.00 97.72           C  
ATOM   2326  CB  LYS A 159     -27.716  10.973  11.636  1.00 97.72           C  
ATOM   2327  HB2 LYS A 159     -26.736  10.625  11.310  1.00 97.72           H  
ATOM   2328  HB3 LYS A 159     -27.725  11.024  12.725  1.00 97.72           H  
ATOM   2329  O   LYS A 159     -29.383  10.160   8.846  1.00 97.72           O  
ATOM   2330  CG  LYS A 159     -27.972  12.376  11.090  1.00 97.72           C  
ATOM   2331  HG2 LYS A 159     -28.838  12.803  11.595  1.00 97.72           H  
ATOM   2332  HG3 LYS A 159     -28.178  12.326  10.020  1.00 97.72           H  
ATOM   2333  CD  LYS A 159     -26.749  13.265  11.308  1.00 97.72           C  
ATOM   2334  HD2 LYS A 159     -25.928  12.860  10.716  1.00 97.72           H  
ATOM   2335  HD3 LYS A 159     -26.471  13.290  12.362  1.00 97.72           H  
ATOM   2336  CE  LYS A 159     -27.109  14.661  10.811  1.00 97.72           C  
ATOM   2337  HE2 LYS A 159     -27.735  15.168  11.544  1.00 97.72           H  
ATOM   2338  HE3 LYS A 159     -27.691  14.544   9.897  1.00 97.72           H  
ATOM   2339  NZ  LYS A 159     -25.905  15.449  10.482  1.00 97.72           N  
ATOM   2340  HZ1 LYS A 159     -25.826  16.292  11.032  1.00 97.72           H  
ATOM   2341  HZ2 LYS A 159     -25.076  14.874  10.523  1.00 97.72           H  
ATOM   2342  HZ3 LYS A 159     -26.010  15.718   9.514  1.00 97.72           H  
ATOM   2343  N   VAL A 160     -27.676   8.774   9.338  1.00 97.99           N  
ATOM   2344  H   VAL A 160     -27.099   8.414  10.084  1.00 97.99           H  
ATOM   2345  CA  VAL A 160     -27.308   8.422   7.954  1.00 97.99           C  
ATOM   2346  HA  VAL A 160     -27.363   9.322   7.341  1.00 97.99           H  
ATOM   2347  C   VAL A 160     -28.270   7.408   7.320  1.00 97.99           C  
ATOM   2348  CB  VAL A 160     -25.850   7.916   7.919  1.00 97.99           C  
ATOM   2349  HB  VAL A 160     -25.735   7.097   8.629  1.00 97.99           H  
ATOM   2350  O   VAL A 160     -28.668   7.582   6.170  1.00 97.99           O  
ATOM   2351  CG1 VAL A 160     -25.440   7.423   6.529  1.00 97.99           C  
ATOM   2352 HG11 VAL A 160     -24.387   7.142   6.532  1.00 97.99           H  
ATOM   2353 HG12 VAL A 160     -26.015   6.538   6.257  1.00 97.99           H  
ATOM   2354 HG13 VAL A 160     -25.621   8.205   5.793  1.00 97.99           H  
ATOM   2355  CG2 VAL A 160     -24.874   9.040   8.300  1.00 97.99           C  
ATOM   2356 HG21 VAL A 160     -25.089   9.415   9.301  1.00 97.99           H  
ATOM   2357 HG22 VAL A 160     -24.957   9.862   7.589  1.00 97.99           H  
ATOM   2358 HG23 VAL A 160     -23.852   8.661   8.296  1.00 97.99           H  
ATOM   2359  N   PHE A 161     -28.662   6.368   8.061  1.00 97.88           N  
ATOM   2360  H   PHE A 161     -28.268   6.284   8.987  1.00 97.88           H  
ATOM   2361  CA  PHE A 161     -29.428   5.211   7.571  1.00 97.88           C  
ATOM   2362  HA  PHE A 161     -29.530   5.289   6.489  1.00 97.88           H  
ATOM   2363  C   PHE A 161     -30.858   5.131   8.138  1.00 97.88           C  
ATOM   2364  CB  PHE A 161     -28.637   3.927   7.866  1.00 97.88           C  
ATOM   2365  HB2 PHE A 161     -28.576   3.787   8.945  1.00 97.88           H  
ATOM   2366  HB3 PHE A 161     -29.183   3.074   7.463  1.00 97.88           H  
ATOM   2367  O   PHE A 161     -31.575   4.156   7.907  1.00 97.88           O  
ATOM   2368  CG  PHE A 161     -27.236   3.902   7.283  1.00 97.88           C  
ATOM   2369  CD1 PHE A 161     -27.036   3.550   5.935  1.00 97.88           C  
ATOM   2370  HD1 PHE A 161     -27.879   3.294   5.309  1.00 97.88           H  
ATOM   2371  CD2 PHE A 161     -26.127   4.195   8.097  1.00 97.88           C  
ATOM   2372  HD2 PHE A 161     -26.278   4.428   9.141  1.00 97.88           H  
ATOM   2373  CE1 PHE A 161     -25.733   3.474   5.412  1.00 97.88           C  
ATOM   2374  HE1 PHE A 161     -25.575   3.153   4.393  1.00 97.88           H  
ATOM   2375  CE2 PHE A 161     -24.825   4.141   7.569  1.00 97.88           C  
ATOM   2376  HE2 PHE A 161     -23.973   4.331   8.205  1.00 97.88           H  
ATOM   2377  CZ  PHE A 161     -24.629   3.780   6.225  1.00 97.88           C  
ATOM   2378  HZ  PHE A 161     -23.629   3.703   5.824  1.00 97.88           H  
ATOM   2379  N   GLY A 162     -31.290   6.134   8.910  1.00 97.23           N  
ATOM   2380  H   GLY A 162     -30.649   6.891   9.101  1.00 97.23           H  
ATOM   2381  CA  GLY A 162     -32.656   6.248   9.438  1.00 97.23           C  
ATOM   2382  HA2 GLY A 162     -33.359   6.106   8.617  1.00 97.23           H  
ATOM   2383  HA3 GLY A 162     -32.791   7.254   9.834  1.00 97.23           H  
ATOM   2384  C   GLY A 162     -33.032   5.255  10.546  1.00 97.23           C  
ATOM   2385  O   GLY A 162     -34.177   5.266  11.000  1.00 97.23           O  
ATOM   2386  N   ASN A 163     -32.104   4.406  10.997  1.00 95.13           N  
ATOM   2387  H   ASN A 163     -31.172   4.460  10.610  1.00 95.13           H  
ATOM   2388  CA  ASN A 163     -32.348   3.354  11.984  1.00 95.13           C  
ATOM   2389  HA  ASN A 163     -33.222   3.629  12.574  1.00 95.13           H  
ATOM   2390  C   ASN A 163     -31.169   3.217  12.969  1.00 95.13           C  
ATOM   2391  CB  ASN A 163     -32.683   2.052  11.235  1.00 95.13           C  
ATOM   2392  HB2 ASN A 163     -33.342   2.259  10.392  1.00 95.13           H  
ATOM   2393  HB3 ASN A 163     -33.210   1.385  11.917  1.00 95.13           H  
ATOM   2394  O   ASN A 163     -30.041   3.560  12.638  1.00 95.13           O  
ATOM   2395  CG  ASN A 163     -31.454   1.313  10.743  1.00 95.13           C  
ATOM   2396  ND2 ASN A 163     -30.911   1.633   9.591  1.00 95.13           N  
ATOM   2397 HD21 ASN A 163     -30.050   1.153   9.370  1.00 95.13           H  
ATOM   2398 HD22 ASN A 163     -31.266   2.383   9.015  1.00 95.13           H  
ATOM   2399  OD1 ASN A 163     -30.987   0.426  11.427  1.00 95.13           O  
ATOM   2400  N   ASP A 164     -31.429   2.765  14.196  1.00 92.83           N  
ATOM   2401  H   ASP A 164     -32.341   2.389  14.414  1.00 92.83           H  
ATOM   2402  CA  ASP A 164     -30.425   2.647  15.269  1.00 92.83           C  
ATOM   2403  HA  ASP A 164     -29.627   3.362  15.066  1.00 92.83           H  
ATOM   2404  C   ASP A 164     -29.710   1.287  15.323  1.00 92.83           C  
ATOM   2405  CB  ASP A 164     -31.028   3.042  16.636  1.00 92.83           C  
ATOM   2406  HB2 ASP A 164     -30.448   2.610  17.451  1.00 92.83           H  
ATOM   2407  HB3 ASP A 164     -30.931   4.123  16.730  1.00 92.83           H  
ATOM   2408  O   ASP A 164     -28.888   1.073  16.221  1.00 92.83           O  
ATOM   2409  CG  ASP A 164     -32.501   2.676  16.843  1.00 92.83           C  
ATOM   2410  OD1 ASP A 164     -32.967   1.657  16.293  1.00 92.83           O  
ATOM   2411  OD2 ASP A 164     -33.194   3.532  17.456  1.00 92.83           O  
ATOM   2412  N   LYS A 165     -29.980   0.388  14.368  1.00 96.99           N  
ATOM   2413  H   LYS A 165     -30.569   0.664  13.595  1.00 96.99           H  
ATOM   2414  CA  LYS A 165     -29.249  -0.867  14.227  1.00 96.99           C  
ATOM   2415  HA  LYS A 165     -28.910  -1.184  15.213  1.00 96.99           H  
ATOM   2416  C   LYS A 165     -28.017  -0.644  13.348  1.00 96.99           C  
ATOM   2417  CB  LYS A 165     -30.153  -1.976  13.663  1.00 96.99           C  
ATOM   2418  HB2 LYS A 165     -30.348  -1.784  12.608  1.00 96.99           H  
ATOM   2419  HB3 LYS A 165     -31.102  -1.999  14.199  1.00 96.99           H  
ATOM   2420  O   LYS A 165     -28.144  -0.349  12.162  1.00 96.99           O  
ATOM   2421  CG  LYS A 165     -29.444  -3.328  13.829  1.00 96.99           C  
ATOM   2422  HG2 LYS A 165     -28.372  -3.183  13.702  1.00 96.99           H  
ATOM   2423  HG3 LYS A 165     -29.606  -3.695  14.843  1.00 96.99           H  
ATOM   2424  CD  LYS A 165     -29.879  -4.392  12.818  1.00 96.99           C  
ATOM   2425  HD2 LYS A 165     -29.809  -3.967  11.817  1.00 96.99           H  
ATOM   2426  HD3 LYS A 165     -30.898  -4.724  13.016  1.00 96.99           H  
ATOM   2427  CE  LYS A 165     -28.877  -5.547  12.965  1.00 96.99           C  
ATOM   2428  HE2 LYS A 165     -27.910  -5.118  13.227  1.00 96.99           H  
ATOM   2429  HE3 LYS A 165     -29.171  -6.195  13.791  1.00 96.99           H  
ATOM   2430  NZ  LYS A 165     -28.689  -6.312  11.713  1.00 96.99           N  
ATOM   2431  HZ1 LYS A 165     -27.896  -6.928  11.821  1.00 96.99           H  
ATOM   2432  HZ2 LYS A 165     -28.421  -5.675  10.977  1.00 96.99           H  
ATOM   2433  HZ3 LYS A 165     -29.512  -6.831  11.441  1.00 96.99           H  
ATOM   2434  N   VAL A 166     -26.834  -0.853  13.915  1.00 97.70           N  
ATOM   2435  H   VAL A 166     -26.818  -1.160  14.877  1.00 97.70           H  
ATOM   2436  CA  VAL A 166     -25.599  -0.949  13.131  1.00 97.70           C  
ATOM   2437  HA  VAL A 166     -25.635  -0.204  12.336  1.00 97.70           H  
ATOM   2438  C   VAL A 166     -25.533  -2.333  12.484  1.00 97.70           C  
ATOM   2439  CB  VAL A 166     -24.348  -0.666  13.985  1.00 97.70           C  
ATOM   2440  HB  VAL A 166     -24.206  -1.466  14.712  1.00 97.70           H  
ATOM   2441  O   VAL A 166     -25.816  -3.336  13.136  1.00 97.70           O  
ATOM   2442  CG1 VAL A 166     -23.111  -0.587  13.082  1.00 97.70           C  
ATOM   2443 HG11 VAL A 166     -23.289   0.111  12.264  1.00 97.70           H  
ATOM   2444 HG12 VAL A 166     -22.246  -0.247  13.651  1.00 97.70           H  
ATOM   2445 HG13 VAL A 166     -22.883  -1.571  12.670  1.00 97.70           H  
ATOM   2446  CG2 VAL A 166     -24.475   0.662  14.750  1.00 97.70           C  
ATOM   2447 HG21 VAL A 166     -23.543   0.885  15.269  1.00 97.70           H  
ATOM   2448 HG22 VAL A 166     -25.271   0.589  15.492  1.00 97.70           H  
ATOM   2449 HG23 VAL A 166     -24.708   1.466  14.052  1.00 97.70           H  
ATOM   2450  N   ASP A 167     -25.161  -2.386  11.208  1.00 96.17           N  
ATOM   2451  H   ASP A 167     -24.957  -1.528  10.716  1.00 96.17           H  
ATOM   2452  CA  ASP A 167     -24.779  -3.620  10.524  1.00 96.17           C  
ATOM   2453  HA  ASP A 167     -24.482  -4.340  11.287  1.00 96.17           H  
ATOM   2454  C   ASP A 167     -23.545  -3.396   9.629  1.00 96.17           C  
ATOM   2455  CB  ASP A 167     -25.975  -4.256   9.795  1.00 96.17           C  
ATOM   2456  HB2 ASP A 167     -25.667  -5.218   9.385  1.00 96.17           H  
ATOM   2457  HB3 ASP A 167     -26.761  -4.452  10.524  1.00 96.17           H  
ATOM   2458  O   ASP A 167     -23.178  -2.257   9.318  1.00 96.17           O  
ATOM   2459  CG  ASP A 167     -26.536  -3.405   8.661  1.00 96.17           C  
ATOM   2460  OD1 ASP A 167     -25.749  -3.042   7.764  1.00 96.17           O  
ATOM   2461  OD2 ASP A 167     -27.762  -3.139   8.689  1.00 96.17           O  
ATOM   2462  N   ILE A 168     -22.867  -4.476   9.240  1.00 97.45           N  
ATOM   2463  H   ILE A 168     -23.152  -5.372   9.609  1.00 97.45           H  
ATOM   2464  CA  ILE A 168     -21.632  -4.413   8.449  1.00 97.45           C  
ATOM   2465  HA  ILE A 168     -20.967  -3.729   8.977  1.00 97.45           H  
ATOM   2466  C   ILE A 168     -21.848  -3.837   7.036  1.00 97.45           C  
ATOM   2467  CB  ILE A 168     -20.957  -5.802   8.429  1.00 97.45           C  
ATOM   2468  HB  ILE A 168     -20.905  -6.157   9.458  1.00 97.45           H  
ATOM   2469  O   ILE A 168     -20.927  -3.263   6.449  1.00 97.45           O  
ATOM   2470  CG1 ILE A 168     -19.514  -5.762   7.881  1.00 97.45           C  
ATOM   2471 HG12 ILE A 168     -19.160  -6.786   7.765  1.00 97.45           H  
ATOM   2472 HG13 ILE A 168     -19.494  -5.312   6.888  1.00 97.45           H  
ATOM   2473  CG2 ILE A 168     -21.770  -6.837   7.632  1.00 97.45           C  
ATOM   2474 HG21 ILE A 168     -21.302  -7.817   7.718  1.00 97.45           H  
ATOM   2475 HG22 ILE A 168     -21.824  -6.561   6.579  1.00 97.45           H  
ATOM   2476 HG23 ILE A 168     -22.778  -6.913   8.042  1.00 97.45           H  
ATOM   2477  CD1 ILE A 168     -18.525  -5.025   8.794  1.00 97.45           C  
ATOM   2478 HD11 ILE A 168     -18.764  -3.962   8.839  1.00 97.45           H  
ATOM   2479 HD12 ILE A 168     -17.517  -5.139   8.394  1.00 97.45           H  
ATOM   2480 HD13 ILE A 168     -18.557  -5.450   9.797  1.00 97.45           H  
ATOM   2481  N   ASP A 169     -23.062  -3.933   6.491  1.00 97.31           N  
ATOM   2482  H   ASP A 169     -23.821  -4.264   7.069  1.00 97.31           H  
ATOM   2483  CA  ASP A 169     -23.409  -3.378   5.181  1.00 97.31           C  
ATOM   2484  HA  ASP A 169     -22.647  -3.680   4.461  1.00 97.31           H  
ATOM   2485  C   ASP A 169     -23.413  -1.839   5.243  1.00 97.31           C  
ATOM   2486  CB  ASP A 169     -24.750  -3.977   4.722  1.00 97.31           C  
ATOM   2487  HB2 ASP A 169     -24.752  -5.048   4.927  1.00 97.31           H  
ATOM   2488  HB3 ASP A 169     -25.573  -3.525   5.275  1.00 97.31           H  
ATOM   2489  O   ASP A 169     -22.757  -1.180   4.435  1.00 97.31           O  
ATOM   2490  CG  ASP A 169     -24.976  -3.779   3.227  1.00 97.31           C  
ATOM   2491  OD1 ASP A 169     -24.309  -4.467   2.424  1.00 97.31           O  
ATOM   2492  OD2 ASP A 169     -25.758  -2.887   2.836  1.00 97.31           O  
ATOM   2493  N   GLN A 170     -24.015  -1.273   6.296  1.00 98.07           N  
ATOM   2494  H   GLN A 170     -24.543  -1.881   6.905  1.00 98.07           H  
ATOM   2495  CA  GLN A 170     -23.958   0.156   6.622  1.00 98.07           C  
ATOM   2496  HA  GLN A 170     -24.319   0.728   5.767  1.00 98.07           H  
ATOM   2497  C   GLN A 170     -22.527   0.635   6.942  1.00 98.07           C  
ATOM   2498  CB  GLN A 170     -24.869   0.438   7.830  1.00 98.07           C  
ATOM   2499  HB2 GLN A 170     -24.723   1.476   8.128  1.00 98.07           H  
ATOM   2500  HB3 GLN A 170     -24.561  -0.190   8.666  1.00 98.07           H  
ATOM   2501  O   GLN A 170     -22.125   1.724   6.525  1.00 98.07           O  
ATOM   2502  CG  GLN A 170     -26.372   0.226   7.585  1.00 98.07           C  
ATOM   2503  HG2 GLN A 170     -26.722   0.927   6.827  1.00 98.07           H  
ATOM   2504  HG3 GLN A 170     -26.557  -0.781   7.209  1.00 98.07           H  
ATOM   2505  CD  GLN A 170     -27.172   0.446   8.868  1.00 98.07           C  
ATOM   2506  NE2 GLN A 170     -28.091  -0.417   9.234  1.00 98.07           N  
ATOM   2507 HE21 GLN A 170     -28.075  -1.333   8.809  1.00 98.07           H  
ATOM   2508 HE22 GLN A 170     -28.361  -0.341  10.204  1.00 98.07           H  
ATOM   2509  OE1 GLN A 170     -26.987   1.414   9.586  1.00 98.07           O  
ATOM   2510  N   VAL A 171     -21.732  -0.163   7.670  1.00 98.42           N  
ATOM   2511  H   VAL A 171     -22.135  -1.018   8.026  1.00 98.42           H  
ATOM   2512  CA  VAL A 171     -20.318   0.150   7.981  1.00 98.42           C  
ATOM   2513  HA  VAL A 171     -20.269   1.117   8.483  1.00 98.42           H  
ATOM   2514  C   VAL A 171     -19.487   0.262   6.703  1.00 98.42           C  
ATOM   2515  CB  VAL A 171     -19.713  -0.922   8.912  1.00 98.42           C  
ATOM   2516  HB  VAL A 171     -19.945  -1.905   8.501  1.00 98.42           H  
ATOM   2517  O   VAL A 171     -18.742   1.228   6.527  1.00 98.42           O  
ATOM   2518  CG1 VAL A 171     -18.187  -0.836   9.074  1.00 98.42           C  
ATOM   2519 HG11 VAL A 171     -17.892   0.166   9.384  1.00 98.42           H  
ATOM   2520 HG12 VAL A 171     -17.695  -1.085   8.134  1.00 98.42           H  
ATOM   2521 HG13 VAL A 171     -17.855  -1.556   9.823  1.00 98.42           H  
ATOM   2522  CG2 VAL A 171     -20.311  -0.825  10.316  1.00 98.42           C  
ATOM   2523 HG21 VAL A 171     -19.930   0.069  10.809  1.00 98.42           H  
ATOM   2524 HG22 VAL A 171     -21.399  -0.771  10.274  1.00 98.42           H  
ATOM   2525 HG23 VAL A 171     -20.034  -1.707  10.893  1.00 98.42           H  
ATOM   2526  N   THR A 172     -19.622  -0.711   5.801  1.00 98.05           N  
ATOM   2527  H   THR A 172     -20.277  -1.456   5.993  1.00 98.05           H  
ATOM   2528  CA  THR A 172     -18.866  -0.749   4.543  1.00 98.05           C  
ATOM   2529  HA  THR A 172     -17.831  -0.486   4.763  1.00 98.05           H  
ATOM   2530  C   THR A 172     -19.351   0.295   3.537  1.00 98.05           C  
ATOM   2531  CB  THR A 172     -18.844  -2.153   3.923  1.00 98.05           C  
ATOM   2532  HB  THR A 172     -18.388  -2.088   2.935  1.00 98.05           H  
ATOM   2533  O   THR A 172     -18.513   0.878   2.850  1.00 98.05           O  
ATOM   2534  CG2 THR A 172     -18.024  -3.131   4.763  1.00 98.05           C  
ATOM   2535 HG21 THR A 172     -16.999  -2.771   4.845  1.00 98.05           H  
ATOM   2536 HG22 THR A 172     -18.443  -3.227   5.765  1.00 98.05           H  
ATOM   2537 HG23 THR A 172     -18.025  -4.107   4.277  1.00 98.05           H  
ATOM   2538  OG1 THR A 172     -20.135  -2.694   3.792  1.00 98.05           O  
ATOM   2539  HG1 THR A 172     -20.451  -2.930   4.667  1.00 98.05           H  
ATOM   2540  N   ASP A 173     -20.649   0.625   3.504  1.00 98.15           N  
ATOM   2541  H   ASP A 173     -21.307   0.060   4.021  1.00 98.15           H  
ATOM   2542  CA  ASP A 173     -21.168   1.777   2.748  1.00 98.15           C  
ATOM   2543  HA  ASP A 173     -20.878   1.676   1.702  1.00 98.15           H  
ATOM   2544  C   ASP A 173     -20.566   3.097   3.240  1.00 98.15           C  
ATOM   2545  CB  ASP A 173     -22.705   1.869   2.845  1.00 98.15           C  
ATOM   2546  HB2 ASP A 173     -23.032   1.549   3.834  1.00 98.15           H  
ATOM   2547  HB3 ASP A 173     -23.002   2.911   2.728  1.00 98.15           H  
ATOM   2548  O   ASP A 173     -20.095   3.899   2.432  1.00 98.15           O  
ATOM   2549  CG  ASP A 173     -23.443   1.079   1.766  1.00 98.15           C  
ATOM   2550  OD1 ASP A 173     -22.870   0.806   0.688  1.00 98.15           O  
ATOM   2551  OD2 ASP A 173     -24.622   0.726   1.969  1.00 98.15           O  
ATOM   2552  N   ALA A 174     -20.532   3.318   4.559  1.00 98.57           N  
ATOM   2553  H   ALA A 174     -20.941   2.631   5.176  1.00 98.57           H  
ATOM   2554  CA  ALA A 174     -19.970   4.536   5.131  1.00 98.57           C  
ATOM   2555  HA  ALA A 174     -20.481   5.388   4.684  1.00 98.57           H  
ATOM   2556  C   ALA A 174     -18.479   4.689   4.791  1.00 98.57           C  
ATOM   2557  CB  ALA A 174     -20.250   4.553   6.638  1.00 98.57           C  
ATOM   2558  HB1 ALA A 174     -19.861   5.475   7.070  1.00 98.57           H  
ATOM   2559  HB2 ALA A 174     -21.325   4.506   6.813  1.00 98.57           H  
ATOM   2560  HB3 ALA A 174     -19.777   3.695   7.115  1.00 98.57           H  
ATOM   2561  O   ALA A 174     -18.068   5.741   4.296  1.00 98.57           O  
ATOM   2562  N   ILE A 175     -17.673   3.637   4.992  1.00 98.68           N  
ATOM   2563  H   ILE A 175     -18.080   2.795   5.376  1.00 98.68           H  
ATOM   2564  CA  ILE A 175     -16.243   3.634   4.639  1.00 98.68           C  
ATOM   2565  HA  ILE A 175     -15.756   4.458   5.161  1.00 98.68           H  
ATOM   2566  C   ILE A 175     -16.054   3.899   3.137  1.00 98.68           C  
ATOM   2567  CB  ILE A 175     -15.566   2.319   5.097  1.00 98.68           C  
ATOM   2568  HB  ILE A 175     -16.146   1.479   4.714  1.00 98.68           H  
ATOM   2569  O   ILE A 175     -15.294   4.798   2.774  1.00 98.68           O  
ATOM   2570  CG1 ILE A 175     -15.536   2.248   6.644  1.00 98.68           C  
ATOM   2571 HG12 ILE A 175     -16.520   2.498   7.042  1.00 98.68           H  
ATOM   2572 HG13 ILE A 175     -14.832   2.986   7.028  1.00 98.68           H  
ATOM   2573  CG2 ILE A 175     -14.130   2.209   4.544  1.00 98.68           C  
ATOM   2574 HG21 ILE A 175     -13.540   3.072   4.852  1.00 98.68           H  
ATOM   2575 HG22 ILE A 175     -13.646   1.298   4.896  1.00 98.68           H  
ATOM   2576 HG23 ILE A 175     -14.137   2.157   3.455  1.00 98.68           H  
ATOM   2577  CD1 ILE A 175     -15.162   0.865   7.196  1.00 98.68           C  
ATOM   2578 HD11 ILE A 175     -15.809   0.104   6.761  1.00 98.68           H  
ATOM   2579 HD12 ILE A 175     -14.121   0.631   6.975  1.00 98.68           H  
ATOM   2580 HD13 ILE A 175     -15.292   0.861   8.278  1.00 98.68           H  
ATOM   2581  N   ALA A 176     -16.794   3.206   2.267  1.00 98.40           N  
ATOM   2582  H   ALA A 176     -17.421   2.493   2.612  1.00 98.40           H  
ATOM   2583  CA  ALA A 176     -16.705   3.396   0.821  1.00 98.40           C  
ATOM   2584  HA  ALA A 176     -15.672   3.229   0.516  1.00 98.40           H  
ATOM   2585  C   ALA A 176     -17.103   4.818   0.379  1.00 98.40           C  
ATOM   2586  CB  ALA A 176     -17.592   2.341   0.150  1.00 98.40           C  
ATOM   2587  HB1 ALA A 176     -17.556   2.462  -0.932  1.00 98.40           H  
ATOM   2588  HB2 ALA A 176     -18.622   2.450   0.489  1.00 98.40           H  
ATOM   2589  HB3 ALA A 176     -17.234   1.347   0.417  1.00 98.40           H  
ATOM   2590  O   ALA A 176     -16.521   5.358  -0.563  1.00 98.40           O  
ATOM   2591  N   GLU A 177     -18.076   5.451   1.041  1.00 98.38           N  
ATOM   2592  H   GLU A 177     -18.581   4.945   1.754  1.00 98.38           H  
ATOM   2593  CA  GLU A 177     -18.462   6.841   0.773  1.00 98.38           C  
ATOM   2594  HA  GLU A 177     -18.609   6.950  -0.302  1.00 98.38           H  
ATOM   2595  C   GLU A 177     -17.369   7.836   1.184  1.00 98.38           C  
ATOM   2596  CB  GLU A 177     -19.789   7.152   1.480  1.00 98.38           C  
ATOM   2597  HB2 GLU A 177     -19.604   7.219   2.551  1.00 98.38           H  
ATOM   2598  HB3 GLU A 177     -20.493   6.338   1.307  1.00 98.38           H  
ATOM   2599  O   GLU A 177     -17.101   8.793   0.454  1.00 98.38           O  
ATOM   2600  CG  GLU A 177     -20.437   8.466   1.013  1.00 98.38           C  
ATOM   2601  HG2 GLU A 177     -21.285   8.676   1.665  1.00 98.38           H  
ATOM   2602  HG3 GLU A 177     -19.726   9.283   1.137  1.00 98.38           H  
ATOM   2603  CD  GLU A 177     -20.944   8.447  -0.436  1.00 98.38           C  
ATOM   2604  OE1 GLU A 177     -21.341   9.523  -0.930  1.00 98.38           O  
ATOM   2605  OE2 GLU A 177     -20.936   7.380  -1.091  1.00 98.38           O  
ATOM   2606  N   PHE A 178     -16.679   7.586   2.302  1.00 98.65           N  
ATOM   2607  H   PHE A 178     -16.937   6.780   2.854  1.00 98.65           H  
ATOM   2608  CA  PHE A 178     -15.485   8.344   2.674  1.00 98.65           C  
ATOM   2609  HA  PHE A 178     -15.735   9.405   2.681  1.00 98.65           H  
ATOM   2610  C   PHE A 178     -14.355   8.161   1.653  1.00 98.65           C  
ATOM   2611  CB  PHE A 178     -15.029   7.956   4.085  1.00 98.65           C  
ATOM   2612  HB2 PHE A 178     -14.990   6.870   4.171  1.00 98.65           H  
ATOM   2613  HB3 PHE A 178     -15.776   8.311   4.795  1.00 98.65           H  
ATOM   2614  O   PHE A 178     -13.770   9.149   1.209  1.00 98.65           O  
ATOM   2615  CG  PHE A 178     -13.674   8.525   4.466  1.00 98.65           C  
ATOM   2616  CD1 PHE A 178     -12.595   7.663   4.740  1.00 98.65           C  
ATOM   2617  HD1 PHE A 178     -12.731   6.593   4.692  1.00 98.65           H  
ATOM   2618  CD2 PHE A 178     -13.474   9.919   4.485  1.00 98.65           C  
ATOM   2619  HD2 PHE A 178     -14.293  10.583   4.250  1.00 98.65           H  
ATOM   2620  CE1 PHE A 178     -11.331   8.194   5.053  1.00 98.65           C  
ATOM   2621  HE1 PHE A 178     -10.501   7.529   5.239  1.00 98.65           H  
ATOM   2622  CE2 PHE A 178     -12.209  10.449   4.793  1.00 98.65           C  
ATOM   2623  HE2 PHE A 178     -12.057  11.518   4.785  1.00 98.65           H  
ATOM   2624  CZ  PHE A 178     -11.141   9.585   5.091  1.00 98.65           C  
ATOM   2625  HZ  PHE A 178     -10.166   9.989   5.318  1.00 98.65           H  
ATOM   2626  N   GLU A 179     -14.078   6.937   1.208  1.00 98.58           N  
ATOM   2627  H   GLU A 179     -14.563   6.152   1.620  1.00 98.58           H  
ATOM   2628  CA  GLU A 179     -13.017   6.666   0.231  1.00 98.58           C  
ATOM   2629  HA  GLU A 179     -12.082   7.077   0.610  1.00 98.58           H  
ATOM   2630  C   GLU A 179     -13.266   7.323  -1.136  1.00 98.58           C  
ATOM   2631  CB  GLU A 179     -12.835   5.159   0.067  1.00 98.58           C  
ATOM   2632  HB2 GLU A 179     -12.212   4.979  -0.809  1.00 98.58           H  
ATOM   2633  HB3 GLU A 179     -13.810   4.701  -0.097  1.00 98.58           H  
ATOM   2634  O   GLU A 179     -12.316   7.756  -1.790  1.00 98.58           O  
ATOM   2635  CG  GLU A 179     -12.160   4.511   1.280  1.00 98.58           C  
ATOM   2636  HG2 GLU A 179     -12.795   4.597   2.162  1.00 98.58           H  
ATOM   2637  HG3 GLU A 179     -11.223   5.028   1.487  1.00 98.58           H  
ATOM   2638  CD  GLU A 179     -11.891   3.041   0.968  1.00 98.58           C  
ATOM   2639  OE1 GLU A 179     -10.690   2.693   0.883  1.00 98.58           O  
ATOM   2640  OE2 GLU A 179     -12.881   2.317   0.723  1.00 98.58           O  
ATOM   2641  N   LYS A 180     -14.527   7.521  -1.549  1.00 97.97           N  
ATOM   2642  H   LYS A 180     -15.271   7.121  -0.995  1.00 97.97           H  
ATOM   2643  CA  LYS A 180     -14.854   8.336  -2.737  1.00 97.97           C  
ATOM   2644  HA  LYS A 180     -14.342   7.914  -3.602  1.00 97.97           H  
ATOM   2645  C   LYS A 180     -14.363   9.785  -2.625  1.00 97.97           C  
ATOM   2646  CB  LYS A 180     -16.365   8.341  -3.000  1.00 97.97           C  
ATOM   2647  HB2 LYS A 180     -16.584   9.078  -3.772  1.00 97.97           H  
ATOM   2648  HB3 LYS A 180     -16.863   8.650  -2.081  1.00 97.97           H  
ATOM   2649  O   LYS A 180     -14.126  10.408  -3.659  1.00 97.97           O  
ATOM   2650  CG  LYS A 180     -16.941   7.003  -3.475  1.00 97.97           C  
ATOM   2651  HG2 LYS A 180     -16.620   6.801  -4.497  1.00 97.97           H  
ATOM   2652  HG3 LYS A 180     -16.575   6.198  -2.837  1.00 97.97           H  
ATOM   2653  CD  LYS A 180     -18.474   7.062  -3.409  1.00 97.97           C  
ATOM   2654  HD2 LYS A 180     -18.768   7.556  -2.482  1.00 97.97           H  
ATOM   2655  HD3 LYS A 180     -18.860   7.649  -4.243  1.00 97.97           H  
ATOM   2656  CE  LYS A 180     -19.078   5.656  -3.415  1.00 97.97           C  
ATOM   2657  HE2 LYS A 180     -18.552   5.069  -2.662  1.00 97.97           H  
ATOM   2658  HE3 LYS A 180     -18.920   5.193  -4.390  1.00 97.97           H  
ATOM   2659  NZ  LYS A 180     -20.518   5.699  -3.070  1.00 97.97           N  
ATOM   2660  HZ1 LYS A 180     -20.920   4.783  -2.930  1.00 97.97           H  
ATOM   2661  HZ2 LYS A 180     -20.628   6.185  -2.191  1.00 97.97           H  
ATOM   2662  HZ3 LYS A 180     -21.060   6.254  -3.717  1.00 97.97           H  
ATOM   2663  N   THR A 181     -14.189  10.321  -1.413  1.00 98.16           N  
ATOM   2664  H   THR A 181     -14.394   9.746  -0.608  1.00 98.16           H  
ATOM   2665  CA  THR A 181     -13.632  11.670  -1.191  1.00 98.16           C  
ATOM   2666  HA  THR A 181     -14.049  12.332  -1.950  1.00 98.16           H  
ATOM   2667  C   THR A 181     -12.115  11.735  -1.354  1.00 98.16           C  
ATOM   2668  CB  THR A 181     -14.008  12.270   0.177  1.00 98.16           C  
ATOM   2669  HB  THR A 181     -13.794  13.338   0.135  1.00 98.16           H  
ATOM   2670  O   THR A 181     -11.583  12.817  -1.593  1.00 98.16           O  
ATOM   2671  CG2 THR A 181     -15.484  12.108   0.513  1.00 98.16           C  
ATOM   2672 HG21 THR A 181     -15.719  12.699   1.398  1.00 98.16           H  
ATOM   2673 HG22 THR A 181     -16.074  12.464  -0.331  1.00 98.16           H  
ATOM   2674 HG23 THR A 181     -15.725  11.063   0.708  1.00 98.16           H  
ATOM   2675  OG1 THR A 181     -13.263  11.729   1.240  1.00 98.16           O  
ATOM   2676  HG1 THR A 181     -13.439  10.786   1.282  1.00 98.16           H  
ATOM   2677  N   LEU A 182     -11.414  10.596  -1.281  1.00 98.49           N  
ATOM   2678  H   LEU A 182     -11.926   9.732  -1.170  1.00 98.49           H  
ATOM   2679  CA  LEU A 182      -9.950  10.499  -1.296  1.00 98.49           C  
ATOM   2680  HA  LEU A 182      -9.556  11.358  -0.754  1.00 98.49           H  
ATOM   2681  C   LEU A 182      -9.356  10.608  -2.712  1.00 98.49           C  
ATOM   2682  CB  LEU A 182      -9.502   9.224  -0.552  1.00 98.49           C  
ATOM   2683  HB2 LEU A 182      -9.855   8.353  -1.105  1.00 98.49           H  
ATOM   2684  HB3 LEU A 182      -8.413   9.192  -0.558  1.00 98.49           H  
ATOM   2685  O   LEU A 182      -8.415   9.896  -3.067  1.00 98.49           O  
ATOM   2686  CG  LEU A 182      -9.971   9.107   0.910  1.00 98.49           C  
ATOM   2687  HG  LEU A 182     -11.061   9.093   0.950  1.00 98.49           H  
ATOM   2688  CD1 LEU A 182      -9.441   7.801   1.498  1.00 98.49           C  
ATOM   2689 HD11 LEU A 182      -8.351   7.808   1.497  1.00 98.49           H  
ATOM   2690 HD12 LEU A 182      -9.783   6.958   0.897  1.00 98.49           H  
ATOM   2691 HD13 LEU A 182      -9.809   7.673   2.516  1.00 98.49           H  
ATOM   2692  CD2 LEU A 182      -9.460  10.262   1.776  1.00 98.49           C  
ATOM   2693 HD21 LEU A 182      -8.374  10.329   1.705  1.00 98.49           H  
ATOM   2694 HD22 LEU A 182      -9.919  11.196   1.454  1.00 98.49           H  
ATOM   2695 HD23 LEU A 182      -9.746  10.084   2.812  1.00 98.49           H  
ATOM   2696  N   VAL A 183      -9.901  11.501  -3.538  1.00 98.26           N  
ATOM   2697  H   VAL A 183     -10.604  12.112  -3.147  1.00 98.26           H  
ATOM   2698  CA  VAL A 183      -9.319  11.864  -4.837  1.00 98.26           C  
ATOM   2699  HA  VAL A 183      -8.792  10.988  -5.215  1.00 98.26           H  
ATOM   2700  C   VAL A 183      -8.284  12.975  -4.670  1.00 98.26           C  
ATOM   2701  CB  VAL A 183     -10.378  12.227  -5.892  1.00 98.26           C  
ATOM   2702  HB  VAL A 183      -9.861  12.436  -6.829  1.00 98.26           H  
ATOM   2703  O   VAL A 183      -8.432  13.846  -3.817  1.00 98.26           O  
ATOM   2704  CG1 VAL A 183     -11.331  11.051  -6.144  1.00 98.26           C  
ATOM   2705 HG11 VAL A 183     -10.757  10.164  -6.413  1.00 98.26           H  
ATOM   2706 HG12 VAL A 183     -12.008  11.296  -6.963  1.00 98.26           H  
ATOM   2707 HG13 VAL A 183     -11.918  10.842  -5.250  1.00 98.26           H  
ATOM   2708  CG2 VAL A 183     -11.205  13.463  -5.528  1.00 98.26           C  
ATOM   2709 HG21 VAL A 183     -10.558  14.335  -5.435  1.00 98.26           H  
ATOM   2710 HG22 VAL A 183     -11.724  13.304  -4.582  1.00 98.26           H  
ATOM   2711 HG23 VAL A 183     -11.925  13.648  -6.325  1.00 98.26           H  
ATOM   2712  N   THR A 184      -7.242  12.965  -5.501  1.00 98.57           N  
ATOM   2713  H   THR A 184      -7.177  12.205  -6.162  1.00 98.57           H  
ATOM   2714  CA  THR A 184      -6.122  13.920  -5.426  1.00 98.57           C  
ATOM   2715  HA  THR A 184      -6.282  14.609  -4.596  1.00 98.57           H  
ATOM   2716  C   THR A 184      -6.027  14.759  -6.709  1.00 98.57           C  
ATOM   2717  CB  THR A 184      -4.798  13.206  -5.110  1.00 98.57           C  
ATOM   2718  HB  THR A 184      -4.007  13.953  -5.044  1.00 98.57           H  
ATOM   2719  O   THR A 184      -5.232  14.420  -7.593  1.00 98.57           O  
ATOM   2720  CG2 THR A 184      -4.849  12.438  -3.792  1.00 98.57           C  
ATOM   2721 HG21 THR A 184      -5.223  13.090  -3.003  1.00 98.57           H  
ATOM   2722 HG22 THR A 184      -5.507  11.573  -3.878  1.00 98.57           H  
ATOM   2723 HG23 THR A 184      -3.840  12.122  -3.528  1.00 98.57           H  
ATOM   2724  OG1 THR A 184      -4.476  12.285  -6.137  1.00 98.57           O  
ATOM   2725  HG1 THR A 184      -4.556  12.812  -6.935  1.00 98.57           H  
ATOM   2726  N   PRO A 185      -6.854  15.812  -6.864  1.00 97.83           N  
ATOM   2727  CA  PRO A 185      -6.834  16.694  -8.032  1.00 97.83           C  
ATOM   2728  HA  PRO A 185      -6.849  16.115  -8.956  1.00 97.83           H  
ATOM   2729  C   PRO A 185      -5.584  17.590  -8.046  1.00 97.83           C  
ATOM   2730  CB  PRO A 185      -8.138  17.501  -7.917  1.00 97.83           C  
ATOM   2731  HB2 PRO A 185      -8.091  18.471  -8.410  1.00 97.83           H  
ATOM   2732  HB3 PRO A 185      -8.967  16.920  -8.322  1.00 97.83           H  
ATOM   2733  O   PRO A 185      -4.724  17.510  -7.168  1.00 97.83           O  
ATOM   2734  CG  PRO A 185      -8.319  17.641  -6.408  1.00 97.83           C  
ATOM   2735  HG2 PRO A 185      -7.669  18.430  -6.029  1.00 97.83           H  
ATOM   2736  HG3 PRO A 185      -9.358  17.830  -6.138  1.00 97.83           H  
ATOM   2737  CD  PRO A 185      -7.839  16.285  -5.896  1.00 97.83           C  
ATOM   2738  HD2 PRO A 185      -8.677  15.589  -5.868  1.00 97.83           H  
ATOM   2739  HD3 PRO A 185      -7.407  16.400  -4.902  1.00 97.83           H  
ATOM   2740  N   ASN A 186      -5.507  18.501  -9.021  1.00 97.61           N  
ATOM   2741  H   ASN A 186      -6.226  18.479  -9.729  1.00 97.61           H  
ATOM   2742  CA  ASN A 186      -4.585  19.648  -9.027  1.00 97.61           C  
ATOM   2743  HA  ASN A 186      -4.754  20.176  -9.966  1.00 97.61           H  
ATOM   2744  C   ASN A 186      -3.080  19.313  -9.014  1.00 97.61           C  
ATOM   2745  CB  ASN A 186      -4.959  20.608  -7.884  1.00 97.61           C  
ATOM   2746  HB2 ASN A 186      -4.316  21.488  -7.891  1.00 97.61           H  
ATOM   2747  HB3 ASN A 186      -4.782  20.091  -6.940  1.00 97.61           H  
ATOM   2748  O   ASN A 186      -2.262  20.194  -8.701  1.00 97.61           O  
ATOM   2749  CG  ASN A 186      -6.385  21.105  -7.914  1.00 97.61           C  
ATOM   2750  ND2 ASN A 186      -6.967  21.327  -6.764  1.00 97.61           N  
ATOM   2751 HD21 ASN A 186      -7.920  21.661  -6.760  1.00 97.61           H  
ATOM   2752 HD22 ASN A 186      -6.453  21.137  -5.915  1.00 97.61           H  
ATOM   2753  OD1 ASN A 186      -6.968  21.335  -8.959  1.00 97.61           O  
ATOM   2754  N   SER A 187      -2.697  18.090  -9.403  1.00 98.66           N  
ATOM   2755  H   SER A 187      -3.412  17.422  -9.653  1.00 98.66           H  
ATOM   2756  CA  SER A 187      -1.291  17.747  -9.642  1.00 98.66           C  
ATOM   2757  HA  SER A 187      -0.757  17.893  -8.702  1.00 98.66           H  
ATOM   2758  C   SER A 187      -0.677  18.704 -10.675  1.00 98.66           C  
ATOM   2759  CB  SER A 187      -1.139  16.264 -10.030  1.00 98.66           C  
ATOM   2760  HB2 SER A 187      -0.246  15.867  -9.548  1.00 98.66           H  
ATOM   2761  HB3 SER A 187      -1.996  15.697  -9.665  1.00 98.66           H  
ATOM   2762  O   SER A 187      -1.390  19.324 -11.474  1.00 98.66           O  
ATOM   2763  OG  SER A 187      -0.986  16.055 -11.420  1.00 98.66           O  
ATOM   2764  HG  SER A 187      -0.062  15.833 -11.561  1.00 98.66           H  
ATOM   2765  N   ARG A 188       0.655  18.849 -10.693  1.00 98.48           N  
ATOM   2766  H   ARG A 188       1.210  18.301 -10.051  1.00 98.48           H  
ATOM   2767  CA  ARG A 188       1.307  19.726 -11.687  1.00 98.48           C  
ATOM   2768  HA  ARG A 188       0.865  20.720 -11.616  1.00 98.48           H  
ATOM   2769  C   ARG A 188       0.999  19.273 -13.118  1.00 98.48           C  
ATOM   2770  CB  ARG A 188       2.816  19.848 -11.435  1.00 98.48           C  
ATOM   2771  HB2 ARG A 188       3.250  20.428 -12.250  1.00 98.48           H  
ATOM   2772  HB3 ARG A 188       3.272  18.859 -11.430  1.00 98.48           H  
ATOM   2773  O   ARG A 188       0.753  20.108 -13.981  1.00 98.48           O  
ATOM   2774  CG  ARG A 188       3.117  20.581 -10.117  1.00 98.48           C  
ATOM   2775  HG2 ARG A 188       2.784  19.979  -9.271  1.00 98.48           H  
ATOM   2776  HG3 ARG A 188       2.569  21.523 -10.106  1.00 98.48           H  
ATOM   2777  CD  ARG A 188       4.609  20.899  -9.959  1.00 98.48           C  
ATOM   2778  HD2 ARG A 188       4.928  21.484 -10.822  1.00 98.48           H  
ATOM   2779  HD3 ARG A 188       4.739  21.520  -9.073  1.00 98.48           H  
ATOM   2780  NE  ARG A 188       5.427  19.677  -9.807  1.00 98.48           N  
ATOM   2781  HE  ARG A 188       5.141  19.012  -9.102  1.00 98.48           H  
ATOM   2782  NH1 ARG A 188       7.023  20.138 -11.408  1.00 98.48           N  
ATOM   2783 HH11 ARG A 188       6.579  20.995 -11.705  1.00 98.48           H  
ATOM   2784 HH12 ARG A 188       7.764  19.757 -11.979  1.00 98.48           H  
ATOM   2785  NH2 ARG A 188       7.103  18.225 -10.307  1.00 98.48           N  
ATOM   2786 HH21 ARG A 188       7.841  18.019 -10.965  1.00 98.48           H  
ATOM   2787 HH22 ARG A 188       6.787  17.538  -9.638  1.00 98.48           H  
ATOM   2788  CZ  ARG A 188       6.509  19.365 -10.497  1.00 98.48           C  
ATOM   2789  N   PHE A 189       0.910  17.961 -13.340  1.00 98.37           N  
ATOM   2790  H   PHE A 189       1.134  17.327 -12.586  1.00 98.37           H  
ATOM   2791  CA  PHE A 189       0.451  17.401 -14.609  1.00 98.37           C  
ATOM   2792  HA  PHE A 189       1.079  17.807 -15.402  1.00 98.37           H  
ATOM   2793  C   PHE A 189      -0.999  17.773 -14.950  1.00 98.37           C  
ATOM   2794  CB  PHE A 189       0.615  15.881 -14.579  1.00 98.37           C  
ATOM   2795  HB2 PHE A 189       1.611  15.633 -14.212  1.00 98.37           H  
ATOM   2796  HB3 PHE A 189      -0.106  15.455 -13.881  1.00 98.37           H  
ATOM   2797  O   PHE A 189      -1.271  18.163 -16.080  1.00 98.37           O  
ATOM   2798  CG  PHE A 189       0.443  15.239 -15.936  1.00 98.37           C  
ATOM   2799  CD1 PHE A 189      -0.569  14.286 -16.140  1.00 98.37           C  
ATOM   2800  HD1 PHE A 189      -1.215  13.988 -15.327  1.00 98.37           H  
ATOM   2801  CD2 PHE A 189       1.274  15.620 -17.007  1.00 98.37           C  
ATOM   2802  HD2 PHE A 189       2.078  16.323 -16.848  1.00 98.37           H  
ATOM   2803  CE1 PHE A 189      -0.757  13.736 -17.417  1.00 98.37           C  
ATOM   2804  HE1 PHE A 189      -1.546  13.016 -17.573  1.00 98.37           H  
ATOM   2805  CE2 PHE A 189       1.066  15.091 -18.291  1.00 98.37           C  
ATOM   2806  HE2 PHE A 189       1.689  15.397 -19.118  1.00 98.37           H  
ATOM   2807  CZ  PHE A 189       0.044  14.152 -18.495  1.00 98.37           C  
ATOM   2808  HZ  PHE A 189      -0.126  13.761 -19.488  1.00 98.37           H  
ATOM   2809  N   ASP A 190      -1.922  17.730 -13.985  1.00 98.12           N  
ATOM   2810  H   ASP A 190      -1.667  17.386 -13.071  1.00 98.12           H  
ATOM   2811  CA  ASP A 190      -3.330  18.079 -14.229  1.00 98.12           C  
ATOM   2812  HA  ASP A 190      -3.703  17.478 -15.058  1.00 98.12           H  
ATOM   2813  C   ASP A 190      -3.496  19.543 -14.633  1.00 98.12           C  
ATOM   2814  CB  ASP A 190      -4.183  17.784 -12.987  1.00 98.12           C  
ATOM   2815  HB2 ASP A 190      -5.166  18.233 -13.125  1.00 98.12           H  
ATOM   2816  HB3 ASP A 190      -3.727  18.237 -12.107  1.00 98.12           H  
ATOM   2817  O   ASP A 190      -4.205  19.843 -15.592  1.00 98.12           O  
ATOM   2818  CG  ASP A 190      -4.380  16.293 -12.751  1.00 98.12           C  
ATOM   2819  OD1 ASP A 190      -3.904  15.482 -13.577  1.00 98.12           O  
ATOM   2820  OD2 ASP A 190      -5.042  15.933 -11.760  1.00 98.12           O  
ATOM   2821  N   LYS A 191      -2.783  20.451 -13.958  1.00 98.05           N  
ATOM   2822  H   LYS A 191      -2.222  20.118 -13.187  1.00 98.05           H  
ATOM   2823  CA  LYS A 191      -2.750  21.880 -14.305  1.00 98.05           C  
ATOM   2824  HA  LYS A 191      -3.769  22.266 -14.333  1.00 98.05           H  
ATOM   2825  C   LYS A 191      -2.166  22.107 -15.704  1.00 98.05           C  
ATOM   2826  CB  LYS A 191      -1.962  22.633 -13.224  1.00 98.05           C  
ATOM   2827  HB2 LYS A 191      -1.746  23.645 -13.564  1.00 98.05           H  
ATOM   2828  HB3 LYS A 191      -1.020  22.113 -13.053  1.00 98.05           H  
ATOM   2829  O   LYS A 191      -2.703  22.901 -16.477  1.00 98.05           O  
ATOM   2830  CG  LYS A 191      -2.764  22.711 -11.915  1.00 98.05           C  
ATOM   2831  HG2 LYS A 191      -3.161  21.728 -11.662  1.00 98.05           H  
ATOM   2832  HG3 LYS A 191      -3.601  23.395 -12.055  1.00 98.05           H  
ATOM   2833  CD  LYS A 191      -1.900  23.189 -10.744  1.00 98.05           C  
ATOM   2834  HD2 LYS A 191      -1.434  24.144 -10.991  1.00 98.05           H  
ATOM   2835  HD3 LYS A 191      -1.128  22.440 -10.568  1.00 98.05           H  
ATOM   2836  CE  LYS A 191      -2.778  23.354  -9.498  1.00 98.05           C  
ATOM   2837  HE2 LYS A 191      -3.637  22.690  -9.598  1.00 98.05           H  
ATOM   2838  HE3 LYS A 191      -3.153  24.377  -9.467  1.00 98.05           H  
ATOM   2839  NZ  LYS A 191      -2.049  23.014  -8.252  1.00 98.05           N  
ATOM   2840  HZ1 LYS A 191      -2.628  23.156  -7.437  1.00 98.05           H  
ATOM   2841  HZ2 LYS A 191      -1.843  22.025  -8.264  1.00 98.05           H  
ATOM   2842  HZ3 LYS A 191      -1.189  23.535  -8.163  1.00 98.05           H  
ATOM   2843  N   TRP A 192      -1.135  21.348 -16.076  1.00 98.07           N  
ATOM   2844  H   TRP A 192      -0.723  20.733 -15.389  1.00 98.07           H  
ATOM   2845  CA  TRP A 192      -0.551  21.382 -17.419  1.00 98.07           C  
ATOM   2846  HA  TRP A 192      -0.321  22.417 -17.669  1.00 98.07           H  
ATOM   2847  C   TRP A 192      -1.502  20.858 -18.503  1.00 98.07           C  
ATOM   2848  CB  TRP A 192       0.759  20.599 -17.405  1.00 98.07           C  
ATOM   2849  HB2 TRP A 192       1.385  21.019 -16.619  1.00 98.07           H  
ATOM   2850  HB3 TRP A 192       0.562  19.559 -17.143  1.00 98.07           H  
ATOM   2851  O   TRP A 192      -1.618  21.479 -19.565  1.00 98.07           O  
ATOM   2852  CG  TRP A 192       1.520  20.617 -18.691  1.00 98.07           C  
ATOM   2853  CD1 TRP A 192       2.440  21.540 -19.046  1.00 98.07           C  
ATOM   2854  HD1 TRP A 192       2.740  22.375 -18.431  1.00 98.07           H  
ATOM   2855  CD2 TRP A 192       1.452  19.667 -19.796  1.00 98.07           C  
ATOM   2856  CE2 TRP A 192       2.359  20.097 -20.812  1.00 98.07           C  
ATOM   2857  CE3 TRP A 192       0.723  18.481 -20.037  1.00 98.07           C  
ATOM   2858  HE3 TRP A 192       0.054  18.107 -19.276  1.00 98.07           H  
ATOM   2859  NE1 TRP A 192       2.945  21.236 -20.296  1.00 98.07           N  
ATOM   2860  HE1 TRP A 192       3.695  21.762 -20.722  1.00 98.07           H  
ATOM   2861  CH2 TRP A 192       1.771  18.222 -22.229  1.00 98.07           C  
ATOM   2862  HH2 TRP A 192       1.894  17.653 -23.139  1.00 98.07           H  
ATOM   2863  CZ2 TRP A 192       2.518  19.395 -22.017  1.00 98.07           C  
ATOM   2864  HZ2 TRP A 192       3.231  19.737 -22.753  1.00 98.07           H  
ATOM   2865  CZ3 TRP A 192       0.881  17.766 -21.240  1.00 98.07           C  
ATOM   2866  HZ3 TRP A 192       0.331  16.850 -21.398  1.00 98.07           H  
ATOM   2867  N   LEU A 193      -2.235  19.768 -18.242  1.00 96.24           N  
ATOM   2868  H   LEU A 193      -2.069  19.281 -17.373  1.00 96.24           H  
ATOM   2869  CA  LEU A 193      -3.312  19.284 -19.116  1.00 96.24           C  
ATOM   2870  HA  LEU A 193      -2.913  19.106 -20.114  1.00 96.24           H  
ATOM   2871  C   LEU A 193      -4.423  20.339 -19.264  1.00 96.24           C  
ATOM   2872  CB  LEU A 193      -3.902  17.968 -18.566  1.00 96.24           C  
ATOM   2873  HB2 LEU A 193      -4.826  17.765 -19.107  1.00 96.24           H  
ATOM   2874  HB3 LEU A 193      -4.167  18.115 -17.519  1.00 96.24           H  
ATOM   2875  O   LEU A 193      -4.915  20.557 -20.369  1.00 96.24           O  
ATOM   2876  CG  LEU A 193      -3.014  16.713 -18.674  1.00 96.24           C  
ATOM   2877  HG  LEU A 193      -2.076  16.868 -18.139  1.00 96.24           H  
ATOM   2878  CD1 LEU A 193      -3.766  15.540 -18.040  1.00 96.24           C  
ATOM   2879 HD11 LEU A 193      -3.932  15.735 -16.981  1.00 96.24           H  
ATOM   2880 HD12 LEU A 193      -3.177  14.627 -18.139  1.00 96.24           H  
ATOM   2881 HD13 LEU A 193      -4.720  15.388 -18.544  1.00 96.24           H  
ATOM   2882  CD2 LEU A 193      -2.695  16.343 -20.124  1.00 96.24           C  
ATOM   2883 HD21 LEU A 193      -2.096  17.123 -20.593  1.00 96.24           H  
ATOM   2884 HD22 LEU A 193      -3.616  16.197 -20.689  1.00 96.24           H  
ATOM   2885 HD23 LEU A 193      -2.120  15.418 -20.147  1.00 96.24           H  
ATOM   2886  N   GLN A 194      -4.760  21.041 -18.179  1.00 95.93           N  
ATOM   2887  H   GLN A 194      -4.340  20.771 -17.301  1.00 95.93           H  
ATOM   2888  CA  GLN A 194      -5.759  22.118 -18.140  1.00 95.93           C  
ATOM   2889  HA  GLN A 194      -6.623  21.802 -18.725  1.00 95.93           H  
ATOM   2890  C   GLN A 194      -5.294  23.448 -18.767  1.00 95.93           C  
ATOM   2891  CB  GLN A 194      -6.220  22.316 -16.686  1.00 95.93           C  
ATOM   2892  HB2 GLN A 194      -6.808  23.230 -16.608  1.00 95.93           H  
ATOM   2893  HB3 GLN A 194      -5.341  22.423 -16.050  1.00 95.93           H  
ATOM   2894  O   GLN A 194      -6.115  24.347 -18.940  1.00 95.93           O  
ATOM   2895  CG  GLN A 194      -7.086  21.144 -16.190  1.00 95.93           C  
ATOM   2896  HG2 GLN A 194      -8.040  21.162 -16.717  1.00 95.93           H  
ATOM   2897  HG3 GLN A 194      -6.600  20.195 -16.418  1.00 95.93           H  
ATOM   2898  CD  GLN A 194      -7.348  21.181 -14.686  1.00 95.93           C  
ATOM   2899  NE2 GLN A 194      -8.263  20.375 -14.192  1.00 95.93           N  
ATOM   2900 HE21 GLN A 194      -8.747  19.712 -14.779  1.00 95.93           H  
ATOM   2901 HE22 GLN A 194      -8.365  20.404 -13.188  1.00 95.93           H  
ATOM   2902  OE1 GLN A 194      -6.752  21.916 -13.917  1.00 95.93           O  
ATOM   2903  N   GLY A 195      -4.020  23.573 -19.159  1.00 96.20           N  
ATOM   2904  H   GLY A 195      -3.387  22.821 -18.928  1.00 96.20           H  
ATOM   2905  CA  GLY A 195      -3.513  24.690 -19.967  1.00 96.20           C  
ATOM   2906  HA2 GLY A 195      -4.321  25.391 -20.180  1.00 96.20           H  
ATOM   2907  HA3 GLY A 195      -3.162  24.292 -20.919  1.00 96.20           H  
ATOM   2908  C   GLY A 195      -2.369  25.502 -19.356  1.00 96.20           C  
ATOM   2909  O   GLY A 195      -1.799  26.328 -20.064  1.00 96.20           O  
ATOM   2910  N   ASP A 196      -1.983  25.256 -18.103  1.00 97.25           N  
ATOM   2911  H   ASP A 196      -2.464  24.548 -17.568  1.00 97.25           H  
ATOM   2912  CA  ASP A 196      -0.834  25.915 -17.465  1.00 97.25           C  
ATOM   2913  HA  ASP A 196      -0.839  26.971 -17.735  1.00 97.25           H  
ATOM   2914  C   ASP A 196       0.485  25.310 -17.980  1.00 97.25           C  
ATOM   2915  CB  ASP A 196      -0.981  25.841 -15.936  1.00 97.25           C  
ATOM   2916  HB2 ASP A 196      -1.972  26.201 -15.662  1.00 97.25           H  
ATOM   2917  HB3 ASP A 196      -0.898  24.803 -15.612  1.00 97.25           H  
ATOM   2918  O   ASP A 196       1.056  24.392 -17.391  1.00 97.25           O  
ATOM   2919  CG  ASP A 196       0.061  26.681 -15.188  1.00 97.25           C  
ATOM   2920  OD1 ASP A 196       0.942  27.271 -15.857  1.00 97.25           O  
ATOM   2921  OD2 ASP A 196      -0.044  26.720 -13.941  1.00 97.25           O  
ATOM   2922  N   LYS A 197       0.935  25.747 -19.163  1.00 93.00           N  
ATOM   2923  H   LYS A 197       0.391  26.457 -19.632  1.00 93.00           H  
ATOM   2924  CA  LYS A 197       2.061  25.109 -19.868  1.00 93.00           C  
ATOM   2925  HA  LYS A 197       1.939  24.030 -19.773  1.00 93.00           H  
ATOM   2926  C   LYS A 197       3.429  25.344 -19.223  1.00 93.00           C  
ATOM   2927  CB  LYS A 197       2.050  25.466 -21.366  1.00 93.00           C  
ATOM   2928  HB2 LYS A 197       2.144  26.546 -21.481  1.00 93.00           H  
ATOM   2929  HB3 LYS A 197       2.923  25.009 -21.832  1.00 93.00           H  
ATOM   2930  O   LYS A 197       4.318  24.521 -19.431  1.00 93.00           O  
ATOM   2931  CG  LYS A 197       0.796  24.981 -22.125  1.00 93.00           C  
ATOM   2932  HG2 LYS A 197      -0.057  25.598 -21.841  1.00 93.00           H  
ATOM   2933  HG3 LYS A 197       0.967  25.118 -23.193  1.00 93.00           H  
ATOM   2934  CD  LYS A 197       0.460  23.504 -21.852  1.00 93.00           C  
ATOM   2935  HD2 LYS A 197       1.340  22.895 -22.057  1.00 93.00           H  
ATOM   2936  HD3 LYS A 197       0.188  23.391 -20.803  1.00 93.00           H  
ATOM   2937  CE  LYS A 197      -0.716  22.998 -22.689  1.00 93.00           C  
ATOM   2938  HE2 LYS A 197      -1.560  23.671 -22.538  1.00 93.00           H  
ATOM   2939  HE3 LYS A 197      -0.439  23.023 -23.743  1.00 93.00           H  
ATOM   2940  NZ  LYS A 197      -1.086  21.621 -22.274  1.00 93.00           N  
ATOM   2941  HZ1 LYS A 197      -1.331  21.613 -21.294  1.00 93.00           H  
ATOM   2942  HZ2 LYS A 197      -1.882  21.269 -22.785  1.00 93.00           H  
ATOM   2943  HZ3 LYS A 197      -0.311  20.981 -22.372  1.00 93.00           H  
ATOM   2944  N   GLU A 198       3.561  26.374 -18.392  1.00 95.72           N  
ATOM   2945  H   GLU A 198       2.753  26.955 -18.222  1.00 95.72           H  
ATOM   2946  CA  GLU A 198       4.812  26.733 -17.710  1.00 95.72           C  
ATOM   2947  HA  GLU A 198       5.655  26.476 -18.351  1.00 95.72           H  
ATOM   2948  C   GLU A 198       5.023  25.968 -16.386  1.00 95.72           C  
ATOM   2949  CB  GLU A 198       4.850  28.254 -17.475  1.00 95.72           C  
ATOM   2950  HB2 GLU A 198       4.039  28.525 -16.798  1.00 95.72           H  
ATOM   2951  HB3 GLU A 198       5.789  28.510 -16.983  1.00 95.72           H  
ATOM   2952  O   GLU A 198       6.126  25.974 -15.841  1.00 95.72           O  
ATOM   2953  CG  GLU A 198       4.719  29.103 -18.753  1.00 95.72           C  
ATOM   2954  HG2 GLU A 198       3.729  28.952 -19.182  1.00 95.72           H  
ATOM   2955  HG3 GLU A 198       4.789  30.155 -18.474  1.00 95.72           H  
ATOM   2956  CD  GLU A 198       5.802  28.788 -19.795  1.00 95.72           C  
ATOM   2957  OE1 GLU A 198       5.423  28.419 -20.931  1.00 95.72           O  
ATOM   2958  OE2 GLU A 198       6.999  28.921 -19.452  1.00 95.72           O  
ATOM   2959  N   ILE A 199       4.002  25.273 -15.859  1.00 98.31           N  
ATOM   2960  H   ILE A 199       3.095  25.352 -16.296  1.00 98.31           H  
ATOM   2961  CA  ILE A 199       4.100  24.555 -14.571  1.00 98.31           C  
ATOM   2962  HA  ILE A 199       4.564  25.245 -13.866  1.00 98.31           H  
ATOM   2963  C   ILE A 199       4.996  23.302 -14.615  1.00 98.31           C  
ATOM   2964  CB  ILE A 199       2.685  24.225 -14.049  1.00 98.31           C  
ATOM   2965  HB  ILE A 199       2.042  25.072 -14.290  1.00 98.31           H  
ATOM   2966  O   ILE A 199       5.410  22.794 -13.565  1.00 98.31           O  
ATOM   2967  CG1 ILE A 199       2.695  24.085 -12.512  1.00 98.31           C  
ATOM   2968 HG12 ILE A 199       3.329  23.250 -12.213  1.00 98.31           H  
ATOM   2969 HG13 ILE A 199       3.107  24.998 -12.083  1.00 98.31           H  
ATOM   2970  CG2 ILE A 199       2.100  22.975 -14.727  1.00 98.31           C  
ATOM   2971 HG21 ILE A 199       1.018  22.956 -14.599  1.00 98.31           H  
ATOM   2972 HG22 ILE A 199       2.533  22.069 -14.304  1.00 98.31           H  
ATOM   2973 HG23 ILE A 199       2.314  23.000 -15.796  1.00 98.31           H  
ATOM   2974  CD1 ILE A 199       1.308  23.865 -11.907  1.00 98.31           C  
ATOM   2975 HD11 ILE A 199       1.377  23.902 -10.820  1.00 98.31           H  
ATOM   2976 HD12 ILE A 199       0.628  24.645 -12.250  1.00 98.31           H  
ATOM   2977 HD13 ILE A 199       0.928  22.887 -12.202  1.00 98.31           H  
ATOM   2978  N   LEU A 200       5.280  22.788 -15.818  1.00 98.32           N  
ATOM   2979  H   LEU A 200       4.977  23.318 -16.623  1.00 98.32           H  
ATOM   2980  CA  LEU A 200       6.183  21.660 -16.044  1.00 98.32           C  
ATOM   2981  HA  LEU A 200       6.469  21.226 -15.087  1.00 98.32           H  
ATOM   2982  C   LEU A 200       7.462  22.123 -16.722  1.00 98.32           C  
ATOM   2983  CB  LEU A 200       5.527  20.558 -16.892  1.00 98.32           C  
ATOM   2984  HB2 LEU A 200       5.258  20.972 -17.863  1.00 98.32           H  
ATOM   2985  HB3 LEU A 200       6.271  19.779 -17.055  1.00 98.32           H  
ATOM   2986  O   LEU A 200       7.434  22.743 -17.785  1.00 98.32           O  
ATOM   2987  CG  LEU A 200       4.281  19.915 -16.278  1.00 98.32           C  
ATOM   2988  HG  LEU A 200       3.465  20.637 -16.316  1.00 98.32           H  
ATOM   2989  CD1 LEU A 200       3.901  18.682 -17.096  1.00 98.32           C  
ATOM   2990 HD11 LEU A 200       4.639  17.892 -16.958  1.00 98.32           H  
ATOM   2991 HD12 LEU A 200       3.842  18.941 -18.153  1.00 98.32           H  
ATOM   2992 HD13 LEU A 200       2.920  18.336 -16.771  1.00 98.32           H  
ATOM   2993  CD2 LEU A 200       4.478  19.492 -14.825  1.00 98.32           C  
ATOM   2994 HD21 LEU A 200       4.488  20.380 -14.193  1.00 98.32           H  
ATOM   2995 HD22 LEU A 200       5.437  18.984 -14.727  1.00 98.32           H  
ATOM   2996 HD23 LEU A 200       3.661  18.841 -14.512  1.00 98.32           H  
ATOM   2997  N   THR A 201       8.590  21.722 -16.153  1.00 98.37           N  
ATOM   2998  H   THR A 201       8.521  21.139 -15.330  1.00 98.37           H  
ATOM   2999  CA  THR A 201       9.909  21.937 -16.746  1.00 98.37           C  
ATOM   3000  HA  THR A 201      10.028  23.003 -16.943  1.00 98.37           H  
ATOM   3001  C   THR A 201      10.062  21.186 -18.074  1.00 98.37           C  
ATOM   3002  CB  THR A 201      11.018  21.492 -15.785  1.00 98.37           C  
ATOM   3003  HB  THR A 201      11.984  21.679 -16.255  1.00 98.37           H  
ATOM   3004  O   THR A 201       9.389  20.186 -18.334  1.00 98.37           O  
ATOM   3005  CG2 THR A 201      10.988  22.220 -14.442  1.00 98.37           C  
ATOM   3006 HG21 THR A 201      11.062  23.295 -14.605  1.00 98.37           H  
ATOM   3007 HG22 THR A 201      10.064  22.002 -13.905  1.00 98.37           H  
ATOM   3008 HG23 THR A 201      11.833  21.892 -13.837  1.00 98.37           H  
ATOM   3009  OG1 THR A 201      10.901  20.116 -15.538  1.00 98.37           O  
ATOM   3010  HG1 THR A 201      10.122  20.003 -14.989  1.00 98.37           H  
ATOM   3011  N   ALA A 202      11.009  21.618 -18.910  1.00 97.64           N  
ATOM   3012  H   ALA A 202      11.505  22.471 -18.694  1.00 97.64           H  
ATOM   3013  CA  ALA A 202      11.327  20.924 -20.160  1.00 97.64           C  
ATOM   3014  HA  ALA A 202      10.433  20.908 -20.783  1.00 97.64           H  
ATOM   3015  C   ALA A 202      11.762  19.456 -19.944  1.00 97.64           C  
ATOM   3016  CB  ALA A 202      12.412  21.728 -20.887  1.00 97.64           C  
ATOM   3017  HB1 ALA A 202      13.323  21.758 -20.290  1.00 97.64           H  
ATOM   3018  HB2 ALA A 202      12.630  21.256 -21.845  1.00 97.64           H  
ATOM   3019  HB3 ALA A 202      12.061  22.744 -21.069  1.00 97.64           H  
ATOM   3020  O   ALA A 202      11.500  18.610 -20.796  1.00 97.64           O  
ATOM   3021  N   GLU A 203      12.383  19.137 -18.801  1.00 98.34           N  
ATOM   3022  H   GLU A 203      12.527  19.860 -18.110  1.00 98.34           H  
ATOM   3023  CA  GLU A 203      12.750  17.765 -18.425  1.00 98.34           C  
ATOM   3024  HA  GLU A 203      13.291  17.305 -19.252  1.00 98.34           H  
ATOM   3025  C   GLU A 203      11.512  16.899 -18.150  1.00 98.34           C  
ATOM   3026  CB  GLU A 203      13.683  17.810 -17.203  1.00 98.34           C  
ATOM   3027  HB2 GLU A 203      14.512  18.481 -17.427  1.00 98.34           H  
ATOM   3028  HB3 GLU A 203      13.135  18.205 -16.347  1.00 98.34           H  
ATOM   3029  O   GLU A 203      11.414  15.785 -18.660  1.00 98.34           O  
ATOM   3030  CG  GLU A 203      14.249  16.422 -16.857  1.00 98.34           C  
ATOM   3031  HG2 GLU A 203      14.776  16.044 -17.733  1.00 98.34           H  
ATOM   3032  HG3 GLU A 203      13.423  15.744 -16.641  1.00 98.34           H  
ATOM   3033  CD  GLU A 203      15.215  16.419 -15.661  1.00 98.34           C  
ATOM   3034  OE1 GLU A 203      15.663  15.305 -15.308  1.00 98.34           O  
ATOM   3035  OE2 GLU A 203      15.526  17.510 -15.132  1.00 98.34           O  
ATOM   3036  N   GLU A 204      10.534  17.430 -17.414  1.00 98.64           N  
ATOM   3037  H   GLU A 204      10.671  18.352 -17.026  1.00 98.64           H  
ATOM   3038  CA  GLU A 204       9.272  16.743 -17.110  1.00 98.64           C  
ATOM   3039  HA  GLU A 204       9.487  15.749 -16.717  1.00 98.64           H  
ATOM   3040  C   GLU A 204       8.408  16.559 -18.363  1.00 98.64           C  
ATOM   3041  CB  GLU A 204       8.513  17.543 -16.041  1.00 98.64           C  
ATOM   3042  HB2 GLU A 204       8.428  18.577 -16.374  1.00 98.64           H  
ATOM   3043  HB3 GLU A 204       7.508  17.136 -15.931  1.00 98.64           H  
ATOM   3044  O   GLU A 204       7.836  15.489 -18.565  1.00 98.64           O  
ATOM   3045  CG  GLU A 204       9.229  17.469 -14.683  1.00 98.64           C  
ATOM   3046  HG2 GLU A 204      10.307  17.562 -14.819  1.00 98.64           H  
ATOM   3047  HG3 GLU A 204       9.039  16.484 -14.256  1.00 98.64           H  
ATOM   3048  CD  GLU A 204       8.785  18.556 -13.702  1.00 98.64           C  
ATOM   3049  OE1 GLU A 204       8.673  18.263 -12.492  1.00 98.64           O  
ATOM   3050  OE2 GLU A 204       8.583  19.721 -14.115  1.00 98.64           O  
ATOM   3051  N   GLN A 205       8.365  17.554 -19.256  1.00 97.97           N  
ATOM   3052  H   GLN A 205       8.832  18.419 -19.024  1.00 97.97           H  
ATOM   3053  CA  GLN A 205       7.678  17.437 -20.548  1.00 97.97           C  
ATOM   3054  HA  GLN A 205       6.666  17.074 -20.370  1.00 97.97           H  
ATOM   3055  C   GLN A 205       8.365  16.412 -21.472  1.00 97.97           C  
ATOM   3056  CB  GLN A 205       7.579  18.817 -21.220  1.00 97.97           C  
ATOM   3057  HB2 GLN A 205       7.149  18.680 -22.212  1.00 97.97           H  
ATOM   3058  HB3 GLN A 205       8.577  19.241 -21.334  1.00 97.97           H  
ATOM   3059  O   GLN A 205       7.690  15.612 -22.125  1.00 97.97           O  
ATOM   3060  CG  GLN A 205       6.694  19.802 -20.433  1.00 97.97           C  
ATOM   3061  HG2 GLN A 205       5.713  19.356 -20.269  1.00 97.97           H  
ATOM   3062  HG3 GLN A 205       7.139  19.998 -19.457  1.00 97.97           H  
ATOM   3063  CD  GLN A 205       6.492  21.127 -21.164  1.00 97.97           C  
ATOM   3064  NE2 GLN A 205       6.572  22.255 -20.491  1.00 97.97           N  
ATOM   3065 HE21 GLN A 205       6.823  22.291 -19.514  1.00 97.97           H  
ATOM   3066 HE22 GLN A 205       6.376  23.118 -20.977  1.00 97.97           H  
ATOM   3067  OE1 GLN A 205       6.207  21.167 -22.350  1.00 97.97           O  
ATOM   3068  N   ALA A 206       9.704  16.364 -21.492  1.00 97.90           N  
ATOM   3069  H   ALA A 206      10.225  17.054 -20.970  1.00 97.90           H  
ATOM   3070  CA  ALA A 206      10.450  15.323 -22.202  1.00 97.90           C  
ATOM   3071  HA  ALA A 206      10.104  15.291 -23.234  1.00 97.90           H  
ATOM   3072  C   ALA A 206      10.209  13.930 -21.594  1.00 97.90           C  
ATOM   3073  CB  ALA A 206      11.940  15.688 -22.203  1.00 97.90           C  
ATOM   3074  HB1 ALA A 206      12.079  16.661 -22.674  1.00 97.90           H  
ATOM   3075  HB2 ALA A 206      12.499  14.938 -22.763  1.00 97.90           H  
ATOM   3076  HB3 ALA A 206      12.319  15.728 -21.182  1.00 97.90           H  
ATOM   3077  O   ALA A 206      10.044  12.958 -22.329  1.00 97.90           O  
ATOM   3078  N   GLY A 207      10.124  13.837 -20.265  1.00 98.45           N  
ATOM   3079  H   GLY A 207      10.326  14.663 -19.720  1.00 98.45           H  
ATOM   3080  CA  GLY A 207       9.751  12.627 -19.534  1.00 98.45           C  
ATOM   3081  HA2 GLY A 207       9.739  12.878 -18.473  1.00 98.45           H  
ATOM   3082  HA3 GLY A 207      10.471  11.830 -19.720  1.00 98.45           H  
ATOM   3083  C   GLY A 207       8.361  12.118 -19.878  1.00 98.45           C  
ATOM   3084  O   GLY A 207       8.188  10.922 -20.113  1.00 98.45           O  
ATOM   3085  N   TYR A 208       7.391  13.026 -19.987  1.00 97.55           N  
ATOM   3086  H   TYR A 208       7.584  13.978 -19.711  1.00 97.55           H  
ATOM   3087  CA  TYR A 208       6.044  12.690 -20.426  1.00 97.55           C  
ATOM   3088  HA  TYR A 208       5.668  11.911 -19.762  1.00 97.55           H  
ATOM   3089  C   TYR A 208       6.043  12.127 -21.852  1.00 97.55           C  
ATOM   3090  CB  TYR A 208       5.132  13.923 -20.325  1.00 97.55           C  
ATOM   3091  HB2 TYR A 208       5.564  14.742 -20.900  1.00 97.55           H  
ATOM   3092  HB3 TYR A 208       5.066  14.244 -19.286  1.00 97.55           H  
ATOM   3093  O   TYR A 208       5.491  11.053 -22.108  1.00 97.55           O  
ATOM   3094  CG  TYR A 208       3.736  13.642 -20.841  1.00 97.55           C  
ATOM   3095  CD1 TYR A 208       3.107  14.505 -21.764  1.00 97.55           C  
ATOM   3096  HD1 TYR A 208       3.589  15.422 -22.070  1.00 97.55           H  
ATOM   3097  CD2 TYR A 208       3.104  12.447 -20.452  1.00 97.55           C  
ATOM   3098  HD2 TYR A 208       3.574  11.770 -19.755  1.00 97.55           H  
ATOM   3099  CE1 TYR A 208       1.838  14.169 -22.284  1.00 97.55           C  
ATOM   3100  HE1 TYR A 208       1.330  14.815 -22.984  1.00 97.55           H  
ATOM   3101  CE2 TYR A 208       1.868  12.096 -21.000  1.00 97.55           C  
ATOM   3102  HE2 TYR A 208       1.410  11.150 -20.752  1.00 97.55           H  
ATOM   3103  OH  TYR A 208      -0.004  12.598 -22.335  1.00 97.55           O  
ATOM   3104  HH  TYR A 208      -0.311  13.150 -23.058  1.00 97.55           H  
ATOM   3105  CZ  TYR A 208       1.219  12.962 -21.892  1.00 97.55           C  
ATOM   3106  N   LYS A 209       6.744  12.796 -22.777  1.00 97.11           N  
ATOM   3107  H   LYS A 209       7.163  13.676 -22.515  1.00 97.11           H  
ATOM   3108  CA  LYS A 209       6.879  12.308 -24.153  1.00 97.11           C  
ATOM   3109  HA  LYS A 209       5.874  12.189 -24.560  1.00 97.11           H  
ATOM   3110  C   LYS A 209       7.535  10.923 -24.204  1.00 97.11           C  
ATOM   3111  CB  LYS A 209       7.648  13.326 -25.005  1.00 97.11           C  
ATOM   3112  HB2 LYS A 209       7.320  14.339 -24.772  1.00 97.11           H  
ATOM   3113  HB3 LYS A 209       8.716  13.244 -24.800  1.00 97.11           H  
ATOM   3114  O   LYS A 209       7.028  10.035 -24.882  1.00 97.11           O  
ATOM   3115  CG  LYS A 209       7.359  13.036 -26.482  1.00 97.11           C  
ATOM   3116  HG2 LYS A 209       7.352  11.957 -26.642  1.00 97.11           H  
ATOM   3117  HG3 LYS A 209       6.369  13.421 -26.726  1.00 97.11           H  
ATOM   3118  CD  LYS A 209       8.395  13.647 -27.430  1.00 97.11           C  
ATOM   3119  HD2 LYS A 209       8.481  14.715 -27.234  1.00 97.11           H  
ATOM   3120  HD3 LYS A 209       9.362  13.176 -27.253  1.00 97.11           H  
ATOM   3121  CE  LYS A 209       7.978  13.433 -28.892  1.00 97.11           C  
ATOM   3122  HE2 LYS A 209       7.077  14.016 -29.083  1.00 97.11           H  
ATOM   3123  HE3 LYS A 209       8.772  13.815 -29.534  1.00 97.11           H  
ATOM   3124  NZ  LYS A 209       7.718  12.004 -29.208  1.00 97.11           N  
ATOM   3125  HZ1 LYS A 209       8.474  11.398 -28.921  1.00 97.11           H  
ATOM   3126  HZ2 LYS A 209       7.517  11.817 -30.179  1.00 97.11           H  
ATOM   3127  HZ3 LYS A 209       6.976  11.589 -28.662  1.00 97.11           H  
ATOM   3128  N   LEU A 210       8.617  10.714 -23.450  1.00 97.66           N  
ATOM   3129  H   LEU A 210       8.985  11.495 -22.925  1.00 97.66           H  
ATOM   3130  CA  LEU A 210       9.295   9.420 -23.347  1.00 97.66           C  
ATOM   3131  HA  LEU A 210       9.574   9.090 -24.348  1.00 97.66           H  
ATOM   3132  C   LEU A 210       8.395   8.329 -22.761  1.00 97.66           C  
ATOM   3133  CB  LEU A 210      10.559   9.568 -22.485  1.00 97.66           C  
ATOM   3134  HB2 LEU A 210      10.877   8.581 -22.150  1.00 97.66           H  
ATOM   3135  HB3 LEU A 210      10.308  10.148 -21.597  1.00 97.66           H  
ATOM   3136  O   LEU A 210       8.480   7.187 -23.203  1.00 97.66           O  
ATOM   3137  CG  LEU A 210      11.745  10.224 -23.209  1.00 97.66           C  
ATOM   3138  HG  LEU A 210      11.425  11.138 -23.710  1.00 97.66           H  
ATOM   3139  CD1 LEU A 210      12.802  10.578 -22.168  1.00 97.66           C  
ATOM   3140 HD11 LEU A 210      13.089   9.686 -21.611  1.00 97.66           H  
ATOM   3141 HD12 LEU A 210      13.680  10.991 -22.664  1.00 97.66           H  
ATOM   3142 HD13 LEU A 210      12.389  11.315 -21.480  1.00 97.66           H  
ATOM   3143  CD2 LEU A 210      12.375   9.286 -24.241  1.00 97.66           C  
ATOM   3144 HD21 LEU A 210      13.256   9.760 -24.673  1.00 97.66           H  
ATOM   3145 HD22 LEU A 210      12.680   8.354 -23.765  1.00 97.66           H  
ATOM   3146 HD23 LEU A 210      11.668   9.075 -25.043  1.00 97.66           H  
ATOM   3147  N   PHE A 211       7.520   8.651 -21.807  1.00 97.99           N  
ATOM   3148  H   PHE A 211       7.531   9.594 -21.445  1.00 97.99           H  
ATOM   3149  CA  PHE A 211       6.551   7.709 -21.242  1.00 97.99           C  
ATOM   3150  HA  PHE A 211       7.086   6.831 -20.881  1.00 97.99           H  
ATOM   3151  C   PHE A 211       5.535   7.231 -22.294  1.00 97.99           C  
ATOM   3152  CB  PHE A 211       5.870   8.385 -20.045  1.00 97.99           C  
ATOM   3153  HB2 PHE A 211       6.639   8.732 -19.355  1.00 97.99           H  
ATOM   3154  HB3 PHE A 211       5.323   9.266 -20.382  1.00 97.99           H  
ATOM   3155  O   PHE A 211       5.266   6.029 -22.396  1.00 97.99           O  
ATOM   3156  CG  PHE A 211       4.910   7.500 -19.284  1.00 97.99           C  
ATOM   3157  CD1 PHE A 211       3.547   7.458 -19.640  1.00 97.99           C  
ATOM   3158  HD1 PHE A 211       3.183   8.047 -20.469  1.00 97.99           H  
ATOM   3159  CD2 PHE A 211       5.377   6.751 -18.188  1.00 97.99           C  
ATOM   3160  HD2 PHE A 211       6.418   6.794 -17.906  1.00 97.99           H  
ATOM   3161  CE1 PHE A 211       2.652   6.672 -18.894  1.00 97.99           C  
ATOM   3162  HE1 PHE A 211       1.602   6.653 -19.148  1.00 97.99           H  
ATOM   3163  CE2 PHE A 211       4.481   5.974 -17.437  1.00 97.99           C  
ATOM   3164  HE2 PHE A 211       4.829   5.416 -16.580  1.00 97.99           H  
ATOM   3165  CZ  PHE A 211       3.122   5.942 -17.789  1.00 97.99           C  
ATOM   3166  HZ  PHE A 211       2.433   5.365 -17.190  1.00 97.99           H  
ATOM   3167  N   MET A 212       5.026   8.148 -23.125  1.00 95.78           N  
ATOM   3168  H   MET A 212       5.276   9.116 -22.978  1.00 95.78           H  
ATOM   3169  CA  MET A 212       4.163   7.816 -24.265  1.00 95.78           C  
ATOM   3170  HA  MET A 212       3.335   7.199 -23.916  1.00 95.78           H  
ATOM   3171  C   MET A 212       4.910   7.008 -25.334  1.00 95.78           C  
ATOM   3172  CB  MET A 212       3.579   9.087 -24.893  1.00 95.78           C  
ATOM   3173  HB2 MET A 212       4.382   9.774 -25.158  1.00 95.78           H  
ATOM   3174  HB3 MET A 212       3.057   8.806 -25.808  1.00 95.78           H  
ATOM   3175  O   MET A 212       4.512   5.882 -25.633  1.00 95.78           O  
ATOM   3176  CG  MET A 212       2.580   9.802 -23.985  1.00 95.78           C  
ATOM   3177  HG2 MET A 212       3.092  10.217 -23.117  1.00 95.78           H  
ATOM   3178  HG3 MET A 212       1.840   9.081 -23.638  1.00 95.78           H  
ATOM   3179  SD  MET A 212       1.702  11.125 -24.850  1.00 95.78           S  
ATOM   3180  CE  MET A 212       3.005  12.377 -24.966  1.00 95.78           C  
ATOM   3181  HE1 MET A 212       3.784  12.038 -25.649  1.00 95.78           H  
ATOM   3182  HE2 MET A 212       2.570  13.305 -25.336  1.00 95.78           H  
ATOM   3183  HE3 MET A 212       3.430  12.551 -23.977  1.00 95.78           H  
ATOM   3184  N   ASP A 213       6.022   7.537 -25.856  1.00 95.79           N  
ATOM   3185  H   ASP A 213       6.280   8.469 -25.564  1.00 95.79           H  
ATOM   3186  CA  ASP A 213       6.838   6.917 -26.914  1.00 95.79           C  
ATOM   3187  HA  ASP A 213       6.237   6.794 -27.815  1.00 95.79           H  
ATOM   3188  C   ASP A 213       7.386   5.535 -26.498  1.00 95.79           C  
ATOM   3189  CB  ASP A 213       8.052   7.810 -27.235  1.00 95.79           C  
ATOM   3190  HB2 ASP A 213       8.604   7.983 -26.311  1.00 95.79           H  
ATOM   3191  HB3 ASP A 213       8.711   7.247 -27.897  1.00 95.79           H  
ATOM   3192  O   ASP A 213       7.594   4.642 -27.326  1.00 95.79           O  
ATOM   3193  CG  ASP A 213       7.802   9.166 -27.909  1.00 95.79           C  
ATOM   3194  OD1 ASP A 213       6.674   9.527 -28.314  1.00 95.79           O  
ATOM   3195  OD2 ASP A 213       8.804   9.896 -28.091  1.00 95.79           O  
ATOM   3196  N   SER A 214       7.623   5.325 -25.197  1.00 95.68           N  
ATOM   3197  H   SER A 214       7.513   6.100 -24.560  1.00 95.68           H  
ATOM   3198  CA  SER A 214       8.063   4.030 -24.671  1.00 95.68           C  
ATOM   3199  HA  SER A 214       8.892   3.693 -25.293  1.00 95.68           H  
ATOM   3200  C   SER A 214       6.970   2.965 -24.732  1.00 95.68           C  
ATOM   3201  CB  SER A 214       8.601   4.140 -23.245  1.00 95.68           C  
ATOM   3202  HB2 SER A 214       8.802   3.143 -22.852  1.00 95.68           H  
ATOM   3203  HB3 SER A 214       7.876   4.638 -22.601  1.00 95.68           H  
ATOM   3204  O   SER A 214       7.307   1.783 -24.800  1.00 95.68           O  
ATOM   3205  OG  SER A 214       9.808   4.866 -23.282  1.00 95.68           O  
ATOM   3206  HG  SER A 214       9.555   5.792 -23.280  1.00 95.68           H  
ATOM   3207  N   GLY A 215       5.694   3.354 -24.769  1.00 95.20           N  
ATOM   3208  H   GLY A 215       5.501   4.342 -24.850  1.00 95.20           H  
ATOM   3209  CA  GLY A 215       4.548   2.448 -24.746  1.00 95.20           C  
ATOM   3210  HA2 GLY A 215       4.827   1.481 -25.165  1.00 95.20           H  
ATOM   3211  HA3 GLY A 215       3.763   2.876 -25.369  1.00 95.20           H  
ATOM   3212  C   GLY A 215       3.962   2.211 -23.351  1.00 95.20           C  
ATOM   3213  O   GLY A 215       3.044   1.402 -23.221  1.00 95.20           O  
ATOM   3214  N   CYS A 216       4.422   2.922 -22.313  1.00 97.02           N  
ATOM   3215  H   CYS A 216       5.145   3.609 -22.471  1.00 97.02           H  
ATOM   3216  CA  CYS A 216       3.884   2.809 -20.948  1.00 97.02           C  
ATOM   3217  HA  CYS A 216       4.014   1.787 -20.592  1.00 97.02           H  
ATOM   3218  C   CYS A 216       2.381   3.141 -20.901  1.00 97.02           C  
ATOM   3219  CB  CYS A 216       4.659   3.763 -20.028  1.00 97.02           C  
ATOM   3220  HB2 CYS A 216       4.455   4.794 -20.316  1.00 97.02           H  
ATOM   3221  HB3 CYS A 216       4.318   3.623 -19.002  1.00 97.02           H  
ATOM   3222  O   CYS A 216       1.607   2.506 -20.183  1.00 97.02           O  
ATOM   3223  SG  CYS A 216       6.450   3.467 -20.112  1.00 97.02           S  
ATOM   3224  HG  CYS A 216       6.802   4.429 -19.255  1.00 97.02           H  
ATOM   3225  N   ILE A 217       1.963   4.084 -21.751  1.00 94.89           N  
ATOM   3226  H   ILE A 217       2.671   4.567 -22.285  1.00 94.89           H  
ATOM   3227  CA  ILE A 217       0.575   4.519 -21.935  1.00 94.89           C  
ATOM   3228  HA  ILE A 217       0.209   4.831 -20.957  1.00 94.89           H  
ATOM   3229  C   ILE A 217      -0.371   3.397 -22.411  1.00 94.89           C  
ATOM   3230  CB  ILE A 217       0.584   5.753 -22.873  1.00 94.89           C  
ATOM   3231  HB  ILE A 217       1.433   6.377 -22.596  1.00 94.89           H  
ATOM   3232  O   ILE A 217      -1.577   3.514 -22.248  1.00 94.89           O  
ATOM   3233  CG1 ILE A 217      -0.665   6.643 -22.748  1.00 94.89           C  
ATOM   3234 HG12 ILE A 217      -0.648   7.388 -23.543  1.00 94.89           H  
ATOM   3235 HG13 ILE A 217      -1.565   6.039 -22.863  1.00 94.89           H  
ATOM   3236  CG2 ILE A 217       0.785   5.351 -24.345  1.00 94.89           C  
ATOM   3237 HG21 ILE A 217      -0.090   4.817 -24.716  1.00 94.89           H  
ATOM   3238 HG22 ILE A 217       1.676   4.734 -24.460  1.00 94.89           H  
ATOM   3239 HG23 ILE A 217       0.910   6.249 -24.950  1.00 94.89           H  
ATOM   3240  CD1 ILE A 217      -0.742   7.416 -21.433  1.00 94.89           C  
ATOM   3241 HD11 ILE A 217      -0.659   6.739 -20.582  1.00 94.89           H  
ATOM   3242 HD12 ILE A 217      -1.712   7.910 -21.388  1.00 94.89           H  
ATOM   3243 HD13 ILE A 217       0.054   8.158 -21.386  1.00 94.89           H  
ATOM   3244  N   SER A 218       0.142   2.266 -22.920  1.00 93.50           N  
ATOM   3245  H   SER A 218       1.145   2.185 -23.002  1.00 93.50           H  
ATOM   3246  CA  SER A 218      -0.688   1.094 -23.264  1.00 93.50           C  
ATOM   3247  HA  SER A 218      -1.466   1.416 -23.957  1.00 93.50           H  
ATOM   3248  C   SER A 218      -1.398   0.472 -22.054  1.00 93.50           C  
ATOM   3249  CB  SER A 218       0.152   0.018 -23.961  1.00 93.50           C  
ATOM   3250  HB2 SER A 218       0.611   0.436 -24.857  1.00 93.50           H  
ATOM   3251  HB3 SER A 218      -0.502  -0.802 -24.256  1.00 93.50           H  
ATOM   3252  O   SER A 218      -2.488  -0.075 -22.200  1.00 93.50           O  
ATOM   3253  OG  SER A 218       1.161  -0.484 -23.103  1.00 93.50           O  
ATOM   3254  HG  SER A 218       1.912   0.113 -23.135  1.00 93.50           H  
ATOM   3255  N   CYS A 219      -0.797   0.585 -20.863  1.00 95.93           N  
ATOM   3256  H   CYS A 219       0.109   1.031 -20.843  1.00 95.93           H  
ATOM   3257  CA  CYS A 219      -1.358   0.111 -19.594  1.00 95.93           C  
ATOM   3258  HA  CYS A 219      -2.298  -0.410 -19.776  1.00 95.93           H  
ATOM   3259  C   CYS A 219      -1.661   1.263 -18.621  1.00 95.93           C  
ATOM   3260  CB  CYS A 219      -0.375  -0.884 -18.958  1.00 95.93           C  
ATOM   3261  HB2 CYS A 219      -0.780  -1.230 -18.007  1.00 95.93           H  
ATOM   3262  HB3 CYS A 219       0.577  -0.388 -18.767  1.00 95.93           H  
ATOM   3263  O   CYS A 219      -2.530   1.134 -17.766  1.00 95.93           O  
ATOM   3264  SG  CYS A 219      -0.107  -2.320 -20.042  1.00 95.93           S  
ATOM   3265  HG  CYS A 219       0.222  -1.634 -21.141  1.00 95.93           H  
ATOM   3266  N   HIS A 220      -0.978   2.401 -18.722  1.00 96.91           N  
ATOM   3267  H   HIS A 220      -0.244   2.470 -19.413  1.00 96.91           H  
ATOM   3268  CA  HIS A 220      -1.088   3.483 -17.741  1.00 96.91           C  
ATOM   3269  HA  HIS A 220      -1.729   3.166 -16.918  1.00 96.91           H  
ATOM   3270  C   HIS A 220      -1.767   4.728 -18.315  1.00 96.91           C  
ATOM   3271  CB  HIS A 220       0.288   3.733 -17.130  1.00 96.91           C  
ATOM   3272  HB2 HIS A 220       1.016   3.865 -17.930  1.00 96.91           H  
ATOM   3273  HB3 HIS A 220       0.251   4.643 -16.531  1.00 96.91           H  
ATOM   3274  O   HIS A 220      -1.171   5.801 -18.371  1.00 96.91           O  
ATOM   3275  CG  HIS A 220       0.718   2.610 -16.225  1.00 96.91           C  
ATOM   3276  CD2 HIS A 220       1.703   1.690 -16.457  1.00 96.91           C  
ATOM   3277  HD2 HIS A 220       2.315   1.627 -17.344  1.00 96.91           H  
ATOM   3278  ND1 HIS A 220       0.194   2.343 -14.984  1.00 96.91           N  
ATOM   3279  HD1 HIS A 220      -0.562   2.842 -14.538  1.00 96.91           H  
ATOM   3280  CE1 HIS A 220       0.869   1.310 -14.462  1.00 96.91           C  
ATOM   3281  HE1 HIS A 220       0.680   0.888 -13.485  1.00 96.91           H  
ATOM   3282  NE2 HIS A 220       1.792   0.863 -15.330  1.00 96.91           N  
ATOM   3283  N   TYR A 221      -3.025   4.566 -18.733  1.00 94.89           N  
ATOM   3284  H   TYR A 221      -3.432   3.645 -18.656  1.00 94.89           H  
ATOM   3285  CA  TYR A 221      -3.884   5.629 -19.267  1.00 94.89           C  
ATOM   3286  HA  TYR A 221      -3.309   6.555 -19.280  1.00 94.89           H  
ATOM   3287  C   TYR A 221      -5.128   5.891 -18.391  1.00 94.89           C  
ATOM   3288  CB  TYR A 221      -4.233   5.316 -20.732  1.00 94.89           C  
ATOM   3289  HB2 TYR A 221      -4.661   6.205 -21.197  1.00 94.89           H  
ATOM   3290  HB3 TYR A 221      -3.310   5.110 -21.275  1.00 94.89           H  
ATOM   3291  O   TYR A 221      -5.393   5.160 -17.431  1.00 94.89           O  
ATOM   3292  CG  TYR A 221      -5.207   4.174 -20.940  1.00 94.89           C  
ATOM   3293  CD1 TYR A 221      -4.729   2.884 -21.237  1.00 94.89           C  
ATOM   3294  HD1 TYR A 221      -3.667   2.707 -21.321  1.00 94.89           H  
ATOM   3295  CD2 TYR A 221      -6.596   4.405 -20.860  1.00 94.89           C  
ATOM   3296  HD2 TYR A 221      -6.972   5.399 -20.667  1.00 94.89           H  
ATOM   3297  CE1 TYR A 221      -5.629   1.823 -21.440  1.00 94.89           C  
ATOM   3298  HE1 TYR A 221      -5.246   0.840 -21.669  1.00 94.89           H  
ATOM   3299  CE2 TYR A 221      -7.499   3.339 -21.024  1.00 94.89           C  
ATOM   3300  HE2 TYR A 221      -8.563   3.504 -20.941  1.00 94.89           H  
ATOM   3301  OH  TYR A 221      -7.887   1.010 -21.425  1.00 94.89           O  
ATOM   3302  HH  TYR A 221      -7.432   0.188 -21.621  1.00 94.89           H  
ATOM   3303  CZ  TYR A 221      -7.016   2.046 -21.307  1.00 94.89           C  
ATOM   3304  N   GLY A 222      -5.889   6.932 -18.736  1.00 95.18           N  
ATOM   3305  H   GLY A 222      -5.590   7.476 -19.533  1.00 95.18           H  
ATOM   3306  CA  GLY A 222      -7.062   7.438 -18.020  1.00 95.18           C  
ATOM   3307  HA2 GLY A 222      -7.702   7.973 -18.723  1.00 95.18           H  
ATOM   3308  HA3 GLY A 222      -7.630   6.604 -17.609  1.00 95.18           H  
ATOM   3309  C   GLY A 222      -6.698   8.392 -16.880  1.00 95.18           C  
ATOM   3310  O   GLY A 222      -5.522   8.569 -16.559  1.00 95.18           O  
ATOM   3311  N   ALA A 223      -7.707   8.981 -16.229  1.00 95.54           N  
ATOM   3312  H   ALA A 223      -8.647   8.872 -16.582  1.00 95.54           H  
ATOM   3313  CA  ALA A 223      -7.506   9.941 -15.138  1.00 95.54           C  
ATOM   3314  HA  ALA A 223      -7.001  10.814 -15.551  1.00 95.54           H  
ATOM   3315  C   ALA A 223      -6.617   9.401 -13.998  1.00 95.54           C  
ATOM   3316  CB  ALA A 223      -8.877  10.387 -14.616  1.00 95.54           C  
ATOM   3317  HB1 ALA A 223      -9.471  10.799 -15.432  1.00 95.54           H  
ATOM   3318  HB2 ALA A 223      -8.744  11.162 -13.862  1.00 95.54           H  
ATOM   3319  HB3 ALA A 223      -9.410   9.545 -14.173  1.00 95.54           H  
ATOM   3320  O   ALA A 223      -5.748  10.113 -13.496  1.00 95.54           O  
ATOM   3321  N   ALA A 224      -6.769   8.122 -13.640  1.00 95.41           N  
ATOM   3322  H   ALA A 224      -7.510   7.595 -14.080  1.00 95.41           H  
ATOM   3323  CA  ALA A 224      -5.961   7.445 -12.623  1.00 95.41           C  
ATOM   3324  HA  ALA A 224      -5.583   8.199 -11.932  1.00 95.41           H  
ATOM   3325  C   ALA A 224      -4.714   6.714 -13.171  1.00 95.41           C  
ATOM   3326  CB  ALA A 224      -6.887   6.533 -11.810  1.00 95.41           C  
ATOM   3327  HB1 ALA A 224      -7.396   5.828 -12.468  1.00 95.41           H  
ATOM   3328  HB2 ALA A 224      -6.314   5.984 -11.063  1.00 95.41           H  
ATOM   3329  HB3 ALA A 224      -7.631   7.143 -11.298  1.00 95.41           H  
ATOM   3330  O   ALA A 224      -4.005   6.076 -12.399  1.00 95.41           O  
ATOM   3331  N   MET A 225      -4.411   6.790 -14.475  1.00 96.31           N  
ATOM   3332  H   MET A 225      -4.975   7.381 -15.068  1.00 96.31           H  
ATOM   3333  CA  MET A 225      -3.252   6.116 -15.095  1.00 96.31           C  
ATOM   3334  HA  MET A 225      -3.390   6.180 -16.175  1.00 96.31           H  
ATOM   3335  C   MET A 225      -3.157   4.609 -14.782  1.00 96.31           C  
ATOM   3336  CB  MET A 225      -1.949   6.868 -14.773  1.00 96.31           C  
ATOM   3337  HB2 MET A 225      -1.117   6.343 -15.244  1.00 96.31           H  
ATOM   3338  HB3 MET A 225      -1.779   6.895 -13.697  1.00 96.31           H  
ATOM   3339  O   MET A 225      -2.068   4.071 -14.574  1.00 96.31           O  
ATOM   3340  CG  MET A 225      -1.994   8.292 -15.322  1.00 96.31           C  
ATOM   3341  HG2 MET A 225      -2.746   8.862 -14.776  1.00 96.31           H  
ATOM   3342  HG3 MET A 225      -2.303   8.228 -16.365  1.00 96.31           H  
ATOM   3343  SD  MET A 225      -0.430   9.196 -15.247  1.00 96.31           S  
ATOM   3344  CE  MET A 225       0.554   8.302 -16.482  1.00 96.31           C  
ATOM   3345  HE1 MET A 225       1.544   8.753 -16.551  1.00 96.31           H  
ATOM   3346  HE2 MET A 225       0.662   7.256 -16.194  1.00 96.31           H  
ATOM   3347  HE3 MET A 225       0.066   8.357 -17.454  1.00 96.31           H  
ATOM   3348  N   ASN A 226      -4.303   3.930 -14.714  1.00 93.27           N  
ATOM   3349  H   ASN A 226      -5.156   4.433 -14.916  1.00 93.27           H  
ATOM   3350  CA  ASN A 226      -4.454   2.586 -14.146  1.00 93.27           C  
ATOM   3351  HA  ASN A 226      -3.467   2.142 -14.015  1.00 93.27           H  
ATOM   3352  C   ASN A 226      -5.250   1.617 -15.040  1.00 93.27           C  
ATOM   3353  CB  ASN A 226      -5.110   2.706 -12.748  1.00 93.27           C  
ATOM   3354  HB2 ASN A 226      -5.015   1.750 -12.232  1.00 93.27           H  
ATOM   3355  HB3 ASN A 226      -4.599   3.466 -12.158  1.00 93.27           H  
ATOM   3356  O   ASN A 226      -5.743   0.638 -14.493  1.00 93.27           O  
ATOM   3357  CG  ASN A 226      -6.586   3.076 -12.799  1.00 93.27           C  
ATOM   3358  ND2 ASN A 226      -7.339   2.867 -11.741  1.00 93.27           N  
ATOM   3359 HD21 ASN A 226      -8.293   3.191 -11.820  1.00 93.27           H  
ATOM   3360 HD22 ASN A 226      -6.978   2.457 -10.892  1.00 93.27           H  
ATOM   3361  OD1 ASN A 226      -7.085   3.606 -13.778  1.00 93.27           O  
ATOM   3362  N   SER A 227      -5.434   1.941 -16.336  1.00 80.57           N  
ATOM   3363  H   SER A 227      -5.019   2.817 -16.617  1.00 80.57           H  
ATOM   3364  CA  SER A 227      -6.275   1.269 -17.358  1.00 80.57           C  
ATOM   3365  HA  SER A 227      -6.917   2.041 -17.783  1.00 80.57           H  
ATOM   3366  C   SER A 227      -7.188   0.146 -16.860  1.00 80.57           C  
ATOM   3367  CB  SER A 227      -5.445   0.711 -18.519  1.00 80.57           C  
ATOM   3368  HB2 SER A 227      -4.838   1.516 -18.934  1.00 80.57           H  
ATOM   3369  HB3 SER A 227      -6.133   0.351 -19.285  1.00 80.57           H  
ATOM   3370  O   SER A 227      -6.699  -0.885 -16.414  1.00 80.57           O  
ATOM   3371  OG  SER A 227      -4.603  -0.361 -18.162  1.00 80.57           O  
ATOM   3372  HG  SER A 227      -3.839   0.037 -17.740  1.00 80.57           H  
ATOM   3373  N   ALA A 228      -8.508   0.295 -17.022  1.00 88.56           N  
ATOM   3374  H   ALA A 228      -8.834   1.157 -17.436  1.00 88.56           H  
ATOM   3375  CA  ALA A 228      -9.538  -0.615 -16.499  1.00 88.56           C  
ATOM   3376  HA  ALA A 228      -9.403  -0.643 -15.418  1.00 88.56           H  
ATOM   3377  C   ALA A 228      -9.434  -2.080 -17.008  1.00 88.56           C  
ATOM   3378  CB  ALA A 228     -10.908   0.022 -16.774  1.00 88.56           C  
ATOM   3379  HB1 ALA A 228     -11.056   0.138 -17.847  1.00 88.56           H  
ATOM   3380  HB2 ALA A 228     -10.973   0.996 -16.290  1.00 88.56           H  
ATOM   3381  HB3 ALA A 228     -11.696  -0.622 -16.381  1.00 88.56           H  
ATOM   3382  O   ALA A 228     -10.207  -2.533 -17.849  1.00 88.56           O  
ATOM   3383  N   SER A 229      -8.419  -2.802 -16.534  1.00 93.53           N  
ATOM   3384  H   SER A 229      -7.803  -2.323 -15.893  1.00 93.53           H  
ATOM   3385  CA  SER A 229      -7.855  -4.013 -17.115  1.00 93.53           C  
ATOM   3386  HA  SER A 229      -8.671  -4.679 -17.396  1.00 93.53           H  
ATOM   3387  C   SER A 229      -6.926  -4.742 -16.130  1.00 93.53           C  
ATOM   3388  CB  SER A 229      -7.054  -3.647 -18.378  1.00 93.53           C  
ATOM   3389  HB2 SER A 229      -6.918  -4.549 -18.974  1.00 93.53           H  
ATOM   3390  HB3 SER A 229      -7.611  -2.927 -18.979  1.00 93.53           H  
ATOM   3391  O   SER A 229      -6.444  -4.188 -15.135  1.00 93.53           O  
ATOM   3392  OG  SER A 229      -5.773  -3.128 -18.076  1.00 93.53           O  
ATOM   3393  HG  SER A 229      -5.852  -2.273 -17.646  1.00 93.53           H  
ATOM   3394  N   PHE A 230      -6.642  -6.006 -16.439  1.00 96.68           N  
ATOM   3395  H   PHE A 230      -7.004  -6.370 -17.309  1.00 96.68           H  
ATOM   3396  CA  PHE A 230      -5.567  -6.767 -15.811  1.00 96.68           C  
ATOM   3397  HA  PHE A 230      -5.201  -6.235 -14.933  1.00 96.68           H  
ATOM   3398  C   PHE A 230      -4.414  -6.914 -16.806  1.00 96.68           C  
ATOM   3399  CB  PHE A 230      -6.075  -8.143 -15.365  1.00 96.68           C  
ATOM   3400  HB2 PHE A 230      -5.229  -8.706 -14.971  1.00 96.68           H  
ATOM   3401  HB3 PHE A 230      -6.451  -8.682 -16.235  1.00 96.68           H  
ATOM   3402  O   PHE A 230      -4.640  -7.342 -17.939  1.00 96.68           O  
ATOM   3403  CG  PHE A 230      -7.156  -8.116 -14.307  1.00 96.68           C  
ATOM   3404  CD1 PHE A 230      -6.801  -8.085 -12.948  1.00 96.68           C  
ATOM   3405  HD1 PHE A 230      -5.760  -8.084 -12.662  1.00 96.68           H  
ATOM   3406  CD2 PHE A 230      -8.514  -8.143 -14.674  1.00 96.68           C  
ATOM   3407  HD2 PHE A 230      -8.791  -8.156 -15.718  1.00 96.68           H  
ATOM   3408  CE1 PHE A 230      -7.796  -8.061 -11.959  1.00 96.68           C  
ATOM   3409  HE1 PHE A 230      -7.512  -8.017 -10.918  1.00 96.68           H  
ATOM   3410  CE2 PHE A 230      -9.512  -8.149 -13.683  1.00 96.68           C  
ATOM   3411  HE2 PHE A 230     -10.554  -8.161 -13.965  1.00 96.68           H  
ATOM   3412  CZ  PHE A 230      -9.152  -8.111 -12.326  1.00 96.68           C  
ATOM   3413  HZ  PHE A 230      -9.922  -8.116 -11.569  1.00 96.68           H  
ATOM   3414  N   ALA A 231      -3.185  -6.643 -16.372  1.00 96.41           N  
ATOM   3415  H   ALA A 231      -3.068  -6.353 -15.412  1.00 96.41           H  
ATOM   3416  CA  ALA A 231      -1.979  -6.840 -17.172  1.00 96.41           C  
ATOM   3417  HA  ALA A 231      -2.257  -7.174 -18.172  1.00 96.41           H  
ATOM   3418  C   ALA A 231      -1.091  -7.919 -16.546  1.00 96.41           C  
ATOM   3419  CB  ALA A 231      -1.242  -5.506 -17.329  1.00 96.41           C  
ATOM   3420  HB1 ALA A 231      -1.908  -4.762 -17.765  1.00 96.41           H  
ATOM   3421  HB2 ALA A 231      -0.897  -5.159 -16.355  1.00 96.41           H  
ATOM   3422  HB3 ALA A 231      -0.380  -5.632 -17.984  1.00 96.41           H  
ATOM   3423  O   ALA A 231      -0.999  -8.029 -15.322  1.00 96.41           O  
ATOM   3424  N   LYS A 232      -0.414  -8.714 -17.380  1.00 95.99           N  
ATOM   3425  H   LYS A 232      -0.489  -8.542 -18.372  1.00 95.99           H  
ATOM   3426  CA  LYS A 232       0.606  -9.655 -16.906  1.00 95.99           C  
ATOM   3427  HA  LYS A 232       0.222 -10.179 -16.030  1.00 95.99           H  
ATOM   3428  C   LYS A 232       1.852  -8.889 -16.459  1.00 95.99           C  
ATOM   3429  CB  LYS A 232       0.901 -10.711 -17.982  1.00 95.99           C  
ATOM   3430  HB2 LYS A 232      -0.021 -11.240 -18.224  1.00 95.99           H  
ATOM   3431  HB3 LYS A 232       1.273 -10.222 -18.883  1.00 95.99           H  
ATOM   3432  O   LYS A 232       2.366  -8.066 -17.211  1.00 95.99           O  
ATOM   3433  CG  LYS A 232       1.943 -11.719 -17.480  1.00 95.99           C  
ATOM   3434  HG2 LYS A 232       1.605 -12.144 -16.535  1.00 95.99           H  
ATOM   3435  HG3 LYS A 232       2.889 -11.202 -17.318  1.00 95.99           H  
ATOM   3436  CD  LYS A 232       2.183 -12.849 -18.480  1.00 95.99           C  
ATOM   3437  HD2 LYS A 232       1.264 -13.419 -18.618  1.00 95.99           H  
ATOM   3438  HD3 LYS A 232       2.508 -12.426 -19.430  1.00 95.99           H  
ATOM   3439  CE  LYS A 232       3.283 -13.743 -17.902  1.00 95.99           C  
ATOM   3440  HE2 LYS A 232       4.157 -13.124 -17.701  1.00 95.99           H  
ATOM   3441  HE3 LYS A 232       2.938 -14.147 -16.950  1.00 95.99           H  
ATOM   3442  NZ  LYS A 232       3.643 -14.836 -18.833  1.00 95.99           N  
ATOM   3443  HZ1 LYS A 232       2.837 -15.410 -19.038  1.00 95.99           H  
ATOM   3444  HZ2 LYS A 232       4.369 -15.405 -18.423  1.00 95.99           H  
ATOM   3445  HZ3 LYS A 232       4.010 -14.438 -19.686  1.00 95.99           H  
ATOM   3446  N   MET A 233       2.359  -9.193 -15.270  1.00 95.44           N  
ATOM   3447  H   MET A 233       1.862  -9.865 -14.703  1.00 95.44           H  
ATOM   3448  CA  MET A 233       3.686  -8.780 -14.819  1.00 95.44           C  
ATOM   3449  HA  MET A 233       3.882  -7.765 -15.162  1.00 95.44           H  
ATOM   3450  C   MET A 233       4.735  -9.725 -15.426  1.00 95.44           C  
ATOM   3451  CB  MET A 233       3.710  -8.787 -13.284  1.00 95.44           C  
ATOM   3452  HB2 MET A 233       3.586  -9.810 -12.930  1.00 95.44           H  
ATOM   3453  HB3 MET A 233       2.880  -8.188 -12.907  1.00 95.44           H  
ATOM   3454  O   MET A 233       4.647 -10.943 -15.268  1.00 95.44           O  
ATOM   3455  CG  MET A 233       5.009  -8.221 -12.710  1.00 95.44           C  
ATOM   3456  HG2 MET A 233       5.852  -8.709 -13.199  1.00 95.44           H  
ATOM   3457  HG3 MET A 233       5.046  -8.463 -11.648  1.00 95.44           H  
ATOM   3458  SD  MET A 233       5.205  -6.431 -12.884  1.00 95.44           S  
ATOM   3459  CE  MET A 233       6.813  -6.229 -12.071  1.00 95.44           C  
ATOM   3460  HE1 MET A 233       7.017  -5.175 -11.887  1.00 95.44           H  
ATOM   3461  HE2 MET A 233       6.808  -6.748 -11.113  1.00 95.44           H  
ATOM   3462  HE3 MET A 233       7.595  -6.639 -12.711  1.00 95.44           H  
ATOM   3463  N   GLY A 234       5.711  -9.171 -16.140  1.00 95.22           N  
ATOM   3464  H   GLY A 234       5.693  -8.169 -16.269  1.00 95.22           H  
ATOM   3465  CA  GLY A 234       6.676  -9.919 -16.943  1.00 95.22           C  
ATOM   3466  HA2 GLY A 234       7.042 -10.783 -16.389  1.00 95.22           H  
ATOM   3467  HA3 GLY A 234       7.516  -9.258 -17.158  1.00 95.22           H  
ATOM   3468  C   GLY A 234       6.103 -10.394 -18.281  1.00 95.22           C  
ATOM   3469  O   GLY A 234       5.920 -11.596 -18.494  1.00 95.22           O  
ATOM   3470  N   VAL A 235       5.788  -9.447 -19.173  1.00 94.87           N  
ATOM   3471  H   VAL A 235       5.980  -8.490 -18.914  1.00 94.87           H  
ATOM   3472  CA  VAL A 235       5.363  -9.733 -20.560  1.00 94.87           C  
ATOM   3473  HA  VAL A 235       4.708 -10.604 -20.556  1.00 94.87           H  
ATOM   3474  C   VAL A 235       6.560 -10.083 -21.445  1.00 94.87           C  
ATOM   3475  CB  VAL A 235       4.582  -8.555 -21.182  1.00 94.87           C  
ATOM   3476  HB  VAL A 235       5.199  -7.657 -21.145  1.00 94.87           H  
ATOM   3477  O   VAL A 235       6.506 -11.080 -22.161  1.00 94.87           O  
ATOM   3478  CG1 VAL A 235       4.180  -8.813 -22.642  1.00 94.87           C  
ATOM   3479 HG11 VAL A 235       3.607  -9.737 -22.720  1.00 94.87           H  
ATOM   3480 HG12 VAL A 235       3.581  -7.981 -23.012  1.00 94.87           H  
ATOM   3481 HG13 VAL A 235       5.067  -8.885 -23.271  1.00 94.87           H  
ATOM   3482  CG2 VAL A 235       3.290  -8.288 -20.409  1.00 94.87           C  
ATOM   3483 HG21 VAL A 235       2.650  -9.170 -20.428  1.00 94.87           H  
ATOM   3484 HG22 VAL A 235       3.538  -8.034 -19.378  1.00 94.87           H  
ATOM   3485 HG23 VAL A 235       2.761  -7.442 -20.848  1.00 94.87           H  
ATOM   3486  N   ALA A 236       7.621  -9.275 -21.388  1.00 95.94           N  
ATOM   3487  H   ALA A 236       7.604  -8.513 -20.724  1.00 95.94           H  
ATOM   3488  CA  ALA A 236       8.836  -9.435 -22.185  1.00 95.94           C  
ATOM   3489  HA  ALA A 236       8.590  -9.907 -23.136  1.00 95.94           H  
ATOM   3490  C   ALA A 236       9.869 -10.331 -21.482  1.00 95.94           C  
ATOM   3491  CB  ALA A 236       9.402  -8.039 -22.471  1.00 95.94           C  
ATOM   3492  HB1 ALA A 236       8.691  -7.458 -23.058  1.00 95.94           H  
ATOM   3493  HB2 ALA A 236      10.330  -8.144 -23.034  1.00 95.94           H  
ATOM   3494  HB3 ALA A 236       9.620  -7.516 -21.541  1.00 95.94           H  
ATOM   3495  O   ALA A 236      10.397 -11.267 -22.076  1.00 95.94           O  
ATOM   3496  N   GLU A 237      10.104 -10.090 -20.189  1.00 94.24           N  
ATOM   3497  H   GLU A 237       9.602  -9.331 -19.752  1.00 94.24           H  
ATOM   3498  CA  GLU A 237      10.968 -10.914 -19.339  1.00 94.24           C  
ATOM   3499  HA  GLU A 237      11.185 -11.850 -19.853  1.00 94.24           H  
ATOM   3500  C   GLU A 237      10.237 -11.242 -18.033  1.00 94.24           C  
ATOM   3501  CB  GLU A 237      12.309 -10.199 -19.072  1.00 94.24           C  
ATOM   3502  HB2 GLU A 237      12.135  -9.311 -18.464  1.00 94.24           H  
ATOM   3503  HB3 GLU A 237      12.745  -9.889 -20.022  1.00 94.24           H  
ATOM   3504  O   GLU A 237       9.636 -10.359 -17.425  1.00 94.24           O  
ATOM   3505  CG  GLU A 237      13.300 -11.132 -18.353  1.00 94.24           C  
ATOM   3506  HG2 GLU A 237      12.822 -11.545 -17.465  1.00 94.24           H  
ATOM   3507  HG3 GLU A 237      13.542 -11.965 -19.014  1.00 94.24           H  
ATOM   3508  CD  GLU A 237      14.599 -10.447 -17.909  1.00 94.24           C  
ATOM   3509  OE1 GLU A 237      15.067 -10.728 -16.778  1.00 94.24           O  
ATOM   3510  OE2 GLU A 237      15.201  -9.651 -18.669  1.00 94.24           O  
ATOM   3511  N   GLU A 238      10.318 -12.489 -17.562  1.00 93.42           N  
ATOM   3512  H   GLU A 238      10.869 -13.160 -18.078  1.00 93.42           H  
ATOM   3513  CA  GLU A 238       9.742 -12.925 -16.283  1.00 93.42           C  
ATOM   3514  HA  GLU A 238       8.655 -12.906 -16.363  1.00 93.42           H  
ATOM   3515  C   GLU A 238      10.166 -12.009 -15.120  1.00 93.42           C  
ATOM   3516  CB  GLU A 238      10.187 -14.372 -16.006  1.00 93.42           C  
ATOM   3517  HB2 GLU A 238       9.872 -15.004 -16.837  1.00 93.42           H  
ATOM   3518  HB3 GLU A 238      11.276 -14.389 -15.959  1.00 93.42           H  
ATOM   3519  O   GLU A 238      11.353 -11.878 -14.813  1.00 93.42           O  
ATOM   3520  CG  GLU A 238       9.608 -14.952 -14.702  1.00 93.42           C  
ATOM   3521  HG2 GLU A 238       9.826 -14.277 -13.874  1.00 93.42           H  
ATOM   3522  HG3 GLU A 238       8.525 -15.017 -14.805  1.00 93.42           H  
ATOM   3523  CD  GLU A 238      10.187 -16.332 -14.343  1.00 93.42           C  
ATOM   3524  OE1 GLU A 238       9.497 -17.079 -13.619  1.00 93.42           O  
ATOM   3525  OE2 GLU A 238      11.352 -16.624 -14.714  1.00 93.42           O  
ATOM   3526  N   TYR A 239       9.194 -11.402 -14.434  1.00 92.74           N  
ATOM   3527  H   TYR A 239       8.231 -11.545 -14.701  1.00 92.74           H  
ATOM   3528  CA  TYR A 239       9.465 -10.697 -13.186  1.00 92.74           C  
ATOM   3529  HA  TYR A 239      10.423 -10.183 -13.268  1.00 92.74           H  
ATOM   3530  C   TYR A 239       9.540 -11.691 -12.029  1.00 92.74           C  
ATOM   3531  CB  TYR A 239       8.403  -9.637 -12.911  1.00 92.74           C  
ATOM   3532  HB2 TYR A 239       8.389  -8.919 -13.731  1.00 92.74           H  
ATOM   3533  HB3 TYR A 239       7.430 -10.127 -12.866  1.00 92.74           H  
ATOM   3534  O   TYR A 239       8.535 -12.282 -11.634  1.00 92.74           O  
ATOM   3535  CG  TYR A 239       8.664  -8.906 -11.608  1.00 92.74           C  
ATOM   3536  CD1 TYR A 239       7.927  -9.225 -10.449  1.00 92.74           C  
ATOM   3537  HD1 TYR A 239       7.173  -9.998 -10.482  1.00 92.74           H  
ATOM   3538  CD2 TYR A 239       9.682  -7.935 -11.553  1.00 92.74           C  
ATOM   3539  HD2 TYR A 239      10.258  -7.707 -12.438  1.00 92.74           H  
ATOM   3540  CE1 TYR A 239       8.188  -8.550  -9.240  1.00 92.74           C  
ATOM   3541  HE1 TYR A 239       7.631  -8.772  -8.342  1.00 92.74           H  
ATOM   3542  CE2 TYR A 239       9.943  -7.258 -10.348  1.00 92.74           C  
ATOM   3543  HE2 TYR A 239      10.725  -6.514 -10.303  1.00 92.74           H  
ATOM   3544  OH  TYR A 239       9.442  -6.903  -8.038  1.00 92.74           O  
ATOM   3545  HH  TYR A 239      10.005  -6.134  -8.156  1.00 92.74           H  
ATOM   3546  CZ  TYR A 239       9.193  -7.562  -9.193  1.00 92.74           C  
ATOM   3547  N   LYS A 240      10.732 -11.842 -11.455  1.00 88.66           N  
ATOM   3548  H   LYS A 240      11.510 -11.326 -11.840  1.00 88.66           H  
ATOM   3549  CA  LYS A 240      10.944 -12.643 -10.247  1.00 88.66           C  
ATOM   3550  HA  LYS A 240      10.179 -13.418 -10.195  1.00 88.66           H  
ATOM   3551  C   LYS A 240      10.766 -11.747  -9.031  1.00 88.66           C  
ATOM   3552  CB  LYS A 240      12.314 -13.335 -10.295  1.00 88.66           C  
ATOM   3553  HB2 LYS A 240      12.475 -13.881  -9.366  1.00 88.66           H  
ATOM   3554  HB3 LYS A 240      13.105 -12.595 -10.419  1.00 88.66           H  
ATOM   3555  O   LYS A 240      11.571 -10.836  -8.826  1.00 88.66           O  
ATOM   3556  CG  LYS A 240      12.321 -14.316 -11.472  1.00 88.66           C  
ATOM   3557  HG2 LYS A 240      12.163 -13.763 -12.398  1.00 88.66           H  
ATOM   3558  HG3 LYS A 240      11.489 -15.009 -11.346  1.00 88.66           H  
ATOM   3559  CD  LYS A 240      13.612 -15.121 -11.621  1.00 88.66           C  
ATOM   3560  HD2 LYS A 240      13.774 -15.742 -10.740  1.00 88.66           H  
ATOM   3561  HD3 LYS A 240      14.456 -14.453 -11.792  1.00 88.66           H  
ATOM   3562  CE  LYS A 240      13.333 -15.978 -12.854  1.00 88.66           C  
ATOM   3563  HE2 LYS A 240      13.085 -15.323 -13.689  1.00 88.66           H  
ATOM   3564  HE3 LYS A 240      12.431 -16.562 -12.670  1.00 88.66           H  
ATOM   3565  NZ  LYS A 240      14.423 -16.886 -13.249  1.00 88.66           N  
ATOM   3566  HZ1 LYS A 240      14.077 -17.392 -14.052  1.00 88.66           H  
ATOM   3567  HZ2 LYS A 240      14.618 -17.545 -12.508  1.00 88.66           H  
ATOM   3568  HZ3 LYS A 240      15.243 -16.361 -13.516  1.00 88.66           H  
ATOM   3569  N   ALA A 241       9.722 -12.014  -8.246  1.00 81.01           N  
ATOM   3570  H   ALA A 241       9.085 -12.750  -8.514  1.00 81.01           H  
ATOM   3571  CA  ALA A 241       9.465 -11.305  -7.000  1.00 81.01           C  
ATOM   3572  HA  ALA A 241       9.235 -10.265  -7.233  1.00 81.01           H  
ATOM   3573  C   ALA A 241      10.716 -11.327  -6.106  1.00 81.01           C  
ATOM   3574  CB  ALA A 241       8.243 -11.917  -6.303  1.00 81.01           C  
ATOM   3575  HB1 ALA A 241       8.435 -12.960  -6.049  1.00 81.01           H  
ATOM   3576  HB2 ALA A 241       8.029 -11.367  -5.386  1.00 81.01           H  
ATOM   3577  HB3 ALA A 241       7.370 -11.857  -6.953  1.00 81.01           H  
ATOM   3578  O   ALA A 241      11.363 -12.358  -5.915  1.00 81.01           O  
ATOM   3579  N   LYS A 242      11.057 -10.167  -5.546  1.00 75.21           N  
ATOM   3580  H   LYS A 242      10.400  -9.407  -5.656  1.00 75.21           H  
ATOM   3581  CA  LYS A 242      12.154  -9.976  -4.588  1.00 75.21           C  
ATOM   3582  HA  LYS A 242      12.916 -10.733  -4.776  1.00 75.21           H  
ATOM   3583  C   LYS A 242      11.665 -10.201  -3.151  1.00 75.21           C  
ATOM   3584  CB  LYS A 242      12.773  -8.584  -4.799  1.00 75.21           C  
ATOM   3585  HB2 LYS A 242      13.555  -8.422  -4.058  1.00 75.21           H  
ATOM   3586  HB3 LYS A 242      11.994  -7.838  -4.642  1.00 75.21           H  
ATOM   3587  O   LYS A 242      12.333  -9.814  -2.187  1.00 75.21           O  
ATOM   3588  CG  LYS A 242      13.384  -8.392  -6.199  1.00 75.21           C  
ATOM   3589  HG2 LYS A 242      14.250  -9.046  -6.305  1.00 75.21           H  
ATOM   3590  HG3 LYS A 242      12.655  -8.646  -6.968  1.00 75.21           H  
ATOM   3591  CD  LYS A 242      13.808  -6.932  -6.402  1.00 75.21           C  
ATOM   3592  HD2 LYS A 242      14.483  -6.633  -5.600  1.00 75.21           H  
ATOM   3593  HD3 LYS A 242      12.912  -6.312  -6.366  1.00 75.21           H  
ATOM   3594  CE  LYS A 242      14.491  -6.740  -7.759  1.00 75.21           C  
ATOM   3595  HE2 LYS A 242      13.813  -7.096  -8.535  1.00 75.21           H  
ATOM   3596  HE3 LYS A 242      15.386  -7.362  -7.790  1.00 75.21           H  
ATOM   3597  NZ  LYS A 242      14.838  -5.316  -7.999  1.00 75.21           N  
ATOM   3598  HZ1 LYS A 242      15.287  -5.196  -8.896  1.00 75.21           H  
ATOM   3599  HZ2 LYS A 242      13.999  -4.753  -8.008  1.00 75.21           H  
ATOM   3600  HZ3 LYS A 242      15.446  -4.963  -7.275  1.00 75.21           H  
ATOM   3601  N   SER A 243      10.482 -10.784  -2.978  1.00 69.59           N  
ATOM   3602  H   SER A 243       9.984 -11.065  -3.811  1.00 69.59           H  
ATOM   3603  CA  SER A 243       9.854 -11.135  -1.706  1.00 69.59           C  
ATOM   3604  HA  SER A 243      10.619 -11.155  -0.931  1.00 69.59           H  
ATOM   3605  C   SER A 243       9.260 -12.543  -1.772  1.00 69.59           C  
ATOM   3606  CB  SER A 243       8.816 -10.066  -1.330  1.00 69.59           C  
ATOM   3607  HB2 SER A 243       8.976  -9.184  -1.951  1.00 69.59           H  
ATOM   3608  HB3 SER A 243       8.960  -9.795  -0.284  1.00 69.59           H  
ATOM   3609  O   SER A 243       9.118 -13.113  -2.849  1.00 69.59           O  
ATOM   3610  OG  SER A 243       7.484 -10.478  -1.470  1.00 69.59           O  
ATOM   3611  HG  SER A 243       6.939  -9.688  -1.512  1.00 69.59           H  
ATOM   3612  N   GLN A 244       8.911 -13.100  -0.612  1.00 72.49           N  
ATOM   3613  H   GLN A 244       8.970 -12.547   0.231  1.00 72.49           H  
ATOM   3614  CA  GLN A 244       8.221 -14.388  -0.503  1.00 72.49           C  
ATOM   3615  HA  GLN A 244       8.601 -15.055  -1.277  1.00 72.49           H  
ATOM   3616  C   GLN A 244       6.705 -14.266  -0.758  1.00 72.49           C  
ATOM   3617  CB  GLN A 244       8.527 -15.023   0.867  1.00 72.49           C  
ATOM   3618  HB2 GLN A 244       7.962 -15.951   0.963  1.00 72.49           H  
ATOM   3619  HB3 GLN A 244       8.203 -14.344   1.655  1.00 72.49           H  
ATOM   3620  O   GLN A 244       5.944 -15.082  -0.249  1.00 72.49           O  
ATOM   3621  CG  GLN A 244      10.011 -15.368   1.062  1.00 72.49           C  
ATOM   3622  HG2 GLN A 244      10.616 -14.464   0.996  1.00 72.49           H  
ATOM   3623  HG3 GLN A 244      10.323 -16.050   0.271  1.00 72.49           H  
ATOM   3624  CD  GLN A 244      10.286 -16.029   2.412  1.00 72.49           C  
ATOM   3625  NE2 GLN A 244      11.471 -16.556   2.628  1.00 72.49           N  
ATOM   3626 HE21 GLN A 244      11.577 -16.986   3.535  1.00 72.49           H  
ATOM   3627 HE22 GLN A 244      12.177 -16.578   1.906  1.00 72.49           H  
ATOM   3628  OE1 GLN A 244       9.470 -16.078   3.310  1.00 72.49           O  
ATOM   3629  N   SER A 245       6.250 -13.243  -1.496  1.00 82.04           N  
ATOM   3630  H   SER A 245       6.912 -12.602  -1.911  1.00 82.04           H  
ATOM   3631  CA  SER A 245       4.830 -13.063  -1.807  1.00 82.04           C  
ATOM   3632  HA  SER A 245       4.309 -12.907  -0.862  1.00 82.04           H  
ATOM   3633  C   SER A 245       4.297 -14.314  -2.522  1.00 82.04           C  
ATOM   3634  CB  SER A 245       4.589 -11.823  -2.671  1.00 82.04           C  
ATOM   3635  HB2 SER A 245       5.109 -10.967  -2.241  1.00 82.04           H  
ATOM   3636  HB3 SER A 245       4.954 -11.991  -3.684  1.00 82.04           H  
ATOM   3637  O   SER A 245       4.804 -14.654  -3.593  1.00 82.04           O  
ATOM   3638  OG  SER A 245       3.207 -11.536  -2.692  1.00 82.04           O  
ATOM   3639  HG  SER A 245       2.940 -11.285  -1.805  1.00 82.04           H  
ATOM   3640  N   PRO A 246       3.313 -15.027  -1.946  1.00 87.80           N  
ATOM   3641  CA  PRO A 246       2.840 -16.299  -2.485  1.00 87.80           C  
ATOM   3642  HA  PRO A 246       3.676 -16.874  -2.883  1.00 87.80           H  
ATOM   3643  C   PRO A 246       1.805 -16.128  -3.606  1.00 87.80           C  
ATOM   3644  CB  PRO A 246       2.255 -17.029  -1.272  1.00 87.80           C  
ATOM   3645  HB2 PRO A 246       1.494 -17.759  -1.547  1.00 87.80           H  
ATOM   3646  HB3 PRO A 246       3.059 -17.511  -0.717  1.00 87.80           H  
ATOM   3647  O   PRO A 246       1.345 -17.127  -4.151  1.00 87.80           O  
ATOM   3648  CG  PRO A 246       1.673 -15.887  -0.439  1.00 87.80           C  
ATOM   3649  HG2 PRO A 246       1.586 -16.156   0.614  1.00 87.80           H  
ATOM   3650  HG3 PRO A 246       0.703 -15.593  -0.842  1.00 87.80           H  
ATOM   3651  CD  PRO A 246       2.685 -14.764  -0.656  1.00 87.80           C  
ATOM   3652  HD2 PRO A 246       2.185 -13.796  -0.659  1.00 87.80           H  
ATOM   3653  HD3 PRO A 246       3.434 -14.798   0.134  1.00 87.80           H  
ATOM   3654  N   THR A 247       1.397 -14.892  -3.918  1.00 92.45           N  
ATOM   3655  H   THR A 247       1.880 -14.108  -3.503  1.00 92.45           H  
ATOM   3656  CA  THR A 247       0.305 -14.617  -4.861  1.00 92.45           C  
ATOM   3657  HA  THR A 247      -0.529 -15.262  -4.582  1.00 92.45           H  
ATOM   3658  C   THR A 247       0.682 -14.969  -6.297  1.00 92.45           C  
ATOM   3659  CB  THR A 247      -0.202 -13.166  -4.754  1.00 92.45           C  
ATOM   3660  HB  THR A 247      -0.502 -12.987  -3.721  1.00 92.45           H  
ATOM   3661  O   THR A 247       1.740 -14.594  -6.804  1.00 92.45           O  
ATOM   3662  CG2 THR A 247       0.830 -12.106  -5.150  1.00 92.45           C  
ATOM   3663 HG21 THR A 247       1.003 -12.130  -6.226  1.00 92.45           H  
ATOM   3664 HG22 THR A 247       1.779 -12.296  -4.647  1.00 92.45           H  
ATOM   3665 HG23 THR A 247       0.466 -11.118  -4.868  1.00 92.45           H  
ATOM   3666  OG1 THR A 247      -1.316 -12.946  -5.590  1.00 92.45           O  
ATOM   3667  HG1 THR A 247      -1.935 -13.669  -5.463  1.00 92.45           H  
ATOM   3668  N   GLU A 248      -0.233 -15.634  -6.997  1.00 94.09           N  
ATOM   3669  H   GLU A 248      -1.078 -15.937  -6.534  1.00 94.09           H  
ATOM   3670  CA  GLU A 248      -0.153 -15.841  -8.442  1.00 94.09           C  
ATOM   3671  HA  GLU A 248       0.872 -15.655  -8.763  1.00 94.09           H  
ATOM   3672  C   GLU A 248      -1.026 -14.811  -9.193  1.00 94.09           C  
ATOM   3673  CB  GLU A 248      -0.465 -17.306  -8.795  1.00 94.09           C  
ATOM   3674  HB2 GLU A 248      -0.317 -17.442  -9.866  1.00 94.09           H  
ATOM   3675  HB3 GLU A 248      -1.512 -17.515  -8.578  1.00 94.09           H  
ATOM   3676  O   GLU A 248      -1.311 -14.970 -10.385  1.00 94.09           O  
ATOM   3677  CG  GLU A 248       0.419 -18.325  -8.052  1.00 94.09           C  
ATOM   3678  HG2 GLU A 248       1.454 -18.195  -8.368  1.00 94.09           H  
ATOM   3679  HG3 GLU A 248       0.365 -18.168  -6.975  1.00 94.09           H  
ATOM   3680  CD  GLU A 248      -0.043 -19.751  -8.358  1.00 94.09           C  
ATOM   3681  OE1 GLU A 248       0.495 -20.403  -9.289  1.00 94.09           O  
ATOM   3682  OE2 GLU A 248      -1.054 -20.232  -7.810  1.00 94.09           O  
ATOM   3683  N   GLY A 249      -1.441 -13.736  -8.511  1.00 95.59           N  
ATOM   3684  H   GLY A 249      -1.233 -13.712  -7.522  1.00 95.59           H  
ATOM   3685  CA  GLY A 249      -2.278 -12.660  -9.030  1.00 95.59           C  
ATOM   3686  HA2 GLY A 249      -2.314 -11.853  -8.298  1.00 95.59           H  
ATOM   3687  HA3 GLY A 249      -1.838 -12.272  -9.949  1.00 95.59           H  
ATOM   3688  C   GLY A 249      -3.710 -13.116  -9.296  1.00 95.59           C  
ATOM   3689  O   GLY A 249      -4.323 -13.830  -8.509  1.00 95.59           O  
ATOM   3690  N   ARG A 250      -4.270 -12.739 -10.447  1.00 96.54           N  
ATOM   3691  H   ARG A 250      -3.724 -12.137 -11.046  1.00 96.54           H  
ATOM   3692  CA  ARG A 250      -5.654 -13.052 -10.840  1.00 96.54           C  
ATOM   3693  HA  ARG A 250      -6.289 -12.685 -10.033  1.00 96.54           H  
ATOM   3694  C   ARG A 250      -5.935 -14.560 -10.948  1.00 96.54           C  
ATOM   3695  CB  ARG A 250      -5.965 -12.282 -12.142  1.00 96.54           C  
ATOM   3696  HB2 ARG A 250      -5.686 -11.238 -11.999  1.00 96.54           H  
ATOM   3697  HB3 ARG A 250      -5.332 -12.675 -12.937  1.00 96.54           H  
ATOM   3698  O   ARG A 250      -7.104 -14.963 -10.947  1.00 96.54           O  
ATOM   3699  CG  ARG A 250      -7.432 -12.308 -12.614  1.00 96.54           C  
ATOM   3700  HG2 ARG A 250      -7.758 -13.331 -12.801  1.00 96.54           H  
ATOM   3701  HG3 ARG A 250      -7.511 -11.743 -13.543  1.00 96.54           H  
ATOM   3702  CD  ARG A 250      -8.316 -11.651 -11.554  1.00 96.54           C  
ATOM   3703  HD2 ARG A 250      -8.214 -12.198 -10.616  1.00 96.54           H  
ATOM   3704  HD3 ARG A 250      -7.946 -10.635 -11.411  1.00 96.54           H  
ATOM   3705  NE  ARG A 250      -9.747 -11.585 -11.898  1.00 96.54           N  
ATOM   3706  HE  ARG A 250     -10.015 -11.771 -12.854  1.00 96.54           H  
ATOM   3707  NH1 ARG A 250     -10.399 -10.833  -9.835  1.00 96.54           N  
ATOM   3708 HH11 ARG A 250     -11.064 -10.315  -9.280  1.00 96.54           H  
ATOM   3709 HH12 ARG A 250      -9.429 -10.769  -9.559  1.00 96.54           H  
ATOM   3710  NH2 ARG A 250     -11.931 -11.083 -11.392  1.00 96.54           N  
ATOM   3711 HH21 ARG A 250     -12.586 -10.770 -10.690  1.00 96.54           H  
ATOM   3712 HH22 ARG A 250     -12.238 -11.304 -12.328  1.00 96.54           H  
ATOM   3713  CZ  ARG A 250     -10.679 -11.178 -11.050  1.00 96.54           C  
ATOM   3714  N   LYS A 251      -4.903 -15.411 -11.000  1.00 97.26           N  
ATOM   3715  H   LYS A 251      -3.974 -15.013 -10.988  1.00 97.26           H  
ATOM   3716  CA  LYS A 251      -5.043 -16.867 -10.843  1.00 97.26           C  
ATOM   3717  HA  LYS A 251      -5.733 -17.240 -11.600  1.00 97.26           H  
ATOM   3718  C   LYS A 251      -5.642 -17.245  -9.484  1.00 97.26           C  
ATOM   3719  CB  LYS A 251      -3.684 -17.541 -11.078  1.00 97.26           C  
ATOM   3720  HB2 LYS A 251      -2.942 -17.111 -10.405  1.00 97.26           H  
ATOM   3721  HB3 LYS A 251      -3.385 -17.342 -12.107  1.00 97.26           H  
ATOM   3722  O   LYS A 251      -6.508 -18.115  -9.472  1.00 97.26           O  
ATOM   3723  CG  LYS A 251      -3.738 -19.062 -10.860  1.00 97.26           C  
ATOM   3724  HG2 LYS A 251      -4.597 -19.472 -11.390  1.00 97.26           H  
ATOM   3725  HG3 LYS A 251      -3.842 -19.272  -9.796  1.00 97.26           H  
ATOM   3726  CD  LYS A 251      -2.467 -19.739 -11.384  1.00 97.26           C  
ATOM   3727  HD2 LYS A 251      -2.407 -19.564 -12.458  1.00 97.26           H  
ATOM   3728  HD3 LYS A 251      -1.584 -19.302 -10.917  1.00 97.26           H  
ATOM   3729  CE  LYS A 251      -2.509 -21.250 -11.136  1.00 97.26           C  
ATOM   3730  HE2 LYS A 251      -3.537 -21.596 -11.240  1.00 97.26           H  
ATOM   3731  HE3 LYS A 251      -1.907 -21.739 -11.902  1.00 97.26           H  
ATOM   3732  NZ  LYS A 251      -1.978 -21.596  -9.799  1.00 97.26           N  
ATOM   3733  HZ1 LYS A 251      -1.013 -21.319  -9.688  1.00 97.26           H  
ATOM   3734  HZ2 LYS A 251      -2.078 -22.565  -9.534  1.00 97.26           H  
ATOM   3735  HZ3 LYS A 251      -2.352 -21.022  -9.056  1.00 97.26           H  
ATOM   3736  N   ASP A 252      -5.292 -16.547  -8.406  1.00 95.83           N  
ATOM   3737  H   ASP A 252      -4.567 -15.848  -8.486  1.00 95.83           H  
ATOM   3738  CA  ASP A 252      -5.771 -16.821  -7.040  1.00 95.83           C  
ATOM   3739  HA  ASP A 252      -5.511 -17.846  -6.775  1.00 95.83           H  
ATOM   3740  C   ASP A 252      -7.303 -16.680  -6.934  1.00 95.83           C  
ATOM   3741  CB  ASP A 252      -5.064 -15.880  -6.036  1.00 95.83           C  
ATOM   3742  HB2 ASP A 252      -5.373 -14.854  -6.238  1.00 95.83           H  
ATOM   3743  HB3 ASP A 252      -5.403 -16.133  -5.031  1.00 95.83           H  
ATOM   3744  O   ASP A 252      -7.957 -17.413  -6.199  1.00 95.83           O  
ATOM   3745  CG  ASP A 252      -3.526 -15.952  -6.058  1.00 95.83           C  
ATOM   3746  OD1 ASP A 252      -2.978 -16.908  -6.643  1.00 95.83           O  
ATOM   3747  OD2 ASP A 252      -2.865 -15.024  -5.537  1.00 95.83           O  
ATOM   3748  N   VAL A 253      -7.893 -15.791  -7.744  1.00 96.56           N  
ATOM   3749  H   VAL A 253      -7.275 -15.190  -8.270  1.00 96.56           H  
ATOM   3750  CA  VAL A 253      -9.348 -15.547  -7.801  1.00 96.56           C  
ATOM   3751  HA  VAL A 253      -9.775 -15.765  -6.822  1.00 96.56           H  
ATOM   3752  C   VAL A 253     -10.061 -16.443  -8.818  1.00 96.56           C  
ATOM   3753  CB  VAL A 253      -9.635 -14.068  -8.134  1.00 96.56           C  
ATOM   3754  HB  VAL A 253      -9.332 -13.868  -9.162  1.00 96.56           H  
ATOM   3755  O   VAL A 253     -11.233 -16.769  -8.660  1.00 96.56           O  
ATOM   3756  CG1 VAL A 253     -11.125 -13.726  -7.993  1.00 96.56           C  
ATOM   3757 HG11 VAL A 253     -11.480 -14.028  -7.007  1.00 96.56           H  
ATOM   3758 HG12 VAL A 253     -11.713 -14.240  -8.754  1.00 96.56           H  
ATOM   3759 HG13 VAL A 253     -11.285 -12.654  -8.102  1.00 96.56           H  
ATOM   3760  CG2 VAL A 253      -8.851 -13.122  -7.222  1.00 96.56           C  
ATOM   3761 HG21 VAL A 253      -9.084 -13.338  -6.180  1.00 96.56           H  
ATOM   3762 HG22 VAL A 253      -9.095 -12.084  -7.448  1.00 96.56           H  
ATOM   3763 HG23 VAL A 253      -7.779 -13.254  -7.363  1.00 96.56           H  
ATOM   3764  N   THR A 254      -9.391 -16.805  -9.915  1.00 97.01           N  
ATOM   3765  H   THR A 254      -8.411 -16.565  -9.960  1.00 97.01           H  
ATOM   3766  CA  THR A 254     -10.054 -17.428 -11.078  1.00 97.01           C  
ATOM   3767  HA  THR A 254     -11.134 -17.393 -10.932  1.00 97.01           H  
ATOM   3768  C   THR A 254      -9.727 -18.904 -11.286  1.00 97.01           C  
ATOM   3769  CB  THR A 254      -9.761 -16.658 -12.370  1.00 97.01           C  
ATOM   3770  HB  THR A 254     -10.276 -17.153 -13.193  1.00 97.01           H  
ATOM   3771  O   THR A 254     -10.368 -19.543 -12.118  1.00 97.01           O  
ATOM   3772  CG2 THR A 254     -10.232 -15.203 -12.337  1.00 97.01           C  
ATOM   3773 HG21 THR A 254      -9.706 -14.651 -11.558  1.00 97.01           H  
ATOM   3774 HG22 THR A 254     -11.300 -15.174 -12.123  1.00 97.01           H  
ATOM   3775 HG23 THR A 254     -10.047 -14.728 -13.300  1.00 97.01           H  
ATOM   3776  OG1 THR A 254      -8.383 -16.651 -12.652  1.00 97.01           O  
ATOM   3777  HG1 THR A 254      -7.958 -16.108 -11.983  1.00 97.01           H  
ATOM   3778  N   GLY A 255      -8.704 -19.434 -10.611  1.00 97.10           N  
ATOM   3779  H   GLY A 255      -8.222 -18.852  -9.941  1.00 97.10           H  
ATOM   3780  CA  GLY A 255      -8.172 -20.790 -10.793  1.00 97.10           C  
ATOM   3781  HA2 GLY A 255      -8.984 -21.506 -10.663  1.00 97.10           H  
ATOM   3782  HA3 GLY A 255      -7.427 -20.974 -10.019  1.00 97.10           H  
ATOM   3783  C   GLY A 255      -7.515 -21.059 -12.156  1.00 97.10           C  
ATOM   3784  O   GLY A 255      -7.005 -22.154 -12.387  1.00 97.10           O  
ATOM   3785  N   LYS A 256      -7.518 -20.091 -13.083  1.00 97.44           N  
ATOM   3786  H   LYS A 256      -7.894 -19.194 -12.813  1.00 97.44           H  
ATOM   3787  CA  LYS A 256      -7.072 -20.279 -14.471  1.00 97.44           C  
ATOM   3788  HA  LYS A 256      -7.190 -21.331 -14.732  1.00 97.44           H  
ATOM   3789  C   LYS A 256      -5.598 -19.931 -14.627  1.00 97.44           C  
ATOM   3790  CB  LYS A 256      -7.940 -19.449 -15.429  1.00 97.44           C  
ATOM   3791  HB2 LYS A 256      -7.925 -18.406 -15.113  1.00 97.44           H  
ATOM   3792  HB3 LYS A 256      -7.512 -19.513 -16.430  1.00 97.44           H  
ATOM   3793  O   LYS A 256      -5.194 -18.802 -14.365  1.00 97.44           O  
ATOM   3794  CG  LYS A 256      -9.387 -19.955 -15.491  1.00 97.44           C  
ATOM   3795  HG2 LYS A 256      -9.395 -20.986 -15.843  1.00 97.44           H  
ATOM   3796  HG3 LYS A 256      -9.823 -19.927 -14.493  1.00 97.44           H  
ATOM   3797  CD  LYS A 256     -10.246 -19.093 -16.422  1.00 97.44           C  
ATOM   3798  HD2 LYS A 256     -10.171 -18.050 -16.113  1.00 97.44           H  
ATOM   3799  HD3 LYS A 256      -9.884 -19.194 -17.445  1.00 97.44           H  
ATOM   3800  CE  LYS A 256     -11.703 -19.557 -16.320  1.00 97.44           C  
ATOM   3801  HE2 LYS A 256     -12.017 -19.470 -15.280  1.00 97.44           H  
ATOM   3802  HE3 LYS A 256     -11.752 -20.612 -16.588  1.00 97.44           H  
ATOM   3803  NZ  LYS A 256     -12.600 -18.761 -17.194  1.00 97.44           N  
ATOM   3804  HZ1 LYS A 256     -12.563 -17.784 -16.942  1.00 97.44           H  
ATOM   3805  HZ2 LYS A 256     -13.555 -19.077 -17.095  1.00 97.44           H  
ATOM   3806  HZ3 LYS A 256     -12.328 -18.856 -18.162  1.00 97.44           H  
ATOM   3807  N   ASP A 257      -4.814 -20.872 -15.149  1.00 96.28           N  
ATOM   3808  H   ASP A 257      -5.194 -21.798 -15.282  1.00 96.28           H  
ATOM   3809  CA  ASP A 257      -3.372 -20.685 -15.353  1.00 96.28           C  
ATOM   3810  HA  ASP A 257      -2.924 -20.436 -14.391  1.00 96.28           H  
ATOM   3811  C   ASP A 257      -3.035 -19.532 -16.315  1.00 96.28           C  
ATOM   3812  CB  ASP A 257      -2.755 -22.001 -15.832  1.00 96.28           C  
ATOM   3813  HB2 ASP A 257      -3.149 -22.824 -15.236  1.00 96.28           H  
ATOM   3814  HB3 ASP A 257      -3.013 -22.175 -16.876  1.00 96.28           H  
ATOM   3815  O   ASP A 257      -2.080 -18.797 -16.093  1.00 96.28           O  
ATOM   3816  CG  ASP A 257      -1.240 -21.953 -15.651  1.00 96.28           C  
ATOM   3817  OD1 ASP A 257      -0.819 -21.919 -14.469  1.00 96.28           O  
ATOM   3818  OD2 ASP A 257      -0.518 -21.925 -16.663  1.00 96.28           O  
ATOM   3819  N   ILE A 258      -3.897 -19.274 -17.306  1.00 95.69           N  
ATOM   3820  H   ILE A 258      -4.659 -19.922 -17.448  1.00 95.69           H  
ATOM   3821  CA  ILE A 258      -3.775 -18.122 -18.218  1.00 95.69           C  
ATOM   3822  HA  ILE A 258      -2.796 -18.180 -18.694  1.00 95.69           H  
ATOM   3823  C   ILE A 258      -3.816 -16.753 -17.513  1.00 95.69           C  
ATOM   3824  CB  ILE A 258      -4.849 -18.175 -19.329  1.00 95.69           C  
ATOM   3825  HB  ILE A 258      -4.723 -17.284 -19.945  1.00 95.69           H  
ATOM   3826  O   ILE A 258      -3.428 -15.759 -18.114  1.00 95.69           O  
ATOM   3827  CG1 ILE A 258      -6.288 -18.176 -18.765  1.00 95.69           C  
ATOM   3828 HG12 ILE A 258      -6.530 -19.176 -18.404  1.00 95.69           H  
ATOM   3829 HG13 ILE A 258      -6.359 -17.486 -17.924  1.00 95.69           H  
ATOM   3830  CG2 ILE A 258      -4.616 -19.399 -20.234  1.00 95.69           C  
ATOM   3831 HG21 ILE A 258      -5.287 -19.365 -21.093  1.00 95.69           H  
ATOM   3832 HG22 ILE A 258      -3.592 -19.388 -20.606  1.00 95.69           H  
ATOM   3833 HG23 ILE A 258      -4.781 -20.327 -19.687  1.00 95.69           H  
ATOM   3834  CD1 ILE A 258      -7.347 -17.754 -19.789  1.00 95.69           C  
ATOM   3835 HD11 ILE A 258      -7.378 -18.460 -20.619  1.00 95.69           H  
ATOM   3836 HD12 ILE A 258      -8.324 -17.731 -19.308  1.00 95.69           H  
ATOM   3837 HD13 ILE A 258      -7.118 -16.757 -20.167  1.00 95.69           H  
ATOM   3838  N   HIS A 259      -4.277 -16.690 -16.258  1.00 96.63           N  
ATOM   3839  H   HIS A 259      -4.551 -17.551 -15.805  1.00 96.63           H  
ATOM   3840  CA  HIS A 259      -4.314 -15.475 -15.439  1.00 96.63           C  
ATOM   3841  HA  HIS A 259      -4.194 -14.608 -16.090  1.00 96.63           H  
ATOM   3842  C   HIS A 259      -3.164 -15.392 -14.416  1.00 96.63           C  
ATOM   3843  CB  HIS A 259      -5.683 -15.361 -14.761  1.00 96.63           C  
ATOM   3844  HB2 HIS A 259      -5.805 -16.201 -14.077  1.00 96.63           H  
ATOM   3845  HB3 HIS A 259      -5.697 -14.450 -14.162  1.00 96.63           H  
ATOM   3846  O   HIS A 259      -3.140 -14.485 -13.582  1.00 96.63           O  
ATOM   3847  CG  HIS A 259      -6.881 -15.304 -15.676  1.00 96.63           C  
ATOM   3848  CD2 HIS A 259      -6.950 -14.881 -16.978  1.00 96.63           C  
ATOM   3849  HD2 HIS A 259      -6.123 -14.543 -17.584  1.00 96.63           H  
ATOM   3850  ND1 HIS A 259      -8.158 -15.606 -15.283  1.00 96.63           N  
ATOM   3851  HD1 HIS A 259      -8.401 -15.944 -14.363  1.00 96.63           H  
ATOM   3852  CE1 HIS A 259      -8.986 -15.365 -16.309  1.00 96.63           C  
ATOM   3853  HE1 HIS A 259     -10.059 -15.483 -16.284  1.00 96.63           H  
ATOM   3854  NE2 HIS A 259      -8.295 -14.948 -17.376  1.00 96.63           N  
ATOM   3855  N   ARG A 260      -2.210 -16.332 -14.460  1.00 95.13           N  
ATOM   3856  H   ARG A 260      -2.274 -17.040 -15.177  1.00 95.13           H  
ATOM   3857  CA  ARG A 260      -1.019 -16.354 -13.602  1.00 95.13           C  
ATOM   3858  HA  ARG A 260      -1.329 -16.380 -12.558  1.00 95.13           H  
ATOM   3859  C   ARG A 260      -0.176 -15.094 -13.814  1.00 95.13           C  
ATOM   3860  CB  ARG A 260      -0.226 -17.628 -13.923  1.00 95.13           C  
ATOM   3861  HB2 ARG A 260       0.077 -17.587 -14.969  1.00 95.13           H  
ATOM   3862  HB3 ARG A 260      -0.877 -18.493 -13.793  1.00 95.13           H  
ATOM   3863  O   ARG A 260       0.174 -14.752 -14.944  1.00 95.13           O  
ATOM   3864  CG  ARG A 260       1.021 -17.824 -13.055  1.00 95.13           C  
ATOM   3865  HG2 ARG A 260       0.735 -18.018 -12.021  1.00 95.13           H  
ATOM   3866  HG3 ARG A 260       1.628 -16.919 -13.086  1.00 95.13           H  
ATOM   3867  CD  ARG A 260       1.867 -18.980 -13.605  1.00 95.13           C  
ATOM   3868  HD2 ARG A 260       2.023 -18.833 -14.673  1.00 95.13           H  
ATOM   3869  HD3 ARG A 260       2.847 -18.958 -13.129  1.00 95.13           H  
ATOM   3870  NE  ARG A 260       1.224 -20.288 -13.386  1.00 95.13           N  
ATOM   3871  HE  ARG A 260       0.596 -20.644 -14.092  1.00 95.13           H  
ATOM   3872  NH1 ARG A 260       2.120 -20.730 -11.328  1.00 95.13           N  
ATOM   3873 HH11 ARG A 260       2.669 -19.887 -11.415  1.00 95.13           H  
ATOM   3874 HH12 ARG A 260       1.743 -20.892 -10.405  1.00 95.13           H  
ATOM   3875  NH2 ARG A 260       0.609 -22.103 -12.194  1.00 95.13           N  
ATOM   3876 HH21 ARG A 260       0.050 -22.334 -13.003  1.00 95.13           H  
ATOM   3877 HH22 ARG A 260       0.804 -22.743 -11.437  1.00 95.13           H  
ATOM   3878  CZ  ARG A 260       1.325 -21.031 -12.307  1.00 95.13           C  
ATOM   3879  N   PHE A 261       0.157 -14.429 -12.712  1.00 94.85           N  
ATOM   3880  H   PHE A 261      -0.218 -14.775 -11.840  1.00 94.85           H  
ATOM   3881  CA  PHE A 261       0.855 -13.142 -12.658  1.00 94.85           C  
ATOM   3882  HA  PHE A 261       0.811 -12.824 -11.616  1.00 94.85           H  
ATOM   3883  C   PHE A 261       0.158 -12.008 -13.428  1.00 94.85           C  
ATOM   3884  CB  PHE A 261       2.346 -13.304 -13.010  1.00 94.85           C  
ATOM   3885  HB2 PHE A 261       2.857 -12.359 -12.822  1.00 94.85           H  
ATOM   3886  HB3 PHE A 261       2.435 -13.512 -14.076  1.00 94.85           H  
ATOM   3887  O   PHE A 261       0.798 -11.014 -13.768  1.00 94.85           O  
ATOM   3888  CG  PHE A 261       3.068 -14.382 -12.221  1.00 94.85           C  
ATOM   3889  CD1 PHE A 261       3.036 -14.368 -10.812  1.00 94.85           C  
ATOM   3890  HD1 PHE A 261       2.511 -13.590 -10.278  1.00 94.85           H  
ATOM   3891  CD2 PHE A 261       3.784 -15.393 -12.891  1.00 94.85           C  
ATOM   3892  HD2 PHE A 261       3.839 -15.392 -13.970  1.00 94.85           H  
ATOM   3893  CE1 PHE A 261       3.697 -15.369 -10.081  1.00 94.85           C  
ATOM   3894  HE1 PHE A 261       3.669 -15.351  -9.001  1.00 94.85           H  
ATOM   3895  CE2 PHE A 261       4.450 -16.393 -12.159  1.00 94.85           C  
ATOM   3896  HE2 PHE A 261       5.028 -17.148 -12.670  1.00 94.85           H  
ATOM   3897  CZ  PHE A 261       4.403 -16.382 -10.753  1.00 94.85           C  
ATOM   3898  HZ  PHE A 261       4.930 -17.133 -10.184  1.00 94.85           H  
ATOM   3899  N   MET A 262      -1.149 -12.120 -13.691  1.00 97.08           N  
ATOM   3900  H   MET A 262      -1.636 -12.956 -13.401  1.00 97.08           H  
ATOM   3901  CA  MET A 262      -1.956 -10.970 -14.097  1.00 97.08           C  
ATOM   3902  HA  MET A 262      -1.338 -10.293 -14.686  1.00 97.08           H  
ATOM   3903  C   MET A 262      -2.419 -10.207 -12.860  1.00 97.08           C  
ATOM   3904  CB  MET A 262      -3.142 -11.378 -14.976  1.00 97.08           C  
ATOM   3905  HB2 MET A 262      -3.767 -12.099 -14.450  1.00 97.08           H  
ATOM   3906  HB3 MET A 262      -3.738 -10.487 -15.173  1.00 97.08           H  
ATOM   3907  O   MET A 262      -3.004 -10.795 -11.956  1.00 97.08           O  
ATOM   3908  CG  MET A 262      -2.697 -11.975 -16.313  1.00 97.08           C  
ATOM   3909  HG2 MET A 262      -2.187 -12.918 -16.120  1.00 97.08           H  
ATOM   3910  HG3 MET A 262      -1.987 -11.297 -16.788  1.00 97.08           H  
ATOM   3911  SD  MET A 262      -4.056 -12.288 -17.473  1.00 97.08           S  
ATOM   3912  CE  MET A 262      -4.461 -10.600 -17.996  1.00 97.08           C  
ATOM   3913  HE1 MET A 262      -3.586 -10.129 -18.442  1.00 97.08           H  
ATOM   3914  HE2 MET A 262      -5.264 -10.630 -18.733  1.00 97.08           H  
ATOM   3915  HE3 MET A 262      -4.787 -10.011 -17.138  1.00 97.08           H  
ATOM   3916  N   PHE A 263      -2.198  -8.899 -12.832  1.00 97.59           N  
ATOM   3917  H   PHE A 263      -1.736  -8.469 -13.620  1.00 97.59           H  
ATOM   3918  CA  PHE A 263      -2.596  -8.020 -11.734  1.00 97.59           C  
ATOM   3919  HA  PHE A 263      -3.224  -8.562 -11.026  1.00 97.59           H  
ATOM   3920  C   PHE A 263      -3.415  -6.851 -12.278  1.00 97.59           C  
ATOM   3921  CB  PHE A 263      -1.349  -7.537 -10.981  1.00 97.59           C  
ATOM   3922  HB2 PHE A 263      -0.709  -6.986 -11.671  1.00 97.59           H  
ATOM   3923  HB3 PHE A 263      -1.660  -6.839 -10.204  1.00 97.59           H  
ATOM   3924  O   PHE A 263      -3.285  -6.486 -13.450  1.00 97.59           O  
ATOM   3925  CG  PHE A 263      -0.540  -8.647 -10.331  1.00 97.59           C  
ATOM   3926  CD1 PHE A 263      -0.887  -9.114  -9.050  1.00 97.59           C  
ATOM   3927  HD1 PHE A 263      -1.746  -8.703  -8.540  1.00 97.59           H  
ATOM   3928  CD2 PHE A 263       0.558  -9.217 -11.003  1.00 97.59           C  
ATOM   3929  HD2 PHE A 263       0.814  -8.878 -11.996  1.00 97.59           H  
ATOM   3930  CE1 PHE A 263      -0.122 -10.118  -8.430  1.00 97.59           C  
ATOM   3931  HE1 PHE A 263      -0.382 -10.467  -7.442  1.00 97.59           H  
ATOM   3932  CE2 PHE A 263       1.318 -10.229 -10.388  1.00 97.59           C  
ATOM   3933  HE2 PHE A 263       2.166 -10.659 -10.902  1.00 97.59           H  
ATOM   3934  CZ  PHE A 263       0.982 -10.675  -9.098  1.00 97.59           C  
ATOM   3935  HZ  PHE A 263       1.572 -11.438  -8.612  1.00 97.59           H  
ATOM   3936  N   LYS A 264      -4.263  -6.253 -11.435  1.00 97.81           N  
ATOM   3937  H   LYS A 264      -4.307  -6.598 -10.487  1.00 97.81           H  
ATOM   3938  CA  LYS A 264      -4.859  -4.948 -11.729  1.00 97.81           C  
ATOM   3939  HA  LYS A 264      -5.437  -5.006 -12.651  1.00 97.81           H  
ATOM   3940  C   LYS A 264      -3.720  -3.956 -11.937  1.00 97.81           C  
ATOM   3941  CB  LYS A 264      -5.783  -4.508 -10.579  1.00 97.81           C  
ATOM   3942  HB2 LYS A 264      -5.258  -4.590  -9.627  1.00 97.81           H  
ATOM   3943  HB3 LYS A 264      -6.653  -5.164 -10.558  1.00 97.81           H  
ATOM   3944  O   LYS A 264      -2.831  -3.870 -11.088  1.00 97.81           O  
ATOM   3945  CG  LYS A 264      -6.233  -3.051 -10.785  1.00 97.81           C  
ATOM   3946  HG2 LYS A 264      -6.586  -2.943 -11.811  1.00 97.81           H  
ATOM   3947  HG3 LYS A 264      -5.383  -2.382 -10.654  1.00 97.81           H  
ATOM   3948  CD  LYS A 264      -7.352  -2.605  -9.845  1.00 97.81           C  
ATOM   3949  HD2 LYS A 264      -7.826  -1.713 -10.254  1.00 97.81           H  
ATOM   3950  HD3 LYS A 264      -8.104  -3.394  -9.812  1.00 97.81           H  
ATOM   3951  CE  LYS A 264      -6.872  -2.313  -8.421  1.00 97.81           C  
ATOM   3952  HE2 LYS A 264      -7.750  -2.191  -7.787  1.00 97.81           H  
ATOM   3953  HE3 LYS A 264      -6.313  -3.173  -8.053  1.00 97.81           H  
ATOM   3954  NZ  LYS A 264      -6.045  -1.081  -8.377  1.00 97.81           N  
ATOM   3955  HZ1 LYS A 264      -5.720  -0.901  -7.438  1.00 97.81           H  
ATOM   3956  HZ2 LYS A 264      -5.261  -1.158  -9.008  1.00 97.81           H  
ATOM   3957  HZ3 LYS A 264      -6.586  -0.279  -8.668  1.00 97.81           H  
ATOM   3958  N   VAL A 265      -3.759  -3.194 -13.028  1.00 97.71           N  
ATOM   3959  H   VAL A 265      -4.525  -3.287 -13.680  1.00 97.71           H  
ATOM   3960  CA  VAL A 265      -2.756  -2.151 -13.252  1.00 97.71           C  
ATOM   3961  HA  VAL A 265      -1.779  -2.633 -13.208  1.00 97.71           H  
ATOM   3962  C   VAL A 265      -2.862  -1.109 -12.121  1.00 97.71           C  
ATOM   3963  CB  VAL A 265      -2.886  -1.523 -14.650  1.00 97.71           C  
ATOM   3964  HB  VAL A 265      -3.842  -1.008 -14.742  1.00 97.71           H  
ATOM   3965  O   VAL A 265      -3.961  -0.625 -11.833  1.00 97.71           O  
ATOM   3966  CG1 VAL A 265      -1.744  -0.530 -14.864  1.00 97.71           C  
ATOM   3967 HG11 VAL A 265      -0.781  -1.018 -14.714  1.00 97.71           H  
ATOM   3968 HG12 VAL A 265      -1.773  -0.144 -15.883  1.00 97.71           H  
ATOM   3969 HG13 VAL A 265      -1.846   0.314 -14.182  1.00 97.71           H  
ATOM   3970  CG2 VAL A 265      -2.790  -2.585 -15.754  1.00 97.71           C  
ATOM   3971 HG21 VAL A 265      -1.848  -3.127 -15.667  1.00 97.71           H  
ATOM   3972 HG22 VAL A 265      -3.625  -3.281 -15.685  1.00 97.71           H  
ATOM   3973 HG23 VAL A 265      -2.843  -2.105 -16.731  1.00 97.71           H  
ATOM   3974  N   PRO A 266      -1.769  -0.796 -11.399  1.00 97.74           N  
ATOM   3975  CA  PRO A 266      -1.814   0.186 -10.325  1.00 97.74           C  
ATOM   3976  HA  PRO A 266      -2.670  -0.009  -9.678  1.00 97.74           H  
ATOM   3977  C   PRO A 266      -1.935   1.607 -10.886  1.00 97.74           C  
ATOM   3978  CB  PRO A 266      -0.529  -0.023  -9.519  1.00 97.74           C  
ATOM   3979  HB2 PRO A 266      -0.693  -0.792  -8.765  1.00 97.74           H  
ATOM   3980  HB3 PRO A 266      -0.175   0.897  -9.054  1.00 97.74           H  
ATOM   3981  O   PRO A 266      -1.490   1.896 -11.998  1.00 97.74           O  
ATOM   3982  CG  PRO A 266       0.452  -0.540 -10.570  1.00 97.74           C  
ATOM   3983  HG2 PRO A 266       0.874   0.301 -11.121  1.00 97.74           H  
ATOM   3984  HG3 PRO A 266       1.244  -1.140 -10.122  1.00 97.74           H  
ATOM   3985  CD  PRO A 266      -0.435  -1.372 -11.498  1.00 97.74           C  
ATOM   3986  HD2 PRO A 266      -0.053  -1.324 -12.518  1.00 97.74           H  
ATOM   3987  HD3 PRO A 266      -0.462  -2.405 -11.152  1.00 97.74           H  
ATOM   3988  N   THR A 267      -2.506   2.503 -10.082  1.00 98.09           N  
ATOM   3989  H   THR A 267      -2.775   2.212  -9.153  1.00 98.09           H  
ATOM   3990  CA  THR A 267      -2.442   3.946 -10.341  1.00 98.09           C  
ATOM   3991  HA  THR A 267      -2.769   4.130 -11.365  1.00 98.09           H  
ATOM   3992  C   THR A 267      -1.001   4.440 -10.251  1.00 98.09           C  
ATOM   3993  CB  THR A 267      -3.380   4.726  -9.402  1.00 98.09           C  
ATOM   3994  HB  THR A 267      -4.408   4.441  -9.630  1.00 98.09           H  
ATOM   3995  O   THR A 267      -0.242   3.992  -9.392  1.00 98.09           O  
ATOM   3996  CG2 THR A 267      -3.141   4.504  -7.907  1.00 98.09           C  
ATOM   3997 HG21 THR A 267      -3.321   3.462  -7.643  1.00 98.09           H  
ATOM   3998 HG22 THR A 267      -3.821   5.126  -7.325  1.00 98.09           H  
ATOM   3999 HG23 THR A 267      -2.117   4.770  -7.644  1.00 98.09           H  
ATOM   4000  OG1 THR A 267      -3.249   6.106  -9.609  1.00 98.09           O  
ATOM   4001  HG1 THR A 267      -3.924   6.527  -9.072  1.00 98.09           H  
ATOM   4002  N   LEU A 268      -0.629   5.367 -11.137  1.00 98.48           N  
ATOM   4003  H   LEU A 268      -1.308   5.648 -11.830  1.00 98.48           H  
ATOM   4004  CA  LEU A 268       0.630   6.119 -11.040  1.00 98.48           C  
ATOM   4005  HA  LEU A 268       1.298   5.589 -10.360  1.00 98.48           H  
ATOM   4006  C   LEU A 268       0.434   7.505 -10.404  1.00 98.48           C  
ATOM   4007  CB  LEU A 268       1.332   6.191 -12.407  1.00 98.48           C  
ATOM   4008  HB2 LEU A 268       2.269   6.733 -12.276  1.00 98.48           H  
ATOM   4009  HB3 LEU A 268       0.710   6.767 -13.092  1.00 98.48           H  
ATOM   4010  O   LEU A 268       1.386   8.271 -10.257  1.00 98.48           O  
ATOM   4011  CG  LEU A 268       1.646   4.827 -13.047  1.00 98.48           C  
ATOM   4012  HG  LEU A 268       0.708   4.341 -13.315  1.00 98.48           H  
ATOM   4013  CD1 LEU A 268       2.463   5.055 -14.318  1.00 98.48           C  
ATOM   4014 HD11 LEU A 268       2.627   4.104 -14.825  1.00 98.48           H  
ATOM   4015 HD12 LEU A 268       3.427   5.497 -14.066  1.00 98.48           H  
ATOM   4016 HD13 LEU A 268       1.917   5.729 -14.977  1.00 98.48           H  
ATOM   4017  CD2 LEU A 268       2.452   3.889 -12.144  1.00 98.48           C  
ATOM   4018 HD21 LEU A 268       3.360   4.386 -11.802  1.00 98.48           H  
ATOM   4019 HD22 LEU A 268       2.716   2.986 -12.695  1.00 98.48           H  
ATOM   4020 HD23 LEU A 268       1.851   3.596 -11.283  1.00 98.48           H  
ATOM   4021  N   ARG A 269      -0.793   7.841  -9.993  1.00 98.49           N  
ATOM   4022  H   ARG A 269      -1.519   7.142 -10.059  1.00 98.49           H  
ATOM   4023  CA  ARG A 269      -1.082   9.061  -9.233  1.00 98.49           C  
ATOM   4024  HA  ARG A 269      -0.590   9.907  -9.714  1.00 98.49           H  
ATOM   4025  C   ARG A 269      -0.498   8.940  -7.835  1.00 98.49           C  
ATOM   4026  CB  ARG A 269      -2.593   9.309  -9.179  1.00 98.49           C  
ATOM   4027  HB2 ARG A 269      -3.084   8.464  -8.695  1.00 98.49           H  
ATOM   4028  HB3 ARG A 269      -2.793  10.187  -8.565  1.00 98.49           H  
ATOM   4029  O   ARG A 269      -0.676   7.920  -7.178  1.00 98.49           O  
ATOM   4030  CG  ARG A 269      -3.195   9.519 -10.575  1.00 98.49           C  
ATOM   4031  HG2 ARG A 269      -4.280   9.472 -10.484  1.00 98.49           H  
ATOM   4032  HG3 ARG A 269      -2.889   8.731 -11.264  1.00 98.49           H  
ATOM   4033  CD  ARG A 269      -2.761  10.882 -11.117  1.00 98.49           C  
ATOM   4034  HD2 ARG A 269      -2.924  11.633 -10.344  1.00 98.49           H  
ATOM   4035  HD3 ARG A 269      -1.698  10.849 -11.356  1.00 98.49           H  
ATOM   4036  NE  ARG A 269      -3.500  11.277 -12.322  1.00 98.49           N  
ATOM   4037  HE  ARG A 269      -4.201  10.655 -12.699  1.00 98.49           H  
ATOM   4038  NH1 ARG A 269      -2.659  13.400 -12.428  1.00 98.49           N  
ATOM   4039 HH11 ARG A 269      -2.867  14.325 -12.775  1.00 98.49           H  
ATOM   4040 HH12 ARG A 269      -2.177  13.284 -11.548  1.00 98.49           H  
ATOM   4041  NH2 ARG A 269      -4.198  12.788 -13.877  1.00 98.49           N  
ATOM   4042 HH21 ARG A 269      -4.214  13.767 -14.123  1.00 98.49           H  
ATOM   4043 HH22 ARG A 269      -4.908  12.168 -14.240  1.00 98.49           H  
ATOM   4044  CZ  ARG A 269      -3.446  12.469 -12.874  1.00 98.49           C  
ATOM   4045  N   ASN A 270       0.184   9.991  -7.386  1.00 98.72           N  
ATOM   4046  H   ASN A 270       0.199  10.822  -7.961  1.00 98.72           H  
ATOM   4047  CA  ASN A 270       0.923  10.014  -6.118  1.00 98.72           C  
ATOM   4048  HA  ASN A 270       1.463  10.960  -6.085  1.00 98.72           H  
ATOM   4049  C   ASN A 270       2.013   8.930  -5.986  1.00 98.72           C  
ATOM   4050  CB  ASN A 270      -0.055  10.014  -4.925  1.00 98.72           C  
ATOM   4051  HB2 ASN A 270       0.481  10.303  -4.021  1.00 98.72           H  
ATOM   4052  HB3 ASN A 270      -0.435   9.005  -4.769  1.00 98.72           H  
ATOM   4053  O   ASN A 270       2.440   8.651  -4.869  1.00 98.72           O  
ATOM   4054  CG  ASN A 270      -1.215  10.966  -5.111  1.00 98.72           C  
ATOM   4055  ND2 ASN A 270      -2.408  10.455  -5.283  1.00 98.72           N  
ATOM   4056 HD21 ASN A 270      -3.164  11.110  -5.424  1.00 98.72           H  
ATOM   4057 HD22 ASN A 270      -2.540   9.455  -5.234  1.00 98.72           H  
ATOM   4058  OD1 ASN A 270      -1.054  12.175  -5.143  1.00 98.72           O  
ATOM   4059  N   ILE A 271       2.502   8.345  -7.091  1.00 98.71           N  
ATOM   4060  H   ILE A 271       2.103   8.593  -7.985  1.00 98.71           H  
ATOM   4061  CA  ILE A 271       3.492   7.249  -7.070  1.00 98.71           C  
ATOM   4062  HA  ILE A 271       3.036   6.424  -6.522  1.00 98.71           H  
ATOM   4063  C   ILE A 271       4.784   7.613  -6.318  1.00 98.71           C  
ATOM   4064  CB  ILE A 271       3.764   6.773  -8.518  1.00 98.71           C  
ATOM   4065  HB  ILE A 271       2.791   6.592  -8.976  1.00 98.71           H  
ATOM   4066  O   ILE A 271       5.415   6.751  -5.719  1.00 98.71           O  
ATOM   4067  CG1 ILE A 271       4.548   5.452  -8.646  1.00 98.71           C  
ATOM   4068 HG12 ILE A 271       5.527   5.555  -8.177  1.00 98.71           H  
ATOM   4069 HG13 ILE A 271       4.706   5.244  -9.704  1.00 98.71           H  
ATOM   4070  CG2 ILE A 271       4.481   7.841  -9.363  1.00 98.71           C  
ATOM   4071 HG21 ILE A 271       4.500   7.518 -10.404  1.00 98.71           H  
ATOM   4072 HG22 ILE A 271       5.503   7.987  -9.013  1.00 98.71           H  
ATOM   4073 HG23 ILE A 271       3.947   8.790  -9.322  1.00 98.71           H  
ATOM   4074  CD1 ILE A 271       3.818   4.245  -8.047  1.00 98.71           C  
ATOM   4075 HD11 ILE A 271       2.797   4.198  -8.425  1.00 98.71           H  
ATOM   4076 HD12 ILE A 271       3.804   4.318  -6.959  1.00 98.71           H  
ATOM   4077 HD13 ILE A 271       4.341   3.332  -8.331  1.00 98.71           H  
ATOM   4078  N   GLU A 272       5.150   8.897  -6.268  1.00 98.61           N  
ATOM   4079  H   GLU A 272       4.576   9.567  -6.759  1.00 98.61           H  
ATOM   4080  CA  GLU A 272       6.261   9.409  -5.450  1.00 98.61           C  
ATOM   4081  HA  GLU A 272       7.188   8.934  -5.772  1.00 98.61           H  
ATOM   4082  C   GLU A 272       6.104   9.119  -3.943  1.00 98.61           C  
ATOM   4083  CB  GLU A 272       6.354  10.923  -5.706  1.00 98.61           C  
ATOM   4084  HB2 GLU A 272       5.410  11.385  -5.414  1.00 98.61           H  
ATOM   4085  HB3 GLU A 272       6.501  11.081  -6.774  1.00 98.61           H  
ATOM   4086  O   GLU A 272       7.101   8.975  -3.235  1.00 98.61           O  
ATOM   4087  CG  GLU A 272       7.498  11.607  -4.944  1.00 98.61           C  
ATOM   4088  HG2 GLU A 272       8.409  11.032  -5.104  1.00 98.61           H  
ATOM   4089  HG3 GLU A 272       7.277  11.613  -3.877  1.00 98.61           H  
ATOM   4090  CD  GLU A 272       7.724  13.049  -5.410  1.00 98.61           C  
ATOM   4091  OE1 GLU A 272       8.924  13.405  -5.564  1.00 98.61           O  
ATOM   4092  OE2 GLU A 272       6.726  13.758  -5.667  1.00 98.61           O  
ATOM   4093  N   LEU A 273       4.865   9.022  -3.454  1.00 98.60           N  
ATOM   4094  H   LEU A 273       4.095   9.071  -4.106  1.00 98.60           H  
ATOM   4095  CA  LEU A 273       4.528   8.864  -2.038  1.00 98.60           C  
ATOM   4096  HA  LEU A 273       5.349   9.250  -1.435  1.00 98.60           H  
ATOM   4097  C   LEU A 273       4.326   7.399  -1.621  1.00 98.60           C  
ATOM   4098  CB  LEU A 273       3.263   9.685  -1.719  1.00 98.60           C  
ATOM   4099  HB2 LEU A 273       2.407   9.192  -2.180  1.00 98.60           H  
ATOM   4100  HB3 LEU A 273       3.115   9.659  -0.639  1.00 98.60           H  
ATOM   4101  O   LEU A 273       4.296   7.114  -0.427  1.00 98.60           O  
ATOM   4102  CG  LEU A 273       3.268  11.157  -2.178  1.00 98.60           C  
ATOM   4103  HG  LEU A 273       3.260  11.201  -3.267  1.00 98.60           H  
ATOM   4104  CD1 LEU A 273       2.006  11.844  -1.658  1.00 98.60           C  
ATOM   4105 HD11 LEU A 273       1.989  11.836  -0.568  1.00 98.60           H  
ATOM   4106 HD12 LEU A 273       1.121  11.324  -2.026  1.00 98.60           H  
ATOM   4107 HD13 LEU A 273       1.973  12.877  -2.006  1.00 98.60           H  
ATOM   4108  CD2 LEU A 273       4.474  11.942  -1.660  1.00 98.60           C  
ATOM   4109 HD21 LEU A 273       4.400  12.980  -1.981  1.00 98.60           H  
ATOM   4110 HD22 LEU A 273       4.511  11.898  -0.571  1.00 98.60           H  
ATOM   4111 HD23 LEU A 273       5.394  11.525  -2.072  1.00 98.60           H  
ATOM   4112  N   THR A 274       4.183   6.472  -2.573  1.00 98.70           N  
ATOM   4113  H   THR A 274       4.237   6.775  -3.535  1.00 98.70           H  
ATOM   4114  CA  THR A 274       3.735   5.086  -2.334  1.00 98.70           C  
ATOM   4115  HA  THR A 274       3.444   4.987  -1.289  1.00 98.70           H  
ATOM   4116  C   THR A 274       4.849   4.057  -2.553  1.00 98.70           C  
ATOM   4117  CB  THR A 274       2.485   4.742  -3.162  1.00 98.70           C  
ATOM   4118  HB  THR A 274       2.127   3.757  -2.865  1.00 98.70           H  
ATOM   4119  O   THR A 274       4.617   2.982  -3.103  1.00 98.70           O  
ATOM   4120  CG2 THR A 274       1.341   5.739  -2.980  1.00 98.70           C  
ATOM   4121 HG21 THR A 274       1.060   5.786  -1.928  1.00 98.70           H  
ATOM   4122 HG22 THR A 274       0.487   5.415  -3.574  1.00 98.70           H  
ATOM   4123 HG23 THR A 274       1.640   6.731  -3.318  1.00 98.70           H  
ATOM   4124  OG1 THR A 274       2.812   4.704  -4.529  1.00 98.70           O  
ATOM   4125  HG1 THR A 274       3.435   3.979  -4.619  1.00 98.70           H  
ATOM   4126  N   TYR A 275       6.082   4.390  -2.169  1.00 98.34           N  
ATOM   4127  H   TYR A 275       6.209   5.286  -1.720  1.00 98.34           H  
ATOM   4128  CA  TYR A 275       7.176   3.417  -2.097  1.00 98.34           C  
ATOM   4129  HA  TYR A 275       7.190   2.855  -3.031  1.00 98.34           H  
ATOM   4130  C   TYR A 275       6.941   2.443  -0.921  1.00 98.34           C  
ATOM   4131  CB  TYR A 275       8.513   4.164  -1.953  1.00 98.34           C  
ATOM   4132  HB2 TYR A 275       9.327   3.442  -2.026  1.00 98.34           H  
ATOM   4133  HB3 TYR A 275       8.621   4.855  -2.788  1.00 98.34           H  
ATOM   4134  O   TYR A 275       6.362   2.864   0.079  1.00 98.34           O  
ATOM   4135  CG  TYR A 275       8.667   4.944  -0.657  1.00 98.34           C  
ATOM   4136  CD1 TYR A 275       8.214   6.277  -0.568  1.00 98.34           C  
ATOM   4137  HD1 TYR A 275       7.782   6.767  -1.428  1.00 98.34           H  
ATOM   4138  CD2 TYR A 275       9.233   4.319   0.472  1.00 98.34           C  
ATOM   4139  HD2 TYR A 275       9.568   3.295   0.409  1.00 98.34           H  
ATOM   4140  CE1 TYR A 275       8.301   6.971   0.656  1.00 98.34           C  
ATOM   4141  HE1 TYR A 275       7.931   7.982   0.736  1.00 98.34           H  
ATOM   4142  CE2 TYR A 275       9.336   5.014   1.691  1.00 98.34           C  
ATOM   4143  HE2 TYR A 275       9.756   4.517   2.553  1.00 98.34           H  
ATOM   4144  OH  TYR A 275       8.953   7.001   2.973  1.00 98.34           O  
ATOM   4145  HH  TYR A 275       9.467   6.492   3.604  1.00 98.34           H  
ATOM   4146  CZ  TYR A 275       8.859   6.340   1.788  1.00 98.34           C  
ATOM   4147  N   PRO A 276       7.425   1.189  -0.959  1.00 97.85           N  
ATOM   4148  CA  PRO A 276       8.083   0.524  -2.079  1.00 97.85           C  
ATOM   4149  HA  PRO A 276       8.819   1.182  -2.540  1.00 97.85           H  
ATOM   4150  C   PRO A 276       7.096   0.057  -3.159  1.00 97.85           C  
ATOM   4151  CB  PRO A 276       8.809  -0.655  -1.439  1.00 97.85           C  
ATOM   4152  HB2 PRO A 276       9.748  -0.295  -1.019  1.00 97.85           H  
ATOM   4153  HB3 PRO A 276       8.985  -1.470  -2.142  1.00 97.85           H  
ATOM   4154  O   PRO A 276       5.896  -0.041  -2.941  1.00 97.85           O  
ATOM   4155  CG  PRO A 276       7.869  -1.064  -0.309  1.00 97.85           C  
ATOM   4156  HG2 PRO A 276       8.402  -1.584   0.487  1.00 97.85           H  
ATOM   4157  HG3 PRO A 276       7.058  -1.678  -0.703  1.00 97.85           H  
ATOM   4158  CD  PRO A 276       7.315   0.276   0.170  1.00 97.85           C  
ATOM   4159  HD2 PRO A 276       7.916   0.651   0.999  1.00 97.85           H  
ATOM   4160  HD3 PRO A 276       6.276   0.168   0.481  1.00 97.85           H  
ATOM   4161  N   TYR A 277       7.633  -0.245  -4.336  1.00 98.00           N  
ATOM   4162  H   TYR A 277       8.640  -0.215  -4.410  1.00 98.00           H  
ATOM   4163  CA  TYR A 277       6.882  -0.504  -5.560  1.00 98.00           C  
ATOM   4164  HA  TYR A 277       5.902  -0.038  -5.455  1.00 98.00           H  
ATOM   4165  C   TYR A 277       6.661  -1.997  -5.827  1.00 98.00           C  
ATOM   4166  CB  TYR A 277       7.601   0.175  -6.739  1.00 98.00           C  
ATOM   4167  HB2 TYR A 277       8.526  -0.363  -6.947  1.00 98.00           H  
ATOM   4168  HB3 TYR A 277       6.974   0.109  -7.629  1.00 98.00           H  
ATOM   4169  O   TYR A 277       7.472  -2.842  -5.434  1.00 98.00           O  
ATOM   4170  CG  TYR A 277       7.926   1.632  -6.475  1.00 98.00           C  
ATOM   4171  CD1 TYR A 277       6.912   2.601  -6.573  1.00 98.00           C  
ATOM   4172  HD1 TYR A 277       5.916   2.319  -6.881  1.00 98.00           H  
ATOM   4173  CD2 TYR A 277       9.205   2.002  -6.015  1.00 98.00           C  
ATOM   4174  HD2 TYR A 277       9.984   1.259  -5.927  1.00 98.00           H  
ATOM   4175  CE1 TYR A 277       7.181   3.934  -6.221  1.00 98.00           C  
ATOM   4176  HE1 TYR A 277       6.398   4.676  -6.267  1.00 98.00           H  
ATOM   4177  CE2 TYR A 277       9.457   3.325  -5.612  1.00 98.00           C  
ATOM   4178  HE2 TYR A 277      10.414   3.592  -5.188  1.00 98.00           H  
ATOM   4179  OH  TYR A 277       8.696   5.582  -5.359  1.00 98.00           O  
ATOM   4180  HH  TYR A 277       9.496   5.663  -4.835  1.00 98.00           H  
ATOM   4181  CZ  TYR A 277       8.450   4.301  -5.735  1.00 98.00           C  
ATOM   4182  N   PHE A 278       5.609  -2.261  -6.612  1.00 97.35           N  
ATOM   4183  H   PHE A 278       5.041  -1.460  -6.850  1.00 97.35           H  
ATOM   4184  CA  PHE A 278       5.066  -3.571  -6.998  1.00 97.35           C  
ATOM   4185  HA  PHE A 278       4.267  -3.361  -7.708  1.00 97.35           H  
ATOM   4186  C   PHE A 278       4.389  -4.346  -5.858  1.00 97.35           C  
ATOM   4187  CB  PHE A 278       6.106  -4.416  -7.759  1.00 97.35           C  
ATOM   4188  HB2 PHE A 278       5.607  -5.272  -8.211  1.00 97.35           H  
ATOM   4189  HB3 PHE A 278       6.827  -4.810  -7.043  1.00 97.35           H  
ATOM   4190  O   PHE A 278       4.587  -4.067  -4.679  1.00 97.35           O  
ATOM   4191  CG  PHE A 278       6.848  -3.670  -8.853  1.00 97.35           C  
ATOM   4192  CD1 PHE A 278       6.134  -3.058  -9.900  1.00 97.35           C  
ATOM   4193  HD1 PHE A 278       5.058  -3.140  -9.947  1.00 97.35           H  
ATOM   4194  CD2 PHE A 278       8.249  -3.545  -8.798  1.00 97.35           C  
ATOM   4195  HD2 PHE A 278       8.787  -3.990  -7.975  1.00 97.35           H  
ATOM   4196  CE1 PHE A 278       6.814  -2.312 -10.877  1.00 97.35           C  
ATOM   4197  HE1 PHE A 278       6.259  -1.816 -11.660  1.00 97.35           H  
ATOM   4198  CE2 PHE A 278       8.930  -2.817  -9.792  1.00 97.35           C  
ATOM   4199  HE2 PHE A 278      10.002  -2.701  -9.753  1.00 97.35           H  
ATOM   4200  CZ  PHE A 278       8.212  -2.205 -10.832  1.00 97.35           C  
ATOM   4201  HZ  PHE A 278       8.730  -1.632 -11.587  1.00 97.35           H  
ATOM   4202  N   HIS A 279       3.573  -5.338  -6.230  1.00 96.20           N  
ATOM   4203  H   HIS A 279       3.446  -5.513  -7.217  1.00 96.20           H  
ATOM   4204  CA  HIS A 279       2.774  -6.147  -5.300  1.00 96.20           C  
ATOM   4205  HA  HIS A 279       2.061  -5.493  -4.799  1.00 96.20           H  
ATOM   4206  C   HIS A 279       3.610  -6.830  -4.203  1.00 96.20           C  
ATOM   4207  CB  HIS A 279       1.992  -7.201  -6.106  1.00 96.20           C  
ATOM   4208  HB2 HIS A 279       1.260  -7.662  -5.443  1.00 96.20           H  
ATOM   4209  HB3 HIS A 279       1.439  -6.710  -6.907  1.00 96.20           H  
ATOM   4210  O   HIS A 279       3.109  -7.089  -3.116  1.00 96.20           O  
ATOM   4211  CG  HIS A 279       2.855  -8.297  -6.692  1.00 96.20           C  
ATOM   4212  CD2 HIS A 279       3.189  -9.482  -6.087  1.00 96.20           C  
ATOM   4213  HD2 HIS A 279       2.871  -9.811  -5.109  1.00 96.20           H  
ATOM   4214  ND1 HIS A 279       3.497  -8.274  -7.912  1.00 96.20           N  
ATOM   4215  HD1 HIS A 279       3.379  -7.581  -8.636  1.00 96.20           H  
ATOM   4216  CE1 HIS A 279       4.208  -9.408  -8.029  1.00 96.20           C  
ATOM   4217  HE1 HIS A 279       4.801  -9.686  -8.889  1.00 96.20           H  
ATOM   4218  NE2 HIS A 279       4.053 -10.174  -6.943  1.00 96.20           N  
ATOM   4219  N   ASP A 280       4.885  -7.115  -4.466  1.00 95.60           N  
ATOM   4220  H   ASP A 280       5.272  -6.844  -5.359  1.00 95.60           H  
ATOM   4221  CA  ASP A 280       5.797  -7.784  -3.541  1.00 95.60           C  
ATOM   4222  HA  ASP A 280       5.207  -8.420  -2.881  1.00 95.60           H  
ATOM   4223  C   ASP A 280       6.591  -6.804  -2.645  1.00 95.60           C  
ATOM   4224  CB  ASP A 280       6.716  -8.697  -4.375  1.00 95.60           C  
ATOM   4225  HB2 ASP A 280       7.119  -9.477  -3.730  1.00 95.60           H  
ATOM   4226  HB3 ASP A 280       6.138  -9.196  -5.153  1.00 95.60           H  
ATOM   4227  O   ASP A 280       7.397  -7.250  -1.818  1.00 95.60           O  
ATOM   4228  CG  ASP A 280       7.883  -7.946  -5.017  1.00 95.60           C  
ATOM   4229  OD1 ASP A 280       7.661  -6.818  -5.509  1.00 95.60           O  
ATOM   4230  OD2 ASP A 280       9.018  -8.476  -4.959  1.00 95.60           O  
ATOM   4231  N   GLY A 281       6.420  -5.488  -2.851  1.00 96.64           N  
ATOM   4232  H   GLY A 281       5.731  -5.209  -3.535  1.00 96.64           H  
ATOM   4233  CA  GLY A 281       7.210  -4.412  -2.243  1.00 96.64           C  
ATOM   4234  HA2 GLY A 281       6.840  -3.460  -2.625  1.00 96.64           H  
ATOM   4235  HA3 GLY A 281       7.069  -4.430  -1.162  1.00 96.64           H  
ATOM   4236  C   GLY A 281       8.710  -4.501  -2.555  1.00 96.64           C  
ATOM   4237  O   GLY A 281       9.555  -4.027  -1.788  1.00 96.64           O  
ATOM   4238  N   GLY A 282       9.076  -5.193  -3.634  1.00 94.26           N  
ATOM   4239  H   GLY A 282       8.348  -5.554  -4.234  1.00 94.26           H  
ATOM   4240  CA  GLY A 282      10.436  -5.640  -3.913  1.00 94.26           C  
ATOM   4241  HA2 GLY A 282      10.374  -6.358  -4.730  1.00 94.26           H  
ATOM   4242  HA3 GLY A 282      10.842  -6.140  -3.034  1.00 94.26           H  
ATOM   4243  C   GLY A 282      11.401  -4.540  -4.346  1.00 94.26           C  
ATOM   4244  O   GLY A 282      12.615  -4.763  -4.358  1.00 94.26           O  
ATOM   4245  N   VAL A 283      10.895  -3.364  -4.722  1.00 96.32           N  
ATOM   4246  H   VAL A 283       9.894  -3.243  -4.667  1.00 96.32           H  
ATOM   4247  CA  VAL A 283      11.689  -2.285  -5.322  1.00 96.32           C  
ATOM   4248  HA  VAL A 283      12.746  -2.543  -5.255  1.00 96.32           H  
ATOM   4249  C   VAL A 283      11.517  -0.988  -4.540  1.00 96.32           C  
ATOM   4250  CB  VAL A 283      11.347  -2.154  -6.816  1.00 96.32           C  
ATOM   4251  HB  VAL A 283      10.277  -1.998  -6.954  1.00 96.32           H  
ATOM   4252  O   VAL A 283      10.405  -0.552  -4.290  1.00 96.32           O  
ATOM   4253  CG1 VAL A 283      12.112  -1.001  -7.456  1.00 96.32           C  
ATOM   4254 HG11 VAL A 283      13.176  -1.098  -7.241  1.00 96.32           H  
ATOM   4255 HG12 VAL A 283      11.957  -1.012  -8.535  1.00 96.32           H  
ATOM   4256 HG13 VAL A 283      11.748  -0.046  -7.078  1.00 96.32           H  
ATOM   4257  CG2 VAL A 283      11.780  -3.445  -7.535  1.00 96.32           C  
ATOM   4258 HG21 VAL A 283      11.111  -4.260  -7.258  1.00 96.32           H  
ATOM   4259 HG22 VAL A 283      11.745  -3.315  -8.617  1.00 96.32           H  
ATOM   4260 HG23 VAL A 283      12.799  -3.690  -7.236  1.00 96.32           H  
ATOM   4261  N   GLN A 284      12.628  -0.377  -4.125  1.00 96.29           N  
ATOM   4262  H   GLN A 284      13.523  -0.767  -4.384  1.00 96.29           H  
ATOM   4263  CA  GLN A 284      12.616   0.731  -3.161  1.00 96.29           C  
ATOM   4264  HA  GLN A 284      11.708   0.681  -2.560  1.00 96.29           H  
ATOM   4265  C   GLN A 284      12.615   2.119  -3.814  1.00 96.29           C  
ATOM   4266  CB  GLN A 284      13.820   0.582  -2.215  1.00 96.29           C  
ATOM   4267  HB2 GLN A 284      14.740   0.608  -2.800  1.00 96.29           H  
ATOM   4268  HB3 GLN A 284      13.838   1.429  -1.529  1.00 96.29           H  
ATOM   4269  O   GLN A 284      12.127   3.071  -3.212  1.00 96.29           O  
ATOM   4270  CG  GLN A 284      13.795  -0.718  -1.389  1.00 96.29           C  
ATOM   4271  HG2 GLN A 284      13.804  -1.582  -2.052  1.00 96.29           H  
ATOM   4272  HG3 GLN A 284      14.697  -0.762  -0.779  1.00 96.29           H  
ATOM   4273  CD  GLN A 284      12.593  -0.799  -0.451  1.00 96.29           C  
ATOM   4274  NE2 GLN A 284      11.821  -1.864  -0.478  1.00 96.29           N  
ATOM   4275 HE21 GLN A 284      11.910  -2.579  -1.185  1.00 96.29           H  
ATOM   4276 HE22 GLN A 284      11.003  -1.815   0.113  1.00 96.29           H  
ATOM   4277  OE1 GLN A 284      12.322   0.100   0.321  1.00 96.29           O  
ATOM   4278  N   THR A 285      13.152   2.258  -5.032  1.00 98.32           N  
ATOM   4279  H   THR A 285      13.508   1.447  -5.517  1.00 98.32           H  
ATOM   4280  CA  THR A 285      13.302   3.561  -5.699  1.00 98.32           C  
ATOM   4281  HA  THR A 285      12.917   4.333  -5.033  1.00 98.32           H  
ATOM   4282  C   THR A 285      12.469   3.643  -6.977  1.00 98.32           C  
ATOM   4283  CB  THR A 285      14.773   3.941  -5.952  1.00 98.32           C  
ATOM   4284  HB  THR A 285      14.802   5.025  -6.056  1.00 98.32           H  
ATOM   4285  O   THR A 285      12.288   2.648  -7.681  1.00 98.32           O  
ATOM   4286  CG2 THR A 285      15.731   3.570  -4.821  1.00 98.32           C  
ATOM   4287 HG21 THR A 285      15.360   3.971  -3.877  1.00 98.32           H  
ATOM   4288 HG22 THR A 285      15.828   2.487  -4.745  1.00 98.32           H  
ATOM   4289 HG23 THR A 285      16.712   3.994  -5.029  1.00 98.32           H  
ATOM   4290  OG1 THR A 285      15.263   3.399  -7.151  1.00 98.32           O  
ATOM   4291  HG1 THR A 285      15.700   2.564  -6.969  1.00 98.32           H  
ATOM   4292  N   LEU A 286      11.952   4.839  -7.279  1.00 98.59           N  
ATOM   4293  H   LEU A 286      12.101   5.615  -6.651  1.00 98.59           H  
ATOM   4294  CA  LEU A 286      11.176   5.076  -8.498  1.00 98.59           C  
ATOM   4295  HA  LEU A 286      10.397   4.313  -8.514  1.00 98.59           H  
ATOM   4296  C   LEU A 286      12.017   4.868  -9.780  1.00 98.59           C  
ATOM   4297  CB  LEU A 286      10.481   6.451  -8.403  1.00 98.59           C  
ATOM   4298  HB2 LEU A 286      11.228   7.243  -8.464  1.00 98.59           H  
ATOM   4299  HB3 LEU A 286      10.008   6.525  -7.424  1.00 98.59           H  
ATOM   4300  O   LEU A 286      11.498   4.236 -10.697  1.00 98.59           O  
ATOM   4301  CG  LEU A 286       9.396   6.726  -9.463  1.00 98.59           C  
ATOM   4302  HG  LEU A 286       9.858   6.796 -10.448  1.00 98.59           H  
ATOM   4303  CD1 LEU A 286       8.312   5.650  -9.503  1.00 98.59           C  
ATOM   4304 HD11 LEU A 286       7.922   5.478  -8.499  1.00 98.59           H  
ATOM   4305 HD12 LEU A 286       7.494   5.967 -10.150  1.00 98.59           H  
ATOM   4306 HD13 LEU A 286       8.718   4.721  -9.902  1.00 98.59           H  
ATOM   4307  CD2 LEU A 286       8.713   8.058  -9.144  1.00 98.59           C  
ATOM   4308 HD21 LEU A 286       9.446   8.863  -9.093  1.00 98.59           H  
ATOM   4309 HD22 LEU A 286       8.187   7.990  -8.192  1.00 98.59           H  
ATOM   4310 HD23 LEU A 286       7.991   8.297  -9.925  1.00 98.59           H  
ATOM   4311  N   PRO A 287      13.310   5.270  -9.842  1.00 98.71           N  
ATOM   4312  CA  PRO A 287      14.215   4.878 -10.927  1.00 98.71           C  
ATOM   4313  HA  PRO A 287      13.876   5.348 -11.850  1.00 98.71           H  
ATOM   4314  C   PRO A 287      14.291   3.365 -11.158  1.00 98.71           C  
ATOM   4315  CB  PRO A 287      15.588   5.447 -10.547  1.00 98.71           C  
ATOM   4316  HB2 PRO A 287      16.130   4.747  -9.912  1.00 98.71           H  
ATOM   4317  HB3 PRO A 287      16.186   5.696 -11.424  1.00 98.71           H  
ATOM   4318  O   PRO A 287      14.111   2.918 -12.291  1.00 98.71           O  
ATOM   4319  CG  PRO A 287      15.234   6.685  -9.733  1.00 98.71           C  
ATOM   4320  HG2 PRO A 287      14.991   7.512 -10.400  1.00 98.71           H  
ATOM   4321  HG3 PRO A 287      16.038   6.963  -9.052  1.00 98.71           H  
ATOM   4322  CD  PRO A 287      13.988   6.230  -8.978  1.00 98.71           C  
ATOM   4323  HD2 PRO A 287      13.359   7.092  -8.757  1.00 98.71           H  
ATOM   4324  HD3 PRO A 287      14.297   5.738  -8.056  1.00 98.71           H  
ATOM   4325  N   ASP A 288      14.486   2.569 -10.100  1.00 98.14           N  
ATOM   4326  H   ASP A 288      14.636   2.984  -9.191  1.00 98.14           H  
ATOM   4327  CA  ASP A 288      14.546   1.106 -10.218  1.00 98.14           C  
ATOM   4328  HA  ASP A 288      15.318   0.833 -10.938  1.00 98.14           H  
ATOM   4329  C   ASP A 288      13.209   0.521 -10.694  1.00 98.14           C  
ATOM   4330  CB  ASP A 288      14.873   0.454  -8.867  1.00 98.14           C  
ATOM   4331  HB2 ASP A 288      14.132   0.787  -8.140  1.00 98.14           H  
ATOM   4332  HB3 ASP A 288      14.777  -0.626  -8.974  1.00 98.14           H  
ATOM   4333  O   ASP A 288      13.191  -0.462 -11.436  1.00 98.14           O  
ATOM   4334  CG  ASP A 288      16.263   0.732  -8.304  1.00 98.14           C  
ATOM   4335  OD1 ASP A 288      17.249   0.631  -9.060  1.00 98.14           O  
ATOM   4336  OD2 ASP A 288      16.313   0.985  -7.074  1.00 98.14           O  
ATOM   4337  N   ALA A 289      12.078   1.098 -10.271  1.00 98.37           N  
ATOM   4338  H   ALA A 289      12.150   1.877  -9.632  1.00 98.37           H  
ATOM   4339  CA  ALA A 289      10.749   0.662 -10.692  1.00 98.37           C  
ATOM   4340  HA  ALA A 289      10.686  -0.420 -10.569  1.00 98.37           H  
ATOM   4341  C   ALA A 289      10.497   0.967 -12.178  1.00 98.37           C  
ATOM   4342  CB  ALA A 289       9.701   1.302  -9.774  1.00 98.37           C  
ATOM   4343  HB1 ALA A 289       8.710   0.928 -10.030  1.00 98.37           H  
ATOM   4344  HB2 ALA A 289       9.917   1.051  -8.735  1.00 98.37           H  
ATOM   4345  HB3 ALA A 289       9.711   2.386  -9.887  1.00 98.37           H  
ATOM   4346  O   ALA A 289       9.995   0.105 -12.902  1.00 98.37           O  
ATOM   4347  N   VAL A 290      10.914   2.146 -12.653  1.00 98.65           N  
ATOM   4348  H   VAL A 290      11.313   2.802 -11.997  1.00 98.65           H  
ATOM   4349  CA  VAL A 290      10.848   2.546 -14.067  1.00 98.65           C  
ATOM   4350  HA  VAL A 290       9.825   2.412 -14.417  1.00 98.65           H  
ATOM   4351  C   VAL A 290      11.724   1.642 -14.943  1.00 98.65           C  
ATOM   4352  CB  VAL A 290      11.202   4.043 -14.210  1.00 98.65           C  
ATOM   4353  HB  VAL A 290      12.111   4.255 -13.647  1.00 98.65           H  
ATOM   4354  O   VAL A 290      11.229   1.114 -15.938  1.00 98.65           O  
ATOM   4355  CG1 VAL A 290      11.424   4.480 -15.660  1.00 98.65           C  
ATOM   4356 HG11 VAL A 290      10.565   4.216 -16.277  1.00 98.65           H  
ATOM   4357 HG12 VAL A 290      12.319   3.993 -16.048  1.00 98.65           H  
ATOM   4358 HG13 VAL A 290      11.592   5.556 -15.701  1.00 98.65           H  
ATOM   4359  CG2 VAL A 290      10.064   4.910 -13.655  1.00 98.65           C  
ATOM   4360 HG21 VAL A 290       9.159   4.760 -14.243  1.00 98.65           H  
ATOM   4361 HG22 VAL A 290      10.350   5.961 -13.697  1.00 98.65           H  
ATOM   4362 HG23 VAL A 290       9.857   4.652 -12.617  1.00 98.65           H  
ATOM   4363  N   ASP A 291      12.973   1.368 -14.550  1.00 98.25           N  
ATOM   4364  H   ASP A 291      13.344   1.844 -13.740  1.00 98.25           H  
ATOM   4365  CA  ASP A 291      13.852   0.437 -15.281  1.00 98.25           C  
ATOM   4366  HA  ASP A 291      13.890   0.733 -16.329  1.00 98.25           H  
ATOM   4367  C   ASP A 291      13.315  -1.004 -15.257  1.00 98.25           C  
ATOM   4368  CB  ASP A 291      15.281   0.470 -14.700  1.00 98.25           C  
ATOM   4369  HB2 ASP A 291      15.231   0.561 -13.615  1.00 98.25           H  
ATOM   4370  HB3 ASP A 291      15.764  -0.481 -14.924  1.00 98.25           H  
ATOM   4371  O   ASP A 291      13.365  -1.710 -16.267  1.00 98.25           O  
ATOM   4372  CG  ASP A 291      16.181   1.573 -15.273  1.00 98.25           C  
ATOM   4373  OD1 ASP A 291      15.753   2.272 -16.222  1.00 98.25           O  
ATOM   4374  OD2 ASP A 291      17.325   1.693 -14.782  1.00 98.25           O  
ATOM   4375  N   THR A 292      12.747  -1.442 -14.126  1.00 97.47           N  
ATOM   4376  H   THR A 292      12.756  -0.823 -13.328  1.00 97.47           H  
ATOM   4377  CA  THR A 292      12.096  -2.758 -14.008  1.00 97.47           C  
ATOM   4378  HA  THR A 292      12.814  -3.526 -14.296  1.00 97.47           H  
ATOM   4379  C   THR A 292      10.906  -2.860 -14.967  1.00 97.47           C  
ATOM   4380  CB  THR A 292      11.652  -3.040 -12.561  1.00 97.47           C  
ATOM   4381  HB  THR A 292      10.958  -2.263 -12.241  1.00 97.47           H  
ATOM   4382  O   THR A 292      10.785  -3.858 -15.675  1.00 97.47           O  
ATOM   4383  CG2 THR A 292      10.984  -4.401 -12.370  1.00 97.47           C  
ATOM   4384 HG21 THR A 292      10.652  -4.488 -11.336  1.00 97.47           H  
ATOM   4385 HG22 THR A 292      10.110  -4.497 -13.014  1.00 97.47           H  
ATOM   4386 HG23 THR A 292      11.693  -5.200 -12.586  1.00 97.47           H  
ATOM   4387  OG1 THR A 292      12.761  -3.050 -11.687  1.00 97.47           O  
ATOM   4388  HG1 THR A 292      13.041  -2.134 -11.616  1.00 97.47           H  
ATOM   4389  N   MET A 293      10.050  -1.837 -15.047  1.00 98.04           N  
ATOM   4390  H   MET A 293      10.200  -1.031 -14.458  1.00 98.04           H  
ATOM   4391  CA  MET A 293       8.926  -1.803 -15.991  1.00 98.04           C  
ATOM   4392  HA  MET A 293       8.340  -2.716 -15.883  1.00 98.04           H  
ATOM   4393  C   MET A 293       9.388  -1.788 -17.448  1.00 98.04           C  
ATOM   4394  CB  MET A 293       8.023  -0.594 -15.701  1.00 98.04           C  
ATOM   4395  HB2 MET A 293       8.638   0.286 -15.512  1.00 98.04           H  
ATOM   4396  HB3 MET A 293       7.406  -0.389 -16.576  1.00 98.04           H  
ATOM   4397  O   MET A 293       8.917  -2.609 -18.237  1.00 98.04           O  
ATOM   4398  CG  MET A 293       7.084  -0.819 -14.512  1.00 98.04           C  
ATOM   4399  HG2 MET A 293       7.662  -1.098 -13.631  1.00 98.04           H  
ATOM   4400  HG3 MET A 293       6.588   0.128 -14.298  1.00 98.04           H  
ATOM   4401  SD  MET A 293       5.795  -2.058 -14.825  1.00 98.04           S  
ATOM   4402  CE  MET A 293       6.523  -3.535 -14.079  1.00 98.04           C  
ATOM   4403  HE1 MET A 293       7.609  -3.457 -14.028  1.00 98.04           H  
ATOM   4404  HE2 MET A 293       6.245  -4.410 -14.668  1.00 98.04           H  
ATOM   4405  HE3 MET A 293       6.121  -3.647 -13.073  1.00 98.04           H  
ATOM   4406  N   ALA A 294      10.338  -0.919 -17.803  1.00 98.17           N  
ATOM   4407  H   ALA A 294      10.696  -0.276 -17.111  1.00 98.17           H  
ATOM   4408  CA  ALA A 294      10.873  -0.838 -19.160  1.00 98.17           C  
ATOM   4409  HA  ALA A 294      10.066  -0.565 -19.839  1.00 98.17           H  
ATOM   4410  C   ALA A 294      11.430  -2.192 -19.630  1.00 98.17           C  
ATOM   4411  CB  ALA A 294      11.934   0.266 -19.197  1.00 98.17           C  
ATOM   4412  HB1 ALA A 294      12.756   0.022 -18.523  1.00 98.17           H  
ATOM   4413  HB2 ALA A 294      11.491   1.213 -18.890  1.00 98.17           H  
ATOM   4414  HB3 ALA A 294      12.324   0.365 -20.210  1.00 98.17           H  
ATOM   4415  O   ALA A 294      11.108  -2.648 -20.728  1.00 98.17           O  
ATOM   4416  N   ARG A 295      12.177  -2.884 -18.765  1.00 97.49           N  
ATOM   4417  H   ARG A 295      12.428  -2.435 -17.895  1.00 97.49           H  
ATOM   4418  CA  ARG A 295      12.724  -4.211 -19.053  1.00 97.49           C  
ATOM   4419  HA  ARG A 295      13.207  -4.180 -20.029  1.00 97.49           H  
ATOM   4420  C   ARG A 295      11.637  -5.285 -19.144  1.00 97.49           C  
ATOM   4421  CB  ARG A 295      13.781  -4.525 -17.990  1.00 97.49           C  
ATOM   4422  HB2 ARG A 295      14.532  -3.735 -17.997  1.00 97.49           H  
ATOM   4423  HB3 ARG A 295      13.313  -4.546 -17.006  1.00 97.49           H  
ATOM   4424  O   ARG A 295      11.486  -5.921 -20.181  1.00 97.49           O  
ATOM   4425  CG  ARG A 295      14.468  -5.865 -18.254  1.00 97.49           C  
ATOM   4426  HG2 ARG A 295      13.735  -6.672 -18.253  1.00 97.49           H  
ATOM   4427  HG3 ARG A 295      14.967  -5.836 -19.222  1.00 97.49           H  
ATOM   4428  CD  ARG A 295      15.491  -6.134 -17.154  1.00 97.49           C  
ATOM   4429  HD2 ARG A 295      16.233  -5.336 -17.147  1.00 97.49           H  
ATOM   4430  HD3 ARG A 295      14.972  -6.158 -16.196  1.00 97.49           H  
ATOM   4431  NE  ARG A 295      16.142  -7.422 -17.398  1.00 97.49           N  
ATOM   4432  HE  ARG A 295      15.786  -7.968 -18.170  1.00 97.49           H  
ATOM   4433  NH1 ARG A 295      17.199  -7.705 -15.378  1.00 97.49           N  
ATOM   4434 HH11 ARG A 295      17.728  -8.336 -14.793  1.00 97.49           H  
ATOM   4435 HH12 ARG A 295      16.762  -6.861 -15.038  1.00 97.49           H  
ATOM   4436  NH2 ARG A 295      17.289  -9.290 -16.923  1.00 97.49           N  
ATOM   4437 HH21 ARG A 295      16.959  -9.495 -17.855  1.00 97.49           H  
ATOM   4438 HH22 ARG A 295      16.824 -10.013 -16.393  1.00 97.49           H  
ATOM   4439  CZ  ARG A 295      16.881  -8.118 -16.568  1.00 97.49           C  
ATOM   4440  N   HIS A 296      10.881  -5.496 -18.067  1.00 96.97           N  
ATOM   4441  H   HIS A 296      11.003  -4.890 -17.268  1.00 96.97           H  
ATOM   4442  CA  HIS A 296       9.997  -6.659 -17.933  1.00 96.97           C  
ATOM   4443  HA  HIS A 296      10.520  -7.529 -18.330  1.00 96.97           H  
ATOM   4444  C   HIS A 296       8.699  -6.548 -18.748  1.00 96.97           C  
ATOM   4445  CB  HIS A 296       9.728  -6.930 -16.444  1.00 96.97           C  
ATOM   4446  HB2 HIS A 296       9.390  -6.019 -15.951  1.00 96.97           H  
ATOM   4447  HB3 HIS A 296       8.924  -7.661 -16.361  1.00 96.97           H  
ATOM   4448  O   HIS A 296       8.140  -7.579 -19.126  1.00 96.97           O  
ATOM   4449  CG  HIS A 296      10.933  -7.497 -15.728  1.00 96.97           C  
ATOM   4450  CD2 HIS A 296      11.861  -6.828 -14.977  1.00 96.97           C  
ATOM   4451  HD2 HIS A 296      11.861  -5.769 -14.767  1.00 96.97           H  
ATOM   4452  ND1 HIS A 296      11.337  -8.807 -15.772  1.00 96.97           N  
ATOM   4453  HD1 HIS A 296      10.858  -9.550 -16.261  1.00 96.97           H  
ATOM   4454  CE1 HIS A 296      12.483  -8.927 -15.085  1.00 96.97           C  
ATOM   4455  HE1 HIS A 296      13.040  -9.847 -14.980  1.00 96.97           H  
ATOM   4456  NE2 HIS A 296      12.839  -7.740 -14.560  1.00 96.97           N  
ATOM   4457  N   GLN A 297       8.232  -5.334 -19.064  1.00 97.36           N  
ATOM   4458  H   GLN A 297       8.715  -4.519 -18.714  1.00 97.36           H  
ATOM   4459  CA  GLN A 297       7.007  -5.121 -19.848  1.00 97.36           C  
ATOM   4460  HA  GLN A 297       6.421  -6.041 -19.854  1.00 97.36           H  
ATOM   4461  C   GLN A 297       7.266  -4.774 -21.319  1.00 97.36           C  
ATOM   4462  CB  GLN A 297       6.133  -4.028 -19.204  1.00 97.36           C  
ATOM   4463  HB2 GLN A 297       5.213  -3.938 -19.781  1.00 97.36           H  
ATOM   4464  HB3 GLN A 297       6.648  -3.069 -19.260  1.00 97.36           H  
ATOM   4465  O   GLN A 297       6.439  -5.123 -22.157  1.00 97.36           O  
ATOM   4466  CG  GLN A 297       5.762  -4.289 -17.739  1.00 97.36           C  
ATOM   4467  HG2 GLN A 297       6.663  -4.296 -17.125  1.00 97.36           H  
ATOM   4468  HG3 GLN A 297       5.125  -3.476 -17.392  1.00 97.36           H  
ATOM   4469  CD  GLN A 297       5.023  -5.605 -17.560  1.00 97.36           C  
ATOM   4470  NE2 GLN A 297       3.739  -5.654 -17.830  1.00 97.36           N  
ATOM   4471 HE21 GLN A 297       3.242  -4.826 -18.125  1.00 97.36           H  
ATOM   4472 HE22 GLN A 297       3.267  -6.533 -17.672  1.00 97.36           H  
ATOM   4473  OE1 GLN A 297       5.598  -6.618 -17.200  1.00 97.36           O  
ATOM   4474  N   LEU A 298       8.367  -4.079 -21.637  1.00 96.77           N  
ATOM   4475  H   LEU A 298       9.020  -3.844 -20.904  1.00 96.77           H  
ATOM   4476  CA  LEU A 298       8.551  -3.415 -22.938  1.00 96.77           C  
ATOM   4477  HA  LEU A 298       7.722  -3.682 -23.594  1.00 96.77           H  
ATOM   4478  C   LEU A 298       9.816  -3.847 -23.707  1.00 96.77           C  
ATOM   4479  CB  LEU A 298       8.514  -1.879 -22.740  1.00 96.77           C  
ATOM   4480  HB2 LEU A 298       9.390  -1.585 -22.161  1.00 96.77           H  
ATOM   4481  HB3 LEU A 298       8.601  -1.402 -23.716  1.00 96.77           H  
ATOM   4482  O   LEU A 298      10.044  -3.318 -24.792  1.00 96.77           O  
ATOM   4483  CG  LEU A 298       7.261  -1.315 -22.042  1.00 96.77           C  
ATOM   4484  HG  LEU A 298       7.087  -1.842 -21.104  1.00 96.77           H  
ATOM   4485  CD1 LEU A 298       7.466   0.160 -21.701  1.00 96.77           C  
ATOM   4486 HD11 LEU A 298       7.699   0.727 -22.602  1.00 96.77           H  
ATOM   4487 HD12 LEU A 298       6.562   0.563 -21.242  1.00 96.77           H  
ATOM   4488 HD13 LEU A 298       8.287   0.264 -20.991  1.00 96.77           H  
ATOM   4489  CD2 LEU A 298       6.011  -1.440 -22.915  1.00 96.77           C  
ATOM   4490 HD21 LEU A 298       6.157  -0.909 -23.856  1.00 96.77           H  
ATOM   4491 HD22 LEU A 298       5.806  -2.491 -23.119  1.00 96.77           H  
ATOM   4492 HD23 LEU A 298       5.152  -1.019 -22.393  1.00 96.77           H  
ATOM   4493  N   ASP A 299      10.627  -4.764 -23.162  1.00 97.02           N  
ATOM   4494  H   ASP A 299      10.363  -5.159 -22.271  1.00 97.02           H  
ATOM   4495  CA  ASP A 299      11.953  -5.158 -23.684  1.00 97.02           C  
ATOM   4496  HA  ASP A 299      12.420  -5.732 -22.883  1.00 97.02           H  
ATOM   4497  C   ASP A 299      12.896  -3.959 -23.927  1.00 97.02           C  
ATOM   4498  CB  ASP A 299      11.834  -6.111 -24.889  1.00 97.02           C  
ATOM   4499  HB2 ASP A 299      11.042  -6.836 -24.701  1.00 97.02           H  
ATOM   4500  HB3 ASP A 299      11.550  -5.538 -25.772  1.00 97.02           H  
ATOM   4501  O   ASP A 299      13.619  -3.863 -24.920  1.00 97.02           O  
ATOM   4502  CG  ASP A 299      13.134  -6.884 -25.173  1.00 97.02           C  
ATOM   4503  OD1 ASP A 299      13.924  -7.086 -24.219  1.00 97.02           O  
ATOM   4504  OD2 ASP A 299      13.304  -7.315 -26.337  1.00 97.02           O  
ATOM   4505  N   LYS A 300      12.849  -2.973 -23.023  1.00 96.95           N  
ATOM   4506  H   LYS A 300      12.213  -3.084 -22.246  1.00 96.95           H  
ATOM   4507  CA  LYS A 300      13.608  -1.721 -23.130  1.00 96.95           C  
ATOM   4508  HA  LYS A 300      14.193  -1.756 -24.049  1.00 96.95           H  
ATOM   4509  C   LYS A 300      14.604  -1.565 -21.994  1.00 96.95           C  
ATOM   4510  CB  LYS A 300      12.651  -0.521 -23.239  1.00 96.95           C  
ATOM   4511  HB2 LYS A 300      13.194   0.403 -23.038  1.00 96.95           H  
ATOM   4512  HB3 LYS A 300      11.848  -0.621 -22.509  1.00 96.95           H  
ATOM   4513  O   LYS A 300      14.285  -1.727 -20.820  1.00 96.95           O  
ATOM   4514  CG  LYS A 300      12.072  -0.452 -24.658  1.00 96.95           C  
ATOM   4515  HG2 LYS A 300      11.632  -1.417 -24.911  1.00 96.95           H  
ATOM   4516  HG3 LYS A 300      12.884  -0.262 -25.360  1.00 96.95           H  
ATOM   4517  CD  LYS A 300      11.003   0.631 -24.832  1.00 96.95           C  
ATOM   4518  HD2 LYS A 300      11.447   1.616 -24.688  1.00 96.95           H  
ATOM   4519  HD3 LYS A 300      10.204   0.479 -24.106  1.00 96.95           H  
ATOM   4520  CE  LYS A 300      10.449   0.489 -26.255  1.00 96.95           C  
ATOM   4521  HE2 LYS A 300      11.277   0.563 -26.960  1.00 96.95           H  
ATOM   4522  HE3 LYS A 300      10.024  -0.510 -26.350  1.00 96.95           H  
ATOM   4523  NZ  LYS A 300       9.421   1.508 -26.564  1.00 96.95           N  
ATOM   4524  HZ1 LYS A 300       8.653   1.432 -25.912  1.00 96.95           H  
ATOM   4525  HZ2 LYS A 300       9.035   1.380 -27.489  1.00 96.95           H  
ATOM   4526  HZ3 LYS A 300       9.791   2.446 -26.499  1.00 96.95           H  
ATOM   4527  N   LYS A 301      15.815  -1.147 -22.358  1.00 97.34           N  
ATOM   4528  H   LYS A 301      15.988  -1.050 -23.348  1.00 97.34           H  
ATOM   4529  CA  LYS A 301      16.829  -0.643 -21.432  1.00 97.34           C  
ATOM   4530  HA  LYS A 301      16.514  -0.833 -20.406  1.00 97.34           H  
ATOM   4531  C   LYS A 301      16.945   0.865 -21.621  1.00 97.34           C  
ATOM   4532  CB  LYS A 301      18.146  -1.384 -21.681  1.00 97.34           C  
ATOM   4533  HB2 LYS A 301      17.970  -2.455 -21.589  1.00 97.34           H  
ATOM   4534  HB3 LYS A 301      18.501  -1.173 -22.690  1.00 97.34           H  
ATOM   4535  O   LYS A 301      17.473   1.313 -22.636  1.00 97.34           O  
ATOM   4536  CG  LYS A 301      19.204  -0.958 -20.658  1.00 97.34           C  
ATOM   4537  HG2 LYS A 301      18.846  -1.185 -19.654  1.00 97.34           H  
ATOM   4538  HG3 LYS A 301      19.389   0.113 -20.736  1.00 97.34           H  
ATOM   4539  CD  LYS A 301      20.510  -1.707 -20.916  1.00 97.34           C  
ATOM   4540  HD2 LYS A 301      20.879  -1.452 -21.909  1.00 97.34           H  
ATOM   4541  HD3 LYS A 301      20.325  -2.780 -20.862  1.00 97.34           H  
ATOM   4542  CE  LYS A 301      21.528  -1.297 -19.854  1.00 97.34           C  
ATOM   4543  HE2 LYS A 301      21.114  -1.525 -18.872  1.00 97.34           H  
ATOM   4544  HE3 LYS A 301      21.670  -0.217 -19.910  1.00 97.34           H  
ATOM   4545  NZ  LYS A 301      22.812  -2.007 -20.056  1.00 97.34           N  
ATOM   4546  HZ1 LYS A 301      23.475  -1.744 -19.341  1.00 97.34           H  
ATOM   4547  HZ2 LYS A 301      23.192  -1.776 -20.963  1.00 97.34           H  
ATOM   4548  HZ3 LYS A 301      22.662  -3.004 -20.015  1.00 97.34           H  
ATOM   4549  N   LEU A 302      16.441   1.629 -20.658  1.00 97.68           N  
ATOM   4550  H   LEU A 302      16.044   1.195 -19.837  1.00 97.68           H  
ATOM   4551  CA  LEU A 302      16.518   3.087 -20.687  1.00 97.68           C  
ATOM   4552  HA  LEU A 302      16.203   3.437 -21.670  1.00 97.68           H  
ATOM   4553  C   LEU A 302      17.963   3.561 -20.483  1.00 97.68           C  
ATOM   4554  CB  LEU A 302      15.566   3.673 -19.629  1.00 97.68           C  
ATOM   4555  HB2 LEU A 302      15.670   4.758 -19.619  1.00 97.68           H  
ATOM   4556  HB3 LEU A 302      15.878   3.307 -18.650  1.00 97.68           H  
ATOM   4557  O   LEU A 302      18.786   2.882 -19.858  1.00 97.68           O  
ATOM   4558  CG  LEU A 302      14.081   3.321 -19.845  1.00 97.68           C  
ATOM   4559  HG  LEU A 302      13.967   2.240 -19.915  1.00 97.68           H  
ATOM   4560  CD1 LEU A 302      13.272   3.804 -18.649  1.00 97.68           C  
ATOM   4561 HD11 LEU A 302      12.215   3.579 -18.788  1.00 97.68           H  
ATOM   4562 HD12 LEU A 302      13.628   3.289 -17.756  1.00 97.68           H  
ATOM   4563 HD13 LEU A 302      13.402   4.878 -18.516  1.00 97.68           H  
ATOM   4564  CD2 LEU A 302      13.506   3.956 -21.113  1.00 97.68           C  
ATOM   4565 HD21 LEU A 302      14.003   3.557 -21.998  1.00 97.68           H  
ATOM   4566 HD22 LEU A 302      13.636   5.038 -21.080  1.00 97.68           H  
ATOM   4567 HD23 LEU A 302      12.441   3.733 -21.186  1.00 97.68           H  
ATOM   4568  N   SER A 303      18.279   4.745 -21.007  1.00 98.30           N  
ATOM   4569  H   SER A 303      17.569   5.269 -21.498  1.00 98.30           H  
ATOM   4570  CA  SER A 303      19.463   5.472 -20.556  1.00 98.30           C  
ATOM   4571  HA  SER A 303      20.292   4.768 -20.481  1.00 98.30           H  
ATOM   4572  C   SER A 303      19.202   6.058 -19.160  1.00 98.30           C  
ATOM   4573  CB  SER A 303      19.861   6.547 -21.573  1.00 98.30           C  
ATOM   4574  HB2 SER A 303      19.764   6.162 -22.588  1.00 98.30           H  
ATOM   4575  HB3 SER A 303      20.902   6.822 -21.404  1.00 98.30           H  
ATOM   4576  O   SER A 303      18.053   6.240 -18.756  1.00 98.30           O  
ATOM   4577  OG  SER A 303      19.070   7.699 -21.418  1.00 98.30           O  
ATOM   4578  HG  SER A 303      18.408   7.710 -22.113  1.00 98.30           H  
ATOM   4579  N   LYS A 304      20.264   6.404 -18.419  1.00 98.39           N  
ATOM   4580  H   LYS A 304      21.188   6.255 -18.799  1.00 98.39           H  
ATOM   4581  CA  LYS A 304      20.112   7.089 -17.120  1.00 98.39           C  
ATOM   4582  HA  LYS A 304      19.512   6.469 -16.454  1.00 98.39           H  
ATOM   4583  C   LYS A 304      19.350   8.413 -17.243  1.00 98.39           C  
ATOM   4584  CB  LYS A 304      21.479   7.364 -16.480  1.00 98.39           C  
ATOM   4585  HB2 LYS A 304      21.322   8.029 -15.631  1.00 98.39           H  
ATOM   4586  HB3 LYS A 304      22.122   7.878 -17.195  1.00 98.39           H  
ATOM   4587  O   LYS A 304      18.652   8.797 -16.314  1.00 98.39           O  
ATOM   4588  CG  LYS A 304      22.171   6.094 -15.972  1.00 98.39           C  
ATOM   4589  HG2 LYS A 304      22.436   5.453 -16.813  1.00 98.39           H  
ATOM   4590  HG3 LYS A 304      21.489   5.556 -15.313  1.00 98.39           H  
ATOM   4591  CD  LYS A 304      23.433   6.478 -15.191  1.00 98.39           C  
ATOM   4592  HD2 LYS A 304      23.154   7.172 -14.397  1.00 98.39           H  
ATOM   4593  HD3 LYS A 304      24.138   6.969 -15.861  1.00 98.39           H  
ATOM   4594  CE  LYS A 304      24.075   5.235 -14.571  1.00 98.39           C  
ATOM   4595  HE2 LYS A 304      24.403   4.571 -15.371  1.00 98.39           H  
ATOM   4596  HE3 LYS A 304      23.314   4.711 -13.993  1.00 98.39           H  
ATOM   4597  NZ  LYS A 304      25.212   5.606 -13.694  1.00 98.39           N  
ATOM   4598  HZ1 LYS A 304      25.922   6.096 -14.220  1.00 98.39           H  
ATOM   4599  HZ2 LYS A 304      25.617   4.783 -13.270  1.00 98.39           H  
ATOM   4600  HZ3 LYS A 304      24.888   6.213 -12.955  1.00 98.39           H  
ATOM   4601  N   GLU A 305      19.503   9.093 -18.376  1.00 98.45           N  
ATOM   4602  H   GLU A 305      20.016   8.664 -19.133  1.00 98.45           H  
ATOM   4603  CA  GLU A 305      18.855  10.371 -18.666  1.00 98.45           C  
ATOM   4604  HA  GLU A 305      18.929  11.025 -17.798  1.00 98.45           H  
ATOM   4605  C   GLU A 305      17.363  10.181 -18.977  1.00 98.45           C  
ATOM   4606  CB  GLU A 305      19.618  11.011 -19.834  1.00 98.45           C  
ATOM   4607  HB2 GLU A 305      19.420  10.441 -20.742  1.00 98.45           H  
ATOM   4608  HB3 GLU A 305      20.686  10.957 -19.620  1.00 98.45           H  
ATOM   4609  O   GLU A 305      16.527  10.902 -18.442  1.00 98.45           O  
ATOM   4610  CG  GLU A 305      19.251  12.480 -20.061  1.00 98.45           C  
ATOM   4611  HG2 GLU A 305      18.180  12.550 -20.252  1.00 98.45           H  
ATOM   4612  HG3 GLU A 305      19.470  13.038 -19.151  1.00 98.45           H  
ATOM   4613  CD  GLU A 305      20.020  13.106 -21.238  1.00 98.45           C  
ATOM   4614  OE1 GLU A 305      19.767  14.298 -21.521  1.00 98.45           O  
ATOM   4615  OE2 GLU A 305      20.804  12.402 -21.907  1.00 98.45           O  
ATOM   4616  N   ASP A 306      17.005   9.161 -19.761  1.00 98.54           N  
ATOM   4617  H   ASP A 306      17.727   8.606 -20.197  1.00 98.54           H  
ATOM   4618  CA  ASP A 306      15.601   8.869 -20.083  1.00 98.54           C  
ATOM   4619  HA  ASP A 306      15.115   9.799 -20.377  1.00 98.54           H  
ATOM   4620  C   ASP A 306      14.837   8.326 -18.871  1.00 98.54           C  
ATOM   4621  CB  ASP A 306      15.511   7.902 -21.268  1.00 98.54           C  
ATOM   4622  HB2 ASP A 306      15.947   6.945 -20.978  1.00 98.54           H  
ATOM   4623  HB3 ASP A 306      14.464   7.733 -21.518  1.00 98.54           H  
ATOM   4624  O   ASP A 306      13.681   8.692 -18.660  1.00 98.54           O  
ATOM   4625  CG  ASP A 306      16.237   8.446 -22.497  1.00 98.54           C  
ATOM   4626  OD1 ASP A 306      16.060   9.647 -22.819  1.00 98.54           O  
ATOM   4627  OD2 ASP A 306      17.050   7.660 -23.042  1.00 98.54           O  
ATOM   4628  N   ASN A 307      15.494   7.519 -18.029  1.00 98.68           N  
ATOM   4629  H   ASN A 307      16.432   7.233 -18.270  1.00 98.68           H  
ATOM   4630  CA  ASN A 307      14.953   7.123 -16.730  1.00 98.68           C  
ATOM   4631  HA  ASN A 307      13.988   6.642 -16.885  1.00 98.68           H  
ATOM   4632  C   ASN A 307      14.702   8.357 -15.845  1.00 98.68           C  
ATOM   4633  CB  ASN A 307      15.901   6.108 -16.068  1.00 98.68           C  
ATOM   4634  HB2 ASN A 307      16.875   6.564 -15.892  1.00 98.68           H  
ATOM   4635  HB3 ASN A 307      16.037   5.253 -16.730  1.00 98.68           H  
ATOM   4636  O   ASN A 307      13.581   8.534 -15.372  1.00 98.68           O  
ATOM   4637  CG  ASN A 307      15.356   5.623 -14.735  1.00 98.68           C  
ATOM   4638  ND2 ASN A 307      14.926   4.391 -14.655  1.00 98.68           N  
ATOM   4639 HD21 ASN A 307      14.651   4.039 -13.750  1.00 98.68           H  
ATOM   4640 HD22 ASN A 307      15.145   3.738 -15.394  1.00 98.68           H  
ATOM   4641  OD1 ASN A 307      15.310   6.351 -13.758  1.00 98.68           O  
ATOM   4642  N   ALA A 308      15.696   9.242 -15.683  1.00 98.75           N  
ATOM   4643  H   ALA A 308      16.593   9.056 -16.109  1.00 98.75           H  
ATOM   4644  CA  ALA A 308      15.562  10.458 -14.878  1.00 98.75           C  
ATOM   4645  HA  ALA A 308      15.335  10.167 -13.852  1.00 98.75           H  
ATOM   4646  C   ALA A 308      14.407  11.352 -15.359  1.00 98.75           C  
ATOM   4647  CB  ALA A 308      16.897  11.211 -14.879  1.00 98.75           C  
ATOM   4648  HB1 ALA A 308      17.172  11.492 -15.896  1.00 98.75           H  
ATOM   4649  HB2 ALA A 308      17.679  10.582 -14.452  1.00 98.75           H  
ATOM   4650  HB3 ALA A 308      16.802  12.118 -14.282  1.00 98.75           H  
ATOM   4651  O   ALA A 308      13.573  11.750 -14.548  1.00 98.75           O  
ATOM   4652  N   ARG A 309      14.285  11.565 -16.677  1.00 98.75           N  
ATOM   4653  H   ARG A 309      15.029  11.227 -17.271  1.00 98.75           H  
ATOM   4654  CA  ARG A 309      13.167  12.291 -17.298  1.00 98.75           C  
ATOM   4655  HA  ARG A 309      13.133  13.306 -16.902  1.00 98.75           H  
ATOM   4656  C   ARG A 309      11.815  11.651 -16.979  1.00 98.75           C  
ATOM   4657  CB  ARG A 309      13.384  12.344 -18.814  1.00 98.75           C  
ATOM   4658  HB2 ARG A 309      12.463  12.680 -19.291  1.00 98.75           H  
ATOM   4659  HB3 ARG A 309      13.604  11.338 -19.172  1.00 98.75           H  
ATOM   4660  O   ARG A 309      10.909  12.341 -16.516  1.00 98.75           O  
ATOM   4661  CG  ARG A 309      14.490  13.308 -19.256  1.00 98.75           C  
ATOM   4662  HG2 ARG A 309      14.124  14.330 -19.165  1.00 98.75           H  
ATOM   4663  HG3 ARG A 309      15.383  13.190 -18.643  1.00 98.75           H  
ATOM   4664  CD  ARG A 309      14.820  13.001 -20.720  1.00 98.75           C  
ATOM   4665  HD2 ARG A 309      13.901  13.046 -21.305  1.00 98.75           H  
ATOM   4666  HD3 ARG A 309      15.229  11.992 -20.778  1.00 98.75           H  
ATOM   4667  NE  ARG A 309      15.775  13.961 -21.281  1.00 98.75           N  
ATOM   4668  HE  ARG A 309      15.835  14.857 -20.818  1.00 98.75           H  
ATOM   4669  NH1 ARG A 309      16.759  12.586 -22.876  1.00 98.75           N  
ATOM   4670 HH11 ARG A 309      17.496  12.479 -23.558  1.00 98.75           H  
ATOM   4671 HH12 ARG A 309      16.261  11.752 -22.600  1.00 98.75           H  
ATOM   4672  NH2 ARG A 309      17.413  14.699 -22.629  1.00 98.75           N  
ATOM   4673 HH21 ARG A 309      18.382  14.428 -22.712  1.00 98.75           H  
ATOM   4674 HH22 ARG A 309      17.336  15.582 -22.144  1.00 98.75           H  
ATOM   4675  CZ  ARG A 309      16.629  13.733 -22.260  1.00 98.75           C  
ATOM   4676  N   ILE A 310      11.659  10.338 -17.185  1.00 98.75           N  
ATOM   4677  H   ILE A 310      12.440   9.814 -17.554  1.00 98.75           H  
ATOM   4678  CA  ILE A 310      10.406   9.628 -16.864  1.00 98.75           C  
ATOM   4679  HA  ILE A 310       9.588  10.123 -17.386  1.00 98.75           H  
ATOM   4680  C   ILE A 310      10.092   9.735 -15.364  1.00 98.75           C  
ATOM   4681  CB  ILE A 310      10.457   8.159 -17.354  1.00 98.75           C  
ATOM   4682  HB  ILE A 310      11.392   7.712 -17.015  1.00 98.75           H  
ATOM   4683  O   ILE A 310       8.949   9.995 -14.998  1.00 98.75           O  
ATOM   4684  CG1 ILE A 310      10.408   8.116 -18.901  1.00 98.75           C  
ATOM   4685 HG12 ILE A 310      11.128   8.827 -19.307  1.00 98.75           H  
ATOM   4686 HG13 ILE A 310       9.420   8.422 -19.242  1.00 98.75           H  
ATOM   4687  CG2 ILE A 310       9.286   7.338 -16.774  1.00 98.75           C  
ATOM   4688 HG21 ILE A 310       9.291   6.321 -17.167  1.00 98.75           H  
ATOM   4689 HG22 ILE A 310       8.340   7.820 -17.020  1.00 98.75           H  
ATOM   4690 HG23 ILE A 310       9.373   7.261 -15.690  1.00 98.75           H  
ATOM   4691  CD1 ILE A 310      10.739   6.740 -19.497  1.00 98.75           C  
ATOM   4692 HD11 ILE A 310      10.786   6.818 -20.583  1.00 98.75           H  
ATOM   4693 HD12 ILE A 310       9.972   6.009 -19.242  1.00 98.75           H  
ATOM   4694 HD13 ILE A 310      11.707   6.404 -19.127  1.00 98.75           H  
ATOM   4695  N   VAL A 311      11.088   9.600 -14.485  1.00 98.84           N  
ATOM   4696  H   VAL A 311      12.008   9.385 -14.840  1.00 98.84           H  
ATOM   4697  CA  VAL A 311      10.923   9.764 -13.031  1.00 98.84           C  
ATOM   4698  HA  VAL A 311      10.116   9.112 -12.697  1.00 98.84           H  
ATOM   4699  C   VAL A 311      10.509  11.194 -12.668  1.00 98.84           C  
ATOM   4700  CB  VAL A 311      12.212   9.338 -12.302  1.00 98.84           C  
ATOM   4701  HB  VAL A 311      13.069   9.824 -12.769  1.00 98.84           H  
ATOM   4702  O   VAL A 311       9.630  11.362 -11.824  1.00 98.84           O  
ATOM   4703  CG1 VAL A 311      12.221   9.697 -10.808  1.00 98.84           C  
ATOM   4704 HG11 VAL A 311      13.119   9.295 -10.341  1.00 98.84           H  
ATOM   4705 HG12 VAL A 311      12.229  10.780 -10.689  1.00 98.84           H  
ATOM   4706 HG13 VAL A 311      11.337   9.281 -10.325  1.00 98.84           H  
ATOM   4707  CG2 VAL A 311      12.397   7.818 -12.397  1.00 98.84           C  
ATOM   4708 HG21 VAL A 311      13.386   7.553 -12.024  1.00 98.84           H  
ATOM   4709 HG22 VAL A 311      12.342   7.487 -13.434  1.00 98.84           H  
ATOM   4710 HG23 VAL A 311      11.630   7.297 -11.824  1.00 98.84           H  
ATOM   4711  N   ALA A 312      11.081  12.216 -13.312  1.00 98.83           N  
ATOM   4712  H   ALA A 312      11.825  12.024 -13.968  1.00 98.83           H  
ATOM   4713  CA  ALA A 312      10.676  13.609 -13.139  1.00 98.83           C  
ATOM   4714  HA  ALA A 312      10.766  13.870 -12.085  1.00 98.83           H  
ATOM   4715  C   ALA A 312       9.203  13.800 -13.533  1.00 98.83           C  
ATOM   4716  CB  ALA A 312      11.625  14.518 -13.935  1.00 98.83           C  
ATOM   4717  HB1 ALA A 312      11.523  14.342 -15.006  1.00 98.83           H  
ATOM   4718  HB2 ALA A 312      12.658  14.329 -13.644  1.00 98.83           H  
ATOM   4719  HB3 ALA A 312      11.391  15.562 -13.726  1.00 98.83           H  
ATOM   4720  O   ALA A 312       8.423  14.314 -12.732  1.00 98.83           O  
ATOM   4721  N   PHE A 313       8.788  13.280 -14.696  1.00 98.64           N  
ATOM   4722  H   PHE A 313       9.478  12.865 -15.305  1.00 98.64           H  
ATOM   4723  CA  PHE A 313       7.380  13.249 -15.102  1.00 98.64           C  
ATOM   4724  HA  PHE A 313       7.023  14.275 -15.183  1.00 98.64           H  
ATOM   4725  C   PHE A 313       6.486  12.552 -14.065  1.00 98.64           C  
ATOM   4726  CB  PHE A 313       7.235  12.592 -16.484  1.00 98.64           C  
ATOM   4727  HB2 PHE A 313       7.552  13.311 -17.240  1.00 98.64           H  
ATOM   4728  HB3 PHE A 313       7.904  11.734 -16.551  1.00 98.64           H  
ATOM   4729  O   PHE A 313       5.488  13.133 -13.647  1.00 98.64           O  
ATOM   4730  CG  PHE A 313       5.820  12.133 -16.793  1.00 98.64           C  
ATOM   4731  CD1 PHE A 313       5.538  10.762 -16.957  1.00 98.64           C  
ATOM   4732  HD1 PHE A 313       6.339  10.038 -16.922  1.00 98.64           H  
ATOM   4733  CD2 PHE A 313       4.766  13.066 -16.815  1.00 98.64           C  
ATOM   4734  HD2 PHE A 313       4.964  14.118 -16.674  1.00 98.64           H  
ATOM   4735  CE1 PHE A 313       4.212  10.328 -17.137  1.00 98.64           C  
ATOM   4736  HE1 PHE A 313       3.996   9.276 -17.251  1.00 98.64           H  
ATOM   4737  CE2 PHE A 313       3.442  12.628 -16.986  1.00 98.64           C  
ATOM   4738  HE2 PHE A 313       2.631  13.340 -16.981  1.00 98.64           H  
ATOM   4739  CZ  PHE A 313       3.162  11.262 -17.146  1.00 98.64           C  
ATOM   4740  HZ  PHE A 313       2.140  10.939 -17.277  1.00 98.64           H  
ATOM   4741  N   LEU A 314       6.834  11.356 -13.583  1.00 98.77           N  
ATOM   4742  H   LEU A 314       7.658  10.910 -13.958  1.00 98.77           H  
ATOM   4743  CA  LEU A 314       5.998  10.627 -12.619  1.00 98.77           C  
ATOM   4744  HA  LEU A 314       5.005  10.510 -13.053  1.00 98.77           H  
ATOM   4745  C   LEU A 314       5.783  11.397 -11.299  1.00 98.77           C  
ATOM   4746  CB  LEU A 314       6.600   9.235 -12.367  1.00 98.77           C  
ATOM   4747  HB2 LEU A 314       6.088   8.797 -11.510  1.00 98.77           H  
ATOM   4748  HB3 LEU A 314       7.650   9.356 -12.100  1.00 98.77           H  
ATOM   4749  O   LEU A 314       4.718  11.295 -10.696  1.00 98.77           O  
ATOM   4750  CG  LEU A 314       6.492   8.245 -13.543  1.00 98.77           C  
ATOM   4751  HG  LEU A 314       7.020   8.635 -14.413  1.00 98.77           H  
ATOM   4752  CD1 LEU A 314       7.140   6.920 -13.141  1.00 98.77           C  
ATOM   4753 HD11 LEU A 314       6.586   6.468 -12.318  1.00 98.77           H  
ATOM   4754 HD12 LEU A 314       7.137   6.240 -13.993  1.00 98.77           H  
ATOM   4755 HD13 LEU A 314       8.171   7.095 -12.835  1.00 98.77           H  
ATOM   4756  CD2 LEU A 314       5.054   7.954 -13.969  1.00 98.77           C  
ATOM   4757 HD21 LEU A 314       5.046   7.171 -14.727  1.00 98.77           H  
ATOM   4758 HD22 LEU A 314       4.615   8.848 -14.412  1.00 98.77           H  
ATOM   4759 HD23 LEU A 314       4.461   7.641 -13.109  1.00 98.77           H  
ATOM   4760  N   LYS A 315       6.735  12.239 -10.880  1.00 98.80           N  
ATOM   4761  H   LYS A 315       7.589  12.283 -11.417  1.00 98.80           H  
ATOM   4762  CA  LYS A 315       6.591  13.134  -9.712  1.00 98.80           C  
ATOM   4763  HA  LYS A 315       6.172  12.575  -8.875  1.00 98.80           H  
ATOM   4764  C   LYS A 315       5.630  14.310  -9.947  1.00 98.80           C  
ATOM   4765  CB  LYS A 315       7.975  13.647  -9.305  1.00 98.80           C  
ATOM   4766  HB2 LYS A 315       7.862  14.385  -8.511  1.00 98.80           H  
ATOM   4767  HB3 LYS A 315       8.440  14.137 -10.161  1.00 98.80           H  
ATOM   4768  O   LYS A 315       5.164  14.936  -9.000  1.00 98.80           O  
ATOM   4769  CG  LYS A 315       8.889  12.527  -8.789  1.00 98.80           C  
ATOM   4770  HG2 LYS A 315       8.856  11.656  -9.443  1.00 98.80           H  
ATOM   4771  HG3 LYS A 315       8.546  12.209  -7.805  1.00 98.80           H  
ATOM   4772  CD  LYS A 315      10.330  13.041  -8.723  1.00 98.80           C  
ATOM   4773  HD2 LYS A 315      10.342  14.061  -8.338  1.00 98.80           H  
ATOM   4774  HD3 LYS A 315      10.734  13.055  -9.735  1.00 98.80           H  
ATOM   4775  CE  LYS A 315      11.195  12.133  -7.848  1.00 98.80           C  
ATOM   4776  HE2 LYS A 315      12.162  11.994  -8.331  1.00 98.80           H  
ATOM   4777  HE3 LYS A 315      10.704  11.164  -7.763  1.00 98.80           H  
ATOM   4778  NZ  LYS A 315      11.372  12.744  -6.514  1.00 98.80           N  
ATOM   4779  HZ1 LYS A 315      11.811  12.121  -5.852  1.00 98.80           H  
ATOM   4780  HZ2 LYS A 315      10.461  12.970  -6.141  1.00 98.80           H  
ATOM   4781  HZ3 LYS A 315      11.859  13.627  -6.568  1.00 98.80           H  
ATOM   4782  N   THR A 316       5.276  14.618 -11.196  1.00 98.75           N  
ATOM   4783  H   THR A 316       5.696  14.094 -11.950  1.00 98.75           H  
ATOM   4784  CA  THR A 316       4.234  15.616 -11.522  1.00 98.75           C  
ATOM   4785  HA  THR A 316       4.361  16.468 -10.855  1.00 98.75           H  
ATOM   4786  C   THR A 316       2.807  15.090 -11.290  1.00 98.75           C  
ATOM   4787  CB  THR A 316       4.365  16.154 -12.957  1.00 98.75           C  
ATOM   4788  HB  THR A 316       3.698  17.011 -13.054  1.00 98.75           H  
ATOM   4789  O   THR A 316       1.845  15.867 -11.313  1.00 98.75           O  
ATOM   4790  CG2 THR A 316       5.769  16.609 -13.336  1.00 98.75           C  
ATOM   4791 HG21 THR A 316       6.505  15.830 -13.137  1.00 98.75           H  
ATOM   4792 HG22 THR A 316       5.794  16.831 -14.403  1.00 98.75           H  
ATOM   4793 HG23 THR A 316       6.030  17.507 -12.776  1.00 98.75           H  
ATOM   4794  OG1 THR A 316       3.966  15.209 -13.910  1.00 98.75           O  
ATOM   4795  HG1 THR A 316       4.540  14.441 -13.853  1.00 98.75           H  
ATOM   4796  N   LEU A 317       2.666  13.782 -11.032  1.00 98.72           N  
ATOM   4797  H   LEU A 317       3.499  13.210 -11.051  1.00 98.72           H  
ATOM   4798  CA  LEU A 317       1.402  13.075 -10.800  1.00 98.72           C  
ATOM   4799  HA  LEU A 317       0.617  13.570 -11.371  1.00 98.72           H  
ATOM   4800  C   LEU A 317       0.949  13.079  -9.329  1.00 98.72           C  
ATOM   4801  CB  LEU A 317       1.526  11.628 -11.312  1.00 98.72           C  
ATOM   4802  HB2 LEU A 317       0.548  11.153 -11.238  1.00 98.72           H  
ATOM   4803  HB3 LEU A 317       2.195  11.081 -10.648  1.00 98.72           H  
ATOM   4804  O   LEU A 317      -0.118  12.542  -9.024  1.00 98.72           O  
ATOM   4805  CG  LEU A 317       2.024  11.464 -12.760  1.00 98.72           C  
ATOM   4806  HG  LEU A 317       3.011  11.913 -12.871  1.00 98.72           H  
ATOM   4807  CD1 LEU A 317       2.142   9.975 -13.070  1.00 98.72           C  
ATOM   4808 HD11 LEU A 317       2.874   9.522 -12.402  1.00 98.72           H  
ATOM   4809 HD12 LEU A 317       2.461   9.841 -14.104  1.00 98.72           H  
ATOM   4810 HD13 LEU A 317       1.180   9.485 -12.919  1.00 98.72           H  
ATOM   4811  CD2 LEU A 317       1.071  12.120 -13.758  1.00 98.72           C  
ATOM   4812 HD21 LEU A 317       1.066  13.200 -13.610  1.00 98.72           H  
ATOM   4813 HD22 LEU A 317       0.062  11.726 -13.639  1.00 98.72           H  
ATOM   4814 HD23 LEU A 317       1.414  11.923 -14.774  1.00 98.72           H  
ATOM   4815  N   THR A 318       1.738  13.660  -8.420  1.00 98.79           N  
ATOM   4816  H   THR A 318       2.641  14.006  -8.713  1.00 98.79           H  
ATOM   4817  CA  THR A 318       1.354  13.896  -7.021  1.00 98.79           C  
ATOM   4818  HA  THR A 318       0.861  13.006  -6.631  1.00 98.79           H  
ATOM   4819  C   THR A 318       0.364  15.062  -6.954  1.00 98.79           C  
ATOM   4820  CB  THR A 318       2.594  14.166  -6.149  1.00 98.79           C  
ATOM   4821  HB  THR A 318       3.064  15.099  -6.457  1.00 98.79           H  
ATOM   4822  O   THR A 318       0.706  16.187  -7.324  1.00 98.79           O  
ATOM   4823  CG2 THR A 318       2.236  14.234  -4.666  1.00 98.79           C  
ATOM   4824 HG21 THR A 318       3.146  14.339  -4.075  1.00 98.79           H  
ATOM   4825 HG22 THR A 318       1.593  15.094  -4.475  1.00 98.79           H  
ATOM   4826 HG23 THR A 318       1.715  13.324  -4.369  1.00 98.79           H  
ATOM   4827  OG1 THR A 318       3.525  13.113  -6.303  1.00 98.79           O  
ATOM   4828  HG1 THR A 318       4.392  13.448  -6.063  1.00 98.79           H  
ATOM   4829  N   GLY A 319      -0.875  14.778  -6.548  1.00 98.53           N  
ATOM   4830  H   GLY A 319      -1.059  13.846  -6.206  1.00 98.53           H  
ATOM   4831  CA  GLY A 319      -1.956  15.762  -6.427  1.00 98.53           C  
ATOM   4832  HA2 GLY A 319      -2.904  15.289  -6.685  1.00 98.53           H  
ATOM   4833  HA3 GLY A 319      -1.801  16.586  -7.124  1.00 98.53           H  
ATOM   4834  C   GLY A 319      -2.083  16.356  -5.025  1.00 98.53           C  
ATOM   4835  O   GLY A 319      -1.301  16.037  -4.124  1.00 98.53           O  
ATOM   4836  N   ASP A 320      -3.102  17.190  -4.830  1.00 98.39           N  
ATOM   4837  H   ASP A 320      -3.702  17.416  -5.610  1.00 98.39           H  
ATOM   4838  CA  ASP A 320      -3.483  17.693  -3.510  1.00 98.39           C  
ATOM   4839  HA  ASP A 320      -2.638  18.231  -3.079  1.00 98.39           H  
ATOM   4840  C   ASP A 320      -3.832  16.501  -2.602  1.00 98.39           C  
ATOM   4841  CB  ASP A 320      -4.672  18.668  -3.612  1.00 98.39           C  
ATOM   4842  HB2 ASP A 320      -5.483  18.179  -4.152  1.00 98.39           H  
ATOM   4843  HB3 ASP A 320      -5.025  18.878  -2.603  1.00 98.39           H  
ATOM   4844  O   ASP A 320      -4.698  15.689  -2.930  1.00 98.39           O  
ATOM   4845  CG  ASP A 320      -4.367  20.015  -4.287  1.00 98.39           C  
ATOM   4846  OD1 ASP A 320      -3.181  20.357  -4.501  1.00 98.39           O  
ATOM   4847  OD2 ASP A 320      -5.348  20.728  -4.605  1.00 98.39           O  
ATOM   4848  N   GLN A 321      -3.127  16.362  -1.476  1.00 98.48           N  
ATOM   4849  H   GLN A 321      -2.444  17.070  -1.245  1.00 98.48           H  
ATOM   4850  CA  GLN A 321      -3.371  15.281  -0.516  1.00 98.48           C  
ATOM   4851  HA  GLN A 321      -3.565  14.373  -1.087  1.00 98.48           H  
ATOM   4852  C   GLN A 321      -4.618  15.578   0.339  1.00 98.48           C  
ATOM   4853  CB  GLN A 321      -2.130  15.045   0.364  1.00 98.48           C  
ATOM   4854  HB2 GLN A 321      -2.345  14.241   1.068  1.00 98.48           H  
ATOM   4855  HB3 GLN A 321      -1.926  15.947   0.941  1.00 98.48           H  
ATOM   4856  O   GLN A 321      -4.945  16.754   0.536  1.00 98.48           O  
ATOM   4857  CG  GLN A 321      -0.865  14.666  -0.423  1.00 98.48           C  
ATOM   4858  HG2 GLN A 321      -0.551  15.511  -1.035  1.00 98.48           H  
ATOM   4859  HG3 GLN A 321      -0.062  14.451   0.281  1.00 98.48           H  
ATOM   4860  CD  GLN A 321      -1.061  13.442  -1.313  1.00 98.48           C  
ATOM   4861  NE2 GLN A 321      -1.161  13.629  -2.611  1.00 98.48           N  
ATOM   4862 HE21 GLN A 321      -1.261  12.829  -3.219  1.00 98.48           H  
ATOM   4863 HE22 GLN A 321      -1.154  14.558  -3.006  1.00 98.48           H  
ATOM   4864  OE1 GLN A 321      -1.130  12.314  -0.852  1.00 98.48           O  
ATOM   4865  N   PRO A 322      -5.305  14.553   0.887  1.00 97.03           N  
ATOM   4866  CA  PRO A 322      -6.497  14.757   1.708  1.00 97.03           C  
ATOM   4867  HA  PRO A 322      -7.284  15.148   1.064  1.00 97.03           H  
ATOM   4868  C   PRO A 322      -6.254  15.729   2.869  1.00 97.03           C  
ATOM   4869  CB  PRO A 322      -6.909  13.367   2.205  1.00 97.03           C  
ATOM   4870  HB2 PRO A 322      -6.432  13.146   3.159  1.00 97.03           H  
ATOM   4871  HB3 PRO A 322      -7.993  13.277   2.287  1.00 97.03           H  
ATOM   4872  O   PRO A 322      -5.311  15.573   3.645  1.00 97.03           O  
ATOM   4873  CG  PRO A 322      -6.350  12.434   1.136  1.00 97.03           C  
ATOM   4874  HG2 PRO A 322      -7.037  12.387   0.291  1.00 97.03           H  
ATOM   4875  HG3 PRO A 322      -6.161  11.439   1.538  1.00 97.03           H  
ATOM   4876  CD  PRO A 322      -5.058  13.127   0.710  1.00 97.03           C  
ATOM   4877  HD2 PRO A 322      -4.242  12.815   1.362  1.00 97.03           H  
ATOM   4878  HD3 PRO A 322      -4.833  12.875  -0.326  1.00 97.03           H  
ATOM   4879  N   SER A 323      -7.127  16.731   3.000  1.00 96.19           N  
ATOM   4880  H   SER A 323      -7.868  16.812   2.319  1.00 96.19           H  
ATOM   4881  CA  SER A 323      -7.031  17.767   4.030  1.00 96.19           C  
ATOM   4882  HA  SER A 323      -6.255  17.493   4.745  1.00 96.19           H  
ATOM   4883  C   SER A 323      -8.351  17.889   4.785  1.00 96.19           C  
ATOM   4884  CB  SER A 323      -6.623  19.101   3.401  1.00 96.19           C  
ATOM   4885  HB2 SER A 323      -7.455  19.509   2.827  1.00 96.19           H  
ATOM   4886  HB3 SER A 323      -5.777  18.945   2.732  1.00 96.19           H  
ATOM   4887  O   SER A 323      -9.354  18.360   4.253  1.00 96.19           O  
ATOM   4888  OG  SER A 323      -6.249  20.008   4.421  1.00 96.19           O  
ATOM   4889  HG  SER A 323      -5.317  19.866   4.606  1.00 96.19           H  
ATOM   4890  N   PHE A 324      -8.355  17.430   6.035  1.00 96.73           N  
ATOM   4891  H   PHE A 324      -7.507  17.019   6.398  1.00 96.73           H  
ATOM   4892  CA  PHE A 324      -9.493  17.495   6.948  1.00 96.73           C  
ATOM   4893  HA  PHE A 324     -10.022  18.434   6.783  1.00 96.73           H  
ATOM   4894  C   PHE A 324      -9.006  17.483   8.403  1.00 96.73           C  
ATOM   4895  CB  PHE A 324     -10.467  16.335   6.658  1.00 96.73           C  
ATOM   4896  HB2 PHE A 324     -11.236  16.312   7.430  1.00 96.73           H  
ATOM   4897  HB3 PHE A 324     -10.975  16.553   5.719  1.00 96.73           H  
ATOM   4898  O   PHE A 324      -7.873  17.100   8.693  1.00 96.73           O  
ATOM   4899  CG  PHE A 324      -9.845  14.950   6.556  1.00 96.73           C  
ATOM   4900  CD1 PHE A 324      -9.751  14.309   5.304  1.00 96.73           C  
ATOM   4901  HD1 PHE A 324     -10.112  14.800   4.413  1.00 96.73           H  
ATOM   4902  CD2 PHE A 324      -9.376  14.290   7.708  1.00 96.73           C  
ATOM   4903  HD2 PHE A 324      -9.434  14.769   8.674  1.00 96.73           H  
ATOM   4904  CE1 PHE A 324      -9.197  13.020   5.211  1.00 96.73           C  
ATOM   4905  HE1 PHE A 324      -9.138  12.523   4.254  1.00 96.73           H  
ATOM   4906  CE2 PHE A 324      -8.821  13.004   7.617  1.00 96.73           C  
ATOM   4907  HE2 PHE A 324      -8.460  12.502   8.502  1.00 96.73           H  
ATOM   4908  CZ  PHE A 324      -8.730  12.373   6.367  1.00 96.73           C  
ATOM   4909  HZ  PHE A 324      -8.302  11.384   6.297  1.00 96.73           H  
ATOM   4910  N   MET A 325      -9.868  17.878   9.344  1.00 97.16           N  
ATOM   4911  H   MET A 325     -10.796  18.164   9.065  1.00 97.16           H  
ATOM   4912  CA  MET A 325      -9.578  17.717  10.773  1.00 97.16           C  
ATOM   4913  HA  MET A 325      -8.587  18.121  10.976  1.00 97.16           H  
ATOM   4914  C   MET A 325      -9.580  16.232  11.157  1.00 97.16           C  
ATOM   4915  CB  MET A 325     -10.598  18.473  11.634  1.00 97.16           C  
ATOM   4916  HB2 MET A 325     -11.599  18.101  11.415  1.00 97.16           H  
ATOM   4917  HB3 MET A 325     -10.381  18.275  12.684  1.00 97.16           H  
ATOM   4918  O   MET A 325     -10.493  15.500  10.765  1.00 97.16           O  
ATOM   4919  CG  MET A 325     -10.550  19.988  11.408  1.00 97.16           C  
ATOM   4920  HG2 MET A 325      -9.518  20.320  11.518  1.00 97.16           H  
ATOM   4921  HG3 MET A 325     -10.869  20.210  10.390  1.00 97.16           H  
ATOM   4922  SD  MET A 325     -11.567  20.954  12.559  1.00 97.16           S  
ATOM   4923  CE  MET A 325     -13.230  20.367  12.133  1.00 97.16           C  
ATOM   4924  HE1 MET A 325     -13.328  19.311  12.382  1.00 97.16           H  
ATOM   4925  HE2 MET A 325     -13.968  20.934  12.700  1.00 97.16           H  
ATOM   4926  HE3 MET A 325     -13.410  20.511  11.067  1.00 97.16           H  
ATOM   4927  N   LEU A 326      -8.594  15.812  11.959  1.00 97.68           N  
ATOM   4928  H   LEU A 326      -7.877  16.472  12.222  1.00 97.68           H  
ATOM   4929  CA  LEU A 326      -8.530  14.468  12.543  1.00 97.68           C  
ATOM   4930  HA  LEU A 326      -8.346  13.762  11.733  1.00 97.68           H  
ATOM   4931  C   LEU A 326      -9.867  14.139  13.245  1.00 97.68           C  
ATOM   4932  CB  LEU A 326      -7.351  14.422  13.538  1.00 97.68           C  
ATOM   4933  HB2 LEU A 326      -7.567  15.122  14.345  1.00 97.68           H  
ATOM   4934  HB3 LEU A 326      -6.443  14.758  13.038  1.00 97.68           H  
ATOM   4935  O   LEU A 326     -10.320  14.941  14.070  1.00 97.68           O  
ATOM   4936  CG  LEU A 326      -7.091  13.031  14.153  1.00 97.68           C  
ATOM   4937  HG  LEU A 326      -8.032  12.582  14.470  1.00 97.68           H  
ATOM   4938  CD1 LEU A 326      -6.392  12.092  13.165  1.00 97.68           C
[truncated: 21,636 more chars]
