# Supplementary material for: Comparison of cable bacteria genera reveals details of their conduction machinery
Source: EMBO Rep. 2025 Feb 17;26(7):1749–67. doi: 10.1038/s44319-025-00387-8 (PMC11976967; doi:10.1038/s44319-025-00387-8)
Supplement: Supplementary file 4 — Dataset EV2 [file 44319_2025_387_MOESM4_ESM.zip › DatasetEV2/Gsu2937_Gsu2936_ExtKL.pdb]

ATOM      1  N   MET A   1      -4.233  68.047  75.893  1.00 30.61           N  
ATOM      2  H   MET A   1      -4.828  67.353  76.322  1.00 30.61           H  
ATOM      3  H2  MET A   1      -4.818  68.721  75.420  1.00 30.61           H  
ATOM      4  H3  MET A   1      -3.708  68.507  76.624  1.00 30.61           H  
ATOM      5  CA  MET A   1      -3.319  67.369  74.945  1.00 30.61           C  
ATOM      6  HA  MET A   1      -2.700  68.099  74.424  1.00 30.61           H  
ATOM      7  C   MET A   1      -4.173  66.626  73.922  1.00 30.61           C  
ATOM      8  CB  MET A   1      -2.405  66.402  75.715  1.00 30.61           C  
ATOM      9  HB2 MET A   1      -1.908  65.729  75.016  1.00 30.61           H  
ATOM     10  HB3 MET A   1      -3.012  65.800  76.391  1.00 30.61           H  
ATOM     11  O   MET A   1      -4.940  65.765  74.323  1.00 30.61           O  
ATOM     12  CG  MET A   1      -1.329  67.147  76.519  1.00 30.61           C  
ATOM     13  HG2 MET A   1      -1.726  68.093  76.888  1.00 30.61           H  
ATOM     14  HG3 MET A   1      -0.488  67.369  75.862  1.00 30.61           H  
ATOM     15  SD  MET A   1      -0.747  66.217  77.956  1.00 30.61           S  
ATOM     16  CE  MET A   1       1.049  66.238  77.696  1.00 30.61           C  
ATOM     17  HE1 MET A   1       1.537  65.703  78.510  1.00 30.61           H  
ATOM     18  HE2 MET A   1       1.410  67.266  77.682  1.00 30.61           H  
ATOM     19  HE3 MET A   1       1.294  65.749  76.753  1.00 30.61           H  
ATOM     20  N   LYS A   2      -4.161  67.019  72.639  1.00 32.44           N  
ATOM     21  H   LYS A   2      -3.466  67.683  72.326  1.00 32.44           H  
ATOM     22  CA  LYS A   2      -5.004  66.387  71.602  1.00 32.44           C  
ATOM     23  HA  LYS A   2      -5.977  66.130  72.021  1.00 32.44           H  
ATOM     24  C   LYS A   2      -4.346  65.076  71.153  1.00 32.44           C  
ATOM     25  CB  LYS A   2      -5.224  67.346  70.409  1.00 32.44           C  
ATOM     26  HB2 LYS A   2      -4.263  67.747  70.086  1.00 32.44           H  
ATOM     27  HB3 LYS A   2      -5.638  66.770  69.582  1.00 32.44           H  
ATOM     28  O   LYS A   2      -3.258  65.126  70.584  1.00 32.44           O  
ATOM     29  CG  LYS A   2      -6.194  68.506  70.711  1.00 32.44           C  
ATOM     30  HG2 LYS A   2      -5.813  69.088  71.550  1.00 32.44           H  
ATOM     31  HG3 LYS A   2      -7.162  68.089  70.989  1.00 32.44           H  
ATOM     32  CD  LYS A   2      -6.377  69.438  69.496  1.00 32.44           C  
ATOM     33  HD2 LYS A   2      -5.422  69.910  69.264  1.00 32.44           H  
ATOM     34  HD3 LYS A   2      -6.692  68.843  68.639  1.00 32.44           H  
ATOM     35  CE  LYS A   2      -7.436  70.519  69.777  1.00 32.44           C  
ATOM     36  HE2 LYS A   2      -7.139  71.080  70.663  1.00 32.44           H  
ATOM     37  HE3 LYS A   2      -8.380  70.024  70.004  1.00 32.44           H  
ATOM     38  NZ  LYS A   2      -7.623  71.450  68.630  1.00 32.44           N  
ATOM     39  HZ1 LYS A   2      -7.918  70.950  67.804  1.00 32.44           H  
ATOM     40  HZ2 LYS A   2      -6.772  71.951  68.418  1.00 32.44           H  
ATOM     41  HZ3 LYS A   2      -8.339  72.131  68.840  1.00 32.44           H  
ATOM     42  N   HIS A   3      -4.974  63.930  71.414  1.00 33.53           N  
ATOM     43  H   HIS A   3      -5.850  63.946  71.918  1.00 33.53           H  
ATOM     44  CA  HIS A   3      -4.489  62.634  70.932  1.00 33.53           C  
ATOM     45  HA  HIS A   3      -3.450  62.504  71.234  1.00 33.53           H  
ATOM     46  C   HIS A   3      -4.547  62.612  69.398  1.00 33.53           C  
ATOM     47  CB  HIS A   3      -5.309  61.487  71.552  1.00 33.53           C  
ATOM     48  HB2 HIS A   3      -5.164  60.590  70.950  1.00 33.53           H  
ATOM     49  HB3 HIS A   3      -6.371  61.729  71.524  1.00 33.53           H  
ATOM     50  O   HIS A   3      -5.627  62.610  68.814  1.00 33.53           O  
ATOM     51  CG  HIS A   3      -4.895  61.157  72.965  1.00 33.53           C  
ATOM     52  CD2 HIS A   3      -5.458  61.626  74.123  1.00 33.53           C  
ATOM     53  HD2 HIS A   3      -6.297  62.302  74.198  1.00 33.53           H  
ATOM     54  ND1 HIS A   3      -3.867  60.314  73.330  1.00 33.53           N  
ATOM     55  HD1 HIS A   3      -3.317  59.733  72.714  1.00 33.53           H  
ATOM     56  CE1 HIS A   3      -3.809  60.282  74.672  1.00 33.53           C  
ATOM     57  HE1 HIS A   3      -3.125  59.682  75.254  1.00 33.53           H  
ATOM     58  NE2 HIS A   3      -4.748  61.083  75.195  1.00 33.53           N  
ATOM     59  N   LYS A   4      -3.385  62.640  68.734  1.00 34.99           N  
ATOM     60  H   LYS A   4      -2.528  62.672  69.268  1.00 34.99           H  
ATOM     61  CA  LYS A   4      -3.296  62.437  67.284  1.00 34.99           C  
ATOM     62  HA  LYS A   4      -4.088  62.991  66.781  1.00 34.99           H  
ATOM     63  C   LYS A   4      -3.527  60.950  67.010  1.00 34.99           C  
ATOM     64  CB  LYS A   4      -1.931  62.903  66.741  1.00 34.99           C  
ATOM     65  HB2 LYS A   4      -1.829  62.524  65.724  1.00 34.99           H  
ATOM     66  HB3 LYS A   4      -1.134  62.463  67.340  1.00 34.99           H  
ATOM     67  O   LYS A   4      -2.634  60.145  67.249  1.00 34.99           O  
ATOM     68  CG  LYS A   4      -1.759  64.432  66.701  1.00 34.99           C  
ATOM     69  HG2 LYS A   4      -1.803  64.833  67.713  1.00 34.99           H  
ATOM     70  HG3 LYS A   4      -2.567  64.867  66.111  1.00 34.99           H  
ATOM     71  CD  LYS A   4      -0.409  64.798  66.059  1.00 34.99           C  
ATOM     72  HD2 LYS A   4      -0.357  64.340  65.072  1.00 34.99           H  
ATOM     73  HD3 LYS A   4       0.395  64.391  66.673  1.00 34.99           H  
ATOM     74  CE  LYS A   4      -0.232  66.316  65.918  1.00 34.99           C  
ATOM     75  HE2 LYS A   4      -0.259  66.763  66.912  1.00 34.99           H  
ATOM     76  HE3 LYS A   4      -1.073  66.710  65.347  1.00 34.99           H  
ATOM     77  NZ  LYS A   4       1.046  66.655  65.235  1.00 34.99           N  
ATOM     78  HZ1 LYS A   4       1.157  67.654  65.139  1.00 34.99           H  
ATOM     79  HZ2 LYS A   4       1.837  66.296  65.751  1.00 34.99           H  
ATOM     80  HZ3 LYS A   4       1.073  66.249  64.311  1.00 34.99           H  
ATOM     81  N   THR A   5      -4.717  60.580  66.546  1.00 35.73           N  
ATOM     82  H   THR A   5      -5.455  61.264  66.462  1.00 35.73           H  
ATOM     83  CA  THR A   5      -5.000  59.231  66.035  1.00 35.73           C  
ATOM     84  HA  THR A   5      -4.807  58.496  66.816  1.00 35.73           H  
ATOM     85  C   THR A   5      -4.069  58.941  64.862  1.00 35.73           C  
ATOM     86  CB  THR A   5      -6.468  59.100  65.583  1.00 35.73           C  
ATOM     87  HB  THR A   5      -6.541  58.363  64.783  1.00 35.73           H  
ATOM     88  O   THR A   5      -4.184  59.578  63.816  1.00 35.73           O  
ATOM     89  CG2 THR A   5      -7.365  58.644  66.729  1.00 35.73           C  
ATOM     90 HG21 THR A   5      -8.396  58.584  66.379  1.00 35.73           H  
ATOM     91 HG22 THR A   5      -7.308  59.355  67.553  1.00 35.73           H  
ATOM     92 HG23 THR A   5      -7.054  57.658  67.075  1.00 35.73           H  
ATOM     93  OG1 THR A   5      -6.956  60.344  65.121  1.00 35.73           O  
ATOM     94  HG1 THR A   5      -6.537  60.500  64.272  1.00 35.73           H  
ATOM     95  N   ALA A   6      -3.121  58.020  65.043  1.00 36.21           N  
ATOM     96  H   ALA A   6      -3.041  57.563  65.940  1.00 36.21           H  
ATOM     97  CA  ALA A   6      -2.243  57.558  63.976  1.00 36.21           C  
ATOM     98  HA  ALA A   6      -1.841  58.418  63.441  1.00 36.21           H  
ATOM     99  C   ALA A   6      -3.066  56.707  63.001  1.00 36.21           C  
ATOM    100  CB  ALA A   6      -1.071  56.783  64.595  1.00 36.21           C  
ATOM    101  HB1 ALA A   6      -0.407  56.436  63.803  1.00 36.21           H  
ATOM    102  HB2 ALA A   6      -1.441  55.918  65.145  1.00 36.21           H  
ATOM    103  HB3 ALA A   6      -0.511  57.429  65.270  1.00 36.21           H  
ATOM    104  O   ALA A   6      -3.528  55.625  63.355  1.00 36.21           O  
ATOM    105  N   TRP A   7      -3.295  57.213  61.790  1.00 34.70           N  
ATOM    106  H   TRP A   7      -2.917  58.118  61.548  1.00 34.70           H  
ATOM    107  CA  TRP A   7      -3.938  56.434  60.736  1.00 34.70           C  
ATOM    108  HA  TRP A   7      -4.820  55.928  61.129  1.00 34.70           H  
ATOM    109  C   TRP A   7      -2.942  55.368  60.271  1.00 34.70           C  
ATOM    110  CB  TRP A   7      -4.390  57.360  59.594  1.00 34.70           C  
ATOM    111  HB2 TRP A   7      -4.571  56.737  58.718  1.00 34.70           H  
ATOM    112  HB3 TRP A   7      -3.581  58.044  59.338  1.00 34.70           H  
ATOM    113  O   TRP A   7      -1.968  55.691  59.592  1.00 34.70           O  
ATOM    114  CG  TRP A   7      -5.642  58.158  59.837  1.00 34.70           C  
ATOM    115  CD1 TRP A   7      -5.963  58.833  60.966  1.00 34.70           C  
ATOM    116  HD1 TRP A   7      -5.343  58.884  61.848  1.00 34.70           H  
ATOM    117  CD2 TRP A   7      -6.772  58.357  58.931  1.00 34.70           C  
ATOM    118  CE2 TRP A   7      -7.750  59.160  59.592  1.00 34.70           C  
ATOM    119  CE3 TRP A   7      -7.075  57.931  57.619  1.00 34.70           C  
ATOM    120  HE3 TRP A   7      -6.365  57.317  57.085  1.00 34.70           H  
ATOM    121  NE1 TRP A   7      -7.205  59.421  60.828  1.00 34.70           N  
ATOM    122  HE1 TRP A   7      -7.667  59.946  61.557  1.00 34.70           H  
ATOM    123  CH2 TRP A   7      -9.233  59.080  57.685  1.00 34.70           C  
ATOM    124  HH2 TRP A   7     -10.163  59.343  57.203  1.00 34.70           H  
ATOM    125  CZ2 TRP A   7      -8.964  59.522  58.991  1.00 34.70           C  
ATOM    126  HZ2 TRP A   7      -9.684  60.125  59.523  1.00 34.70           H  
ATOM    127  CZ3 TRP A   7      -8.290  58.289  57.004  1.00 34.70           C  
ATOM    128  HZ3 TRP A   7      -8.504  57.949  56.001  1.00 34.70           H  
ATOM    129  N   LEU A   8      -3.153  54.109  60.672  1.00 33.70           N  
ATOM    130  H   LEU A   8      -3.925  53.917  61.295  1.00 33.70           H  
ATOM    131  CA  LEU A   8      -2.397  52.979  60.133  1.00 33.70           C  
ATOM    132  HA  LEU A   8      -1.333  53.201  60.219  1.00 33.70           H  
ATOM    133  C   LEU A   8      -2.738  52.858  58.644  1.00 33.70           C  
ATOM    134  CB  LEU A   8      -2.710  51.665  60.892  1.00 33.70           C  
ATOM    135  HB2 LEU A   8      -3.551  51.801  61.571  1.00 33.70           H  
ATOM    136  HB3 LEU A   8      -3.024  50.919  60.162  1.00 33.70           H  
ATOM    137  O   LEU A   8      -3.837  52.447  58.276  1.00 33.70           O  
ATOM    138  CG  LEU A   8      -1.502  51.086  61.655  1.00 33.70           C  
ATOM    139  HG  LEU A   8      -0.580  51.347  61.136  1.00 33.70           H  
ATOM    140  CD1 LEU A   8      -1.444  51.629  63.083  1.00 33.70           C  
ATOM    141 HD11 LEU A   8      -0.556  51.243  63.585  1.00 33.70           H  
ATOM    142 HD12 LEU A   8      -1.392  52.717  63.058  1.00 33.70           H  
ATOM    143 HD13 LEU A   8      -2.331  51.324  63.638  1.00 33.70           H  
ATOM    144  CD2 LEU A   8      -1.582  49.561  61.718  1.00 33.70           C  
ATOM    145 HD21 LEU A   8      -0.723  49.169  62.262  1.00 33.70           H  
ATOM    146 HD22 LEU A   8      -1.568  49.149  60.709  1.00 33.70           H  
ATOM    147 HD23 LEU A   8      -2.498  49.252  62.220  1.00 33.70           H  
ATOM    148  N   THR A   9      -1.805  53.241  57.779  1.00 37.32           N  
ATOM    149  H   THR A   9      -0.925  53.597  58.124  1.00 37.32           H  
ATOM    150  CA  THR A   9      -1.905  52.992  56.342  1.00 37.32           C  
ATOM    151  HA  THR A   9      -2.910  53.242  56.002  1.00 37.32           H  
ATOM    152  C   THR A   9      -1.700  51.497  56.116  1.00 37.32           C  
ATOM    153  CB  THR A   9      -0.895  53.842  55.540  1.00 37.32           C  
ATOM    154  HB  THR A   9      -0.483  53.252  54.722  1.00 37.32           H  
ATOM    155  O   THR A   9      -0.579  50.997  56.165  1.00 37.32           O  
ATOM    156  CG2 THR A   9      -1.571  55.081  54.955  1.00 37.32           C  
ATOM    157 HG21 THR A   9      -2.355  54.775  54.262  1.00 37.32           H  
ATOM    158 HG22 THR A   9      -0.837  55.672  54.407  1.00 37.32           H  
ATOM    159 HG23 THR A   9      -2.010  55.684  55.750  1.00 37.32           H  
ATOM    160  OG1 THR A   9       0.157  54.333  56.346  1.00 37.32           O  
ATOM    161  HG1 THR A   9      -0.130  55.174  56.708  1.00 37.32           H  
ATOM    162  N   LEU A  10      -2.798  50.760  55.923  1.00 35.86           N  
ATOM    163  H   LEU A  10      -3.701  51.205  56.000  1.00 35.86           H  
ATOM    164  CA  LEU A  10      -2.746  49.349  55.550  1.00 35.86           C  
ATOM    165  HA  LEU A  10      -2.075  48.839  56.240  1.00 35.86           H  
ATOM    166  C   LEU A  10      -2.152  49.261  54.135  1.00 35.86           C  
ATOM    167  CB  LEU A  10      -4.157  48.715  55.648  1.00 35.86           C  
ATOM    168  HB2 LEU A  10      -4.839  49.387  56.170  1.00 35.86           H  
ATOM    169  HB3 LEU A  10      -4.565  48.584  54.646  1.00 35.86           H  
ATOM    170  O   LEU A  10      -2.835  49.534  53.148  1.00 35.86           O  
ATOM    171  CG  LEU A  10      -4.155  47.352  56.366  1.00 35.86           C  
ATOM    172  HG  LEU A  10      -3.210  46.842  56.181  1.00 35.86           H  
ATOM    173  CD1 LEU A  10      -4.340  47.546  57.873  1.00 35.86           C  
ATOM    174 HD11 LEU A  10      -3.538  48.174  58.263  1.00 35.86           H  
ATOM    175 HD12 LEU A  10      -5.299  48.020  58.079  1.00 35.86           H  
ATOM    176 HD13 LEU A  10      -4.304  46.579  58.374  1.00 35.86           H  
ATOM    177  CD2 LEU A  10      -5.282  46.455  55.855  1.00 35.86           C  
ATOM    178 HD21 LEU A  10      -5.260  45.501  56.382  1.00 35.86           H  
ATOM    179 HD22 LEU A  10      -5.145  46.267  54.790  1.00 35.86           H  
ATOM    180 HD23 LEU A  10      -6.247  46.935  56.015  1.00 35.86           H  
ATOM    181  N   ALA A  11      -0.864  48.940  54.025  1.00 37.46           N  
ATOM    182  H   ALA A  11      -0.308  48.841  54.863  1.00 37.46           H  
ATOM    183  CA  ALA A  11      -0.240  48.686  52.734  1.00 37.46           C  
ATOM    184  HA  ALA A  11      -0.478  49.506  52.056  1.00 37.46           H  
ATOM    185  C   ALA A  11      -0.828  47.389  52.161  1.00 37.46           C  
ATOM    186  CB  ALA A  11       1.284  48.637  52.904  1.00 37.46           C  
ATOM    187  HB1 ALA A  11       1.643  49.588  53.297  1.00 37.46           H  
ATOM    188  HB2 ALA A  11       1.752  48.452  51.938  1.00 37.46           H  
ATOM    189  HB3 ALA A  11       1.559  47.836  53.590  1.00 37.46           H  
ATOM    190  O   ALA A  11      -0.522  46.296  52.638  1.00 37.46           O  
ATOM    191  N   ALA A  12      -1.705  47.504  51.163  1.00 37.64           N  
ATOM    192  H   ALA A  12      -1.996  48.426  50.872  1.00 37.64           H  
ATOM    193  CA  ALA A  12      -2.209  46.352  50.432  1.00 37.64           C  
ATOM    194  HA  ALA A  12      -2.602  45.623  51.140  1.00 37.64           H  
ATOM    195  C   ALA A  12      -1.040  45.714  49.666  1.00 37.64           C  
ATOM    196  CB  ALA A  12      -3.354  46.798  49.512  1.00 37.64           C  
ATOM    197  HB1 ALA A  12      -3.736  45.938  48.962  1.00 37.64           H  
ATOM    198  HB2 ALA A  12      -4.161  47.226  50.107  1.00 37.64           H  
ATOM    199  HB3 ALA A  12      -2.997  47.542  48.800  1.00 37.64           H  
ATOM    200  O   ALA A  12      -0.576  46.256  48.663  1.00 37.64           O  
ATOM    201  N   ALA A  13      -0.538  44.580  50.156  1.00 39.55           N  
ATOM    202  H   ALA A  13      -0.883  44.232  51.039  1.00 39.55           H  
ATOM    203  CA  ALA A  13       0.430  43.781  49.422  1.00 39.55           C  
ATOM    204  HA  ALA A  13       1.271  44.412  49.135  1.00 39.55           H  
ATOM    205  C   ALA A  13      -0.252  43.258  48.152  1.00 39.55           C  
ATOM    206  CB  ALA A  13       0.956  42.659  50.327  1.00 39.55           C  
ATOM    207  HB1 ALA A  13       1.680  42.057  49.778  1.00 39.55           H  
ATOM    208  HB2 ALA A  13       0.135  42.018  50.647  1.00 39.55           H  
ATOM    209  HB3 ALA A  13       1.442  43.087  51.204  1.00 39.55           H  
ATOM    210  O   ALA A  13      -1.082  42.350  48.213  1.00 39.55           O  
ATOM    211  N   ALA A  14       0.061  43.859  47.004  1.00 39.36           N  
ATOM    212  H   ALA A  14       0.658  44.674  47.027  1.00 39.36           H  
ATOM    213  CA  ALA A  14      -0.365  43.346  45.714  1.00 39.36           C  
ATOM    214  HA  ALA A  14      -1.443  43.187  45.728  1.00 39.36           H  
ATOM    215  C   ALA A  14       0.328  41.997  45.495  1.00 39.36           C  
ATOM    216  CB  ALA A  14      -0.044  44.378  44.625  1.00 39.36           C  
ATOM    217  HB1 ALA A  14       1.028  44.575  44.596  1.00 39.36           H  
ATOM    218  HB2 ALA A  14      -0.576  45.308  44.827  1.00 39.36           H  
ATOM    219  HB3 ALA A  14      -0.358  43.993  43.655  1.00 39.36           H  
ATOM    220  O   ALA A  14       1.498  41.942  45.117  1.00 39.36           O  
ATOM    221  N   LEU A  15      -0.382  40.904  45.786  1.00 39.31           N  
ATOM    222  H   LEU A  15      -1.287  41.020  46.217  1.00 39.31           H  
ATOM    223  CA  LEU A  15       0.066  39.563  45.446  1.00 39.31           C  
ATOM    224  HA  LEU A  15       1.078  39.429  45.826  1.00 39.31           H  
ATOM    225  C   LEU A  15       0.086  39.484  43.916  1.00 39.31           C  
ATOM    226  CB  LEU A  15      -0.865  38.514  46.097  1.00 39.31           C  
ATOM    227  HB2 LEU A  15      -1.248  38.899  47.042  1.00 39.31           H  
ATOM    228  HB3 LEU A  15      -1.729  38.347  45.455  1.00 39.31           H  
ATOM    229  O   LEU A  15      -0.953  39.301  43.283  1.00 39.31           O  
ATOM    230  CG  LEU A  15      -0.143  37.178  46.363  1.00 39.31           C  
ATOM    231  HG  LEU A  15       0.680  37.057  45.657  1.00 39.31           H  
ATOM    232  CD1 LEU A  15       0.409  37.154  47.791  1.00 39.31           C  
ATOM    233 HD11 LEU A  15       0.965  36.231  47.953  1.00 39.31           H  
ATOM    234 HD12 LEU A  15       1.082  37.999  47.939  1.00 39.31           H  
ATOM    235 HD13 LEU A  15      -0.406  37.212  48.513  1.00 39.31           H  
ATOM    236  CD2 LEU A  15      -1.080  35.983  46.202  1.00 39.31           C  
ATOM    237 HD21 LEU A  15      -0.539  35.058  46.403  1.00 39.31           H  
ATOM    238 HD22 LEU A  15      -1.455  35.951  45.179  1.00 39.31           H  
ATOM    239 HD23 LEU A  15      -1.921  36.069  46.890  1.00 39.31           H  
ATOM    240  N   ALA A  16       1.253  39.692  43.310  1.00 40.79           N  
ATOM    241  H   ALA A  16       2.048  39.984  43.861  1.00 40.79           H  
ATOM    242  CA  ALA A  16       1.433  39.436  41.893  1.00 40.79           C  
ATOM    243  HA  ALA A  16       0.675  39.976  41.327  1.00 40.79           H  
ATOM    244  C   ALA A  16       1.229  37.931  41.680  1.00 40.79           C  
ATOM    245  CB  ALA A  16       2.816  39.934  41.450  1.00 40.79           C  
ATOM    246  HB1 ALA A  16       2.955  39.727  40.389  1.00 40.79           H  
ATOM    247  HB2 ALA A  16       3.598  39.424  42.013  1.00 40.79           H  
ATOM    248  HB3 ALA A  16       2.893  41.009  41.617  1.00 40.79           H  
ATOM    249  O   ALA A  16       2.130  37.133  41.935  1.00 40.79           O  
ATOM    250  N   LEU A  17       0.026  37.533  41.252  1.00 39.96           N  
ATOM    251  H   LEU A  17      -0.718  38.214  41.205  1.00 39.96           H  
ATOM    252  CA  LEU A  17      -0.174  36.225  40.645  1.00 39.96           C  
ATOM    253  HA  LEU A  17       0.198  35.455  41.321  1.00 39.96           H  
ATOM    254  C   LEU A  17       0.697  36.216  39.387  1.00 39.96           C  
ATOM    255  CB  LEU A  17      -1.666  35.956  40.317  1.00 39.96           C  
ATOM    256  HB2 LEU A  17      -2.250  36.872  40.398  1.00 39.96           H  
ATOM    257  HB3 LEU A  17      -1.734  35.640  39.276  1.00 39.96           H  
ATOM    258  O   LEU A  17       0.283  36.694  38.331  1.00 39.96           O  
ATOM    259  CG  LEU A  17      -2.308  34.839  41.161  1.00 39.96           C  
ATOM    260  HG  LEU A  17      -1.554  34.099  41.429  1.00 39.96           H  
ATOM    261  CD1 LEU A  17      -2.930  35.404  42.437  1.00 39.96           C  
ATOM    262 HD11 LEU A  17      -3.297  34.590  43.061  1.00 39.96           H  
ATOM    263 HD12 LEU A  17      -3.754  36.073  42.189  1.00 39.96           H  
ATOM    264 HD13 LEU A  17      -2.173  35.963  42.986  1.00 39.96           H  
ATOM    265  CD2 LEU A  17      -3.403  34.124  40.367  1.00 39.96           C  
ATOM    266 HD21 LEU A  17      -3.880  33.370  40.993  1.00 39.96           H  
ATOM    267 HD22 LEU A  17      -2.963  33.627  39.502  1.00 39.96           H  
ATOM    268 HD23 LEU A  17      -4.151  34.841  40.030  1.00 39.96           H  
ATOM    269  N   CYS A  18       1.921  35.700  39.495  1.00 39.30           N  
ATOM    270  H   CYS A  18       2.289  35.504  40.415  1.00 39.30           H  
ATOM    271  CA  CYS A  18       2.637  35.223  38.327  1.00 39.30           C  
ATOM    272  HA  CYS A  18       2.770  36.032  37.608  1.00 39.30           H  
ATOM    273  C   CYS A  18       1.744  34.147  37.716  1.00 39.30           C  
ATOM    274  CB  CYS A  18       4.012  34.664  38.722  1.00 39.30           C  
ATOM    275  HB2 CYS A  18       4.431  34.120  37.875  1.00 39.30           H  
ATOM    276  HB3 CYS A  18       3.904  33.973  39.557  1.00 39.30           H  
ATOM    277  O   CYS A  18       1.675  33.033  38.235  1.00 39.30           O  
ATOM    278  SG  CYS A  18       5.134  36.020  39.165  1.00 39.30           S  
ATOM    279  HG  CYS A  18       6.202  35.267  39.444  1.00 39.30           H  
ATOM    280  N   ALA A  19       1.009  34.495  36.659  1.00 39.68           N  
ATOM    281  H   ALA A  19       0.996  35.462  36.367  1.00 39.68           H  
ATOM    282  CA  ALA A  19       0.351  33.505  35.833  1.00 39.68           C  
ATOM    283  HA  ALA A  19      -0.358  32.936  36.434  1.00 39.68           H  
ATOM    284  C   ALA A  19       1.463  32.580  35.342  1.00 39.68           C  
ATOM    285  CB  ALA A  19      -0.401  34.203  34.691  1.00 39.68           C  
ATOM    286  HB1 ALA A  19      -1.170  34.857  35.100  1.00 39.68           H  
ATOM    287  HB2 ALA A  19       0.291  34.792  34.089  1.00 39.68           H  
ATOM    288  HB3 ALA A  19      -0.872  33.453  34.055  1.00 39.68           H  
ATOM    289  O   ALA A  19       2.284  32.983  34.518  1.00 39.68           O  
ATOM    290  N   ALA A  20       1.544  31.378  35.913  1.00 42.52           N  
ATOM    291  H   ALA A  20       0.931  31.155  36.684  1.00 42.52           H  
ATOM    292  CA  ALA A  20       2.383  30.335  35.367  1.00 42.52           C  
ATOM    293  HA  ALA A  20       3.414  30.682  35.300  1.00 42.52           H  
ATOM    294  C   ALA A  20       1.841  30.086  33.961  1.00 42.52           C  
ATOM    295  CB  ALA A  20       2.327  29.100  36.277  1.00 42.52           C  
ATOM    296  HB1 ALA A  20       2.932  28.304  35.842  1.00 42.52           H  
ATOM    297  HB2 ALA A  20       1.300  28.749  36.375  1.00 42.52           H  
ATOM    298  HB3 ALA A  20       2.721  29.349  37.263  1.00 42.52           H  
ATOM    299  O   ALA A  20       0.807  29.436  33.799  1.00 42.52           O  
ATOM    300  N   ALA A  21       2.481  30.686  32.953  1.00 44.39           N  
ATOM    301  H   ALA A  21       3.235  31.325  33.158  1.00 44.39           H  
ATOM    302  CA  ALA A  21       2.230  30.305  31.579  1.00 44.39           C  
ATOM    303  HA  ALA A  21       1.211  30.596  31.321  1.00 44.39           H  
ATOM    304  C   ALA A  21       2.386  28.782  31.550  1.00 44.39           C  
ATOM    305  CB  ALA A  21       3.216  31.013  30.644  1.00 44.39           C  
ATOM    306  HB1 ALA A  21       4.239  30.746  30.909  1.00 44.39           H  
ATOM    307  HB2 ALA A  21       3.091  32.093  30.724  1.00 44.39           H  
ATOM    308  HB3 ALA A  21       3.027  30.707  29.615  1.00 44.39           H  
ATOM    309  O   ALA A  21       3.361  28.285  32.126  1.00 44.39           O  
ATOM    310  N   PRO A  22       1.422  28.033  30.991  1.00 43.68           N  
ATOM    311  CA  PRO A  22       1.561  26.594  30.905  1.00 43.68           C  
ATOM    312  HA  PRO A  22       1.575  26.151  31.901  1.00 43.68           H  
ATOM    313  C   PRO A  22       2.885  26.328  30.196  1.00 43.68           C  
ATOM    314  CB  PRO A  22       0.336  26.097  30.131  1.00 43.68           C  
ATOM    315  HB2 PRO A  22       0.575  25.266  29.469  1.00 43.68           H  
ATOM    316  HB3 PRO A  22      -0.440  25.804  30.839  1.00 43.68           H  
ATOM    317  O   PRO A  22       3.050  26.674  29.026  1.00 43.68           O  
ATOM    318  CG  PRO A  22      -0.131  27.328  29.351  1.00 43.68           C  
ATOM    319  HG2 PRO A  22      -1.203  27.303  29.157  1.00 43.68           H  
ATOM    320  HG3 PRO A  22       0.423  27.398  28.415  1.00 43.68           H  
ATOM    321  CD  PRO A  22       0.254  28.491  30.261  1.00 43.68           C  
ATOM    322  HD2 PRO A  22      -0.552  28.698  30.964  1.00 43.68           H  
ATOM    323  HD3 PRO A  22       0.473  29.371  29.657  1.00 43.68           H  
ATOM    324  N   VAL A  23       3.852  25.785  30.937  1.00 44.96           N  
ATOM    325  H   VAL A  23       3.691  25.660  31.926  1.00 44.96           H  
ATOM    326  CA  VAL A  23       5.098  25.295  30.366  1.00 44.96           C  
ATOM    327  HA  VAL A  23       5.526  26.049  29.705  1.00 44.96           H  
ATOM    328  C   VAL A  23       4.675  24.093  29.539  1.00 44.96           C  
ATOM    329  CB  VAL A  23       6.140  24.938  31.450  1.00 44.96           C  
ATOM    330  HB  VAL A  23       5.735  24.167  32.106  1.00 44.96           H  
ATOM    331  O   VAL A  23       4.588  22.979  30.051  1.00 44.96           O  
ATOM    332  CG1 VAL A  23       7.442  24.420  30.824  1.00 44.96           C  
ATOM    333 HG11 VAL A  23       8.167  24.193  31.606  1.00 44.96           H  
ATOM    334 HG12 VAL A  23       7.253  23.506  30.260  1.00 44.96           H  
ATOM    335 HG13 VAL A  23       7.862  25.168  30.151  1.00 44.96           H  
ATOM    336  CG2 VAL A  23       6.492  26.155  32.317  1.00 44.96           C  
ATOM    337 HG21 VAL A  23       7.237  25.876  33.062  1.00 44.96           H  
ATOM    338 HG22 VAL A  23       6.892  26.953  31.691  1.00 44.96           H  
ATOM    339 HG23 VAL A  23       5.605  26.522  32.833  1.00 44.96           H  
ATOM    340  N   PHE A  24       4.316  24.321  28.273  1.00 48.49           N  
ATOM    341  H   PHE A  24       4.257  25.278  27.954  1.00 48.49           H  
ATOM    342  CA  PHE A  24       4.294  23.244  27.300  1.00 48.49           C  
ATOM    343  HA  PHE A  24       3.537  22.510  27.575  1.00 48.49           H  
ATOM    344  C   PHE A  24       5.673  22.612  27.394  1.00 48.49           C  
ATOM    345  CB  PHE A  24       4.014  23.768  25.887  1.00 48.49           C  
ATOM    346  HB2 PHE A  24       4.654  24.626  25.683  1.00 48.49           H  
ATOM    347  HB3 PHE A  24       4.282  22.990  25.172  1.00 48.49           H  
ATOM    348  O   PHE A  24       6.672  23.296  27.175  1.00 48.49           O  
ATOM    349  CG  PHE A  24       2.566  24.141  25.649  1.00 48.49           C  
ATOM    350  CD1 PHE A  24       1.626  23.139  25.340  1.00 48.49           C  
ATOM    351  HD1 PHE A  24       1.938  22.107  25.274  1.00 48.49           H  
ATOM    352  CD2 PHE A  24       2.153  25.483  25.739  1.00 48.49           C  
ATOM    353  HD2 PHE A  24       2.866  26.254  25.990  1.00 48.49           H  
ATOM    354  CE1 PHE A  24       0.280  23.478  25.116  1.00 48.49           C  
ATOM    355  HE1 PHE A  24      -0.439  22.707  24.880  1.00 48.49           H  
ATOM    356  CE2 PHE A  24       0.808  25.822  25.510  1.00 48.49           C  
ATOM    357  HE2 PHE A  24       0.495  26.854  25.579  1.00 48.49           H  
ATOM    358  CZ  PHE A  24      -0.128  24.821  25.198  1.00 48.49           C  
ATOM    359  HZ  PHE A  24      -1.162  25.082  25.024  1.00 48.49           H  
ATOM    360  N   ALA A  25       5.724  21.352  27.824  1.00 53.99           N  
ATOM    361  H   ALA A  25       4.871  20.882  28.090  1.00 53.99           H  
ATOM    362  CA  ALA A  25       6.978  20.638  27.942  1.00 53.99           C  
ATOM    363  HA  ALA A  25       7.611  21.141  28.673  1.00 53.99           H  
ATOM    364  C   ALA A  25       7.661  20.689  26.572  1.00 53.99           C  
ATOM    365  CB  ALA A  25       6.698  19.210  28.425  1.00 53.99           C  
ATOM    366  HB1 ALA A  25       6.220  19.238  29.405  1.00 53.99           H  
ATOM    367  HB2 ALA A  25       7.639  18.665  28.503  1.00 53.99           H  
ATOM    368  HB3 ALA A  25       6.049  18.695  27.717  1.00 53.99           H  
ATOM    369  O   ALA A  25       7.162  20.117  25.599  1.00 53.99           O  
ATOM    370  N   GLU A  26       8.753  21.447  26.475  1.00 67.32           N  
ATOM    371  H   GLU A  26       9.047  22.001  27.266  1.00 67.32           H  
ATOM    372  CA  GLU A  26       9.532  21.517  25.249  1.00 67.32           C  
ATOM    373  HA  GLU A  26       8.892  21.893  24.451  1.00 67.32           H  
ATOM    374  C   GLU A  26       9.990  20.104  24.877  1.00 67.32           C  
ATOM    375  CB  GLU A  26      10.730  22.465  25.400  1.00 67.32           C  
ATOM    376  HB2 GLU A  26      11.351  22.365  24.510  1.00 67.32           H  
ATOM    377  HB3 GLU A  26      11.318  22.166  26.268  1.00 67.32           H  
ATOM    378  O   GLU A  26      10.254  19.262  25.743  1.00 67.32           O  
ATOM    379  CG  GLU A  26      10.313  23.939  25.532  1.00 67.32           C  
ATOM    380  HG2 GLU A  26       9.627  24.175  24.719  1.00 67.32           H  
ATOM    381  HG3 GLU A  26       9.785  24.078  26.476  1.00 67.32           H  
ATOM    382  CD  GLU A  26      11.519  24.891  25.475  1.00 67.32           C  
ATOM    383  OE1 GLU A  26      11.336  26.021  24.969  1.00 67.32           O  
ATOM    384  OE2 GLU A  26      12.622  24.474  25.893  1.00 67.32           O  
ATOM    385  N   LYS A  27      10.073  19.810  23.575  1.00 76.86           N  
ATOM    386  H   LYS A  27       9.892  20.539  22.901  1.00 76.86           H  
ATOM    387  CA  LYS A  27      10.604  18.516  23.135  1.00 76.86           C  
ATOM    388  HA  LYS A  27       9.997  17.729  23.584  1.00 76.86           H  
ATOM    389  C   LYS A  27      12.033  18.365  23.663  1.00 76.86           C  
ATOM    390  CB  LYS A  27      10.567  18.389  21.607  1.00 76.86           C  
ATOM    391  HB2 LYS A  27      11.008  19.283  21.166  1.00 76.86           H  
ATOM    392  HB3 LYS A  27      11.171  17.531  21.312  1.00 76.86           H  
ATOM    393  O   LYS A  27      12.840  19.272  23.510  1.00 76.86           O  
ATOM    394  CG  LYS A  27       9.150  18.199  21.054  1.00 76.86           C  
ATOM    395  HG2 LYS A  27       8.522  19.037  21.357  1.00 76.86           H  
ATOM    396  HG3 LYS A  27       8.730  17.277  21.454  1.00 76.86           H  
ATOM    397  CD  LYS A  27       9.189  18.125  19.521  1.00 76.86           C  
ATOM    398  HD2 LYS A  27       9.558  19.076  19.136  1.00 76.86           H  
ATOM    399  HD3 LYS A  27       9.865  17.328  19.211  1.00 76.86           H  
ATOM    400  CE  LYS A  27       7.782  17.856  18.977  1.00 76.86           C  
ATOM    401  HE2 LYS A  27       7.106  18.600  19.398  1.00 76.86           H  
ATOM    402  HE3 LYS A  27       7.453  16.877  19.325  1.00 76.86           H  
ATOM    403  NZ  LYS A  27       7.742  17.923  17.494  1.00 76.86           N  
ATOM    404  HZ1 LYS A  27       8.361  17.240  17.082  1.00 76.86           H  
ATOM    405  HZ2 LYS A  27       6.804  17.756  17.158  1.00 76.86           H  
ATOM    406  HZ3 LYS A  27       8.019  18.843  17.180  1.00 76.86           H  
ATOM    407  N   ALA A  28      12.346  17.193  24.216  1.00 82.38           N  
ATOM    408  H   ALA A  28      11.589  16.553  24.407  1.00 82.38           H  
ATOM    409  CA  ALA A  28      13.638  16.919  24.852  1.00 82.38           C  
ATOM    410  HA  ALA A  28      13.812  17.668  25.624  1.00 82.38           H  
ATOM    411  C   ALA A  28      14.845  16.964  23.893  1.00 82.38           C  
ATOM    412  CB  ALA A  28      13.539  15.539  25.516  1.00 82.38           C  
ATOM    413  HB1 ALA A  28      14.471  15.323  26.039  1.00 82.38           H  
ATOM    414  HB2 ALA A  28      13.368  14.766  24.767  1.00 82.38           H  
ATOM    415  HB3 ALA A  28      12.726  15.532  26.242  1.00 82.38           H  
ATOM    416  O   ALA A  28      15.972  17.184  24.325  1.00 82.38           O  
ATOM    417  N   GLY A  29      14.629  16.721  22.596  1.00 86.82           N  
ATOM    418  H   GLY A  29      13.668  16.677  22.288  1.00 86.82           H  
ATOM    419  CA  GLY A  29      15.702  16.819  21.603  1.00 86.82           C  
ATOM    420  HA2 GLY A  29      16.601  16.348  21.999  1.00 86.82           H  
ATOM    421  HA3 GLY A  29      15.420  16.294  20.690  1.00 86.82           H  
ATOM    422  C   GLY A  29      16.028  18.271  21.256  1.00 86.82           C  
ATOM    423  O   GLY A  29      15.194  19.148  21.428  1.00 86.82           O  
ATOM    424  N   ILE A  30      17.211  18.522  20.701  1.00 91.52           N  
ATOM    425  H   ILE A  30      17.868  17.765  20.580  1.00 91.52           H  
ATOM    426  CA  ILE A  30      17.610  19.850  20.207  1.00 91.52           C  
ATOM    427  HA  ILE A  30      16.963  20.601  20.661  1.00 91.52           H  
ATOM    428  C   ILE A  30      17.414  19.961  18.692  1.00 91.52           C  
ATOM    429  CB  ILE A  30      19.052  20.194  20.635  1.00 91.52           C  
ATOM    430  HB  ILE A  30      19.294  21.169  20.214  1.00 91.52           H  
ATOM    431  O   ILE A  30      17.542  18.972  17.974  1.00 91.52           O  
ATOM    432  CG1 ILE A  30      20.081  19.170  20.101  1.00 91.52           C  
ATOM    433 HG12 ILE A  30      19.925  18.202  20.577  1.00 91.52           H  
ATOM    434 HG13 ILE A  30      19.944  19.045  19.027  1.00 91.52           H  
ATOM    435  CG2 ILE A  30      19.112  20.322  22.168  1.00 91.52           C  
ATOM    436 HG21 ILE A  30      18.332  20.998  22.519  1.00 91.52           H  
ATOM    437 HG22 ILE A  30      20.074  20.732  22.476  1.00 91.52           H  
ATOM    438 HG23 ILE A  30      18.973  19.351  22.643  1.00 91.52           H  
ATOM    439  CD1 ILE A  30      21.537  19.593  20.321  1.00 91.52           C  
ATOM    440 HD11 ILE A  30      21.772  19.615  21.385  1.00 91.52           H  
ATOM    441 HD12 ILE A  30      21.708  20.578  19.887  1.00 91.52           H  
ATOM    442 HD13 ILE A  30      22.197  18.873  19.836  1.00 91.52           H  
ATOM    443  N   GLY A  31      17.109  21.162  18.196  1.00 92.69           N  
ATOM    444  H   GLY A  31      16.970  21.933  18.834  1.00 92.69           H  
ATOM    445  CA  GLY A  31      16.987  21.441  16.760  1.00 92.69           C  
ATOM    446  HA2 GLY A  31      17.198  22.497  16.593  1.00 92.69           H  
ATOM    447  HA3 GLY A  31      17.727  20.859  16.213  1.00 92.69           H  
ATOM    448  C   GLY A  31      15.613  21.146  16.153  1.00 92.69           C  
ATOM    449  O   GLY A  31      15.414  21.380  14.964  1.00 92.69           O  
ATOM    450  N   TRP A  32      14.629  20.694  16.938  1.00 92.75           N  
ATOM    451  H   TRP A  32      14.817  20.575  17.923  1.00 92.75           H  
ATOM    452  CA  TRP A  32      13.254  20.513  16.448  1.00 92.75           C  
ATOM    453  HA  TRP A  32      13.283  19.861  15.575  1.00 92.75           H  
ATOM    454  C   TRP A  32      12.608  21.830  16.000  1.00 92.75           C  
ATOM    455  CB  TRP A  32      12.398  19.850  17.527  1.00 92.75           C  
ATOM    456  HB2 TRP A  32      11.430  19.597  17.093  1.00 92.75           H  
ATOM    457  HB3 TRP A  32      12.878  18.919  17.829  1.00 92.75           H  
ATOM    458  O   TRP A  32      11.711  21.817  15.155  1.00 92.75           O  
ATOM    459  CG  TRP A  32      12.163  20.674  18.752  1.00 92.75           C  
ATOM    460  CD1 TRP A  32      12.927  20.638  19.858  1.00 92.75           C  
ATOM    461  HD1 TRP A  32      13.793  20.001  19.966  1.00 92.75           H  
ATOM    462  CD2 TRP A  32      11.146  21.686  19.018  1.00 92.75           C  
ATOM    463  CE2 TRP A  32      11.345  22.190  20.341  1.00 92.75           C  
ATOM    464  CE3 TRP A  32      10.089  22.239  18.264  1.00 92.75           C  
ATOM    465  HE3 TRP A  32       9.933  21.916  17.245  1.00 92.75           H  
ATOM    466  NE1 TRP A  32      12.432  21.492  20.818  1.00 92.75           N  
ATOM    467  HE1 TRP A  32      12.832  21.573  21.742  1.00 92.75           H  
ATOM    468  CH2 TRP A  32       9.489  23.719  20.115  1.00 92.75           C  
ATOM    469  HH2 TRP A  32       8.865  24.503  20.519  1.00 92.75           H  
ATOM    470  CZ2 TRP A  32      10.532  23.188  20.892  1.00 92.75           C  
ATOM    471  HZ2 TRP A  32      10.717  23.558  21.889  1.00 92.75           H  
ATOM    472  CZ3 TRP A  32       9.270  23.247  18.807  1.00 92.75           C  
ATOM    473  HZ3 TRP A  32       8.482  23.682  18.212  1.00 92.75           H  
ATOM    474  N   GLN A  33      13.087  22.957  16.531  1.00 94.32           N  
ATOM    475  H   GLN A  33      13.796  22.877  17.246  1.00 94.32           H  
ATOM    476  CA  GLN A  33      12.683  24.310  16.151  1.00 94.32           C  
ATOM    477  HA  GLN A  33      11.599  24.386  16.241  1.00 94.32           H  
ATOM    478  C   GLN A  33      13.067  24.661  14.704  1.00 94.32           C  
ATOM    479  CB  GLN A  33      13.313  25.335  17.109  1.00 94.32           C  
ATOM    480  HB2 GLN A  33      12.944  26.319  16.818  1.00 94.32           H  
ATOM    481  HB3 GLN A  33      14.396  25.346  16.980  1.00 94.32           H  
ATOM    482  O   GLN A  33      12.520  25.598  14.130  1.00 94.32           O  
ATOM    483  CG  GLN A  33      12.969  25.135  18.596  1.00 94.32           C  
ATOM    484  HG2 GLN A  33      13.012  26.112  19.078  1.00 94.32           H  
ATOM    485  HG3 GLN A  33      11.947  24.770  18.697  1.00 94.32           H  
ATOM    486  CD  GLN A  33      13.920  24.210  19.361  1.00 94.32           C  
ATOM    487  NE2 GLN A  33      13.914  24.278  20.674  1.00 94.32           N  
ATOM    488 HE21 GLN A  33      13.301  24.916  21.161  1.00 94.32           H  
ATOM    489 HE22 GLN A  33      14.560  23.687  21.178  1.00 94.32           H  
ATOM    490  OE1 GLN A  33      14.682  23.421  18.810  1.00 94.32           O  
ATOM    491  N   GLU A  34      13.983  23.897  14.102  1.00 95.49           N  
ATOM    492  H   GLU A  34      14.418  23.151  14.626  1.00 95.49           H  
ATOM    493  CA  GLU A  34      14.430  24.084  12.722  1.00 95.49           C  
ATOM    494  HA  GLU A  34      14.308  25.132  12.447  1.00 95.49           H  
ATOM    495  C   GLU A  34      13.582  23.323  11.699  1.00 95.49           C  
ATOM    496  CB  GLU A  34      15.932  23.778  12.596  1.00 95.49           C  
ATOM    497  HB2 GLU A  34      16.112  22.729  12.832  1.00 95.49           H  
ATOM    498  HB3 GLU A  34      16.239  23.941  11.563  1.00 95.49           H  
ATOM    499  O   GLU A  34      13.796  23.481  10.504  1.00 95.49           O  
ATOM    500  CG  GLU A  34      16.807  24.659  13.508  1.00 95.49           C  
ATOM    501  HG2 GLU A  34      16.643  24.373  14.546  1.00 95.49           H  
ATOM    502  HG3 GLU A  34      17.854  24.465  13.276  1.00 95.49           H  
ATOM    503  CD  GLU A  34      16.508  26.157  13.322  1.00 95.49           C  
ATOM    504  OE1 GLU A  34      16.176  26.856  14.304  1.00 95.49           O  
ATOM    505  OE2 GLU A  34      16.470  26.638  12.171  1.00 95.49           O  
ATOM    506  N   THR A  35      12.603  22.527  12.135  1.00 96.96           N  
ATOM    507  H   THR A  35      12.442  22.480  13.131  1.00 96.96           H  
ATOM    508  CA  THR A  35      11.692  21.809  11.228  1.00 96.96           C  
ATOM    509  HA  THR A  35      12.295  21.293  10.481  1.00 96.96           H  
ATOM    510  C   THR A  35      10.768  22.761  10.467  1.00 96.96           C  
ATOM    511  CB  THR A  35      10.852  20.754  11.966  1.00 96.96           C  
ATOM    512  HB  THR A  35      10.198  20.267  11.242  1.00 96.96           H  
ATOM    513  O   THR A  35      10.453  23.846  10.955  1.00 96.96           O  
ATOM    514  CG2 THR A  35      11.688  19.672  12.648  1.00 96.96           C  
ATOM    515 HG21 THR A  35      12.149  19.045  11.885  1.00 96.96           H  
ATOM    516 HG22 THR A  35      11.044  19.048  13.268  1.00 96.96           H  
ATOM    517 HG23 THR A  35      12.472  20.116  13.260  1.00 96.96           H  
ATOM    518  OG1 THR A  35      10.041  21.330  12.962  1.00 96.96           O  
ATOM    519  HG1 THR A  35      10.619  21.619  13.673  1.00 96.96           H  
ATOM    520  N   ILE A  36      10.279  22.332   9.295  1.00 96.91           N  
ATOM    521  H   ILE A  36      10.608  21.452   8.925  1.00 96.91           H  
ATOM    522  CA  ILE A  36       9.311  23.098   8.486  1.00 96.91           C  
ATOM    523  HA  ILE A  36       9.795  24.007   8.127  1.00 96.91           H  
ATOM    524  C   ILE A  36       8.134  23.561   9.354  1.00 96.91           C  
ATOM    525  CB  ILE A  36       8.857  22.281   7.250  1.00 96.91           C  
ATOM    526  HB  ILE A  36       8.537  21.292   7.581  1.00 96.91           H  
ATOM    527  O   ILE A  36       7.915  24.763   9.478  1.00 96.91           O  
ATOM    528  CG1 ILE A  36      10.045  22.121   6.272  1.00 96.91           C  
ATOM    529 HG12 ILE A  36      10.354  23.106   5.922  1.00 96.91           H  
ATOM    530 HG13 ILE A  36      10.887  21.674   6.800  1.00 96.91           H  
ATOM    531  CG2 ILE A  36       7.666  22.953   6.546  1.00 96.91           C  
ATOM    532 HG21 ILE A  36       6.813  23.047   7.218  1.00 96.91           H  
ATOM    533 HG22 ILE A  36       7.943  23.942   6.180  1.00 96.91           H  
ATOM    534 HG23 ILE A  36       7.331  22.347   5.704  1.00 96.91           H  
ATOM    535  CD1 ILE A  36       9.764  21.239   5.047  1.00 96.91           C  
ATOM    536 HD11 ILE A  36       9.009  21.692   4.404  1.00 96.91           H  
ATOM    537 HD12 ILE A  36      10.681  21.127   4.469  1.00 96.91           H  
ATOM    538 HD13 ILE A  36       9.431  20.253   5.371  1.00 96.91           H  
ATOM    539  N   VAL A  37       7.466  22.631  10.046  1.00 96.49           N  
ATOM    540  H   VAL A  37       7.686  21.661   9.871  1.00 96.49           H  
ATOM    541  CA  VAL A  37       6.317  22.937  10.917  1.00 96.49           C  
ATOM    542  HA  VAL A  37       5.566  23.438  10.306  1.00 96.49           H  
ATOM    543  C   VAL A  37       6.656  23.890  12.066  1.00 96.49           C  
ATOM    544  CB  VAL A  37       5.683  21.639  11.451  1.00 96.49           C  
ATOM    545  HB  VAL A  37       5.461  21.010  10.589  1.00 96.49           H  
ATOM    546  O   VAL A  37       5.831  24.721  12.438  1.00 96.49           O  
ATOM    547  CG1 VAL A  37       6.601  20.831  12.382  1.00 96.49           C  
ATOM    548 HG11 VAL A  37       6.119  19.882  12.614  1.00 96.49           H  
ATOM    549 HG12 VAL A  37       7.547  20.620  11.884  1.00 96.49           H  
ATOM    550 HG13 VAL A  37       6.787  21.373  13.309  1.00 96.49           H  
ATOM    551  CG2 VAL A  37       4.368  21.916  12.192  1.00 96.49           C  
ATOM    552 HG21 VAL A  37       3.916  20.972  12.495  1.00 96.49           H  
ATOM    553 HG22 VAL A  37       4.540  22.521  13.082  1.00 96.49           H  
ATOM    554 HG23 VAL A  37       3.681  22.444  11.530  1.00 96.49           H  
ATOM    555  N   ALA A  38       7.861  23.810  12.639  1.00 95.17           N  
ATOM    556  H   ALA A  38       8.543  23.159  12.278  1.00 95.17           H  
ATOM    557  CA  ALA A  38       8.256  24.715  13.716  1.00 95.17           C  
ATOM    558  HA  ALA A  38       7.446  24.768  14.444  1.00 95.17           H  
ATOM    559  C   ALA A  38       8.496  26.147  13.215  1.00 95.17           C  
ATOM    560  CB  ALA A  38       9.487  24.153  14.420  1.00 95.17           C  
ATOM    561  HB1 ALA A  38       9.258  23.177  14.848  1.00 95.17           H  
ATOM    562  HB2 ALA A  38       9.767  24.838  15.220  1.00 95.17           H  
ATOM    563  HB3 ALA A  38      10.313  24.066  13.713  1.00 95.17           H  
ATOM    564  O   ALA A  38       8.237  27.096  13.951  1.00 95.17           O  
ATOM    565  N   LYS A  39       8.951  26.310  11.966  1.00 95.11           N  
ATOM    566  H   LYS A  39       9.163  25.481  11.430  1.00 95.11           H  
ATOM    567  CA  LYS A  39       9.159  27.622  11.338  1.00 95.11           C  
ATOM    568  HA  LYS A  39       9.510  28.328  12.091  1.00 95.11           H  
ATOM    569  C   LYS A  39       7.869  28.225  10.789  1.00 95.11           C  
ATOM    570  CB  LYS A  39      10.206  27.505  10.218  1.00 95.11           C  
ATOM    571  HB2 LYS A  39       9.879  26.747   9.507  1.00 95.11           H  
ATOM    572  HB3 LYS A  39      10.265  28.454   9.686  1.00 95.11           H  
ATOM    573  O   LYS A  39       7.650  29.421  10.950  1.00 95.11           O  
ATOM    574  CG  LYS A  39      11.612  27.134  10.707  1.00 95.11           C  
ATOM    575  HG2 LYS A  39      12.230  26.947   9.828  1.00 95.11           H  
ATOM    576  HG3 LYS A  39      11.567  26.210  11.283  1.00 95.11           H  
ATOM    577  CD  LYS A  39      12.290  28.225  11.554  1.00 95.11           C  
ATOM    578  HD2 LYS A  39      11.723  28.394  12.469  1.00 95.11           H  
ATOM    579  HD3 LYS A  39      12.374  29.149  10.982  1.00 95.11           H  
ATOM    580  CE  LYS A  39      13.673  27.678  11.899  1.00 95.11           C  
ATOM    581  HE2 LYS A  39      14.230  27.474  10.985  1.00 95.11           H  
ATOM    582  HE3 LYS A  39      13.507  26.725  12.402  1.00 95.11           H  
ATOM    583  NZ  LYS A  39      14.486  28.523  12.799  1.00 95.11           N  
ATOM    584  HZ1 LYS A  39      15.344  28.017  12.969  1.00 95.11           H  
ATOM    585  HZ2 LYS A  39      14.059  28.609  13.710  1.00 95.11           H  
ATOM    586  HZ3 LYS A  39      14.727  29.414  12.389  1.00 95.11           H  
ATOM    587  N   SER A  40       7.026  27.424  10.137  1.00 95.01           N  
ATOM    588  H   SER A  40       7.277  26.455  10.003  1.00 95.01           H  
ATOM    589  CA  SER A  40       5.776  27.894   9.525  1.00 95.01           C  
ATOM    590  HA  SER A  40       5.939  28.882   9.095  1.00 95.01           H  
ATOM    591  C   SER A  40       4.621  28.017  10.516  1.00 95.01           C  
ATOM    592  CB  SER A  40       5.365  26.948   8.392  1.00 95.01           C  
ATOM    593  HB2 SER A  40       4.451  27.313   7.923  1.00 95.01           H  
ATOM    594  HB3 SER A  40       6.155  26.925   7.641  1.00 95.01           H  
ATOM    595  O   SER A  40       3.651  28.719  10.241  1.00 95.01           O  
ATOM    596  OG  SER A  40       5.152  25.635   8.873  1.00 95.01           O  
ATOM    597  HG  SER A  40       4.372  25.606   9.432  1.00 95.01           H  
ATOM    598  N   GLY A  41       4.692  27.304  11.642  1.00 96.27           N  
ATOM    599  H   GLY A  41       5.501  26.713  11.774  1.00 96.27           H  
ATOM    600  CA  GLY A  41       3.513  26.977  12.433  1.00 96.27           C  
ATOM    601  HA2 GLY A  41       3.830  26.626  13.415  1.00 96.27           H  
ATOM    602  HA3 GLY A  41       2.893  27.865  12.561  1.00 96.27           H  
ATOM    603  C   GLY A  41       2.678  25.881  11.767  1.00 96.27           C  
ATOM    604  O   GLY A  41       2.993  25.407  10.671  1.00 96.27           O  
ATOM    605  N   LYS A  42       1.610  25.462  12.450  1.00 98.21           N  
ATOM    606  H   LYS A  42       1.360  25.950  13.298  1.00 98.21           H  
ATOM    607  CA  LYS A  42       0.691  24.442  11.940  1.00 98.21           C  
ATOM    608  HA  LYS A  42       1.286  23.642  11.500  1.00 98.21           H  
ATOM    609  C   LYS A  42      -0.201  24.992  10.830  1.00 98.21           C  
ATOM    610  CB  LYS A  42      -0.164  23.864  13.072  1.00 98.21           C  
ATOM    611  HB2 LYS A  42      -0.979  23.299  12.618  1.00 98.21           H  
ATOM    612  HB3 LYS A  42      -0.597  24.671  13.663  1.00 98.21           H  
ATOM    613  O   LYS A  42      -0.686  26.117  10.927  1.00 98.21           O  
ATOM    614  CG  LYS A  42       0.634  22.913  13.973  1.00 98.21           C  
ATOM    615  HG2 LYS A  42       1.433  23.450  14.484  1.00 98.21           H  
ATOM    616  HG3 LYS A  42       1.075  22.138  13.346  1.00 98.21           H  
ATOM    617  CD  LYS A  42      -0.297  22.265  15.004  1.00 98.21           C  
ATOM    618  HD2 LYS A  42      -1.255  22.061  14.527  1.00 98.21           H  
ATOM    619  HD3 LYS A  42      -0.474  22.955  15.830  1.00 98.21           H  
ATOM    620  CE  LYS A  42       0.311  20.957  15.521  1.00 98.21           C  
ATOM    621  HE2 LYS A  42       1.027  20.597  14.782  1.00 98.21           H  
ATOM    622  HE3 LYS A  42       0.846  21.141  16.452  1.00 98.21           H  
ATOM    623  NZ  LYS A  42      -0.739  19.924  15.688  1.00 98.21           N  
ATOM    624  HZ1 LYS A  42      -1.274  19.861  14.833  1.00 98.21           H  
ATOM    625  HZ2 LYS A  42      -0.334  19.009  15.827  1.00 98.21           H  
ATOM    626  HZ3 LYS A  42      -1.384  20.149  16.432  1.00 98.21           H  
ATOM    627  N   ALA A  43      -0.459  24.169   9.816  1.00 98.71           N  
ATOM    628  H   ALA A  43      -0.035  23.252   9.826  1.00 98.71           H  
ATOM    629  CA  ALA A  43      -1.442  24.483   8.784  1.00 98.71           C  
ATOM    630  HA  ALA A  43      -1.243  25.480   8.392  1.00 98.71           H  
ATOM    631  C   ALA A  43      -2.861  24.470   9.359  1.00 98.71           C  
ATOM    632  CB  ALA A  43      -1.337  23.476   7.638  1.00 98.71           C  
ATOM    633  HB1 ALA A  43      -2.168  23.628   6.949  1.00 98.71           H  
ATOM    634  HB2 ALA A  43      -0.408  23.622   7.087  1.00 98.71           H  
ATOM    635  HB3 ALA A  43      -1.382  22.458   8.025  1.00 98.71           H  
ATOM    636  O   ALA A  43      -3.218  23.578  10.131  1.00 98.71           O  
ATOM    637  N   LYS A  44      -3.685  25.421   8.927  1.00 98.68           N  
ATOM    638  H   LYS A  44      -3.297  26.165   8.365  1.00 98.68           H  
ATOM    639  CA  LYS A  44      -5.090  25.560   9.330  1.00 98.68           C  
ATOM    640  HA  LYS A  44      -5.285  24.927  10.196  1.00 98.68           H  
ATOM    641  C   LYS A  44      -6.064  25.133   8.243  1.00 98.68           C  
ATOM    642  CB  LYS A  44      -5.359  27.012   9.733  1.00 98.68           C  
ATOM    643  HB2 LYS A  44      -6.380  27.084  10.109  1.00 98.68           H  
ATOM    644  HB3 LYS A  44      -5.261  27.665   8.866  1.00 98.68           H  
ATOM    645  O   LYS A  44      -7.230  24.894   8.550  1.00 98.68           O  
ATOM    646  CG  LYS A  44      -4.387  27.457  10.825  1.00 98.68           C  
ATOM    647  HG2 LYS A  44      -3.372  27.505  10.431  1.00 98.68           H  
ATOM    648  HG3 LYS A  44      -4.416  26.732  11.638  1.00 98.68           H  
ATOM    649  CD  LYS A  44      -4.767  28.833  11.353  1.00 98.68           C  
ATOM    650  HD2 LYS A  44      -5.790  28.807  11.727  1.00 98.68           H  
ATOM    651  HD3 LYS A  44      -4.671  29.568  10.554  1.00 98.68           H  
ATOM    652  CE  LYS A  44      -3.802  29.138  12.492  1.00 98.68           C  
ATOM    653  HE2 LYS A  44      -3.903  28.352  13.241  1.00 98.68           H  
ATOM    654  HE3 LYS A  44      -2.782  29.093  12.109  1.00 98.68           H  
ATOM    655  NZ  LYS A  44      -4.090  30.455  13.090  1.00 98.68           N  
ATOM    656  HZ1 LYS A  44      -3.991  31.177  12.390  1.00 98.68           H  
ATOM    657  HZ2 LYS A  44      -5.032  30.439  13.453  1.00 98.68           H  
ATOM    658  HZ3 LYS A  44      -3.447  30.610  13.853  1.00 98.68           H  
ATOM    659  N   THR A  45      -5.594  25.015   7.004  1.00 98.72           N  
ATOM    660  H   THR A  45      -4.621  25.235   6.848  1.00 98.72           H  
ATOM    661  CA  THR A  45      -6.375  24.529   5.857  1.00 98.72           C  
ATOM    662  HA  THR A  45      -7.281  24.046   6.222  1.00 98.72           H  
ATOM    663  C   THR A  45      -5.599  23.490   5.052  1.00 98.72           C  
ATOM    664  CB  THR A  45      -6.808  25.676   4.933  1.00 98.72           C  
ATOM    665  HB  THR A  45      -7.433  25.269   4.139  1.00 98.72           H  
ATOM    666  O   THR A  45      -4.370  23.405   5.141  1.00 98.72           O  
ATOM    667  CG2 THR A  45      -7.590  26.768   5.663  1.00 98.72           C  
ATOM    668 HG21 THR A  45      -7.960  27.492   4.936  1.00 98.72           H  
ATOM    669 HG22 THR A  45      -8.441  26.318   6.173  1.00 98.72           H  
ATOM    670 HG23 THR A  45      -6.960  27.279   6.391  1.00 98.72           H  
ATOM    671  OG1 THR A  45      -5.681  26.295   4.352  1.00 98.72           O  
ATOM    672  HG1 THR A  45      -5.504  27.081   4.874  1.00 98.72           H  
ATOM    673  N   MET A  46      -6.301  22.715   4.225  1.00 98.66           N  
ATOM    674  H   MET A  46      -7.307  22.803   4.242  1.00 98.66           H  
ATOM    675  CA  MET A  46      -5.689  21.804   3.255  1.00 98.66           C  
ATOM    676  HA  MET A  46      -5.099  21.055   3.783  1.00 98.66           H  
ATOM    677  C   MET A  46      -4.744  22.553   2.308  1.00 98.66           C  
ATOM    678  CB  MET A  46      -6.775  21.097   2.431  1.00 98.66           C  
ATOM    679  HB2 MET A  46      -6.285  20.580   1.606  1.00 98.66           H  
ATOM    680  HB3 MET A  46      -7.460  21.836   2.014  1.00 98.66           H  
ATOM    681  O   MET A  46      -3.643  22.077   2.044  1.00 98.66           O  
ATOM    682  CG  MET A  46      -7.570  20.068   3.243  1.00 98.66           C  
ATOM    683  HG2 MET A  46      -6.885  19.313   3.628  1.00 98.66           H  
ATOM    684  HG3 MET A  46      -8.010  20.569   4.106  1.00 98.66           H  
ATOM    685  SD  MET A  46      -8.909  19.226   2.346  1.00 98.66           S  
ATOM    686  CE  MET A  46      -8.095  18.678   0.820  1.00 98.66           C  
ATOM    687  HE1 MET A  46      -8.791  18.076   0.236  1.00 98.66           H  
ATOM    688  HE2 MET A  46      -7.214  18.082   1.057  1.00 98.66           H  
ATOM    689  HE3 MET A  46      -7.800  19.543   0.225  1.00 98.66           H  
ATOM    690  N   ALA A  47      -5.134  23.747   1.851  1.00 98.52           N  
ATOM    691  H   ALA A  47      -6.047  24.084   2.120  1.00 98.52           H  
ATOM    692  CA  ALA A  47      -4.305  24.582   0.984  1.00 98.52           C  
ATOM    693  HA  ALA A  47      -4.010  23.998   0.113  1.00 98.52           H  
ATOM    694  C   ALA A  47      -3.014  25.052   1.679  1.00 98.52           C  
ATOM    695  CB  ALA A  47      -5.151  25.769   0.509  1.00 98.52           C  
ATOM    696  HB1 ALA A  47      -6.005  25.406  -0.062  1.00 98.52           H  
ATOM    697  HB2 ALA A  47      -5.507  26.343   1.364  1.00 98.52           H  
ATOM    698  HB3 ALA A  47      -4.548  26.415  -0.129  1.00 98.52           H  
ATOM    699  O   ALA A  47      -1.944  25.038   1.072  1.00 98.52           O  
ATOM    700  N   GLU A  48      -3.083  25.426   2.960  1.00 98.62           N  
ATOM    701  H   GLU A  48      -3.984  25.438   3.417  1.00 98.62           H  
ATOM    702  CA  GLU A  48      -1.893  25.760   3.749  1.00 98.62           C  
ATOM    703  HA  GLU A  48      -1.298  26.501   3.215  1.00 98.62           H  
ATOM    704  C   GLU A  48      -0.988  24.546   3.973  1.00 98.62           C  
ATOM    705  CB  GLU A  48      -2.292  26.342   5.108  1.00 98.62           C  
ATOM    706  HB2 GLU A  48      -1.425  26.312   5.767  1.00 98.62           H  
ATOM    707  HB3 GLU A  48      -3.075  25.724   5.546  1.00 98.62           H  
ATOM    708  O   GLU A  48       0.231  24.683   3.889  1.00 98.62           O  
ATOM    709  CG  GLU A  48      -2.766  27.799   5.014  1.00 98.62           C  
ATOM    710  HG2 GLU A  48      -1.928  28.421   4.699  1.00 98.62           H  
ATOM    711  HG3 GLU A  48      -3.546  27.880   4.257  1.00 98.62           H  
ATOM    712  CD  GLU A  48      -3.306  28.309   6.358  1.00 98.62           C  
ATOM    713  OE1 GLU A  48      -3.975  29.363   6.351  1.00 98.62           O  
ATOM    714  OE2 GLU A  48      -3.093  27.622   7.382  1.00 98.62           O  
ATOM    715  N   LEU A  49      -1.558  23.361   4.215  1.00 98.74           N  
ATOM    716  H   LEU A  49      -2.564  23.315   4.294  1.00 98.74           H  
ATOM    717  CA  LEU A  49      -0.780  22.133   4.392  1.00 98.74           C  
ATOM    718  HA  LEU A  49       0.004  22.341   5.120  1.00 98.74           H  
ATOM    719  C   LEU A  49      -0.083  21.712   3.091  1.00 98.74           C  
ATOM    720  CB  LEU A  49      -1.692  21.020   4.939  1.00 98.74           C  
ATOM    721  HB2 LEU A  49      -2.168  21.364   5.857  1.00 98.74           H  
ATOM    722  HB3 LEU A  49      -2.480  20.823   4.212  1.00 98.74           H  
ATOM    723  O   LEU A  49       1.088  21.336   3.121  1.00 98.74           O  
ATOM    724  CG  LEU A  49      -0.944  19.704   5.229  1.00 98.74           C  
ATOM    725  HG  LEU A  49      -0.485  19.334   4.312  1.00 98.74           H  
ATOM    726  CD1 LEU A  49       0.145  19.879   6.290  1.00 98.74           C  
ATOM    727 HD11 LEU A  49       0.605  18.914   6.504  1.00 98.74           H  
ATOM    728 HD12 LEU A  49      -0.275  20.286   7.210  1.00 98.74           H  
ATOM    729 HD13 LEU A  49       0.930  20.542   5.927  1.00 98.74           H  
ATOM    730  CD2 LEU A  49      -1.922  18.635   5.719  1.00 98.74           C  
ATOM    731 HD21 LEU A  49      -2.339  18.928   6.683  1.00 98.74           H  
ATOM    732 HD22 LEU A  49      -2.728  18.514   4.996  1.00 98.74           H  
ATOM    733 HD23 LEU A  49      -1.402  17.685   5.833  1.00 98.74           H  
ATOM    734  N   ALA A  50      -0.777  21.817   1.954  1.00 98.33           N  
ATOM    735  H   ALA A  50      -1.750  22.085   2.002  1.00 98.33           H  
ATOM    736  CA  ALA A  50      -0.192  21.590   0.636  1.00 98.33           C  
ATOM    737  HA  ALA A  50       0.222  20.582   0.599  1.00 98.33           H  
ATOM    738  C   ALA A  50       0.956  22.575   0.371  1.00 98.33           C  
ATOM    739  CB  ALA A  50      -1.297  21.700  -0.423  1.00 98.33           C  
ATOM    740  HB1 ALA A  50      -2.086  20.976  -0.220  1.00 98.33           H  
ATOM    741  HB2 ALA A  50      -0.878  21.488  -1.407  1.00 98.33           H  
ATOM    742  HB3 ALA A  50      -1.725  22.703  -0.425  1.00 98.33           H  
ATOM    743  O   ALA A  50       2.041  22.164  -0.027  1.00 98.33           O  
ATOM    744  N   LYS A  51       0.756  23.864   0.681  1.00 97.71           N  
ATOM    745  H   LYS A  51      -0.169  24.137   0.981  1.00 97.71           H  
ATOM    746  CA  LYS A  51       1.783  24.904   0.529  1.00 97.71           C  
ATOM    747  HA  LYS A  51       2.166  24.854  -0.491  1.00 97.71           H  
ATOM    748  C   LYS A  51       2.988  24.700   1.451  1.00 97.71           C  
ATOM    749  CB  LYS A  51       1.132  26.274   0.745  1.00 97.71           C  
ATOM    750  HB2 LYS A  51       0.773  26.351   1.771  1.00 97.71           H  
ATOM    751  HB3 LYS A  51       0.281  26.367   0.070  1.00 97.71           H  
ATOM    752  O   LYS A  51       4.114  24.959   1.042  1.00 97.71           O  
ATOM    753  CG  LYS A  51       2.118  27.413   0.459  1.00 97.71           C  
ATOM    754  HG2 LYS A  51       2.496  27.313  -0.559  1.00 97.71           H  
ATOM    755  HG3 LYS A  51       2.955  27.365   1.156  1.00 97.71           H  
ATOM    756  CD  LYS A  51       1.436  28.771   0.616  1.00 97.71           C  
ATOM    757  HD2 LYS A  51       0.599  28.835  -0.080  1.00 97.71           H  
ATOM    758  HD3 LYS A  51       1.069  28.873   1.637  1.00 97.71           H  
ATOM    759  CE  LYS A  51       2.459  29.866   0.310  1.00 97.71           C  
ATOM    760  HE2 LYS A  51       3.303  29.751   0.989  1.00 97.71           H  
ATOM    761  HE3 LYS A  51       2.830  29.718  -0.704  1.00 97.71           H  
ATOM    762  NZ  LYS A  51       1.857  31.212   0.451  1.00 97.71           N  
ATOM    763  HZ1 LYS A  51       1.521  31.343   1.395  1.00 97.71           H  
ATOM    764  HZ2 LYS A  51       1.081  31.309  -0.188  1.00 97.71           H  
ATOM    765  HZ3 LYS A  51       2.543  31.923   0.241  1.00 97.71           H  
ATOM    766  N   MET A  52       2.767  24.252   2.687  1.00 97.56           N  
ATOM    767  H   MET A  52       1.808  24.110   2.972  1.00 97.56           H  
ATOM    768  CA  MET A  52       3.829  23.993   3.669  1.00 97.56           C  
ATOM    769  HA  MET A  52       4.356  24.924   3.881  1.00 97.56           H  
ATOM    770  C   MET A  52       4.859  22.986   3.149  1.00 97.56           C  
ATOM    771  CB  MET A  52       3.180  23.478   4.963  1.00 97.56           C  
ATOM    772  HB2 MET A  52       2.625  22.564   4.754  1.00 97.56           H  
ATOM    773  HB3 MET A  52       2.482  24.234   5.324  1.00 97.56           H  
ATOM    774  O   MET A  52       6.048  23.118   3.431  1.00 97.56           O  
ATOM    775  CG  MET A  52       4.200  23.177   6.067  1.00 97.56           C  
ATOM    776  HG2 MET A  52       4.720  24.099   6.330  1.00 97.56           H  
ATOM    777  HG3 MET A  52       4.935  22.469   5.683  1.00 97.56           H  
ATOM    778  SD  MET A  52       3.516  22.440   7.574  1.00 97.56           S  
ATOM    779  CE  MET A  52       2.424  23.775   8.107  1.00 97.56           C  
ATOM    780  HE1 MET A  52       2.021  23.531   9.089  1.00 97.56           H  
ATOM    781  HE2 MET A  52       1.614  23.892   7.387  1.00 97.56           H  
ATOM    782  HE3 MET A  52       2.976  24.714   8.159  1.00 97.56           H  
ATOM    783  N   TYR A  53       4.396  22.004   2.379  1.00 97.64           N  
ATOM    784  H   TYR A  53       3.406  21.982   2.177  1.00 97.64           H  
ATOM    785  CA  TYR A  53       5.218  20.963   1.776  1.00 97.64           C  
ATOM    786  HA  TYR A  53       6.251  21.095   2.099  1.00 97.64           H  
ATOM    787  C   TYR A  53       5.260  21.074   0.253  1.00 97.64           C  
ATOM    788  CB  TYR A  53       4.745  19.593   2.284  1.00 97.64           C  
ATOM    789  HB2 TYR A  53       3.669  19.500   2.136  1.00 97.64           H  
ATOM    790  HB3 TYR A  53       5.226  18.801   1.709  1.00 97.64           H  
ATOM    791  O   TYR A  53       5.455  20.065  -0.415  1.00 97.64           O  
ATOM    792  CG  TYR A  53       5.098  19.370   3.737  1.00 97.64           C  
ATOM    793  CD1 TYR A  53       6.423  19.030   4.062  1.00 97.64           C  
ATOM    794  HD1 TYR A  53       7.153  18.910   3.275  1.00 97.64           H  
ATOM    795  CD2 TYR A  53       4.146  19.563   4.758  1.00 97.64           C  
ATOM    796  HD2 TYR A  53       3.139  19.864   4.507  1.00 97.64           H  
ATOM    797  CE1 TYR A  53       6.803  18.884   5.404  1.00 97.64           C  
ATOM    798  HE1 TYR A  53       7.825  18.649   5.662  1.00 97.64           H  
ATOM    799  CE2 TYR A  53       4.523  19.398   6.108  1.00 97.64           C  
ATOM    800  HE2 TYR A  53       3.808  19.558   6.901  1.00 97.64           H  
ATOM    801  OH  TYR A  53       6.268  18.874   7.704  1.00 97.64           O  
ATOM    802  HH  TYR A  53       5.536  18.738   8.311  1.00 97.64           H  
ATOM    803  CZ  TYR A  53       5.856  19.060   6.426  1.00 97.64           C  
ATOM    804  N   ASP A  54       5.086  22.268  -0.315  1.00 96.03           N  
ATOM    805  H   ASP A  54       4.942  23.086   0.260  1.00 96.03           H  
ATOM    806  CA  ASP A  54       5.101  22.433  -1.766  1.00 96.03           C  
ATOM    807  HA  ASP A  54       4.340  21.773  -2.182  1.00 96.03           H  
ATOM    808  C   ASP A  54       6.458  22.032  -2.363  1.00 96.03           C  
ATOM    809  CB  ASP A  54       4.719  23.862  -2.165  1.00 96.03           C  
ATOM    810  HB2 ASP A  54       5.397  24.569  -1.685  1.00 96.03           H  
ATOM    811  HB3 ASP A  54       3.702  24.069  -1.831  1.00 96.03           H  
ATOM    812  O   ASP A  54       7.511  22.549  -1.989  1.00 96.03           O  
ATOM    813  CG  ASP A  54       4.784  24.036  -3.684  1.00 96.03           C  
ATOM    814  OD1 ASP A  54       4.438  23.081  -4.413  1.00 96.03           O  
ATOM    815  OD2 ASP A  54       5.238  25.100  -4.149  1.00 96.03           O  
ATOM    816  N   SER A  55       6.416  21.106  -3.318  1.00 94.92           N  
ATOM    817  H   SER A  55       5.508  20.755  -3.586  1.00 94.92           H  
ATOM    818  CA  SER A  55       7.581  20.603  -4.043  1.00 94.92           C  
ATOM    819  HA  SER A  55       8.481  21.039  -3.610  1.00 94.92           H  
ATOM    820  C   SER A  55       7.581  21.008  -5.518  1.00 94.92           C  
ATOM    821  CB  SER A  55       7.693  19.089  -3.865  1.00 94.92           C  
ATOM    822  HB2 SER A  55       7.706  18.854  -2.801  1.00 94.92           H  
ATOM    823  HB3 SER A  55       8.626  18.744  -4.312  1.00 94.92           H  
ATOM    824  O   SER A  55       8.364  20.457  -6.290  1.00 94.92           O  
ATOM    825  OG  SER A  55       6.606  18.421  -4.475  1.00 94.92           O  
ATOM    826  HG  SER A  55       6.703  18.494  -5.428  1.00 94.92           H  
ATOM    827  N   SER A  56       6.723  21.948  -5.932  1.00 94.60           N  
ATOM    828  H   SER A  56       6.061  22.335  -5.275  1.00 94.60           H  
ATOM    829  CA  SER A  56       6.642  22.424  -7.321  1.00 94.60           C  
ATOM    830  HA  SER A  56       6.328  21.595  -7.955  1.00 94.60           H  
ATOM    831  C   SER A  56       7.993  22.926  -7.852  1.00 94.60           C  
ATOM    832  CB  SER A  56       5.580  23.525  -7.423  1.00 94.60           C  
ATOM    833  HB2 SER A  56       4.624  23.155  -7.053  1.00 94.60           H  
ATOM    834  HB3 SER A  56       5.462  23.800  -8.471  1.00 94.60           H  
ATOM    835  O   SER A  56       8.404  22.575  -8.954  1.00 94.60           O  
ATOM    836  OG  SER A  56       5.966  24.675  -6.690  1.00 94.60           O  
ATOM    837  HG  SER A  56       5.556  24.683  -5.822  1.00 94.60           H  
ATOM    838  N   SER A  57       8.753  23.642  -7.018  1.00 94.32           N  
ATOM    839  H   SER A  57       8.291  23.981  -6.186  1.00 94.32           H  
ATOM    840  CA  SER A  57      10.103  24.134  -7.344  1.00 94.32           C  
ATOM    841  HA  SER A  57      10.038  24.727  -8.256  1.00 94.32           H  
ATOM    842  C   SER A  57      11.144  23.035  -7.605  1.00 94.32           C  
ATOM    843  CB  SER A  57      10.613  25.045  -6.224  1.00 94.32           C  
ATOM    844  HB2 SER A  57      11.572  25.468  -6.524  1.00 94.32           H  
ATOM    845  HB3 SER A  57       9.908  25.863  -6.075  1.00 94.32           H  
ATOM    846  O   SER A  57      12.198  23.308  -8.174  1.00 94.32           O  
ATOM    847  OG  SER A  57      10.781  24.334  -5.005  1.00 94.32           O  
ATOM    848  HG  SER A  57       9.914  24.137  -4.642  1.00 94.32           H  
ATOM    849  N   CYS A  58      10.887  21.787  -7.201  1.00 96.42           N  
ATOM    850  H   CYS A  58      10.004  21.586  -6.754  1.00 96.42           H  
ATOM    851  CA  CYS A  58      11.781  20.669  -7.500  1.00 96.42           C  
ATOM    852  HA  CYS A  58      12.812  20.980  -7.334  1.00 96.42           H  
ATOM    853  C   CYS A  58      11.670  20.232  -8.968  1.00 96.42           C  
ATOM    854  CB  CYS A  58      11.458  19.488  -6.570  1.00 96.42           C  
ATOM    855  HB2 CYS A  58      10.473  19.094  -6.821  1.00 96.42           H  
ATOM    856  HB3 CYS A  58      12.193  18.700  -6.737  1.00 96.42           H  
ATOM    857  O   CYS A  58      12.639  19.718  -9.524  1.00 96.42           O  
ATOM    858  SG  CYS A  58      11.475  19.973  -4.815  1.00 96.42           S  
ATOM    859  HG  CYS A  58      12.600  20.691  -4.861  1.00 96.42           H  
ATOM    860  N   ILE A  59      10.500  20.425  -9.584  1.00 95.75           N  
ATOM    861  H   ILE A  59       9.784  20.946  -9.098  1.00 95.75           H  
ATOM    862  CA  ILE A  59      10.140  19.867 -10.894  1.00 95.75           C  
ATOM    863  HA  ILE A  59      10.328  18.793 -10.882  1.00 95.75           H  
ATOM    864  C   ILE A  59      11.011  20.462 -12.005  1.00 95.75           C  
ATOM    865  CB  ILE A  59       8.630  20.086 -11.162  1.00 95.75           C  
ATOM    866  HB  ILE A  59       8.439  21.157 -11.220  1.00 95.75           H  
ATOM    867  O   ILE A  59      11.466  19.731 -12.878  1.00 95.75           O  
ATOM    868  CG1 ILE A  59       7.774  19.494 -10.016  1.00 95.75           C  
ATOM    869 HG12 ILE A  59       8.082  19.921  -9.061  1.00 95.75           H  
ATOM    870 HG13 ILE A  59       7.951  18.419  -9.962  1.00 95.75           H  
ATOM    871  CG2 ILE A  59       8.232  19.459 -12.509  1.00 95.75           C  
ATOM    872 HG21 ILE A  59       8.799  19.919 -13.318  1.00 95.75           H  
ATOM    873 HG22 ILE A  59       8.423  18.386 -12.506  1.00 95.75           H  
ATOM    874 HG23 ILE A  59       7.178  19.634 -12.726  1.00 95.75           H  
ATOM    875  CD1 ILE A  59       6.270  19.762 -10.144  1.00 95.75           C  
ATOM    876 HD11 ILE A  59       6.093  20.831 -10.264  1.00 95.75           H  
ATOM    877 HD12 ILE A  59       5.852  19.227 -10.997  1.00 95.75           H  
ATOM    878 HD13 ILE A  59       5.765  19.415  -9.242  1.00 95.75           H  
ATOM    879  N   GLU A  60      11.335  21.755 -11.917  1.00 92.96           N  
ATOM    880  H   GLU A  60      10.931  22.296 -11.165  1.00 92.96           H  
ATOM    881  CA  GLU A  60      12.140  22.478 -12.916  1.00 92.96           C  
ATOM    882  HA  GLU A  60      11.592  22.520 -13.858  1.00 92.96           H  
ATOM    883  C   GLU A  60      13.494  21.807 -13.208  1.00 92.96           C  
ATOM    884  CB  GLU A  60      12.399  23.911 -12.422  1.00 92.96           C  
ATOM    885  HB2 GLU A  60      13.041  24.412 -13.146  1.00 92.96           H  
ATOM    886  HB3 GLU A  60      12.926  23.863 -11.469  1.00 92.96           H  
ATOM    887  O   GLU A  60      13.950  21.791 -14.350  1.00 92.96           O  
ATOM    888  CG  GLU A  60      11.119  24.746 -12.248  1.00 92.96           C  
ATOM    889  HG2 GLU A  60      10.477  24.264 -11.511  1.00 92.96           H  
ATOM    890  HG3 GLU A  60      10.586  24.764 -13.199  1.00 92.96           H  
ATOM    891  CD  GLU A  60      11.390  26.193 -11.791  1.00 92.96           C  
ATOM    892  OE1 GLU A  60      10.407  26.966 -11.726  1.00 92.96           O  
ATOM    893  OE2 GLU A  60      12.561  26.531 -11.497  1.00 92.96           O  
ATOM    894  N   CYS A  61      14.125  21.228 -12.182  1.00 95.90           N  
ATOM    895  H   CYS A  61      13.681  21.286 -11.277  1.00 95.90           H  
ATOM    896  CA  CYS A  61      15.422  20.552 -12.291  1.00 95.90           C  
ATOM    897  HA  CYS A  61      15.888  20.806 -13.244  1.00 95.90           H  
ATOM    898  C   CYS A  61      15.313  19.020 -12.243  1.00 95.90           C  
ATOM    899  CB  CYS A  61      16.328  21.057 -11.161  1.00 95.90           C  
ATOM    900  HB2 CYS A  61      17.267  20.504 -11.180  1.00 95.90           H  
ATOM    901  HB3 CYS A  61      15.839  20.882 -10.203  1.00 95.90           H  
ATOM    902  O   CYS A  61      16.220  18.326 -12.702  1.00 95.90           O  
ATOM    903  SG  CYS A  61      16.673  22.830 -11.360  1.00 95.90           S  
ATOM    904  HG  CYS A  61      17.137  23.053 -10.127  1.00 95.90           H  
ATOM    905  N   HIS A  62      14.232  18.484 -11.669  1.00 97.03           N  
ATOM    906  H   HIS A  62      13.521  19.112 -11.323  1.00 97.03           H  
ATOM    907  CA  HIS A  62      14.029  17.053 -11.427  1.00 97.03           C  
ATOM    908  HA  HIS A  62      14.874  16.507 -11.846  1.00 97.03           H  
ATOM    909  C   HIS A  62      12.793  16.506 -12.156  1.00 97.03           C  
ATOM    910  CB  HIS A  62      14.009  16.765  -9.915  1.00 97.03           C  
ATOM    911  HB2 HIS A  62      13.160  17.269  -9.454  1.00 97.03           H  
ATOM    912  HB3 HIS A  62      13.868  15.695  -9.762  1.00 97.03           H  
ATOM    913  O   HIS A  62      12.070  15.679 -11.605  1.00 97.03           O  
ATOM    914  CG  HIS A  62      15.278  17.142  -9.203  1.00 97.03           C  
ATOM    915  CD2 HIS A  62      15.439  18.136  -8.277  1.00 97.03           C  
ATOM    916  HD2 HIS A  62      14.670  18.814  -7.937  1.00 97.03           H  
ATOM    917  ND1 HIS A  62      16.495  16.522  -9.354  1.00 97.03           N  
ATOM    918  HD1 HIS A  62      16.701  15.788 -10.017  1.00 97.03           H  
ATOM    919  CE1 HIS A  62      17.370  17.126  -8.536  1.00 97.03           C  
ATOM    920  HE1 HIS A  62      18.416  16.873  -8.449  1.00 97.03           H  
ATOM    921  NE2 HIS A  62      16.772  18.113  -7.854  1.00 97.03           N  
ATOM    922  N   GLN A  63      12.555  16.949 -13.394  1.00 97.70           N  
ATOM    923  H   GLN A  63      13.108  17.723 -13.733  1.00 97.70           H  
ATOM    924  CA  GLN A  63      11.373  16.575 -14.178  1.00 97.70           C  
ATOM    925  HA  GLN A  63      10.492  16.960 -13.664  1.00 97.70           H  
ATOM    926  C   GLN A  63      11.202  15.054 -14.317  1.00 97.70           C  
ATOM    927  CB  GLN A  63      11.454  17.240 -15.561  1.00 97.70           C  
ATOM    928  HB2 GLN A  63      12.288  16.811 -16.117  1.00 97.70           H  
ATOM    929  HB3 GLN A  63      11.645  18.306 -15.438  1.00 97.70           H  
ATOM    930  O   GLN A  63      10.133  14.540 -14.026  1.00 97.70           O  
ATOM    931  CG  GLN A  63      10.167  17.060 -16.383  1.00 97.70           C  
ATOM    932  HG2 GLN A  63       9.917  16.003 -16.471  1.00 97.70           H  
ATOM    933  HG3 GLN A  63      10.335  17.441 -17.390  1.00 97.70           H  
ATOM    934  CD  GLN A  63       8.990  17.824 -15.788  1.00 97.70           C  
ATOM    935  NE2 GLN A  63       7.918  17.175 -15.404  1.00 97.70           N  
ATOM    936 HE21 GLN A  63       7.830  16.175 -15.515  1.00 97.70           H  
ATOM    937 HE22 GLN A  63       7.157  17.713 -15.013  1.00 97.70           H  
ATOM    938  OE1 GLN A  63       9.020  19.036 -15.662  1.00 97.70           O  
ATOM    939  N   GLU A  64      12.257  14.315 -14.674  1.00 97.58           N  
ATOM    940  H   GLU A  64      13.114  14.784 -14.930  1.00 97.58           H  
ATOM    941  CA  GLU A  64      12.183  12.851 -14.835  1.00 97.58           C  
ATOM    942  HA  GLU A  64      11.436  12.611 -15.593  1.00 97.58           H  
ATOM    943  C   GLU A  64      11.754  12.151 -13.534  1.00 97.58           C  
ATOM    944  CB  GLU A  64      13.558  12.355 -15.314  1.00 97.58           C  
ATOM    945  HB2 GLU A  64      13.819  12.903 -16.219  1.00 97.58           H  
ATOM    946  HB3 GLU A  64      14.297  12.590 -14.548  1.00 97.58           H  
ATOM    947  O   GLU A  64      10.876  11.293 -13.534  1.00 97.58           O  
ATOM    948  CG  GLU A  64      13.615  10.849 -15.625  1.00 97.58           C  
ATOM    949  HG2 GLU A  64      12.839  10.617 -16.355  1.00 97.58           H  
ATOM    950  HG3 GLU A  64      13.407  10.290 -14.713  1.00 97.58           H  
ATOM    951  CD  GLU A  64      14.986  10.407 -16.179  1.00 97.58           C  
ATOM    952  OE1 GLU A  64      15.064   9.292 -16.746  1.00 97.58           O  
ATOM    953  OE2 GLU A  64      15.964  11.184 -16.054  1.00 97.58           O  
ATOM    954  N   VAL A  65      12.309  12.585 -12.399  1.00 97.60           N  
ATOM    955  H   VAL A  65      12.953  13.361 -12.466  1.00 97.60           H  
ATOM    956  CA  VAL A  65      11.946  12.079 -11.066  1.00 97.60           C  
ATOM    957  HA  VAL A  65      12.018  10.991 -11.067  1.00 97.60           H  
ATOM    958  C   VAL A  65      10.500  12.430 -10.710  1.00 97.60           C  
ATOM    959  CB  VAL A  65      12.920  12.648 -10.018  1.00 97.60           C  
ATOM    960  HB  VAL A  65      13.020  13.721 -10.183  1.00 97.60           H  
ATOM    961  O   VAL A  65       9.799  11.620 -10.103  1.00 97.60           O  
ATOM    962  CG1 VAL A  65      12.445  12.459  -8.574  1.00 97.60           C  
ATOM    963 HG11 VAL A  65      12.052  11.450  -8.447  1.00 97.60           H  
ATOM    964 HG12 VAL A  65      13.257  12.634  -7.869  1.00 97.60           H  
ATOM    965 HG13 VAL A  65      11.642  13.164  -8.358  1.00 97.60           H  
ATOM    966  CG2 VAL A  65      14.312  12.026 -10.179  1.00 97.60           C  
ATOM    967 HG21 VAL A  65      14.250  10.949 -10.029  1.00 97.60           H  
ATOM    968 HG22 VAL A  65      14.692  12.216 -11.183  1.00 97.60           H  
ATOM    969 HG23 VAL A  65      15.001  12.460  -9.454  1.00 97.60           H  
ATOM    970  N   HIS A  66      10.044  13.628 -11.079  1.00 97.99           N  
ATOM    971  H   HIS A  66      10.653  14.242 -11.601  1.00 97.99           H  
ATOM    972  CA  HIS A  66       8.653  14.029 -10.904  1.00 97.99           C  
ATOM    973  HA  HIS A  66       8.373  13.887  -9.860  1.00 97.99           H  
ATOM    974  C   HIS A  66       7.709  13.153 -11.740  1.00 97.99           C  
ATOM    975  CB  HIS A  66       8.498  15.518 -11.238  1.00 97.99           C  
ATOM    976  HB2 HIS A  66       8.933  15.730 -12.215  1.00 97.99           H  
ATOM    977  HB3 HIS A  66       9.030  16.112 -10.496  1.00 97.99           H  
ATOM    978  O   HIS A  66       6.715  12.665 -11.209  1.00 97.99           O  
ATOM    979  CG  HIS A  66       7.054  15.937 -11.279  1.00 97.99           C  
ATOM    980  CD2 HIS A  66       6.298  16.357 -10.220  1.00 97.99           C  
ATOM    981  HD2 HIS A  66       6.645  16.489  -9.206  1.00 97.99           H  
ATOM    982  ND1 HIS A  66       6.216  15.829 -12.367  1.00 97.99           N  
ATOM    983  HD1 HIS A  66       6.443  15.431 -13.267  1.00 97.99           H  
ATOM    984  CE1 HIS A  66       4.981  16.177 -11.966  1.00 97.99           C  
ATOM    985  HE1 HIS A  66       4.100  16.125 -12.588  1.00 97.99           H  
ATOM    986  NE2 HIS A  66       4.986  16.532 -10.666  1.00 97.99           N  
ATOM    987  N   ASP A  67       8.035  12.900 -13.006  1.00 98.00           N  
ATOM    988  H   ASP A  67       8.836  13.375 -13.397  1.00 98.00           H  
ATOM    989  CA  ASP A  67       7.202  12.120 -13.930  1.00 98.00           C  
ATOM    990  HA  ASP A  67       6.193  12.531 -13.937  1.00 98.00           H  
ATOM    991  C   ASP A  67       7.110  10.643 -13.514  1.00 98.00           C  
ATOM    992  CB  ASP A  67       7.784  12.223 -15.350  1.00 98.00           C  
ATOM    993  HB2 ASP A  67       7.193  11.588 -16.011  1.00 98.00           H  
ATOM    994  HB3 ASP A  67       8.804  11.840 -15.345  1.00 98.00           H  
ATOM    995  O   ASP A  67       6.068   9.996 -13.660  1.00 98.00           O  
ATOM    996  CG  ASP A  67       7.787  13.642 -15.932  1.00 98.00           C  
ATOM    997  OD1 ASP A  67       7.163  14.551 -15.335  1.00 98.00           O  
ATOM    998  OD2 ASP A  67       8.426  13.826 -16.992  1.00 98.00           O  
ATOM    999  N   GLU A  68       8.191  10.098 -12.950  1.00 98.03           N  
ATOM   1000  H   GLU A  68       9.045  10.637 -12.956  1.00 98.03           H  
ATOM   1001  CA  GLU A  68       8.178   8.808 -12.263  1.00 98.03           C  
ATOM   1002  HA  GLU A  68       7.823   8.032 -12.941  1.00 98.03           H  
ATOM   1003  C   GLU A  68       7.237   8.848 -11.049  1.00 98.03           C  
ATOM   1004  CB  GLU A  68       9.596   8.463 -11.789  1.00 98.03           C  
ATOM   1005  HB2 GLU A  68      10.013   9.336 -11.286  1.00 98.03           H  
ATOM   1006  HB3 GLU A  68       9.526   7.656 -11.060  1.00 98.03           H  
ATOM   1007  O   GLU A  68       6.334   8.017 -10.924  1.00 98.03           O  
ATOM   1008  CG  GLU A  68      10.575   8.002 -12.874  1.00 98.03           C  
ATOM   1009  HG2 GLU A  68      10.177   7.093 -13.324  1.00 98.03           H  
ATOM   1010  HG3 GLU A  68      10.651   8.758 -13.656  1.00 98.03           H  
ATOM   1011  CD  GLU A  68      11.972   7.715 -12.284  1.00 98.03           C  
ATOM   1012  OE1 GLU A  68      12.767   7.043 -12.972  1.00 98.03           O  
ATOM   1013  OE2 GLU A  68      12.235   8.059 -11.097  1.00 98.03           O  
ATOM   1014  N   TRP A  69       7.424   9.822 -10.154  1.00 97.92           N  
ATOM   1015  H   TRP A  69       8.145  10.504 -10.338  1.00 97.92           H  
ATOM   1016  CA  TRP A  69       6.633   9.963  -8.932  1.00 97.92           C  
ATOM   1017  HA  TRP A  69       6.732   9.051  -8.342  1.00 97.92           H  
ATOM   1018  C   TRP A  69       5.135  10.149  -9.203  1.00 97.92           C  
ATOM   1019  CB  TRP A  69       7.181  11.129  -8.106  1.00 97.92           C  
ATOM   1020  HB2 TRP A  69       8.161  10.864  -7.711  1.00 97.92           H  
ATOM   1021  HB3 TRP A  69       7.318  11.991  -8.759  1.00 97.92           H  
ATOM   1022  O   TRP A  69       4.320   9.554  -8.496  1.00 97.92           O  
ATOM   1023  CG  TRP A  69       6.293  11.556  -6.981  1.00 97.92           C  
ATOM   1024  CD1 TRP A  69       6.243  11.006  -5.749  1.00 97.92           C  
ATOM   1025  HD1 TRP A  69       6.866  10.189  -5.417  1.00 97.92           H  
ATOM   1026  CD2 TRP A  69       5.284  12.609  -6.999  1.00 97.92           C  
ATOM   1027  CE2 TRP A  69       4.684  12.672  -5.709  1.00 97.92           C  
ATOM   1028  CE3 TRP A  69       4.822  13.522  -7.972  1.00 97.92           C  
ATOM   1029  HE3 TRP A  69       5.247  13.505  -8.965  1.00 97.92           H  
ATOM   1030  NE1 TRP A  69       5.297  11.668  -4.992  1.00 97.92           N  
ATOM   1031  HE1 TRP A  69       5.147  11.493  -4.008  1.00 97.92           H  
ATOM   1032  CH2 TRP A  69       3.261  14.511  -6.375  1.00 97.92           C  
ATOM   1033  HH2 TRP A  69       2.499  15.243  -6.150  1.00 97.92           H  
ATOM   1034  CZ2 TRP A  69       3.708  13.624  -5.382  1.00 97.92           C  
ATOM   1035  HZ2 TRP A  69       3.296  13.662  -4.384  1.00 97.92           H  
ATOM   1036  CZ3 TRP A  69       3.815  14.456  -7.667  1.00 97.92           C  
ATOM   1037  HZ3 TRP A  69       3.483  15.142  -8.431  1.00 97.92           H  
ATOM   1038  N   GLU A  70       4.755  10.907 -10.230  1.00 97.03           N  
ATOM   1039  H   GLU A  70       5.473  11.394 -10.747  1.00 97.03           H  
ATOM   1040  CA  GLU A  70       3.359  11.173 -10.601  1.00 97.03           C  
ATOM   1041  HA  GLU A  70       2.858  11.651  -9.759  1.00 97.03           H  
ATOM   1042  C   GLU A  70       2.594   9.877 -10.939  1.00 97.03           C  
ATOM   1043  CB  GLU A  70       3.353  12.165 -11.776  1.00 97.03           C  
ATOM   1044  HB2 GLU A  70       3.928  13.046 -11.493  1.00 97.03           H  
ATOM   1045  HB3 GLU A  70       3.820  11.700 -12.644  1.00 97.03           H  
ATOM   1046  O   GLU A  70       1.405   9.715 -10.630  1.00 97.03           O  
ATOM   1047  CG  GLU A  70       1.925  12.605 -12.129  1.00 97.03           C  
ATOM   1048  HG2 GLU A  70       1.437  12.950 -11.217  1.00 97.03           H  
ATOM   1049  HG3 GLU A  70       1.367  11.745 -12.499  1.00 97.03           H  
ATOM   1050  CD  GLU A  70       1.862  13.716 -13.187  1.00 97.03           C  
ATOM   1051  OE1 GLU A  70       0.828  14.424 -13.192  1.00 97.03           O  
ATOM   1052  OE2 GLU A  70       2.799  13.821 -14.006  1.00 97.03           O  
ATOM   1053  N   GLN A  71       3.296   8.889 -11.498  1.00 95.53           N  
ATOM   1054  H   GLN A  71       4.267   9.064 -11.714  1.00 95.53           H  
ATOM   1055  CA  GLN A  71       2.729   7.574 -11.795  1.00 95.53           C  
ATOM   1056  HA  GLN A  71       1.755   7.715 -12.263  1.00 95.53           H  
ATOM   1057  C   GLN A  71       2.507   6.733 -10.527  1.00 95.53           C  
ATOM   1058  CB  GLN A  71       3.635   6.856 -12.798  1.00 95.53           C  
ATOM   1059  HB2 GLN A  71       3.278   5.835 -12.931  1.00 95.53           H  
ATOM   1060  HB3 GLN A  71       4.652   6.824 -12.409  1.00 95.53           H  
ATOM   1061  O   GLN A  71       1.564   5.928 -10.474  1.00 95.53           O  
ATOM   1062  CG  GLN A  71       3.643   7.555 -14.162  1.00 95.53           C  
ATOM   1063  HG2 GLN A  71       2.658   7.479 -14.622  1.00 95.53           H  
ATOM   1064  HG3 GLN A  71       3.879   8.612 -14.041  1.00 95.53           H  
ATOM   1065  CD  GLN A  71       4.666   6.921 -15.089  1.00 95.53           C  
ATOM   1066  NE2 GLN A  71       5.631   7.682 -15.552  1.00 95.53           N  
ATOM   1067 HE21 GLN A  71       6.341   7.261 -16.134  1.00 95.53           H  
ATOM   1068 HE22 GLN A  71       5.736   8.616 -15.181  1.00 95.53           H  
ATOM   1069  OE1 GLN A  71       4.617   5.733 -15.378  1.00 95.53           O  
ATOM   1070  N   SER A  72       3.298   6.967  -9.477  1.00 95.96           N  
ATOM   1071  H   SER A  72       3.996   7.690  -9.577  1.00 95.96           H  
ATOM   1072  CA  SER A  72       3.198   6.269  -8.193  1.00 95.96           C  
ATOM   1073  HA  SER A  72       3.248   5.200  -8.399  1.00 95.96           H  
ATOM   1074  C   SER A  72       1.881   6.560  -7.455  1.00 95.96           C  
ATOM   1075  CB  SER A  72       4.397   6.607  -7.297  1.00 95.96           C  
ATOM   1076  HB2 SER A  72       4.552   5.793  -6.588  1.00 95.96           H  
ATOM   1077  HB3 SER A  72       5.299   6.720  -7.899  1.00 95.96           H  
ATOM   1078  O   SER A  72       1.163   7.525  -7.721  1.00 95.96           O  
ATOM   1079  OG  SER A  72       4.158   7.793  -6.570  1.00 95.96           O  
ATOM   1080  HG  SER A  72       4.249   8.510  -7.201  1.00 95.96           H  
ATOM   1081  N   ILE A  73       1.558   5.738  -6.453  1.00 93.69           N  
ATOM   1082  H   ILE A  73       2.185   4.972  -6.251  1.00 93.69           H  
ATOM   1083  CA  ILE A  73       0.438   6.019  -5.537  1.00 93.69           C  
ATOM   1084  HA  ILE A  73      -0.389   6.425  -6.120  1.00 93.69           H  
ATOM   1085  C   ILE A  73       0.783   7.127  -4.530  1.00 93.69           C  
ATOM   1086  CB  ILE A  73      -0.040   4.710  -4.868  1.00 93.69           C  
ATOM   1087  HB  ILE A  73       0.834   4.215  -4.444  1.00 93.69           H  
ATOM   1088  O   ILE A  73      -0.128   7.764  -3.997  1.00 93.69           O  
ATOM   1089  CG1 ILE A  73      -0.667   3.742  -5.900  1.00 93.69           C  
ATOM   1090 HG12 ILE A  73       0.065   3.525  -6.678  1.00 93.69           H  
ATOM   1091 HG13 ILE A  73      -0.882   2.798  -5.399  1.00 93.69           H  
ATOM   1092  CG2 ILE A  73      -1.029   4.942  -3.709  1.00 93.69           C  
ATOM   1093 HG21 ILE A  73      -1.435   3.991  -3.365  1.00 93.69           H  
ATOM   1094 HG22 ILE A  73      -0.511   5.403  -2.868  1.00 93.69           H  
ATOM   1095 HG23 ILE A  73      -1.841   5.598  -4.021  1.00 93.69           H  
ATOM   1096  CD1 ILE A  73      -1.961   4.227  -6.576  1.00 93.69           C  
ATOM   1097 HD11 ILE A  73      -2.742   4.397  -5.835  1.00 93.69           H  
ATOM   1098 HD12 ILE A  73      -1.780   5.145  -7.135  1.00 93.69           H  
ATOM   1099 HD13 ILE A  73      -2.306   3.461  -7.272  1.00 93.69           H  
ATOM   1100  N   HIS A  74       2.068   7.418  -4.305  1.00 96.97           N  
ATOM   1101  H   HIS A  74       2.785   6.968  -4.856  1.00 96.97           H  
ATOM   1102  CA  HIS A  74       2.484   8.505  -3.421  1.00 96.97           C  
ATOM   1103  HA  HIS A  74       2.031   8.349  -2.442  1.00 96.97           H  
ATOM   1104  C   HIS A  74       1.974   9.867  -3.909  1.00 96.97           C  
ATOM   1105  CB  HIS A  74       4.007   8.488  -3.247  1.00 96.97           C  
ATOM   1106  HB2 HIS A  74       4.497   8.551  -4.219  1.00 96.97           H  
ATOM   1107  HB3 HIS A  74       4.310   9.377  -2.694  1.00 96.97           H  
ATOM   1108  O   HIS A  74       1.572  10.671  -3.073  1.00 96.97           O  
ATOM   1109  CG  HIS A  74       4.539   7.294  -2.495  1.00 96.97           C  
ATOM   1110  CD2 HIS A  74       3.934   6.616  -1.469  1.00 96.97           C  
ATOM   1111  HD2 HIS A  74       2.955   6.815  -1.059  1.00 96.97           H  
ATOM   1112  ND1 HIS A  74       5.770   6.714  -2.681  1.00 96.97           N  
ATOM   1113  HD1 HIS A  74       6.455   6.985  -3.372  1.00 96.97           H  
ATOM   1114  CE1 HIS A  74       5.905   5.715  -1.794  1.00 96.97           C  
ATOM   1115  HE1 HIS A  74       6.769   5.071  -1.708  1.00 96.97           H  
ATOM   1116  NE2 HIS A  74       4.803   5.615  -1.035  1.00 96.97           N  
ATOM   1117  N   ALA A  75       1.835  10.072  -5.225  1.00 97.24           N  
ATOM   1118  H   ALA A  75       2.228   9.392  -5.860  1.00 97.24           H  
ATOM   1119  CA  ALA A  75       1.264  11.284  -5.826  1.00 97.24           C  
ATOM   1120  HA  ALA A  75       1.772  12.150  -5.401  1.00 97.24           H  
ATOM   1121  C   ALA A  75      -0.234  11.509  -5.557  1.00 97.24           C  
ATOM   1122  CB  ALA A  75       1.559  11.245  -7.326  1.00 97.24           C  
ATOM   1123  HB1 ALA A  75       2.638  11.222  -7.479  1.00 97.24           H  
ATOM   1124  HB2 ALA A  75       1.110  10.366  -7.788  1.00 97.24           H  
ATOM   1125  HB3 ALA A  75       1.172  12.144  -7.805  1.00 97.24           H  
ATOM   1126  O   ALA A  75      -0.778  12.574  -5.836  1.00 97.24           O  
ATOM   1127  N   ARG A  76      -0.929  10.516  -4.998  1.00 96.57           N  
ATOM   1128  H   ARG A  76      -0.421   9.674  -4.768  1.00 96.57           H  
ATOM   1129  CA  ARG A  76      -2.368  10.575  -4.702  1.00 96.57           C  
ATOM   1130  HA  ARG A  76      -2.624  11.612  -4.485  1.00 96.57           H  
ATOM   1131  C   ARG A  76      -2.691   9.801  -3.434  1.00 96.57           C  
ATOM   1132  CB  ARG A  76      -3.175  10.152  -5.946  1.00 96.57           C  
ATOM   1133  HB2 ARG A  76      -3.010  10.910  -6.711  1.00 96.57           H  
ATOM   1134  HB3 ARG A  76      -4.240  10.153  -5.712  1.00 96.57           H  
ATOM   1135  O   ARG A  76      -3.637   9.021  -3.396  1.00 96.57           O  
ATOM   1136  CG  ARG A  76      -2.782   8.782  -6.531  1.00 96.57           C  
ATOM   1137  HG2 ARG A  76      -1.701   8.732  -6.663  1.00 96.57           H  
ATOM   1138  HG3 ARG A  76      -3.087   7.983  -5.856  1.00 96.57           H  
ATOM   1139  CD  ARG A  76      -3.437   8.583  -7.905  1.00 96.57           C  
ATOM   1140  HD2 ARG A  76      -3.256   9.465  -8.519  1.00 96.57           H  
ATOM   1141  HD3 ARG A  76      -4.516   8.490  -7.782  1.00 96.57           H  
ATOM   1142  NE  ARG A  76      -2.905   7.388  -8.593  1.00 96.57           N  
ATOM   1143  HE  ARG A  76      -3.412   6.522  -8.478  1.00 96.57           H  
ATOM   1144  NH1 ARG A  76      -1.079   8.404  -9.572  1.00 96.57           N  
ATOM   1145 HH11 ARG A  76      -0.161   8.357  -9.991  1.00 96.57           H  
ATOM   1146 HH12 ARG A  76      -1.342   9.316  -9.227  1.00 96.57           H  
ATOM   1147  NH2 ARG A  76      -1.335   6.207  -9.769  1.00 96.57           N  
ATOM   1148 HH21 ARG A  76      -1.834   5.337  -9.653  1.00 96.57           H  
ATOM   1149 HH22 ARG A  76      -0.412   6.214 -10.178  1.00 96.57           H  
ATOM   1150  CZ  ARG A  76      -1.784   7.341  -9.307  1.00 96.57           C  
ATOM   1151  N   SER A  77      -1.888   9.984  -2.396  1.00 96.85           N  
ATOM   1152  H   SER A  77      -1.142  10.660  -2.479  1.00 96.85           H  
ATOM   1153  CA  SER A  77      -1.849   9.079  -1.250  1.00 96.85           C  
ATOM   1154  HA  SER A  77      -1.695   8.070  -1.632  1.00 96.85           H  
ATOM   1155  C   SER A  77      -3.132   9.042  -0.410  1.00 96.85           C  
ATOM   1156  CB  SER A  77      -0.637   9.419  -0.395  1.00 96.85           C  
ATOM   1157  HB2 SER A  77       0.268   9.301  -0.992  1.00 96.85           H  
ATOM   1158  HB3 SER A  77      -0.588   8.748   0.462  1.00 96.85           H  
ATOM   1159  O   SER A  77      -3.444   7.973   0.107  1.00 96.85           O  
ATOM   1160  OG  SER A  77      -0.736  10.755   0.034  1.00 96.85           O  
ATOM   1161  HG  SER A  77      -0.850  10.738   0.987  1.00 96.85           H  
ATOM   1162  N   ILE A  78      -3.925  10.121  -0.317  1.00 97.08           N  
ATOM   1163  H   ILE A  78      -3.570  11.004  -0.655  1.00 97.08           H  
ATOM   1164  CA  ILE A  78      -5.239  10.087   0.370  1.00 97.08           C  
ATOM   1165  HA  ILE A  78      -5.226   9.269   1.089  1.00 97.08           H  
ATOM   1166  C   ILE A  78      -6.420   9.789  -0.559  1.00 97.08           C  
ATOM   1167  CB  ILE A  78      -5.511  11.361   1.194  1.00 97.08           C  
ATOM   1168  HB  ILE A  78      -6.432  11.185   1.749  1.00 97.08           H  
ATOM   1169  O   ILE A  78      -7.464   9.332  -0.100  1.00 97.08           O  
ATOM   1170  CG1 ILE A  78      -5.721  12.622   0.329  1.00 97.08           C  
ATOM   1171 HG12 ILE A  78      -6.481  12.427  -0.427  1.00 97.08           H  
ATOM   1172 HG13 ILE A  78      -4.793  12.880  -0.181  1.00 97.08           H  
ATOM   1173  CG2 ILE A  78      -4.394  11.552   2.226  1.00 97.08           C  
ATOM   1174 HG21 ILE A  78      -4.695  12.300   2.959  1.00 97.08           H  
ATOM   1175 HG22 ILE A  78      -3.477  11.880   1.735  1.00 97.08           H  
ATOM   1176 HG23 ILE A  78      -4.207  10.618   2.754  1.00 97.08           H  
ATOM   1177  CD1 ILE A  78      -6.202  13.826   1.149  1.00 97.08           C  
ATOM   1178 HD11 ILE A  78      -7.088  13.556   1.723  1.00 97.08           H  
ATOM   1179 HD12 ILE A  78      -6.461  14.648   0.481  1.00 97.08           H  
ATOM   1180 HD13 ILE A  78      -5.419  14.164   1.827  1.00 97.08           H  
ATOM   1181  N   PHE A  79      -6.270  10.014  -1.867  1.00 96.81           N  
ATOM   1182  H   PHE A  79      -5.384  10.379  -2.185  1.00 96.81           H  
ATOM   1183  CA  PHE A  79      -7.333   9.772  -2.845  1.00 96.81           C  
ATOM   1184  HA  PHE A  79      -8.299   9.881  -2.352  1.00 96.81           H  
ATOM   1185  C   PHE A  79      -7.274   8.345  -3.408  1.00 96.81           C  
ATOM   1186  CB  PHE A  79      -7.261  10.840  -3.946  1.00 96.81           C  
ATOM   1187  HB2 PHE A  79      -6.330  10.728  -4.502  1.00 96.81           H  
ATOM   1188  HB3 PHE A  79      -7.248  11.826  -3.482  1.00 96.81           H  
ATOM   1189  O   PHE A  79      -8.277   7.628  -3.436  1.00 96.81           O  
ATOM   1190  CG  PHE A  79      -8.435  10.782  -4.903  1.00 96.81           C  
ATOM   1191  CD1 PHE A  79      -8.294  10.209  -6.181  1.00 96.81           C  
ATOM   1192  HD1 PHE A  79      -7.335   9.829  -6.500  1.00 96.81           H  
ATOM   1193  CD2 PHE A  79      -9.685  11.282  -4.497  1.00 96.81           C  
ATOM   1194  HD2 PHE A  79      -9.798  11.733  -3.522  1.00 96.81           H  
ATOM   1195  CE1 PHE A  79      -9.403  10.124  -7.042  1.00 96.81           C  
ATOM   1196  HE1 PHE A  79      -9.297   9.674  -8.018  1.00 96.81           H  
ATOM   1197  CE2 PHE A  79     -10.791  11.203  -5.358  1.00 96.81           C  
ATOM   1198  HE2 PHE A  79     -11.744  11.602  -5.041  1.00 96.81           H  
ATOM   1199  CZ  PHE A  79     -10.653  10.619  -6.629  1.00 96.81           C  
ATOM   1200  HZ  PHE A  79     -11.506  10.561  -7.289  1.00 96.81           H  
ATOM   1201  N   GLY A  80      -6.086   7.904  -3.820  1.00 90.82           N  
ATOM   1202  H   GLY A  80      -5.292   8.516  -3.698  1.00 90.82           H  
ATOM   1203  CA  GLY A  80      -5.840   6.643  -4.511  1.00 90.82           C  
ATOM   1204  HA2 GLY A  80      -6.169   5.816  -3.882  1.00 90.82           H  
ATOM   1205  HA3 GLY A  80      -4.772   6.534  -4.698  1.00 90.82           H  
ATOM   1206  C   GLY A  80      -6.577   6.606  -5.846  1.00 90.82           C  
ATOM   1207  O   GLY A  80      -6.402   7.474  -6.694  1.00 90.82           O  
ATOM   1208  N   THR A  81      -7.445   5.613  -6.018  1.00 86.07           N  
ATOM   1209  H   THR A  81      -7.501   4.895  -5.309  1.00 86.07           H  
ATOM   1210  CA  THR A  81      -8.414   5.518  -7.127  1.00 86.07           C  
ATOM   1211  HA  THR A  81      -8.082   6.152  -7.950  1.00 86.07           H  
ATOM   1212  C   THR A  81      -9.806   6.031  -6.722  1.00 86.07           C  
ATOM   1213  CB  THR A  81      -8.480   4.075  -7.649  1.00 86.07           C  
ATOM   1214  HB  THR A  81      -9.244   3.997  -8.423  1.00 86.07           H  
ATOM   1215  O   THR A  81     -10.822   5.591  -7.251  1.00 86.07           O  
ATOM   1216  CG2 THR A  81      -7.146   3.619  -8.240  1.00 86.07           C  
ATOM   1217 HG21 THR A  81      -6.372   3.588  -7.473  1.00 86.07           H  
ATOM   1218 HG22 THR A  81      -7.260   2.626  -8.676  1.00 86.07           H  
ATOM   1219 HG23 THR A  81      -6.843   4.307  -9.030  1.00 86.07           H  
ATOM   1220  OG1 THR A  81      -8.781   3.183  -6.593  1.00 86.07           O  
ATOM   1221  HG1 THR A  81      -8.804   2.313  -7.000  1.00 86.07           H  
ATOM   1222  N   GLY A  82      -9.875   6.883  -5.696  1.00 92.29           N  
ATOM   1223  H   GLY A  82      -9.012   7.240  -5.312  1.00 92.29           H  
ATOM   1224  CA  GLY A  82     -11.094   7.230  -4.958  1.00 92.29           C  
ATOM   1225  HA2 GLY A  82     -11.940   7.241  -5.646  1.00 92.29           H  
ATOM   1226  HA3 GLY A  82     -10.984   8.229  -4.535  1.00 92.29           H  
ATOM   1227  C   GLY A  82     -11.407   6.251  -3.817  1.00 92.29           C  
ATOM   1228  O   GLY A  82     -12.046   6.621  -2.832  1.00 92.29           O  
ATOM   1229  N   ARG A  83     -10.904   5.008  -3.886  1.00 90.94           N  
ATOM   1230  H   ARG A  83     -10.418   4.751  -4.733  1.00 90.94           H  
ATOM   1231  CA  ARG A  83     -11.099   3.995  -2.831  1.00 90.94           C  
ATOM   1232  HA  ARG A  83     -12.165   3.918  -2.614  1.00 90.94           H  
ATOM   1233  C   ARG A  83     -10.445   4.380  -1.504  1.00 90.94           C  
ATOM   1234  CB  ARG A  83     -10.593   2.618  -3.291  1.00 90.94           C  
ATOM   1235  HB2 ARG A  83      -9.561   2.701  -3.633  1.00 90.94           H  
ATOM   1236  HB3 ARG A  83     -10.614   1.941  -2.437  1.00 90.94           H  
ATOM   1237  O   ARG A  83     -11.020   4.098  -0.455  1.00 90.94           O  
ATOM   1238  CG  ARG A  83     -11.462   2.013  -4.403  1.00 90.94           C  
ATOM   1239  HG2 ARG A  83     -11.375   2.621  -5.304  1.00 90.94           H  
ATOM   1240  HG3 ARG A  83     -12.504   2.007  -4.082  1.00 90.94           H  
ATOM   1241  CD  ARG A  83     -11.029   0.574  -4.714  1.00 90.94           C  
ATOM   1242  HD2 ARG A  83     -11.149  -0.027  -3.812  1.00 90.94           H  
ATOM   1243  HD3 ARG A  83      -9.976   0.572  -4.997  1.00 90.94           H  
ATOM   1244  NE  ARG A  83     -11.828  -0.006  -5.815  1.00 90.94           N  
ATOM   1245  HE  ARG A  83     -12.262   0.642  -6.456  1.00 90.94           H  
ATOM   1246  NH1 ARG A  83     -11.502  -2.220  -5.328  1.00 90.94           N  
ATOM   1247 HH11 ARG A  83     -10.777  -1.995  -4.661  1.00 90.94           H  
ATOM   1248 HH12 ARG A  83     -11.607  -3.192  -5.583  1.00 90.94           H  
ATOM   1249  NH2 ARG A  83     -12.798  -1.695  -7.027  1.00 90.94           N  
ATOM   1250 HH21 ARG A  83     -13.182  -1.035  -7.688  1.00 90.94           H  
ATOM   1251 HH22 ARG A  83     -13.017  -2.675  -7.129  1.00 90.94           H  
ATOM   1252  CZ  ARG A  83     -12.032  -1.292  -6.053  1.00 90.94           C  
ATOM   1253  N   THR A  84      -9.285   5.039  -1.527  1.00 93.89           N  
ATOM   1254  H   THR A  84      -8.850   5.258  -2.412  1.00 93.89           H  
ATOM   1255  CA  THR A  84      -8.620   5.487  -0.294  1.00 93.89           C  
ATOM   1256  HA  THR A  84      -8.540   4.639   0.387  1.00 93.89           H  
ATOM   1257  C   THR A  84      -9.461   6.554   0.397  1.00 93.89           C  
ATOM   1258  CB  THR A  84      -7.202   6.007  -0.554  1.00 93.89           C  
ATOM   1259  HB  THR A  84      -7.245   6.943  -1.111  1.00 93.89           H  
ATOM   1260  O   THR A  84      -9.804   6.385   1.564  1.00 93.89           O  
ATOM   1261  CG2 THR A  84      -6.445   6.235   0.749  1.00 93.89           C  
ATOM   1262 HG21 THR A  84      -5.417   6.517   0.524  1.00 93.89           H  
ATOM   1263 HG22 THR A  84      -6.906   7.049   1.309  1.00 93.89           H  
ATOM   1264 HG23 THR A  84      -6.448   5.331   1.358  1.00 93.89           H  
ATOM   1265  OG1 THR A  84      -6.467   5.068  -1.306  1.00 93.89           O  
ATOM   1266  HG1 THR A  84      -5.544   5.312  -1.207  1.00 93.89           H  
ATOM   1267  N   ALA A  85      -9.916   7.570  -0.342  1.00 97.21           N  
ATOM   1268  H   ALA A  85      -9.586   7.672  -1.291  1.00 97.21           H  
ATOM   1269  CA  ALA A  85     -10.814   8.599   0.182  1.00 97.21           C  
ATOM   1270  HA  ALA A  85     -10.310   9.131   0.989  1.00 97.21           H  
ATOM   1271  C   ALA A  85     -12.104   7.987   0.761  1.00 97.21           C  
ATOM   1272  CB  ALA A  85     -11.113   9.594  -0.945  1.00 97.21           C  
ATOM   1273  HB1 ALA A  85     -11.862  10.313  -0.614  1.00 97.21           H  
ATOM   1274  HB2 ALA A  85     -10.203  10.135  -1.207  1.00 97.21           H  
ATOM   1275  HB3 ALA A  85     -11.495   9.077  -1.825  1.00 97.21           H  
ATOM   1276  O   ALA A  85     -12.491   8.284   1.891  1.00 97.21           O  
ATOM   1277  N   ALA A  86     -12.732   7.051   0.043  1.00 95.44           N  
ATOM   1278  H   ALA A  86     -12.404   6.854  -0.892  1.00 95.44           H  
ATOM   1279  CA  ALA A  86     -13.905   6.339   0.549  1.00 95.44           C  
ATOM   1280  HA  ALA A  86     -14.670   7.075   0.797  1.00 95.44           H  
ATOM   1281  C   ALA A  86     -13.615   5.538   1.836  1.00 95.44           C  
ATOM   1282  CB  ALA A  86     -14.438   5.432  -0.565  1.00 95.44           C  
ATOM   1283  HB1 ALA A  86     -14.656   6.024  -1.455  1.00 95.44           H  
ATOM   1284  HB2 ALA A  86     -15.352   4.941  -0.230  1.00 95.44           H  
ATOM   1285  HB3 ALA A  86     -13.699   4.671  -0.813  1.00 95.44           H  
ATOM   1286  O   ALA A  86     -14.467   5.462   2.723  1.00 95.44           O  
ATOM   1287  N   THR A  87     -12.411   4.977   1.968  1.00 94.88           N  
ATOM   1288  H   THR A  87     -11.749   5.084   1.214  1.00 94.88           H  
ATOM   1289  CA  THR A  87     -11.983   4.242   3.169  1.00 94.88           C  
ATOM   1290  HA  THR A  87     -12.758   3.522   3.431  1.00 94.88           H  
ATOM   1291  C   THR A  87     -11.803   5.173   4.366  1.00 94.88           C  
ATOM   1292  CB  THR A  87     -10.691   3.454   2.912  1.00 94.88           C  
ATOM   1293  HB  THR A  87      -9.874   4.137   2.683  1.00 94.88           H  
ATOM   1294  O   THR A  87     -12.221   4.815   5.462  1.00 94.88           O  
ATOM   1295  CG2 THR A  87     -10.288   2.586   4.104  1.00 94.88           C  
ATOM   1296 HG21 THR A  87     -11.115   1.936   4.388  1.00 94.88           H  
ATOM   1297 HG22 THR A  87      -9.428   1.979   3.824  1.00 94.88           H  
ATOM   1298 HG23 THR A  87     -10.006   3.212   4.951  1.00 94.88           H  
ATOM   1299  OG1 THR A  87     -10.879   2.579   1.823  1.00 94.88           O  
ATOM   1300  HG1 THR A  87     -10.981   3.112   1.031  1.00 94.88           H  
ATOM   1301  N   PHE A  88     -11.272   6.384   4.164  1.00 97.24           N  
ATOM   1302  H   PHE A  88     -10.932   6.619   3.242  1.00 97.24           H  
ATOM   1303  CA  PHE A  88     -11.225   7.415   5.208  1.00 97.24           C  
ATOM   1304  HA  PHE A  88     -10.656   7.041   6.058  1.00 97.24           H  
ATOM   1305  C   PHE A  88     -12.631   7.745   5.728  1.00 97.24           C  
ATOM   1306  CB  PHE A  88     -10.533   8.681   4.678  1.00 97.24           C  
ATOM   1307  HB2 PHE A  88     -10.715   8.782   3.608  1.00 97.24           H  
ATOM   1308  HB3 PHE A  88     -10.977   9.552   5.159  1.00 97.24           H  
ATOM   1309  O   PHE A  88     -12.854   7.721   6.935  1.00 97.24           O  
ATOM   1310  CG  PHE A  88      -9.038   8.735   4.913  1.00 97.24           C  
ATOM   1311  CD1 PHE A  88      -8.523   9.498   5.978  1.00 97.24           C  
ATOM   1312  HD1 PHE A  88      -9.195  10.025   6.639  1.00 97.24           H  
ATOM   1313  CD2 PHE A  88      -8.152   8.058   4.056  1.00 97.24           C  
ATOM   1314  HD2 PHE A  88      -8.536   7.469   3.236  1.00 97.24           H  
ATOM   1315  CE1 PHE A  88      -7.134   9.592   6.172  1.00 97.24           C  
ATOM   1316  HE1 PHE A  88      -6.744  10.188   6.983  1.00 97.24           H  
ATOM   1317  CE2 PHE A  88      -6.763   8.148   4.248  1.00 97.24           C  
ATOM   1318  HE2 PHE A  88      -6.087   7.629   3.584  1.00 97.24           H  
ATOM   1319  CZ  PHE A  88      -6.254   8.924   5.303  1.00 97.24           C  
ATOM   1320  HZ  PHE A  88      -5.187   9.009   5.447  1.00 97.24           H  
ATOM   1321  N   MET A  89     -13.605   7.973   4.837  1.00 97.09           N  
ATOM   1322  H   MET A  89     -13.369   8.009   3.856  1.00 97.09           H  
ATOM   1323  CA  MET A  89     -14.991   8.209   5.267  1.00 97.09           C  
ATOM   1324  HA  MET A  89     -14.986   9.031   5.983  1.00 97.09           H  
ATOM   1325  C   MET A  89     -15.588   6.990   5.981  1.00 97.09           C  
ATOM   1326  CB  MET A  89     -15.863   8.610   4.071  1.00 97.09           C  
ATOM   1327  HB2 MET A  89     -15.924   7.784   3.362  1.00 97.09           H  
ATOM   1328  HB3 MET A  89     -15.408   9.464   3.570  1.00 97.09           H  
ATOM   1329  O   MET A  89     -16.257   7.130   7.000  1.00 97.09           O  
ATOM   1330  CG  MET A  89     -17.280   9.003   4.510  1.00 97.09           C  
ATOM   1331  HG2 MET A  89     -17.755   8.149   4.994  1.00 97.09           H  
ATOM   1332  HG3 MET A  89     -17.872   9.237   3.626  1.00 97.09           H  
ATOM   1333  SD  MET A  89     -17.377  10.421   5.639  1.00 97.09           S  
ATOM   1334  CE  MET A  89     -16.951  11.759   4.495  1.00 97.09           C  
ATOM   1335  HE1 MET A  89     -17.117  12.719   4.984  1.00 97.09           H  
ATOM   1336  HE2 MET A  89     -15.902  11.684   4.206  1.00 97.09           H  
ATOM   1337  HE3 MET A  89     -17.580  11.693   3.608  1.00 97.09           H  
ATOM   1338  N   THR A  90     -15.312   5.783   5.486  1.00 96.22           N  
ATOM   1339  H   THR A  90     -14.757   5.728   4.644  1.00 96.22           H  
ATOM   1340  CA  THR A  90     -15.785   4.539   6.114  1.00 96.22           C  
ATOM   1341  HA  THR A  90     -16.870   4.579   6.200  1.00 96.22           H  
ATOM   1342  C   THR A  90     -15.219   4.377   7.525  1.00 96.22           C  
ATOM   1343  CB  THR A  90     -15.418   3.317   5.262  1.00 96.22           C  
ATOM   1344  HB  THR A  90     -14.334   3.216   5.214  1.00 96.22           H  
ATOM   1345  O   THR A  90     -15.953   3.987   8.424  1.00 96.22           O  
ATOM   1346  CG2 THR A  90     -16.016   2.022   5.807  1.00 96.22           C  
ATOM   1347 HG21 THR A  90     -15.629   1.808   6.803  1.00 96.22           H  
ATOM   1348 HG22 THR A  90     -17.100   2.120   5.849  1.00 96.22           H  
ATOM   1349 HG23 THR A  90     -15.755   1.196   5.145  1.00 96.22           H  
ATOM   1350  OG1 THR A  90     -15.928   3.465   3.954  1.00 96.22           O  
ATOM   1351  HG1 THR A  90     -15.473   4.199   3.535  1.00 96.22           H  
ATOM   1352  N   ALA A  91     -13.952   4.728   7.752  1.00 96.19           N  
ATOM   1353  H   ALA A  91     -13.380   5.033   6.977  1.00 96.19           H  
ATOM   1354  CA  ALA A  91     -13.344   4.714   9.081  1.00 96.19           C  
ATOM   1355  HA  ALA A  91     -13.466   3.722   9.514  1.00 96.19           H  
ATOM   1356  C   ALA A  91     -14.004   5.720  10.040  1.00 96.19           C  
ATOM   1357  CB  ALA A  91     -11.847   5.005   8.926  1.00 96.19           C  
ATOM   1358  HB1 ALA A  91     -11.393   4.276   8.254  1.00 96.19           H  
ATOM   1359  HB2 ALA A  91     -11.695   6.005   8.521  1.00 96.19           H  
ATOM   1360  HB3 ALA A  91     -11.364   4.947   9.901  1.00 96.19           H  
ATOM   1361  O   ALA A  91     -14.122   5.443  11.231  1.00 96.19           O  
ATOM   1362  N   VAL A  92     -14.470   6.866   9.532  1.00 97.66           N  
ATOM   1363  H   VAL A  92     -14.309   7.061   8.554  1.00 97.66           H  
ATOM   1364  CA  VAL A  92     -15.241   7.832  10.329  1.00 97.66           C  
ATOM   1365  HA  VAL A  92     -14.728   7.977  11.280  1.00 97.66           H  
ATOM   1366  C   VAL A  92     -16.620   7.272  10.674  1.00 97.66           C  
ATOM   1367  CB  VAL A  92     -15.340   9.204   9.629  1.00 97.66           C  
ATOM   1368  HB  VAL A  92     -15.782   9.072   8.641  1.00 97.66           H  
ATOM   1369  O   VAL A  92     -16.972   7.203  11.848  1.00 97.66           O  
ATOM   1370  CG1 VAL A  92     -16.212  10.196  10.410  1.00 97.66           C  
ATOM   1371 HG11 VAL A  92     -17.244   9.846  10.451  1.00 97.66           H  
ATOM   1372 HG12 VAL A  92     -15.835  10.312  11.426  1.00 97.66           H  
ATOM   1373 HG13 VAL A  92     -16.206  11.164   9.910  1.00 97.66           H  
ATOM   1374  CG2 VAL A  92     -13.964   9.861   9.452  1.00 97.66           C  
ATOM   1375 HG21 VAL A  92     -14.074  10.758   8.844  1.00 97.66           H  
ATOM   1376 HG22 VAL A  92     -13.274   9.184   8.949  1.00 97.66           H  
ATOM   1377 HG23 VAL A  92     -13.544  10.142  10.418  1.00 97.66           H  
ATOM   1378  N   VAL A  93     -17.385   6.846   9.667  1.00 96.98           N  
ATOM   1379  H   VAL A  93     -17.011   6.908   8.731  1.00 96.98           H  
ATOM   1380  CA  VAL A  93     -18.799   6.469   9.828  1.00 96.98           C  
ATOM   1381  HA  VAL A  93     -19.280   7.199  10.478  1.00 96.98           H  
ATOM   1382  C   VAL A  93     -18.967   5.111  10.512  1.00 96.98           C  
ATOM   1383  CB  VAL A  93     -19.522   6.504   8.466  1.00 96.98           C  
ATOM   1384  HB  VAL A  93     -19.021   5.827   7.775  1.00 96.98           H  
ATOM   1385  O   VAL A  93     -19.768   4.996  11.431  1.00 96.98           O  
ATOM   1386  CG1 VAL A  93     -20.996   6.093   8.576  1.00 96.98           C  
ATOM   1387 HG11 VAL A  93     -21.511   6.736   9.290  1.00 96.98           H  
ATOM   1388 HG12 VAL A  93     -21.478   6.169   7.601  1.00 96.98           H  
ATOM   1389 HG13 VAL A  93     -21.079   5.060   8.913  1.00 96.98           H  
ATOM   1390  CG2 VAL A  93     -19.502   7.921   7.871  1.00 96.98           C  
ATOM   1391 HG21 VAL A  93     -20.006   8.615   8.544  1.00 96.98           H  
ATOM   1392 HG22 VAL A  93     -18.478   8.262   7.720  1.00 96.98           H  
ATOM   1393 HG23 VAL A  93     -20.007   7.925   6.905  1.00 96.98           H  
ATOM   1394  N   ASN A  94     -18.190   4.105  10.105  1.00 94.29           N  
ATOM   1395  H   ASN A  94     -17.513   4.287   9.378  1.00 94.29           H  
ATOM   1396  CA  ASN A  94     -18.297   2.724  10.593  1.00 94.29           C  
ATOM   1397  HA  ASN A  94     -19.268   2.588  11.069  1.00 94.29           H  
ATOM   1398  C   ASN A  94     -17.227   2.380  11.644  1.00 94.29           C  
ATOM   1399  CB  ASN A  94     -18.201   1.741   9.411  1.00 94.29           C  
ATOM   1400  HB2 ASN A  94     -18.304   0.729   9.804  1.00 94.29           H  
ATOM   1401  HB3 ASN A  94     -17.215   1.823   8.954  1.00 94.29           H  
ATOM   1402  O   ASN A  94     -17.090   1.222  12.024  1.00 94.29           O  
ATOM   1403  CG  ASN A  94     -19.253   1.898   8.331  1.00 94.29           C  
ATOM   1404  ND2 ASN A  94     -19.132   1.133   7.272  1.00 94.29           N  
ATOM   1405 HD21 ASN A  94     -18.353   0.495   7.192  1.00 94.29           H  
ATOM   1406 HD22 ASN A  94     -19.847   1.254   6.569  1.00 94.29           H  
ATOM   1407  OD1 ASN A  94     -20.180   2.683   8.376  1.00 94.29           O  
ATOM   1408  N   GLY A  95     -16.401   3.345  12.046  1.00 94.61           N  
ATOM   1409  H   GLY A  95     -16.543   4.271  11.669  1.00 94.61           H  
ATOM   1410  CA  GLY A  95     -15.375   3.171  13.072  1.00 94.61           C  
ATOM   1411  HA2 GLY A  95     -15.433   2.180  13.522  1.00 94.61           H  
ATOM   1412  HA3 GLY A  95     -14.384   3.293  12.635  1.00 94.61           H  
ATOM   1413  C   GLY A  95     -15.575   4.195  14.174  1.00 94.61           C  
ATOM   1414  O   GLY A  95     -16.241   3.919  15.166  1.00 94.61           O  
ATOM   1415  N   LEU A  96     -15.053   5.404  13.968  1.00 97.06           N  
ATOM   1416  H   LEU A  96     -14.583   5.564  13.088  1.00 97.06           H  
ATOM   1417  CA  LEU A  96     -15.047   6.467  14.974  1.00 97.06           C  
ATOM   1418  HA  LEU A  96     -14.431   6.143  15.813  1.00 97.06           H  
ATOM   1419  C   LEU A  96     -16.445   6.744  15.545  1.00 97.06           C  
ATOM   1420  CB  LEU A  96     -14.446   7.748  14.373  1.00 97.06           C  
ATOM   1421  HB2 LEU A  96     -14.515   8.539  15.119  1.00 97.06           H  
ATOM   1422  HB3 LEU A  96     -15.055   8.046  13.520  1.00 97.06           H  
ATOM   1423  O   LEU A  96     -16.596   6.778  16.759  1.00 97.06           O  
ATOM   1424  CG  LEU A  96     -12.976   7.638  13.934  1.00 97.06           C  
ATOM   1425  HG  LEU A  96     -12.844   6.782  13.272  1.00 97.06           H  
ATOM   1426  CD1 LEU A  96     -12.591   8.900  13.166  1.00 97.06           C  
ATOM   1427 HD11 LEU A  96     -13.219   9.000  12.282  1.00 97.06           H  
ATOM   1428 HD12 LEU A  96     -12.733   9.777  13.797  1.00 97.06           H  
ATOM   1429 HD13 LEU A  96     -11.554   8.822  12.839  1.00 97.06           H  
ATOM   1430  CD2 LEU A  96     -12.031   7.499  15.128  1.00 97.06           C  
ATOM   1431 HD21 LEU A  96     -12.156   8.340  15.811  1.00 97.06           H  
ATOM   1432 HD22 LEU A  96     -12.235   6.570  15.660  1.00 97.06           H  
ATOM   1433 HD23 LEU A  96     -10.999   7.471  14.778  1.00 97.06           H  
ATOM   1434  N   MET A  97     -17.475   6.883  14.711  1.00 97.45           N  
ATOM   1435  H   MET A  97     -17.305   6.836  13.716  1.00 97.45           H  
ATOM   1436  CA  MET A  97     -18.841   7.155  15.181  1.00 97.45           C  
ATOM   1437  HA  MET A  97     -18.803   7.960  15.914  1.00 97.45           H  
ATOM   1438  C   MET A  97     -19.510   5.964  15.894  1.00 97.45           C  
ATOM   1439  CB  MET A  97     -19.701   7.623  14.000  1.00 97.45           C  
ATOM   1440  HB2 MET A  97     -20.744   7.650  14.317  1.00 97.45           H  
ATOM   1441  HB3 MET A  97     -19.608   6.911  13.179  1.00 97.45           H  
ATOM   1442  O   MET A  97     -20.458   6.170  16.652  1.00 97.45           O  
ATOM   1443  CG  MET A  97     -19.305   9.023  13.512  1.00 97.45           C  
ATOM   1444  HG2 MET A  97     -19.520   9.736  14.308  1.00 97.45           H  
ATOM   1445  HG3 MET A  97     -18.231   9.042  13.327  1.00 97.45           H  
ATOM   1446  SD  MET A  97     -20.132   9.585  11.993  1.00 97.45           S  
ATOM   1447  CE  MET A  97     -21.873   9.409  12.470  1.00 97.45           C  
ATOM   1448  HE1 MET A  97     -22.507   9.841  11.697  1.00 97.45           H  
ATOM   1449  HE2 MET A  97     -22.053   9.921  13.415  1.00 97.45           H  
ATOM   1450  HE3 MET A  97     -22.118   8.352  12.580  1.00 97.45           H  
ATOM   1451  N   GLU A  98     -19.029   4.735  15.680  1.00 95.29           N  
ATOM   1452  H   GLU A  98     -18.214   4.636  15.091  1.00 95.29           H  
ATOM   1453  CA  GLU A  98     -19.530   3.521  16.343  1.00 95.29           C  
ATOM   1454  HA  GLU A  98     -20.580   3.658  16.602  1.00 95.29           H  
ATOM   1455  C   GLU A  98     -18.788   3.218  17.657  1.00 95.29           C  
ATOM   1456  CB  GLU A  98     -19.430   2.308  15.396  1.00 95.29           C  
ATOM   1457  HB2 GLU A  98     -19.718   1.419  15.956  1.00 95.29           H  
ATOM   1458  HB3 GLU A  98     -18.395   2.185  15.075  1.00 95.29           H  
ATOM   1459  O   GLU A  98     -19.322   2.535  18.532  1.00 95.29           O  
ATOM   1460  CG  GLU A  98     -20.337   2.403  14.155  1.00 95.29           C  
ATOM   1461  HG2 GLU A  98     -20.002   3.240  13.543  1.00 95.29           H  
ATOM   1462  HG3 GLU A  98     -21.354   2.612  14.488  1.00 95.29           H  
ATOM   1463  CD  GLU A  98     -20.347   1.123  13.289  1.00 95.29           C  
ATOM   1464  OE1 GLU A  98     -21.121   1.063  12.311  1.00 95.29           O  
ATOM   1465  OE2 GLU A  98     -19.577   0.164  13.547  1.00 95.29           O  
ATOM   1466  N   TRP A  99     -17.560   3.714  17.823  1.00 95.40           N  
ATOM   1467  H   TRP A  99     -17.144   4.229  17.060  1.00 95.40           H  
ATOM   1468  CA  TRP A  99     -16.750   3.466  19.013  1.00 95.40           C  
ATOM   1469  HA  TRP A  99     -16.964   2.459  19.373  1.00 95.40           H  
ATOM   1470  C   TRP A  99     -17.090   4.437  20.142  1.00 95.40           C  
ATOM   1471  CB  TRP A  99     -15.265   3.517  18.659  1.00 95.40           C  
ATOM   1472  HB2 TRP A  99     -15.045   4.510  18.265  1.00 95.40           H  
ATOM   1473  HB3 TRP A  99     -14.683   3.384  19.571  1.00 95.40           H  
ATOM   1474  O   TRP A  99     -16.839   5.636  20.055  1.00 95.40           O  
ATOM   1475  CG  TRP A  99     -14.787   2.513  17.658  1.00 95.40           C  
ATOM   1476  CD1 TRP A  99     -15.341   1.308  17.381  1.00 95.40           C  
ATOM   1477  HD1 TRP A  99     -16.230   0.914  17.851  1.00 95.40           H  
ATOM   1478  CD2 TRP A  99     -13.670   2.658  16.735  1.00 95.40           C  
ATOM   1479  CE2 TRP A  99     -13.597   1.487  15.925  1.00 95.40           C  
ATOM   1480  CE3 TRP A  99     -12.727   3.678  16.489  1.00 95.40           C  
ATOM   1481  HE3 TRP A  99     -12.748   4.570  17.097  1.00 95.40           H  
ATOM   1482  NE1 TRP A  99     -14.638   0.696  16.361  1.00 95.40           N  
ATOM   1483  HE1 TRP A  99     -14.925  -0.168  15.925  1.00 95.40           H  
ATOM   1484  CH2 TRP A  99     -11.711   2.369  14.700  1.00 95.40           C  
ATOM   1485  HH2 TRP A  99     -10.955   2.275  13.935  1.00 95.40           H  
ATOM   1486  CZ2 TRP A  99     -12.631   1.331  14.923  1.00 95.40           C  
ATOM   1487  HZ2 TRP A  99     -12.596   0.427  14.333  1.00 95.40           H  
ATOM   1488  CZ3 TRP A  99     -11.758   3.537  15.479  1.00 95.40           C  
ATOM   1489  HZ3 TRP A  99     -11.034   4.321  15.314  1.00 95.40           H  
ATOM   1490  N   GLU A 100     -17.602   3.894  21.246  1.00 95.27           N  
ATOM   1491  H   GLU A 100     -17.825   2.909  21.217  1.00 95.27           H  
ATOM   1492  CA  GLU A 100     -18.098   4.650  22.404  1.00 95.27           C  
ATOM   1493  HA  GLU A 100     -19.024   5.151  22.123  1.00 95.27           H  
ATOM   1494  C   GLU A 100     -17.125   5.729  22.908  1.00 95.27           C  
ATOM   1495  CB  GLU A 100     -18.411   3.633  23.512  1.00 95.27           C  
ATOM   1496  HB2 GLU A 100     -19.096   2.890  23.102  1.00 95.27           H  
ATOM   1497  HB3 GLU A 100     -17.490   3.129  23.807  1.00 95.27           H  
ATOM   1498  O   GLU A 100     -17.541   6.856  23.188  1.00 95.27           O  
ATOM   1499  CG  GLU A 100     -19.058   4.270  24.750  1.00 95.27           C  
ATOM   1500  HG2 GLU A 100     -18.370   5.002  25.174  1.00 95.27           H  
ATOM   1501  HG3 GLU A 100     -19.961   4.796  24.439  1.00 95.27           H  
ATOM   1502  CD  GLU A 100     -19.418   3.245  25.838  1.00 95.27           C  
ATOM   1503  OE1 GLU A 100     -19.743   3.702  26.958  1.00 95.27           O  
ATOM   1504  OE2 GLU A 100     -19.390   2.028  25.548  1.00 95.27           O  
ATOM   1505  N   TYR A 101     -15.834   5.396  22.969  1.00 96.99           N  
ATOM   1506  H   TYR A 101     -15.587   4.451  22.710  1.00 96.99           H  
ATOM   1507  CA  TYR A 101     -14.786   6.236  23.551  1.00 96.99           C  
ATOM   1508  HA  TYR A 101     -15.258   6.936  24.240  1.00 96.99           H  
ATOM   1509  C   TYR A 101     -14.023   7.102  22.537  1.00 96.99           C  
ATOM   1510  CB  TYR A 101     -13.838   5.358  24.381  1.00 96.99           C  
ATOM   1511  HB2 TYR A 101     -13.091   5.992  24.858  1.00 96.99           H  
ATOM   1512  HB3 TYR A 101     -13.309   4.678  23.713  1.00 96.99           H  
ATOM   1513  O   TYR A 101     -13.089   7.792  22.929  1.00 96.99           O  
ATOM   1514  CG  TYR A 101     -14.541   4.563  25.465  1.00 96.99           C  
ATOM   1515  CD1 TYR A 101     -15.076   5.230  26.584  1.00 96.99           C  
ATOM   1516  HD1 TYR A 101     -14.962   6.300  26.678  1.00 96.99           H  
ATOM   1517  CD2 TYR A 101     -14.698   3.170  25.334  1.00 96.99           C  
ATOM   1518  HD2 TYR A 101     -14.291   2.656  24.476  1.00 96.99           H  
ATOM   1519  CE1 TYR A 101     -15.791   4.510  27.561  1.00 96.99           C  
ATOM   1520  HE1 TYR A 101     -16.230   5.023  28.404  1.00 96.99           H  
ATOM   1521  CE2 TYR A 101     -15.390   2.444  26.322  1.00 96.99           C  
ATOM   1522  HE2 TYR A 101     -15.542   1.379  26.227  1.00 96.99           H  
ATOM   1523  OH  TYR A 101     -16.655   2.413  28.350  1.00 96.99           O  
ATOM   1524  HH  TYR A 101     -17.337   2.962  28.745  1.00 96.99           H  
ATOM   1525  CZ  TYR A 101     -15.947   3.114  27.430  1.00 96.99           C  
ATOM   1526  N   SER A 102     -14.404   7.114  21.253  1.00 97.02           N  
ATOM   1527  H   SER A 102     -15.215   6.583  20.968  1.00 97.02           H  
ATOM   1528  CA  SER A 102     -13.722   7.939  20.239  1.00 97.02           C  
ATOM   1529  HA  SER A 102     -12.649   7.753  20.287  1.00 97.02           H  
ATOM   1530  C   SER A 102     -13.948   9.443  20.427  1.00 97.02           C  
ATOM   1531  CB  SER A 102     -14.228   7.570  18.846  1.00 97.02           C  
ATOM   1532  HB2 SER A 102     -13.594   8.035  18.091  1.00 97.02           H  
ATOM   1533  HB3 SER A 102     -14.204   6.487  18.720  1.00 97.02           H  
ATOM   1534  O   SER A 102     -13.203  10.255  19.898  1.00 97.02           O  
ATOM   1535  OG  SER A 102     -15.550   8.055  18.712  1.00 97.02           O  
ATOM   1536  HG  SER A 102     -16.016   7.503  18.080  1.00 97.02           H  
ATOM   1537  N   GLY A 103     -15.032   9.837  21.103  1.00 97.12           N  
ATOM   1538  H   GLY A 103     -15.619   9.112  21.490  1.00 97.12           H  
ATOM   1539  CA  GLY A 103     -15.465  11.234  21.175  1.00 97.12           C  
ATOM   1540  HA2 GLY A 103     -16.229  11.327  21.946  1.00 97.12           H  
ATOM   1541  HA3 GLY A 103     -14.611  11.849  21.461  1.00 97.12           H  
ATOM   1542  C   GLY A 103     -16.036  11.807  19.866  1.00 97.12           C  
ATOM   1543  O   GLY A 103     -16.388  12.983  19.836  1.00 97.12           O  
ATOM   1544  N   VAL A 104     -16.179  11.007  18.804  1.00 98.05           N  
ATOM   1545  H   VAL A 104     -15.877  10.047  18.887  1.00 98.05           H  
ATOM   1546  CA  VAL A 104     -16.719  11.438  17.504  1.00 98.05           C  
ATOM   1547  HA  VAL A 104     -16.625  12.521  17.423  1.00 98.05           H  
ATOM   1548  C   VAL A 104     -18.199  11.076  17.414  1.00 98.05           C  
ATOM   1549  CB  VAL A 104     -15.915  10.814  16.346  1.00 98.05           C  
ATOM   1550  HB  VAL A 104     -15.981   9.728  16.413  1.00 98.05           H  
ATOM   1551  O   VAL A 104     -18.560   9.903  17.463  1.00 98.05           O  
ATOM   1552  CG1 VAL A 104     -16.424  11.244  14.964  1.00 98.05           C  
ATOM   1553 HG11 VAL A 104     -17.476  10.986  14.845  1.00 98.05           H  
ATOM   1554 HG12 VAL A 104     -15.859  10.726  14.188  1.00 98.05           H  
ATOM   1555 HG13 VAL A 104     -16.296  12.319  14.835  1.00 98.05           H  
ATOM   1556  CG2 VAL A 104     -14.441  11.229  16.422  1.00 98.05           C  
ATOM   1557 HG21 VAL A 104     -13.984  10.819  17.323  1.00 98.05           H  
ATOM   1558 HG22 VAL A 104     -13.892  10.843  15.563  1.00 98.05           H  
ATOM   1559 HG23 VAL A 104     -14.362  12.316  16.444  1.00 98.05           H  
ATOM   1560  N   LYS A 105     -19.082  12.071  17.269  1.00 97.33           N  
ATOM   1561  H   LYS A 105     -18.747  13.024  17.276  1.00 97.33           H  
ATOM   1562  CA  LYS A 105     -20.525  11.858  17.029  1.00 97.33           C  
ATOM   1563  HA  LYS A 105     -20.769  10.801  17.134  1.00 97.33           H  
ATOM   1564  C   LYS A 105     -20.931  12.192  15.599  1.00 97.33           C  
ATOM   1565  CB  LYS A 105     -21.347  12.672  18.044  1.00 97.33           C  
ATOM   1566  HB2 LYS A 105     -21.137  13.732  17.905  1.00 97.33           H  
ATOM   1567  HB3 LYS A 105     -22.407  12.515  17.840  1.00 97.33           H  
ATOM   1568  O   LYS A 105     -21.977  11.752  15.131  1.00 97.33           O  
ATOM   1569  CG  LYS A 105     -21.076  12.308  19.515  1.00 97.33           C  
ATOM   1570  HG2 LYS A 105     -20.048  12.566  19.769  1.00 97.33           H  
ATOM   1571  HG3 LYS A 105     -21.739  12.901  20.145  1.00 97.33           H  
ATOM   1572  CD  LYS A 105     -21.310  10.817  19.807  1.00 97.33           C  
ATOM   1573  HD2 LYS A 105     -20.617  10.226  19.208  1.00 97.33           H  
ATOM   1574  HD3 LYS A 105     -22.331  10.546  19.536  1.00 97.33           H  
ATOM   1575  CE  LYS A 105     -21.057  10.493  21.281  1.00 97.33           C  
ATOM   1576  HE2 LYS A 105     -21.847  10.936  21.889  1.00 97.33           H  
ATOM   1577  HE3 LYS A 105     -20.110  10.949  21.570  1.00 97.33           H  
ATOM   1578  NZ  LYS A 105     -20.980   9.024  21.495  1.00 97.33           N  
ATOM   1579  HZ1 LYS A 105     -21.843   8.564  21.241  1.00 97.33           H  
ATOM   1580  HZ2 LYS A 105     -20.248   8.631  20.920  1.00 97.33           H  
ATOM   1581  HZ3 LYS A 105     -20.748   8.799  22.451  1.00 97.33           H  
ATOM   1582  N   SER A 106     -20.098  12.955  14.909  1.00 95.92           N  
ATOM   1583  H   SER A 106     -19.333  13.373  15.420  1.00 95.92           H  
ATOM   1584  CA  SER A 106     -20.299  13.419  13.548  1.00 95.92           C  
ATOM   1585  HA  SER A 106     -20.883  12.676  13.005  1.00 95.92           H  
ATOM   1586  C   SER A 106     -18.951  13.636  12.847  1.00 95.92           C  
ATOM   1587  CB  SER A 106     -21.076  14.737  13.601  1.00 95.92           C  
ATOM   1588  HB2 SER A 106     -21.993  14.600  14.174  1.00 95.92           H  
ATOM   1589  HB3 SER A 106     -21.343  15.046  12.590  1.00 95.92           H  
ATOM   1590  O   SER A 106     -17.932  13.837  13.514  1.00 95.92           O  
ATOM   1591  OG  SER A 106     -20.287  15.750  14.201  1.00 95.92           O  
ATOM   1592  HG  SER A 106     -20.030  15.482  15.086  1.00 95.92           H  
ATOM   1593  N   PRO A 107     -18.921  13.696  11.504  1.00 93.60           N  
ATOM   1594  CA  PRO A 107     -17.716  14.056  10.755  1.00 93.60           C  
ATOM   1595  HA  PRO A 107     -16.984  13.257  10.872  1.00 93.60           H  
ATOM   1596  C   PRO A 107     -17.063  15.385  11.181  1.00 93.60           C  
ATOM   1597  CB  PRO A 107     -18.183  14.102   9.299  1.00 93.60           C  
ATOM   1598  HB2 PRO A 107     -18.577  15.089   9.058  1.00 93.60           H  
ATOM   1599  HB3 PRO A 107     -17.382  13.833   8.610  1.00 93.60           H  
ATOM   1600  O   PRO A 107     -15.851  15.540  11.059  1.00 93.60           O  
ATOM   1601  CG  PRO A 107     -19.311  13.076   9.251  1.00 93.60           C  
ATOM   1602  HG2 PRO A 107     -19.993  13.257   8.420  1.00 93.60           H  
ATOM   1603  HG3 PRO A 107     -18.896  12.070   9.202  1.00 93.60           H  
ATOM   1604  CD  PRO A 107     -19.990  13.291  10.599  1.00 93.60           C  
ATOM   1605  HD2 PRO A 107     -20.726  14.090  10.519  1.00 93.60           H  
ATOM   1606  HD3 PRO A 107     -20.466  12.364  10.920  1.00 93.60           H  
ATOM   1607  N   SER A 108     -17.832  16.337  11.725  1.00 94.67           N  
ATOM   1608  H   SER A 108     -18.820  16.164  11.843  1.00 94.67           H  
ATOM   1609  CA  SER A 108     -17.316  17.621  12.229  1.00 94.67           C  
ATOM   1610  HA  SER A 108     -16.600  18.004  11.501  1.00 94.67           H  
ATOM   1611  C   SER A 108     -16.559  17.535  13.560  1.00 94.67           C  
ATOM   1612  CB  SER A 108     -18.446  18.651  12.340  1.00 94.67           C  
ATOM   1613  HB2 SER A 108     -18.126  19.488  12.961  1.00 94.67           H  
ATOM   1614  HB3 SER A 108     -18.656  19.037  11.343  1.00 94.67           H  
ATOM   1615  O   SER A 108     -15.900  18.507  13.945  1.00 94.67           O  
ATOM   1616  OG  SER A 108     -19.648  18.114  12.856  1.00 94.67           O  
ATOM   1617  HG  SER A 108     -19.508  17.598  13.653  1.00 94.67           H  
ATOM   1618  N   ASP A 109     -16.620  16.393  14.245  1.00 97.38           N  
ATOM   1619  H   ASP A 109     -17.200  15.645  13.894  1.00 97.38           H  
ATOM   1620  CA  ASP A 109     -15.900  16.141  15.502  1.00 97.38           C  
ATOM   1621  HA  ASP A 109     -15.750  17.085  16.025  1.00 97.38           H  
ATOM   1622  C   ASP A 109     -14.518  15.517  15.265  1.00 97.38           C  
ATOM   1623  CB  ASP A 109     -16.739  15.240  16.415  1.00 97.38           C  
ATOM   1624  HB2 ASP A 109     -16.239  15.138  17.378  1.00 97.38           H  
ATOM   1625  HB3 ASP A 109     -16.809  14.251  15.963  1.00 97.38           H  
ATOM   1626  O   ASP A 109     -13.732  15.350  16.200  1.00 97.38           O  
ATOM   1627  CG  ASP A 109     -18.145  15.784  16.649  1.00 97.38           C  
ATOM   1628  OD1 ASP A 109     -18.286  17.010  16.841  1.00 97.38           O  
ATOM   1629  OD2 ASP A 109     -19.090  14.963  16.564  1.00 97.38           O  
ATOM   1630  N   VAL A 110     -14.205  15.171  14.012  1.00 98.38           N  
ATOM   1631  H   VAL A 110     -14.884  15.345  13.285  1.00 98.38           H  
ATOM   1632  CA  VAL A 110     -12.917  14.592  13.635  1.00 98.38           C  
ATOM   1633  HA  VAL A 110     -12.779  13.694  14.237  1.00 98.38           H  
ATOM   1634  C   VAL A 110     -11.780  15.565  13.970  1.00 98.38           C  
ATOM   1635  CB  VAL A 110     -12.916  14.151  12.160  1.00 98.38           C  
ATOM   1636  HB  VAL A 110     -13.211  14.991  11.531  1.00 98.38           H  
ATOM   1637  O   VAL A 110     -11.890  16.780  13.807  1.00 98.38           O  
ATOM   1638  CG1 VAL A 110     -11.541  13.660  11.697  1.00 98.38           C  
ATOM   1639 HG11 VAL A 110     -11.604  13.345  10.655  1.00 98.38           H  
ATOM   1640 HG12 VAL A 110     -10.811  14.468  11.746  1.00 98.38           H  
ATOM   1641 HG13 VAL A 110     -11.206  12.818  12.304  1.00 98.38           H  
ATOM   1642  CG2 VAL A 110     -13.901  12.988  11.962  1.00 98.38           C  
ATOM   1643 HG21 VAL A 110     -14.904  13.282  12.272  1.00 98.38           H  
ATOM   1644 HG22 VAL A 110     -13.592  12.122  12.548  1.00 98.38           H  
ATOM   1645 HG23 VAL A 110     -13.941  12.713  10.908  1.00 98.38           H  
ATOM   1646  N   LYS A 111     -10.678  14.992  14.450  1.00 98.48           N  
ATOM   1647  H   LYS A 111     -10.617  13.986  14.392  1.00 98.48           H  
ATOM   1648  CA  LYS A 111      -9.433  15.660  14.830  1.00 98.48           C  
ATOM   1649  HA  LYS A 111      -9.467  16.719  14.572  1.00 98.48           H  
ATOM   1650  C   LYS A 111      -8.289  15.026  14.053  1.00 98.48           C  
ATOM   1651  CB  LYS A 111      -9.198  15.510  16.339  1.00 98.48           C  
ATOM   1652  HB2 LYS A 111      -9.182  14.452  16.601  1.00 98.48           H  
ATOM   1653  HB3 LYS A 111      -8.219  15.922  16.586  1.00 98.48           H  
ATOM   1654  O   LYS A 111      -8.466  13.944  13.490  1.00 98.48           O  
ATOM   1655  CG  LYS A 111     -10.258  16.227  17.183  1.00 98.48           C  
ATOM   1656  HG2 LYS A 111     -11.220  15.726  17.075  1.00 98.48           H  
ATOM   1657  HG3 LYS A 111     -10.353  17.263  16.860  1.00 98.48           H  
ATOM   1658  CD  LYS A 111      -9.820  16.177  18.647  1.00 98.48           C  
ATOM   1659  HD2 LYS A 111      -8.846  16.658  18.741  1.00 98.48           H  
ATOM   1660  HD3 LYS A 111      -9.730  15.135  18.953  1.00 98.48           H  
ATOM   1661  CE  LYS A 111     -10.822  16.895  19.545  1.00 98.48           C  
ATOM   1662  HE2 LYS A 111     -11.806  16.451  19.394  1.00 98.48           H  
ATOM   1663  HE3 LYS A 111     -10.859  17.943  19.248  1.00 98.48           H  
ATOM   1664  NZ  LYS A 111     -10.399  16.762  20.958  1.00 98.48           N  
ATOM   1665  HZ1 LYS A 111     -10.331  15.784  21.200  1.00 98.48           H  
ATOM   1666  HZ2 LYS A 111     -11.049  17.215  21.584  1.00 98.48           H  
ATOM   1667  HZ3 LYS A 111      -9.477  17.160  21.072  1.00 98.48           H  
ATOM   1668  N   VAL A 112      -7.116  15.655  14.060  1.00 98.50           N  
ATOM   1669  H   VAL A 112      -7.038  16.517  14.581  1.00 98.50           H  
ATOM   1670  CA  VAL A 112      -5.908  15.076  13.449  1.00 98.50           C  
ATOM   1671  HA  VAL A 112      -6.064  14.961  12.377  1.00 98.50           H  
ATOM   1672  C   VAL A 112      -5.650  13.674  14.000  1.00 98.50           C  
ATOM   1673  CB  VAL A 112      -4.698  16.004  13.668  1.00 98.50           C  
ATOM   1674  HB  VAL A 112      -4.684  16.338  14.705  1.00 98.50           H  
ATOM   1675  O   VAL A 112      -5.490  12.734  13.227  1.00 98.50           O  
ATOM   1676  CG1 VAL A 112      -3.355  15.320  13.381  1.00 98.50           C  
ATOM   1677 HG11 VAL A 112      -3.380  14.826  12.409  1.00 98.50           H  
ATOM   1678 HG12 VAL A 112      -2.557  16.061  13.386  1.00 98.50           H  
ATOM   1679 HG13 VAL A 112      -3.137  14.578  14.149  1.00 98.50           H  
ATOM   1680  CG2 VAL A 112      -4.818  17.233  12.759  1.00 98.50           C  
ATOM   1681 HG21 VAL A 112      -3.973  17.901  12.923  1.00 98.50           H  
ATOM   1682 HG22 VAL A 112      -5.732  17.780  12.990  1.00 98.50           H  
ATOM   1683 HG23 VAL A 112      -4.830  16.934  11.711  1.00 98.50           H  
ATOM   1684  N   GLU A 113      -5.703  13.517  15.324  1.00 97.54           N  
ATOM   1685  H   GLU A 113      -5.862  14.336  15.894  1.00 97.54           H  
ATOM   1686  CA  GLU A 113      -5.452  12.252  16.022  1.00 97.54           C  
ATOM   1687  HA  GLU A 113      -4.417  11.950  15.864  1.00 97.54           H  
ATOM   1688  C   GLU A 113      -6.345  11.102  15.534  1.00 97.54           C  
ATOM   1689  CB  GLU A 113      -5.644  12.517  17.514  1.00 97.54           C  
ATOM   1690  HB2 GLU A 113      -6.680  12.802  17.698  1.00 97.54           H  
ATOM   1691  HB3 GLU A 113      -4.996  13.348  17.792  1.00 97.54           H  
ATOM   1692  O   GLU A 113      -5.844  10.021  15.229  1.00 97.54           O  
ATOM   1693  CG  GLU A 113      -5.283  11.301  18.370  1.00 97.54           C  
ATOM   1694  HG2 GLU A 113      -5.995  10.500  18.173  1.00 97.54           H  
ATOM   1695  HG3 GLU A 113      -4.289  10.958  18.082  1.00 97.54           H  
ATOM   1696  CD  GLU A 113      -5.296  11.638  19.864  1.00 97.54           C  
ATOM   1697  OE1 GLU A 113      -4.766  10.798  20.611  1.00 97.54           O  
ATOM   1698  OE2 GLU A 113      -5.788  12.737  20.222  1.00 97.54           O  
ATOM   1699  N   HIS A 114      -7.642  11.360  15.334  1.00 97.76           N  
ATOM   1700  H   HIS A 114      -7.989  12.276  15.580  1.00 97.76           H  
ATOM   1701  CA  HIS A 114      -8.593  10.369  14.824  1.00 97.76           C  
ATOM   1702  HA  HIS A 114      -8.623   9.519  15.506  1.00 97.76           H  
ATOM   1703  C   HIS A 114      -8.222   9.826  13.438  1.00 97.76           C  
ATOM   1704  CB  HIS A 114      -9.984  11.009  14.744  1.00 97.76           C  
ATOM   1705  HB2 HIS A 114     -10.661  10.269  14.316  1.00 97.76           H  
ATOM   1706  HB3 HIS A 114      -9.950  11.865  14.070  1.00 97.76           H  
ATOM   1707  O   HIS A 114      -8.563   8.692  13.101  1.00 97.76           O  
ATOM   1708  CG  HIS A 114     -10.566  11.438  16.062  1.00 97.76           C  
ATOM   1709  CD2 HIS A 114     -10.449  10.776  17.255  1.00 97.76           C  
ATOM   1710  HD2 HIS A 114      -9.912   9.857  17.434  1.00 97.76           H  
ATOM   1711  ND1 HIS A 114     -11.339  12.556  16.299  1.00 97.76           N  
ATOM   1712  HD1 HIS A 114     -11.722  13.204  15.626  1.00 97.76           H  
ATOM   1713  CE1 HIS A 114     -11.661  12.576  17.598  1.00 97.76           C  
ATOM   1714  HE1 HIS A 114     -12.305  13.301  18.073  1.00 97.76           H  
ATOM   1715  NE2 HIS A 114     -11.123  11.524  18.216  1.00 97.76           N  
ATOM   1716  N   LEU A 115      -7.534  10.628  12.621  1.00 97.77           N  
ATOM   1717  H   LEU A 115      -7.244  11.530  12.969  1.00 97.77           H  
ATOM   1718  CA  LEU A 115      -7.114  10.230  11.282  1.00 97.77           C  
ATOM   1719  HA  LEU A 115      -7.779   9.446  10.920  1.00 97.77           H  
ATOM   1720  C   LEU A 115      -5.717   9.611  11.258  1.00 97.77           C  
ATOM   1721  CB  LEU A 115      -7.225  11.425  10.320  1.00 97.77           C  
ATOM   1722  HB2 LEU A 115      -6.893  11.097   9.335  1.00 97.77           H  
ATOM   1723  HB3 LEU A 115      -6.548  12.210  10.658  1.00 97.77           H  
ATOM   1724  O   LEU A 115      -5.378   8.983  10.256  1.00 97.77           O  
ATOM   1725  CG  LEU A 115      -8.639  12.019  10.186  1.00 97.77           C  
ATOM   1726  HG  LEU A 115      -8.905  12.524  11.115  1.00 97.77           H  
ATOM   1727  CD1 LEU A 115      -8.650  13.050   9.055  1.00 97.77           C  
ATOM   1728 HD11 LEU A 115      -9.622  13.540   9.012  1.00 97.77           H  
ATOM   1729 HD12 LEU A 115      -8.448  12.568   8.099  1.00 97.77           H  
ATOM   1730 HD13 LEU A 115      -7.891  13.810   9.242  1.00 97.77           H  
ATOM   1731  CD2 LEU A 115      -9.704  10.962   9.879  1.00 97.77           C  
ATOM   1732 HD21 LEU A 115     -10.666  11.446   9.708  1.00 97.77           H  
ATOM   1733 HD22 LEU A 115      -9.424  10.384   8.998  1.00 97.77           H  
ATOM   1734 HD23 LEU A 115      -9.824  10.292  10.730  1.00 97.77           H  
ATOM   1735  N   MET A 116      -4.913   9.727  12.323  1.00 96.65           N  
ATOM   1736  H   MET A 116      -5.259  10.215  13.137  1.00 96.65           H  
ATOM   1737  CA  MET A 116      -3.512   9.285  12.315  1.00 96.65           C  
ATOM   1738  HA  MET A 116      -3.021   9.757  11.464  1.00 96.65           H  
ATOM   1739  C   MET A 116      -3.338   7.783  12.092  1.00 96.65           C  
ATOM   1740  CB  MET A 116      -2.771   9.721  13.589  1.00 96.65           C  
ATOM   1741  HB2 MET A 116      -1.812   9.204  13.632  1.00 96.65           H  
ATOM   1742  HB3 MET A 116      -3.341   9.428  14.470  1.00 96.65           H  
ATOM   1743  O   MET A 116      -2.331   7.394  11.502  1.00 96.65           O  
ATOM   1744  CG  MET A 116      -2.493  11.229  13.638  1.00 96.65           C  
ATOM   1745  HG2 MET A 116      -1.856  11.427  14.500  1.00 96.65           H  
ATOM   1746  HG3 MET A 116      -3.438  11.742  13.818  1.00 96.65           H  
ATOM   1747  SD  MET A 116      -1.718  11.978  12.167  1.00 96.65           S  
ATOM   1748  CE  MET A 116      -0.162  11.054  12.103  1.00 96.65           C  
ATOM   1749  HE1 MET A 116       0.375  11.177  13.043  1.00 96.65           H  
ATOM   1750  HE2 MET A 116       0.448  11.431  11.282  1.00 96.65           H  
ATOM   1751  HE3 MET A 116      -0.369   9.996  11.937  1.00 96.65           H  
ATOM   1752  N   GLY A 117      -4.327   6.949  12.434  1.00 93.87           N  
ATOM   1753  H   GLY A 117      -5.118   7.323  12.940  1.00 93.87           H  
ATOM   1754  CA  GLY A 117      -4.312   5.525  12.073  1.00 93.87           C  
ATOM   1755  HA2 GLY A 117      -3.494   5.029  12.596  1.00 93.87           H  
ATOM   1756  HA3 GLY A 117      -5.253   5.070  12.382  1.00 93.87           H  
ATOM   1757  C   GLY A 117      -4.135   5.291  10.564  1.00 93.87           C  
ATOM   1758  O   GLY A 117      -3.412   4.388  10.156  1.00 93.87           O  
ATOM   1759  N   CYS A 118      -4.709   6.167   9.732  1.00 95.39           N  
ATOM   1760  H   CYS A 118      -5.217   6.940  10.139  1.00 95.39           H  
ATOM   1761  CA  CYS A 118      -4.535   6.153   8.277  1.00 95.39           C  
ATOM   1762  HA  CYS A 118      -4.257   5.151   7.948  1.00 95.39           H  
ATOM   1763  C   CYS A 118      -3.424   7.123   7.834  1.00 95.39           C  
ATOM   1764  CB  CYS A 118      -5.876   6.528   7.621  1.00 95.39           C  
ATOM   1765  HB2 CYS A 118      -5.783   6.442   6.538  1.00 95.39           H  
ATOM   1766  HB3 CYS A 118      -6.130   7.559   7.866  1.00 95.39           H  
ATOM   1767  O   CYS A 118      -2.528   6.781   7.056  1.00 95.39           O  
ATOM   1768  SG  CYS A 118      -7.235   5.456   8.176  1.00 95.39           S  
ATOM   1769  HG  CYS A 118      -7.129   5.712   9.483  1.00 95.39           H  
ATOM   1770  N   ALA A 119      -3.477   8.357   8.335  1.00 96.85           N  
ATOM   1771  H   ALA A 119      -4.210   8.565   8.998  1.00 96.85           H  
ATOM   1772  CA  ALA A 119      -2.653   9.471   7.891  1.00 96.85           C  
ATOM   1773  HA  ALA A 119      -2.692   9.507   6.802  1.00 96.85           H  
ATOM   1774  C   ALA A 119      -1.177   9.326   8.273  1.00 96.85           C  
ATOM   1775  CB  ALA A 119      -3.251  10.779   8.413  1.00 96.85           C  
ATOM   1776  HB1 ALA A 119      -4.277  10.889   8.060  1.00 96.85           H  
ATOM   1777  HB2 ALA A 119      -2.660  11.619   8.048  1.00 96.85           H  
ATOM   1778  HB3 ALA A 119      -3.241  10.794   9.503  1.00 96.85           H  
ATOM   1779  O   ALA A 119      -0.349   9.850   7.544  1.00 96.85           O  
ATOM   1780  N   LYS A 120      -0.800   8.547   9.301  1.00 95.19           N  
ATOM   1781  H   LYS A 120      -1.506   8.125   9.887  1.00 95.19           H  
ATOM   1782  CA  LYS A 120       0.620   8.244   9.578  1.00 95.19           C  
ATOM   1783  HA  LYS A 120       1.123   9.158   9.893  1.00 95.19           H  
ATOM   1784  C   LYS A 120       1.362   7.754   8.327  1.00 95.19           C  
ATOM   1785  CB  LYS A 120       0.716   7.204  10.708  1.00 95.19           C  
ATOM   1786  HB2 LYS A 120       0.174   6.306  10.412  1.00 95.19           H  
ATOM   1787  HB3 LYS A 120       0.250   7.607  11.606  1.00 95.19           H  
ATOM   1788  O   LYS A 120       2.535   8.070   8.164  1.00 95.19           O  
ATOM   1789  CG  LYS A 120       2.170   6.827  11.048  1.00 95.19           C  
ATOM   1790  HG2 LYS A 120       2.700   7.705  11.417  1.00 95.19           H  
ATOM   1791  HG3 LYS A 120       2.678   6.453  10.159  1.00 95.19           H  
ATOM   1792  CD  LYS A 120       2.221   5.717  12.097  1.00 95.19           C  
ATOM   1793  HD2 LYS A 120       1.791   6.075  13.033  1.00 95.19           H  
ATOM   1794  HD3 LYS A 120       1.635   4.874  11.732  1.00 95.19           H  
ATOM   1795  CE  LYS A 120       3.665   5.253  12.321  1.00 95.19           C  
ATOM   1796  HE2 LYS A 120       4.092   4.950  11.365  1.00 95.19           H  
ATOM   1797  HE3 LYS A 120       4.243   6.092  12.710  1.00 95.19           H  
ATOM   1798  NZ  LYS A 120       3.716   4.128  13.282  1.00 95.19           N  
ATOM   1799  HZ1 LYS A 120       3.321   4.426  14.162  1.00 95.19           H  
ATOM   1800  HZ2 LYS A 120       3.140   3.355  12.980  1.00 95.19           H  
ATOM   1801  HZ3 LYS A 120       4.654   3.805  13.471  1.00 95.19           H  
ATOM   1802  N   CYS A 121       0.665   7.023   7.454  1.00 94.98           N  
ATOM   1803  H   CYS A 121      -0.304   6.836   7.668  1.00 94.98           H  
ATOM   1804  CA  CYS A 121       1.215   6.506   6.204  1.00 94.98           C  
ATOM   1805  HA  CYS A 121       2.301   6.589   6.219  1.00 94.98           H  
ATOM   1806  C   CYS A 121       0.720   7.305   4.995  1.00 94.98           C  
ATOM   1807  CB  CYS A 121       0.853   5.018   6.078  1.00 94.98           C  
ATOM   1808  HB2 CYS A 121       1.381   4.590   5.226  1.00 94.98           H  
ATOM   1809  HB3 CYS A 121      -0.218   4.903   5.911  1.00 94.98           H  
ATOM   1810  O   CYS A 121       1.519   7.714   4.166  1.00 94.98           O  
ATOM   1811  SG  CYS A 121       1.317   4.117   7.586  1.00 94.98           S  
ATOM   1812  HG  CYS A 121       0.416   4.677   8.398  1.00 94.98           H  
ATOM   1813  N   HIS A 122      -0.591   7.545   4.895  1.00 96.38           N  
ATOM   1814  H   HIS A 122      -1.203   7.189   5.615  1.00 96.38           H  
ATOM   1815  CA  HIS A 122      -1.203   8.161   3.713  1.00 96.38           C  
ATOM   1816  HA  HIS A 122      -0.743   7.741   2.818  1.00 96.38           H  
ATOM   1817  C   HIS A 122      -1.016   9.680   3.626  1.00 96.38           C  
ATOM   1818  CB  HIS A 122      -2.697   7.812   3.691  1.00 96.38           C  
ATOM   1819  HB2 HIS A 122      -3.200   8.460   2.974  1.00 96.38           H  
ATOM   1820  HB3 HIS A 122      -3.137   7.998   4.671  1.00 96.38           H  
ATOM   1821  O   HIS A 122      -1.150  10.244   2.544  1.00 96.38           O  
ATOM   1822  CG  HIS A 122      -2.963   6.392   3.273  1.00 96.38           C  
ATOM   1823  CD2 HIS A 122      -3.071   5.283   4.068  1.00 96.38           C  
ATOM   1824  HD2 HIS A 122      -2.981   5.253   5.144  1.00 96.38           H  
ATOM   1825  ND1 HIS A 122      -3.144   5.976   1.979  1.00 96.38           N  
ATOM   1826  HD1 HIS A 122      -3.153   6.582   1.171  1.00 96.38           H  
ATOM   1827  CE1 HIS A 122      -3.360   4.654   1.984  1.00 96.38           C  
ATOM   1828  HE1 HIS A 122      -3.542   4.046   1.109  1.00 96.38           H  
ATOM   1829  NE2 HIS A 122      -3.329   4.186   3.239  1.00 96.38           N  
ATOM   1830  N   LEU A 123      -0.756  10.356   4.742  1.00 98.37           N  
ATOM   1831  H   LEU A 123      -0.602   9.842   5.597  1.00 98.37           H  
ATOM   1832  CA  LEU A 123      -0.568  11.805   4.798  1.00 98.37           C  
ATOM   1833  HA  LEU A 123       0.015  12.108   3.928  1.00 98.37           H  
ATOM   1834  C   LEU A 123       0.228  12.178   6.058  1.00 98.37           C  
ATOM   1835  CB  LEU A 123      -1.949  12.487   4.760  1.00 98.37           C  
ATOM   1836  HB2 LEU A 123      -2.527  12.064   3.939  1.00 98.37           H  
ATOM   1837  HB3 LEU A 123      -2.483  12.266   5.684  1.00 98.37           H  
ATOM   1838  O   LEU A 123      -0.322  12.808   6.966  1.00 98.37           O  
ATOM   1839  CG  LEU A 123      -1.877  14.010   4.557  1.00 98.37           C  
ATOM   1840  HG  LEU A 123      -1.213  14.462   5.294  1.00 98.37           H  
ATOM   1841  CD1 LEU A 123      -1.366  14.358   3.161  1.00 98.37           C  
ATOM   1842 HD11 LEU A 123      -1.319  15.441   3.049  1.00 98.37           H  
ATOM   1843 HD12 LEU A 123      -2.023  13.931   2.403  1.00 98.37           H  
ATOM   1844 HD13 LEU A 123      -0.366  13.956   3.002  1.00 98.37           H  
ATOM   1845  CD2 LEU A 123      -3.264  14.627   4.728  1.00 98.37           C  
ATOM   1846 HD21 LEU A 123      -3.722  14.278   5.654  1.00 98.37           H  
ATOM   1847 HD22 LEU A 123      -3.163  15.711   4.780  1.00 98.37           H  
ATOM   1848 HD23 LEU A 123      -3.906  14.361   3.889  1.00 98.37           H  
ATOM   1849  N   PRO A 124       1.493  11.740   6.182  1.00 97.79           N  
ATOM   1850  CA  PRO A 124       2.248  11.857   7.430  1.00 97.79           C  
ATOM   1851  HA  PRO A 124       1.761  11.267   8.205  1.00 97.79           H  
ATOM   1852  C   PRO A 124       2.349  13.306   7.928  1.00 97.79           C  
ATOM   1853  CB  PRO A 124       3.618  11.242   7.118  1.00 97.79           C  
ATOM   1854  HB2 PRO A 124       3.632  10.199   7.432  1.00 97.79           H  
ATOM   1855  HB3 PRO A 124       4.439  11.780   7.592  1.00 97.79           H  
ATOM   1856  O   PRO A 124       2.386  13.542   9.138  1.00 97.79           O  
ATOM   1857  CG  PRO A 124       3.729  11.308   5.598  1.00 97.79           C  
ATOM   1858  HG2 PRO A 124       4.394  10.540   5.203  1.00 97.79           H  
ATOM   1859  HG3 PRO A 124       4.055  12.305   5.302  1.00 97.79           H  
ATOM   1860  CD  PRO A 124       2.291  11.095   5.152  1.00 97.79           C  
ATOM   1861  HD2 PRO A 124       2.133  11.541   4.170  1.00 97.79           H  
ATOM   1862  HD3 PRO A 124       2.066  10.029   5.129  1.00 97.79           H  
ATOM   1863  N   GLN A 125       2.334  14.277   7.011  1.00 98.47           N  
ATOM   1864  H   GLN A 125       2.293  14.003   6.040  1.00 98.47           H  
ATOM   1865  CA  GLN A 125       2.311  15.709   7.297  1.00 98.47           C  
ATOM   1866  HA  GLN A 125       3.091  15.916   8.030  1.00 98.47           H  
ATOM   1867  C   GLN A 125       1.021  16.224   7.948  1.00 98.47           C  
ATOM   1868  CB  GLN A 125       2.666  16.519   6.041  1.00 98.47           C  
ATOM   1869  HB2 GLN A 125       2.751  17.555   6.371  1.00 98.47           H  
ATOM   1870  HB3 GLN A 125       3.643  16.215   5.665  1.00 98.47           H  
ATOM   1871  O   GLN A 125       1.015  17.343   8.444  1.00 98.47           O  
ATOM   1872  CG  GLN A 125       1.641  16.506   4.894  1.00 98.47           C  
ATOM   1873  HG2 GLN A 125       1.741  17.451   4.360  1.00 98.47           H  
ATOM   1874  HG3 GLN A 125       0.623  16.463   5.282  1.00 98.47           H  
ATOM   1875  CD  GLN A 125       1.837  15.375   3.890  1.00 98.47           C  
ATOM   1876  NE2 GLN A 125       1.669  15.664   2.621  1.00 98.47           N  
ATOM   1877 HE21 GLN A 125       1.848  14.957   1.922  1.00 98.47           H  
ATOM   1878 HE22 GLN A 125       1.507  16.615   2.323  1.00 98.47           H  
ATOM   1879  OE1 GLN A 125       2.115  14.234   4.233  1.00 98.47           O  
ATOM   1880  N   LEU A 126      -0.053  15.433   8.040  1.00 98.74           N  
ATOM   1881  H   LEU A 126      -0.028  14.510   7.630  1.00 98.74           H  
ATOM   1882  CA  LEU A 126      -1.255  15.837   8.780  1.00 98.74           C  
ATOM   1883  HA  LEU A 126      -1.614  16.769   8.342  1.00 98.74           H  
ATOM   1884  C   LEU A 126      -0.960  16.113  10.265  1.00 98.74           C  
ATOM   1885  CB  LEU A 126      -2.334  14.754   8.625  1.00 98.74           C  
ATOM   1886  HB2 LEU A 126      -2.464  14.533   7.565  1.00 98.74           H  
ATOM   1887  HB3 LEU A 126      -1.987  13.846   9.118  1.00 98.74           H  
ATOM   1888  O   LEU A 126      -1.617  16.949  10.878  1.00 98.74           O  
ATOM   1889  CG  LEU A 126      -3.700  15.151   9.219  1.00 98.74           C  
ATOM   1890  HG  LEU A 126      -3.589  15.384  10.278  1.00 98.74           H  
ATOM   1891  CD1 LEU A 126      -4.318  16.362   8.519  1.00 98.74           C  
ATOM   1892 HD11 LEU A 126      -4.367  16.190   7.443  1.00 98.74           H  
ATOM   1893 HD12 LEU A 126      -3.721  17.253   8.713  1.00 98.74           H  
ATOM   1894 HD13 LEU A 126      -5.322  16.544   8.904  1.00 98.74           H  
ATOM   1895  CD2 LEU A 126      -4.674  13.981   9.113  1.00 98.74           C  
ATOM   1896 HD21 LEU A 126      -4.819  13.701   8.070  1.00 98.74           H  
ATOM   1897 HD22 LEU A 126      -4.284  13.135   9.678  1.00 98.74           H  
ATOM   1898 HD23 LEU A 126      -5.630  14.271   9.550  1.00 98.74           H  
ATOM   1899  N   ALA A 127       0.071  15.481  10.834  1.00 97.91           N  
ATOM   1900  H   ALA A 127       0.584  14.808  10.283  1.00 97.91           H  
ATOM   1901  CA  ALA A 127       0.534  15.786  12.190  1.00 97.91           C  
ATOM   1902  HA  ALA A 127      -0.298  15.635  12.878  1.00 97.91           H  
ATOM   1903  C   ALA A 127       1.009  17.251  12.363  1.00 97.91           C  
ATOM   1904  CB  ALA A 127       1.639  14.789  12.548  1.00 97.91           C  
ATOM   1905  HB1 ALA A 127       1.938  14.937  13.586  1.00 97.91           H  
ATOM   1906  HB2 ALA A 127       1.274  13.769  12.425  1.00 97.91           H  
ATOM   1907  HB3 ALA A 127       2.501  14.956  11.902  1.00 97.91           H  
ATOM   1908  O   ALA A 127       1.057  17.761  13.486  1.00 97.91           O  
ATOM   1909  N   ASP A 128       1.307  17.936  11.255  1.00 98.42           N  
ATOM   1910  H   ASP A 128       1.188  17.478  10.362  1.00 98.42           H  
ATOM   1911  CA  ASP A 128       1.772  19.325  11.195  1.00 98.42           C  
ATOM   1912  HA  ASP A 128       2.196  19.584  12.165  1.00 98.42           H  
ATOM   1913  C   ASP A 128       0.629  20.318  10.927  1.00 98.42           C  
ATOM   1914  CB  ASP A 128       2.891  19.441  10.155  1.00 98.42           C  
ATOM   1915  HB2 ASP A 128       3.307  20.448  10.175  1.00 98.42           H  
ATOM   1916  HB3 ASP A 128       2.468  19.298   9.161  1.00 98.42           H  
ATOM   1917  O   ASP A 128       0.854  21.488  10.622  1.00 98.42           O  
ATOM   1918  CG  ASP A 128       4.010  18.422  10.375  1.00 98.42           C  
ATOM   1919  OD1 ASP A 128       4.299  17.994  11.514  1.00 98.42           O  
ATOM   1920  OD2 ASP A 128       4.575  17.965   9.363  1.00 98.42           O  
ATOM   1921  N   ALA A 129      -0.613  19.858  11.066  1.00 98.75           N  
ATOM   1922  H   ALA A 129      -0.740  18.875  11.263  1.00 98.75           H  
ATOM   1923  CA  ALA A 129      -1.816  20.656  10.919  1.00 98.75           C  
ATOM   1924  HA  ALA A 129      -1.549  21.664  10.600  1.00 98.75           H  
ATOM   1925  C   ALA A 129      -2.595  20.794  12.239  1.00 98.75           C  
ATOM   1926  CB  ALA A 129      -2.654  20.036   9.804  1.00 98.75           C  
ATOM   1927  HB1 ALA A 129      -2.995  19.044  10.101  1.00 98.75           H  
ATOM   1928  HB2 ALA A 129      -3.524  20.672   9.640  1.00 98.75           H  
ATOM   1929  HB3 ALA A 129      -2.072  19.972   8.885  1.00 98.75           H  
ATOM   1930  O   ALA A 129      -2.340  20.107  13.239  1.00 98.75           O  
ATOM   1931  N   GLU A 130      -3.538  21.732  12.243  1.00 98.66           N  
ATOM   1932  H   GLU A 130      -3.630  22.298  11.412  1.00 98.66           H  
ATOM   1933  CA  GLU A 130      -4.603  21.857  13.235  1.00 98.66           C  
ATOM   1934  HA  GLU A 130      -4.229  21.535  14.207  1.00 98.66           H  
ATOM   1935  C   GLU A 130      -5.793  20.946  12.880  1.00 98.66           C  
ATOM   1936  CB  GLU A 130      -5.045  23.329  13.357  1.00 98.66           C  
ATOM   1937  HB2 GLU A 130      -5.373  23.686  12.380  1.00 98.66           H  
ATOM   1938  HB3 GLU A 130      -5.890  23.375  14.044  1.00 98.66           H  
ATOM   1939  O   GLU A 130      -5.947  20.490  11.744  1.00 98.66           O  
ATOM   1940  CG  GLU A 130      -3.933  24.254  13.890  1.00 98.66           C  
ATOM   1941  HG2 GLU A 130      -3.559  23.840  14.826  1.00 98.66           H  
ATOM   1942  HG3 GLU A 130      -3.111  24.260  13.175  1.00 98.66           H  
ATOM   1943  CD  GLU A 130      -4.383  25.711  14.132  1.00 98.66           C  
ATOM   1944  OE1 GLU A 130      -3.512  26.538  14.492  1.00 98.66           O  
ATOM   1945  OE2 GLU A 130      -5.582  26.027  13.964  1.00 98.66           O  
ATOM   1946  N   ASP A 131      -6.679  20.705  13.852  1.00 98.59           N  
ATOM   1947  H   ASP A 131      -6.499  21.072  14.776  1.00 98.59           H  
ATOM   1948  CA  ASP A 131      -7.870  19.859  13.676  1.00 98.59           C  
ATOM   1949  HA  ASP A 131      -7.560  18.857  13.378  1.00 98.59           H  
ATOM   1950  C   ASP A 131      -8.815  20.358  12.575  1.00 98.59           C  
ATOM   1951  CB  ASP A 131      -8.638  19.759  15.005  1.00 98.59           C  
ATOM   1952  HB2 ASP A 131      -8.791  20.760  15.408  1.00 98.59           H  
ATOM   1953  HB3 ASP A 131      -9.619  19.326  14.809  1.00 98.59           H  
ATOM   1954  O   ASP A 131      -9.564  19.568  12.001  1.00 98.59           O  
ATOM   1955  CG  ASP A 131      -7.952  18.878  16.053  1.00 98.59           C  
ATOM   1956  OD1 ASP A 131      -7.108  18.040  15.660  1.00 98.59           O  
ATOM   1957  OD2 ASP A 131      -8.335  19.006  17.237  1.00 98.59           O  
ATOM   1958  N   SER A 132      -8.765  21.648  12.233  1.00 98.63           N  
ATOM   1959  H   SER A 132      -8.059  22.234  12.655  1.00 98.63           H  
ATOM   1960  CA  SER A 132      -9.509  22.211  11.104  1.00 98.63           C  
ATOM   1961  HA  SER A 132     -10.576  22.081  11.284  1.00 98.63           H  
ATOM   1962  C   SER A 132      -9.184  21.511   9.783  1.00 98.63           C  
ATOM   1963  CB  SER A 132      -9.220  23.709  10.985  1.00 98.63           C  
ATOM   1964  HB2 SER A 132      -9.685  24.104  10.082  1.00 98.63           H  
ATOM   1965  HB3 SER A 132      -9.637  24.223  11.851  1.00 98.63           H  
ATOM   1966  O   SER A 132     -10.098  21.270   8.999  1.00 98.63           O  
ATOM   1967  OG  SER A 132      -7.829  23.935  10.946  1.00 98.63           O  
ATOM   1968  HG  SER A 132      -7.621  24.316  10.090  1.00 98.63           H  
ATOM   1969  N   VAL A 133      -7.932  21.093   9.567  1.00 98.81           N  
ATOM   1970  H   VAL A 133      -7.236  21.278  10.275  1.00 98.81           H  
ATOM   1971  CA  VAL A 133      -7.521  20.390   8.341  1.00 98.81           C  
ATOM   1972  HA  VAL A 133      -7.930  20.924   7.483  1.00 98.81           H  
ATOM   1973  C   VAL A 133      -8.083  18.974   8.300  1.00 98.81           C  
ATOM   1974  CB  VAL A 133      -5.989  20.366   8.201  1.00 98.81           C  
ATOM   1975  HB  VAL A 133      -5.556  19.792   9.020  1.00 98.81           H  
ATOM   1976  O   VAL A 133      -8.544  18.525   7.255  1.00 98.81           O  
ATOM   1977  CG1 VAL A 133      -5.555  19.729   6.875  1.00 98.81           C  
ATOM   1978 HG11 VAL A 133      -4.475  19.817   6.759  1.00 98.81           H  
ATOM   1979 HG12 VAL A 133      -5.819  18.672   6.858  1.00 98.81           H  
ATOM   1980 HG13 VAL A 133      -6.044  20.236   6.043  1.00 98.81           H  
ATOM   1981  CG2 VAL A 133      -5.446  21.797   8.236  1.00 98.81           C  
ATOM   1982 HG21 VAL A 133      -6.046  22.408   7.561  1.00 98.81           H  
ATOM   1983 HG22 VAL A 133      -5.514  22.202   9.245  1.00 98.81           H  
ATOM   1984 HG23 VAL A 133      -4.406  21.833   7.912  1.00 98.81           H  
ATOM   1985  N   ALA A 134      -8.120  18.275   9.437  1.00 98.73           N  
ATOM   1986  H   ALA A 134      -7.774  18.708  10.281  1.00 98.73           H  
ATOM   1987  CA  ALA A 134      -8.737  16.951   9.514  1.00 98.73           C  
ATOM   1988  HA  ALA A 134      -8.263  16.303   8.778  1.00 98.73           H  
ATOM   1989  C   ALA A 134     -10.239  17.012   9.178  1.00 98.73           C  
ATOM   1990  CB  ALA A 134      -8.477  16.376  10.909  1.00 98.73           C  
ATOM   1991  HB1 ALA A 134      -7.406  16.383  11.112  1.00 98.73           H  
ATOM   1992  HB2 ALA A 134      -8.992  16.966  11.667  1.00 98.73           H  
ATOM   1993  HB3 ALA A 134      -8.835  15.347  10.954  1.00 98.73           H  
ATOM   1994  O   ALA A 134     -10.740  16.193   8.406  1.00 98.73           O  
ATOM   1995  N   LYS A 135     -10.943  18.028   9.693  1.00 98.46           N  
ATOM   1996  H   LYS A 135     -10.468  18.652  10.329  1.00 98.46           H  
ATOM   1997  CA  LYS A 135     -12.355  18.285   9.366  1.00 98.46           C  
ATOM   1998  HA  LYS A 135     -12.935  17.380   9.548  1.00 98.46           H  
ATOM   1999  C   LYS A 135     -12.547  18.638   7.894  1.00 98.46           C  
ATOM   2000  CB  LYS A 135     -12.901  19.415  10.246  1.00 98.46           C  
ATOM   2001  HB2 LYS A 135     -13.924  19.638   9.943  1.00 98.46           H  
ATOM   2002  HB3 LYS A 135     -12.296  20.310  10.103  1.00 98.46           H  
ATOM   2003  O   LYS A 135     -13.475  18.131   7.266  1.00 98.46           O  
ATOM   2004  CG  LYS A 135     -12.899  19.028  11.725  1.00 98.46           C  
ATOM   2005  HG2 LYS A 135     -13.556  18.172  11.877  1.00 98.46           H  
ATOM   2006  HG3 LYS A 135     -11.891  18.746  12.032  1.00 98.46           H  
ATOM   2007  CD  LYS A 135     -13.373  20.192  12.592  1.00 98.46           C  
ATOM   2008  HD2 LYS A 135     -14.439  20.340  12.416  1.00 98.46           H  
ATOM   2009  HD3 LYS A 135     -12.828  21.101  12.339  1.00 98.46           H  
ATOM   2010  CE  LYS A 135     -13.104  19.827  14.052  1.00 98.46           C  
ATOM   2011  HE2 LYS A 135     -12.081  20.103  14.306  1.00 98.46           H  
ATOM   2012  HE3 LYS A 135     -13.182  18.745  14.152  1.00 98.46           H  
ATOM   2013  NZ  LYS A 135     -14.086  20.465  14.952  1.00 98.46           N  
ATOM   2014  HZ1 LYS A 135     -13.869  20.244  15.913  1.00 98.46           H  
ATOM   2015  HZ2 LYS A 135     -14.982  20.046  14.748  1.00 98.46           H  
ATOM   2016  HZ3 LYS A 135     -14.127  21.464  14.810  1.00 98.46           H  
ATOM   2017  N   GLU A 136     -11.677  19.479   7.338  1.00 98.65           N  
ATOM   2018  H   GLU A 136     -10.966  19.898   7.921  1.00 98.65           H  
ATOM   2019  CA  GLU A 136     -11.725  19.878   5.929  1.00 98.65           C  
ATOM   2020  HA  GLU A 136     -12.711  20.293   5.719  1.00 98.65           H  
ATOM   2021  C   GLU A 136     -11.525  18.677   4.998  1.00 98.65           C  
ATOM   2022  CB  GLU A 136     -10.686  20.975   5.665  1.00 98.65           C  
ATOM   2023  HB2 GLU A 136      -9.689  20.536   5.705  1.00 98.65           H  
ATOM   2024  HB3 GLU A 136     -10.767  21.729   6.447  1.00 98.65           H  
ATOM   2025  O   GLU A 136     -12.303  18.513   4.060  1.00 98.65           O  
ATOM   2026  CG  GLU A 136     -10.900  21.671   4.310  1.00 98.65           C  
ATOM   2027  HG2 GLU A 136     -11.863  22.181   4.332  1.00 98.65           H  
ATOM   2028  HG3 GLU A 136     -10.940  20.920   3.520  1.00 98.65           H  
ATOM   2029  CD  GLU A 136      -9.794  22.689   3.984  1.00 98.65           C  
ATOM   2030  OE1 GLU A 136      -9.736  23.163   2.831  1.00 98.65           O  
ATOM   2031  OE2 GLU A 136      -8.969  22.993   4.876  1.00 98.65           O  
ATOM   2032  N   ILE A 137     -10.579  17.779   5.298  1.00 98.68           N  
ATOM   2033  H   ILE A 137      -9.948  17.991   6.057  1.00 98.68           H  
ATOM   2034  CA  ILE A 137     -10.365  16.541   4.531  1.00 98.68           C  
ATOM   2035  HA  ILE A 137     -10.147  16.807   3.497  1.00 98.68           H  
ATOM   2036  C   ILE A 137     -11.640  15.695   4.511  1.00 98.68           C  
ATOM   2037  CB  ILE A 137      -9.158  15.748   5.092  1.00 98.68           C  
ATOM   2038  HB  ILE A 137      -9.267  15.674   6.174  1.00 98.68           H  
ATOM   2039  O   ILE A 137     -12.114  15.323   3.439  1.00 98.68           O  
ATOM   2040  CG1 ILE A 137      -7.841  16.489   4.772  1.00 98.68           C  
ATOM   2041 HG12 ILE A 137      -7.954  17.551   4.987  1.00 98.68           H  
ATOM   2042 HG13 ILE A 137      -7.621  16.397   3.709  1.00 98.68           H  
ATOM   2043  CG2 ILE A 137      -9.099  14.317   4.515  1.00 98.68           C  
ATOM   2044 HG21 ILE A 137      -9.969  13.739   4.827  1.00 98.68           H  
ATOM   2045 HG22 ILE A 137      -8.218  13.790   4.883  1.00 98.68           H  
ATOM   2046 HG23 ILE A 137      -9.064  14.356   3.427  1.00 98.68           H  
ATOM   2047  CD1 ILE A 137      -6.639  15.982   5.580  1.00 98.68           C  
ATOM   2048 HD11 ILE A 137      -5.780  16.622   5.379  1.00 98.68           H  
ATOM   2049 HD12 ILE A 137      -6.866  16.019   6.645  1.00 98.68           H  
ATOM   2050 HD13 ILE A 137      -6.381  14.962   5.295  1.00 98.68           H  
ATOM   2051  N   ILE A 138     -12.234  15.411   5.675  1.00 98.56           N  
ATOM   2052  H   ILE A 138     -11.820  15.759   6.528  1.00 98.56           H  
ATOM   2053  CA  ILE A 138     -13.442  14.574   5.742  1.00 98.56           C  
ATOM   2054  HA  ILE A 138     -13.261  13.667   5.167  1.00 98.56           H  
ATOM   2055  C   ILE A 138     -14.638  15.254   5.062  1.00 98.56           C  
ATOM   2056  CB  ILE A 138     -13.733  14.167   7.202  1.00 98.56           C  
ATOM   2057  HB  ILE A 138     -13.829  15.072   7.803  1.00 98.56           H  
ATOM   2058  O   ILE A 138     -15.383  14.593   4.337  1.00 98.56           O  
ATOM   2059  CG1 ILE A 138     -12.603  13.308   7.814  1.00 98.56           C  
ATOM   2060 HG12 ILE A 138     -11.716  13.927   7.943  1.00 98.56           H  
ATOM   2061 HG13 ILE A 138     -12.914  12.982   8.807  1.00 98.56           H  
ATOM   2062  CG2 ILE A 138     -15.057  13.396   7.311  1.00 98.56           C  
ATOM   2063 HG21 ILE A 138     -15.212  13.075   8.341  1.00 98.56           H  
ATOM   2064 HG22 ILE A 138     -15.886  14.040   7.017  1.00 98.56           H  
ATOM   2065 HG23 ILE A 138     -15.050  12.521   6.661  1.00 98.56           H  
ATOM   2066  CD1 ILE A 138     -12.190  12.066   7.008  1.00 98.56           C  
ATOM   2067 HD11 ILE A 138     -11.686  12.369   6.090  1.00 98.56           H  
ATOM   2068 HD12 ILE A 138     -13.054  11.448   6.765  1.00 98.56           H  
ATOM   2069 HD13 ILE A 138     -11.490  11.468   7.591  1.00 98.56           H  
ATOM   2070  N   SER A 139     -14.795  16.569   5.224  1.00 98.30           N  
ATOM   2071  H   SER A 139     -14.153  17.057   5.832  1.00 98.30           H  
ATOM   2072  CA  SER A 139     -15.824  17.350   4.526  1.00 98.30           C  
ATOM   2073  HA  SER A 139     -16.806  16.943   4.769  1.00 98.30           H  
ATOM   2074  C   SER A 139     -15.652  17.295   3.003  1.00 98.30           C  
ATOM   2075  CB  SER A 139     -15.769  18.799   5.011  1.00 98.30           C  
ATOM   2076  HB2 SER A 139     -15.848  18.822   6.098  1.00 98.30           H  
ATOM   2077  HB3 SER A 139     -14.819  19.245   4.717  1.00 98.30           H  
ATOM   2078  O   SER A 139     -16.614  17.054   2.275  1.00 98.30           O  
ATOM   2079  OG  SER A 139     -16.833  19.542   4.454  1.00 98.30           O  
ATOM   2080  HG  SER A 139     -16.581  20.468   4.439  1.00 98.30           H  
ATOM   2081  N   THR A 140     -14.415  17.425   2.517  1.00 98.58           N  
ATOM   2082  H   THR A 140     -13.670  17.629   3.168  1.00 98.58           H  
ATOM   2083  CA  THR A 140     -14.058  17.344   1.090  1.00 98.58           C  
ATOM   2084  HA  THR A 140     -14.644  18.069   0.527  1.00 98.58           H  
ATOM   2085  C   THR A 140     -14.359  15.953   0.525  1.00 98.58           C  
ATOM   2086  CB  THR A 140     -12.572  17.697   0.902  1.00 98.58           C  
ATOM   2087  HB  THR A 140     -11.957  16.975   1.439  1.00 98.58           H  
ATOM   2088  O   THR A 140     -14.948  15.834  -0.548  1.00 98.58           O  
ATOM   2089  CG2 THR A 140     -12.119  17.740  -0.554  1.00 98.58           C  
ATOM   2090 HG21 THR A 140     -12.454  16.860  -1.103  1.00 98.58           H  
ATOM   2091 HG22 THR A 140     -11.030  17.790  -0.586  1.00 98.58           H  
ATOM   2092 HG23 THR A 140     -12.512  18.636  -1.033  1.00 98.58           H  
ATOM   2093  OG1 THR A 140     -12.329  18.984   1.414  1.00 98.58           O  
ATOM   2094  HG1 THR A 140     -12.198  18.909   2.362  1.00 98.58           H  
ATOM   2095  N   ILE A 141     -14.055  14.883   1.271  1.00 98.49           N  
ATOM   2096  H   ILE A 141     -13.561  15.033   2.139  1.00 98.49           H  
ATOM   2097  CA  ILE A 141     -14.418  13.509   0.884  1.00 98.49           C  
ATOM   2098  HA  ILE A 141     -14.030  13.317  -0.116  1.00 98.49           H  
ATOM   2099  C   ILE A 141     -15.942  13.345   0.806  1.00 98.49           C  
ATOM   2100  CB  ILE A 141     -13.791  12.478   1.850  1.00 98.49           C  
ATOM   2101  HB  ILE A 141     -14.074  12.738   2.870  1.00 98.49           H  
ATOM   2102  O   ILE A 141     -16.443  12.757  -0.153  1.00 98.49           O  
ATOM   2103  CG1 ILE A 141     -12.251  12.497   1.740  1.00 98.49           C  
ATOM   2104 HG12 ILE A 141     -11.947  12.108   0.768  1.00 98.49           H  
ATOM   2105 HG13 ILE A 141     -11.894  13.526   1.796  1.00 98.49           H  
ATOM   2106  CG2 ILE A 141     -14.311  11.060   1.546  1.00 98.49           C  
ATOM   2107 HG21 ILE A 141     -15.389  10.997   1.695  1.00 98.49           H  
ATOM   2108 HG22 ILE A 141     -13.851  10.347   2.230  1.00 98.49           H  
ATOM   2109 HG23 ILE A 141     -14.072  10.781   0.520  1.00 98.49           H  
ATOM   2110  CD1 ILE A 141     -11.530  11.718   2.843  1.00 98.49           C  
ATOM   2111 HD11 ILE A 141     -11.869  12.065   3.820  1.00 98.49           H  
ATOM   2112 HD12 ILE A 141     -10.456  11.883   2.759  1.00 98.49           H  
ATOM   2113 HD13 ILE A 141     -11.726  10.650   2.745  1.00 98.49           H  
ATOM   2114  N   GLY A 142     -16.686  13.874   1.780  1.00 98.07           N  
ATOM   2115  H   GLY A 142     -16.220  14.334   2.550  1.00 98.07           H  
ATOM   2116  CA  GLY A 142     -18.150  13.845   1.761  1.00 98.07           C  
ATOM   2117  HA2 GLY A 142     -18.495  12.811   1.715  1.00 98.07           H  
ATOM   2118  HA3 GLY A 142     -18.528  14.306   2.674  1.00 98.07           H  
ATOM   2119  C   GLY A 142     -18.731  14.600   0.564  1.00 98.07           C  
ATOM   2120  O   GLY A 142     -19.585  14.070  -0.144  1.00 98.07           O  
ATOM   2121  N   SER A 143     -18.205  15.795   0.281  1.00 98.39           N  
ATOM   2122  H   SER A 143     -17.519  16.166   0.922  1.00 98.39           H  
ATOM   2123  CA  SER A 143     -18.559  16.610  -0.889  1.00 98.39           C  
ATOM   2124  HA  SER A 143     -19.617  16.865  -0.839  1.00 98.39           H  
ATOM   2125  C   SER A 143     -18.308  15.859  -2.204  1.00 98.39           C  
ATOM   2126  CB  SER A 143     -17.747  17.910  -0.843  1.00 98.39           C  
ATOM   2127  HB2 SER A 143     -17.884  18.384   0.129  1.00 98.39           H  
ATOM   2128  HB3 SER A 143     -16.689  17.683  -0.968  1.00 98.39           H  
ATOM   2129  O   SER A 143     -19.183  15.802  -3.070  1.00 98.39           O  
ATOM   2130  OG  SER A 143     -18.161  18.808  -1.856  1.00 98.39           O  
ATOM   2131  HG  SER A 143     -17.415  19.382  -2.047  1.00 98.39           H  
ATOM   2132  N   TRP A 144     -17.156  15.193  -2.323  1.00 98.56           N  
ATOM   2133  H   TRP A 144     -16.463  15.310  -1.597  1.00 98.56           H  
ATOM   2134  CA  TRP A 144     -16.812  14.347  -3.466  1.00 98.56           C  
ATOM   2135  HA  TRP A 144     -16.859  14.947  -4.375  1.00 98.56           H  
ATOM   2136  C   TRP A 144     -17.786  13.170  -3.649  1.00 98.56           C  
ATOM   2137  CB  TRP A 144     -15.373  13.848  -3.287  1.00 98.56           C  
ATOM   2138  HB2 TRP A 144     -14.684  14.692  -3.325  1.00 98.56           H  
ATOM   2139  HB3 TRP A 144     -15.267  13.401  -2.298  1.00 98.56           H  
ATOM   2140  O   TRP A 144     -18.300  12.952  -4.749  1.00 98.56           O  
ATOM   2141  CG  TRP A 144     -14.942  12.838  -4.295  1.00 98.56           C  
ATOM   2142  CD1 TRP A 144     -14.740  13.078  -5.605  1.00 98.56           C  
ATOM   2143  HD1 TRP A 144     -14.844  14.052  -6.061  1.00 98.56           H  
ATOM   2144  CD2 TRP A 144     -14.702  11.416  -4.106  1.00 98.56           C  
ATOM   2145  CE2 TRP A 144     -14.358  10.845  -5.367  1.00 98.56           C  
ATOM   2146  CE3 TRP A 144     -14.737  10.557  -2.989  1.00 98.56           C  
ATOM   2147  HE3 TRP A 144     -14.967  10.978  -2.021  1.00 98.56           H  
ATOM   2148  NE1 TRP A 144     -14.396  11.907  -6.248  1.00 98.56           N  
ATOM   2149  HE1 TRP A 144     -14.195  11.871  -7.237  1.00 98.56           H  
ATOM   2150  CH2 TRP A 144     -14.152   8.645  -4.385  1.00 98.56           C  
ATOM   2151  HH2 TRP A 144     -13.967   7.585  -4.480  1.00 98.56           H  
ATOM   2152  CZ2 TRP A 144     -14.066   9.481  -5.512  1.00 98.56           C  
ATOM   2153  HZ2 TRP A 144     -13.809   9.078  -6.480  1.00 98.56           H  
ATOM   2154  CZ3 TRP A 144     -14.471   9.183  -3.126  1.00 98.56           C  
ATOM   2155  HZ3 TRP A 144     -14.501   8.540  -2.259  1.00 98.56           H  
ATOM   2156  N   GLN A 145     -18.095  12.427  -2.580  1.00 97.98           N  
ATOM   2157  H   GLN A 145     -17.663  12.659  -1.697  1.00 97.98           H  
ATOM   2158  CA  GLN A 145     -19.045  11.307  -2.630  1.00 97.98           C  
ATOM   2159  HA  GLN A 145     -18.731  10.610  -3.407  1.00 97.98           H  
ATOM   2160  C   GLN A 145     -20.468  11.763  -2.981  1.00 97.98           C  
ATOM   2161  CB  GLN A 145     -19.061  10.577  -1.281  1.00 97.98           C  
ATOM   2162  HB2 GLN A 145     -19.186  11.304  -0.478  1.00 97.98           H  
ATOM   2163  HB3 GLN A 145     -19.912   9.896  -1.260  1.00 97.98           H  
ATOM   2164  O   GLN A 145     -21.170  11.098  -3.748  1.00 97.98           O  
ATOM   2165  CG  GLN A 145     -17.789   9.754  -1.042  1.00 97.98           C  
ATOM   2166  HG2 GLN A 145     -16.919  10.409  -1.020  1.00 97.98           H  
ATOM   2167  HG3 GLN A 145     -17.665   9.047  -1.862  1.00 97.98           H  
ATOM   2168  CD  GLN A 145     -17.841   8.991   0.276  1.00 97.98           C  
ATOM   2169  NE2 GLN A 145     -17.267   7.810   0.345  1.00 97.98           N  
ATOM   2170 HE21 GLN A 145     -16.808   7.414  -0.463  1.00 97.98           H  
ATOM   2171 HE22 GLN A 145     -17.361   7.334   1.231  1.00 97.98           H  
ATOM   2172  OE1 GLN A 145     -18.405   9.418   1.265  1.00 97.98           O  
ATOM   2173  N   ASP A 146     -20.893  12.912  -2.459  1.00 97.95           N  
ATOM   2174  H   ASP A 146     -20.304  13.384  -1.788  1.00 97.95           H  
ATOM   2175  CA  ASP A 146     -22.182  13.517  -2.782  1.00 97.95           C  
ATOM   2176  HA  ASP A 146     -22.967  12.775  -2.637  1.00 97.95           H  
ATOM   2177  C   ASP A 146     -22.259  13.956  -4.247  1.00 97.95           C  
ATOM   2178  CB  ASP A 146     -22.437  14.711  -1.850  1.00 97.95           C  
ATOM   2179  HB2 ASP A 146     -21.500  15.208  -1.596  1.00 97.95           H  
ATOM   2180  HB3 ASP A 146     -23.046  15.436  -2.389  1.00 97.95           H  
ATOM   2181  O   ASP A 146     -23.289  13.739  -4.893  1.00 97.95           O  
ATOM   2182  CG  ASP A 146     -23.198  14.346  -0.574  1.00 97.95           C  
ATOM   2183  OD1 ASP A 146     -23.356  13.144  -0.252  1.00 97.95           O  
ATOM   2184  OD2 ASP A 146     -23.865  15.255  -0.044  1.00 97.95           O  
ATOM   2185  N   ALA A 147     -21.179  14.524  -4.788  1.00 98.42           N  
ATOM   2186  H   ALA A 147     -20.386  14.720  -4.194  1.00 98.42           H  
ATOM   2187  CA  ALA A 147     -21.077  14.878  -6.200  1.00 98.42           C  
ATOM   2188  HA  ALA A 147     -21.902  15.542  -6.457  1.00 98.42           H  
ATOM   2189  C   ALA A 147     -21.185  13.635  -7.096  1.00 98.42           C  
ATOM   2190  CB  ALA A 147     -19.768  15.637  -6.422  1.00 98.42           C  
ATOM   2191  HB1 ALA A 147     -18.911  15.005  -6.191  1.00 98.42           H  
ATOM   2192  HB2 ALA A 147     -19.708  15.949  -7.465  1.00 98.42           H  
ATOM   2193  HB3 ALA A 147     -19.742  16.519  -5.782  1.00 98.42           H  
ATOM   2194  O   ALA A 147     -21.968  13.630  -8.047  1.00 98.42           O  
ATOM   2195  N   LEU A 148     -20.501  12.539  -6.741  1.00 97.40           N  
ATOM   2196  H   LEU A 148     -19.858  12.613  -5.966  1.00 97.40           H  
ATOM   2197  CA  LEU A 148     -20.632  11.257  -7.442  1.00 97.40           C  
ATOM   2198  HA  LEU A 148     -20.387  11.408  -8.494  1.00 97.40           H  
ATOM   2199  C   LEU A 148     -22.070  10.724  -7.408  1.00 97.40           C  
ATOM   2200  CB  LEU A 148     -19.678  10.216  -6.835  1.00 97.40           C  
ATOM   2201  HB2 LEU A 148     -19.949   9.239  -7.236  1.00 97.40           H  
ATOM   2202  HB3 LEU A 148     -19.831  10.182  -5.756  1.00 97.40           H  
ATOM   2203  O   LEU A 148     -22.615  10.364  -8.452  1.00 97.40           O  
ATOM   2204  CG  LEU A 148     -18.184  10.442  -7.110  1.00 97.40           C  
ATOM   2205  HG  LEU A 148     -17.861  11.404  -6.711  1.00 97.40           H  
ATOM   2206  CD1 LEU A 148     -17.408   9.325  -6.415  1.00 97.40           C  
ATOM   2207 HD11 LEU A 148     -16.358   9.386  -6.704  1.00 97.40           H  
ATOM   2208 HD12 LEU A 148     -17.480   9.447  -5.335  1.00 97.40           H  
ATOM   2209 HD13 LEU A 148     -17.794   8.348  -6.706  1.00 97.40           H  
ATOM   2210  CD2 LEU A 148     -17.849  10.400  -8.603  1.00 97.40           C  
ATOM   2211 HD21 LEU A 148     -16.771  10.481  -8.737  1.00 97.40           H  
ATOM   2212 HD22 LEU A 148     -18.312  11.244  -9.114  1.00 97.40           H  
ATOM   2213 HD23 LEU A 148     -18.199   9.466  -9.043  1.00 97.40           H  
ATOM   2214  N   ARG A 149     -22.718  10.718  -6.234  1.00 97.26           N  
ATOM   2215  H   ARG A 149     -22.205  11.014  -5.415  1.00 97.26           H  
ATOM   2216  CA  ARG A 149     -24.116  10.270  -6.087  1.00 97.26           C  
ATOM   2217  HA  ARG A 149     -24.187   9.243  -6.443  1.00 97.26           H  
ATOM   2218  C   ARG A 149     -25.072  11.094  -6.951  1.00 97.26           C  
ATOM   2219  CB  ARG A 149     -24.517  10.321  -4.601  1.00 97.26           C  
ATOM   2220  HB2 ARG A 149     -24.465  11.350  -4.245  1.00 97.26           H  
ATOM   2221  HB3 ARG A 149     -23.809   9.724  -4.026  1.00 97.26           H  
ATOM   2222  O   ARG A 149     -26.010  10.546  -7.525  1.00 97.26           O  
ATOM   2223  CG  ARG A 149     -25.937   9.769  -4.371  1.00 97.26           C  
ATOM   2224  HG2 ARG A 149     -25.988   8.762  -4.785  1.00 97.26           H  
ATOM   2225  HG3 ARG A 149     -26.667  10.390  -4.891  1.00 97.26           H  
ATOM   2226  CD  ARG A 149     -26.331   9.700  -2.889  1.00 97.26           C  
ATOM   2227  HD2 ARG A 149     -27.274   9.158  -2.814  1.00 97.26           H  
ATOM   2228  HD3 ARG A 149     -25.581   9.117  -2.353  1.00 97.26           H  
ATOM   2229  NE  ARG A 149     -26.512  11.038  -2.282  1.00 97.26           N  
ATOM   2230  HE  ARG A 149     -27.261  11.605  -2.651  1.00 97.26           H  
ATOM   2231  NH1 ARG A 149     -24.857  10.935  -0.682  1.00 97.26           N  
ATOM   2232 HH11 ARG A 149     -24.538  10.034  -1.009  1.00 97.26           H  
ATOM   2233 HH12 ARG A 149     -24.207  11.527  -0.186  1.00 97.26           H  
ATOM   2234  NH2 ARG A 149     -26.020  12.778  -0.875  1.00 97.26           N  
ATOM   2235 HH21 ARG A 149     -26.737  13.379  -1.256  1.00 97.26           H  
ATOM   2236 HH22 ARG A 149     -25.310  13.157  -0.265  1.00 97.26           H  
ATOM   2237  CZ  ARG A 149     -25.814  11.563  -1.288  1.00 97.26           C  
ATOM   2238  N   LYS A 150     -24.832  12.403  -7.048  1.00 97.79           N  
ATOM   2239  H   LYS A 150     -24.053  12.769  -6.519  1.00 97.79           H  
ATOM   2240  CA  LYS A 150     -25.626  13.347  -7.849  1.00 97.79           C  
ATOM   2241  HA  LYS A 150     -26.672  13.042  -7.834  1.00 97.79           H  
ATOM   2242  C   LYS A 150     -25.238  13.373  -9.332  1.00 97.79           C  
ATOM   2243  CB  LYS A 150     -25.518  14.747  -7.228  1.00 97.79           C  
ATOM   2244  HB2 LYS A 150     -25.974  15.479  -7.895  1.00 97.79           H  
ATOM   2245  HB3 LYS A 150     -24.464  15.004  -7.120  1.00 97.79           H  
ATOM   2246  O   LYS A 150     -25.908  14.056 -10.099  1.00 97.79           O  
ATOM   2247  CG  LYS A 150     -26.224  14.835  -5.865  1.00 97.79           C  
ATOM   2248  HG2 LYS A 150     -27.301  14.741  -6.008  1.00 97.79           H  
ATOM   2249  HG3 LYS A 150     -25.888  14.028  -5.213  1.00 97.79           H  
ATOM   2250  CD  LYS A 150     -25.905  16.177  -5.197  1.00 97.79           C  
ATOM   2251  HD2 LYS A 150     -26.274  16.992  -5.819  1.00 97.79           H  
ATOM   2252  HD3 LYS A 150     -24.823  16.265  -5.106  1.00 97.79           H  
ATOM   2253  CE  LYS A 150     -26.536  16.252  -3.802  1.00 97.79           C  
ATOM   2254  HE2 LYS A 150     -26.267  15.344  -3.263  1.00 97.79           H  
ATOM   2255  HE3 LYS A 150     -27.620  16.288  -3.905  1.00 97.79           H  
ATOM   2256  NZ  LYS A 150     -26.038  17.431  -3.050  1.00 97.79           N  
ATOM   2257  HZ1 LYS A 150     -26.238  18.292  -3.540  1.00 97.79           H  
ATOM   2258  HZ2 LYS A 150     -25.037  17.367  -2.933  1.00 97.79           H  
ATOM   2259  HZ3 LYS A 150     -26.433  17.473  -2.121  1.00 97.79           H  
ATOM   2260  N   LYS A 151     -24.204  12.625  -9.741  1.00 97.49           N  
ATOM   2261  H   LYS A 151     -23.705  12.102  -9.036  1.00 97.49           H  
ATOM   2262  CA  LYS A 151     -23.617  12.653 -11.093  1.00 97.49           C  
ATOM   2263  HA  LYS A 151     -22.715  12.041 -11.062  1.00 97.49           H  
ATOM   2264  C   LYS A 151     -23.129  14.048 -11.511  1.00 97.49           C  
ATOM   2265  CB  LYS A 151     -24.570  12.031 -12.129  1.00 97.49           C  
ATOM   2266  HB2 LYS A 151     -25.431  12.686 -12.261  1.00 97.49           H  
ATOM   2267  HB3 LYS A 151     -24.048  11.972 -13.084  1.00 97.49           H  
ATOM   2268  O   LYS A 151     -23.106  14.369 -12.696  1.00 97.49           O  
ATOM   2269  CG  LYS A 151     -25.055  10.626 -11.753  1.00 97.49           C  
ATOM   2270  HG2 LYS A 151     -24.197   9.962 -11.649  1.00 97.49           H  
ATOM   2271  HG3 LYS A 151     -25.602  10.656 -10.811  1.00 97.49           H  
ATOM   2272  CD  LYS A 151     -25.986  10.102 -12.850  1.00 97.49           C  
ATOM   2273  HD2 LYS A 151     -25.442  10.069 -13.794  1.00 97.49           H  
ATOM   2274  HD3 LYS A 151     -26.835  10.779 -12.949  1.00 97.49           H  
ATOM   2275  CE  LYS A 151     -26.479   8.701 -12.485  1.00 97.49           C  
ATOM   2276  HE2 LYS A 151     -26.999   8.757 -11.528  1.00 97.49           H  
ATOM   2277  HE3 LYS A 151     -25.613   8.052 -12.356  1.00 97.49           H  
ATOM   2278  NZ  LYS A 151     -27.379   8.164 -13.533  1.00 97.49           N  
ATOM   2279  HZ1 LYS A 151     -28.181   8.768 -13.648  1.00 97.49           H  
ATOM   2280  HZ2 LYS A 151     -27.701   7.239 -13.284  1.00 97.49           H  
ATOM   2281  HZ3 LYS A 151     -26.891   8.109 -14.416  1.00 97.49           H  
ATOM   2282  N   ASP A 152     -22.722  14.861 -10.541  1.00 97.27           N  
ATOM   2283  H   ASP A 152     -22.676  14.492  -9.602  1.00 97.27           H  
ATOM   2284  CA  ASP A 152     -22.077  16.148 -10.779  1.00 97.27           C  
ATOM   2285  HA  ASP A 152     -22.509  16.612 -11.666  1.00 97.27           H  
ATOM   2286  C   ASP A 152     -20.587  15.912 -11.045  1.00 97.27           C  
ATOM   2287  CB  ASP A 152     -22.342  17.091  -9.602  1.00 97.27           C  
ATOM   2288  HB2 ASP A 152     -21.865  16.703  -8.702  1.00 97.27           H  
ATOM   2289  HB3 ASP A 152     -23.417  17.126  -9.422  1.00 97.27           H  
ATOM   2290  O   ASP A 152     -19.750  15.921 -10.140  1.00 97.27           O  
ATOM   2291  CG  ASP A 152     -21.845  18.516  -9.871  1.00 97.27           C  
ATOM   2292  OD1 ASP A 152     -21.001  18.707 -10.783  1.00 97.27           O  
ATOM   2293  OD2 ASP A 152     -22.312  19.405  -9.128  1.00 97.27           O  
ATOM   2294  N   SER A 153     -20.261  15.618 -12.304  1.00 96.95           N  
ATOM   2295  H   SER A 153     -20.992  15.596 -13.000  1.00 96.95           H  
ATOM   2296  CA  SER A 153     -18.897  15.286 -12.716  1.00 96.95           C  
ATOM   2297  HA  SER A 153     -18.544  14.451 -12.112  1.00 96.95           H  
ATOM   2298  C   SER A 153     -17.923  16.442 -12.506  1.00 96.95           C  
ATOM   2299  CB  SER A 153     -18.885  14.853 -14.185  1.00 96.95           C  
ATOM   2300  HB2 SER A 153     -19.458  13.931 -14.282  1.00 96.95           H  
ATOM   2301  HB3 SER A 153     -17.861  14.659 -14.503  1.00 96.95           H  
ATOM   2302  O   SER A 153     -16.780  16.202 -12.129  1.00 96.95           O  
ATOM   2303  OG  SER A 153     -19.469  15.839 -15.020  1.00 96.95           O  
ATOM   2304  HG  SER A 153     -18.828  16.535 -15.183  1.00 96.95           H  
ATOM   2305  N   ALA A 154     -18.362  17.685 -12.724  1.00 97.78           N  
ATOM   2306  H   ALA A 154     -19.349  17.828 -12.881  1.00 97.78           H  
ATOM   2307  CA  ALA A 154     -17.515  18.860 -12.545  1.00 97.78           C  
ATOM   2308  HA  ALA A 154     -16.592  18.728 -13.109  1.00 97.78           H  
ATOM   2309  C   ALA A 154     -17.133  19.022 -11.071  1.00 97.78           C  
ATOM   2310  CB  ALA A 154     -18.251  20.088 -13.090  1.00 97.78           C  
ATOM   2311  HB1 ALA A 154     -17.627  20.973 -12.961  1.00 97.78           H  
ATOM   2312  HB2 ALA A 154     -19.188  20.235 -12.553  1.00 97.78           H  
ATOM   2313  HB3 ALA A 154     -18.461  19.956 -14.152  1.00 97.78           H  
ATOM   2314  O   ALA A 154     -15.949  19.134 -10.748  1.00 97.78           O  
ATOM   2315  N   LYS A 155     -18.118  18.930 -10.169  1.00 97.79           N  
ATOM   2316  H   LYS A 155     -19.074  18.847 -10.485  1.00 97.79           H  
ATOM   2317  CA  LYS A 155     -17.860  19.000  -8.731  1.00 97.79           C  
ATOM   2318  HA  LYS A 155     -17.252  19.889  -8.563  1.00 97.79           H  
ATOM   2319  C   LYS A 155     -17.045  17.813  -8.229  1.00 97.79           C  
ATOM   2320  CB  LYS A 155     -19.200  19.131  -7.991  1.00 97.79           C  
ATOM   2321  HB2 LYS A 155     -19.770  18.209  -8.106  1.00 97.79           H  
ATOM   2322  HB3 LYS A 155     -19.768  19.939  -8.452  1.00 97.79           H  
ATOM   2323  O   LYS A 155     -16.157  17.986  -7.402  1.00 97.79           O  
ATOM   2324  CG  LYS A 155     -19.067  19.446  -6.495  1.00 97.79           C  
ATOM   2325  HG2 LYS A 155     -20.061  19.646  -6.093  1.00 97.79           H  
ATOM   2326  HG3 LYS A 155     -18.635  18.598  -5.963  1.00 97.79           H  
ATOM   2327  CD  LYS A 155     -18.174  20.671  -6.300  1.00 97.79           C  
ATOM   2328  HD2 LYS A 155     -17.135  20.370  -6.430  1.00 97.79           H  
ATOM   2329  HD3 LYS A 155     -18.414  21.419  -7.056  1.00 97.79           H  
ATOM   2330  CE  LYS A 155     -18.315  21.318  -4.935  1.00 97.79           C  
ATOM   2331  HE2 LYS A 155     -18.179  20.567  -4.157  1.00 97.79           H  
ATOM   2332  HE3 LYS A 155     -19.311  21.754  -4.853  1.00 97.79           H  
ATOM   2333  NZ  LYS A 155     -17.272  22.359  -4.819  1.00 97.79           N  
ATOM   2334  HZ1 LYS A 155     -16.458  21.921  -4.412  1.00 97.79           H  
ATOM   2335  HZ2 LYS A 155     -16.946  22.671  -5.723  1.00 97.79           H  
ATOM   2336  HZ3 LYS A 155     -17.536  23.146  -4.244  1.00 97.79           H  
ATOM   2337  N   ALA A 156     -17.297  16.612  -8.747  1.00 98.02           N  
ATOM   2338  H   ALA A 156     -18.070  16.515  -9.391  1.00 98.02           H  
ATOM   2339  CA  ALA A 156     -16.524  15.430  -8.378  1.00 98.02           C  
ATOM   2340  HA  ALA A 156     -16.565  15.319  -7.295  1.00 98.02           H  
ATOM   2341  C   ALA A 156     -15.041  15.563  -8.768  1.00 98.02           C  
ATOM   2342  CB  ALA A 156     -17.168  14.193  -9.012  1.00 98.02           C  
ATOM   2343  HB1 ALA A 156     -16.620  13.302  -8.703  1.00 98.02           H  
ATOM   2344  HB2 ALA A 156     -17.141  14.274 -10.099  1.00 98.02           H  
ATOM   2345  HB3 ALA A 156     -18.203  14.104  -8.682  1.00 98.02           H  
ATOM   2346  O   ALA A 156     -14.179  15.139  -8.003  1.00 98.02           O  
ATOM   2347  N   VAL A 157     -14.729  16.162  -9.921  1.00 97.83           N  
ATOM   2348  H   VAL A 157     -15.473  16.478 -10.527  1.00 97.83           H  
ATOM   2349  CA  VAL A 157     -13.340  16.444 -10.317  1.00 97.83           C  
ATOM   2350  HA  VAL A 157     -12.744  15.542 -10.180  1.00 97.83           H  
ATOM   2351  C   VAL A 157     -12.719  17.504  -9.406  1.00 97.83           C  
ATOM   2352  CB  VAL A 157     -13.258  16.830 -11.806  1.00 97.83           C  
ATOM   2353  HB  VAL A 157     -13.994  17.606 -12.020  1.00 97.83           H  
ATOM   2354  O   VAL A 157     -11.645  17.264  -8.866  1.00 97.83           O  
ATOM   2355  CG1 VAL A 157     -11.874  17.347 -12.210  1.00 97.83           C  
ATOM   2356 HG11 VAL A 157     -11.831  17.519 -13.285  1.00 97.83           H  
ATOM   2357 HG12 VAL A 157     -11.099  16.635 -11.927  1.00 97.83           H  
ATOM   2358 HG13 VAL A 157     -11.659  18.294 -11.713  1.00 97.83           H  
ATOM   2359  CG2 VAL A 157     -13.555  15.606 -12.687  1.00 97.83           C  
ATOM   2360 HG21 VAL A 157     -12.772  14.859 -12.560  1.00 97.83           H  
ATOM   2361 HG22 VAL A 157     -13.593  15.912 -13.732  1.00 97.83           H  
ATOM   2362 HG23 VAL A 157     -14.514  15.162 -12.418  1.00 97.83           H  
ATOM   2363  N   GLU A 158     -13.421  18.613  -9.148  1.00 98.17           N  
ATOM   2364  H   GLU A 158     -14.302  18.748  -9.622  1.00 98.17           H  
ATOM   2365  CA  GLU A 158     -12.938  19.694  -8.273  1.00 98.17           C  
ATOM   2366  HA  GLU A 158     -12.051  20.143  -8.722  1.00 98.17           H  
ATOM   2367  C   GLU A 158     -12.547  19.178  -6.876  1.00 98.17           C  
ATOM   2368  CB  GLU A 158     -14.041  20.766  -8.149  1.00 98.17           C  
ATOM   2369  HB2 GLU A 158     -14.882  20.326  -7.614  1.00 98.17           H  
ATOM   2370  HB3 GLU A 158     -14.388  21.044  -9.144  1.00 98.17           H  
ATOM   2371  O   GLU A 158     -11.454  19.453  -6.381  1.00 98.17           O  
ATOM   2372  CG  GLU A 158     -13.597  22.047  -7.415  1.00 98.17           C  
ATOM   2373  HG2 GLU A 158     -12.890  21.786  -6.627  1.00 98.17           H  
ATOM   2374  HG3 GLU A 158     -13.078  22.699  -8.117  1.00 98.17           H  
ATOM   2375  CD  GLU A 158     -14.769  22.808  -6.766  1.00 98.17           C  
ATOM   2376  OE1 GLU A 158     -14.582  23.363  -5.654  1.00 98.17           O  
ATOM   2377  OE2 GLU A 158     -15.919  22.760  -7.257  1.00 98.17           O  
ATOM   2378  N   GLU A 159     -13.424  18.401  -6.235  1.00 98.29           N  
ATOM   2379  H   GLU A 159     -14.313  18.213  -6.678  1.00 98.29           H  
ATOM   2380  CA  GLU A 159     -13.157  17.853  -4.901  1.00 98.29           C  
ATOM   2381  HA  GLU A 159     -12.770  18.646  -4.261  1.00 98.29           H  
ATOM   2382  C   GLU A 159     -12.078  16.763  -4.927  1.00 98.29           C  
ATOM   2383  CB  GLU A 159     -14.454  17.316  -4.276  1.00 98.29           C  
ATOM   2384  HB2 GLU A 159     -14.836  16.507  -4.897  1.00 98.29           H  
ATOM   2385  HB3 GLU A 159     -14.218  16.908  -3.293  1.00 98.29           H  
ATOM   2386  O   GLU A 159     -11.251  16.683  -4.017  1.00 98.29           O  
ATOM   2387  CG  GLU A 159     -15.569  18.361  -4.104  1.00 98.29           C  
ATOM   2388  HG2 GLU A 159     -16.426  17.869  -3.644  1.00 98.29           H  
ATOM   2389  HG3 GLU A 159     -15.892  18.716  -5.083  1.00 98.29           H  
ATOM   2390  CD  GLU A 159     -15.169  19.580  -3.263  1.00 98.29           C  
ATOM   2391  OE1 GLU A 159     -15.771  20.665  -3.427  1.00 98.29           O  
ATOM   2392  OE2 GLU A 159     -14.261  19.504  -2.425  1.00 98.29           O  
ATOM   2393  N   ALA A 160     -12.026  15.946  -5.984  1.00 98.23           N  
ATOM   2394  H   ALA A 160     -12.682  16.078  -6.741  1.00 98.23           H  
ATOM   2395  CA  ALA A 160     -10.955  14.970  -6.152  1.00 98.23           C  
ATOM   2396  HA  ALA A 160     -10.919  14.339  -5.265  1.00 98.23           H  
ATOM   2397  C   ALA A 160      -9.584  15.647  -6.285  1.00 98.23           C  
ATOM   2398  CB  ALA A 160     -11.254  14.088  -7.368  1.00 98.23           C  
ATOM   2399  HB1 ALA A 160     -11.324  14.703  -8.265  1.00 98.23           H  
ATOM   2400  HB2 ALA A 160     -12.195  13.561  -7.214  1.00 98.23           H  
ATOM   2401  HB3 ALA A 160     -10.452  13.361  -7.494  1.00 98.23           H  
ATOM   2402  O   ALA A 160      -8.612  15.159  -5.714  1.00 98.23           O  
ATOM   2403  N   ASP A 161      -9.492  16.767  -6.996  1.00 97.73           N  
ATOM   2404  H   ASP A 161     -10.305  17.102  -7.493  1.00 97.73           H  
ATOM   2405  CA  ASP A 161      -8.230  17.480  -7.189  1.00 97.73           C  
ATOM   2406  HA  ASP A 161      -7.452  16.755  -7.426  1.00 97.73           H  
ATOM   2407  C   ASP A 161      -7.770  18.188  -5.907  1.00 97.73           C  
ATOM   2408  CB  ASP A 161      -8.352  18.418  -8.394  1.00 97.73           C  
ATOM   2409  HB2 ASP A 161      -7.458  19.039  -8.443  1.00 97.73           H  
ATOM   2410  HB3 ASP A 161      -9.213  19.072  -8.257  1.00 97.73           H  
ATOM   2411  O   ASP A 161      -6.582  18.140  -5.578  1.00 97.73           O  
ATOM   2412  CG  ASP A 161      -8.482  17.654  -9.725  1.00 97.73           C  
ATOM   2413  OD1 ASP A 161      -8.175  16.424  -9.772  1.00 97.73           O  
ATOM   2414  OD2 ASP A 161      -8.880  18.311 -10.710  1.00 97.73           O  
ATOM   2415  N   LYS A 162      -8.700  18.711  -5.092  1.00 97.86           N  
ATOM   2416  H   LYS A 162      -9.653  18.748  -5.422  1.00 97.86           H  
ATOM   2417  CA  LYS A 162      -8.382  19.155  -3.720  1.00 97.86           C  
ATOM   2418  HA  LYS A 162      -7.629  19.943  -3.764  1.00 97.86           H  
ATOM   2419  C   LYS A 162      -7.784  18.024  -2.890  1.00 97.86           C  
ATOM   2420  CB  LYS A 162      -9.626  19.687  -3.002  1.00 97.86           C  
ATOM   2421  HB2 LYS A 162     -10.421  18.944  -3.072  1.00 97.86           H  
ATOM   2422  HB3 LYS A 162      -9.393  19.832  -1.947  1.00 97.86           H  
ATOM   2423  O   LYS A 162      -6.764  18.223  -2.236  1.00 97.86           O  
ATOM   2424  CG  LYS A 162     -10.115  21.021  -3.570  1.00 97.86           C  
ATOM   2425  HG2 LYS A 162     -10.293  20.919  -4.640  1.00 97.86           H  
ATOM   2426  HG3 LYS A 162      -9.366  21.795  -3.406  1.00 97.86           H  
ATOM   2427  CD  LYS A 162     -11.419  21.399  -2.867  1.00 97.86           C  
ATOM   2428  HD2 LYS A 162     -12.065  20.521  -2.856  1.00 97.86           H  
ATOM   2429  HD3 LYS A 162     -11.225  21.703  -1.838  1.00 97.86           H  
ATOM   2430  CE  LYS A 162     -12.124  22.509  -3.637  1.00 97.86           C  
ATOM   2431  HE2 LYS A 162     -11.599  23.454  -3.498  1.00 97.86           H  
ATOM   2432  HE3 LYS A 162     -12.088  22.254  -4.696  1.00 97.86           H  
ATOM   2433  NZ  LYS A 162     -13.541  22.611  -3.230  1.00 97.86           N  
ATOM   2434  HZ1 LYS A 162     -13.647  23.065  -2.334  1.00 97.86           H  
ATOM   2435  HZ2 LYS A 162     -13.960  21.695  -3.165  1.00 97.86           H  
ATOM   2436  HZ3 LYS A 162     -14.045  23.093  -3.961  1.00 97.86           H  
ATOM   2437  N   LEU A 163      -8.367  16.826  -2.936  1.00 98.48           N  
ATOM   2438  H   LEU A 163      -9.219  16.731  -3.470  1.00 98.48           H  
ATOM   2439  CA  LEU A 163      -7.830  15.668  -2.214  1.00 98.48           C  
ATOM   2440  HA  LEU A 163      -7.669  15.953  -1.174  1.00 98.48           H  
ATOM   2441  C   LEU A 163      -6.456  15.240  -2.749  1.00 98.48           C  
ATOM   2442  CB  LEU A 163      -8.835  14.503  -2.269  1.00 98.48           C  
ATOM   2443  HB2 LEU A 163      -9.071  14.302  -3.314  1.00 98.48           H  
ATOM   2444  HB3 LEU A 163      -8.367  13.611  -1.853  1.00 98.48           H  
ATOM   2445  O   LEU A 163      -5.580  14.903  -1.960  1.00 98.48           O  
ATOM   2446  CG  LEU A 163     -10.143  14.773  -1.505  1.00 98.48           C  
ATOM   2447  HG  LEU A 163     -10.541  15.742  -1.803  1.00 98.48           H  
ATOM   2448  CD1 LEU A 163     -11.184  13.705  -1.846  1.00 98.48           C  
ATOM   2449 HD11 LEU A 163     -11.371  13.714  -2.920  1.00 98.48           H  
ATOM   2450 HD12 LEU A 163     -12.119  13.944  -1.341  1.00 98.48           H  
ATOM   2451 HD13 LEU A 163     -10.837  12.720  -1.532  1.00 98.48           H  
ATOM   2452  CD2 LEU A 163      -9.934  14.790   0.011  1.00 98.48           C  
ATOM   2453 HD21 LEU A 163      -9.223  15.569   0.287  1.00 98.48           H  
ATOM   2454 HD22 LEU A 163      -9.569  13.825   0.361  1.00 98.48           H  
ATOM   2455 HD23 LEU A 163     -10.880  15.026   0.499  1.00 98.48           H  
ATOM   2456  N   LYS A 164      -6.233  15.281  -4.066  1.00 97.72           N  
ATOM   2457  H   LYS A 164      -6.997  15.552  -4.668  1.00 97.72           H  
ATOM   2458  CA  LYS A 164      -4.933  14.945  -4.678  1.00 97.72           C  
ATOM   2459  HA  LYS A 164      -4.567  14.006  -4.262  1.00 97.72           H  
ATOM   2460  C   LYS A 164      -3.838  15.975  -4.393  1.00 97.72           C  
ATOM   2461  CB  LYS A 164      -5.085  14.798  -6.191  1.00 97.72           C  
ATOM   2462  HB2 LYS A 164      -4.096  14.717  -6.642  1.00 97.72           H  
ATOM   2463  HB3 LYS A 164      -5.543  15.715  -6.561  1.00 97.72           H  
ATOM   2464  O   LYS A 164      -2.668  15.609  -4.449  1.00 97.72           O  
ATOM   2465  CG  LYS A 164      -5.905  13.576  -6.635  1.00 97.72           C  
ATOM   2466  HG2 LYS A 164      -5.358  12.656  -6.429  1.00 97.72           H  
ATOM   2467  HG3 LYS A 164      -6.855  13.538  -6.101  1.00 97.72           H  
ATOM   2468  CD  LYS A 164      -6.150  13.719  -8.141  1.00 97.72           C  
ATOM   2469  HD2 LYS A 164      -5.271  13.380  -8.690  1.00 97.72           H  
ATOM   2470  HD3 LYS A 164      -6.290  14.776  -8.369  1.00 97.72           H  
ATOM   2471  CE  LYS A 164      -7.397  12.989  -8.628  1.00 97.72           C  
ATOM   2472  HE2 LYS A 164      -7.182  11.928  -8.753  1.00 97.72           H  
ATOM   2473  HE3 LYS A 164      -8.176  13.111  -7.876  1.00 97.72           H  
ATOM   2474  NZ  LYS A 164      -7.837  13.621  -9.899  1.00 97.72           N  
ATOM   2475  HZ1 LYS A 164      -7.124  13.579 -10.613  1.00 97.72           H  
ATOM   2476  HZ2 LYS A 164      -8.712  13.255 -10.246  1.00 97.72           H  
ATOM   2477  HZ3 LYS A 164      -7.985  14.610  -9.762  1.00 97.72           H  
ATOM   2478  N   SER A 165      -4.187  17.222  -4.061  1.00 97.36           N  
ATOM   2479  H   SER A 165      -5.156  17.490  -4.161  1.00 97.36           H  
ATOM   2480  CA  SER A 165      -3.206  18.241  -3.646  1.00 97.36           C  
ATOM   2481  HA  SER A 165      -2.463  18.341  -4.438  1.00 97.36           H  
ATOM   2482  C   SER A 165      -2.448  17.858  -2.368  1.00 97.36           C  
ATOM   2483  CB  SER A 165      -3.879  19.607  -3.466  1.00 97.36           C  
ATOM   2484  HB2 SER A 165      -4.543  19.803  -4.307  1.00 97.36           H  
ATOM   2485  HB3 SER A 165      -3.102  20.371  -3.454  1.00 97.36           H  
ATOM   2486  O   SER A 165      -1.335  18.324  -2.136  1.00 97.36           O  
ATOM   2487  OG  SER A 165      -4.601  19.696  -2.250  1.00 97.36           O  
ATOM   2488  HG  SER A 165      -5.372  19.126  -2.285  1.00 97.36           H  
ATOM   2489  N   LEU A 166      -3.034  16.970  -1.559  1.00 98.22           N  
ATOM   2490  H   LEU A 166      -3.937  16.609  -1.831  1.00 98.22           H  
ATOM   2491  CA  LEU A 166      -2.412  16.378  -0.386  1.00 98.22           C  
ATOM   2492  HA  LEU A 166      -1.559  16.983  -0.078  1.00 98.22           H  
ATOM   2493  C   LEU A 166      -1.875  14.989  -0.734  1.00 98.22           C  
ATOM   2494  CB  LEU A 166      -3.435  16.351   0.754  1.00 98.22           C  
ATOM   2495  HB2 LEU A 166      -4.332  15.842   0.401  1.00 98.22           H  
ATOM   2496  HB3 LEU A 166      -3.024  15.766   1.577  1.00 98.22           H  
ATOM   2497  O   LEU A 166      -2.623  14.022  -0.896  1.00 98.22           O  
ATOM   2498  CG  LEU A 166      -3.835  17.732   1.296  1.00 98.22           C  
ATOM   2499  HG  LEU A 166      -4.375  18.288   0.530  1.00 98.22           H  
ATOM   2500  CD1 LEU A 166      -4.758  17.528   2.496  1.00 98.22           C  
ATOM   2501 HD11 LEU A 166      -4.231  17.002   3.292  1.00 98.22           H  
ATOM   2502 HD12 LEU A 166      -5.634  16.952   2.199  1.00 98.22           H  
ATOM   2503 HD13 LEU A 166      -5.073  18.504   2.868  1.00 98.22           H  
ATOM   2504  CD2 LEU A 166      -2.641  18.562   1.775  1.00 98.22           C  
ATOM   2505 HD21 LEU A 166      -2.021  18.843   0.924  1.00 98.22           H  
ATOM   2506 HD22 LEU A 166      -2.047  17.998   2.494  1.00 98.22           H  
ATOM   2507 HD23 LEU A 166      -2.998  19.484   2.235  1.00 98.22           H  
ATOM   2508  N   ASN A 167      -0.556  14.896  -0.851  1.00 98.11           N  
ATOM   2509  H   ASN A 167       0.004  15.730  -0.743  1.00 98.11           H  
ATOM   2510  CA  ASN A 167       0.128  13.695  -1.307  1.00 98.11           C  
ATOM   2511  HA  ASN A 167      -0.476  12.830  -1.033  1.00 98.11           H  
ATOM   2512  C   ASN A 167       1.495  13.514  -0.615  1.00 98.11           C  
ATOM   2513  CB  ASN A 167       0.169  13.742  -2.846  1.00 98.11           C  
ATOM   2514  HB2 ASN A 167      -0.850  13.684  -3.228  1.00 98.11           H  
ATOM   2515  HB3 ASN A 167       0.728  12.896  -3.244  1.00 98.11           H  
ATOM   2516  O   ASN A 167       1.955  14.370   0.142  1.00 98.11           O  
ATOM   2517  CG  ASN A 167       0.819  14.994  -3.387  1.00 98.11           C  
ATOM   2518  ND2 ASN A 167       0.203  15.669  -4.322  1.00 98.11           N  
ATOM   2519 HD21 ASN A 167      -0.730  15.410  -4.608  1.00 98.11           H  
ATOM   2520 HD22 ASN A 167       0.638  16.525  -4.636  1.00 98.11           H  
ATOM   2521  OD1 ASN A 167       1.881  15.383  -2.948  1.00 98.11           O  
ATOM   2522  N   ILE A 168       2.134  12.365  -0.829  1.00 98.25           N  
ATOM   2523  H   ILE A 168       1.731  11.721  -1.495  1.00 98.25           H  
ATOM   2524  CA  ILE A 168       3.483  12.060  -0.334  1.00 98.25           C  
ATOM   2525  HA  ILE A 168       3.682  12.635   0.570  1.00 98.25           H  
ATOM   2526  C   ILE A 168       4.471  12.522  -1.408  1.00 98.25           C  
ATOM   2527  CB  ILE A 168       3.600  10.561   0.028  1.00 98.25           C  
ATOM   2528  HB  ILE A 168       3.296   9.989  -0.848  1.00 98.25           H  
ATOM   2529  O   ILE A 168       4.930  11.730  -2.227  1.00 98.25           O  
ATOM   2530  CG1 ILE A 168       2.644  10.201   1.186  1.00 98.25           C  
ATOM   2531 HG12 ILE A 168       3.069  10.522   2.137  1.00 98.25           H  
ATOM   2532 HG13 ILE A 168       1.693  10.720   1.065  1.00 98.25           H  
ATOM   2533  CG2 ILE A 168       5.030  10.135   0.418  1.00 98.25           C  
ATOM   2534 HG21 ILE A 168       5.060   9.067   0.631  1.00 98.25           H  
ATOM   2535 HG22 ILE A 168       5.734  10.314  -0.394  1.00 98.25           H  
ATOM   2536 HG23 ILE A 168       5.366  10.683   1.299  1.00 98.25           H  
ATOM   2537  CD1 ILE A 168       2.339   8.702   1.238  1.00 98.25           C  
ATOM   2538 HD11 ILE A 168       1.471   8.547   1.879  1.00 98.25           H  
ATOM   2539 HD12 ILE A 168       3.190   8.145   1.631  1.00 98.25           H  
ATOM   2540 HD13 ILE A 168       2.082   8.339   0.243  1.00 98.25           H  
ATOM   2541  N   ASN A 169       4.736  13.825  -1.460  1.00 98.08           N  
ATOM   2542  H   ASN A 169       4.261  14.441  -0.816  1.00 98.08           H  
ATOM   2543  CA  ASN A 169       5.642  14.419  -2.445  1.00 98.08           C  
ATOM   2544  HA  ASN A 169       5.568  13.856  -3.375  1.00 98.08           H  
ATOM   2545  C   ASN A 169       7.120  14.360  -2.032  1.00 98.08           C  
ATOM   2546  CB  ASN A 169       5.175  15.844  -2.756  1.00 98.08           C  
ATOM   2547  HB2 ASN A 169       5.748  16.240  -3.595  1.00 98.08           H  
ATOM   2548  HB3 ASN A 169       4.143  15.817  -3.106  1.00 98.08           H  
ATOM   2549  O   ASN A 169       7.494  13.753  -1.023  1.00 98.08           O  
ATOM   2550  CG  ASN A 169       5.288  16.816  -1.599  1.00 98.08           C  
ATOM   2551  ND2 ASN A 169       4.485  17.843  -1.635  1.00 98.08           N  
ATOM   2552 HD21 ASN A 169       4.700  18.610  -1.015  1.00 98.08           H  
ATOM   2553 HD22 ASN A 169       3.851  17.959  -2.413  1.00 98.08           H  
ATOM   2554  OD1 ASN A 169       6.092  16.668  -0.684  1.00 98.08           O  
ATOM   2555  N   CYS A 170       7.963  15.036  -2.819  1.00 98.00           N  
ATOM   2556  H   CYS A 170       7.590  15.484  -3.643  1.00 98.00           H  
ATOM   2557  CA  CYS A 170       9.410  15.088  -2.650  1.00 98.00           C  
ATOM   2558  HA  CYS A 170       9.823  14.109  -2.894  1.00 98.00           H  
ATOM   2559  C   CYS A 170       9.812  15.434  -1.212  1.00 98.00           C  
ATOM   2560  CB  CYS A 170       9.999  16.129  -3.621  1.00 98.00           C  
ATOM   2561  HB2 CYS A 170       9.811  17.134  -3.243  1.00 98.00           H  
ATOM   2562  HB3 CYS A 170      11.078  15.985  -3.689  1.00 98.00           H  
ATOM   2563  O   CYS A 170      10.652  14.751  -0.635  1.00 98.00           O  
ATOM   2564  SG  CYS A 170       9.268  15.986  -5.280  1.00 98.00           S  
ATOM   2565  HG  CYS A 170       9.995  16.930  -5.885  1.00 98.00           H  
ATOM   2566  N   LEU A 171       9.195  16.450  -0.599  1.00 98.25           N  
ATOM   2567  H   LEU A 171       8.407  16.885  -1.056  1.00 98.25           H  
ATOM   2568  CA  LEU A 171       9.585  16.938   0.728  1.00 98.25           C  
ATOM   2569  HA  LEU A 171      10.673  16.973   0.780  1.00 98.25           H  
ATOM   2570  C   LEU A 171       9.155  16.013   1.864  1.00 98.25           C  
ATOM   2571  CB  LEU A 171       9.030  18.352   0.948  1.00 98.25           C  
ATOM   2572  HB2 LEU A 171       9.222  18.646   1.979  1.00 98.25           H  
ATOM   2573  HB3 LEU A 171       7.951  18.332   0.799  1.00 98.25           H  
ATOM   2574  O   LEU A 171       9.756  16.056   2.938  1.00 98.25           O  
ATOM   2575  CG  LEU A 171       9.646  19.414   0.025  1.00 98.25           C  
ATOM   2576  HG  LEU A 171       9.459  19.147  -1.015  1.00 98.25           H  
ATOM   2577  CD1 LEU A 171       8.978  20.750   0.312  1.00 98.25           C  
ATOM   2578 HD11 LEU A 171       9.329  21.487  -0.410  1.00 98.25           H  
ATOM   2579 HD12 LEU A 171       9.187  21.085   1.328  1.00 98.25           H  
ATOM   2580 HD13 LEU A 171       7.901  20.655   0.171  1.00 98.25           H  
ATOM   2581  CD2 LEU A 171      11.155  19.572   0.237  1.00 98.25           C  
ATOM   2582 HD21 LEU A 171      11.683  18.665  -0.058  1.00 98.25           H  
ATOM   2583 HD22 LEU A 171      11.370  19.809   1.278  1.00 98.25           H  
ATOM   2584 HD23 LEU A 171      11.520  20.379  -0.398  1.00 98.25           H  
ATOM   2585  N   VAL A 172       8.175  15.135   1.649  1.00 98.42           N  
ATOM   2586  H   VAL A 172       7.706  15.128   0.754  1.00 98.42           H  
ATOM   2587  CA  VAL A 172       7.842  14.119   2.651  1.00 98.42           C  
ATOM   2588  HA  VAL A 172       7.704  14.623   3.608  1.00 98.42           H  
ATOM   2589  C   VAL A 172       9.016  13.155   2.822  1.00 98.42           C  
ATOM   2590  CB  VAL A 172       6.524  13.398   2.323  1.00 98.42           C  
ATOM   2591  HB  VAL A 172       6.593  12.911   1.350  1.00 98.42           H  
ATOM   2592  O   VAL A 172       9.467  12.940   3.945  1.00 98.42           O  
ATOM   2593  CG1 VAL A 172       6.223  12.336   3.385  1.00 98.42           C  
ATOM   2594 HG11 VAL A 172       5.229  11.923   3.214  1.00 98.42           H  
ATOM   2595 HG12 VAL A 172       6.945  11.522   3.321  1.00 98.42           H  
ATOM   2596 HG13 VAL A 172       6.263  12.779   4.380  1.00 98.42           H  
ATOM   2597  CG2 VAL A 172       5.362  14.401   2.307  1.00 98.42           C  
ATOM   2598 HG21 VAL A 172       5.476  15.095   1.474  1.00 98.42           H  
ATOM   2599 HG22 VAL A 172       5.337  14.968   3.238  1.00 98.42           H  
ATOM   2600 HG23 VAL A 172       4.410  13.884   2.192  1.00 98.42           H  
ATOM   2601  N   CYS A 173       9.579  12.636   1.727  1.00 98.10           N  
ATOM   2602  H   CYS A 173       9.177  12.859   0.828  1.00 98.10           H  
ATOM   2603  CA  CYS A 173      10.716  11.712   1.784  1.00 98.10           C  
ATOM   2604  HA  CYS A 173      10.598  11.067   2.655  1.00 98.10           H  
ATOM   2605  C   CYS A 173      12.071  12.418   1.953  1.00 98.10           C  
ATOM   2606  CB  CYS A 173      10.705  10.823   0.534  1.00 98.10           C  
ATOM   2607  HB2 CYS A 173      11.614  10.224   0.498  1.00 98.10           H  
ATOM   2608  HB3 CYS A 173      10.674  11.440  -0.365  1.00 98.10           H  
ATOM   2609  O   CYS A 173      12.881  11.978   2.767  1.00 98.10           O  
ATOM   2610  SG  CYS A 173       9.257   9.726   0.570  1.00 98.10           S  
ATOM   2611  HG  CYS A 173       9.458   9.176   1.771  1.00 98.10           H  
ATOM   2612  N   HIS A 174      12.305  13.507   1.218  1.00 97.99           N  
ATOM   2613  H   HIS A 174      11.589  13.798   0.567  1.00 97.99           H  
ATOM   2614  CA  HIS A 174      13.573  14.244   1.159  1.00 97.99           C  
ATOM   2615  HA  HIS A 174      14.381  13.556   1.405  1.00 97.99           H  
ATOM   2616  C   HIS A 174      13.683  15.385   2.177  1.00 97.99           C  
ATOM   2617  CB  HIS A 174      13.838  14.749  -0.268  1.00 97.99           C  
ATOM   2618  HB2 HIS A 174      14.737  15.365  -0.257  1.00 97.99           H  
ATOM   2619  HB3 HIS A 174      13.023  15.385  -0.613  1.00 97.99           H  
ATOM   2620  O   HIS A 174      14.660  16.123   2.162  1.00 97.99           O  
ATOM   2621  CG  HIS A 174      14.093  13.644  -1.254  1.00 97.99           C  
ATOM   2622  CD2 HIS A 174      13.201  13.042  -2.097  1.00 97.99           C  
ATOM   2623  HD2 HIS A 174      12.150  13.274  -2.191  1.00 97.99           H  
ATOM   2624  ND1 HIS A 174      15.312  13.053  -1.466  1.00 97.99           N  
ATOM   2625  HD1 HIS A 174      16.163  13.303  -0.984  1.00 97.99           H  
ATOM   2626  CE1 HIS A 174      15.168  12.110  -2.408  1.00 97.99           C  
ATOM   2627  HE1 HIS A 174      15.952  11.470  -2.784  1.00 97.99           H  
ATOM   2628  NE2 HIS A 174      13.893  12.063  -2.813  1.00 97.99           N  
ATOM   2629  N   ASN A 175      12.721  15.553   3.081  1.00 98.22           N  
ATOM   2630  H   ASN A 175      11.885  14.992   3.008  1.00 98.22           H  
ATOM   2631  CA  ASN A 175      12.874  16.439   4.233  1.00 98.22           C  
ATOM   2632  HA  ASN A 175      13.934  16.536   4.470  1.00 98.22           H  
ATOM   2633  C   ASN A 175      12.240  15.814   5.474  1.00 98.22           C  
ATOM   2634  CB  ASN A 175      12.345  17.847   3.893  1.00 98.22           C  
ATOM   2635  HB2 ASN A 175      12.846  18.212   2.997  1.00 98.22           H  
ATOM   2636  HB3 ASN A 175      11.273  17.836   3.695  1.00 98.22           H  
ATOM   2637  O   ASN A 175      12.937  15.280   6.334  1.00 98.22           O  
ATOM   2638  CG  ASN A 175      12.597  18.816   5.027  1.00 98.22           C  
ATOM   2639  ND2 ASN A 175      13.642  19.591   4.927  1.00 98.22           N  
ATOM   2640 HD21 ASN A 175      14.225  19.579   4.102  1.00 98.22           H  
ATOM   2641 HD22 ASN A 175      13.864  20.231   5.676  1.00 98.22           H  
ATOM   2642  OD1 ASN A 175      11.892  18.849   6.022  1.00 98.22           O  
ATOM   2643  N   ARG A 176      10.911  15.808   5.542  1.00 97.93           N  
ATOM   2644  H   ARG A 176      10.411  16.152   4.735  1.00 97.93           H  
ATOM   2645  CA  ARG A 176      10.148  15.539   6.762  1.00 97.93           C  
ATOM   2646  HA  ARG A 176      10.371  16.320   7.489  1.00 97.93           H  
ATOM   2647  C   ARG A 176      10.468  14.193   7.417  1.00 97.93           C  
ATOM   2648  CB  ARG A 176       8.673  15.599   6.378  1.00 97.93           C  
ATOM   2649  HB2 ARG A 176       8.413  14.726   5.779  1.00 97.93           H  
ATOM   2650  HB3 ARG A 176       8.479  16.494   5.787  1.00 97.93           H  
ATOM   2651  O   ARG A 176      10.657  14.116   8.630  1.00 97.93           O  
ATOM   2652  CG  ARG A 176       7.815  15.636   7.632  1.00 97.93           C  
ATOM   2653  HG2 ARG A 176       8.082  14.821   8.305  1.00 97.93           H  
ATOM   2654  HG3 ARG A 176       7.968  16.585   8.145  1.00 97.93           H  
ATOM   2655  CD  ARG A 176       6.355  15.486   7.246  1.00 97.93           C  
ATOM   2656  HD2 ARG A 176       6.074  16.285   6.560  1.00 97.93           H  
ATOM   2657  HD3 ARG A 176       6.191  14.528   6.752  1.00 97.93           H  
ATOM   2658  NE  ARG A 176       5.559  15.591   8.460  1.00 97.93           N  
ATOM   2659  HE  ARG A 176       5.234  16.515   8.704  1.00 97.93           H  
ATOM   2660  NH1 ARG A 176       5.655  13.404   9.149  1.00 97.93           N  
ATOM   2661 HH11 ARG A 176       5.379  12.705   9.824  1.00 97.93           H  
ATOM   2662 HH12 ARG A 176       6.280  13.179   8.389  1.00 97.93           H  
ATOM   2663  NH2 ARG A 176       4.571  14.955  10.357  1.00 97.93           N  
ATOM   2664 HH21 ARG A 176       4.400  15.938  10.517  1.00 97.93           H  
ATOM   2665 HH22 ARG A 176       3.941  14.265  10.740  1.00 97.93           H  
ATOM   2666  CZ  ARG A 176       5.267  14.641   9.310  1.00 97.93           C  
ATOM   2667  N   ASN A 177      10.518  13.139   6.609  1.00 97.82           N  
ATOM   2668  H   ASN A 177      10.283  13.288   5.638  1.00 97.82           H  
ATOM   2669  CA  ASN A 177      10.764  11.767   7.038  1.00 97.82           C  
ATOM   2670  HA  ASN A 177      10.716  11.717   8.126  1.00 97.82           H  
ATOM   2671  C   ASN A 177      12.182  11.296   6.668  1.00 97.82           C  
ATOM   2672  CB  ASN A 177       9.653  10.850   6.491  1.00 97.82           C  
ATOM   2673  HB2 ASN A 177       9.565  10.957   5.410  1.00 97.82           H  
ATOM   2674  HB3 ASN A 177       9.947   9.817   6.674  1.00 97.82           H  
ATOM   2675  O   ASN A 177      12.451  10.099   6.693  1.00 97.82           O  
ATOM   2676  CG  ASN A 177       8.280  11.050   7.120  1.00 97.82           C  
ATOM   2677  ND2 ASN A 177       7.620   9.960   7.436  1.00 97.82           N  
ATOM   2678 HD21 ASN A 177       6.670  10.049   7.767  1.00 97.82           H  
ATOM   2679 HD22 ASN A 177       8.059   9.062   7.290  1.00 97.82           H  
ATOM   2680  OD1 ASN A 177       7.764  12.143   7.338  1.00 97.82           O  
ATOM   2681  N   ALA A 178      13.098  12.214   6.341  1.00 98.35           N  
ATOM   2682  H   ALA A 178      12.835  13.189   6.330  1.00 98.35           H  
ATOM   2683  CA  ALA A 178      14.462  11.882   5.928  1.00 98.35           C  
ATOM   2684  HA  ALA A 178      14.416  11.054   5.220  1.00 98.35           H  
ATOM   2685  C   ALA A 178      15.374  11.440   7.088  1.00 98.35           C  
ATOM   2686  CB  ALA A 178      15.050  13.098   5.207  1.00 98.35           C  
ATOM   2687  HB1 ALA A 178      15.198  13.920   5.908  1.00 98.35           H  
ATOM   2688  HB2 ALA A 178      14.385  13.419   4.406  1.00 98.35           H  
ATOM   2689  HB3 ALA A 178      16.012  12.824   4.774  1.00 98.35           H  
ATOM   2690  O   ALA A 178      16.500  11.001   6.846  1.00 98.35           O  
ATOM   2691  N   ILE A 179      14.924  11.587   8.342  1.00 97.91           N  
ATOM   2692  H   ILE A 179      13.987  11.948   8.458  1.00 97.91           H  
ATOM   2693  CA  ILE A 179      15.674  11.228   9.551  1.00 97.91           C  
ATOM   2694  HA  ILE A 179      16.453  10.518   9.274  1.00 97.91           H  
ATOM   2695  C   ILE A 179      14.750  10.550  10.569  1.00 97.91           C  
ATOM   2696  CB  ILE A 179      16.364  12.457  10.193  1.00 97.91           C  
ATOM   2697  HB  ILE A 179      15.596  13.134  10.567  1.00 97.91           H  
ATOM   2698  O   ILE A 179      13.750  11.125  11.016  1.00 97.91           O  
ATOM   2699  CG1 ILE A 179      17.244  13.245   9.193  1.00 97.91           C  
ATOM   2700 HG12 ILE A 179      16.635  13.554   8.342  1.00 97.91           H  
ATOM   2701 HG13 ILE A 179      18.046  12.606   8.825  1.00 97.91           H  
ATOM   2702  CG2 ILE A 179      17.199  11.959  11.388  1.00 97.91           C  
ATOM   2703 HG21 ILE A 179      17.899  11.189  11.063  1.00 97.91           H  
ATOM   2704 HG22 ILE A 179      16.561  11.565  12.180  1.00 97.91           H  
ATOM   2705 HG23 ILE A 179      17.776  12.774  11.824  1.00 97.91           H  
ATOM   2706  CD1 ILE A 179      17.849  14.526   9.779  1.00 97.91           C  
ATOM   2707 HD11 ILE A 179      17.075  15.117  10.267  1.00 97.91           H  
ATOM   2708 HD12 ILE A 179      18.292  15.117   8.977  1.00 97.91           H  
ATOM   2709 HD13 ILE A 179      18.636  14.289  10.495  1.00 97.91           H  
ATOM   2710  N   THR A 180      15.130   9.347  11.000  1.00 96.34           N  
ATOM   2711  H   THR A 180      15.932   8.910  10.568  1.00 96.34           H  
ATOM   2712  CA  THR A 180      14.431   8.581  12.042  1.00 96.34           C  
ATOM   2713  HA  THR A 180      13.396   8.917  12.099  1.00 96.34           H  
ATOM   2714  C   THR A 180      15.039   8.806  13.429  1.00 96.34           C  
ATOM   2715  CB  THR A 180      14.400   7.087  11.688  1.00 96.34           C  
ATOM   2716  HB  THR A 180      14.114   6.510  12.567  1.00 96.34           H  
ATOM   2717  O   THR A 180      14.307   9.150  14.360  1.00 96.34           O  
ATOM   2718  CG2 THR A 180      13.387   6.805  10.576  1.00 96.34           C  
ATOM   2719 HG21 THR A 180      12.379   6.889  10.981  1.00 96.34           H  
ATOM   2720 HG22 THR A 180      13.484   7.527   9.765  1.00 96.34           H  
ATOM   2721 HG23 THR A 180      13.524   5.797  10.184  1.00 96.34           H  
ATOM   2722  OG1 THR A 180      15.673   6.660  11.257  1.00 96.34           O  
ATOM   2723  HG1 THR A 180      15.584   5.755  10.950  1.00 96.34           H  
ATOM   2724  N   HIS A 181      16.365   8.703  13.574  1.00 96.03           N  
ATOM   2725  H   HIS A 181      16.914   8.435  12.770  1.00 96.03           H  
ATOM   2726  CA  HIS A 181      17.082   8.830  14.852  1.00 96.03           C  
ATOM   2727  HA  HIS A 181      16.422   8.486  15.648  1.00 96.03           H  
ATOM   2728  C   HIS A 181      17.443  10.284  15.180  1.00 96.03           C  
ATOM   2729  CB  HIS A 181      18.306   7.907  14.872  1.00 96.03           C  
ATOM   2730  HB2 HIS A 181      18.974   8.165  14.050  1.00 96.03           H  
ATOM   2731  HB3 HIS A 181      18.854   8.054  15.803  1.00 96.03           H  
ATOM   2732  O   HIS A 181      18.605  10.677  15.241  1.00 96.03           O  
ATOM   2733  CG  HIS A 181      17.933   6.455  14.770  1.00 96.03           C  
ATOM   2734  CD2 HIS A 181      17.564   5.627  15.795  1.00 96.03           C  
ATOM   2735  HD2 HIS A 181      17.500   5.896  16.839  1.00 96.03           H  
ATOM   2736  ND1 HIS A 181      17.891   5.719  13.612  1.00 96.03           N  
ATOM   2737  HD1 HIS A 181      18.208   6.035  12.707  1.00 96.03           H  
ATOM   2738  CE1 HIS A 181      17.504   4.474  13.930  1.00 96.03           C  
ATOM   2739  HE1 HIS A 181      17.417   3.654  13.232  1.00 96.03           H  
ATOM   2740  NE2 HIS A 181      17.278   4.372  15.249  1.00 96.03           N  
ATOM   2741  N   LYS A 182      16.422  11.103  15.441  1.00 95.25           N  
ATOM   2742  H   LYS A 182      15.497  10.707  15.345  1.00 95.25           H  
ATOM   2743  CA  LYS A 182      16.562  12.565  15.579  1.00 95.25           C  
ATOM   2744  HA  LYS A 182      17.027  12.930  14.663  1.00 95.25           H  
ATOM   2745  C   LYS A 182      17.485  13.038  16.709  1.00 95.25           C  
ATOM   2746  CB  LYS A 182      15.175  13.204  15.725  1.00 95.25           C  
ATOM   2747  HB2 LYS A 182      14.683  12.788  16.604  1.00 95.25           H  
ATOM   2748  HB3 LYS A 182      15.292  14.278  15.869  1.00 95.25           H  
ATOM   2749  O   LYS A 182      17.958  14.168  16.677  1.00 95.25           O  
ATOM   2750  CG  LYS A 182      14.305  12.973  14.481  1.00 95.25           C  
ATOM   2751  HG2 LYS A 182      14.263  11.911  14.238  1.00 95.25           H  
ATOM   2752  HG3 LYS A 182      14.745  13.504  13.637  1.00 95.25           H  
ATOM   2753  CD  LYS A 182      12.879  13.474  14.710  1.00 95.25           C  
ATOM   2754  HD2 LYS A 182      12.452  13.007  15.597  1.00 95.25           H  
ATOM   2755  HD3 LYS A 182      12.923  14.553  14.860  1.00 95.25           H  
ATOM   2756  CE  LYS A 182      12.017  13.204  13.473  1.00 95.25           C  
ATOM   2757  HE2 LYS A 182      12.679  12.995  12.633  1.00 95.25           H  
ATOM   2758  HE3 LYS A 182      11.456  14.105  13.224  1.00 95.25           H  
ATOM   2759  NZ  LYS A 182      11.094  12.061  13.668  1.00 95.25           N  
ATOM   2760  HZ1 LYS A 182      10.418  12.244  14.396  1.00 95.25           H  
ATOM   2761  HZ2 LYS A 182      11.621  11.231  13.896  1.00 95.25           H  
ATOM   2762  HZ3 LYS A 182      10.610  11.869  12.803  1.00 95.25           H  
ATOM   2763  N   TRP A 183      17.727  12.205  17.721  1.00 95.85           N  
ATOM   2764  H   TRP A 183      17.310  11.286  17.694  1.00 95.85           H  
ATOM   2765  CA  TRP A 183      18.666  12.516  18.808  1.00 95.85           C  
ATOM   2766  HA  TRP A 183      18.631  13.583  19.028  1.00 95.85           H  
ATOM   2767  C   TRP A 183      20.129  12.223  18.452  1.00 95.85           C  
ATOM   2768  CB  TRP A 183      18.252  11.760  20.074  1.00 95.85           C  
ATOM   2769  HB2 TRP A 183      18.275  10.690  19.866  1.00 95.85           H  
ATOM   2770  HB3 TRP A 183      18.997  11.953  20.845  1.00 95.85           H  
ATOM   2771  O   TRP A 183      21.018  12.743  19.118  1.00 95.85           O  
ATOM   2772  CG  TRP A 183      16.913  12.099  20.660  1.00 95.85           C  
ATOM   2773  CD1 TRP A 183      16.126  13.155  20.337  1.00 95.85           C  
ATOM   2774  HD1 TRP A 183      16.371  13.894  19.589  1.00 95.85           H  
ATOM   2775  CD2 TRP A 183      16.206  11.385  21.718  1.00 95.85           C  
ATOM   2776  CE2 TRP A 183      14.985  12.072  21.990  1.00 95.85           C  
ATOM   2777  CE3 TRP A 183      16.477  10.229  22.480  1.00 95.85           C  
ATOM   2778  HE3 TRP A 183      17.394   9.686  22.307  1.00 95.85           H  
ATOM   2779  NE1 TRP A 183      14.982  13.134  21.112  1.00 95.85           N  
ATOM   2780  HE1 TRP A 183      14.234  13.810  21.047  1.00 95.85           H  
ATOM   2781  CH2 TRP A 183      14.378  10.484  23.708  1.00 95.85           C  
ATOM   2782  HH2 TRP A 183      13.695  10.132  24.466  1.00 95.85           H  
ATOM   2783  CZ2 TRP A 183      14.078  11.639  22.967  1.00 95.85           C  
ATOM   2784  HZ2 TRP A 183      13.163  12.183  23.150  1.00 95.85           H  
ATOM   2785  CZ3 TRP A 183      15.573   9.782  23.463  1.00 95.85           C  
ATOM   2786  HZ3 TRP A 183      15.799   8.896  24.037  1.00 95.85           H  
ATOM   2787  N   THR A 184      20.376  11.426  17.412  1.00 96.13           N  
ATOM   2788  H   THR A 184      19.598  11.040  16.895  1.00 96.13           H  
ATOM   2789  CA  THR A 184      21.717  11.103  16.904  1.00 96.13           C  
ATOM   2790  HA  THR A 184      22.465  11.322  17.666  1.00 96.13           H  
ATOM   2791  C   THR A 184      22.052  11.956  15.684  1.00 96.13           C  
ATOM   2792  CB  THR A 184      21.806   9.609  16.555  1.00 96.13           C  
ATOM   2793  HB  THR A 184      21.127   9.386  15.731  1.00 96.13           H  
ATOM   2794  O   THR A 184      23.110  12.573  15.640  1.00 96.13           O  
ATOM   2795  CG2 THR A 184      23.218   9.172  16.177  1.00 96.13           C  
ATOM   2796 HG21 THR A 184      23.927   9.445  16.958  1.00 96.13           H  
ATOM   2797 HG22 THR A 184      23.236   8.094  16.016  1.00 96.13           H  
ATOM   2798 HG23 THR A 184      23.511   9.654  15.244  1.00 96.13           H  
ATOM   2799  OG1 THR A 184      21.426   8.839  17.678  1.00 96.13           O  
ATOM   2800  HG1 THR A 184      22.197   8.792  18.248  1.00 96.13           H  
ATOM   2801  N   ASP A 185      21.116  12.050  14.739  1.00 96.21           N  
ATOM   2802  H   ASP A 185      20.293  11.472  14.834  1.00 96.21           H  
ATOM   2803  CA  ASP A 185      21.342  12.652  13.418  1.00 96.21           C  
ATOM   2804  HA  ASP A 185      22.414  12.751  13.246  1.00 96.21           H  
ATOM   2805  C   ASP A 185      20.720  14.057  13.278  1.00 96.21           C  
ATOM   2806  CB  ASP A 185      20.788  11.696  12.354  1.00 96.21           C  
ATOM   2807  HB2 ASP A 185      19.706  11.661  12.472  1.00 96.21           H  
ATOM   2808  HB3 ASP A 185      21.013  12.091  11.363  1.00 96.21           H  
ATOM   2809  O   ASP A 185      20.848  14.714  12.244  1.00 96.21           O  
ATOM   2810  CG  ASP A 185      21.336  10.269  12.455  1.00 96.21           C  
ATOM   2811  OD1 ASP A 185      22.557  10.115  12.670  1.00 96.21           O  
ATOM   2812  OD2 ASP A 185      20.505   9.340  12.323  1.00 96.21           O  
ATOM   2813  N   GLY A 186      20.030  14.531  14.321  1.00 95.60           N  
ATOM   2814  H   GLY A 186      19.974  13.943  15.140  1.00 95.60           H  
ATOM   2815  CA  GLY A 186      19.318  15.807  14.336  1.00 95.60           C  
ATOM   2816  HA2 GLY A 186      19.240  16.151  15.367  1.00 95.60           H  
ATOM   2817  HA3 GLY A 186      19.894  16.546  13.779  1.00 95.60           H  
ATOM   2818  C   GLY A 186      17.908  15.748  13.740  1.00 95.60           C  
ATOM   2819  O   GLY A 186      17.420  14.721  13.274  1.00 95.60           O  
ATOM   2820  N   TYR A 187      17.211  16.880  13.778  1.00 96.70           N  
ATOM   2821  H   TYR A 187      17.671  17.716  14.107  1.00 96.70           H  
ATOM   2822  CA  TYR A 187      15.889  17.017  13.167  1.00 96.70           C  
ATOM   2823  HA  TYR A 187      15.401  16.043  13.172  1.00 96.70           H  
ATOM   2824  C   TYR A 187      16.020  17.477  11.709  1.00 96.70           C  
ATOM   2825  CB  TYR A 187      15.021  17.976  13.991  1.00 96.70           C  
ATOM   2826  HB2 TYR A 187      14.150  18.258  13.400  1.00 96.70           H  
ATOM   2827  HB3 TYR A 187      15.586  18.887  14.183  1.00 96.70           H  
ATOM   2828  O   TYR A 187      16.960  18.210  11.390  1.00 96.70           O  
ATOM   2829  CG  TYR A 187      14.547  17.391  15.309  1.00 96.70           C  
ATOM   2830  CD1 TYR A 187      13.207  16.989  15.473  1.00 96.70           C  
ATOM   2831  HD1 TYR A 187      12.509  17.121  14.660  1.00 96.70           H  
ATOM   2832  CD2 TYR A 187      15.452  17.243  16.374  1.00 96.70           C  
ATOM   2833  HD2 TYR A 187      16.480  17.555  16.255  1.00 96.70           H  
ATOM   2834  CE1 TYR A 187      12.788  16.411  16.690  1.00 96.70           C  
ATOM   2835  HE1 TYR A 187      11.766  16.092  16.830  1.00 96.70           H  
ATOM   2836  CE2 TYR A 187      15.040  16.682  17.593  1.00 96.70           C  
ATOM   2837  HE2 TYR A 187      15.763  16.580  18.390  1.00 96.70           H  
ATOM   2838  OH  TYR A 187      13.301  15.713  18.926  1.00 96.70           O  
ATOM   2839  HH  TYR A 187      14.027  15.718  19.554  1.00 96.70           H  
ATOM   2840  CZ  TYR A 187      13.707  16.256  17.750  1.00 96.70           C  
ATOM   2841  N   PRO A 188      15.084  17.090  10.824  1.00 97.54           N  
ATOM   2842  CA  PRO A 188      15.058  17.606   9.463  1.00 97.54           C  
ATOM   2843  HA  PRO A 188      16.004  17.384   8.968  1.00 97.54           H  
ATOM   2844  C   PRO A 188      14.825  19.117   9.478  1.00 97.54           C  
ATOM   2845  CB  PRO A 188      13.942  16.847   8.754  1.00 97.54           C  
ATOM   2846  HB2 PRO A 188      14.361  15.935   8.329  1.00 97.54           H  
ATOM   2847  HB3 PRO A 188      13.456  17.446   7.984  1.00 97.54           H  
ATOM   2848  O   PRO A 188      13.952  19.605  10.196  1.00 97.54           O  
ATOM   2849  CG  PRO A 188      12.988  16.483   9.888  1.00 97.54           C  
ATOM   2850  HG2 PRO A 188      12.329  17.324  10.101  1.00 97.54           H  
ATOM   2851  HG3 PRO A 188      12.409  15.589   9.653  1.00 97.54           H  
ATOM   2852  CD  PRO A 188      13.928  16.240  11.066  1.00 97.54           C  
ATOM   2853  HD2 PRO A 188      13.424  16.494  11.999  1.00 97.54           H  
ATOM   2854  HD3 PRO A 188      14.245  15.197  11.075  1.00 97.54           H  
ATOM   2855  N   GLN A 189      15.618  19.857   8.710  1.00 97.69           N  
ATOM   2856  H   GLN A 189      16.325  19.391   8.159  1.00 97.69           H  
ATOM   2857  CA  GLN A 189      15.636  21.319   8.753  1.00 97.69           C  
ATOM   2858  HA  GLN A 189      15.152  21.655   9.670  1.00 97.69           H  
ATOM   2859  C   GLN A 189      14.879  21.930   7.572  1.00 97.69           C  
ATOM   2860  CB  GLN A 189      17.086  21.812   8.796  1.00 97.69           C  
ATOM   2861  HB2 GLN A 189      17.603  21.433   7.915  1.00 97.69           H  
ATOM   2862  HB3 GLN A 189      17.096  22.901   8.773  1.00 97.69           H  
ATOM   2863  O   GLN A 189      14.991  21.457   6.443  1.00 97.69           O  
ATOM   2864  CG  GLN A 189      17.826  21.331  10.051  1.00 97.69           C  
ATOM   2865  HG2 GLN A 189      17.848  20.241  10.076  1.00 97.69           H  
ATOM   2866  HG3 GLN A 189      17.296  21.683  10.937  1.00 97.69           H  
ATOM   2867  CD  GLN A 189      19.267  21.812  10.089  1.00 97.69           C  
ATOM   2868  NE2 GLN A 189      19.738  22.304  11.212  1.00 97.69           N  
ATOM   2869 HE21 GLN A 189      20.656  22.725  11.194  1.00 97.69           H  
ATOM   2870 HE22 GLN A 189      19.113  22.429  11.996  1.00 97.69           H  
ATOM   2871  OE1 GLN A 189      20.018  21.718   9.128  1.00 97.69           O  
ATOM   2872  N   ALA A 190      14.129  23.003   7.809  1.00 97.55           N  
ATOM   2873  H   ALA A 190      14.081  23.354   8.754  1.00 97.55           H  
ATOM   2874  CA  ALA A 190      13.523  23.808   6.756  1.00 97.55           C  
ATOM   2875  HA  ALA A 190      12.847  23.175   6.181  1.00 97.55           H  
ATOM   2876  C   ALA A 190      14.604  24.357   5.806  1.00 97.55           C  
ATOM   2877  CB  ALA A 190      12.711  24.931   7.410  1.00 97.55           C  
ATOM   2878  HB1 ALA A 190      13.382  25.609   7.938  1.00 97.55           H  
ATOM   2879  HB2 ALA A 190      12.168  25.489   6.646  1.00 97.55           H  
ATOM   2880  HB3 ALA A 190      12.001  24.513   8.123  1.00 97.55           H  
ATOM   2881  O   ALA A 190      15.697  24.717   6.244  1.00 97.55           O  
ATOM   2882  N   GLY A 191      14.310  24.403   4.503  1.00 97.08           N  
ATOM   2883  H   GLY A 191      13.390  24.125   4.195  1.00 97.08           H  
ATOM   2884  CA  GLY A 191      15.267  24.850   3.480  1.00 97.08           C  
ATOM   2885  HA2 GLY A 191      14.726  25.016   2.549  1.00 97.08           H  
ATOM   2886  HA3 GLY A 191      15.709  25.797   3.787  1.00 97.08           H  
ATOM   2887  C   GLY A 191      16.410  23.866   3.185  1.00 97.08           C  
ATOM   2888  O   GLY A 191      17.338  24.205   2.453  1.00 97.08           O  
ATOM   2889  N   VAL A 192      16.353  22.642   3.719  1.00 98.01           N  
ATOM   2890  H   VAL A 192      15.598  22.425   4.354  1.00 98.01           H  
ATOM   2891  CA  VAL A 192      17.309  21.570   3.409  1.00 98.01           C  
ATOM   2892  HA  VAL A 192      18.113  21.975   2.795  1.00 98.01           H  
ATOM   2893  C   VAL A 192      16.621  20.474   2.605  1.00 98.01           C  
ATOM   2894  CB  VAL A 192      17.955  21.005   4.687  1.00 98.01           C  
ATOM   2895  HB  VAL A 192      17.186  20.559   5.317  1.00 98.01           H  
ATOM   2896  O   VAL A 192      15.542  20.014   2.978  1.00 98.01           O  
ATOM   2897  CG1 VAL A 192      18.987  19.918   4.363  1.00 98.01           C  
ATOM   2898 HG11 VAL A 192      18.508  19.069   3.876  1.00 98.01           H  
ATOM   2899 HG12 VAL A 192      19.431  19.555   5.290  1.00 98.01           H  
ATOM   2900 HG13 VAL A 192      19.763  20.316   3.708  1.00 98.01           H  
ATOM   2901  CG2 VAL A 192      18.667  22.104   5.489  1.00 98.01           C  
ATOM   2902 HG21 VAL A 192      19.381  22.635   4.859  1.00 98.01           H  
ATOM   2903 HG22 VAL A 192      19.199  21.669   6.335  1.00 98.01           H  
ATOM   2904 HG23 VAL A 192      17.937  22.820   5.866  1.00 98.01           H  
ATOM   2905  N   VAL A 193      17.259  20.014   1.530  1.00 98.18           N  
ATOM   2906  H   VAL A 193      18.140  20.438   1.279  1.00 98.18           H  
ATOM   2907  CA  VAL A 193      16.878  18.778   0.838  1.00 98.18           C  
ATOM   2908  HA  VAL A 193      15.894  18.471   1.194  1.00 98.18           H  
ATOM   2909  C   VAL A 193      17.856  17.669   1.213  1.00 98.18           C  
ATOM   2910  CB  VAL A 193      16.726  18.996  -0.678  1.00 98.18           C  
ATOM   2911  HB  VAL A 193      16.056  19.842  -0.829  1.00 98.18           H  
ATOM   2912  O   VAL A 193      19.074  17.833   1.168  1.00 98.18           O  
ATOM   2913  CG1 VAL A 193      18.044  19.311  -1.386  1.00 98.18           C  
ATOM   2914 HG11 VAL A 193      17.852  19.519  -2.439  1.00 98.18           H  
ATOM   2915 HG12 VAL A 193      18.512  20.189  -0.941  1.00 98.18           H  
ATOM   2916 HG13 VAL A 193      18.720  18.459  -1.324  1.00 98.18           H  
ATOM   2917  CG2 VAL A 193      16.079  17.778  -1.345  1.00 98.18           C  
ATOM   2918 HG21 VAL A 193      16.710  16.895  -1.237  1.00 98.18           H  
ATOM   2919 HG22 VAL A 193      15.104  17.592  -0.895  1.00 98.18           H  
ATOM   2920 HG23 VAL A 193      15.935  17.977  -2.407  1.00 98.18           H  
ATOM   2921  N   TYR A 194      17.329  16.529   1.628  1.00 98.39           N  
ATOM   2922  H   TYR A 194      16.323  16.443   1.655  1.00 98.39           H  
ATOM   2923  CA  TYR A 194      18.116  15.380   2.035  1.00 98.39           C  
ATOM   2924  HA  TYR A 194      19.126  15.718   2.266  1.00 98.39           H  
ATOM   2925  C   TYR A 194      18.186  14.364   0.902  1.00 98.39           C  
ATOM   2926  CB  TYR A 194      17.560  14.762   3.313  1.00 98.39           C  
ATOM   2927  HB2 TYR A 194      16.509  14.512   3.164  1.00 98.39           H  
ATOM   2928  HB3 TYR A 194      18.106  13.833   3.476  1.00 98.39           H  
ATOM   2929  O   TYR A 194      17.173  14.030   0.296  1.00 98.39           O  
ATOM   2930  CG  TYR A 194      17.710  15.625   4.551  1.00 98.39           C  
ATOM   2931  CD1 TYR A 194      18.768  15.391   5.451  1.00 98.39           C  
ATOM   2932  HD1 TYR A 194      19.479  14.600   5.262  1.00 98.39           H  
ATOM   2933  CD2 TYR A 194      16.804  16.673   4.795  1.00 98.39           C  
ATOM   2934  HD2 TYR A 194      16.019  16.883   4.084  1.00 98.39           H  
ATOM   2935  CE1 TYR A 194      18.911  16.198   6.595  1.00 98.39           C  
ATOM   2936  HE1 TYR A 194      19.726  16.013   7.279  1.00 98.39           H  
ATOM   2937  CE2 TYR A 194      16.937  17.480   5.938  1.00 98.39           C  
ATOM   2938  HE2 TYR A 194      16.246  18.292   6.111  1.00 98.39           H  
ATOM   2939  OH  TYR A 194      18.124  18.027   7.944  1.00 98.39           O  
ATOM   2940  HH  TYR A 194      18.782  17.677   8.549  1.00 98.39           H  
ATOM   2941  CZ  TYR A 194      17.992  17.242   6.841  1.00 98.39           C  
ATOM   2942  N   GLY A 195      19.368  13.828   0.630  1.00 96.46           N  
ATOM   2943  H   GLY A 195      20.164  14.153   1.160  1.00 96.46           H  
ATOM   2944  CA  GLY A 195      19.587  12.854  -0.435  1.00 96.46           C  
ATOM   2945  HA2 GLY A 195      19.697  13.388  -1.379  1.00 96.46           H  
ATOM   2946  HA3 GLY A 195      18.732  12.183  -0.518  1.00 96.46           H  
ATOM   2947  C   GLY A 195      20.829  12.012  -0.179  1.00 96.46           C  
ATOM   2948  O   GLY A 195      21.127  11.662   0.961  1.00 96.46           O  
ATOM   2949  N   SER A 196      21.559  11.692  -1.246  1.00 94.23           N  
ATOM   2950  H   SER A 196      21.232  11.969  -2.160  1.00 94.23           H  
ATOM   2951  CA  SER A 196      22.813  10.928  -1.191  1.00 94.23           C  
ATOM   2952  HA  SER A 196      22.854  10.371  -0.255  1.00 94.23           H  
ATOM   2953  C   SER A 196      24.071  11.806  -1.244  1.00 94.23           C  
ATOM   2954  CB  SER A 196      22.822   9.913  -2.337  1.00 94.23           C  
ATOM   2955  HB2 SER A 196      23.662   9.228  -2.215  1.00 94.23           H  
ATOM   2956  HB3 SER A 196      21.897   9.337  -2.319  1.00 94.23           H  
ATOM   2957  O   SER A 196      25.170  11.286  -1.420  1.00 94.23           O  
ATOM   2958  OG  SER A 196      22.937  10.590  -3.575  1.00 94.23           O  
ATOM   2959  HG  SER A 196      23.868  10.803  -3.675  1.00 94.23           H  
ATOM   2960  N   LYS A 197      23.918  13.134  -1.197  1.00 94.85           N  
ATOM   2961  H   LYS A 197      23.004  13.497  -0.969  1.00 94.85           H  
ATOM   2962  CA  LYS A 197      24.996  14.121  -1.342  1.00 94.85           C  
ATOM   2963  HA  LYS A 197      25.954  13.654  -1.112  1.00 94.85           H  
ATOM   2964  C   LYS A 197      24.800  15.257  -0.343  1.00 94.85           C  
ATOM   2965  CB  LYS A 197      25.034  14.683  -2.776  1.00 94.85           C  
ATOM   2966  HB2 LYS A 197      24.068  15.133  -3.004  1.00 94.85           H  
ATOM   2967  HB3 LYS A 197      25.788  15.469  -2.821  1.00 94.85           H  
ATOM   2968  O   LYS A 197      23.687  15.494   0.119  1.00 94.85           O  
ATOM   2969  CG  LYS A 197      25.370  13.629  -3.842  1.00 94.85           C  
ATOM   2970  HG2 LYS A 197      26.330  13.168  -3.607  1.00 94.85           H  
ATOM   2971  HG3 LYS A 197      24.597  12.860  -3.851  1.00 94.85           H  
ATOM   2972  CD  LYS A 197      25.437  14.275  -5.231  1.00 94.85           C  
ATOM   2973  HD2 LYS A 197      24.485  14.765  -5.436  1.00 94.85           H  
ATOM   2974  HD3 LYS A 197      26.228  15.024  -5.239  1.00 94.85           H  
ATOM   2975  CE  LYS A 197      25.711  13.216  -6.305  1.00 94.85           C  
ATOM   2976  HE2 LYS A 197      26.677  12.755  -6.099  1.00 94.85           H  
ATOM   2977  HE3 LYS A 197      24.945  12.444  -6.232  1.00 94.85           H  
ATOM   2978  NZ  LYS A 197      25.701  13.816  -7.663  1.00 94.85           N  
ATOM   2979  HZ1 LYS A 197      24.803  14.236  -7.853  1.00 94.85           H  
ATOM   2980  HZ2 LYS A 197      26.404  14.538  -7.736  1.00 94.85           H  
ATOM   2981  HZ3 LYS A 197      25.878  13.116  -8.369  1.00 94.85           H  
ATOM   2982  N   GLU A 198      25.879  15.968  -0.060  1.00 96.89           N  
ATOM   2983  H   GLU A 198      26.753  15.740  -0.511  1.00 96.89           H  
ATOM   2984  CA  GLU A 198      25.888  17.179   0.757  1.00 96.89           C  
ATOM   2985  HA  GLU A 198      24.861  17.471   0.978  1.00 96.89           H  
ATOM   2986  C   GLU A 198      26.530  18.343   0.000  1.00 96.89           C  
ATOM   2987  CB  GLU A 198      26.590  16.920   2.096  1.00 96.89           C  
ATOM   2988  HB2 GLU A 198      26.035  16.147   2.628  1.00 96.89           H  
ATOM   2989  HB3 GLU A 198      26.543  17.832   2.691  1.00 96.89           H  
ATOM   2990  O   GLU A 198      27.283  18.132  -0.953  1.00 96.89           O  
ATOM   2991  CG  GLU A 198      28.063  16.491   1.948  1.00 96.89           C  
ATOM   2992  HG2 GLU A 198      28.112  15.583   1.346  1.00 96.89           H  
ATOM   2993  HG3 GLU A 198      28.609  17.275   1.423  1.00 96.89           H  
ATOM   2994  CD  GLU A 198      28.750  16.225   3.295  1.00 96.89           C  
ATOM   2995  OE1 GLU A 198      29.974  15.971   3.265  1.00 96.89           O  
ATOM   2996  OE2 GLU A 198      28.049  16.260   4.333  1.00 96.89           O  
ATOM   2997  N   GLY A 199      26.218  19.565   0.430  1.00 97.45           N  
ATOM   2998  H   GLY A 199      25.522  19.661   1.155  1.00 97.45           H  
ATOM   2999  CA  GLY A 199      26.792  20.793  -0.112  1.00 97.45           C  
ATOM   3000  HA2 GLY A 199      27.463  21.235   0.625  1.00 97.45           H  
ATOM   3001  HA3 GLY A 199      27.374  20.574  -1.007  1.00 97.45           H  
ATOM   3002  C   GLY A 199      25.731  21.824  -0.473  1.00 97.45           C  
ATOM   3003  O   GLY A 199      24.600  21.785   0.013  1.00 97.45           O  
ATOM   3004  N   GLU A 200      26.109  22.758  -1.335  1.00 97.78           N  
ATOM   3005  H   GLU A 200      27.047  22.742  -1.709  1.00 97.78           H  
ATOM   3006  CA  GLU A 200      25.194  23.762  -1.870  1.00 97.78           C  
ATOM   3007  HA  GLU A 200      24.605  24.182  -1.055  1.00 97.78           H  
ATOM   3008  C   GLU A 200      24.229  23.140  -2.879  1.00 97.78           C  
ATOM   3009  CB  GLU A 200      25.978  24.903  -2.524  1.00 97.78           C  
ATOM   3010  HB2 GLU A 200      25.270  25.594  -2.981  1.00 97.78           H  
ATOM   3011  HB3 GLU A 200      26.622  24.491  -3.301  1.00 97.78           H  
ATOM   3012  O   GLU A 200      24.591  22.260  -3.662  1.00 97.78           O  
ATOM   3013  CG  GLU A 200      26.827  25.670  -1.499  1.00 97.78           C  
ATOM   3014  HG2 GLU A 200      26.168  26.055  -0.721  1.00 97.78           H  
ATOM   3015  HG3 GLU A 200      27.533  24.983  -1.033  1.00 97.78           H  
ATOM   3016  CD  GLU A 200      27.615  26.833  -2.119  1.00 97.78           C  
ATOM   3017  OE1 GLU A 200      28.261  27.558  -1.329  1.00 97.78           O  
ATOM   3018  OE2 GLU A 200      27.597  26.978  -3.362  1.00 97.78           O  
ATOM   3019  N   HIS A 201      22.995  23.626  -2.874  1.00 96.33           N  
ATOM   3020  H   HIS A 201      22.774  24.364  -2.221  1.00 96.33           H  
ATOM   3021  CA  HIS A 201      21.955  23.247  -3.814  1.00 96.33           C  
ATOM   3022  HA  HIS A 201      22.322  22.448  -4.459  1.00 96.33           H  
ATOM   3023  C   HIS A 201      21.558  24.477  -4.642  1.00 96.33           C  
ATOM   3024  CB  HIS A 201      20.757  22.742  -3.018  1.00 96.33           C  
ATOM   3025  HB2 HIS A 201      20.305  23.638  -2.592  1.00 96.33           H  
ATOM   3026  HB3 HIS A 201      21.069  22.139  -2.165  1.00 96.33           H  
ATOM   3027  O   HIS A 201      21.356  25.547  -4.067  1.00 96.33           O  
ATOM   3028  CG  HIS A 201      19.713  21.997  -3.812  1.00 96.33           C  
ATOM   3029  CD2 HIS A 201      19.899  21.021  -4.752  1.00 96.33           C  
ATOM   3030  HD2 HIS A 201      20.847  20.610  -5.067  1.00 96.33           H  
ATOM   3031  ND1 HIS A 201      18.361  22.172  -3.686  1.00 96.33           N  
ATOM   3032  HD1 HIS A 201      17.936  22.767  -2.989  1.00 96.33           H  
ATOM   3033  CE1 HIS A 201      17.740  21.364  -4.560  1.00 96.33           C  
ATOM   3034  HE1 HIS A 201      16.671  21.277  -4.687  1.00 96.33           H  
ATOM   3035  NE2 HIS A 201      18.646  20.654  -5.245  1.00 96.33           N  
ATOM   3036  N   PRO A 202      21.376  24.363  -5.968  1.00 93.76           N  
ATOM   3037  CA  PRO A 202      21.010  25.504  -6.810  1.00 93.76           C  
ATOM   3038  HA  PRO A 202      21.718  26.316  -6.639  1.00 93.76           H  
ATOM   3039  C   PRO A 202      19.600  26.073  -6.557  1.00 93.76           C  
ATOM   3040  CB  PRO A 202      21.176  25.000  -8.250  1.00 93.76           C  
ATOM   3041  HB2 PRO A 202      20.454  25.446  -8.934  1.00 93.76           H  
ATOM   3042  HB3 PRO A 202      22.190  25.209  -8.590  1.00 93.76           H  
ATOM   3043  O   PRO A 202      19.252  27.101  -7.131  1.00 93.76           O  
ATOM   3044  CG  PRO A 202      20.982  23.491  -8.133  1.00 93.76           C  
ATOM   3045  HG2 PRO A 202      21.466  22.953  -8.949  1.00 93.76           H  
ATOM   3046  HG3 PRO A 202      19.918  23.256  -8.090  1.00 93.76           H  
ATOM   3047  CD  PRO A 202      21.631  23.191  -6.791  1.00 93.76           C  
ATOM   3048  HD2 PRO A 202      22.707  23.068  -6.919  1.00 93.76           H  
ATOM   3049  HD3 PRO A 202      21.198  22.280  -6.378  1.00 93.76           H  
ATOM   3050  N   SER A 203      18.770  25.439  -5.722  1.00 93.22           N  
ATOM   3051  H   SER A 203      19.129  24.651  -5.203  1.00 93.22           H  
ATOM   3052  CA  SER A 203      17.430  25.940  -5.396  1.00 93.22           C  
ATOM   3053  HA  SER A 203      16.962  26.311  -6.308  1.00 93.22           H  
ATOM   3054  C   SER A 203      17.481  27.075  -4.370  1.00 93.22           C  
ATOM   3055  CB  SER A 203      16.561  24.808  -4.848  1.00 93.22           C  
ATOM   3056  HB2 SER A 203      16.482  24.013  -5.589  1.00 93.22           H  
ATOM   3057  HB3 SER A 203      17.029  24.414  -3.947  1.00 93.22           H  
ATOM   3058  O   SER A 203      17.963  26.884  -3.258  1.00 93.22           O  
ATOM   3059  OG  SER A 203      15.270  25.286  -4.510  1.00 93.22           O  
ATOM   3060  HG  SER A 203      14.655  25.002  -5.191  1.00 93.22           H  
ATOM   3061  N   ALA A 204      16.878  28.225  -4.684  1.00 92.50           N  
ATOM   3062  H   ALA A 204      16.541  28.349  -5.628  1.00 92.50           H  
ATOM   3063  CA  ALA A 204      16.747  29.336  -3.736  1.00 92.50           C  
ATOM   3064  HA  ALA A 204      17.741  29.605  -3.377  1.00 92.50           H  
ATOM   3065  C   ALA A 204      15.894  28.984  -2.499  1.00 92.50           C  
ATOM   3066  CB  ALA A 204      16.154  30.536  -4.484  1.00 92.50           C  
ATOM   3067  HB1 ALA A 204      16.799  30.806  -5.320  1.00 92.50           H  
ATOM   3068  HB2 ALA A 204      15.160  30.294  -4.859  1.00 92.50           H  
ATOM   3069  HB3 ALA A 204      16.082  31.387  -3.807  1.00 92.50           H  
ATOM   3070  O   ALA A 204      16.151  29.491  -1.409  1.00 92.50           O  
ATOM   3071  N   ALA A 205      14.886  28.118  -2.658  1.00 92.67           N  
ATOM   3072  H   ALA A 205      14.747  27.706  -3.569  1.00 92.67           H  
ATOM   3073  CA  ALA A 205      14.017  27.679  -1.563  1.00 92.67           C  
ATOM   3074  HA  ALA A 205      13.796  28.531  -0.920  1.00 92.67           H  
ATOM   3075  C   ALA A 205      14.677  26.605  -0.682  1.00 92.67           C  
ATOM   3076  CB  ALA A 205      12.702  27.174  -2.168  1.00 92.67           C  
ATOM   3077  HB1 ALA A 205      12.221  27.972  -2.733  1.00 92.67           H  
ATOM   3078  HB2 ALA A 205      12.032  26.853  -1.370  1.00 92.67           H  
ATOM   3079  HB3 ALA A 205      12.890  26.329  -2.830  1.00 92.67           H  
ATOM   3080  O   ALA A 205      14.389  26.516   0.512  1.00 92.67           O  
ATOM   3081  N   PHE A 206      15.576  25.810  -1.266  1.00 96.18           N  
ATOM   3082  H   PHE A 206      15.778  25.961  -2.244  1.00 96.18           H  
ATOM   3083  CA  PHE A 206      16.281  24.727  -0.587  1.00 96.18           C  
ATOM   3084  HA  PHE A 206      16.139  24.829   0.489  1.00 96.18           H  
ATOM   3085  C   PHE A 206      17.783  24.803  -0.862  1.00 96.18           C  
ATOM   3086  CB  PHE A 206      15.688  23.370  -1.012  1.00 96.18           C  
ATOM   3087  HB2 PHE A 206      15.765  23.261  -2.093  1.00 96.18           H  
ATOM   3088  HB3 PHE A 206      16.270  22.570  -0.554  1.00 96.18           H  
ATOM   3089  O   PHE A 206      18.287  23.907  -1.530  1.00 96.18           O  
ATOM   3090  CG  PHE A 206      14.248  23.198  -0.601  1.00 96.18           C  
ATOM   3091  CD1 PHE A 206      13.944  22.725   0.688  1.00 96.18           C  
ATOM   3092  HD1 PHE A 206      14.738  22.420   1.354  1.00 96.18           H  
ATOM   3093  CD2 PHE A 206      13.216  23.561  -1.484  1.00 96.18           C  
ATOM   3094  HD2 PHE A 206      13.446  23.914  -2.479  1.00 96.18           H  
ATOM   3095  CE1 PHE A 206      12.608  22.666   1.115  1.00 96.18           C  
ATOM   3096  HE1 PHE A 206      12.367  22.316   2.107  1.00 96.18           H  
ATOM   3097  CE2 PHE A 206      11.880  23.499  -1.059  1.00 96.18           C  
ATOM   3098  HE2 PHE A 206      11.083  23.794  -1.726  1.00 96.18           H  
ATOM   3099  CZ  PHE A 206      11.580  23.078   0.248  1.00 96.18           C  
ATOM   3100  HZ  PHE A 206      10.554  23.072   0.585  1.00 96.18           H  
ATOM   3101  N   PRO A 207      18.510  25.833  -0.392  1.00 97.13           N  
ATOM   3102  CA  PRO A 207      19.894  26.103  -0.808  1.00 97.13           C  
ATOM   3103  HA  PRO A 207      19.962  26.096  -1.895  1.00 97.13           H  
ATOM   3104  C   PRO A 207      20.923  25.099  -0.274  1.00 97.13           C  
ATOM   3105  CB  PRO A 207      20.180  27.520  -0.300  1.00 97.13           C  
ATOM   3106  HB2 PRO A 207      21.232  27.676  -0.059  1.00 97.13           H  
ATOM   3107  HB3 PRO A 207      19.855  28.242  -1.048  1.00 97.13           H  
ATOM   3108  O   PRO A 207      22.097  25.163  -0.632  1.00 97.13           O  
ATOM   3109  CG  PRO A 207      19.290  27.634   0.937  1.00 97.13           C  
ATOM   3110  HG2 PRO A 207      19.753  27.120   1.779  1.00 97.13           H  
ATOM   3111  HG3 PRO A 207      19.072  28.672   1.187  1.00 97.13           H  
ATOM   3112  CD  PRO A 207      18.036  26.884   0.498  1.00 97.13           C  
ATOM   3113  HD2 PRO A 207      17.386  27.561  -0.056  1.00 97.13           H  
ATOM   3114  HD3 PRO A 207      17.509  26.483   1.364  1.00 97.13           H  
ATOM   3115  N   THR A 208      20.515  24.178   0.600  1.00 97.89           N  
ATOM   3116  H   THR A 208      19.529  24.123   0.808  1.00 97.89           H  
ATOM   3117  CA  THR A 208      21.409  23.201   1.228  1.00 97.89           C  
ATOM   3118  HA  THR A 208      22.431  23.341   0.876  1.00 97.89           H  
ATOM   3119  C   THR A 208      20.975  21.782   0.892  1.00 97.89           C  
ATOM   3120  CB  THR A 208      21.413  23.387   2.748  1.00 97.89           C  
ATOM   3121  HB  THR A 208      20.418  23.146   3.122  1.00 97.89           H  
ATOM   3122  O   THR A 208      19.823  21.411   1.123  1.00 97.89           O  
ATOM   3123  CG2 THR A 208      22.446  22.513   3.455  1.00 97.89           C  
ATOM   3124 HG21 THR A 208      23.431  22.686   3.023  1.00 97.89           H  
ATOM   3125 HG22 THR A 208      22.468  22.764   4.516  1.00 97.89           H  
ATOM   3126 HG23 THR A 208      22.186  21.461   3.341  1.00 97.89           H  
ATOM   3127  OG1 THR A 208      21.704  24.720   3.090  1.00 97.89           O  
ATOM   3128  HG1 THR A 208      21.145  25.276   2.543  1.00 97.89           H  
ATOM   3129  N   MET A 209      21.920  20.963   0.433  1.00 98.04           N  
ATOM   3130  H   MET A 209      22.845  21.337   0.277  1.00 98.04           H  
ATOM   3131  CA  MET A 209      21.783  19.510   0.412  1.00 98.04           C  
ATOM   3132  HA  MET A 209      20.721  19.263   0.439  1.00 98.04           H  
ATOM   3133  C   MET A 209      22.470  18.892   1.627  1.00 98.04           C  
ATOM   3134  CB  MET A 209      22.361  18.888  -0.861  1.00 98.04           C  
ATOM   3135  HB2 MET A 209      22.219  17.808  -0.807  1.00 98.04           H  
ATOM   3136  HB3 MET A 209      23.431  19.091  -0.913  1.00 98.04           H  
ATOM   3137  O   MET A 209      23.567  19.306   2.009  1.00 98.04           O  
ATOM   3138  CG  MET A 209      21.695  19.393  -2.136  1.00 98.04           C  
ATOM   3139  HG2 MET A 209      22.040  20.413  -2.305  1.00 98.04           H  
ATOM   3140  HG3 MET A 209      20.612  19.391  -2.013  1.00 98.04           H  
ATOM   3141  SD  MET A 209      22.116  18.436  -3.609  1.00 98.04           S  
ATOM   3142  CE  MET A 209      23.659  19.285  -4.024  1.00 98.04           C  
ATOM   3143  HE1 MET A 209      24.182  18.736  -4.807  1.00 98.04           H  
ATOM   3144  HE2 MET A 209      24.300  19.364  -3.146  1.00 98.04           H  
ATOM   3145  HE3 MET A 209      23.424  20.283  -4.393  1.00 98.04           H  
ATOM   3146  N   LYS A 210      21.864  17.851   2.197  1.00 98.04           N  
ATOM   3147  H   LYS A 210      20.966  17.574   1.829  1.00 98.04           H  
ATOM   3148  CA  LYS A 210      22.495  16.999   3.215  1.00 98.04           C  
ATOM   3149  HA  LYS A 210      23.571  17.176   3.211  1.00 98.04           H  
ATOM   3150  C   LYS A 210      22.311  15.525   2.887  1.00 98.04           C  
ATOM   3151  CB  LYS A 210      21.955  17.326   4.616  1.00 98.04           C  
ATOM   3152  HB2 LYS A 210      22.320  16.576   5.318  1.00 98.04           H  
ATOM   3153  HB3 LYS A 210      20.865  17.292   4.608  1.00 98.04           H  
ATOM   3154  O   LYS A 210      21.325  15.127   2.269  1.00 98.04           O  
ATOM   3155  CG  LYS A 210      22.429  18.707   5.082  1.00 98.04           C  
ATOM   3156  HG2 LYS A 210      23.509  18.776   4.951  1.00 98.04           H  
ATOM   3157  HG3 LYS A 210      21.952  19.474   4.472  1.00 98.04           H  
ATOM   3158  CD  LYS A 210      22.097  18.960   6.554  1.00 98.04           C  
ATOM   3159  HD2 LYS A 210      22.595  18.210   7.169  1.00 98.04           H  
ATOM   3160  HD3 LYS A 210      21.020  18.898   6.714  1.00 98.04           H  
ATOM   3161  CE  LYS A 210      22.609  20.355   6.915  1.00 98.04           C  
ATOM   3162  HE2 LYS A 210      23.677  20.392   6.700  1.00 98.04           H  
ATOM   3163  HE3 LYS A 210      22.115  21.087   6.276  1.00 98.04           H  
ATOM   3164  NZ  LYS A 210      22.364  20.674   8.336  1.00 98.04           N  
ATOM   3165  HZ1 LYS A 210      22.705  19.943   8.943  1.00 98.04           H  
ATOM   3166  HZ2 LYS A 210      21.376  20.808   8.500  1.00 98.04           H  
ATOM   3167  HZ3 LYS A 210      22.802  21.551   8.579  1.00 98.04           H  
ATOM   3168  N   VAL A 211      23.228  14.691   3.362  1.00 97.68           N  
ATOM   3169  H   VAL A 211      24.020  15.061   3.869  1.00 97.68           H  
ATOM   3170  CA  VAL A 211      23.043  13.240   3.307  1.00 97.68           C  
ATOM   3171  HA  VAL A 211      22.681  12.977   2.313  1.00 97.68           H  
ATOM   3172  C   VAL A 211      21.981  12.842   4.331  1.00 97.68           C  
ATOM   3173  CB  VAL A 211      24.371  12.495   3.523  1.00 97.68           C  
ATOM   3174  HB  VAL A 211      24.786  12.761   4.495  1.00 97.68           H  
ATOM   3175  O   VAL A 211      22.078  13.203   5.503  1.00 97.68           O  
ATOM   3176  CG1 VAL A 211      24.172  10.976   3.465  1.00 97.68           C  
ATOM   3177 HG11 VAL A 211      23.681  10.689   2.535  1.00 97.68           H  
ATOM   3178 HG12 VAL A 211      23.568  10.643   4.309  1.00 97.68           H  
ATOM   3179 HG13 VAL A 211      25.138  10.474   3.532  1.00 97.68           H  
ATOM   3180  CG2 VAL A 211      25.382  12.869   2.431  1.00 97.68           C  
ATOM   3181 HG21 VAL A 211      25.613  13.934   2.474  1.00 97.68           H  
ATOM   3182 HG22 VAL A 211      26.313  12.324   2.590  1.00 97.68           H  
ATOM   3183 HG23 VAL A 211      24.985  12.621   1.446  1.00 97.68           H  
ATOM   3184  N   SER A 212      20.957  12.103   3.903  1.00 97.85           N  
ATOM   3185  H   SER A 212      20.950  11.816   2.935  1.00 97.85           H  
ATOM   3186  CA  SER A 212      20.092  11.392   4.849  1.00 97.85           C  
ATOM   3187  HA  SER A 212      19.978  12.015   5.736  1.00 97.85           H  
ATOM   3188  C   SER A 212      20.751  10.063   5.227  1.00 97.85           C  
ATOM   3189  CB  SER A 212      18.688  11.176   4.289  1.00 97.85           C  
ATOM   3190  HB2 SER A 212      18.090  12.064   4.493  1.00 97.85           H  
ATOM   3191  HB3 SER A 212      18.756  11.039   3.210  1.00 97.85           H  
ATOM   3192  O   SER A 212      21.136   9.310   4.329  1.00 97.85           O  
ATOM   3193  OG  SER A 212      18.040  10.067   4.884  1.00 97.85           O  
ATOM   3194  HG  SER A 212      17.463  10.391   5.580  1.00 97.85           H  
ATOM   3195  N   PRO A 213      20.823   9.721   6.525  1.00 96.54           N  
ATOM   3196  CA  PRO A 213      21.403   8.458   6.983  1.00 96.54           C  
ATOM   3197  HA  PRO A 213      22.406   8.339   6.574  1.00 96.54           H  
ATOM   3198  C   PRO A 213      20.576   7.229   6.577  1.00 96.54           C  
ATOM   3199  CB  PRO A 213      21.491   8.601   8.508  1.00 96.54           C  
ATOM   3200  HB2 PRO A 213      22.445   9.057   8.774  1.00 96.54           H  
ATOM   3201  HB3 PRO A 213      21.378   7.649   9.027  1.00 96.54           H  
ATOM   3202  O   PRO A 213      21.028   6.103   6.758  1.00 96.54           O  
ATOM   3203  CG  PRO A 213      20.360   9.568   8.851  1.00 96.54           C  
ATOM   3204  HG2 PRO A 213      19.415   9.029   8.920  1.00 96.54           H  
ATOM   3205  HG3 PRO A 213      20.559  10.114   9.774  1.00 96.54           H  
ATOM   3206  CD  PRO A 213      20.332  10.504   7.651  1.00 96.54           C  
ATOM   3207  HD2 PRO A 213      21.001  11.347   7.826  1.00 96.54           H  
ATOM   3208  HD3 PRO A 213      19.313  10.855   7.485  1.00 96.54           H  
ATOM   3209  N   ILE A 214      19.358   7.423   6.056  1.00 97.24           N  
ATOM   3210  H   ILE A 214      19.053   8.375   5.909  1.00 97.24           H  
ATOM   3211  CA  ILE A 214      18.401   6.343   5.796  1.00 97.24           C  
ATOM   3212  HA  ILE A 214      18.914   5.391   5.928  1.00 97.24           H  
ATOM   3213  C   ILE A 214      17.874   6.309   4.361  1.00 97.24           C  
ATOM   3214  CB  ILE A 214      17.246   6.378   6.816  1.00 97.24           C  
ATOM   3215  HB  ILE A 214      16.563   5.565   6.566  1.00 97.24           H  
ATOM   3216  O   ILE A 214      17.123   5.398   4.032  1.00 97.24           O  
ATOM   3217  CG1 ILE A 214      16.460   7.701   6.737  1.00 97.24           C  
ATOM   3218 HG12 ILE A 214      17.089   8.514   7.098  1.00 97.24           H  
ATOM   3219 HG13 ILE A 214      16.195   7.905   5.700  1.00 97.24           H  
ATOM   3220  CG2 ILE A 214      17.785   6.118   8.236  1.00 97.24           C  
ATOM   3221 HG21 ILE A 214      18.408   5.223   8.234  1.00 97.24           H  
ATOM   3222 HG22 ILE A 214      16.963   5.969   8.935  1.00 97.24           H  
ATOM   3223 HG23 ILE A 214      18.390   6.958   8.577  1.00 97.24           H  
ATOM   3224  CD1 ILE A 214      15.170   7.683   7.557  1.00 97.24           C  
ATOM   3225 HD11 ILE A 214      14.613   8.602   7.377  1.00 97.24           H  
ATOM   3226 HD12 ILE A 214      15.418   7.629   8.617  1.00 97.24           H  
ATOM   3227 HD13 ILE A 214      14.553   6.830   7.274  1.00 97.24           H  
ATOM   3228  N   MET A 215      18.258   7.242   3.484  1.00 94.96           N  
ATOM   3229  H   MET A 215      18.872   7.977   3.805  1.00 94.96           H  
ATOM   3230  CA  MET A 215      17.679   7.341   2.134  1.00 94.96           C  
ATOM   3231  HA  MET A 215      16.612   7.535   2.243  1.00 94.96           H  
ATOM   3232  C   MET A 215      17.839   6.052   1.310  1.00 94.96           C  
ATOM   3233  CB  MET A 215      18.328   8.519   1.395  1.00 94.96           C  
ATOM   3234  HB2 MET A 215      18.398   9.371   2.072  1.00 94.96           H  
ATOM   3235  HB3 MET A 215      19.341   8.250   1.097  1.00 94.96           H  
ATOM   3236  O   MET A 215      16.943   5.682   0.553  1.00 94.96           O  
ATOM   3237  CG  MET A 215      17.535   8.956   0.158  1.00 94.96           C  
ATOM   3238  HG2 MET A 215      18.094   9.747  -0.343  1.00 94.96           H  
ATOM   3239  HG3 MET A 215      17.467   8.116  -0.532  1.00 94.96           H  
ATOM   3240  SD  MET A 215      15.854   9.569   0.472  1.00 94.96           S  
ATOM   3241  CE  MET A 215      16.201  11.040   1.469  1.00 94.96           C  
ATOM   3242  HE1 MET A 215      15.287  11.625   1.569  1.00 94.96           H  
ATOM   3243  HE2 MET A 215      16.534  10.737   2.462  1.00 94.96           H  
ATOM   3244  HE3 MET A 215      16.972  11.641   0.986  1.00 94.96           H  
ATOM   3245  N   SER A 216      18.963   5.347   1.480  1.00 94.04           N  
ATOM   3246  H   SER A 216      19.662   5.708   2.114  1.00 94.04           H  
ATOM   3247  CA  SER A 216      19.259   4.047   0.860  1.00 94.04           C  
ATOM   3248  HA  SER A 216      18.696   3.965  -0.070  1.00 94.04           H  
ATOM   3249  C   SER A 216      18.870   2.839   1.718  1.00 94.04           C  
ATOM   3250  CB  SER A 216      20.750   3.972   0.518  1.00 94.04           C  
ATOM   3251  HB2 SER A 216      20.997   2.990   0.116  1.00 94.04           H  
ATOM   3252  HB3 SER A 216      20.969   4.721  -0.243  1.00 94.04           H  
ATOM   3253  O   SER A 216      19.091   1.701   1.301  1.00 94.04           O  
ATOM   3254  OG  SER A 216      21.552   4.241   1.654  1.00 94.04           O  
ATOM   3255  HG  SER A 216      21.593   3.483   2.241  1.00 94.04           H  
ATOM   3256  N   GLU A 217      18.301   3.070   2.900  1.00 96.46           N  
ATOM   3257  H   GLU A 217      18.063   4.021   3.142  1.00 96.46           H  
ATOM   3258  CA  GLU A 217      17.974   2.046   3.885  1.00 96.46           C  
ATOM   3259  HA  GLU A 217      18.470   1.116   3.604  1.00 96.46           H  
ATOM   3260  C   GLU A 217      16.478   1.757   3.920  1.00 96.46           C  
ATOM   3261  CB  GLU A 217      18.475   2.436   5.286  1.00 96.46           C  
ATOM   3262  HB2 GLU A 217      18.227   1.630   5.976  1.00 96.46           H  
ATOM   3263  HB3 GLU A 217      17.945   3.328   5.622  1.00 96.46           H  
ATOM   3264  O   GLU A 217      15.635   2.646   3.808  1.00 96.46           O  
ATOM   3265  CG  GLU A 217      19.986   2.700   5.359  1.00 96.46           C  
ATOM   3266  HG2 GLU A 217      20.196   3.647   4.861  1.00 96.46           H  
ATOM   3267  HG3 GLU A 217      20.273   2.799   6.405  1.00 96.46           H  
ATOM   3268  CD  GLU A 217      20.801   1.578   4.701  1.00 96.46           C  
ATOM   3269  OE1 GLU A 217      21.716   1.916   3.917  1.00 96.46           O  
ATOM   3270  OE2 GLU A 217      20.429   0.390   4.879  1.00 96.46           O  
ATOM   3271  N   SER A 218      16.118   0.496   4.145  1.00 96.85           N  
ATOM   3272  H   SER A 218      16.844  -0.193   4.281  1.00 96.85           H  
ATOM   3273  CA  SER A 218      14.708   0.071   4.131  1.00 96.85           C  
ATOM   3274  HA  SER A 218      14.269   0.342   3.170  1.00 96.85           H  
ATOM   3275  C   SER A 218      13.854   0.729   5.209  1.00 96.85           C  
ATOM   3276  CB  SER A 218      14.631  -1.437   4.291  1.00 96.85           C  
ATOM   3277  HB2 SER A 218      13.597  -1.778   4.239  1.00 96.85           H  
ATOM   3278  HB3 SER A 218      15.066  -1.734   5.245  1.00 96.85           H  
ATOM   3279  O   SER A 218      12.637   0.799   5.059  1.00 96.85           O  
ATOM   3280  OG  SER A 218      15.381  -1.970   3.230  1.00 96.85           O  
ATOM   3281  HG  SER A 218      15.718  -1.219   2.736  1.00 96.85           H  
ATOM   3282  N   ILE A 219      14.473   1.253   6.270  1.00 97.10           N  
ATOM   3283  H   ILE A 219      15.481   1.201   6.312  1.00 97.10           H  
ATOM   3284  CA  ILE A 219      13.769   1.994   7.317  1.00 97.10           C  
ATOM   3285  HA  ILE A 219      12.956   1.357   7.664  1.00 97.10           H  
ATOM   3286  C   ILE A 219      13.123   3.283   6.785  1.00 97.10           C  
ATOM   3287  CB  ILE A 219      14.707   2.244   8.517  1.00 97.10           C  
ATOM   3288  HB  ILE A 219      15.235   1.313   8.722  1.00 97.10           H  
ATOM   3289  O   ILE A 219      12.098   3.684   7.326  1.00 97.10           O  
ATOM   3290  CG1 ILE A 219      13.884   2.594   9.775  1.00 97.10           C  
ATOM   3291 HG12 ILE A 219      13.130   1.821   9.925  1.00 97.10           H  
ATOM   3292 HG13 ILE A 219      13.367   3.542   9.628  1.00 97.10           H  
ATOM   3293  CG2 ILE A 219      15.756   3.323   8.200  1.00 97.10           C  
ATOM   3294 HG21 ILE A 219      15.286   4.306   8.159  1.00 97.10           H  
ATOM   3295 HG22 ILE A 219      16.530   3.331   8.967  1.00 97.10           H  
ATOM   3296 HG23 ILE A 219      16.239   3.119   7.245  1.00 97.10           H  
ATOM   3297  CD1 ILE A 219      14.720   2.687  11.057  1.00 97.10           C  
ATOM   3298 HD11 ILE A 219      15.281   1.764  11.204  1.00 97.10           H  
ATOM   3299 HD12 ILE A 219      14.058   2.838  11.909  1.00 97.10           H  
ATOM   3300 HD13 ILE A 219      15.411   3.529  11.001  1.00 97.10           H  
ATOM   3301  N   GLN A 220      13.628   3.884   5.695  1.00 97.16           N  
ATOM   3302  H   GLN A 220      14.463   3.513   5.265  1.00 97.16           H  
ATOM   3303  CA  GLN A 220      12.961   5.010   5.024  1.00 97.16           C  
ATOM   3304  HA  GLN A 220      12.929   5.856   5.710  1.00 97.16           H  
ATOM   3305  C   GLN A 220      11.526   4.639   4.639  1.00 97.16           C  
ATOM   3306  CB  GLN A 220      13.765   5.425   3.781  1.00 97.16           C  
ATOM   3307  HB2 GLN A 220      14.759   5.731   4.109  1.00 97.16           H  
ATOM   3308  HB3 GLN A 220      13.869   4.566   3.117  1.00 97.16           H  
ATOM   3309  O   GLN A 220      10.591   5.364   4.975  1.00 97.16           O  
ATOM   3310  CG  GLN A 220      13.153   6.583   2.972  1.00 97.16           C  
ATOM   3311  HG2 GLN A 220      12.141   6.328   2.660  1.00 97.16           H  
ATOM   3312  HG3 GLN A 220      13.750   6.716   2.069  1.00 97.16           H  
ATOM   3313  CD  GLN A 220      13.134   7.917   3.714  1.00 97.16           C  
ATOM   3314  NE2 GLN A 220      12.420   8.899   3.216  1.00 97.16           N  
ATOM   3315 HE21 GLN A 220      11.992   8.794   2.307  1.00 97.16           H  
ATOM   3316 HE22 GLN A 220      12.575   9.804   3.637  1.00 97.16           H  
ATOM   3317  OE1 GLN A 220      13.767   8.108   4.735  1.00 97.16           O  
ATOM   3318  N   CYS A 221      11.353   3.477   4.005  1.00 96.46           N  
ATOM   3319  H   CYS A 221      12.176   2.949   3.752  1.00 96.46           H  
ATOM   3320  CA  CYS A 221      10.054   2.915   3.641  1.00 96.46           C  
ATOM   3321  HA  CYS A 221       9.434   3.695   3.200  1.00 96.46           H  
ATOM   3322  C   CYS A 221       9.319   2.361   4.875  1.00 96.46           C  
ATOM   3323  CB  CYS A 221      10.277   1.799   2.605  1.00 96.46           C  
ATOM   3324  HB2 CYS A 221      10.729   0.939   3.098  1.00 96.46           H  
ATOM   3325  HB3 CYS A 221       9.317   1.494   2.190  1.00 96.46           H  
ATOM   3326  O   CYS A 221       8.110   2.539   5.028  1.00 96.46           O  
ATOM   3327  SG  CYS A 221      11.380   2.328   1.258  1.00 96.46           S  
ATOM   3328  HG  CYS A 221      10.566   3.233   0.706  1.00 96.46           H  
ATOM   3329  N   GLY A 222      10.053   1.714   5.784  1.00 95.73           N  
ATOM   3330  H   GLY A 222      11.034   1.582   5.581  1.00 95.73           H  
ATOM   3331  CA  GLY A 222       9.528   1.075   6.992  1.00 95.73           C  
ATOM   3332  HA2 GLY A 222      10.361   0.633   7.538  1.00 95.73           H  
ATOM   3333  HA3 GLY A 222       8.840   0.280   6.704  1.00 95.73           H  
ATOM   3334  C   GLY A 222       8.792   2.017   7.948  1.00 95.73           C  
ATOM   3335  O   GLY A 222       7.962   1.554   8.725  1.00 95.73           O  
ATOM   3336  N   GLN A 223       9.016   3.332   7.842  1.00 95.60           N  
ATOM   3337  H   GLN A 223       9.760   3.636   7.230  1.00 95.60           H  
ATOM   3338  CA  GLN A 223       8.229   4.356   8.543  1.00 95.60           C  
ATOM   3339  HA  GLN A 223       8.354   4.227   9.618  1.00 95.60           H  
ATOM   3340  C   GLN A 223       6.719   4.266   8.254  1.00 95.60           C  
ATOM   3341  CB  GLN A 223       8.738   5.753   8.141  1.00 95.60           C  
ATOM   3342  HB2 GLN A 223       8.023   6.503   8.478  1.00 95.60           H  
ATOM   3343  HB3 GLN A 223       8.807   5.815   7.055  1.00 95.60           H  
ATOM   3344  O   GLN A 223       5.921   4.635   9.115  1.00 95.60           O  
ATOM   3345  CG  GLN A 223      10.097   6.082   8.770  1.00 95.60           C  
ATOM   3346  HG2 GLN A 223       9.988   6.110   9.854  1.00 95.60           H  
ATOM   3347  HG3 GLN A 223      10.823   5.305   8.530  1.00 95.60           H  
ATOM   3348  CD  GLN A 223      10.645   7.423   8.302  1.00 95.60           C  
ATOM   3349  NE2 GLN A 223      11.273   7.484   7.149  1.00 95.60           N  
ATOM   3350 HE21 GLN A 223      11.736   8.348   6.905  1.00 95.60           H  
ATOM   3351 HE22 GLN A 223      11.296   6.686   6.530  1.00 95.60           H  
ATOM   3352  OE1 GLN A 223      10.489   8.432   8.972  1.00 95.60           O  
ATOM   3353  N   CYS A 224       6.337   3.783   7.064  1.00 95.05           N  
ATOM   3354  H   CYS A 224       7.060   3.500   6.419  1.00 95.05           H  
ATOM   3355  CA  CYS A 224       4.943   3.693   6.615  1.00 95.05           C  
ATOM   3356  HA  CYS A 224       4.274   3.990   7.423  1.00 95.05           H  
ATOM   3357  C   CYS A 224       4.530   2.271   6.199  1.00 95.05           C  
ATOM   3358  CB  CYS A 224       4.733   4.664   5.442  1.00 95.05           C  
ATOM   3359  HB2 CYS A 224       5.334   4.352   4.588  1.00 95.05           H  
ATOM   3360  HB3 CYS A 224       3.685   4.639   5.145  1.00 95.05           H  
ATOM   3361  O   CYS A 224       3.367   1.911   6.327  1.00 95.05           O  
ATOM   3362  SG  CYS A 224       5.176   6.365   5.902  1.00 95.05           S  
ATOM   3363  HG  CYS A 224       6.485   6.141   6.054  1.00 95.05           H  
ATOM   3364  N   HIS A 225       5.461   1.443   5.713  1.00 93.25           N  
ATOM   3365  H   HIS A 225       6.403   1.794   5.614  1.00 93.25           H  
ATOM   3366  CA  HIS A 225       5.159   0.144   5.095  1.00 93.25           C  
ATOM   3367  HA  HIS A 225       4.167   0.225   4.652  1.00 93.25           H  
ATOM   3368  C   HIS A 225       5.041  -1.037   6.081  1.00 93.25           C  
ATOM   3369  CB  HIS A 225       6.112  -0.107   3.916  1.00 93.25           C  
ATOM   3370  HB2 HIS A 225       6.058  -1.152   3.610  1.00 93.25           H  
ATOM   3371  HB3 HIS A 225       7.140   0.095   4.215  1.00 93.25           H  
ATOM   3372  O   HIS A 225       5.350  -2.174   5.731  1.00 93.25           O  
ATOM   3373  CG  HIS A 225       5.750   0.715   2.706  1.00 93.25           C  
ATOM   3374  CD2 HIS A 225       6.202   1.967   2.388  1.00 93.25           C  
ATOM   3375  HD2 HIS A 225       6.892   2.569   2.960  1.00 93.25           H  
ATOM   3376  ND1 HIS A 225       4.882   0.334   1.707  1.00 93.25           N  
ATOM   3377  HD1 HIS A 225       4.413  -0.557   1.627  1.00 93.25           H  
ATOM   3378  CE1 HIS A 225       4.823   1.329   0.806  1.00 93.25           C  
ATOM   3379  HE1 HIS A 225       4.242   1.315  -0.104  1.00 93.25           H  
ATOM   3380  NE2 HIS A 225       5.614   2.343   1.182  1.00 93.25           N  
ATOM   3381  N   GLY A 226       4.550  -0.793   7.299  1.00 84.30           N  
ATOM   3382  H   GLY A 226       4.259   0.157   7.480  1.00 84.30           H  
ATOM   3383  CA  GLY A 226       3.938  -1.849   8.110  1.00 84.30           C  
ATOM   3384  HA2 GLY A 226       3.388  -2.503   7.433  1.00 84.30           H  
ATOM   3385  HA3 GLY A 226       3.220  -1.408   8.801  1.00 84.30           H  
ATOM   3386  C   GLY A 226       4.906  -2.736   8.887  1.00 84.30           C  
ATOM   3387  O   GLY A 226       5.222  -3.849   8.469  1.00 84.30           O  
ATOM   3388  N   LEU A 227       5.335  -2.260  10.057  1.00 83.09           N  
ATOM   3389  H   LEU A 227       5.078  -1.315  10.306  1.00 83.09           H  
ATOM   3390  CA  LEU A 227       6.026  -3.076  11.065  1.00 83.09           C  
ATOM   3391  HA  LEU A 227       6.700  -3.766  10.557  1.00 83.09           H  
ATOM   3392  C   LEU A 227       5.049  -3.907  11.920  1.00 83.09           C  
ATOM   3393  CB  LEU A 227       6.849  -2.128  11.957  1.00 83.09           C  
ATOM   3394  HB2 LEU A 227       6.159  -1.461  12.475  1.00 83.09           H  
ATOM   3395  HB3 LEU A 227       7.488  -1.510  11.327  1.00 83.09           H  
ATOM   3396  O   LEU A 227       5.431  -4.915  12.507  1.00 83.09           O  
ATOM   3397  CG  LEU A 227       7.723  -2.828  13.018  1.00 83.09           C  
ATOM   3398  HG  LEU A 227       7.092  -3.368  13.724  1.00 83.09           H  
ATOM   3399  CD1 LEU A 227       8.733  -3.799  12.403  1.00 83.09           C  
ATOM   3400 HD11 LEU A 227       8.211  -4.650  11.965  1.00 83.09           H  
ATOM   3401 HD12 LEU A 227       9.321  -3.293  11.637  1.00 83.09           H  
ATOM   3402 HD13 LEU A 227       9.400  -4.176  13.178  1.00 83.09           H  
ATOM   3403  CD2 LEU A 227       8.494  -1.772  13.807  1.00 83.09           C  
ATOM   3404 HD21 LEU A 227       9.157  -1.214  13.146  1.00 83.09           H  
ATOM   3405 HD22 LEU A 227       7.794  -1.086  14.284  1.00 83.09           H  
ATOM   3406 HD23 LEU A 227       9.084  -2.256  14.586  1.00 83.09           H  
ATOM   3407  N   GLY A 228       3.802  -3.459  12.023  1.00 85.99           N  
ATOM   3408  H   GLY A 228       3.545  -2.621  11.520  1.00 85.99           H  
ATOM   3409  CA  GLY A 228       2.833  -3.931  13.001  1.00 85.99           C  
ATOM   3410  HA2 GLY A 228       2.350  -4.842  12.648  1.00 85.99           H  
ATOM   3411  HA3 GLY A 228       3.342  -4.155  13.938  1.00 85.99           H  
ATOM   3412  C   GLY A 228       1.780  -2.854  13.269  1.00 85.99           C  
ATOM   3413  O   GLY A 228       1.741  -1.849  12.551  1.00 85.99           O  
ATOM   3414  N   PRO A 229       0.949  -3.031  14.304  1.00 90.12           N  
ATOM   3415  CA  PRO A 229       0.038  -1.996  14.770  1.00 90.12           C  
ATOM   3416  HA  PRO A 229      -0.613  -1.703  13.946  1.00 90.12           H  
ATOM   3417  C   PRO A 229       0.802  -0.764  15.263  1.00 90.12           C  
ATOM   3418  CB  PRO A 229      -0.807  -2.646  15.873  1.00 90.12           C  
ATOM   3419  HB2 PRO A 229      -1.853  -2.348  15.803  1.00 90.12           H  
ATOM   3420  HB3 PRO A 229      -0.403  -2.397  16.854  1.00 90.12           H  
ATOM   3421  O   PRO A 229       1.839  -0.882  15.915  1.00 90.12           O  
ATOM   3422  CG  PRO A 229      -0.635  -4.145  15.623  1.00 90.12           C  
ATOM   3423  HG2 PRO A 229      -0.762  -4.726  16.537  1.00 90.12           H  
ATOM   3424  HG3 PRO A 229      -1.329  -4.470  14.848  1.00 90.12           H  
ATOM   3425  CD  PRO A 229       0.786  -4.241  15.090  1.00 90.12           C  
ATOM   3426  HD2 PRO A 229       1.495  -4.235  15.918  1.00 90.12           H  
ATOM   3427  HD3 PRO A 229       0.906  -5.146  14.495  1.00 90.12           H  
ATOM   3428  N   ASN A 230       0.269   0.422  14.975  1.00 90.94           N  
ATOM   3429  H   ASN A 230      -0.526   0.432  14.352  1.00 90.94           H  
ATOM   3430  CA  ASN A 230       0.821   1.705  15.422  1.00 90.94           C  
ATOM   3431  HA  ASN A 230       1.903   1.699  15.295  1.00 90.94           H  
ATOM   3432  C   ASN A 230       0.552   1.939  16.921  1.00 90.94           C  
ATOM   3433  CB  ASN A 230       0.229   2.814  14.536  1.00 90.94           C  
ATOM   3434  HB2 ASN A 230       0.586   3.782  14.887  1.00 90.94           H  
ATOM   3435  HB3 ASN A 230      -0.856   2.803  14.632  1.00 90.94           H  
ATOM   3436  O   ASN A 230      -0.307   2.745  17.271  1.00 90.94           O  
ATOM   3437  CG  ASN A 230       0.607   2.680  13.076  1.00 90.94           C  
ATOM   3438  ND2 ASN A 230      -0.279   3.020  12.170  1.00 90.94           N  
ATOM   3439 HD21 ASN A 230      -1.222   3.263  12.438  1.00 90.94           H  
ATOM   3440 HD22 ASN A 230      -0.051   2.803  11.211  1.00 90.94           H  
ATOM   3441  OD1 ASN A 230       1.718   2.318  12.715  1.00 90.94           O  
ATOM   3442  N   LEU A 231       1.235   1.190  17.794  1.00 92.68           N  
ATOM   3443  H   LEU A 231       1.892   0.529  17.403  1.00 92.68           H  
ATOM   3444  CA  LEU A 231       1.018   1.162  19.252  1.00 92.68           C  
ATOM   3445  HA  LEU A 231      -0.031   0.937  19.447  1.00 92.68           H  
ATOM   3446  C   LEU A 231       1.280   2.496  19.968  1.00 92.68           C  
ATOM   3447  CB  LEU A 231       1.897   0.064  19.882  1.00 92.68           C  
ATOM   3448  HB2 LEU A 231       1.811   0.138  20.966  1.00 92.68           H  
ATOM   3449  HB3 LEU A 231       2.936   0.266  19.622  1.00 92.68           H  
ATOM   3450  O   LEU A 231       0.938   2.632  21.137  1.00 92.68           O  
ATOM   3451  CG  LEU A 231       1.555  -1.382  19.484  1.00 92.68           C  
ATOM   3452  HG  LEU A 231       1.663  -1.502  18.406  1.00 92.68           H  
ATOM   3453  CD1 LEU A 231       2.534  -2.336  20.170  1.00 92.68           C  
ATOM   3454 HD11 LEU A 231       3.554  -2.088  19.876  1.00 92.68           H  
ATOM   3455 HD12 LEU A 231       2.321  -3.361  19.865  1.00 92.68           H  
ATOM   3456 HD13 LEU A 231       2.439  -2.253  21.253  1.00 92.68           H  
ATOM   3457  CD2 LEU A 231       0.133  -1.781  19.882  1.00 92.68           C  
ATOM   3458 HD21 LEU A 231      -0.020  -1.607  20.947  1.00 92.68           H  
ATOM   3459 HD22 LEU A 231      -0.591  -1.195  19.316  1.00 92.68           H  
ATOM   3460 HD23 LEU A 231      -0.032  -2.836  19.660  1.00 92.68           H  
ATOM   3461  N   GLU A 232       1.888   3.471  19.297  1.00 91.05           N  
ATOM   3462  H   GLU A 232       2.203   3.289  18.355  1.00 91.05           H  
ATOM   3463  CA  GLU A 232       2.018   4.838  19.801  1.00 91.05           C  
ATOM   3464  HA  GLU A 232       2.261   4.786  20.862  1.00 91.05           H  
ATOM   3465  C   GLU A 232       0.723   5.662  19.704  1.00 91.05           C  
ATOM   3466  CB  GLU A 232       3.185   5.541  19.087  1.00 91.05           C  
ATOM   3467  HB2 GLU A 232       4.062   4.894  19.094  1.00 91.05           H  
ATOM   3468  HB3 GLU A 232       3.441   6.421  19.676  1.00 91.05           H  
ATOM   3469  O   GLU A 232       0.677   6.777  20.218  1.00 91.05           O  
ATOM   3470  CG  GLU A 232       2.913   6.022  17.648  1.00 91.05           C  
ATOM   3471  HG2 GLU A 232       3.722   6.704  17.386  1.00 91.05           H  
ATOM   3472  HG3 GLU A 232       1.996   6.611  17.619  1.00 91.05           H  
ATOM   3473  CD  GLU A 232       2.858   4.943  16.556  1.00 91.05           C  
ATOM   3474  OE1 GLU A 232       2.660   5.338  15.386  1.00 91.05           O  
ATOM   3475  OE2 GLU A 232       3.097   3.738  16.793  1.00 91.05           O  
ATOM   3476  N   LEU A 233      -0.296   5.148  19.011  1.00 93.31           N  
ATOM   3477  H   LEU A 233      -0.198   4.210  18.650  1.00 93.31           H  
ATOM   3478  CA  LEU A 233      -1.615   5.763  18.894  1.00 93.31           C  
ATOM   3479  HA  LEU A 233      -1.548   6.823  19.140  1.00 93.31           H  
ATOM   3480  C   LEU A 233      -2.585   5.111  19.882  1.00 93.31           C  
ATOM   3481  CB  LEU A 233      -2.145   5.609  17.454  1.00 93.31           C  
ATOM   3482  HB2 LEU A 233      -2.332   4.550  17.275  1.00 93.31           H  
ATOM   3483  HB3 LEU A 233      -3.102   6.126  17.389  1.00 93.31           H  
ATOM   3484  O   LEU A 233      -2.599   3.887  20.008  1.00 93.31           O  
ATOM   3485  CG  LEU A 233      -1.223   6.130  16.337  1.00 93.31           C  
ATOM   3486  HG  LEU A 233      -0.279   5.585  16.351  1.00 93.31           H  
ATOM   3487  CD1 LEU A 233      -1.890   5.893  14.979  1.00 93.31           C  
ATOM   3488 HD11 LEU A 233      -2.121   4.833  14.872  1.00 93.31           H  
ATOM   3489 HD12 LEU A 233      -1.216   6.199  14.179  1.00 93.31           H  
ATOM   3490 HD13 LEU A 233      -2.816   6.466  14.922  1.00 93.31           H  
ATOM   3491  CD2 LEU A 233      -0.935   7.626  16.465  1.00 93.31           C  
ATOM   3492 HD21 LEU A 233      -0.391   7.811  17.392  1.00 93.31           H  
ATOM   3493 HD22 LEU A 233      -0.314   7.956  15.632  1.00 93.31           H  
ATOM   3494 HD23 LEU A 233      -1.868   8.190  16.485  1.00 93.31           H  
ATOM   3495  N   ASP A 234      -3.473   5.908  20.477  1.00 93.64           N  
ATOM   3496  H   ASP A 234      -3.325   6.906  20.449  1.00 93.64           H  
ATOM   3497  CA  ASP A 234      -4.503   5.429  21.414  1.00 93.64           C  
ATOM   3498  HA  ASP A 234      -4.018   4.961  22.271  1.00 93.64           H  
ATOM   3499  C   ASP A 234      -5.443   4.376  20.800  1.00 93.64           C  
ATOM   3500  CB  ASP A 234      -5.326   6.635  21.908  1.00 93.64           C  
ATOM   3501  HB2 ASP A 234      -6.271   6.266  22.306  1.00 93.64           H  
ATOM   3502  HB3 ASP A 234      -5.556   7.290  21.068  1.00 93.64           H  
ATOM   3503  O   ASP A 234      -5.943   3.492  21.495  1.00 93.64           O  
ATOM   3504  CG  ASP A 234      -4.647   7.444  23.023  1.00 93.64           C  
ATOM   3505  OD1 ASP A 234      -3.490   7.119  23.377  1.00 93.64           O  
ATOM   3506  OD2 ASP A 234      -5.327   8.340  23.566  1.00 93.64           O  
ATOM   3507  N   ASN A 235      -5.655   4.432  19.480  1.00 93.26           N  
ATOM   3508  H   ASN A 235      -5.192   5.178  18.981  1.00 93.26           H  
ATOM   3509  CA  ASN A 235      -6.394   3.422  18.726  1.00 93.26           C  
ATOM   3510  HA  ASN A 235      -6.644   2.599  19.396  1.00 93.26           H  
ATOM   3511  C   ASN A 235      -5.520   2.858  17.588  1.00 93.26           C  
ATOM   3512  CB  ASN A 235      -7.736   4.008  18.274  1.00 93.26           C  
ATOM   3513  HB2 ASN A 235      -7.588   4.752  17.492  1.00 93.26           H  
ATOM   3514  HB3 ASN A 235      -8.219   4.491  19.124  1.00 93.26           H  
ATOM   3515  O   ASN A 235      -5.620   3.312  16.439  1.00 93.26           O  
ATOM   3516  CG  ASN A 235      -8.659   2.908  17.789  1.00 93.26           C  
ATOM   3517  ND2 ASN A 235      -8.618   2.586  16.519  1.00 93.26           N  
ATOM   3518 HD21 ASN A 235      -7.899   2.986  15.933  1.00 93.26           H  
ATOM   3519 HD22 ASN A 235      -9.249   1.859  16.212  1.00 93.26           H  
ATOM   3520  OD1 ASN A 235      -9.392   2.299  18.547  1.00 93.26           O  
ATOM   3521  N   PRO A 236      -4.633   1.892  17.890  1.00 92.95           N  
ATOM   3522  CA  PRO A 236      -3.649   1.392  16.943  1.00 92.95           C  
ATOM   3523  HA  PRO A 236      -3.069   2.226  16.548  1.00 92.95           H  
ATOM   3524  C   PRO A 236      -4.318   0.647  15.790  1.00 92.95           C  
ATOM   3525  CB  PRO A 236      -2.724   0.484  17.756  1.00 92.95           C  
ATOM   3526  HB2 PRO A 236      -1.930   1.083  18.201  1.00 92.95           H  
ATOM   3527  HB3 PRO A 236      -2.306  -0.330  17.164  1.00 92.95           H  
ATOM   3528  O   PRO A 236      -5.273  -0.108  15.971  1.00 92.95           O  
ATOM   3529  CG  PRO A 236      -3.622  -0.021  18.881  1.00 92.95           C  
ATOM   3530  HG2 PRO A 236      -4.230  -0.853  18.525  1.00 92.95           H  
ATOM   3531  HG3 PRO A 236      -3.048  -0.309  19.761  1.00 92.95           H  
ATOM   3532  CD  PRO A 236      -4.512   1.188  19.160  1.00 92.95           C  
ATOM   3533  HD2 PRO A 236      -4.037   1.834  19.899  1.00 92.95           H  
ATOM   3534  HD3 PRO A 236      -5.480   0.848  19.529  1.00 92.95           H  
ATOM   3535  N   THR A 237      -3.765   0.822  14.594  1.00 91.10           N  
ATOM   3536  H   THR A 237      -2.953   1.418  14.523  1.00 91.10           H  
ATOM   3537  CA  THR A 237      -4.186   0.110  13.383  1.00 91.10           C  
ATOM   3538  HA  THR A 237      -4.755  -0.771  13.679  1.00 91.10           H  
ATOM   3539  C   THR A 237      -2.967  -0.364  12.600  1.00 91.10           C  
ATOM   3540  CB  THR A 237      -5.099   0.961  12.487  1.00 91.10           C  
ATOM   3541  HB  THR A 237      -5.376   0.383  11.605  1.00 91.10           H  
ATOM   3542  O   THR A 237      -1.856   0.136  12.797  1.00 91.10           O  
ATOM   3543  CG2 THR A 237      -6.366   1.433  13.195  1.00 91.10           C  
ATOM   3544 HG21 THR A 237      -6.126   2.056  14.057  1.00 91.10           H  
ATOM   3545 HG22 THR A 237      -6.930   0.565  13.536  1.00 91.10           H  
ATOM   3546 HG23 THR A 237      -6.980   2.009  12.503  1.00 91.10           H  
ATOM   3547  OG1 THR A 237      -4.423   2.123  12.084  1.00 91.10           O  
ATOM   3548  HG1 THR A 237      -4.465   2.715  12.838  1.00 91.10           H  
ATOM   3549  N   GLN A 238      -3.176  -1.343  11.728  1.00 85.84           N  
ATOM   3550  H   GLN A 238      -4.100  -1.751  11.711  1.00 85.84           H  
ATOM   3551  CA  GLN A 238      -2.188  -1.951  10.855  1.00 85.84           C  
ATOM   3552  HA  GLN A 238      -1.337  -1.280  10.739  1.00 85.84           H  
ATOM   3553  C   GLN A 238      -2.831  -2.198   9.493  1.00 85.84           C  
ATOM   3554  CB  GLN A 238      -1.697  -3.266  11.473  1.00 85.84           C  
ATOM   3555  HB2 GLN A 238      -2.528  -3.962  11.582  1.00 85.84           H  
ATOM   3556  HB3 GLN A 238      -1.290  -3.064  12.465  1.00 85.84           H  
ATOM   3557  O   GLN A 238      -3.678  -3.075   9.340  1.00 85.84           O  
ATOM   3558  CG  GLN A 238      -0.605  -3.905  10.607  1.00 85.84           C  
ATOM   3559  HG2 GLN A 238       0.189  -3.177  10.435  1.00 85.84           H  
ATOM   3560  HG3 GLN A 238      -1.018  -4.196   9.641  1.00 85.84           H  
ATOM   3561  CD  GLN A 238       0.013  -5.138  11.247  1.00 85.84           C  
ATOM   3562  NE2 GLN A 238       0.994  -5.725  10.607  1.00 85.84           N  
ATOM   3563 HE21 GLN A 238       1.292  -5.344   9.720  1.00 85.84           H  
ATOM   3564 HE22 GLN A 238       1.398  -6.542  11.041  1.00 85.84           H  
ATOM   3565  OE1 GLN A 238      -0.320  -5.570  12.336  1.00 85.84           O  
ATOM   3566  N   CYS A 239      -2.418  -1.424   8.495  1.00 83.70           N  
ATOM   3567  H   CYS A 239      -1.722  -0.716   8.683  1.00 83.70           H  
ATOM   3568  CA  CYS A 239      -2.775  -1.719   7.114  1.00 83.70           C  
ATOM   3569  HA  CYS A 239      -3.771  -2.161   7.075  1.00 83.70           H  
ATOM   3570  C   CYS A 239      -1.810  -2.780   6.590  1.00 83.70           C  
ATOM   3571  CB  CYS A 239      -2.803  -0.430   6.282  1.00 83.70           C  
ATOM   3572  HB2 CYS A 239      -3.072  -0.674   5.254  1.00 83.70           H  
ATOM   3573  HB3 CYS A 239      -1.820   0.041   6.278  1.00 83.70           H  
ATOM   3574  O   CYS A 239      -2.153  -3.950   6.573  1.00 83.70           O  
ATOM   3575  SG  CYS A 239      -4.013   0.737   6.962  1.00 83.70           S  
ATOM   3576  HG  CYS A 239      -3.526   0.810   8.204  1.00 83.70           H  
ATOM   3577  N   CYS A 240      -0.583  -2.355   6.299  1.00 85.54           N  
ATOM   3578  H   CYS A 240      -0.362  -1.380   6.438  1.00 85.54           H  
ATOM   3579  CA  CYS A 240       0.466  -3.159   5.694  1.00 85.54           C  
ATOM   3580  HA  CYS A 240       0.008  -3.907   5.047  1.00 85.54           H  
ATOM   3581  C   CYS A 240       1.298  -3.968   6.693  1.00 85.54           C  
ATOM   3582  CB  CYS A 240       1.290  -2.252   4.771  1.00 85.54           C  
ATOM   3583  HB2 CYS A 240       0.670  -1.990   3.914  1.00 85.54           H  
ATOM   3584  HB3 CYS A 240       2.166  -2.784   4.400  1.00 85.54           H  
ATOM   3585  O   CYS A 240       1.366  -3.679   7.893  1.00 85.54           O  
ATOM   3586  SG  CYS A 240       1.776  -0.749   5.661  1.00 85.54           S  
ATOM   3587  HG  CYS A 240       1.483   0.134   4.703  1.00 85.54           H  
ATOM   3588  N   THR A 241       1.962  -4.995   6.166  1.00 90.39           N  
ATOM   3589  H   THR A 241       1.742  -5.246   5.213  1.00 90.39           H  
ATOM   3590  CA  THR A 241       2.851  -5.904   6.915  1.00 90.39           C  
ATOM   3591  HA  THR A 241       3.048  -5.490   7.904  1.00 90.39           H  
ATOM   3592  C   THR A 241       4.220  -6.088   6.248  1.00 90.39           C  
ATOM   3593  CB  THR A 241       2.185  -7.277   7.096  1.00 90.39           C  
ATOM   3594  HB  THR A 241       2.829  -7.903   7.713  1.00 90.39           H  
ATOM   3595  O   THR A 241       5.062  -6.837   6.748  1.00 90.39           O  
ATOM   3596  CG2 THR A 241       0.793  -7.216   7.734  1.00 90.39           C  
ATOM   3597 HG21 THR A 241       0.017  -7.339   6.979  1.00 90.39           H  
ATOM   3598 HG22 THR A 241       0.619  -6.246   8.199  1.00 90.39           H  
ATOM   3599 HG23 THR A 241       0.693  -8.005   8.480  1.00 90.39           H  
ATOM   3600  OG1 THR A 241       2.022  -7.878   5.833  1.00 90.39           O  
ATOM   3601  HG1 THR A 241       1.824  -8.807   5.974  1.00 90.39           H  
ATOM   3602  N   SER A 242       4.451  -5.412   5.119  1.00 92.83           N  
ATOM   3603  H   SER A 242       3.702  -4.841   4.753  1.00 92.83           H  
ATOM   3604  CA  SER A 242       5.627  -5.587   4.265  1.00 92.83           C  
ATOM   3605  HA  SER A 242       5.616  -6.594   3.848  1.00 92.83           H  
ATOM   3606  C   SER A 242       6.953  -5.415   5.008  1.00 92.83           C  
ATOM   3607  CB  SER A 242       5.563  -4.587   3.107  1.00 92.83           C  
ATOM   3608  HB2 SER A 242       5.135  -3.640   3.435  1.00 92.83           H  
ATOM   3609  HB3 SER A 242       6.574  -4.404   2.743  1.00 92.83           H  
ATOM   3610  O   SER A 242       7.847  -6.244   4.861  1.00 92.83           O  
ATOM   3611  OG  SER A 242       4.822  -5.120   2.037  1.00 92.83           O  
ATOM   3612  HG  SER A 242       3.877  -4.959   2.091  1.00 92.83           H  
ATOM   3613  N   TYR A 243       7.095  -4.381   5.839  1.00 95.63           N  
ATOM   3614  H   TYR A 243       6.325  -3.737   5.949  1.00 95.63           H  
ATOM   3615  CA  TYR A 243       8.342  -4.120   6.557  1.00 95.63           C  
ATOM   3616  HA  TYR A 243       9.160  -4.205   5.841  1.00 95.63           H  
ATOM   3617  C   TYR A 243       8.605  -5.152   7.661  1.00 95.63           C  
ATOM   3618  CB  TYR A 243       8.342  -2.687   7.096  1.00 95.63           C  
ATOM   3619  HB2 TYR A 243       7.556  -2.584   7.843  1.00 95.63           H  
ATOM   3620  HB3 TYR A 243       8.111  -2.007   6.276  1.00 95.63           H  
ATOM   3621  O   TYR A 243       9.740  -5.592   7.830  1.00 95.63           O  
ATOM   3622  CG  TYR A 243       9.670  -2.264   7.693  1.00 95.63           C  
ATOM   3623  CD1 TYR A 243       9.756  -1.911   9.052  1.00 95.63           C  
ATOM   3624  HD1 TYR A 243       8.869  -1.945   9.667  1.00 95.63           H  
ATOM   3625  CD2 TYR A 243      10.820  -2.212   6.881  1.00 95.63           C  
ATOM   3626  HD2 TYR A 243      10.759  -2.482   5.837  1.00 95.63           H  
ATOM   3627  CE1 TYR A 243      10.987  -1.510   9.606  1.00 95.63           C  
ATOM   3628  HE1 TYR A 243      11.044  -1.240  10.650  1.00 95.63           H  
ATOM   3629  CE2 TYR A 243      12.053  -1.817   7.430  1.00 95.63           C  
ATOM   3630  HE2 TYR A 243      12.941  -1.784   6.817  1.00 95.63           H  
ATOM   3631  OH  TYR A 243      13.336  -1.088   9.313  1.00 95.63           O  
ATOM   3632  HH  TYR A 243      13.278  -0.935  10.259  1.00 95.63           H  
ATOM   3633  CZ  TYR A 243      12.140  -1.469   8.793  1.00 95.63           C  
ATOM   3634  N   ALA A 244       7.564  -5.609   8.363  1.00 93.79           N  
ATOM   3635  H   ALA A 244       6.650  -5.219   8.184  1.00 93.79           H  
ATOM   3636  CA  ALA A 244       7.677  -6.713   9.314  1.00 93.79           C  
ATOM   3637  HA  ALA A 244       8.427  -6.461  10.064  1.00 93.79           H  
ATOM   3638  C   ALA A 244       8.113  -8.009   8.618  1.00 93.79           C  
ATOM   3639  CB  ALA A 244       6.326  -6.909  10.006  1.00 93.79           C  
ATOM   3640  HB1 ALA A 244       5.933  -5.944  10.327  1.00 93.79           H  
ATOM   3641  HB2 ALA A 244       6.445  -7.558  10.874  1.00 93.79           H  
ATOM   3642  HB3 ALA A 244       5.605  -7.356   9.322  1.00 93.79           H  
ATOM   3643  O   ALA A 244       9.041  -8.678   9.068  1.00 93.79           O  
ATOM   3644  N   SER A 245       7.479  -8.335   7.487  1.00 94.45           N  
ATOM   3645  H   SER A 245       6.723  -7.741   7.179  1.00 94.45           H  
ATOM   3646  CA  SER A 245       7.829  -9.505   6.676  1.00 94.45           C  
ATOM   3647  HA  SER A 245       7.752 -10.396   7.299  1.00 94.45           H  
ATOM   3648  C   SER A 245       9.265  -9.421   6.147  1.00 94.45           C  
ATOM   3649  CB  SER A 245       6.835  -9.623   5.521  1.00 94.45           C  
ATOM   3650  HB2 SER A 245       5.816  -9.589   5.908  1.00 94.45           H  
ATOM   3651  HB3 SER A 245       6.975  -8.794   4.827  1.00 94.45           H  
ATOM   3652  O   SER A 245      10.012 -10.398   6.193  1.00 94.45           O  
ATOM   3653  OG  SER A 245       7.039 -10.848   4.854  1.00 94.45           O  
ATOM   3654  HG  SER A 245       6.834 -11.559   5.467  1.00 94.45           H  
ATOM   3655  N   TYR A 246       9.696  -8.231   5.733  1.00 96.55           N  
ATOM   3656  H   TYR A 246       9.029  -7.476   5.656  1.00 96.55           H  
ATOM   3657  CA  TYR A 246      11.068  -7.970   5.323  1.00 96.55           C  
ATOM   3658  HA  TYR A 246      11.332  -8.670   4.531  1.00 96.55           H  
ATOM   3659  C   TYR A 246      12.084  -8.205   6.443  1.00 96.55           C  
ATOM   3660  CB  TYR A 246      11.144  -6.546   4.771  1.00 96.55           C  
ATOM   3661  HB2 TYR A 246      10.634  -5.867   5.455  1.00 96.55           H  
ATOM   3662  HB3 TYR A 246      10.613  -6.507   3.819  1.00 96.55           H  
ATOM   3663  O   TYR A 246      13.090  -8.882   6.229  1.00 96.55           O  
ATOM   3664  CG  TYR A 246      12.553  -6.047   4.575  1.00 96.55           C  
ATOM   3665  CD1 TYR A 246      13.134  -5.194   5.533  1.00 96.55           C  
ATOM   3666  HD1 TYR A 246      12.572  -4.908   6.410  1.00 96.55           H  
ATOM   3667  CD2 TYR A 246      13.279  -6.455   3.444  1.00 96.55           C  
ATOM   3668  HD2 TYR A 246      12.827  -7.123   2.726  1.00 96.55           H  
ATOM   3669  CE1 TYR A 246      14.430  -4.695   5.327  1.00 96.55           C  
ATOM   3670  HE1 TYR A 246      14.874  -4.020   6.044  1.00 96.55           H  
ATOM   3671  CE2 TYR A 246      14.579  -5.969   3.240  1.00 96.55           C  
ATOM   3672  HE2 TYR A 246      15.121  -6.236   2.345  1.00 96.55           H  
ATOM   3673  OH  TYR A 246      16.330  -4.495   3.900  1.00 96.55           O  
ATOM   3674  HH  TYR A 246      16.295  -3.546   4.037  1.00 96.55           H  
ATOM   3675  CZ  TYR A 246      15.135  -5.065   4.164  1.00 96.55           C  
ATOM   3676  N   LEU A 247      11.828  -7.697   7.649  1.00 96.12           N  
ATOM   3677  H   LEU A 247      10.990  -7.149   7.778  1.00 96.12           H  
ATOM   3678  CA  LEU A 247      12.737  -7.891   8.778  1.00 96.12           C  
ATOM   3679  HA  LEU A 247      13.752  -7.650   8.465  1.00 96.12           H  
ATOM   3680  C   LEU A 247      12.771  -9.351   9.247  1.00 96.12           C  
ATOM   3681  CB  LEU A 247      12.328  -6.963   9.933  1.00 96.12           C  
ATOM   3682  HB2 LEU A 247      12.897  -7.251  10.817  1.00 96.12           H  
ATOM   3683  HB3 LEU A 247      11.274  -7.127  10.157  1.00 96.12           H  
ATOM   3684  O   LEU A 247      13.847  -9.919   9.431  1.00 96.12           O  
ATOM   3685  CG  LEU A 247      12.559  -5.462   9.683  1.00 96.12           C  
ATOM   3686  HG  LEU A 247      11.994  -5.129   8.812  1.00 96.12           H  
ATOM   3687  CD1 LEU A 247      12.067  -4.695  10.908  1.00 96.12           C  
ATOM   3688 HD11 LEU A 247      10.996  -4.863  11.020  1.00 96.12           H  
ATOM   3689 HD12 LEU A 247      12.580  -5.047  11.803  1.00 96.12           H  
ATOM   3690 HD13 LEU A 247      12.251  -3.628  10.781  1.00 96.12           H  
ATOM   3691  CD2 LEU A 247      14.032  -5.116   9.452  1.00 96.12           C  
ATOM   3692 HD21 LEU A 247      14.635  -5.487  10.281  1.00 96.12           H  
ATOM   3693 HD22 LEU A 247      14.145  -4.035   9.376  1.00 96.12           H  
ATOM   3694 HD23 LEU A 247      14.377  -5.562   8.519  1.00 96.12           H  
ATOM   3695  N   TRP A 248      11.605  -9.965   9.436  1.00 94.26           N  
ATOM   3696  H   TRP A 248      10.757  -9.441   9.275  1.00 94.26           H  
ATOM   3697  CA  TRP A 248      11.492 -11.230  10.169  1.00 94.26           C  
ATOM   3698  HA  TRP A 248      12.399 -11.383  10.754  1.00 94.26           H  
ATOM   3699  C   TRP A 248      11.412 -12.476   9.298  1.00 94.26           C  
ATOM   3700  CB  TRP A 248      10.328 -11.140  11.155  1.00 94.26           C  
ATOM   3701  HB2 TRP A 248       9.397 -11.114  10.589  1.00 94.26           H  
ATOM   3702  HB3 TRP A 248      10.318 -12.043  11.766  1.00 94.26           H  
ATOM   3703  O   TRP A 248      11.590 -13.570   9.821  1.00 94.26           O  
ATOM   3704  CG  TRP A 248      10.363  -9.957  12.078  1.00 94.26           C  
ATOM   3705  CD1 TRP A 248       9.285  -9.219  12.422  1.00 94.26           C  
ATOM   3706  HD1 TRP A 248       8.280  -9.406  12.073  1.00 94.26           H  
ATOM   3707  CD2 TRP A 248      11.505  -9.343  12.761  1.00 94.26           C  
ATOM   3708  CE2 TRP A 248      11.025  -8.223  13.506  1.00 94.26           C  
ATOM   3709  CE3 TRP A 248      12.896  -9.601  12.832  1.00 94.26           C  
ATOM   3710  HE3 TRP A 248      13.319 -10.441  12.303  1.00 94.26           H  
ATOM   3711  NE1 TRP A 248       9.667  -8.201  13.270  1.00 94.26           N  
ATOM   3712  HE1 TRP A 248       9.018  -7.533  13.662  1.00 94.26           H  
ATOM   3713  CH2 TRP A 248      13.245  -7.691  14.311  1.00 94.26           C  
ATOM   3714  HH2 TRP A 248      13.910  -7.074  14.897  1.00 94.26           H  
ATOM   3715  CZ2 TRP A 248      11.870  -7.408  14.272  1.00 94.26           C  
ATOM   3716  HZ2 TRP A 248      11.465  -6.573  14.825  1.00 94.26           H  
ATOM   3717  CZ3 TRP A 248      13.754  -8.784  13.589  1.00 94.26           C  
ATOM   3718  HZ3 TRP A 248      14.810  -9.005  13.624  1.00 94.26           H  
ATOM   3719  N   ALA A 249      11.199 -12.330   7.990  1.00 93.98           N  
ATOM   3720  H   ALA A 249      10.996 -11.409   7.628  1.00 93.98           H  
ATOM   3721  CA  ALA A 249      11.285 -13.441   7.049  1.00 93.98           C  
ATOM   3722  HA  ALA A 249      11.509 -14.359   7.592  1.00 93.98           H  
ATOM   3723  C   ALA A 249      12.443 -13.252   6.062  1.00 93.98           C  
ATOM   3724  CB  ALA A 249       9.924 -13.655   6.380  1.00 93.98           C  
ATOM   3725  HB1 ALA A 249       9.961 -14.582   5.809  1.00 93.98           H  
ATOM   3726  HB2 ALA A 249       9.681 -12.827   5.714  1.00 93.98           H  
ATOM   3727  HB3 ALA A 249       9.151 -13.747   7.143  1.00 93.98           H  
ATOM   3728  O   ALA A 249      13.313 -14.110   5.986  1.00 93.98           O  
ATOM   3729  N   TYR A 250      12.524 -12.122   5.352  1.00 96.95           N  
ATOM   3730  H   TYR A 250      11.807 -11.419   5.460  1.00 96.95           H  
ATOM   3731  CA  TYR A 250      13.574 -11.945   4.340  1.00 96.95           C  
ATOM   3732  HA  TYR A 250      13.619 -12.853   3.738  1.00 96.95           H  
ATOM   3733  C   TYR A 250      14.971 -11.773   4.951  1.00 96.95           C  
ATOM   3734  CB  TYR A 250      13.218 -10.798   3.396  1.00 96.95           C  
ATOM   3735  HB2 TYR A 250      13.027  -9.894   3.975  1.00 96.95           H  
ATOM   3736  HB3 TYR A 250      12.297 -11.056   2.873  1.00 96.95           H  
ATOM   3737  O   TYR A 250      15.872 -12.552   4.648  1.00 96.95           O  
ATOM   3738  CG  TYR A 250      14.285 -10.490   2.368  1.00 96.95           C  
ATOM   3739  CD1 TYR A 250      15.123  -9.371   2.534  1.00 96.95           C  
ATOM   3740  HD1 TYR A 250      15.003  -8.739   3.401  1.00 96.95           H  
ATOM   3741  CD2 TYR A 250      14.432 -11.319   1.241  1.00 96.95           C  
ATOM   3742  HD2 TYR A 250      13.789 -12.178   1.111  1.00 96.95           H  
ATOM   3743  CE1 TYR A 250      16.101  -9.075   1.565  1.00 96.95           C  
ATOM   3744  HE1 TYR A 250      16.738  -8.210   1.676  1.00 96.95           H  
ATOM   3745  CE2 TYR A 250      15.396 -11.019   0.262  1.00 96.95           C  
ATOM   3746  HE2 TYR A 250      15.493 -11.653  -0.607  1.00 96.95           H  
ATOM   3747  OH  TYR A 250      17.217  -9.639  -0.477  1.00 96.95           O  
ATOM   3748  HH  TYR A 250      17.082 -10.136  -1.287  1.00 96.95           H  
ATOM   3749  CZ  TYR A 250      16.238  -9.899   0.428  1.00 96.95           C  
ATOM   3750  N   LYS A 251      15.174 -10.786   5.835  1.00 96.72           N  
ATOM   3751  H   LYS A 251      14.404 -10.168   6.048  1.00 96.72           H  
ATOM   3752  CA  LYS A 251      16.479 -10.566   6.485  1.00 96.72           C  
ATOM   3753  HA  LYS A 251      17.254 -10.540   5.719  1.00 96.72           H  
ATOM   3754  C   LYS A 251      16.862 -11.722   7.412  1.00 96.72           C  
ATOM   3755  CB  LYS A 251      16.492  -9.242   7.267  1.00 96.72           C  
ATOM   3756  HB2 LYS A 251      17.392  -9.216   7.881  1.00 96.72           H  
ATOM   3757  HB3 LYS A 251      15.641  -9.221   7.948  1.00 96.72           H  
ATOM   3758  O   LYS A 251      18.038 -12.076   7.468  1.00 96.72           O  
ATOM   3759  CG  LYS A 251      16.462  -7.952   6.433  1.00 96.72           C  
ATOM   3760  HG2 LYS A 251      15.525  -7.885   5.880  1.00 96.72           H  
ATOM   3761  HG3 LYS A 251      16.495  -7.116   7.132  1.00 96.72           H  
ATOM   3762  CD  LYS A 251      17.637  -7.835   5.446  1.00 96.72           C  
ATOM   3763  HD2 LYS A 251      18.481  -8.419   5.810  1.00 96.72           H  
ATOM   3764  HD3 LYS A 251      17.309  -8.231   4.485  1.00 96.72           H  
ATOM   3765  CE  LYS A 251      18.096  -6.379   5.296  1.00 96.72           C  
ATOM   3766  HE2 LYS A 251      17.238  -5.740   5.501  1.00 96.72           H  
ATOM   3767  HE3 LYS A 251      18.837  -6.170   6.068  1.00 96.72           H  
ATOM   3768  NZ  LYS A 251      18.644  -6.046   3.951  1.00 96.72           N  
ATOM   3769  HZ1 LYS A 251      17.923  -6.110   3.247  1.00 96.72           H  
ATOM   3770  HZ2 LYS A 251      18.904  -5.072   3.891  1.00 96.72           H  
ATOM   3771  HZ3 LYS A 251      19.429  -6.618   3.671  1.00 96.72           H  
ATOM   3772  N   ALA A 252      15.889 -12.319   8.103  1.00 94.15           N  
ATOM   3773  H   ALA A 252      14.955 -11.939   8.039  1.00 94.15           H  
ATOM   3774  CA  ALA A 252      16.108 -13.479   8.968  1.00 94.15           C  
ATOM   3775  HA  ALA A 252      16.844 -13.216   9.728  1.00 94.15           H  
ATOM   3776  C   ALA A 252      16.656 -14.699   8.202  1.00 94.15           C  
ATOM   3777  CB  ALA A 252      14.788 -13.812   9.667  1.00 94.15           C  
ATOM   3778  HB1 ALA A 252      14.942 -14.637  10.363  1.00 94.15           H  
ATOM   3779  HB2 ALA A 252      14.045 -14.113   8.930  1.00 94.15           H  
ATOM   3780  HB3 ALA A 252      14.426 -12.945  10.220  1.00 94.15           H  
ATOM   3781  O   ALA A 252      17.507 -15.412   8.724  1.00 94.15           O  
ATOM   3782  N   GLU A 253      16.235 -14.889   6.949  1.00 94.02           N  
ATOM   3783  H   GLU A 253      15.479 -14.317   6.603  1.00 94.02           H  
ATOM   3784  CA  GLU A 253      16.703 -15.960   6.054  1.00 94.02           C  
ATOM   3785  HA  GLU A 253      17.051 -16.800   6.654  1.00 94.02           H  
ATOM   3786  C   GLU A 253      17.909 -15.518   5.190  1.00 94.02           C  
ATOM   3787  CB  GLU A 253      15.517 -16.469   5.214  1.00 94.02           C  
ATOM   3788  HB2 GLU A 253      15.114 -15.624   4.655  1.00 94.02           H  
ATOM   3789  HB3 GLU A 253      15.860 -17.200   4.482  1.00 94.02           H  
ATOM   3790  O   GLU A 253      18.210 -16.106   4.152  1.00 94.02           O  
ATOM   3791  CG  GLU A 253      14.376 -17.097   6.047  1.00 94.02           C  
ATOM   3792  HG2 GLU A 253      13.463 -17.010   5.457  1.00 94.02           H  
ATOM   3793  HG3 GLU A 253      14.214 -16.533   6.965  1.00 94.02           H  
ATOM   3794  CD  GLU A 253      14.562 -18.585   6.394  1.00 94.02           C  
ATOM   3795  OE1 GLU A 253      13.524 -19.250   6.659  1.00 94.02           O  
ATOM   3796  OE2 GLU A 253      15.695 -19.103   6.302  1.00 94.02           O  
ATOM   3797  N   GLY A 254      18.621 -14.460   5.599  1.00 94.84           N  
ATOM   3798  H   GLY A 254      18.325 -13.996   6.445  1.00 94.84           H  
ATOM   3799  CA  GLY A 254      19.859 -14.014   4.953  1.00 94.84           C  
ATOM   3800  HA2 GLY A 254      20.418 -14.885   4.612  1.00 94.84           H  
ATOM   3801  HA3 GLY A 254      20.461 -13.491   5.697  1.00 94.84           H  
ATOM   3802  C   GLY A 254      19.676 -13.075   3.760  1.00 94.84           C  
ATOM   3803  O   GLY A 254      20.661 -12.734   3.102  1.00 94.84           O  
ATOM   3804  N   GLY A 255      18.457 -12.604   3.494  1.00 95.42           N  
ATOM   3805  H   GLY A 255      17.683 -12.936   4.052  1.00 95.42           H  
ATOM   3806  CA  GLY A 255      18.190 -11.558   2.515  1.00 95.42           C  
ATOM   3807  HA2 GLY A 255      18.381 -11.946   1.515  1.00 95.42           H  
ATOM   3808  HA3 GLY A 255      17.137 -11.285   2.589  1.00 95.42           H  
ATOM   3809  C   GLY A 255      19.044 -10.309   2.763  1.00 95.42           C  
ATOM   3810  O   GLY A 255      19.225  -9.863   3.897  1.00 95.42           O  
ATOM   3811  N   ARG A 256      19.620  -9.730   1.703  1.00 95.69           N  
ATOM   3812  H   ARG A 256      19.427 -10.133   0.798  1.00 95.69           H  
ATOM   3813  CA  ARG A 256      20.612  -8.640   1.817  1.00 95.69           C  
ATOM   3814  HA  ARG A 256      20.795  -8.417   2.868  1.00 95.69           H  
ATOM   3815  C   ARG A 256      20.153  -7.325   1.225  1.00 95.69           C  
ATOM   3816  CB  ARG A 256      21.943  -9.068   1.178  1.00 95.69           C  
ATOM   3817  HB2 ARG A 256      22.610  -8.207   1.131  1.00 95.69           H  
ATOM   3818  HB3 ARG A 256      21.756  -9.392   0.155  1.00 95.69           H  
ATOM   3819  O   ARG A 256      20.620  -6.285   1.677  1.00 95.69           O  
ATOM   3820  CG  ARG A 256      22.657 -10.201   1.932  1.00 95.69           C  
ATOM   3821  HG2 ARG A 256      22.014 -11.081   1.936  1.00 95.69           H  
ATOM   3822  HG3 ARG A 256      23.557 -10.470   1.378  1.00 95.69           H  
ATOM   3823  CD  ARG A 256      23.057  -9.855   3.375  1.00 95.69           C  
ATOM   3824  HD2 ARG A 256      22.168  -9.591   3.949  1.00 95.69           H  
ATOM   3825  HD3 ARG A 256      23.489 -10.748   3.826  1.00 95.69           H  
ATOM   3826  NE  ARG A 256      24.053  -8.761   3.404  1.00 95.69           N  
ATOM   3827  HE  ARG A 256      24.431  -8.482   2.510  1.00 95.69           H  
ATOM   3828  NH1 ARG A 256      24.075  -8.391   5.668  1.00 95.69           N  
ATOM   3829 HH11 ARG A 256      23.382  -9.117   5.776  1.00 95.69           H  
ATOM   3830 HH12 ARG A 256      24.426  -7.895   6.474  1.00 95.69           H  
ATOM   3831  NH2 ARG A 256      25.420  -7.200   4.339  1.00 95.69           N  
ATOM   3832 HH21 ARG A 256      25.755  -6.942   3.422  1.00 95.69           H  
ATOM   3833 HH22 ARG A 256      25.752  -6.699   5.151  1.00 95.69           H  
ATOM   3834  CZ  ARG A 256      24.510  -8.125   4.468  1.00 95.69           C  
ATOM   3835  N   GLU A 257      19.233  -7.366   0.280  1.00 96.54           N  
ATOM   3836  H   GLU A 257      18.817  -8.250   0.022  1.00 96.54           H  
ATOM   3837  CA  GLU A 257      18.799  -6.185  -0.452  1.00 96.54           C  
ATOM   3838  HA  GLU A 257      19.678  -5.599  -0.718  1.00 96.54           H  
ATOM   3839  C   GLU A 257      17.906  -5.296   0.408  1.00 96.54           C  
ATOM   3840  CB  GLU A 257      18.121  -6.609  -1.757  1.00 96.54           C  
ATOM   3841  HB2 GLU A 257      17.169  -7.097  -1.549  1.00 96.54           H  
ATOM   3842  HB3 GLU A 257      17.935  -5.717  -2.354  1.00 96.54           H  
ATOM   3843  O   GLU A 257      17.322  -5.757   1.391  1.00 96.54           O  
ATOM   3844  CG  GLU A 257      19.041  -7.563  -2.528  1.00 96.54           C  
ATOM   3845  HG2 GLU A 257      19.041  -8.550  -2.065  1.00 96.54           H  
ATOM   3846  HG3 GLU A 257      20.062  -7.184  -2.492  1.00 96.54           H  
ATOM   3847  CD  GLU A 257      18.613  -7.675  -3.975  1.00 96.54           C  
ATOM   3848  OE1 GLU A 257      19.016  -6.785  -4.741  1.00 96.54           O  
ATOM   3849  OE2 GLU A 257      18.002  -8.677  -4.394  1.00 96.54           O  
ATOM   3850  N   ASN A 258      17.840  -4.017   0.051  1.00 97.10           N  
ATOM   3851  H   ASN A 258      18.305  -3.740  -0.802  1.00 97.10           H  
ATOM   3852  CA  ASN A 258      16.956  -3.036   0.668  1.00 97.10           C  
ATOM   3853  HA  ASN A 258      16.568  -3.440   1.603  1.00 97.10           H  
ATOM   3854  C   ASN A 258      15.744  -2.789  -0.246  1.00 97.10           C  
ATOM   3855  CB  ASN A 258      17.773  -1.759   0.969  1.00 97.10           C  
ATOM   3856  HB2 ASN A 258      17.098  -0.932   1.190  1.00 97.10           H  
ATOM   3857  HB3 ASN A 258      18.346  -1.476   0.086  1.00 97.10           H  
ATOM   3858  O   ASN A 258      15.826  -3.033  -1.448  1.00 97.10           O  
ATOM   3859  CG  ASN A 258      18.730  -1.891   2.153  1.00 97.10           C  
ATOM   3860  ND2 ASN A 258      19.576  -0.907   2.347  1.00 97.10           N  
ATOM   3861 HD21 ASN A 258      19.552  -0.074   1.777  1.00 97.10           H  
ATOM   3862 HD22 ASN A 258      20.088  -0.849   3.216  1.00 97.10           H  
ATOM   3863  OD1 ASN A 258      18.677  -2.828   2.939  1.00 97.10           O  
ATOM   3864  N   CYS A 259      14.638  -2.259   0.290  1.00 96.77           N  
ATOM   3865  H   CYS A 259      14.573  -2.185   1.295  1.00 96.77           H  
ATOM   3866  CA  CYS A 259      13.424  -1.957  -0.485  1.00 96.77           C  
ATOM   3867  HA  CYS A 259      12.939  -2.892  -0.764  1.00 96.77           H  
ATOM   3868  C   CYS A 259      13.715  -1.182  -1.783  1.00 96.77           C  
ATOM   3869  CB  CYS A 259      12.458  -1.135   0.383  1.00 96.77           C  
ATOM   3870  HB2 CYS A 259      11.538  -0.970  -0.176  1.00 96.77           H  
ATOM   3871  HB3 CYS A 259      12.898  -0.166   0.617  1.00 96.77           H  
ATOM   3872  O   CYS A 259      13.216  -1.540  -2.848  1.00 96.77           O  
ATOM   3873  SG  CYS A 259      12.063  -2.001   1.927  1.00 96.77           S  
ATOM   3874  HG  CYS A 259      11.021  -1.238   2.268  1.00 96.77           H  
ATOM   3875  N   GLN A 260      14.569  -0.157  -1.699  1.00 96.47           N  
ATOM   3876  H   GLN A 260      14.927   0.079  -0.785  1.00 96.47           H  
ATOM   3877  CA  GLN A 260      14.976   0.696  -2.818  1.00 96.47           C  
ATOM   3878  HA  GLN A 260      14.091   1.158  -3.256  1.00 96.47           H  
ATOM   3879  C   GLN A 260      15.696  -0.082  -3.926  1.00 96.47           C  
ATOM   3880  CB  GLN A 260      15.922   1.803  -2.314  1.00 96.47           C  
ATOM   3881  HB2 GLN A 260      16.823   1.358  -1.890  1.00 96.47           H  
ATOM   3882  HB3 GLN A 260      16.227   2.386  -3.183  1.00 96.47           H  
ATOM   3883  O   GLN A 260      15.611   0.284  -5.097  1.00 96.47           O  
ATOM   3884  CG  GLN A 260      15.313   2.787  -1.300  1.00 96.47           C  
ATOM   3885  HG2 GLN A 260      14.265   2.967  -1.540  1.00 96.47           H  
ATOM   3886  HG3 GLN A 260      15.835   3.738  -1.413  1.00 96.47           H  
ATOM   3887  CD  GLN A 260      15.426   2.371   0.169  1.00 96.47           C  
ATOM   3888  NE2 GLN A 260      15.461   3.330   1.062  1.00 96.47           N  
ATOM   3889 HE21 GLN A 260      15.603   4.287   0.773  1.00 96.47           H  
ATOM   3890 HE22 GLN A 260      15.539   3.084   2.039  1.00 96.47           H  
ATOM   3891  OE1 GLN A 260      15.484   1.202   0.539  1.00 96.47           O  
ATOM   3892  N   GLU A 261      16.408  -1.153  -3.575  1.00 96.57           N  
ATOM   3893  H   GLU A 261      16.341  -1.499  -2.628  1.00 96.57           H  
ATOM   3894  CA  GLU A 261      17.140  -1.963  -4.544  1.00 96.57           C  
ATOM   3895  HA  GLU A 261      17.787  -1.302  -5.122  1.00 96.57           H  
ATOM   3896  C   GLU A 261      16.172  -2.627  -5.525  1.00 96.57           C  
ATOM   3897  CB  GLU A 261      18.006  -2.993  -3.805  1.00 96.57           C  
ATOM   3898  HB2 GLU A 261      18.484  -2.517  -2.949  1.00 96.57           H  
ATOM   3899  HB3 GLU A 261      17.367  -3.791  -3.428  1.00 96.57           H  
ATOM   3900  O   GLU A 261      16.357  -2.507  -6.731  1.00 96.57           O  
ATOM   3901  CG  GLU A 261      19.094  -3.612  -4.690  1.00 96.57           C  
ATOM   3902  HG2 GLU A 261      19.668  -4.309  -4.080  1.00 96.57           H  
ATOM   3903  HG3 GLU A 261      18.614  -4.165  -5.497  1.00 96.57           H  
ATOM   3904  CD  GLU A 261      20.059  -2.570  -5.276  1.00 96.57           C  
ATOM   3905  OE1 GLU A 261      20.468  -2.747  -6.443  1.00 96.57           O  
ATOM   3906  OE2 GLU A 261      20.358  -1.556  -4.584  1.00 96.57           O  
ATOM   3907  N   CYS A 262      15.089  -3.230  -5.030  1.00 95.73           N  
ATOM   3908  H   CYS A 262      14.991  -3.300  -4.027  1.00 95.73           H  
ATOM   3909  CA  CYS A 262      14.081  -3.859  -5.882  1.00 95.73           C  
ATOM   3910  HA  CYS A 262      14.580  -4.315  -6.737  1.00 95.73           H  
ATOM   3911  C   CYS A 262      13.081  -2.849  -6.454  1.00 95.73           C  
ATOM   3912  CB  CYS A 262      13.381  -4.988  -5.115  1.00 95.73           C  
ATOM   3913  HB2 CYS A 262      12.603  -5.417  -5.746  1.00 95.73           H  
ATOM   3914  HB3 CYS A 262      12.926  -4.602  -4.203  1.00 95.73           H  
ATOM   3915  O   CYS A 262      12.871  -2.833  -7.662  1.00 95.73           O  
ATOM   3916  SG  CYS A 262      14.599  -6.274  -4.713  1.00 95.73           S  
ATOM   3917  HG  CYS A 262      13.751  -7.192  -4.239  1.00 95.73           H  
ATOM   3918  N   HIS A 263      12.480  -1.996  -5.616  1.00 95.65           N  
ATOM   3919  H   HIS A 263      12.725  -2.018  -4.636  1.00 95.65           H  
ATOM   3920  CA  HIS A 263      11.366  -1.134  -6.030  1.00 95.65           C  
ATOM   3921  HA  HIS A 263      10.710  -1.714  -6.680  1.00 95.65           H  
ATOM   3922  C   HIS A 263      11.780   0.091  -6.848  1.00 95.65           C  
ATOM   3923  CB  HIS A 263      10.542  -0.707  -4.808  1.00 95.65           C  
ATOM   3924  HB2 HIS A 263      11.197  -0.328  -4.024  1.00 95.65           H  
ATOM   3925  HB3 HIS A 263       9.873   0.103  -5.097  1.00 95.65           H  
ATOM   3926  O   HIS A 263      10.933   0.635  -7.552  1.00 95.65           O  
ATOM   3927  CG  HIS A 263       9.687  -1.824  -4.277  1.00 95.65           C  
ATOM   3928  CD2 HIS A 263       9.959  -2.626  -3.204  1.00 95.65           C  
ATOM   3929  HD2 HIS A 263      10.832  -2.570  -2.570  1.00 95.65           H  
ATOM   3930  ND1 HIS A 263       8.487  -2.240  -4.810  1.00 95.65           N  
ATOM   3931  HD1 HIS A 263       8.005  -1.825  -5.595  1.00 95.65           H  
ATOM   3932  CE1 HIS A 263       8.050  -3.274  -4.072  1.00 95.65           C  
ATOM   3933  HE1 HIS A 263       7.128  -3.814  -4.233  1.00 95.65           H  
ATOM   3934  NE2 HIS A 263       8.917  -3.545  -3.086  1.00 95.65           N  
ATOM   3935  N   MET A 264      13.049   0.513  -6.793  1.00 96.63           N  
ATOM   3936  H   MET A 264      13.698   0.019  -6.196  1.00 96.63           H  
ATOM   3937  CA  MET A 264      13.531   1.689  -7.531  1.00 96.63           C  
ATOM   3938  HA  MET A 264      12.711   2.123  -8.102  1.00 96.63           H  
ATOM   3939  C   MET A 264      14.620   1.326  -8.544  1.00 96.63           C  
ATOM   3940  CB  MET A 264      14.029   2.784  -6.571  1.00 96.63           C  
ATOM   3941  HB2 MET A 264      14.969   2.481  -6.108  1.00 96.63           H  
ATOM   3942  HB3 MET A 264      14.229   3.680  -7.159  1.00 96.63           H  
ATOM   3943  O   MET A 264      14.487   1.628  -9.729  1.00 96.63           O  
ATOM   3944  CG  MET A 264      13.037   3.137  -5.459  1.00 96.63           C  
ATOM   3945  HG2 MET A 264      12.097   3.456  -5.909  1.00 96.63           H  
ATOM   3946  HG3 MET A 264      12.838   2.245  -4.864  1.00 96.63           H  
ATOM   3947  SD  MET A 264      13.617   4.433  -4.331  1.00 96.63           S  
ATOM   3948  CE  MET A 264      13.441   5.892  -5.401  1.00 96.63           C  
ATOM   3949  HE1 MET A 264      14.095   5.809  -6.270  1.00 96.63           H  
ATOM   3950  HE2 MET A 264      13.703   6.792  -4.844  1.00 96.63           H  
ATOM   3951  HE3 MET A 264      12.408   5.977  -5.738  1.00 96.63           H  
ATOM   3952  N   LYS A 265      15.708   0.684  -8.091  1.00 96.50           N  
ATOM   3953  H   LYS A 265      15.738   0.436  -7.112  1.00 96.50           H  
ATOM   3954  CA  LYS A 265      16.919   0.508  -8.910  1.00 96.50           C  
ATOM   3955  HA  LYS A 265      17.055   1.403  -9.516  1.00 96.50           H  
ATOM   3956  C   LYS A 265      16.809  -0.646  -9.905  1.00 96.50           C  
ATOM   3957  CB  LYS A 265      18.161   0.339  -8.032  1.00 96.50           C  
ATOM   3958  HB2 LYS A 265      19.020   0.203  -8.690  1.00 96.50           H  
ATOM   3959  HB3 LYS A 265      18.050  -0.569  -7.439  1.00 96.50           H  
ATOM   3960  O   LYS A 265      16.866  -0.418 -11.109  1.00 96.50           O  
ATOM   3961  CG  LYS A 265      18.448   1.517  -7.089  1.00 96.50           C  
ATOM   3962  HG2 LYS A 265      17.652   1.596  -6.348  1.00 96.50           H  
ATOM   3963  HG3 LYS A 265      18.526   2.449  -7.648  1.00 96.50           H  
ATOM   3964  CD  LYS A 265      19.776   1.208  -6.396  1.00 96.50           C  
ATOM   3965  HD2 LYS A 265      20.603   1.420  -7.074  1.00 96.50           H  
ATOM   3966  HD3 LYS A 265      19.792   0.137  -6.195  1.00 96.50           H  
ATOM   3967  CE  LYS A 265      19.977   1.944  -5.074  1.00 96.50           C  
ATOM   3968  HE2 LYS A 265      19.020   1.976  -4.553  1.00 96.50           H  
ATOM   3969  HE3 LYS A 265      20.312   2.964  -5.262  1.00 96.50           H  
ATOM   3970  NZ  LYS A 265      20.956   1.177  -4.267  1.00 96.50           N  
ATOM   3971  HZ1 LYS A 265      21.012   1.499  -3.311  1.00 96.50           H  
ATOM   3972  HZ2 LYS A 265      20.684   0.205  -4.258  1.00 96.50           H  
ATOM   3973  HZ3 LYS A 265      21.869   1.177  -4.699  1.00 96.50           H  
ATOM   3974  N   LYS A 266      16.649  -1.885  -9.429  1.00 96.16           N  
ATOM   3975  H   LYS A 266      16.600  -1.999  -8.426  1.00 96.16           H  
ATOM   3976  CA  LYS A 266      16.597  -3.094 -10.271  1.00 96.16           C  
ATOM   3977  HA  LYS A 266      17.471  -3.118 -10.921  1.00 96.16           H  
ATOM   3978  C   LYS A 266      15.383  -3.107 -11.193  1.00 96.16           C  
ATOM   3979  CB  LYS A 266      16.578  -4.357  -9.402  1.00 96.16           C  
ATOM   3980  HB2 LYS A 266      15.831  -4.251  -8.616  1.00 96.16           H  
ATOM   3981  HB3 LYS A 266      16.278  -5.195 -10.031  1.00 96.16           H  
ATOM   3982  O   LYS A 266      15.510  -3.524 -12.342  1.00 96.16           O  
ATOM   3983  CG  LYS A 266      17.944  -4.694  -8.791  1.00 96.16           C  
ATOM   3984  HG2 LYS A 266      18.665  -4.831  -9.596  1.00 96.16           H  
ATOM   3985  HG3 LYS A 266      18.283  -3.889  -8.139  1.00 96.16           H  
ATOM   3986  CD  LYS A 266      17.817  -5.994  -7.989  1.00 96.16           C  
ATOM   3987  HD2 LYS A 266      17.289  -5.792  -7.057  1.00 96.16           H  
ATOM   3988  HD3 LYS A 266      17.241  -6.719  -8.565  1.00 96.16           H  
ATOM   3989  CE  LYS A 266      19.186  -6.593  -7.680  1.00 96.16           C  
ATOM   3990  HE2 LYS A 266      19.762  -6.667  -8.603  1.00 96.16           H  
ATOM   3991  HE3 LYS A 266      19.706  -5.927  -6.992  1.00 96.16           H  
ATOM   3992  NZ  LYS A 266      19.024  -7.928  -7.056  1.00 96.16           N  
ATOM   3993  HZ1 LYS A 266      18.385  -8.537  -7.547  1.00 96.16           H  
ATOM   3994  HZ2 LYS A 266      18.633  -7.783  -6.136  1.00 96.16           H  
ATOM   3995  HZ3 LYS A 266      19.911  -8.370  -6.864  1.00 96.16           H  
ATOM   3996  N   SER A 267      14.238  -2.628 -10.706  1.00 95.94           N  
ATOM   3997  H   SER A 267      14.192  -2.344  -9.738  1.00 95.94           H  
ATOM   3998  CA  SER A 267      13.030  -2.439 -11.514  1.00 95.94           C  
ATOM   3999  HA  SER A 267      12.798  -3.365 -12.041  1.00 95.94           H  
ATOM   4000  C   SER A 267      13.174  -1.329 -12.558  1.00 95.94           C  
ATOM   4001  CB  SER A 267      11.855  -2.100 -10.597  1.00 95.94           C  
ATOM   4002  HB2 SER A 267      11.727  -2.899  -9.866  1.00 95.94           H  
ATOM   4003  HB3 SER A 267      10.944  -2.023 -11.191  1.00 95.94           H  
ATOM   4004  O   SER A 267      12.441  -1.335 -13.542  1.00 95.94           O  
ATOM   4005  OG  SER A 267      12.112  -0.872  -9.935  1.00 95.94           O  
ATOM   4006  HG  SER A 267      11.402  -0.697  -9.312  1.00 95.94           H  
ATOM   4007  N   LYS A 268      14.114  -0.389 -12.356  1.00 96.31           N  
ATOM   4008  H   LYS A 268      14.688  -0.480 -11.530  1.00 96.31           H  
ATOM   4009  CA  LYS A 268      14.269   0.857 -13.127  1.00 96.31           C  
ATOM   4010  HA  LYS A 268      15.050   1.445 -12.645  1.00 96.31           H  
ATOM   4011  C   LYS A 268      13.028   1.752 -13.100  1.00 96.31           C  
ATOM   4012  CB  LYS A 268      14.713   0.574 -14.567  1.00 96.31           C  
ATOM   4013  HB2 LYS A 268      14.955   1.523 -15.047  1.00 96.31           H  
ATOM   4014  HB3 LYS A 268      13.881   0.130 -15.113  1.00 96.31           H  
ATOM   4015  O   LYS A 268      12.855   2.588 -13.976  1.00 96.31           O  
ATOM   4016  CG  LYS A 268      15.932  -0.344 -14.664  1.00 96.31           C  
ATOM   4017  HG2 LYS A 268      16.786   0.124 -14.176  1.00 96.31           H  
ATOM   4018  HG3 LYS A 268      15.726  -1.306 -14.195  1.00 96.31           H  
ATOM   4019  CD  LYS A 268      16.231  -0.571 -16.143  1.00 96.31           C  
ATOM   4020  HD2 LYS A 268      16.433   0.389 -16.618  1.00 96.31           H  
ATOM   4021  HD3 LYS A 268      15.361  -1.029 -16.614  1.00 96.31           H  
ATOM   4022  CE  LYS A 268      17.439  -1.488 -16.283  1.00 96.31           C  
ATOM   4023  HE2 LYS A 268      17.222  -2.426 -15.773  1.00 96.31           H  
ATOM   4024  HE3 LYS A 268      18.288  -1.019 -15.785  1.00 96.31           H  
ATOM   4025  NZ  LYS A 268      17.733  -1.722 -17.715  1.00 96.31           N  
ATOM   4026  HZ1 LYS A 268      17.916  -0.840 -18.171  1.00 96.31           H  
ATOM   4027  HZ2 LYS A 268      16.931  -2.145 -18.159  1.00 96.31           H  
ATOM   4028  HZ3 LYS A 268      18.535  -2.327 -17.820  1.00 96.31           H  
ATOM   4029  N   LEU A 269      12.165   1.558 -12.106  1.00 96.75           N  
ATOM   4030  H   LEU A 269      12.373   0.834 -11.434  1.00 96.75           H  
ATOM   4031  CA  LEU A 269      10.973   2.376 -11.906  1.00 96.75           C  
ATOM   4032  HA  LEU A 269      10.554   2.653 -12.873  1.00 96.75           H  
ATOM   4033  C   LEU A 269      11.288   3.690 -11.189  1.00 96.75           C  
ATOM   4034  CB  LEU A 269       9.947   1.553 -11.109  1.00 96.75           C  
ATOM   4035  HB2 LEU A 269      10.435   1.164 -10.216  1.00 96.75           H  
ATOM   4036  HB3 LEU A 269       9.145   2.208 -10.769  1.00 96.75           H  
ATOM   4037  O   LEU A 269      10.425   4.564 -11.153  1.00 96.75           O  
ATOM   4038  CG  LEU A 269       9.318   0.395 -11.902  1.00 96.75           C  
ATOM   4039  HG  LEU A 269      10.098  -0.232 -12.334  1.00 96.75           H  
ATOM   4040  CD1 LEU A 269       8.486  -0.449 -10.940  1.00 96.75           C  
ATOM   4041 HD11 LEU A 269       9.124  -0.898 -10.179  1.00 96.75           H  
ATOM   4042 HD12 LEU A 269       7.985  -1.243 -11.494  1.00 96.75           H  
ATOM   4043 HD13 LEU A 269       7.744   0.181 -10.449  1.00 96.75           H  
ATOM   4044  CD2 LEU A 269       8.403   0.898 -13.019  1.00 96.75           C  
ATOM   4045 HD21 LEU A 269       7.935   0.048 -13.517  1.00 96.75           H  
ATOM   4046 HD22 LEU A 269       7.623   1.544 -12.616  1.00 96.75           H  
ATOM   4047 HD23 LEU A 269       8.980   1.442 -13.767  1.00 96.75           H  
ATOM   4048  N   GLY A 270      12.466   3.800 -10.562  1.00 97.12           N  
ATOM   4049  H   GLY A 270      13.122   3.035 -10.626  1.00 97.12           H  
ATOM   4050  CA  GLY A 270      12.863   4.996  -9.830  1.00 97.12           C  
ATOM   4051  HA2 GLY A 270      13.019   5.807 -10.542  1.00 97.12           H  
ATOM   4052  HA3 GLY A 270      13.802   4.818  -9.305  1.00 97.12           H  
ATOM   4053  C   GLY A 270      11.795   5.395  -8.812  1.00 97.12           C  
ATOM   4054  O   GLY A 270      11.417   4.592  -7.957  1.00 97.12           O  
ATOM   4055  N   HIS A 271      11.278   6.614  -8.921  1.00 97.48           N  
ATOM   4056  H   HIS A 271      11.589   7.188  -9.692  1.00 97.48           H  
ATOM   4057  CA  HIS A 271      10.260   7.163  -8.024  1.00 97.48           C  
ATOM   4058  HA  HIS A 271      10.470   6.780  -7.025  1.00 97.48           H  
ATOM   4059  C   HIS A 271       8.824   6.727  -8.343  1.00 97.48           C  
ATOM   4060  CB  HIS A 271      10.390   8.685  -7.951  1.00 97.48           C  
ATOM   4061  HB2 HIS A 271       9.583   9.085  -7.338  1.00 97.48           H  
ATOM   4062  HB3 HIS A 271      10.306   9.114  -8.950  1.00 97.48           H  
ATOM   4063  O   HIS A 271       7.919   7.027  -7.566  1.00 97.48           O  
ATOM   4064  CG  HIS A 271      11.696   9.097  -7.338  1.00 97.48           C  
ATOM   4065  CD2 HIS A 271      11.900   9.558  -6.067  1.00 97.48           C  
ATOM   4066  HD2 HIS A 271      11.141   9.707  -5.313  1.00 97.48           H  
ATOM   4067  ND1 HIS A 271      12.914   9.065  -7.972  1.00 97.48           N  
ATOM   4068  HD1 HIS A 271      13.045   8.857  -8.952  1.00 97.48           H  
ATOM   4069  CE1 HIS A 271      13.835   9.509  -7.101  1.00 97.48           C  
ATOM   4070  HE1 HIS A 271      14.882   9.640  -7.328  1.00 97.48           H  
ATOM   4071  NE2 HIS A 271      13.270   9.799  -5.917  1.00 97.48           N  
ATOM   4072  N   ASN A 272       8.599   5.954  -9.408  1.00 97.49           N  
ATOM   4073  H   ASN A 272       9.363   5.757 -10.039  1.00 97.49           H  
ATOM   4074  CA  ASN A 272       7.298   5.342  -9.673  1.00 97.49           C  
ATOM   4075  HA  ASN A 272       6.525   6.103  -9.569  1.00 97.49           H  
ATOM   4076  C   ASN A 272       6.989   4.259  -8.630  1.00 97.49           C  
ATOM   4077  CB  ASN A 272       7.281   4.833 -11.123  1.00 97.49           C  
ATOM   4078  HB2 ASN A 272       7.662   5.622 -11.772  1.00 97.49           H  
ATOM   4079  HB3 ASN A 272       7.938   3.970 -11.226  1.00 97.49           H  
ATOM   4080  O   ASN A 272       5.844   4.122  -8.200  1.00 97.49           O  
ATOM   4081  CG  ASN A 272       5.909   4.450 -11.646  1.00 97.49           C  
ATOM   4082  ND2 ASN A 272       5.851   4.040 -12.890  1.00 97.49           N  
ATOM   4083 HD21 ASN A 272       4.941   3.972 -13.324  1.00 97.49           H  
ATOM   4084 HD22 ASN A 272       6.676   4.097 -13.470  1.00 97.49           H  
ATOM   4085  OD1 ASN A 272       4.885   4.502 -10.979  1.00 97.49           O  
ATOM   4086  N   MET A 273       8.019   3.533  -8.165  1.00 95.49           N  
ATOM   4087  H   MET A 273       8.936   3.752  -8.525  1.00 95.49           H  
ATOM   4088  CA  MET A 273       7.935   2.585  -7.039  1.00 95.49           C  
ATOM   4089  HA  MET A 273       8.823   1.955  -7.078  1.00 95.49           H  
ATOM   4090  C   MET A 273       6.735   1.620  -7.123  1.00 95.49           C  
ATOM   4091  CB  MET A 273       7.965   3.349  -5.700  1.00 95.49           C  
ATOM   4092  HB2 MET A 273       7.156   4.079  -5.684  1.00 95.49           H  
ATOM   4093  HB3 MET A 273       7.808   2.650  -4.877  1.00 95.49           H  
ATOM   4094  O   MET A 273       6.165   1.233  -6.100  1.00 95.49           O  
ATOM   4095  CG  MET A 273       9.295   4.053  -5.432  1.00 95.49           C  
ATOM   4096  HG2 MET A 273       9.540   4.705  -6.271  1.00 95.49           H  
ATOM   4097  HG3 MET A 273      10.066   3.287  -5.350  1.00 95.49           H  
ATOM   4098  SD  MET A 273       9.300   5.040  -3.909  1.00 95.49           S  
ATOM   4099  CE  MET A 273       8.547   6.566  -4.533  1.00 95.49           C  
ATOM   4100  HE1 MET A 273       7.587   6.348  -5.001  1.00 95.49           H  
ATOM   4101  HE2 MET A 273       9.207   7.022  -5.271  1.00 95.49           H  
ATOM   4102  HE3 MET A 273       8.414   7.270  -3.711  1.00 95.49           H  
ATOM   4103  N   GLN A 274       6.308   1.246  -8.336  1.00 87.56           N  
ATOM   4104  H   GLN A 274       6.780   1.613  -9.150  1.00 87.56           H  
ATOM   4105  CA  GLN A 274       5.158   0.359  -8.510  1.00 87.56           C  
ATOM   4106  HA  GLN A 274       4.325   0.792  -7.956  1.00 87.56           H  
ATOM   4107  C   GLN A 274       5.424  -1.016  -7.902  1.00 87.56           C  
ATOM   4108  CB  GLN A 274       4.726   0.211  -9.980  1.00 87.56           C  
ATOM   4109  HB2 GLN A 274       5.585  -0.076 -10.586  1.00 87.56           H  
ATOM   4110  HB3 GLN A 274       3.981  -0.578 -10.075  1.00 87.56           H  
ATOM   4111  O   GLN A 274       6.555  -1.433  -7.640  1.00 87.56           O  
ATOM   4112  CG  GLN A 274       4.133   1.497 -10.538  1.00 87.56           C  
ATOM   4113  HG2 GLN A 274       4.049   1.413 -11.622  1.00 87.56           H  
ATOM   4114  HG3 GLN A 274       4.853   2.282 -10.309  1.00 87.56           H  
ATOM   4115  CD  GLN A 274       2.766   1.885  -9.976  1.00 87.56           C  
ATOM   4116  NE2 GLN A 274       2.409   3.136 -10.139  1.00 87.56           N  
ATOM   4117 HE21 GLN A 274       3.087   3.774 -10.530  1.00 87.56           H  
ATOM   4118 HE22 GLN A 274       1.509   3.467  -9.822  1.00 87.56           H  
ATOM   4119  OE1 GLN A 274       2.010   1.099  -9.407  1.00 87.56           O  
ATOM   4120  N   SER A 275       4.327  -1.723  -7.673  1.00 88.37           N  
ATOM   4121  H   SER A 275       3.439  -1.293  -7.891  1.00 88.37           H  
ATOM   4122  CA  SER A 275       4.321  -3.086  -7.162  1.00 88.37           C  
ATOM   4123  HA  SER A 275       5.335  -3.484  -7.184  1.00 88.37           H  
ATOM   4124  C   SER A 275       3.505  -3.978  -8.096  1.00 88.37           C  
ATOM   4125  CB  SER A 275       3.873  -3.078  -5.695  1.00 88.37           C  
ATOM   4126  HB2 SER A 275       3.931  -4.089  -5.291  1.00 88.37           H  
ATOM   4127  HB3 SER A 275       4.554  -2.443  -5.127  1.00 88.37           H  
ATOM   4128  O   SER A 275       3.824  -4.087  -9.273  1.00 88.37           O  
ATOM   4129  OG  SER A 275       2.550  -2.583  -5.553  1.00 88.37           O  
ATOM   4130  HG  SER A 275       2.427  -2.368  -4.625  1.00 88.37           H  
ATOM   4131  N   TYR A 276       2.421  -4.580  -7.613  1.00 87.68           N  
ATOM   4132  H   TYR A 276       2.152  -4.351  -6.667  1.00 87.68           H  
ATOM   4133  CA  TYR A 276       1.635  -5.593  -8.322  1.00 87.68           C  
ATOM   4134  HA  TYR A 276       2.274  -6.450  -8.532  1.00 87.68           H  
ATOM   4135  C   TYR A 276       1.020  -5.149  -9.654  1.00 87.68           C  
ATOM   4136  CB  TYR A 276       0.499  -6.033  -7.399  1.00 87.68           C  
ATOM   4137  HB2 TYR A 276      -0.068  -6.813  -7.909  1.00 87.68           H  
ATOM   4138  HB3 TYR A 276       0.925  -6.471  -6.497  1.00 87.68           H  
ATOM   4139  O   TYR A 276       0.577  -6.000 -10.426  1.00 87.68           O  
ATOM   4140  CG  TYR A 276      -0.486  -4.952  -7.008  1.00 87.68           C  
ATOM   4141  CD1 TYR A 276      -0.404  -4.378  -5.727  1.00 87.68           C  
ATOM   4142  HD1 TYR A 276       0.389  -4.667  -5.054  1.00 87.68           H  
ATOM   4143  CD2 TYR A 276      -1.552  -4.611  -7.868  1.00 87.68           C  
ATOM   4144  HD2 TYR A 276      -1.635  -5.069  -8.843  1.00 87.68           H  
ATOM   4145  CE1 TYR A 276      -1.413  -3.511  -5.278  1.00 87.68           C  
ATOM   4146  HE1 TYR A 276      -1.373  -3.136  -4.266  1.00 87.68           H  
ATOM   4147  CE2 TYR A 276      -2.552  -3.723  -7.427  1.00 87.68           C  
ATOM   4148  HE2 TYR A 276      -3.395  -3.490  -8.061  1.00 87.68           H  
ATOM   4149  OH  TYR A 276      -3.514  -2.447  -5.619  1.00 87.68           O  
ATOM   4150  HH  TYR A 276      -3.475  -2.480  -4.661  1.00 87.68           H  
ATOM   4151  CZ  TYR A 276      -2.501  -3.206  -6.117  1.00 87.68           C  
ATOM   4152  N   ARG A 277       0.925  -3.834  -9.888  1.00 87.71           N  
ATOM   4153  H   ARG A 277       1.346  -3.219  -9.206  1.00 87.71           H  
ATOM   4154  CA  ARG A 277       0.379  -3.255 -11.122  1.00 87.71           C  
ATOM   4155  HA  ARG A 277      -0.474  -3.846 -11.453  1.00 87.71           H  
ATOM   4156  C   ARG A 277       1.371  -3.285 -12.275  1.00 87.71           C  
ATOM   4157  CB  ARG A 277      -0.052  -1.800 -10.898  1.00 87.71           C  
ATOM   4158  HB2 ARG A 277      -0.395  -1.401 -11.853  1.00 87.71           H  
ATOM   4159  HB3 ARG A 277       0.803  -1.208 -10.571  1.00 87.71           H  
ATOM   4160  O   ARG A 277       0.946  -3.244 -13.424  1.00 87.71           O  
ATOM   4161  CG  ARG A 277      -1.182  -1.667  -9.880  1.00 87.71           C  
ATOM   4162  HG2 ARG A 277      -0.804  -1.891  -8.882  1.00 87.71           H  
ATOM   4163  HG3 ARG A 277      -1.969  -2.380 -10.128  1.00 87.71           H  
ATOM   4164  CD  ARG A 277      -1.755  -0.245  -9.915  1.00 87.71           C  
ATOM   4165  HD2 ARG A 277      -1.017   0.455  -9.522  1.00 87.71           H  
ATOM   4166  HD3 ARG A 277      -1.952   0.027 -10.951  1.00 87.71           H  
ATOM   4167  NE  ARG A 277      -3.021  -0.158  -9.165  1.00 87.71           N  
ATOM   4168  HE  ARG A 277      -3.868  -0.197  -9.713  1.00 87.71           H  
ATOM   4169  NH1 ARG A 277      -2.119  -0.145  -7.058  1.00 87.71           N  
ATOM   4170 HH11 ARG A 277      -2.233  -0.309  -6.068  1.00 87.71           H  
ATOM   4171 HH12 ARG A 277      -1.197  -0.093  -7.467  1.00 87.71           H  
ATOM   4172  NH2 ARG A 277      -4.337  -0.324  -7.334  1.00 87.71           N  
ATOM   4173 HH21 ARG A 277      -5.130  -0.445  -7.947  1.00 87.71           H  
ATOM   4174 HH22 ARG A 277      -4.384  -0.717  -6.405  1.00 87.71           H  
ATOM   4175  CZ  ARG A 277      -3.151  -0.198  -7.855  1.00 87.71           C  
ATOM   4176  N   ASP A 278       2.663  -3.311 -11.967  1.00 91.72           N  
ATOM   4177  H   ASP A 278       2.943  -3.461 -11.008  1.00 91.72           H  
ATOM   4178  CA  ASP A 278       3.711  -3.344 -12.971  1.00 91.72           C  
ATOM   4179  HA  ASP A 278       3.380  -2.775 -13.839  1.00 91.72           H  
ATOM   4180  C   ASP A 278       4.000  -4.805 -13.373  1.00 91.72           C  
ATOM   4181  CB  ASP A 278       4.946  -2.607 -12.454  1.00 91.72           C  
ATOM   4182  HB2 ASP A 278       4.676  -1.573 -12.240  1.00 91.72           H  
ATOM   4183  HB3 ASP A 278       5.308  -3.067 -11.535  1.00 91.72           H  
ATOM   4184  O   ASP A 278       4.340  -5.625 -12.511  1.00 91.72           O  
ATOM   4185  CG  ASP A 278       6.033  -2.630 -13.520  1.00 91.72           C  
ATOM   4186  OD1 ASP A 278       6.790  -3.625 -13.545  1.00 91.72           O  
ATOM   4187  OD2 ASP A 278       6.037  -1.713 -14.360  1.00 91.72           O  
ATOM   4188  N   PRO A 279       3.881  -5.166 -14.665  1.00 92.39           N  
ATOM   4189  CA  PRO A 279       4.144  -6.533 -15.118  1.00 92.39           C  
ATOM   4190  HA  PRO A 279       3.468  -7.210 -14.596  1.00 92.39           H  
ATOM   4191  C   PRO A 279       5.590  -6.992 -14.883  1.00 92.39           C  
ATOM   4192  CB  PRO A 279       3.810  -6.535 -16.614  1.00 92.39           C  
ATOM   4193  HB2 PRO A 279       4.705  -6.323 -17.200  1.00 92.39           H  
ATOM   4194  HB3 PRO A 279       3.371  -7.483 -16.924  1.00 92.39           H  
ATOM   4195  O   PRO A 279       5.837  -8.181 -14.677  1.00 92.39           O  
ATOM   4196  CG  PRO A 279       2.826  -5.380 -16.775  1.00 92.39           C  
ATOM   4197  HG2 PRO A 279       1.824  -5.711 -16.501  1.00 92.39           H  
ATOM   4198  HG3 PRO A 279       2.836  -4.971 -17.785  1.00 92.39           H  
ATOM   4199  CD  PRO A 279       3.326  -4.369 -15.751  1.00 92.39           C  
ATOM   4200  HD2 PRO A 279       2.488  -3.751 -15.425  1.00 92.39           H  
ATOM   4201  HD3 PRO A 279       4.110  -3.747 -16.183  1.00 92.39           H  
ATOM   4202  N   GLY A 280       6.555  -6.068 -14.910  1.00 93.71           N  
ATOM   4203  H   GLY A 280       6.294  -5.093 -14.912  1.00 93.71           H  
ATOM   4204  CA  GLY A 280       7.955  -6.354 -14.610  1.00 93.71           C  
ATOM   4205  HA2 GLY A 280       8.542  -5.458 -14.808  1.00 93.71           H  
ATOM   4206  HA3 GLY A 280       8.312  -7.169 -15.240  1.00 93.71           H  
ATOM   4207  C   GLY A 280       8.153  -6.734 -13.145  1.00 93.71           C  
ATOM   4208  O   GLY A 280       8.818  -7.728 -12.857  1.00 93.71           O  
ATOM   4209  N   MET A 281       7.513  -6.006 -12.229  1.00 94.67           N  
ATOM   4210  H   MET A 281       7.034  -5.178 -12.552  1.00 94.67           H  
ATOM   4211  CA  MET A 281       7.507  -6.317 -10.798  1.00 94.67           C  
ATOM   4212  HA  MET A 281       8.537  -6.404 -10.452  1.00 94.67           H  
ATOM   4213  C   MET A 281       6.825  -7.652 -10.507  1.00 94.67           C  
ATOM   4214  CB  MET A 281       6.814  -5.198 -10.014  1.00 94.67           C  
ATOM   4215  HB2 MET A 281       5.850  -4.991 -10.479  1.00 94.67           H  
ATOM   4216  HB3 MET A 281       6.629  -5.528  -8.992  1.00 94.67           H  
ATOM   4217  O   MET A 281       7.379  -8.452  -9.759  1.00 94.67           O  
ATOM   4218  CG  MET A 281       7.644  -3.912  -9.980  1.00 94.67           C  
ATOM   4219  HG2 MET A 281       7.837  -3.596 -11.005  1.00 94.67           H  
ATOM   4220  HG3 MET A 281       7.050  -3.132  -9.505  1.00 94.67           H  
ATOM   4221  SD  MET A 281       9.238  -4.033  -9.113  1.00 94.67           S  
ATOM   4222  CE  MET A 281       8.684  -4.377  -7.424  1.00 94.67           C  
ATOM   4223  HE1 MET A 281       7.908  -3.663  -7.148  1.00 94.67           H  
ATOM   4224  HE2 MET A 281       8.289  -5.391  -7.362  1.00 94.67           H  
ATOM   4225  HE3 MET A 281       9.527  -4.277  -6.741  1.00 94.67           H  
ATOM   4226  N   ALA A 282       5.674  -7.935 -11.126  1.00 92.24           N  
ATOM   4227  H   ALA A 282       5.249  -7.221 -11.701  1.00 92.24           H  
ATOM   4228  CA  ALA A 282       4.999  -9.227 -10.991  1.00 92.24           C  
ATOM   4229  HA  ALA A 282       4.723  -9.382  -9.948  1.00 92.24           H  
ATOM   4230  C   ALA A 282       5.912 -10.394 -11.407  1.00 92.24           C  
ATOM   4231  CB  ALA A 282       3.723  -9.191 -11.835  1.00 92.24           C  
ATOM   4232  HB1 ALA A 282       3.958  -8.959 -12.874  1.00 92.24           H  
ATOM   4233  HB2 ALA A 282       3.245 -10.170 -11.798  1.00 92.24           H  
ATOM   4234  HB3 ALA A 282       3.042  -8.435 -11.445  1.00 92.24           H  
ATOM   4235  O   ALA A 282       6.126 -11.330 -10.634  1.00 92.24           O  
ATOM   4236  N   LYS A 283       6.526 -10.283 -12.592  1.00 93.71           N  
ATOM   4237  H   LYS A 283       6.296  -9.483 -13.163  1.00 93.71           H  
ATOM   4238  CA  LYS A 283       7.442 -11.292 -13.139  1.00 93.71           C  
ATOM   4239  HA  LYS A 283       6.927 -12.254 -13.134  1.00 93.71           H  
ATOM   4240  C   LYS A 283       8.710 -11.474 -12.301  1.00 93.71           C  
ATOM   4241  CB  LYS A 283       7.780 -10.886 -14.579  1.00 93.71           C  
ATOM   4242  HB2 LYS A 283       8.317  -9.937 -14.566  1.00 93.71           H  
ATOM   4243  HB3 LYS A 283       6.849 -10.746 -15.129  1.00 93.71           H  
ATOM   4244  O   LYS A 283       9.256 -12.572 -12.254  1.00 93.71           O  
ATOM   4245  CG  LYS A 283       8.625 -11.941 -15.302  1.00 93.71           C  
ATOM   4246  HG2 LYS A 283       9.571 -12.087 -14.780  1.00 93.71           H  
ATOM   4247  HG3 LYS A 283       8.079 -12.884 -15.324  1.00 93.71           H  
ATOM   4248  CD  LYS A 283       8.927 -11.490 -16.730  1.00 93.71           C  
ATOM   4249  HD2 LYS A 283       7.988 -11.352 -17.266  1.00 93.71           H  
ATOM   4250  HD3 LYS A 283       9.467 -10.544 -16.699  1.00 93.71           H  
ATOM   4251  CE  LYS A 283       9.778 -12.557 -17.420  1.00 93.71           C  
ATOM   4252  HE2 LYS A 283      10.699 -12.687 -16.851  1.00 93.71           H  
ATOM   4253  HE3 LYS A 283       9.233 -13.501 -17.393  1.00 93.71           H  
ATOM   4254  NZ  LYS A 283      10.076 -12.173 -18.819  1.00 93.71           N  
ATOM   4255  HZ1 LYS A 283       9.213 -12.049 -19.330  1.00 93.71           H  
ATOM   4256  HZ2 LYS A 283      10.585 -11.301 -18.838  1.00 93.71           H  
ATOM   4257  HZ3 LYS A 283      10.624 -12.889 -19.274  1.00 93.71           H  
ATOM   4258  N   ALA A 284       9.213 -10.402 -11.692  1.00 94.96           N  
ATOM   4259  H   ALA A 284       8.763  -9.510 -11.834  1.00 94.96           H  
ATOM   4260  CA  ALA A 284      10.380 -10.461 -10.816  1.00 94.96           C  
ATOM   4261  HA  ALA A 284      11.133 -11.108 -11.266  1.00 94.96           H  
ATOM   4262  C   ALA A 284      10.046 -11.046  -9.435  1.00 94.96           C  
ATOM   4263  CB  ALA A 284      10.963  -9.049 -10.695  1.00 94.96           C  
ATOM   4264  HB1 ALA A 284      10.231  -8.381 -10.243  1.00 94.96           H  
ATOM   4265  HB2 ALA A 284      11.855  -9.076 -10.068  1.00 94.96           H  
ATOM   4266  HB3 ALA A 284      11.231  -8.671 -11.682  1.00 94.96           H  
ATOM   4267  O   ALA A 284      10.906 -11.666  -8.815  1.00 94.96           O  
ATOM   4268  N   ALA A 285       8.820 -10.840  -8.952  1.00 95.12           N  
ATOM   4269  H   ALA A 285       8.173 -10.287  -9.495  1.00 95.12           H  
ATOM   4270  CA  ALA A 285       8.401 -11.227  -7.612  1.00 95.12           C  
ATOM   4271  HA  ALA A 285       9.213 -11.019  -6.915  1.00 95.12           H  
ATOM   4272  C   ALA A 285       8.071 -12.718  -7.493  1.00 95.12           C  
ATOM   4273  CB  ALA A 285       7.201 -10.357  -7.227  1.00 95.12           C  
ATOM   4274  HB1 ALA A 285       6.368 -10.539  -7.906  1.00 95.12           H  
ATOM   4275  HB2 ALA A 285       6.893 -10.592  -6.208  1.00 95.12           H  
ATOM   4276  HB3 ALA A 285       7.479  -9.304  -7.267  1.00 95.12           H  
ATOM   4277  O   ALA A 285       8.417 -13.330  -6.485  1.00 95.12           O  
ATOM   4278  N   VAL A 286       7.414 -13.310  -8.495  1.00 96.62           N  
ATOM   4279  H   VAL A 286       7.149 -12.762  -9.301  1.00 96.62           H  
ATOM   4280  CA  VAL A 286       7.014 -14.722  -8.457  1.00 96.62           C  
ATOM   4281  HA  VAL A 286       7.415 -15.180  -7.553  1.00 96.62           H  
ATOM   4282  C   VAL A 286       7.618 -15.469  -9.635  1.00 96.62           C  
ATOM   4283  CB  VAL A 286       5.485 -14.887  -8.378  1.00 96.62           C  
ATOM   4284  HB  VAL A 286       5.015 -14.438  -9.254  1.00 96.62           H  
ATOM   4285  O   VAL A 286       7.316 -15.209 -10.793  1.00 96.62           O  
ATOM   4286  CG1 VAL A 286       5.084 -16.368  -8.300  1.00 96.62           C  
ATOM   4287 HG11 VAL A 286       5.340 -16.870  -9.233  1.00 96.62           H  
ATOM   4288 HG12 VAL A 286       5.603 -16.855  -7.475  1.00 96.62           H  
ATOM   4289 HG13 VAL A 286       4.008 -16.459  -8.155  1.00 96.62           H  
ATOM   4290  CG2 VAL A 286       4.937 -14.204  -7.117  1.00 96.62           C  
ATOM   4291 HG21 VAL A 286       3.871 -14.413  -7.019  1.00 96.62           H  
ATOM   4292 HG22 VAL A 286       5.459 -14.576  -6.236  1.00 96.62           H  
ATOM   4293 HG23 VAL A 286       5.076 -13.125  -7.191  1.00 96.62           H  
ATOM   4294  N   GLU A 287       8.457 -16.456  -9.349  1.00 97.48           N  
ATOM   4295  H   GLU A 287       8.630 -16.665  -8.376  1.00 97.48           H  
ATOM   4296  CA  GLU A 287       8.784 -17.462 -10.353  1.00 97.48           C  
ATOM   4297  HA  GLU A 287       8.926 -16.981 -11.321  1.00 97.48           H  
ATOM   4298  C   GLU A 287       7.614 -18.432 -10.443  1.00 97.48           C  
ATOM   4299  CB  GLU A 287      10.084 -18.163  -9.974  1.00 97.48           C  
ATOM   4300  HB2 GLU A 287       9.970 -18.558  -8.965  1.00 97.48           H  
ATOM   4301  HB3 GLU A 287      10.875 -17.414  -9.986  1.00 97.48           H  
ATOM   4302  O   GLU A 287       7.221 -19.010  -9.434  1.00 97.48           O  
ATOM   4303  CG  GLU A 287      10.510 -19.301 -10.912  1.00 97.48           C  
ATOM   4304  HG2 GLU A 287       9.720 -20.051 -10.962  1.00 97.48           H  
ATOM   4305  HG3 GLU A 287      10.663 -18.897 -11.913  1.00 97.48           H  
ATOM   4306  CD  GLU A 287      11.798 -19.980 -10.420  1.00 97.48           C  
ATOM   4307  OE1 GLU A 287      12.373 -20.783 -11.193  1.00 97.48           O  
ATOM   4308  OE2 GLU A 287      12.193 -19.768  -9.251  1.00 97.48           O  
ATOM   4309  N   PHE A 288       7.075 -18.617 -11.644  1.00 97.54           N  
ATOM   4310  H   PHE A 288       7.419 -18.063 -12.415  1.00 97.54           H  
ATOM   4311  CA  PHE A 288       5.951 -19.503 -11.913  1.00 97.54           C  
ATOM   4312  HA  PHE A 288       5.652 -20.021 -11.001  1.00 97.54           H  
ATOM   4313  C   PHE A 288       6.357 -20.541 -12.955  1.00 97.54           C  
ATOM   4314  CB  PHE A 288       4.765 -18.662 -12.391  1.00 97.54           C  
ATOM   4315  HB2 PHE A 288       5.071 -18.115 -13.283  1.00 97.54           H  
ATOM   4316  HB3 PHE A 288       4.519 -17.929 -11.622  1.00 97.54           H  
ATOM   4317  O   PHE A 288       6.768 -20.195 -14.066  1.00 97.54           O  
ATOM   4318  CG  PHE A 288       3.525 -19.464 -12.722  1.00 97.54           C  
ATOM   4319  CD1 PHE A 288       3.323 -19.956 -14.026  1.00 97.54           C  
ATOM   4320  HD1 PHE A 288       4.056 -19.769 -14.796  1.00 97.54           H  
ATOM   4321  CD2 PHE A 288       2.560 -19.705 -11.729  1.00 97.54           C  
ATOM   4322  HD2 PHE A 288       2.702 -19.310 -10.734  1.00 97.54           H  
ATOM   4323  CE1 PHE A 288       2.162 -20.685 -14.330  1.00 97.54           C  
ATOM   4324  HE1 PHE A 288       1.998 -21.053 -15.332  1.00 97.54           H  
ATOM   4325  CE2 PHE A 288       1.400 -20.435 -12.032  1.00 97.54           C  
ATOM   4326  HE2 PHE A 288       0.657 -20.605 -11.267  1.00 97.54           H  
ATOM   4327  CZ  PHE A 288       1.206 -20.928 -13.332  1.00 97.54           C  
ATOM   4328  HZ  PHE A 288       0.314 -21.489 -13.572  1.00 97.54           H  
ATOM   4329  N   LYS A 289       6.221 -21.818 -12.605  1.00 97.39           N  
ATOM   4330  H   LYS A 289       5.894 -22.019 -11.671  1.00 97.39           H  
ATOM   4331  CA  LYS A 289       6.396 -22.942 -13.525  1.00 97.39           C  
ATOM   4332  HA  LYS A 289       6.513 -22.572 -14.543  1.00 97.39           H  
ATOM   4333  C   LYS A 289       5.158 -23.811 -13.480  1.00 97.39           C  
ATOM   4334  CB  LYS A 289       7.625 -23.773 -13.153  1.00 97.39           C  
ATOM   4335  HB2 LYS A 289       7.510 -24.116 -12.125  1.00 97.39           H  
ATOM   4336  HB3 LYS A 289       7.673 -24.648 -13.802  1.00 97.39           H  
ATOM   4337  O   LYS A 289       4.625 -24.079 -12.408  1.00 97.39           O  
ATOM   4338  CG  LYS A 289       8.934 -22.994 -13.275  1.00 97.39           C  
ATOM   4339  HG2 LYS A 289       8.885 -22.095 -12.661  1.00 97.39           H  
ATOM   4340  HG3 LYS A 289       9.105 -22.713 -14.315  1.00 97.39           H  
ATOM   4341  CD  LYS A 289      10.076 -23.878 -12.774  1.00 97.39           C  
ATOM   4342  HD2 LYS A 289       9.823 -24.225 -11.772  1.00 97.39           H  
ATOM   4343  HD3 LYS A 289      10.210 -24.740 -13.427  1.00 97.39           H  
ATOM   4344  CE  LYS A 289      11.346 -23.041 -12.729  1.00 97.39           C  
ATOM   4345  HE2 LYS A 289      11.904 -23.129 -13.661  1.00 97.39           H  
ATOM   4346  HE3 LYS A 289      11.054 -21.997 -12.618  1.00 97.39           H  
ATOM   4347  NZ  LYS A 289      12.167 -23.400 -11.558  1.00 97.39           N  
ATOM   4348  HZ1 LYS A 289      11.559 -23.644 -10.789  1.00 97.39           H  
ATOM   4349  HZ2 LYS A 289      12.824 -24.143 -11.749  1.00 97.39           H  
ATOM   4350  HZ3 LYS A 289      12.630 -22.548 -11.277  1.00 97.39           H  
ATOM   4351  N   ALA A 290       4.749 -24.302 -14.637  1.00 97.56           N  
ATOM   4352  H   ALA A 290       5.249 -24.079 -15.486  1.00 97.56           H  
ATOM   4353  CA  ALA A 290       3.711 -25.304 -14.729  1.00 97.56           C  
ATOM   4354  HA  ALA A 290       3.607 -25.782 -13.755  1.00 97.56           H  
ATOM   4355  C   ALA A 290       4.122 -26.393 -15.718  1.00 97.56           C  
ATOM   4356  CB  ALA A 290       2.380 -24.629 -15.067  1.00 97.56           C  
ATOM   4357  HB1 ALA A 290       2.487 -24.062 -15.991  1.00 97.56           H  
ATOM   4358  HB2 ALA A 290       2.099 -23.947 -14.263  1.00 97.56           H  
ATOM   4359  HB3 ALA A 290       1.600 -25.381 -15.187  1.00 97.56           H  
ATOM   4360  O   ALA A 290       4.857 -26.146 -16.673  1.00 97.56           O  
ATOM   4361  N   GLU A 291       3.656 -27.605 -15.457  1.00 97.12           N  
ATOM   4362  H   GLU A 291       3.091 -27.726 -14.629  1.00 97.12           H  
ATOM   4363  CA  GLU A 291       3.759 -28.739 -16.365  1.00 97.12           C  
ATOM   4364  HA  GLU A 291       3.930 -28.369 -17.376  1.00 97.12           H  
ATOM   4365  C   GLU A 291       2.432 -29.490 -16.366  1.00 97.12           C  
ATOM   4366  CB  GLU A 291       4.939 -29.667 -16.005  1.00 97.12           C  
ATOM   4367  HB2 GLU A 291       4.948 -30.487 -16.723  1.00 97.12           H  
ATOM   4368  HB3 GLU A 291       5.868 -29.109 -16.119  1.00 97.12           H  
ATOM   4369  O   GLU A 291       1.761 -29.594 -15.333  1.00 97.12           O  
ATOM   4370  CG  GLU A 291       4.883 -30.256 -14.582  1.00 97.12           C  
ATOM   4371  HG2 GLU A 291       3.898 -30.692 -14.415  1.00 97.12           H  
ATOM   4372  HG3 GLU A 291       5.026 -29.450 -13.862  1.00 97.12           H  
ATOM   4373  CD  GLU A 291       5.927 -31.354 -14.311  1.00 97.12           C  
ATOM   4374  OE1 GLU A 291       5.706 -32.145 -13.355  1.00 97.12           O  
ATOM   4375  OE2 GLU A 291       6.924 -31.459 -15.053  1.00 97.12           O  
ATOM   4376  N   ALA A 292       2.057 -30.039 -17.517  1.00 97.56           N  
ATOM   4377  H   ALA A 292       2.608 -29.888 -18.350  1.00 97.56           H  
ATOM   4378  CA  ALA A 292       0.883 -30.887 -17.617  1.00 97.56           C  
ATOM   4379  HA  ALA A 292       0.591 -31.177 -16.608  1.00 97.56           H  
ATOM   4380  C   ALA A 292       1.190 -32.180 -18.376  1.00 97.56           C  
ATOM   4381  CB  ALA A 292      -0.275 -30.079 -18.211  1.00 97.56           C  
ATOM   4382  HB1 ALA A 292      -0.061 -29.826 -19.249  1.00 97.56           H  
ATOM   4383  HB2 ALA A 292      -0.412 -29.160 -17.641  1.00 97.56           H  
ATOM   4384  HB3 ALA A 292      -1.194 -30.663 -18.149  1.00 97.56           H  
ATOM   4385  O   ALA A 292       1.962 -32.199 -19.334  1.00 97.56           O  
ATOM   4386  N   TYR A 293       0.574 -33.282 -17.963  1.00 96.91           N  
ATOM   4387  H   TYR A 293      -0.018 -33.223 -17.146  1.00 96.91           H  
ATOM   4388  CA  TYR A 293       0.658 -34.558 -18.674  1.00 96.91           C  
ATOM   4389  HA  TYR A 293       0.797 -34.353 -19.735  1.00 96.91           H  
ATOM   4390  C   TYR A 293      -0.639 -35.348 -18.528  1.00 96.91           C  
ATOM   4391  CB  TYR A 293       1.868 -35.375 -18.197  1.00 96.91           C  
ATOM   4392  HB2 TYR A 293       2.770 -34.777 -18.328  1.00 96.91           H  
ATOM   4393  HB3 TYR A 293       1.972 -36.249 -18.840  1.00 96.91           H  
ATOM   4394  O   TYR A 293      -1.348 -35.227 -17.531  1.00 96.91           O  
ATOM   4395  CG  TYR A 293       1.788 -35.837 -16.756  1.00 96.91           C  
ATOM   4396  CD1 TYR A 293       2.232 -34.989 -15.725  1.00 96.91           C  
ATOM   4397  HD1 TYR A 293       2.623 -34.010 -15.963  1.00 96.91           H  
ATOM   4398  CD2 TYR A 293       1.259 -37.106 -16.446  1.00 96.91           C  
ATOM   4399  HD2 TYR A 293       0.916 -37.751 -17.241  1.00 96.91           H  
ATOM   4400  CE1 TYR A 293       2.149 -35.406 -14.386  1.00 96.91           C  
ATOM   4401  HE1 TYR A 293       2.467 -34.738 -13.599  1.00 96.91           H  
ATOM   4402  CE2 TYR A 293       1.189 -37.534 -15.106  1.00 96.91           C  
ATOM   4403  HE2 TYR A 293       0.799 -38.515 -14.877  1.00 96.91           H  
ATOM   4404  OH  TYR A 293       1.577 -37.094 -12.778  1.00 96.91           O  
ATOM   4405  HH  TYR A 293       1.337 -38.023 -12.734  1.00 96.91           H  
ATOM   4406  CZ  TYR A 293       1.637 -36.682 -14.073  1.00 96.91           C  
ATOM   4407  N   GLY A 294      -0.956 -36.163 -19.530  1.00 95.74           N  
ATOM   4408  H   GLY A 294      -0.306 -36.267 -20.296  1.00 95.74           H  
ATOM   4409  CA  GLY A 294      -2.186 -36.947 -19.589  1.00 95.74           C  
ATOM   4410  HA2 GLY A 294      -2.889 -36.613 -18.826  1.00 95.74           H  
ATOM   4411  HA3 GLY A 294      -2.657 -36.807 -20.562  1.00 95.74           H  
ATOM   4412  C   GLY A 294      -1.915 -38.431 -19.403  1.00 95.74           C  
ATOM   4413  O   GLY A 294      -0.900 -38.943 -19.872  1.00 95.74           O  
ATOM   4414  N   TYR A 295      -2.833 -39.142 -18.752  1.00 93.84           N  
ATOM   4415  H   TYR A 295      -3.620 -38.664 -18.335  1.00 93.84           H  
ATOM   4416  CA  TYR A 295      -2.828 -40.603 -18.742  1.00 93.84           C  
ATOM   4417  HA  TYR A 295      -2.466 -40.943 -19.712  1.00 93.84           H  
ATOM   4418  C   TYR A 295      -4.229 -41.187 -18.553  1.00 93.84           C  
ATOM   4419  CB  TYR A 295      -1.861 -41.135 -17.675  1.00 93.84           C  
ATOM   4420  HB2 TYR A 295      -1.737 -42.208 -17.822  1.00 93.84           H  
ATOM   4421  HB3 TYR A 295      -0.878 -40.689 -17.826  1.00 93.84           H  
ATOM   4422  O   TYR A 295      -5.168 -40.519 -18.119  1.00 93.84           O  
ATOM   4423  CG  TYR A 295      -2.289 -40.896 -16.243  1.00 93.84           C  
ATOM   4424  CD1 TYR A 295      -1.888 -39.722 -15.583  1.00 93.84           C  
ATOM   4425  HD1 TYR A 295      -1.335 -38.965 -16.120  1.00 93.84           H  
ATOM   4426  CD2 TYR A 295      -3.030 -41.875 -15.554  1.00 93.84           C  
ATOM   4427  HD2 TYR A 295      -3.312 -42.790 -16.053  1.00 93.84           H  
ATOM   4428  CE1 TYR A 295      -2.165 -39.564 -14.215  1.00 93.84           C  
ATOM   4429  HE1 TYR A 295      -1.784 -38.699 -13.693  1.00 93.84           H  
ATOM   4430  CE2 TYR A 295      -3.353 -41.695 -14.197  1.00 93.84           C  
ATOM   4431  HE2 TYR A 295      -3.880 -42.465 -13.653  1.00 93.84           H  
ATOM   4432  OH  TYR A 295      -3.052 -40.443 -12.176  1.00 93.84           O  
ATOM   4433  HH  TYR A 295      -2.475 -39.762 -11.822  1.00 93.84           H  
ATOM   4434  CZ  TYR A 295      -2.885 -40.554 -13.520  1.00 93.84           C  
ATOM   4435  N   HIS A 296      -4.355 -42.475 -18.863  1.00 93.21           N  
ATOM   4436  H   HIS A 296      -3.539 -42.965 -19.200  1.00 93.21           H  
ATOM   4437  CA  HIS A 296      -5.565 -43.261 -18.636  1.00 93.21           C  
ATOM   4438  HA  HIS A 296      -6.450 -42.653 -18.822  1.00 93.21           H  
ATOM   4439  C   HIS A 296      -5.605 -43.755 -17.189  1.00 93.21           C  
ATOM   4440  CB  HIS A 296      -5.583 -44.424 -19.635  1.00 93.21           C  
ATOM   4441  HB2 HIS A 296      -4.650 -44.984 -19.573  1.00 93.21           H  
ATOM   4442  HB3 HIS A 296      -6.397 -45.100 -19.374  1.00 93.21           H  
ATOM   4443  O   HIS A 296      -4.891 -44.694 -16.840  1.00 93.21           O  
ATOM   4444  CG  HIS A 296      -5.798 -43.962 -21.051  1.00 93.21           C  
ATOM   4445  CD2 HIS A 296      -4.851 -43.826 -22.024  1.00 93.21           C  
ATOM   4446  HD2 HIS A 296      -3.797 -44.044 -21.934  1.00 93.21           H  
ATOM   4447  ND1 HIS A 296      -7.037 -43.618 -21.578  1.00 93.21           N  
ATOM   4448  CE1 HIS A 296      -6.821 -43.288 -22.857  1.00 93.21           C  
ATOM   4449  HE1 HIS A 296      -7.592 -42.999 -23.557  1.00 93.21           H  
ATOM   4450  NE2 HIS A 296      -5.518 -43.405 -23.155  1.00 93.21           N  
ATOM   4451  HE2 HIS A 296      -5.136 -43.297 -24.084  1.00 93.21           H  
ATOM   4452  N   TRP A 297      -6.416 -43.133 -16.332  1.00 89.49           N  
ATOM   4453  H   TRP A 297      -6.979 -42.355 -16.644  1.00 89.49           H  
ATOM   4454  CA  TRP A 297      -6.671 -43.669 -14.994  1.00 89.49           C  
ATOM   4455  HA  TRP A 297      -5.760 -44.139 -14.624  1.00 89.49           H  
ATOM   4456  C   TRP A 297      -7.748 -44.755 -15.083  1.00 89.49           C  
ATOM   4457  CB  TRP A 297      -7.020 -42.543 -14.017  1.00 89.49           C  
ATOM   4458  HB2 TRP A 297      -6.200 -41.825 -13.994  1.00 89.49           H  
ATOM   4459  HB3 TRP A 297      -7.901 -42.012 -14.378  1.00 89.49           H  
ATOM   4460  O   TRP A 297      -8.804 -44.543 -15.680  1.00 89.49           O  
ATOM   4461  CG  TRP A 297      -7.305 -42.986 -12.618  1.00 89.49           C  
ATOM   4462  CD1 TRP A 297      -6.408 -43.493 -11.742  1.00 89.49           C  
ATOM   4463  HD1 TRP A 297      -5.357 -43.643 -11.942  1.00 89.49           H  
ATOM   4464  CD2 TRP A 297      -8.594 -43.013 -11.931  1.00 89.49           C  
ATOM   4465  CE2 TRP A 297      -8.400 -43.552 -10.626  1.00 89.49           C  
ATOM   4466  CE3 TRP A 297      -9.908 -42.646 -12.286  1.00 89.49           C  
ATOM   4467  HE3 TRP A 297     -10.083 -42.237 -13.270  1.00 89.49           H  
ATOM   4468  NE1 TRP A 297      -7.052 -43.830 -10.567  1.00 89.49           N  
ATOM   4469  HE1 TRP A 297      -6.608 -44.308  -9.796  1.00 89.49           H  
ATOM   4470  CH2 TRP A 297     -10.754 -43.357 -10.107  1.00 89.49           C  
ATOM   4471  HH2 TRP A 297     -11.583 -43.523  -9.435  1.00 89.49           H  
ATOM   4472  CZ2 TRP A 297      -9.454 -43.724  -9.719  1.00 89.49           C  
ATOM   4473  HZ2 TRP A 297      -9.284 -44.168  -8.749  1.00 89.49           H  
ATOM   4474  CZ3 TRP A 297     -10.979 -42.818 -11.387  1.00 89.49           C  
ATOM   4475  HZ3 TRP A 297     -11.983 -42.551 -11.680  1.00 89.49           H  
ATOM   4476  N   ARG A 298      -7.460 -45.935 -14.531  1.00 85.49           N  
ATOM   4477  H   ARG A 298      -6.600 -46.025 -14.010  1.00 85.49           H  
ATOM   4478  CA  ARG A 298      -8.348 -47.101 -14.557  1.00 85.49           C  
ATOM   4479  HA  ARG A 298      -9.261 -46.847 -15.095  1.00 85.49           H  
ATOM   4480  C   ARG A 298      -8.752 -47.460 -13.134  1.00 85.49           C  
ATOM   4481  CB  ARG A 298      -7.666 -48.262 -15.305  1.00 85.49           C  
ATOM   4482  HB2 ARG A 298      -6.724 -48.504 -14.811  1.00 85.49           H  
ATOM   4483  HB3 ARG A 298      -7.446 -47.935 -16.321  1.00 85.49           H  
ATOM   4484  O   ARG A 298      -7.885 -47.725 -12.306  1.00 85.49           O  
ATOM   4485  CG  ARG A 298      -8.541 -49.528 -15.356  1.00 85.49           C  
ATOM   4486  HG2 ARG A 298      -9.522 -49.284 -15.763  1.00 85.49           H  
ATOM   4487  HG3 ARG A 298      -8.677 -49.897 -14.339  1.00 85.49           H  
ATOM   4488  CD  ARG A 298      -7.907 -50.657 -16.187  1.00 85.49           C  
ATOM   4489  HD2 ARG A 298      -8.469 -51.570 -15.993  1.00 85.49           H  
ATOM   4490  HD3 ARG A 298      -6.879 -50.806 -15.857  1.00 85.49           H  
ATOM   4491  NE  ARG A 298      -7.945 -50.369 -17.636  1.00 85.49           N  
ATOM   4492  HE  ARG A 298      -8.500 -49.573 -17.916  1.00 85.49           H  
ATOM   4493  NH1 ARG A 298      -6.712 -52.157 -18.444  1.00 85.49           N  
ATOM   4494 HH11 ARG A 298      -6.352 -52.597 -19.279  1.00 85.49           H  
ATOM   4495 HH12 ARG A 298      -6.508 -52.490 -17.513  1.00 85.49           H  
ATOM   4496  NH2 ARG A 298      -7.585 -50.716 -19.852  1.00 85.49           N  
ATOM   4497 HH21 ARG A 298      -8.096 -49.882 -20.105  1.00 85.49           H  
ATOM   4498 HH22 ARG A 298      -7.200 -51.297 -20.582  1.00 85.49           H  
ATOM   4499  CZ  ARG A 298      -7.416 -51.078 -18.619  1.00 85.49           C  
ATOM   4500  N   ASP A 299     -10.055 -47.512 -12.899  1.00 81.99           N  
ATOM   4501  H   ASP A 299     -10.688 -47.279 -13.651  1.00 81.99           H  
ATOM   4502  CA  ASP A 299     -10.662 -48.008 -11.669  1.00 81.99           C  
ATOM   4503  HA  ASP A 299      -9.882 -48.308 -10.970  1.00 81.99           H  
ATOM   4504  C   ASP A 299     -11.512 -49.240 -11.998  1.00 81.99           C  
ATOM   4505  CB  ASP A 299     -11.468 -46.895 -10.994  1.00 81.99           C  
ATOM   4506  HB2 ASP A 299     -12.283 -46.582 -11.646  1.00 81.99           H  
ATOM   4507  HB3 ASP A 299     -10.809 -46.041 -10.832  1.00 81.99           H  
ATOM   4508  O   ASP A 299     -12.584 -49.154 -12.607  1.00 81.99           O  
ATOM   4509  CG  ASP A 299     -12.030 -47.340  -9.640  1.00 81.99           C  
ATOM   4510  OD1 ASP A 299     -11.575 -48.395  -9.137  1.00 81.99           O  
ATOM   4511  OD2 ASP A 299     -12.901 -46.610  -9.123  1.00 81.99           O  
ATOM   4512  N   GLY A 300     -10.965 -50.420 -11.704  1.00 80.84           N  
ATOM   4513  H   GLY A 300     -10.125 -50.420 -11.143  1.00 80.84           H  
ATOM   4514  CA  GLY A 300     -11.526 -51.692 -12.152  1.00 80.84           C  
ATOM   4515  HA2 GLY A 300     -10.868 -52.506 -11.849  1.00 80.84           H  
ATOM   4516  HA3 GLY A 300     -12.495 -51.836 -11.672  1.00 80.84           H  
ATOM   4517  C   GLY A 300     -11.692 -51.740 -13.675  1.00 80.84           C  
ATOM   4518  O   GLY A 300     -10.714 -51.694 -14.423  1.00 80.84           O  
ATOM   4519  N   ALA A 301     -12.940 -51.847 -14.135  1.00 76.82           N  
ATOM   4520  H   ALA A 301     -13.692 -51.809 -13.463  1.00 76.82           H  
ATOM   4521  CA  ALA A 301     -13.285 -51.862 -15.559  1.00 76.82           C  
ATOM   4522  HA  ALA A 301     -12.479 -52.344 -16.111  1.00 76.82           H  
ATOM   4523  C   ALA A 301     -13.462 -50.457 -16.172  1.00 76.82           C  
ATOM   4524  CB  ALA A 301     -14.550 -52.713 -15.730  1.00 76.82           C  
ATOM   4525  HB1 ALA A 301     -14.798 -52.788 -16.788  1.00 76.82           H  
ATOM   4526  HB2 ALA A 301     -15.385 -52.250 -15.204  1.00 76.82           H  
ATOM   4527  HB3 ALA A 301     -14.380 -53.714 -15.334  1.00 76.82           H  
ATOM   4528  O   ALA A 301     -13.564 -50.332 -17.392  1.00 76.82           O  
ATOM   4529  N   LEU A 302     -13.517 -49.402 -15.354  1.00 82.59           N  
ATOM   4530  H   LEU A 302     -13.319 -49.528 -14.372  1.00 82.59           H  
ATOM   4531  CA  LEU A 302     -13.823 -48.046 -15.794  1.00 82.59           C  
ATOM   4532  HA  LEU A 302     -14.425 -48.101 -16.701  1.00 82.59           H  
ATOM   4533  C   LEU A 302     -12.531 -47.284 -16.102  1.00 82.59           C  
ATOM   4534  CB  LEU A 302     -14.649 -47.365 -14.691  1.00 82.59           C  
ATOM   4535  HB2 LEU A 302     -13.965 -47.022 -13.915  1.00 82.59           H  
ATOM   4536  HB3 LEU A 302     -15.309 -48.098 -14.227  1.00 82.59           H  
ATOM   4537  O   LEU A 302     -11.667 -47.135 -15.239  1.00 82.59           O  
ATOM   4538  CG  LEU A 302     -15.510 -46.187 -15.172  1.00 82.59           C  
ATOM   4539  HG  LEU A 302     -14.938 -45.550 -15.848  1.00 82.59           H  
ATOM   4540  CD1 LEU A 302     -16.781 -46.673 -15.877  1.00 82.59           C  
ATOM   4541 HD11 LEU A 302     -16.523 -47.254 -16.762  1.00 82.59           H  
ATOM   4542 HD12 LEU A 302     -17.369 -47.293 -15.201  1.00 82.59           H  
ATOM   4543 HD13 LEU A 302     -17.382 -45.819 -16.188  1.00 82.59           H  
ATOM   4544  CD2 LEU A 302     -15.916 -45.375 -13.945  1.00 82.59           C  
ATOM   4545 HD21 LEU A 302     -15.058 -44.814 -13.574  1.00 82.59           H  
ATOM   4546 HD22 LEU A 302     -16.735 -44.697 -14.182  1.00 82.59           H  
ATOM   4547 HD23 LEU A 302     -16.260 -46.045 -13.156  1.00 82.59           H  
ATOM   4548  N   VAL A 303     -12.398 -46.766 -17.322  1.00 85.58           N  
ATOM   4549  H   VAL A 303     -13.134 -46.916 -17.997  1.00 85.58           H  
ATOM   4550  CA  VAL A 303     -11.268 -45.910 -17.714  1.00 85.58           C  
ATOM   4551  HA  VAL A 303     -10.487 -45.969 -16.956  1.00 85.58           H  
ATOM   4552  C   VAL A 303     -11.740 -44.465 -17.775  1.00 85.58           C  
ATOM   4553  CB  VAL A 303     -10.632 -46.368 -19.039  1.00 85.58           C  
ATOM   4554  HB  VAL A 303     -11.376 -46.344 -19.834  1.00 85.58           H  
ATOM   4555  O   VAL A 303     -12.634 -44.132 -18.547  1.00 85.58           O  
ATOM   4556  CG1 VAL A 303      -9.454 -45.462 -19.425  1.00 85.58           C  
ATOM   4557 HG11 VAL A 303      -8.970 -45.840 -20.326  1.00 85.58           H  
ATOM   4558 HG12 VAL A 303      -9.808 -44.455 -19.644  1.00 85.58           H  
ATOM   4559 HG13 VAL A 303      -8.728 -45.419 -18.614  1.00 85.58           H  
ATOM   4560  CG2 VAL A 303     -10.089 -47.800 -18.910  1.00 85.58           C  
ATOM   4561 HG21 VAL A 303     -10.905 -48.491 -18.696  1.00 85.58           H  
ATOM   4562 HG22 VAL A 303      -9.624 -48.096 -19.850  1.00 85.58           H  
ATOM   4563 HG23 VAL A 303      -9.358 -47.836 -18.102  1.00 85.58           H  
ATOM   4564  N   THR A 304     -11.135 -43.604 -16.961  1.00 90.12           N  
ATOM   4565  H   THR A 304     -10.385 -43.949 -16.380  1.00 90.12           H  
ATOM   4566  CA  THR A 304     -11.405 -42.162 -16.934  1.00 90.12           C  
ATOM   4567  HA  THR A 304     -12.070 -41.891 -17.754  1.00 90.12           H  
ATOM   4568  C   THR A 304     -10.079 -41.429 -17.096  1.00 90.12           C  
ATOM   4569  CB  THR A 304     -12.109 -41.733 -15.642  1.00 90.12           C  
ATOM   4570  HB  THR A 304     -11.420 -41.796 -14.800  1.00 90.12           H  
ATOM   4571  O   THR A 304      -9.351 -41.254 -16.119  1.00 90.12           O  
ATOM   4572  CG2 THR A 304     -12.645 -40.307 -15.746  1.00 90.12           C  
ATOM   4573 HG21 THR A 304     -11.828 -39.611 -15.937  1.00 90.12           H  
ATOM   4574 HG22 THR A 304     -13.372 -40.234 -16.555  1.00 90.12           H  
ATOM   4575 HG23 THR A 304     -13.125 -40.030 -14.807  1.00 90.12           H  
ATOM   4576  OG1 THR A 304     -13.201 -42.589 -15.386  1.00 90.12           O  
ATOM   4577  HG1 THR A 304     -12.816 -43.439 -15.159  1.00 90.12           H  
ATOM   4578  N   PRO A 305      -9.705 -41.039 -18.320  1.00 93.96           N  
ATOM   4579  CA  PRO A 305      -8.449 -40.346 -18.538  1.00 93.96           C  
ATOM   4580  HA  PRO A 305      -7.638 -40.965 -18.154  1.00 93.96           H  
ATOM   4581  C   PRO A 305      -8.439 -39.000 -17.820  1.00 93.96           C  
ATOM   4582  CB  PRO A 305      -8.294 -40.187 -20.047  1.00 93.96           C  
ATOM   4583  HB2 PRO A 305      -8.515 -39.160 -20.338  1.00 93.96           H  
ATOM   4584  HB3 PRO A 305      -7.291 -40.466 -20.370  1.00 93.96           H  
ATOM   4585  O   PRO A 305      -9.473 -38.341 -17.686  1.00 93.96           O  
ATOM   4586  CG  PRO A 305      -9.349 -41.115 -20.642  1.00 93.96           C  
ATOM   4587  HG2 PRO A 305      -8.926 -42.108 -20.801  1.00 93.96           H  
ATOM   4588  HG3 PRO A 305      -9.743 -40.711 -21.574  1.00 93.96           H  
ATOM   4589  CD  PRO A 305     -10.421 -41.213 -19.569  1.00 93.96           C  
ATOM   4590  HD2 PRO A 305     -11.141 -40.404 -19.689  1.00 93.96           H  
ATOM   4591  HD3 PRO A 305     -10.917 -42.182 -19.629  1.00 93.96           H  
ATOM   4592  N   LYS A 306      -7.259 -38.576 -17.381  1.00 95.76           N  
ATOM   4593  H   LYS A 306      -6.443 -39.146 -17.553  1.00 95.76           H  
ATOM   4594  CA  LYS A 306      -7.074 -37.273 -16.748  1.00 95.76           C  
ATOM   4595  HA  LYS A 306      -7.863 -36.602 -17.089  1.00 95.76           H  
ATOM   4596  C   LYS A 306      -5.763 -36.630 -17.159  1.00 95.76           C  
ATOM   4597  CB  LYS A 306      -7.243 -37.384 -15.231  1.00 95.76           C  
ATOM   4598  HB2 LYS A 306      -8.212 -37.842 -15.035  1.00 95.76           H  
ATOM   4599  HB3 LYS A 306      -7.256 -36.376 -14.815  1.00 95.76           H  
ATOM   4600  O   LYS A 306      -4.773 -37.320 -17.408  1.00 95.76           O  
ATOM   4601  CG  LYS A 306      -6.161 -38.201 -14.515  1.00 95.76           C  
ATOM   4602  HG2 LYS A 306      -5.186 -37.737 -14.660  1.00 95.76           H  
ATOM   4603  HG3 LYS A 306      -6.143 -39.221 -14.900  1.00 95.76           H  
ATOM   4604  CD  LYS A 306      -6.507 -38.213 -13.025  1.00 95.76           C  
ATOM   4605  HD2 LYS A 306      -6.572 -37.186 -12.666  1.00 95.76           H  
ATOM   4606  HD3 LYS A 306      -7.470 -38.703 -12.878  1.00 95.76           H  
ATOM   4607  CE  LYS A 306      -5.436 -38.946 -12.239  1.00 95.76           C  
ATOM   4608  HE2 LYS A 306      -4.477 -38.478 -12.464  1.00 95.76           H  
ATOM   4609  HE3 LYS A 306      -5.402 -39.982 -12.578  1.00 95.76           H  
ATOM   4610  NZ  LYS A 306      -5.696 -38.887 -10.783  1.00 95.76           N  
ATOM   4611  HZ1 LYS A 306      -5.741 -37.929 -10.467  1.00 95.76           H  
ATOM   4612  HZ2 LYS A 306      -6.594 -39.293 -10.564  1.00 95.76           H  
ATOM   4613  HZ3 LYS A 306      -4.979 -39.363 -10.253  1.00 95.76           H  
ATOM   4614  N   ALA A 307      -5.774 -35.308 -17.211  1.00 96.73           N  
ATOM   4615  H   ALA A 307      -6.640 -34.839 -16.987  1.00 96.73           H  
ATOM   4616  CA  ALA A 307      -4.582 -34.487 -17.198  1.00 96.73           C  
ATOM   4617  HA  ALA A 307      -3.757 -35.040 -17.647  1.00 96.73           H  
ATOM   4618  C   ALA A 307      -4.223 -34.171 -15.742  1.00 96.73           C  
ATOM   4619  CB  ALA A 307      -4.819 -33.234 -18.046  1.00 96.73           C  
ATOM   4620  HB1 ALA A 307      -5.660 -32.666 -17.649  1.00 96.73           H  
ATOM   4621  HB2 ALA A 307      -3.929 -32.606 -18.028  1.00 96.73           H  
ATOM   4622  HB3 ALA A 307      -5.035 -33.515 -19.076  1.00 96.73           H  
ATOM   4623  O   ALA A 307      -5.086 -33.813 -14.941  1.00 96.73           O  
ATOM   4624  N   VAL A 308      -2.950 -34.318 -15.398  1.00 97.61           N  
ATOM   4625  H   VAL A 308      -2.299 -34.603 -16.116  1.00 97.61           H  
ATOM   4626  CA  VAL A 308      -2.378 -33.817 -14.149  1.00 97.61           C  
ATOM   4627  HA  VAL A 308      -3.169 -33.598 -13.432  1.00 97.61           H  
ATOM   4628  C   VAL A 308      -1.644 -32.535 -14.478  1.00 97.61           C  
ATOM   4629  CB  VAL A 308      -1.415 -34.827 -13.514  1.00 97.61           C  
ATOM   4630  HB  VAL A 308      -0.609 -35.042 -14.215  1.00 97.61           H  
ATOM   4631  O   VAL A 308      -0.825 -32.522 -15.395  1.00 97.61           O  
ATOM   4632  CG1 VAL A 308      -0.807 -34.304 -12.203  1.00 97.61           C  
ATOM   4633 HG11 VAL A 308      -0.155 -35.059 -11.764  1.00 97.61           H  
ATOM   4634 HG12 VAL A 308      -0.205 -33.417 -12.402  1.00 97.61           H  
ATOM   4635 HG13 VAL A 308      -1.604 -34.037 -11.509  1.00 97.61           H  
ATOM   4636  CG2 VAL A 308      -2.141 -36.137 -13.202  1.00 97.61           C  
ATOM   4637 HG21 VAL A 308      -3.026 -35.931 -12.600  1.00 97.61           H  
ATOM   4638 HG22 VAL A 308      -1.465 -36.806 -12.670  1.00 97.61           H  
ATOM   4639 HG23 VAL A 308      -2.458 -36.598 -14.137  1.00 97.61           H  
ATOM   4640  N   VAL A 309      -1.918 -31.489 -13.713  1.00 97.96           N  
ATOM   4641  H   VAL A 309      -2.612 -31.598 -12.986  1.00 97.96           H  
ATOM   4642  CA  VAL A 309      -1.247 -30.196 -13.798  1.00 97.96           C  
ATOM   4643  HA  VAL A 309      -0.562 -30.185 -14.645  1.00 97.96           H  
ATOM   4644  C   VAL A 309      -0.460 -30.005 -12.515  1.00 97.96           C  
ATOM   4645  CB  VAL A 309      -2.263 -29.060 -13.989  1.00 97.96           C  
ATOM   4646  HB  VAL A 309      -2.860 -28.956 -13.083  1.00 97.96           H  
ATOM   4647  O   VAL A 309      -1.032 -30.078 -11.428  1.00 97.96           O  
ATOM   4648  CG1 VAL A 309      -1.551 -27.731 -14.246  1.00 97.96           C  
ATOM   4649 HG11 VAL A 309      -0.980 -27.779 -15.172  1.00 97.96           H  
ATOM   4650 HG12 VAL A 309      -2.300 -26.943 -14.317  1.00 97.96           H  
ATOM   4651 HG13 VAL A 309      -0.881 -27.487 -13.422  1.00 97.96           H  
ATOM   4652  CG2 VAL A 309      -3.217 -29.353 -15.154  1.00 97.96           C  
ATOM   4653 HG21 VAL A 309      -2.642 -29.646 -16.032  1.00 97.96           H  
ATOM   4654 HG22 VAL A 309      -3.896 -30.163 -14.886  1.00 97.96           H  
ATOM   4655 HG23 VAL A 309      -3.815 -28.470 -15.376  1.00 97.96           H  
ATOM   4656  N   LYS A 310       0.846 -29.776 -12.620  1.00 98.05           N  
ATOM   4657  H   LYS A 310       1.244 -29.692 -13.545  1.00 98.05           H  
ATOM   4658  CA  LYS A 310       1.664 -29.354 -11.483  1.00 98.05           C  
ATOM   4659  HA  LYS A 310       1.081 -29.420 -10.564  1.00 98.05           H  
ATOM   4660  C   LYS A 310       2.045 -27.901 -11.666  1.00 98.05           C  
ATOM   4661  CB  LYS A 310       2.913 -30.213 -11.301  1.00 98.05           C  
ATOM   4662  HB2 LYS A 310       3.402 -29.893 -10.381  1.00 98.05           H  
ATOM   4663  HB3 LYS A 310       3.600 -30.030 -12.127  1.00 98.05           H  
ATOM   4664  O   LYS A 310       2.430 -27.504 -12.762  1.00 98.05           O  
ATOM   4665  CG  LYS A 310       2.622 -31.716 -11.218  1.00 98.05           C  
ATOM   4666  HG2 LYS A 310       2.370 -32.081 -12.214  1.00 98.05           H  
ATOM   4667  HG3 LYS A 310       1.790 -31.906 -10.541  1.00 98.05           H  
ATOM   4668  CD  LYS A 310       3.876 -32.426 -10.697  1.00 98.05           C  
ATOM   4669  HD2 LYS A 310       4.756 -31.908 -11.078  1.00 98.05           H  
ATOM   4670  HD3 LYS A 310       3.904 -32.349  -9.610  1.00 98.05           H  
ATOM   4671  CE  LYS A 310       3.910 -33.899 -11.109  1.00 98.05           C  
ATOM   4672  HE2 LYS A 310       3.138 -34.057 -11.862  1.00 98.05           H  
ATOM   4673  HE3 LYS A 310       3.694 -34.528 -10.246  1.00 98.05           H  
ATOM   4674  NZ  LYS A 310       5.233 -34.219 -11.691  1.00 98.05           N  
ATOM   4675  HZ1 LYS A 310       5.982 -34.103 -11.023  1.00 98.05           H  
ATOM   4676  HZ2 LYS A 310       5.269 -35.123 -12.139  1.00 98.05           H  
ATOM   4677  HZ3 LYS A 310       5.434 -33.532 -12.404  1.00 98.05           H  
ATOM   4678  N   VAL A 311       1.953 -27.139 -10.590  1.00 97.88           N  
ATOM   4679  H   VAL A 311       1.636 -27.561  -9.728  1.00 97.88           H  
ATOM   4680  CA  VAL A 311       2.338 -25.734 -10.541  1.00 97.88           C  
ATOM   4681  HA  VAL A 311       2.807 -25.448 -11.483  1.00 97.88           H  
ATOM   4682  C   VAL A 311       3.361 -25.570  -9.430  1.00 97.88           C  
ATOM   4683  CB  VAL A 311       1.110 -24.831 -10.339  1.00 97.88           C  
ATOM   4684  HB  VAL A 311       0.624 -25.096  -9.400  1.00 97.88           H  
ATOM   4685  O   VAL A 311       3.175 -26.065  -8.324  1.00 97.88           O  
ATOM   4686  CG1 VAL A 311       1.501 -23.354 -10.277  1.00 97.88           C  
ATOM   4687 HG11 VAL A 311       2.139 -23.171  -9.413  1.00 97.88           H  
ATOM   4688 HG12 VAL A 311       0.607 -22.741 -10.170  1.00 97.88           H  
ATOM   4689 HG13 VAL A 311       2.036 -23.069 -11.184  1.00 97.88           H  
ATOM   4690  CG2 VAL A 311       0.091 -25.017 -11.470  1.00 97.88           C  
ATOM   4691 HG21 VAL A 311      -0.746 -24.335 -11.322  1.00 97.88           H  
ATOM   4692 HG22 VAL A 311       0.563 -24.818 -12.432  1.00 97.88           H  
ATOM   4693 HG23 VAL A 311      -0.300 -26.035 -11.462  1.00 97.88           H  
ATOM   4694  N   GLU A 312       4.453 -24.889  -9.728  1.00 97.90           N  
ATOM   4695  H   GLU A 312       4.526 -24.493 -10.654  1.00 97.90           H  
ATOM   4696  CA  GLU A 312       5.479 -24.498  -8.773  1.00 97.90           C  
ATOM   4697  HA  GLU A 312       5.209 -24.840  -7.773  1.00 97.90           H  
ATOM   4698  C   GLU A 312       5.554 -22.975  -8.759  1.00 97.90           C  
ATOM   4699  CB  GLU A 312       6.812 -25.154  -9.158  1.00 97.90           C  
ATOM   4700  HB2 GLU A 312       7.043 -24.910 -10.195  1.00 97.90           H  
ATOM   4701  HB3 GLU A 312       6.706 -26.237  -9.081  1.00 97.90           H  
ATOM   4702  O   GLU A 312       5.670 -22.346  -9.815  1.00 97.90           O  
ATOM   4703  CG  GLU A 312       7.983 -24.707  -8.280  1.00 97.90           C  
ATOM   4704  HG2 GLU A 312       7.790 -25.025  -7.255  1.00 97.90           H  
ATOM   4705  HG3 GLU A 312       8.061 -23.620  -8.287  1.00 97.90           H  
ATOM   4706  CD  GLU A 312       9.313 -25.295  -8.770  1.00 97.90           C  
ATOM   4707  OE1 GLU A 312      10.227 -24.534  -9.178  1.00 97.90           O  
ATOM   4708  OE2 GLU A 312       9.544 -26.509  -8.615  1.00 97.90           O  
ATOM   4709  N   MET A 313       5.501 -22.392  -7.563  1.00 97.67           N  
ATOM   4710  H   MET A 313       5.419 -22.972  -6.740  1.00 97.67           H  
ATOM   4711  CA  MET A 313       5.678 -20.956  -7.371  1.00 97.67           C  
ATOM   4712  HA  MET A 313       6.014 -20.527  -8.314  1.00 97.67           H  
ATOM   4713  C   MET A 313       6.749 -20.686  -6.325  1.00 97.67           C  
ATOM   4714  CB  MET A 313       4.361 -20.261  -7.007  1.00 97.67           C  
ATOM   4715  HB2 MET A 313       4.551 -19.197  -6.861  1.00 97.67           H  
ATOM   4716  HB3 MET A 313       3.965 -20.675  -6.080  1.00 97.67           H  
ATOM   4717  O   MET A 313       6.727 -21.299  -5.260  1.00 97.67           O  
ATOM   4718  CG  MET A 313       3.335 -20.424  -8.129  1.00 97.67           C  
ATOM   4719  HG2 MET A 313       3.074 -21.479  -8.218  1.00 97.67           H  
ATOM   4720  HG3 MET A 313       3.811 -20.118  -9.061  1.00 97.67           H  
ATOM   4721  SD  MET A 313       1.804 -19.477  -7.937  1.00 97.67           S  
ATOM   4722  CE  MET A 313       1.120 -20.227  -6.443  1.00 97.67           C  
ATOM   4723  HE1 MET A 313       1.717 -19.887  -5.597  1.00 97.67           H  
ATOM   4724  HE2 MET A 313       0.090 -19.898  -6.308  1.00 97.67           H  
ATOM   4725  HE3 MET A 313       1.151 -21.314  -6.517  1.00 97.67           H  
ATOM   4726  N   THR A 314       7.650 -19.748  -6.605  1.00 97.82           N  
ATOM   4727  H   THR A 314       7.602 -19.301  -7.510  1.00 97.82           H  
ATOM   4728  CA  THR A 314       8.663 -19.275  -5.649  1.00 97.82           C  
ATOM   4729  HA  THR A 314       8.503 -19.749  -4.681  1.00 97.82           H  
ATOM   4730  C   THR A 314       8.530 -17.770  -5.474  1.00 97.82           C  
ATOM   4731  CB  THR A 314      10.099 -19.596  -6.100  1.00 97.82           C  
ATOM   4732  HB  THR A 314      10.372 -18.926  -6.914  1.00 97.82           H  
ATOM   4733  O   THR A 314       8.524 -17.043  -6.466  1.00 97.82           O  
ATOM   4734  CG2 THR A 314      11.110 -19.400  -4.972  1.00 97.82           C  
ATOM   4735 HG21 THR A 314      12.103 -19.687  -5.318  1.00 97.82           H  
ATOM   4736 HG22 THR A 314      10.836 -20.008  -4.110  1.00 97.82           H  
ATOM   4737 HG23 THR A 314      11.144 -18.351  -4.677  1.00 97.82           H  
ATOM   4738  OG1 THR A 314      10.249 -20.922  -6.564  1.00 97.82           O  
ATOM   4739  HG1 THR A 314      10.658 -20.822  -7.427  1.00 97.82           H  
ATOM   4740  N   ASN A 315       8.457 -17.295  -4.230  1.00 97.63           N  
ATOM   4741  H   ASN A 315       8.486 -17.941  -3.455  1.00 97.63           H  
ATOM   4742  CA  ASN A 315       8.501 -15.863  -3.940  1.00 97.63           C  
ATOM   4743  HA  ASN A 315       7.996 -15.318  -4.738  1.00 97.63           H  
ATOM   4744  C   ASN A 315       9.957 -15.369  -3.890  1.00 97.63           C  
ATOM   4745  CB  ASN A 315       7.733 -15.586  -2.637  1.00 97.63           C  
ATOM   4746  HB2 ASN A 315       6.685 -15.851  -2.775  1.00 97.63           H  
ATOM   4747  HB3 ASN A 315       8.159 -16.186  -1.834  1.00 97.63           H  
ATOM   4748  O   ASN A 315      10.713 -15.741  -2.994  1.00 97.63           O  
ATOM   4749  CG  ASN A 315       7.770 -14.127  -2.227  1.00 97.63           C  
ATOM   4750  ND2 ASN A 315       7.277 -13.786  -1.067  1.00 97.63           N  
ATOM   4751 HD21 ASN A 315       6.756 -14.454  -0.517  1.00 97.63           H  
ATOM   4752 HD22 ASN A 315       7.316 -12.808  -0.822  1.00 97.63           H  
ATOM   4753  OD1 ASN A 315       8.220 -13.267  -2.955  1.00 97.63           O  
ATOM   4754  N   HIS A 316      10.328 -14.501  -4.828  1.00 96.53           N  
ATOM   4755  H   HIS A 316       9.631 -14.233  -5.507  1.00 96.53           H  
ATOM   4756  CA  HIS A 316      11.631 -13.832  -4.918  1.00 96.53           C  
ATOM   4757  HA  HIS A 316      12.367 -14.392  -4.342  1.00 96.53           H  
ATOM   4758  C   HIS A 316      11.628 -12.409  -4.337  1.00 96.53           C  
ATOM   4759  CB  HIS A 316      12.082 -13.840  -6.385  1.00 96.53           C  
ATOM   4760  HB2 HIS A 316      11.284 -13.440  -7.010  1.00 96.53           H  
ATOM   4761  HB3 HIS A 316      12.957 -13.200  -6.500  1.00 96.53           H  
ATOM   4762  O   HIS A 316      12.664 -11.744  -4.320  1.00 96.53           O  
ATOM   4763  CG  HIS A 316      12.458 -15.216  -6.873  1.00 96.53           C  
ATOM   4764  CD2 HIS A 316      11.804 -15.946  -7.821  1.00 96.53           C  
ATOM   4765  HD2 HIS A 316      10.921 -15.634  -8.359  1.00 96.53           H  
ATOM   4766  ND1 HIS A 316      13.536 -15.962  -6.394  1.00 96.53           N  
ATOM   4767  CE1 HIS A 316      13.503 -17.123  -7.060  1.00 96.53           C  
ATOM   4768  HE1 HIS A 316      14.199 -17.936  -6.911  1.00 96.53           H  
ATOM   4769  NE2 HIS A 316      12.478 -17.149  -7.923  1.00 96.53           N  
ATOM   4770  HE2 HIS A 316      12.245 -17.943  -8.502  1.00 96.53           H  
ATOM   4771  N   ALA A 317      10.486 -11.920  -3.852  1.00 95.72           N  
ATOM   4772  H   ALA A 317       9.673 -12.520  -3.829  1.00 95.72           H  
ATOM   4773  CA  ALA A 317      10.384 -10.625  -3.197  1.00 95.72           C  
ATOM   4774  HA  ALA A 317      10.964  -9.913  -3.786  1.00 95.72           H  
ATOM   4775  C   ALA A 317      10.973 -10.636  -1.778  1.00 95.72           C  
ATOM   4776  CB  ALA A 317       8.927 -10.146  -3.205  1.00 95.72           C  
ATOM   4777  HB1 ALA A 317       8.868  -9.116  -2.851  1.00 95.72           H  
ATOM   4778  HB2 ALA A 317       8.532 -10.189  -4.220  1.00 95.72           H  
ATOM   4779  HB3 ALA A 317       8.320 -10.772  -2.550  1.00 95.72           H  
ATOM   4780  O   ALA A 317      11.134 -11.668  -1.123  1.00 95.72           O  
ATOM   4781  N   GLY A 318      11.245  -9.431  -1.277  1.00 95.40           N  
ATOM   4782  H   GLY A 318      11.060  -8.626  -1.858  1.00 95.40           H  
ATOM   4783  CA  GLY A 318      11.733  -9.201   0.082  1.00 95.40           C  
ATOM   4784  HA2 GLY A 318      12.217  -8.226   0.130  1.00 95.40           H  
ATOM   4785  HA3 GLY A 318      12.474  -9.965   0.318  1.00 95.40           H  
ATOM   4786  C   GLY A 318      10.652  -9.250   1.164  1.00 95.40           C  
ATOM   4787  O   GLY A 318      10.937  -8.890   2.297  1.00 95.40           O  
ATOM   4788  N   HIS A 319       9.419  -9.632   0.841  1.00 95.13           N  
ATOM   4789  H   HIS A 319       9.246  -9.951  -0.102  1.00 95.13           H  
ATOM   4790  CA  HIS A 319       8.281  -9.701   1.764  1.00 95.13           C  
ATOM   4791  HA  HIS A 319       8.628 -10.026   2.745  1.00 95.13           H  
ATOM   4792  C   HIS A 319       7.253 -10.730   1.263  1.00 95.13           C  
ATOM   4793  CB  HIS A 319       7.655  -8.306   1.915  1.00 95.13           C  
ATOM   4794  HB2 HIS A 319       8.348  -7.670   2.467  1.00 95.13           H  
ATOM   4795  HB3 HIS A 319       6.735  -8.372   2.496  1.00 95.13           H  
ATOM   4796  O   HIS A 319       7.325 -11.191   0.122  1.00 95.13           O  
ATOM   4797  CG  HIS A 319       7.350  -7.652   0.595  1.00 95.13           C  
ATOM   4798  CD2 HIS A 319       8.038  -6.614   0.029  1.00 95.13           C  
ATOM   4799  HD2 HIS A 319       8.873  -6.090   0.469  1.00 95.13           H  
ATOM   4800  ND1 HIS A 319       6.389  -8.050  -0.305  1.00 95.13           N  
ATOM   4801  HD1 HIS A 319       5.683  -8.758  -0.158  1.00 95.13           H  
ATOM   4802  CE1 HIS A 319       6.499  -7.267  -1.390  1.00 95.13           C  
ATOM   4803  HE1 HIS A 319       5.862  -7.327  -2.260  1.00 95.13           H  
ATOM   4804  NE2 HIS A 319       7.502  -6.386  -1.240  1.00 95.13           N  
ATOM   4805  N   SER A 320       6.309 -11.109   2.126  1.00 94.55           N  
ATOM   4806  H   SER A 320       6.344 -10.723   3.058  1.00 94.55           H  
ATOM   4807  CA  SER A 320       5.221 -12.038   1.807  1.00 94.55           C  
ATOM   4808  HA  SER A 320       5.664 -12.997   1.538  1.00 94.55           H  
ATOM   4809  C   SER A 320       4.392 -11.535   0.623  1.00 94.55           C  
ATOM   4810  CB  SER A 320       4.323 -12.252   3.033  1.00 94.55           C  
ATOM   4811  HB2 SER A 320       4.947 -12.386   3.917  1.00 94.55           H  
ATOM   4812  HB3 SER A 320       3.688 -11.379   3.179  1.00 94.55           H  
ATOM   4813  O   SER A 320       4.248 -10.324   0.427  1.00 94.55           O  
ATOM   4814  OG  SER A 320       3.524 -13.407   2.883  1.00 94.55           O  
ATOM   4815  HG  SER A 320       3.009 -13.518   3.686  1.00 94.55           H  
ATOM   4816  N   ILE A 321       3.861 -12.468  -0.168  1.00 94.39           N  
ATOM   4817  H   ILE A 321       4.039 -13.436   0.058  1.00 94.39           H  
ATOM   4818  CA  ILE A 321       2.964 -12.166  -1.283  1.00 94.39           C  
ATOM   4819  HA  ILE A 321       2.801 -11.089  -1.294  1.00 94.39           H  
ATOM   4820  C   ILE A 321       1.627 -12.898  -1.090  1.00 94.39           C  
ATOM   4821  CB  ILE A 321       3.602 -12.498  -2.646  1.00 94.39           C  
ATOM   4822  HB  ILE A 321       3.891 -13.549  -2.653  1.00 94.39           H  
ATOM   4823  O   ILE A 321       1.610 -14.129  -1.027  1.00 94.39           O  
ATOM   4824  CG1 ILE A 321       4.860 -11.631  -2.878  1.00 94.39           C  
ATOM   4825 HG12 ILE A 321       4.589 -10.576  -2.869  1.00 94.39           H  
ATOM   4826 HG13 ILE A 321       5.568 -11.802  -2.068  1.00 94.39           H  
ATOM   4827  CG2 ILE A 321       2.580 -12.260  -3.775  1.00 94.39           C  
ATOM   4828 HG21 ILE A 321       1.702 -12.894  -3.654  1.00 94.39           H  
ATOM   4829 HG22 ILE A 321       2.280 -11.213  -3.802  1.00 94.39           H  
ATOM   4830 HG23 ILE A 321       3.031 -12.542  -4.726  1.00 94.39           H  
ATOM   4831  CD1 ILE A 321       5.583 -11.949  -4.189  1.00 94.39           C  
ATOM   4832 HD11 ILE A 321       5.730 -13.025  -4.285  1.00 94.39           H  
ATOM   4833 HD12 ILE A 321       6.559 -11.464  -4.177  1.00 94.39           H  
ATOM   4834 HD13 ILE A 321       5.017 -11.574  -5.042  1.00 94.39           H  
ATOM   4835  N   PRO A 322       0.491 -12.181  -1.073  1.00 89.88           N  
ATOM   4836  CA  PRO A 322       0.393 -10.733  -0.890  1.00 89.88           C  
ATOM   4837  HA  PRO A 322       1.056 -10.189  -1.562  1.00 89.88           H  
ATOM   4838  C   PRO A 322       0.693 -10.329   0.557  1.00 89.88           C  
ATOM   4839  CB  PRO A 322      -1.034 -10.401  -1.288  1.00 89.88           C  
ATOM   4840  HB2 PRO A 322      -1.402  -9.484  -0.828  1.00 89.88           H  
ATOM   4841  HB3 PRO A 322      -1.040 -10.334  -2.376  1.00 89.88           H  
ATOM   4842  O   PRO A 322       0.498 -11.127   1.478  1.00 89.88           O  
ATOM   4843  CG  PRO A 322      -1.810 -11.635  -0.844  1.00 89.88           C  
ATOM   4844  HG2 PRO A 322      -2.748 -11.750  -1.387  1.00 89.88           H  
ATOM   4845  HG3 PRO A 322      -1.980 -11.565   0.230  1.00 89.88           H  
ATOM   4846  CD  PRO A 322      -0.836 -12.777  -1.126  1.00 89.88           C  
ATOM   4847  HD2 PRO A 322      -0.942 -13.566  -0.382  1.00 89.88           H  
ATOM   4848  HD3 PRO A 322      -1.008 -13.176  -2.126  1.00 89.88           H  
ATOM   4849  N   ASP A 323       1.113  -9.082   0.752  1.00 83.81           N  
ATOM   4850  H   ASP A 323       1.212  -8.445  -0.025  1.00 83.81           H  
ATOM   4851  CA  ASP A 323       1.109  -8.449   2.068  1.00 83.81           C  
ATOM   4852  HA  ASP A 323       1.398  -9.202   2.801  1.00 83.81           H  
ATOM   4853  C   ASP A 323      -0.312  -7.980   2.465  1.00 83.81           C  
ATOM   4854  CB  ASP A 323       2.198  -7.366   2.127  1.00 83.81           C  
ATOM   4855  HB2 ASP A 323       3.142  -7.794   1.789  1.00 83.81           H  
ATOM   4856  HB3 ASP A 323       2.334  -7.085   3.171  1.00 83.81           H  
ATOM   4857  O   ASP A 323      -1.269  -8.164   1.706  1.00 83.81           O  
ATOM   4858  CG  ASP A 323       1.912  -6.100   1.315  1.00 83.81           C  
ATOM   4859  OD1 ASP A 323       1.458  -6.223   0.153  1.00 83.81           O  
ATOM   4860  OD2 ASP A 323       2.238  -5.015   1.864  1.00 83.81           O  
ATOM   4861  N   GLY A 324      -0.473  -7.518   3.714  1.00 67.33           N  
ATOM   4862  H   GLY A 324       0.361  -7.319   4.248  1.00 67.33           H  
ATOM   4863  CA  GLY A 324      -1.778  -7.275   4.375  1.00 67.33           C  
ATOM   4864  HA2 GLY A 324      -1.690  -7.485   5.441  1.00 67.33           H  
ATOM   4865  HA3 GLY A 324      -2.526  -7.947   3.954  1.00 67.33           H  
ATOM   4866  C   GLY A 324      -2.346  -5.864   4.265  1.00 67.33           C  
ATOM   4867  O   GLY A 324      -1.552  -4.954   3.959  1.00 67.33           O  
ATOM   4868  OXT GLY A 324      -3.578  -5.723   4.512  1.00 67.33           O  
TER    4869      GLY A 324                                                       
ATOM   4869  N   MET B   1      -2.304 -14.360   2.347  1.00 83.09           N  
ATOM   4870  H   MET B   1      -3.035 -14.942   2.730  1.00 83.09           H  
ATOM   4871  H2  MET B   1      -2.295 -14.440   1.340  1.00 83.09           H  
ATOM   4872  H3  MET B   1      -1.428 -14.702   2.715  1.00 83.09           H  
ATOM   4873  CA  MET B   1      -2.488 -12.968   2.781  1.00 83.09           C  
ATOM   4874  HA  MET B   1      -1.620 -12.378   2.486  1.00 83.09           H  
ATOM   4875  C   MET B   1      -2.615 -12.960   4.291  1.00 83.09           C  
ATOM   4876  CB  MET B   1      -3.759 -12.362   2.168  1.00 83.09           C  
ATOM   4877  HB2 MET B   1      -3.788 -12.580   1.100  1.00 83.09           H  
ATOM   4878  HB3 MET B   1      -4.632 -12.835   2.619  1.00 83.09           H  
ATOM   4879  O   MET B   1      -3.302 -13.840   4.812  1.00 83.09           O  
ATOM   4880  CG  MET B   1      -3.854 -10.842   2.359  1.00 83.09           C  
ATOM   4881  HG2 MET B   1      -3.004 -10.371   1.864  1.00 83.09           H  
ATOM   4882  HG3 MET B   1      -3.802 -10.592   3.418  1.00 83.09           H  
ATOM   4883  SD  MET B   1      -5.373 -10.120   1.682  1.00 83.09           S  
ATOM   4884  CE  MET B   1      -6.548 -10.563   2.991  1.00 83.09           C  
ATOM   4885  HE1 MET B   1      -7.538 -10.191   2.729  1.00 83.09           H  
ATOM   4886  HE2 MET B   1      -6.589 -11.646   3.107  1.00 83.09           H  
ATOM   4887  HE3 MET B   1      -6.230 -10.113   3.932  1.00 83.09           H  
ATOM   4888  N   PRO B   2      -2.049 -11.961   4.975  1.00 86.13           N  
ATOM   4889  CA  PRO B   2      -2.390 -11.675   6.358  1.00 86.13           C  
ATOM   4890  HA  PRO B   2      -2.036 -12.488   6.992  1.00 86.13           H  
ATOM   4891  C   PRO B   2      -3.903 -11.494   6.519  1.00 86.13           C  
ATOM   4892  CB  PRO B   2      -1.621 -10.397   6.696  1.00 86.13           C  
ATOM   4893  HB2 PRO B   2      -1.319 -10.383   7.743  1.00 86.13           H  
ATOM   4894  HB3 PRO B   2      -2.220  -9.517   6.461  1.00 86.13           H  
ATOM   4895  O   PRO B   2      -4.516 -10.679   5.830  1.00 86.13           O  
ATOM   4896  CG  PRO B   2      -0.418 -10.455   5.758  1.00 86.13           C  
ATOM   4897  HG2 PRO B   2      -0.005  -9.464   5.571  1.00 86.13           H  
ATOM   4898  HG3 PRO B   2       0.340 -11.121   6.169  1.00 86.13           H  
ATOM   4899  CD  PRO B   2      -1.012 -11.064   4.495  1.00 86.13           C  
ATOM   4900  HD2 PRO B   2      -0.238 -11.603   3.949  1.00 86.13           H  
ATOM   4901  HD3 PRO B   2      -1.449 -10.283   3.874  1.00 86.13           H  
ATOM   4902  N   VAL B   3      -4.508 -12.251   7.428  1.00 88.74           N  
ATOM   4903  H   VAL B   3      -3.951 -12.958   7.887  1.00 88.74           H  
ATOM   4904  CA  VAL B   3      -5.906 -12.125   7.843  1.00 88.74           C  
ATOM   4905  HA  VAL B   3      -6.467 -11.630   7.051  1.00 88.74           H  
ATOM   4906  C   VAL B   3      -5.919 -11.285   9.118  1.00 88.74           C  
ATOM   4907  CB  VAL B   3      -6.576 -13.492   8.059  1.00 88.74           C  
ATOM   4908  HB  VAL B   3      -6.067 -14.035   8.855  1.00 88.74           H  
ATOM   4909  O   VAL B   3      -5.624 -11.794  10.200  1.00 88.74           O  
ATOM   4910  CG1 VAL B   3      -8.051 -13.300   8.444  1.00 88.74           C  
ATOM   4911 HG11 VAL B   3      -8.513 -14.276   8.593  1.00 88.74           H  
ATOM   4912 HG12 VAL B   3      -8.135 -12.740   9.376  1.00 88.74           H  
ATOM   4913 HG13 VAL B   3      -8.582 -12.773   7.652  1.00 88.74           H  
ATOM   4914  CG2 VAL B   3      -6.524 -14.333   6.779  1.00 88.74           C  
ATOM   4915 HG21 VAL B   3      -6.996 -13.802   5.952  1.00 88.74           H  
ATOM   4916 HG22 VAL B   3      -5.489 -14.557   6.523  1.00 88.74           H  
ATOM   4917 HG23 VAL B   3      -7.036 -15.282   6.943  1.00 88.74           H  
ATOM   4918  N   PRO B   4      -6.208  -9.982   9.021  1.00 88.22           N  
ATOM   4919  CA  PRO B   4      -6.058  -9.070  10.133  1.00 88.22           C  
ATOM   4920  HA  PRO B   4      -5.088  -9.238  10.602  1.00 88.22           H  
ATOM   4921  C   PRO B   4      -7.177  -9.262  11.153  1.00 88.22           C  
ATOM   4922  CB  PRO B   4      -6.083  -7.680   9.520  1.00 88.22           C  
ATOM   4923  HB2 PRO B   4      -5.078  -7.401   9.204  1.00 88.22           H  
ATOM   4924  HB3 PRO B   4      -6.483  -6.955  10.229  1.00 88.22           H  
ATOM   4925  O   PRO B   4      -8.360  -9.207  10.817  1.00 88.22           O  
ATOM   4926  CG  PRO B   4      -6.980  -7.874   8.296  1.00 88.22           C  
ATOM   4927  HG2 PRO B   4      -6.732  -7.182   7.492  1.00 88.22           H  
ATOM   4928  HG3 PRO B   4      -8.032  -7.808   8.573  1.00 88.22           H  
ATOM   4929  CD  PRO B   4      -6.644  -9.277   7.839  1.00 88.22           C  
ATOM   4930  HD2 PRO B   4      -5.830  -9.222   7.116  1.00 88.22           H  
ATOM   4931  HD3 PRO B   4      -7.523  -9.761   7.412  1.00 88.22           H  
ATOM   4932  N   GLN B   5      -6.798  -9.435  12.410  1.00 92.29           N  
ATOM   4933  H   GLN B   5      -5.808  -9.401  12.607  1.00 92.29           H  
ATOM   4934  CA  GLN B   5      -7.725  -9.618  13.521  1.00 92.29           C  
ATOM   4935  HA  GLN B   5      -8.475 -10.352  13.228  1.00 92.29           H  
ATOM   4936  C   GLN B   5      -8.428  -8.299  13.871  1.00 92.29           C  
ATOM   4937  CB  GLN B   5      -6.932 -10.167  14.707  1.00 92.29           C
[truncated: 122,238 more chars]
