# Supplementary material for: Comparison of cable bacteria genera reveals details of their conduction machinery
Source: EMBO Rep. 2025 Feb 17;26(7):1749–67. doi: 10.1038/s44319-025-00387-8 (PMC11976967; doi:10.1038/s44319-025-00387-8)
Supplement: Supplementary file 5 — Movie EV1 [file 44319_2025_387_MOESM5_ESM.zip]

Archive with 5 entries (4 files):
- MovieEV1/
- MovieEV1/MovieEV1.mov
- __MACOSX/MovieEV1/._MovieEV1.mov
- MovieEV1/README.txt
- __MACOSX/MovieEV1/._README.txt
