# Supplementary material for: Comparison of cable bacteria genera reveals details of their conduction machinery
Source: EMBO Rep. 2025 Feb 17;26(7):1749–67. doi: 10.1038/s44319-025-00387-8 (PMC11976967; doi:10.1038/s44319-025-00387-8)
Supplement: Supplementary file 5 — Movie EV1 [file 44319_2025_387_MOESM5_ESM.zip › MovieEV1/README.txt]

Legend for Movie EV1 (separate file).
Movie EV1 presents an animation, which shows a 3D volume of an RB cable bacterium’s cell reconstructed using cryo-ET. The animation begins with the micrographs from the bottom of the 3D volume and moving up through the cell towards the top. During the reverse movement a 3D model of the inner membrane and IMAVs coloured in green appears within the 3D volume.
